# Supplementary material for: CryoEM structures of anion exchanger 1 capture multiple states of inward- and outward-facing conformations
Source: Commun Biol. 2022 Dec 14;5:1372. doi: 10.1038/s42003-022-04306-8 (PMC9751308; doi:10.1038/s42003-022-04306-8)
Supplement: Supplementary file 4 — Supplementary Data 1 [file 42003_2022_4306_MOESM4_ESM.zip]

Archive with 14 entries (14 files):
- bAE1_MDstructures_inputs_Comm_Bio/bAE1_IF_IF_rep1_end.pdb
- bAE1_MDstructures_inputs_Comm_Bio/bAE1_IF_IF_rep1_init.pdb
- bAE1_MDstructures_inputs_Comm_Bio/bAE1_IF_IF_rep2_end.pdb
- bAE1_MDstructures_inputs_Comm_Bio/bAE1_IF_IF_rep2_init.pdb
- bAE1_MDstructures_inputs_Comm_Bio/bAE1_IF_IF_rep3_end.pdb
- bAE1_MDstructures_inputs_Comm_Bio/bAE1_IF_IF_rep3_init.pdb
- bAE1_MDstructures_inputs_Comm_Bio/bAE1_IF_OF_rep1_end.pdb
- bAE1_MDstructures_inputs_Comm_Bio/bAE1_IF_OF_rep1_init.pdb
- bAE1_MDstructures_inputs_Comm_Bio/bAE1_IF_OF_rep2_end.pdb
- bAE1_MDstructures_inputs_Comm_Bio/bAE1_IF_OF_rep2_init.pdb
- bAE1_MDstructures_inputs_Comm_Bio/bAE1_IF_OF_rep3_end.pdb
- bAE1_MDstructures_inputs_Comm_Bio/bAE1_IF_OF_rep3_init.pdb
- bAE1_MDstructures_inputs_Comm_Bio/MD_input.ark
- bAE1_MDstructures_inputs_Comm_Bio/MD_ANTON_system_preparation.sh
