# Supplementary material for: CryoEM structures of anion exchanger 1 capture multiple states of inward- and outward-facing conformations
Source: Commun Biol. 2022 Dec 14;5:1372. doi: 10.1038/s42003-022-04306-8 (PMC9751308; doi:10.1038/s42003-022-04306-8)
Supplement: Supplementary file 4 — Supplementary Data 1 [file 42003_2022_4306_MOESM4_ESM.zip › bAE1_MDstructures_inputs_Comm_Bio/bAE1_IF_IF_rep1_end.pdb]

CRYST1  170.973  170.973  105.166  90.00  90.00  90.00 P 1           1
ATOM      1  N   LEU P 400     -52.451 -35.450 -15.710  0.00  0.00      PROA  
ATOM      2  HT1 LEU P 400     -52.013 -34.610 -16.138  0.00  0.00      PROA  
ATOM      3  HT2 LEU P 400     -53.370 -35.623 -16.166  0.00  0.00      PROA  
ATOM      4  HT3 LEU P 400     -51.735 -36.170 -15.933  0.00  0.00      PROA  
ATOM      5  CA  LEU P 400     -52.570 -35.217 -14.204  0.00  0.00      PROA  
ATOM      6  HA  LEU P 400     -51.545 -34.981 -13.958  0.00  0.00      PROA  
ATOM      7  CB  LEU P 400     -53.374 -33.982 -13.892  0.00  0.00      PROA  
ATOM      8  HB1 LEU P 400     -54.478 -34.090 -13.954  0.00  0.00      PROA  
ATOM      9  HB2 LEU P 400     -53.202 -33.154 -14.614  0.00  0.00      PROA  
ATOM     10  CG  LEU P 400     -53.222 -33.452 -12.499  0.00  0.00      PROA  
ATOM     11  HG  LEU P 400     -53.675 -34.205 -11.820  0.00  0.00      PROA  
ATOM     12  CD1 LEU P 400     -51.834 -33.330 -11.950  0.00  0.00      PROA  
ATOM     13 HD11 LEU P 400     -51.820 -32.731 -11.014  0.00  0.00      PROA  
ATOM     14 HD12 LEU P 400     -51.144 -32.809 -12.648  0.00  0.00      PROA  
ATOM     15 HD13 LEU P 400     -51.427 -34.318 -11.647  0.00  0.00      PROA  
ATOM     16  CD2 LEU P 400     -53.916 -32.079 -12.344  0.00  0.00      PROA  
ATOM     17 HD21 LEU P 400     -53.210 -31.262 -12.605  0.00  0.00      PROA  
ATOM     18 HD22 LEU P 400     -54.248 -31.800 -11.321  0.00  0.00      PROA  
ATOM     19 HD23 LEU P 400     -54.806 -32.114 -13.007  0.00  0.00      PROA  
ATOM     20  C   LEU P 400     -52.830 -36.483 -13.316  0.00  0.00      PROA  
ATOM     21  O   LEU P 400     -51.972 -37.017 -12.681  0.00  0.00      PROA  
ATOM     22  N   VAL P 401     -54.110 -36.946 -13.298  0.00  0.00      PROA  
ATOM     23  HN  VAL P 401     -54.883 -36.561 -13.797  0.00  0.00      PROA  
ATOM     24  CA  VAL P 401     -54.583 -37.944 -12.286  0.00  0.00      PROA  
ATOM     25  HA  VAL P 401     -54.296 -37.445 -11.373  0.00  0.00      PROA  
ATOM     26  CB  VAL P 401     -56.064 -38.084 -12.212  0.00  0.00      PROA  
ATOM     27  HB  VAL P 401     -56.341 -37.069 -11.854  0.00  0.00      PROA  
ATOM     28  CG1 VAL P 401     -56.746 -38.349 -13.601  0.00  0.00      PROA  
ATOM     29 HG11 VAL P 401     -56.273 -39.172 -14.177  0.00  0.00      PROA  
ATOM     30 HG12 VAL P 401     -56.727 -37.439 -14.237  0.00  0.00      PROA  
ATOM     31 HG13 VAL P 401     -57.801 -38.494 -13.282  0.00  0.00      PROA  
ATOM     32  CG2 VAL P 401     -56.485 -39.186 -11.233  0.00  0.00      PROA  
ATOM     33 HG21 VAL P 401     -56.167 -40.165 -11.652  0.00  0.00      PROA  
ATOM     34 HG22 VAL P 401     -57.585 -39.269 -11.104  0.00  0.00      PROA  
ATOM     35 HG23 VAL P 401     -55.981 -39.065 -10.250  0.00  0.00      PROA  
ATOM     36  C   VAL P 401     -53.790 -39.278 -12.342  0.00  0.00      PROA  
ATOM     37  O   VAL P 401     -53.301 -39.806 -11.351  0.00  0.00      PROA  
ATOM     38  N   ARG P 402     -53.522 -39.852 -13.604  0.00  0.00      PROA  
ATOM     39  HN  ARG P 402     -53.904 -39.511 -14.460  0.00  0.00      PROA  
ATOM     40  CA  ARG P 402     -52.720 -41.085 -13.742  0.00  0.00      PROA  
ATOM     41  HA  ARG P 402     -52.964 -41.755 -12.931  0.00  0.00      PROA  
ATOM     42  CB  ARG P 402     -53.143 -41.754 -15.028  0.00  0.00      PROA  
ATOM     43  HB1 ARG P 402     -52.510 -42.646 -15.222  0.00  0.00      PROA  
ATOM     44  HB2 ARG P 402     -52.912 -40.934 -15.741  0.00  0.00      PROA  
ATOM     45  CG  ARG P 402     -54.695 -42.052 -15.026  0.00  0.00      PROA  
ATOM     46  HG1 ARG P 402     -55.338 -41.187 -14.760  0.00  0.00      PROA  
ATOM     47  HG2 ARG P 402     -54.958 -42.769 -14.220  0.00  0.00      PROA  
ATOM     48  CD  ARG P 402     -55.246 -42.587 -16.329  0.00  0.00      PROA  
ATOM     49  HD1 ARG P 402     -54.820 -43.605 -16.460  0.00  0.00      PROA  
ATOM     50  HD2 ARG P 402     -54.988 -41.940 -17.194  0.00  0.00      PROA  
ATOM     51  NE  ARG P 402     -56.742 -42.599 -16.134  0.00  0.00      PROA  
ATOM     52  HE  ARG P 402     -57.098 -43.532 -16.079  0.00  0.00      PROA  
ATOM     53  CZ  ARG P 402     -57.576 -41.588 -16.456  0.00  0.00      PROA  
ATOM     54  NH1 ARG P 402     -57.264 -40.334 -16.639  0.00  0.00      PROA  
ATOM     55 HH11 ARG P 402     -56.335 -39.965 -16.611  0.00  0.00      PROA  
ATOM     56 HH12 ARG P 402     -58.013 -39.678 -16.734  0.00  0.00      PROA  
ATOM     57  NH2 ARG P 402     -58.851 -41.793 -16.199  0.00  0.00      PROA  
ATOM     58 HH21 ARG P 402     -59.090 -42.740 -15.983  0.00  0.00      PROA  
ATOM     59 HH22 ARG P 402     -59.494 -41.070 -15.948  0.00  0.00      PROA  
ATOM     60  C   ARG P 402     -51.171 -40.888 -13.570  0.00  0.00      PROA  
ATOM     61  O   ARG P 402     -50.413 -41.802 -13.362  0.00  0.00      PROA  
ATOM     62  N   ASP P 403     -50.733 -39.625 -13.724  0.00  0.00      PROA  
ATOM     63  HN  ASP P 403     -51.410 -38.933 -13.962  0.00  0.00      PROA  
ATOM     64  CA  ASP P 403     -49.353 -39.258 -13.656  0.00  0.00      PROA  
ATOM     65  HA  ASP P 403     -48.693 -39.959 -14.145  0.00  0.00      PROA  
ATOM     66  CB  ASP P 403     -49.185 -37.930 -14.312  0.00  0.00      PROA  
ATOM     67  HB1 ASP P 403     -48.106 -37.665 -14.294  0.00  0.00      PROA  
ATOM     68  HB2 ASP P 403     -49.785 -37.116 -13.852  0.00  0.00      PROA  
ATOM     69  CG  ASP P 403     -49.604 -38.020 -15.766  0.00  0.00      PROA  
ATOM     70  OD1 ASP P 403     -49.065 -38.867 -16.558  0.00  0.00      PROA  
ATOM     71  OD2 ASP P 403     -50.387 -37.160 -16.185  0.00  0.00      PROA  
ATOM     72  C   ASP P 403     -48.866 -38.965 -12.302  0.00  0.00      PROA  
ATOM     73  O   ASP P 403     -47.623 -38.949 -12.153  0.00  0.00      PROA  
ATOM     74  N   ILE P 404     -49.731 -38.918 -11.225  0.00  0.00      PROA  
ATOM     75  HN  ILE P 404     -50.640 -38.619 -11.504  0.00  0.00      PROA  
ATOM     76  CA  ILE P 404     -49.363 -39.135  -9.878  0.00  0.00      PROA  
ATOM     77  HA  ILE P 404     -48.504 -38.540  -9.603  0.00  0.00      PROA  
ATOM     78  CB  ILE P 404     -50.519 -38.779  -8.907  0.00  0.00      PROA  
ATOM     79  HB  ILE P 404     -51.421 -39.416  -9.029  0.00  0.00      PROA  
ATOM     80  CG2 ILE P 404     -50.051 -38.752  -7.446  0.00  0.00      PROA  
ATOM     81 HG21 ILE P 404     -50.845 -38.497  -6.712  0.00  0.00      PROA  
ATOM     82 HG22 ILE P 404     -49.143 -38.114  -7.387  0.00  0.00      PROA  
ATOM     83 HG23 ILE P 404     -49.622 -39.742  -7.179  0.00  0.00      PROA  
ATOM     84  CG1 ILE P 404     -50.955 -37.263  -9.127  0.00  0.00      PROA  
ATOM     85 HG11 ILE P 404     -51.639 -37.074  -8.272  0.00  0.00      PROA  
ATOM     86 HG12 ILE P 404     -51.554 -37.111 -10.050  0.00  0.00      PROA  
ATOM     87  CD  ILE P 404     -49.815 -36.323  -9.073  0.00  0.00      PROA  
ATOM     88  HD1 ILE P 404     -49.251 -36.349  -8.116  0.00  0.00      PROA  
ATOM     89  HD2 ILE P 404     -50.157 -35.286  -9.276  0.00  0.00      PROA  
ATOM     90  HD3 ILE P 404     -49.042 -36.428  -9.865  0.00  0.00      PROA  
ATOM     91  C   ILE P 404     -48.922 -40.591  -9.696  0.00  0.00      PROA  
ATOM     92  O   ILE P 404     -47.791 -40.797  -9.185  0.00  0.00      PROA  
ATOM     93  N   ARG P 405     -49.717 -41.617 -10.123  0.00  0.00      PROA  
ATOM     94  HN  ARG P 405     -50.613 -41.380 -10.491  0.00  0.00      PROA  
ATOM     95  CA  ARG P 405     -49.465 -43.095 -10.042  0.00  0.00      PROA  
ATOM     96  HA  ARG P 405     -49.321 -43.395  -9.015  0.00  0.00      PROA  
ATOM     97  CB  ARG P 405     -50.726 -43.834 -10.619  0.00  0.00      PROA  
ATOM     98  HB1 ARG P 405     -50.873 -43.331 -11.599  0.00  0.00      PROA  
ATOM     99  HB2 ARG P 405     -51.585 -43.613  -9.950  0.00  0.00      PROA  
ATOM    100  CG  ARG P 405     -50.675 -45.345 -10.934  0.00  0.00      PROA  
ATOM    101  HG1 ARG P 405     -51.744 -45.645 -10.887  0.00  0.00      PROA  
ATOM    102  HG2 ARG P 405     -50.135 -45.941 -10.168  0.00  0.00      PROA  
ATOM    103  CD  ARG P 405     -50.193 -45.867 -12.320  0.00  0.00      PROA  
ATOM    104  HD1 ARG P 405     -50.281 -46.973 -12.373  0.00  0.00      PROA  
ATOM    105  HD2 ARG P 405     -49.127 -45.690 -12.578  0.00  0.00      PROA  
ATOM    106  NE  ARG P 405     -51.072 -45.365 -13.341  0.00  0.00      PROA  
ATOM    107  HE  ARG P 405     -52.001 -45.049 -13.150  0.00  0.00      PROA  
ATOM    108  CZ  ARG P 405     -50.842 -45.406 -14.617  0.00  0.00      PROA  
ATOM    109  NH1 ARG P 405     -49.718 -45.847 -15.104  0.00  0.00      PROA  
ATOM    110 HH11 ARG P 405     -48.830 -45.759 -14.653  0.00  0.00      PROA  
ATOM    111 HH12 ARG P 405     -49.722 -46.069 -16.079  0.00  0.00      PROA  
ATOM    112  NH2 ARG P 405     -51.833 -45.363 -15.507  0.00  0.00      PROA  
ATOM    113 HH21 ARG P 405     -52.763 -45.330 -15.141  0.00  0.00      PROA  
ATOM    114 HH22 ARG P 405     -51.580 -45.494 -16.466  0.00  0.00      PROA  
ATOM    115  C   ARG P 405     -48.192 -43.606 -10.820  0.00  0.00      PROA  
ATOM    116  O   ARG P 405     -47.364 -44.283 -10.203  0.00  0.00      PROA  
ATOM    117  N   ARG P 406     -48.063 -43.147 -12.108  0.00  0.00      PROA  
ATOM    118  HN  ARG P 406     -48.799 -42.525 -12.362  0.00  0.00      PROA  
ATOM    119  CA  ARG P 406     -46.821 -43.146 -12.750  0.00  0.00      PROA  
ATOM    120  HA  ARG P 406     -46.604 -44.186 -12.949  0.00  0.00      PROA  
ATOM    121  CB  ARG P 406     -46.967 -42.448 -14.134  0.00  0.00      PROA  
ATOM    122  HB1 ARG P 406     -45.986 -42.617 -14.628  0.00  0.00      PROA  
ATOM    123  HB2 ARG P 406     -47.132 -41.358 -13.994  0.00  0.00      PROA  
ATOM    124  CG  ARG P 406     -48.014 -43.085 -15.088  0.00  0.00      PROA  
ATOM    125  HG1 ARG P 406     -48.883 -43.357 -14.451  0.00  0.00      PROA  
ATOM    126  HG2 ARG P 406     -47.630 -44.041 -15.504  0.00  0.00      PROA  
ATOM    127  CD  ARG P 406     -48.439 -42.168 -16.263  0.00  0.00      PROA  
ATOM    128  HD1 ARG P 406     -47.652 -41.672 -16.870  0.00  0.00      PROA  
ATOM    129  HD2 ARG P 406     -48.997 -41.299 -15.851  0.00  0.00      PROA  
ATOM    130  NE  ARG P 406     -49.470 -42.807 -17.116  0.00  0.00      PROA  
ATOM    131  HE  ARG P 406     -49.343 -43.773 -17.342  0.00  0.00      PROA  
ATOM    132  CZ  ARG P 406     -50.391 -42.192 -17.740  0.00  0.00      PROA  
ATOM    133  NH1 ARG P 406     -50.559 -40.851 -17.752  0.00  0.00      PROA  
ATOM    134 HH11 ARG P 406     -49.881 -40.340 -17.224  0.00  0.00      PROA  
ATOM    135 HH12 ARG P 406     -51.378 -40.463 -18.176  0.00  0.00      PROA  
ATOM    136  NH2 ARG P 406     -51.290 -42.864 -18.478  0.00  0.00      PROA  
ATOM    137 HH21 ARG P 406     -51.199 -43.859 -18.493  0.00  0.00      PROA  
ATOM    138 HH22 ARG P 406     -52.093 -42.375 -18.817  0.00  0.00      PROA  
ATOM    139  C   ARG P 406     -45.565 -42.497 -12.032  0.00  0.00      PROA  
ATOM    140  O   ARG P 406     -44.533 -43.145 -12.003  0.00  0.00      PROA  
ATOM    141  N   ARG P 407     -45.590 -41.207 -11.539  0.00  0.00      PROA  
ATOM    142  HN  ARG P 407     -46.408 -40.636 -11.521  0.00  0.00      PROA  
ATOM    143  CA  ARG P 407     -44.301 -40.616 -11.131  0.00  0.00      PROA  
ATOM    144  HA  ARG P 407     -43.481 -41.150 -11.588  0.00  0.00      PROA  
ATOM    145  CB  ARG P 407     -44.109 -39.140 -11.550  0.00  0.00      PROA  
ATOM    146  HB1 ARG P 407     -43.103 -38.789 -11.237  0.00  0.00      PROA  
ATOM    147  HB2 ARG P 407     -44.836 -38.418 -11.120  0.00  0.00      PROA  
ATOM    148  CG  ARG P 407     -44.240 -38.964 -13.154  0.00  0.00      PROA  
ATOM    149  HG1 ARG P 407     -44.085 -37.901 -13.437  0.00  0.00      PROA  
ATOM    150  HG2 ARG P 407     -45.261 -39.274 -13.465  0.00  0.00      PROA  
ATOM    151  CD  ARG P 407     -43.238 -39.816 -13.919  0.00  0.00      PROA  
ATOM    152  HD1 ARG P 407     -43.368 -39.686 -15.015  0.00  0.00      PROA  
ATOM    153  HD2 ARG P 407     -43.322 -40.890 -13.646  0.00  0.00      PROA  
ATOM    154  NE  ARG P 407     -41.816 -39.342 -13.683  0.00  0.00      PROA  
ATOM    155  HE  ARG P 407     -41.736 -38.510 -13.134  0.00  0.00      PROA  
ATOM    156  CZ  ARG P 407     -40.737 -39.848 -14.326  0.00  0.00      PROA  
ATOM    157  NH1 ARG P 407     -40.801 -40.730 -15.249  0.00  0.00      PROA  
ATOM    158 HH11 ARG P 407     -39.928 -40.824 -15.727  0.00  0.00      PROA  
ATOM    159 HH12 ARG P 407     -41.672 -41.053 -15.620  0.00  0.00      PROA  
ATOM    160  NH2 ARG P 407     -39.537 -39.290 -14.008  0.00  0.00      PROA  
ATOM    161 HH21 ARG P 407     -39.459 -38.963 -13.067  0.00  0.00      PROA  
ATOM    162 HH22 ARG P 407     -38.723 -39.619 -14.487  0.00  0.00      PROA  
ATOM    163  C   ARG P 407     -43.976 -40.710  -9.689  0.00  0.00      PROA  
ATOM    164  O   ARG P 407     -42.876 -40.254  -9.256  0.00  0.00      PROA  
ATOM    165  N   TYR P 408     -44.904 -41.345  -8.883  0.00  0.00      PROA  
ATOM    166  HN  TYR P 408     -45.775 -41.685  -9.231  0.00  0.00      PROA  
ATOM    167  CA  TYR P 408     -44.613 -41.713  -7.459  0.00  0.00      PROA  
ATOM    168  HA  TYR P 408     -44.297 -40.835  -6.914  0.00  0.00      PROA  
ATOM    169  CB  TYR P 408     -45.905 -42.182  -6.730  0.00  0.00      PROA  
ATOM    170  HB1 TYR P 408     -46.497 -42.789  -7.448  0.00  0.00      PROA  
ATOM    171  HB2 TYR P 408     -46.450 -41.229  -6.557  0.00  0.00      PROA  
ATOM    172  CG  TYR P 408     -45.848 -42.925  -5.423  0.00  0.00      PROA  
ATOM    173  CD1 TYR P 408     -44.924 -42.505  -4.463  0.00  0.00      PROA  
ATOM    174  HD1 TYR P 408     -44.328 -41.614  -4.598  0.00  0.00      PROA  
ATOM    175  CE1 TYR P 408     -44.787 -43.214  -3.260  0.00  0.00      PROA  
ATOM    176  HE1 TYR P 408     -44.041 -42.963  -2.521  0.00  0.00      PROA  
ATOM    177  CZ  TYR P 408     -45.681 -44.255  -2.986  0.00  0.00      PROA  
ATOM    178  OH  TYR P 408     -45.663 -44.899  -1.816  0.00  0.00      PROA  
ATOM    179  HH  TYR P 408     -44.953 -44.561  -1.265  0.00  0.00      PROA  
ATOM    180  CD2 TYR P 408     -46.606 -44.114  -5.202  0.00  0.00      PROA  
ATOM    181  HD2 TYR P 408     -47.289 -44.378  -5.996  0.00  0.00      PROA  
ATOM    182  CE2 TYR P 408     -46.521 -44.749  -3.961  0.00  0.00      PROA  
ATOM    183  HE2 TYR P 408     -47.096 -45.649  -3.803  0.00  0.00      PROA  
ATOM    184  C   TYR P 408     -43.375 -42.593  -7.324  0.00  0.00      PROA  
ATOM    185  O   TYR P 408     -42.592 -42.245  -6.443  0.00  0.00      PROA  
ATOM    186  N   PRO P 409     -43.059 -43.708  -8.029  0.00  0.00      PROA  
ATOM    187  CD  PRO P 409     -43.911 -44.429  -9.017  0.00  0.00      PROA  
ATOM    188  HD1 PRO P 409     -44.097 -43.683  -9.819  0.00  0.00      PROA  
ATOM    189  HD2 PRO P 409     -44.856 -44.667  -8.483  0.00  0.00      PROA  
ATOM    190  CA  PRO P 409     -41.851 -44.414  -7.733  0.00  0.00      PROA  
ATOM    191  HA  PRO P 409     -41.610 -44.381  -6.681  0.00  0.00      PROA  
ATOM    192  CB  PRO P 409     -42.117 -45.804  -8.285  0.00  0.00      PROA  
ATOM    193  HB1 PRO P 409     -42.585 -46.453  -7.514  0.00  0.00      PROA  
ATOM    194  HB2 PRO P 409     -41.167 -46.320  -8.541  0.00  0.00      PROA  
ATOM    195  CG  PRO P 409     -43.182 -45.660  -9.424  0.00  0.00      PROA  
ATOM    196  HG1 PRO P 409     -42.694 -45.408 -10.390  0.00  0.00      PROA  
ATOM    197  HG2 PRO P 409     -43.834 -46.553  -9.537  0.00  0.00      PROA  
ATOM    198  C   PRO P 409     -40.648 -43.738  -8.465  0.00  0.00      PROA  
ATOM    199  O   PRO P 409     -39.509 -43.796  -8.051  0.00  0.00      PROA  
ATOM    200  N   ARG P 410     -40.937 -43.036  -9.687  0.00  0.00      PROA  
ATOM    201  HN  ARG P 410     -41.897 -42.910  -9.925  0.00  0.00      PROA  
ATOM    202  CA  ARG P 410     -39.930 -42.477 -10.480  0.00  0.00      PROA  
ATOM    203  HA  ARG P 410     -39.208 -43.262 -10.648  0.00  0.00      PROA  
ATOM    204  CB  ARG P 410     -40.409 -42.137 -11.875  0.00  0.00      PROA  
ATOM    205  HB1 ARG P 410     -39.529 -41.841 -12.484  0.00  0.00      PROA  
ATOM    206  HB2 ARG P 410     -41.113 -41.278 -11.905  0.00  0.00      PROA  
ATOM    207  CG  ARG P 410     -41.011 -43.382 -12.683  0.00  0.00      PROA  
ATOM    208  HG1 ARG P 410     -41.459 -42.971 -13.613  0.00  0.00      PROA  
ATOM    209  HG2 ARG P 410     -41.918 -43.858 -12.252  0.00  0.00      PROA  
ATOM    210  CD  ARG P 410     -39.960 -44.425 -13.022  0.00  0.00      PROA  
ATOM    211  HD1 ARG P 410     -39.468 -44.795 -12.097  0.00  0.00      PROA  
ATOM    212  HD2 ARG P 410     -39.196 -44.053 -13.739  0.00  0.00      PROA  
ATOM    213  NE  ARG P 410     -40.636 -45.566 -13.662  0.00  0.00      PROA  
ATOM    214  HE  ARG P 410     -41.636 -45.560 -13.652  0.00  0.00      PROA  
ATOM    215  CZ  ARG P 410     -39.958 -46.494 -14.222  0.00  0.00      PROA  
ATOM    216  NH1 ARG P 410     -38.626 -46.545 -14.273  0.00  0.00      PROA  
ATOM    217 HH11 ARG P 410     -38.111 -46.031 -13.586  0.00  0.00      PROA  
ATOM    218 HH12 ARG P 410     -38.268 -47.408 -14.628  0.00  0.00      PROA  
ATOM    219  NH2 ARG P 410     -40.597 -47.340 -14.945  0.00  0.00      PROA  
ATOM    220 HH21 ARG P 410     -41.587 -47.252 -15.055  0.00  0.00      PROA  
ATOM    221 HH22 ARG P 410     -40.167 -47.497 -15.834  0.00  0.00      PROA  
ATOM    222  C   ARG P 410     -39.237 -41.249  -9.777  0.00  0.00      PROA  
ATOM    223  O   ARG P 410     -37.999 -41.097  -9.766  0.00  0.00      PROA  
ATOM    224  N   TYR P 411     -40.081 -40.448  -9.053  0.00  0.00      PROA  
ATOM    225  HN  TYR P 411     -41.065 -40.599  -8.996  0.00  0.00      PROA  
ATOM    226  CA  TYR P 411     -39.518 -39.369  -8.269  0.00  0.00      PROA  
ATOM    227  HA  TYR P 411     -38.913 -38.787  -8.949  0.00  0.00      PROA  
ATOM    228  CB  TYR P 411     -40.605 -38.519  -7.605  0.00  0.00      PROA  
ATOM    229  HB1 TYR P 411     -41.307 -39.270  -7.184  0.00  0.00      PROA  
ATOM    230  HB2 TYR P 411     -41.089 -37.918  -8.404  0.00  0.00      PROA  
ATOM    231  CG  TYR P 411     -40.155 -37.669  -6.427  0.00  0.00      PROA  
ATOM    232  CD1 TYR P 411     -40.292 -38.138  -5.110  0.00  0.00      PROA  
ATOM    233  HD1 TYR P 411     -40.745 -39.105  -4.944  0.00  0.00      PROA  
ATOM    234  CE1 TYR P 411     -39.714 -37.395  -4.047  0.00  0.00      PROA  
ATOM    235  HE1 TYR P 411     -39.640 -37.910  -3.101  0.00  0.00      PROA  
ATOM    236  CZ  TYR P 411     -39.152 -36.115  -4.307  0.00  0.00      PROA  
ATOM    237  OH  TYR P 411     -38.379 -35.449  -3.332  0.00  0.00      PROA  
ATOM    238  HH  TYR P 411     -37.574 -35.070  -3.692  0.00  0.00      PROA  
ATOM    239  CD2 TYR P 411     -39.563 -36.391  -6.682  0.00  0.00      PROA  
ATOM    240  HD2 TYR P 411     -39.541 -35.968  -7.676  0.00  0.00      PROA  
ATOM    241  CE2 TYR P 411     -39.088 -35.621  -5.628  0.00  0.00      PROA  
ATOM    242  HE2 TYR P 411     -38.674 -34.648  -5.845  0.00  0.00      PROA  
ATOM    243  C   TYR P 411     -38.453 -39.852  -7.220  0.00  0.00      PROA  
ATOM    244  O   TYR P 411     -37.321 -39.324  -7.241  0.00  0.00      PROA  
ATOM    245  N   LEU P 412     -38.920 -40.911  -6.529  0.00  0.00      PROA  
ATOM    246  HN  LEU P 412     -39.838 -41.272  -6.670  0.00  0.00      PROA  
ATOM    247  CA  LEU P 412     -38.030 -41.551  -5.489  0.00  0.00      PROA  
ATOM    248  HA  LEU P 412     -37.727 -40.826  -4.749  0.00  0.00      PROA  
ATOM    249  CB  LEU P 412     -38.890 -42.625  -4.688  0.00  0.00      PROA  
ATOM    250  HB1 LEU P 412     -38.284 -43.093  -3.883  0.00  0.00      PROA  
ATOM    251  HB2 LEU P 412     -39.172 -43.412  -5.420  0.00  0.00      PROA  
ATOM    252  CG  LEU P 412     -40.136 -42.047  -3.935  0.00  0.00      PROA  
ATOM    253  HG  LEU P 412     -40.763 -41.503  -4.673  0.00  0.00      PROA  
ATOM    254  CD1 LEU P 412     -41.060 -43.153  -3.395  0.00  0.00      PROA  
ATOM    255 HD11 LEU P 412     -41.430 -43.921  -4.108  0.00  0.00      PROA  
ATOM    256 HD12 LEU P 412     -41.923 -42.610  -2.955  0.00  0.00      PROA  
ATOM    257 HD13 LEU P 412     -40.562 -43.683  -2.555  0.00  0.00      PROA  
ATOM    258  CD2 LEU P 412     -39.718 -41.020  -2.919  0.00  0.00      PROA  
ATOM    259 HD21 LEU P 412     -39.041 -41.370  -2.111  0.00  0.00      PROA  
ATOM    260 HD22 LEU P 412     -40.630 -40.592  -2.449  0.00  0.00      PROA  
ATOM    261 HD23 LEU P 412     -39.237 -40.111  -3.338  0.00  0.00      PROA  
ATOM    262  C   LEU P 412     -36.719 -42.111  -6.037  0.00  0.00      PROA  
ATOM    263  O   LEU P 412     -35.647 -41.956  -5.433  0.00  0.00      PROA  
ATOM    264  N   SER P 413     -36.854 -42.695  -7.214  0.00  0.00      PROA  
ATOM    265  HN  SER P 413     -37.701 -42.817  -7.726  0.00  0.00      PROA  
ATOM    266  CA  SER P 413     -35.755 -43.312  -7.926  0.00  0.00      PROA  
ATOM    267  HA  SER P 413     -35.311 -44.112  -7.352  0.00  0.00      PROA  
ATOM    268  CB  SER P 413     -36.192 -43.909  -9.261  0.00  0.00      PROA  
ATOM    269  HB1 SER P 413     -36.310 -43.001  -9.890  0.00  0.00      PROA  
ATOM    270  HB2 SER P 413     -37.135 -44.487  -9.159  0.00  0.00      PROA  
ATOM    271  OG  SER P 413     -35.234 -44.828  -9.882  0.00  0.00      PROA  
ATOM    272  HG1 SER P 413     -34.823 -45.249  -9.124  0.00  0.00      PROA  
ATOM    273  C   SER P 413     -34.674 -42.323  -8.334  0.00  0.00      PROA  
ATOM    274  O   SER P 413     -33.452 -42.540  -8.372  0.00  0.00      PROA  
ATOM    275  N   ASP P 414     -35.111 -41.140  -8.731  0.00  0.00      PROA  
ATOM    276  HN  ASP P 414     -36.053 -40.819  -8.677  0.00  0.00      PROA  
ATOM    277  CA  ASP P 414     -34.222 -40.148  -9.168  0.00  0.00      PROA  
ATOM    278  HA  ASP P 414     -33.344 -40.552  -9.650  0.00  0.00      PROA  
ATOM    279  CB  ASP P 414     -34.944 -39.267 -10.294  0.00  0.00      PROA  
ATOM    280  HB1 ASP P 414     -34.207 -38.462 -10.500  0.00  0.00      PROA  
ATOM    281  HB2 ASP P 414     -35.912 -39.017  -9.810  0.00  0.00      PROA  
ATOM    282  CG  ASP P 414     -35.349 -39.925 -11.541  0.00  0.00      PROA  
ATOM    283  OD1 ASP P 414     -36.423 -39.590 -12.099  0.00  0.00      PROA  
ATOM    284  OD2 ASP P 414     -34.568 -40.756 -12.102  0.00  0.00      PROA  
ATOM    285  C   ASP P 414     -33.870 -39.245  -7.940  0.00  0.00      PROA  
ATOM    286  O   ASP P 414     -33.641 -38.069  -8.126  0.00  0.00      PROA  
ATOM    287  N   ILE P 415     -33.949 -39.615  -6.740  0.00  0.00      PROA  
ATOM    288  HN  ILE P 415     -34.401 -40.446  -6.427  0.00  0.00      PROA  
ATOM    289  CA  ILE P 415     -33.561 -38.806  -5.579  0.00  0.00      PROA  
ATOM    290  HA  ILE P 415     -34.149 -37.901  -5.545  0.00  0.00      PROA  
ATOM    291  CB  ILE P 415     -33.982 -39.493  -4.258  0.00  0.00      PROA  
ATOM    292  HB  ILE P 415     -34.998 -39.888  -4.473  0.00  0.00      PROA  
ATOM    293  CG2 ILE P 415     -33.028 -40.619  -3.910  0.00  0.00      PROA  
ATOM    294 HG21 ILE P 415     -32.077 -40.260  -3.462  0.00  0.00      PROA  
ATOM    295 HG22 ILE P 415     -32.747 -41.188  -4.822  0.00  0.00      PROA  
ATOM    296 HG23 ILE P 415     -33.435 -41.430  -3.270  0.00  0.00      PROA  
ATOM    297  CG1 ILE P 415     -34.084 -38.519  -3.065  0.00  0.00      PROA  
ATOM    298 HG11 ILE P 415     -33.102 -38.093  -2.768  0.00  0.00      PROA  
ATOM    299 HG12 ILE P 415     -34.415 -39.125  -2.194  0.00  0.00      PROA  
ATOM    300  CD  ILE P 415     -35.058 -37.340  -3.246  0.00  0.00      PROA  
ATOM    301  HD1 ILE P 415     -34.963 -36.564  -2.456  0.00  0.00      PROA  
ATOM    302  HD2 ILE P 415     -36.088 -37.757  -3.246  0.00  0.00      PROA  
ATOM    303  HD3 ILE P 415     -34.842 -36.772  -4.175  0.00  0.00      PROA  
ATOM    304  C   ILE P 415     -32.073 -38.448  -5.580  0.00  0.00      PROA  
ATOM    305  O   ILE P 415     -31.282 -39.087  -6.261  0.00  0.00      PROA  
ATOM    306  N   THR P 416     -31.641 -37.394  -4.870  0.00  0.00      PROA  
ATOM    307  HN  THR P 416     -32.258 -36.925  -4.242  0.00  0.00      PROA  
ATOM    308  CA  THR P 416     -30.258 -36.833  -4.896  0.00  0.00      PROA  
ATOM    309  HA  THR P 416     -29.636 -37.430  -5.546  0.00  0.00      PROA  
ATOM    310  CB  THR P 416     -29.475 -36.748  -3.533  0.00  0.00      PROA  
ATOM    311  HB  THR P 416     -29.962 -36.198  -2.700  0.00  0.00      PROA  
ATOM    312  OG1 THR P 416     -28.206 -36.104  -3.627  0.00  0.00      PROA  
ATOM    313  HG1 THR P 416     -27.670 -36.415  -4.360  0.00  0.00      PROA  
ATOM    314  CG2 THR P 416     -29.381 -38.206  -3.025  0.00  0.00      PROA  
ATOM    315 HG21 THR P 416     -30.375 -38.702  -2.997  0.00  0.00      PROA  
ATOM    316 HG22 THR P 416     -29.080 -38.094  -1.962  0.00  0.00      PROA  
ATOM    317 HG23 THR P 416     -28.644 -38.846  -3.556  0.00  0.00      PROA  
ATOM    318  C   THR P 416     -30.161 -35.516  -5.605  0.00  0.00      PROA  
ATOM    319  O   THR P 416     -29.730 -35.536  -6.778  0.00  0.00      PROA  
ATOM    320  N   ASP P 417     -30.433 -34.390  -4.852  0.00  0.00      PROA  
ATOM    321  HN  ASP P 417     -30.745 -34.523  -3.915  0.00  0.00      PROA  
ATOM    322  CA  ASP P 417     -30.296 -33.015  -5.358  0.00  0.00      PROA  
ATOM    323  HA  ASP P 417     -30.388 -32.984  -6.434  0.00  0.00      PROA  
ATOM    324  CB  ASP P 417     -31.341 -32.121  -4.676  0.00  0.00      PROA  
ATOM    325  HB1 ASP P 417     -31.214 -31.046  -4.924  0.00  0.00      PROA  
ATOM    326  HB2 ASP P 417     -31.327 -32.229  -3.570  0.00  0.00      PROA  
ATOM    327  CG  ASP P 417     -32.694 -32.519  -5.184  0.00  0.00      PROA  
ATOM    328  OD1 ASP P 417     -33.455 -33.235  -4.533  0.00  0.00      PROA  
ATOM    329  OD2 ASP P 417     -33.000 -32.183  -6.368  0.00  0.00      PROA  
ATOM    330  C   ASP P 417     -28.949 -32.461  -4.966  0.00  0.00      PROA  
ATOM    331  O   ASP P 417     -28.635 -31.286  -5.265  0.00  0.00      PROA  
ATOM    332  N   ALA P 418     -28.055 -33.299  -4.421  0.00  0.00      PROA  
ATOM    333  HN  ALA P 418     -28.373 -34.174  -4.065  0.00  0.00      PROA  
ATOM    334  CA  ALA P 418     -26.636 -33.025  -4.176  0.00  0.00      PROA  
ATOM    335  HA  ALA P 418     -26.571 -31.964  -3.985  0.00  0.00      PROA  
ATOM    336  CB  ALA P 418     -26.009 -33.736  -3.020  0.00  0.00      PROA  
ATOM    337  HB1 ALA P 418     -25.885 -34.832  -3.157  0.00  0.00      PROA  
ATOM    338  HB2 ALA P 418     -26.593 -33.435  -2.125  0.00  0.00      PROA  
ATOM    339  HB3 ALA P 418     -24.954 -33.443  -2.830  0.00  0.00      PROA  
ATOM    340  C   ALA P 418     -25.864 -33.348  -5.454  0.00  0.00      PROA  
ATOM    341  O   ALA P 418     -25.878 -34.391  -6.096  0.00  0.00      PROA  
ATOM    342  N   LEU P 419     -25.133 -32.287  -5.862  0.00  0.00      PROA  
ATOM    343  HN  LEU P 419     -25.025 -31.483  -5.283  0.00  0.00      PROA  
ATOM    344  CA  LEU P 419     -24.401 -32.306  -7.150  0.00  0.00      PROA  
ATOM    345  HA  LEU P 419     -25.178 -32.732  -7.767  0.00  0.00      PROA  
ATOM    346  CB  LEU P 419     -24.036 -30.821  -7.549  0.00  0.00      PROA  
ATOM    347  HB1 LEU P 419     -23.424 -30.844  -8.477  0.00  0.00      PROA  
ATOM    348  HB2 LEU P 419     -23.387 -30.404  -6.750  0.00  0.00      PROA  
ATOM    349  CG  LEU P 419     -25.356 -30.018  -7.626  0.00  0.00      PROA  
ATOM    350  HG  LEU P 419     -26.118 -30.224  -6.843  0.00  0.00      PROA  
ATOM    351  CD1 LEU P 419     -25.091 -28.547  -7.844  0.00  0.00      PROA  
ATOM    352 HD11 LEU P 419     -24.318 -28.234  -7.111  0.00  0.00      PROA  
ATOM    353 HD12 LEU P 419     -26.052 -28.028  -7.638  0.00  0.00      PROA  
ATOM    354 HD13 LEU P 419     -24.789 -28.246  -8.871  0.00  0.00      PROA  
ATOM    355  CD2 LEU P 419     -26.118 -30.459  -8.864  0.00  0.00      PROA  
ATOM    356 HD21 LEU P 419     -26.844 -31.247  -8.571  0.00  0.00      PROA  
ATOM    357 HD22 LEU P 419     -25.448 -30.830  -9.669  0.00  0.00      PROA  
ATOM    358 HD23 LEU P 419     -26.636 -29.592  -9.327  0.00  0.00      PROA  
ATOM    359  C   LEU P 419     -23.134 -33.138  -6.970  0.00  0.00      PROA  
ATOM    360  O   LEU P 419     -22.849 -33.587  -5.863  0.00  0.00      PROA  
ATOM    361  N   SER P 420     -22.400 -33.465  -8.021  0.00  0.00      PROA  
ATOM    362  HN  SER P 420     -22.778 -33.092  -8.864  0.00  0.00      PROA  
ATOM    363  CA  SER P 420     -21.229 -34.342  -7.905  0.00  0.00      PROA  
ATOM    364  HA  SER P 420     -21.665 -35.210  -7.433  0.00  0.00      PROA  
ATOM    365  CB  SER P 420     -20.595 -34.652  -9.244  0.00  0.00      PROA  
ATOM    366  HB1 SER P 420     -21.296 -35.162  -9.939  0.00  0.00      PROA  
ATOM    367  HB2 SER P 420     -19.746 -35.365  -9.172  0.00  0.00      PROA  
ATOM    368  OG  SER P 420     -20.132 -33.503  -9.888  0.00  0.00      PROA  
ATOM    369  HG1 SER P 420     -20.881 -33.009 -10.229  0.00  0.00      PROA  
ATOM    370  C   SER P 420     -20.225 -33.503  -6.994  0.00  0.00      PROA  
ATOM    371  O   SER P 420     -20.257 -32.267  -6.958  0.00  0.00      PROA  
ATOM    372  N   PRO P 421     -19.539 -34.181  -6.079  0.00  0.00      PROA  
ATOM    373  CD  PRO P 421     -19.325 -35.643  -6.039  0.00  0.00      PROA  
ATOM    374  HD1 PRO P 421     -18.461 -35.883  -6.695  0.00  0.00      PROA  
ATOM    375  HD2 PRO P 421     -20.186 -36.262  -6.369  0.00  0.00      PROA  
ATOM    376  CA  PRO P 421     -18.753 -33.541  -5.018  0.00  0.00      PROA  
ATOM    377  HA  PRO P 421     -19.492 -33.176  -4.321  0.00  0.00      PROA  
ATOM    378  CB  PRO P 421     -18.020 -34.686  -4.356  0.00  0.00      PROA  
ATOM    379  HB1 PRO P 421     -17.885 -34.489  -3.271  0.00  0.00      PROA  
ATOM    380  HB2 PRO P 421     -17.026 -34.940  -4.783  0.00  0.00      PROA  
ATOM    381  CG  PRO P 421     -18.895 -35.901  -4.614  0.00  0.00      PROA  
ATOM    382  HG1 PRO P 421     -18.307 -36.827  -4.437  0.00  0.00      PROA  
ATOM    383  HG2 PRO P 421     -19.817 -35.950  -3.997  0.00  0.00      PROA  
ATOM    384  C   PRO P 421     -17.922 -32.299  -5.356  0.00  0.00      PROA  
ATOM    385  O   PRO P 421     -18.127 -31.310  -4.633  0.00  0.00      PROA  
ATOM    386  N   GLN P 422     -17.109 -32.232  -6.402  0.00  0.00      PROA  
ATOM    387  HN  GLN P 422     -16.854 -33.091  -6.839  0.00  0.00      PROA  
ATOM    388  CA  GLN P 422     -16.427 -31.000  -6.739  0.00  0.00      PROA  
ATOM    389  HA  GLN P 422     -15.949 -30.605  -5.855  0.00  0.00      PROA  
ATOM    390  CB  GLN P 422     -15.267 -31.145  -7.784  0.00  0.00      PROA  
ATOM    391  HB1 GLN P 422     -15.612 -31.629  -8.722  0.00  0.00      PROA  
ATOM    392  HB2 GLN P 422     -14.509 -31.865  -7.408  0.00  0.00      PROA  
ATOM    393  CG  GLN P 422     -14.649 -29.801  -8.303  0.00  0.00      PROA  
ATOM    394  HG1 GLN P 422     -14.649 -28.907  -7.643  0.00  0.00      PROA  
ATOM    395  HG2 GLN P 422     -15.365 -29.512  -9.102  0.00  0.00      PROA  
ATOM    396  CD  GLN P 422     -13.273 -29.948  -8.926  0.00  0.00      PROA  
ATOM    397  OE1 GLN P 422     -12.317 -30.566  -8.480  0.00  0.00      PROA  
ATOM    398  NE2 GLN P 422     -13.145 -29.397 -10.139  0.00  0.00      PROA  
ATOM    399 HE21 GLN P 422     -12.355 -29.602 -10.717  0.00  0.00      PROA  
ATOM    400 HE22 GLN P 422     -13.874 -28.808 -10.487  0.00  0.00      PROA  
ATOM    401  C   GLN P 422     -17.331 -29.804  -7.122  0.00  0.00      PROA  
ATOM    402  O   GLN P 422     -17.192 -28.728  -6.680  0.00  0.00      PROA  
ATOM    403  N   VAL P 423     -18.398 -30.023  -7.856  0.00  0.00      PROA  
ATOM    404  HN  VAL P 423     -18.470 -30.950  -8.216  0.00  0.00      PROA  
ATOM    405  CA  VAL P 423     -19.465 -29.121  -8.171  0.00  0.00      PROA  
ATOM    406  HA  VAL P 423     -19.032 -28.234  -8.611  0.00  0.00      PROA  
ATOM    407  CB  VAL P 423     -20.414 -29.633  -9.220  0.00  0.00      PROA  
ATOM    408  HB  VAL P 423     -20.927 -30.556  -8.874  0.00  0.00      PROA  
ATOM    409  CG1 VAL P 423     -21.410 -28.556  -9.622  0.00  0.00      PROA  
ATOM    410 HG11 VAL P 423     -22.092 -28.857 -10.446  0.00  0.00      PROA  
ATOM    411 HG12 VAL P 423     -20.871 -27.688 -10.060  0.00  0.00      PROA  
ATOM    412 HG13 VAL P 423     -22.088 -28.118  -8.858  0.00  0.00      PROA  
ATOM    413  CG2 VAL P 423     -19.557 -30.115 -10.439  0.00  0.00      PROA  
ATOM    414 HG21 VAL P 423     -18.961 -31.038 -10.274  0.00  0.00      PROA  
ATOM    415 HG22 VAL P 423     -18.815 -29.391 -10.840  0.00  0.00      PROA  
ATOM    416 HG23 VAL P 423     -20.347 -30.230 -11.212  0.00  0.00      PROA  
ATOM    417  C   VAL P 423     -20.348 -28.728  -6.988  0.00  0.00      PROA  
ATOM    418  O   VAL P 423     -20.821 -27.637  -6.836  0.00  0.00      PROA  
ATOM    419  N   LEU P 424     -20.589 -29.699  -6.133  0.00  0.00      PROA  
ATOM    420  HN  LEU P 424     -20.287 -30.632  -6.310  0.00  0.00      PROA  
ATOM    421  CA  LEU P 424     -21.345 -29.556  -4.875  0.00  0.00      PROA  
ATOM    422  HA  LEU P 424     -22.269 -29.017  -5.019  0.00  0.00      PROA  
ATOM    423  CB  LEU P 424     -21.553 -30.957  -4.299  0.00  0.00      PROA  
ATOM    424  HB1 LEU P 424     -20.523 -31.373  -4.269  0.00  0.00      PROA  
ATOM    425  HB2 LEU P 424     -22.201 -31.553  -4.977  0.00  0.00      PROA  
ATOM    426  CG  LEU P 424     -22.136 -31.047  -2.886  0.00  0.00      PROA  
ATOM    427  HG  LEU P 424     -21.412 -30.615  -2.162  0.00  0.00      PROA  
ATOM    428  CD1 LEU P 424     -23.477 -30.424  -2.766  0.00  0.00      PROA  
ATOM    429 HD11 LEU P 424     -24.171 -30.800  -1.985  0.00  0.00      PROA  
ATOM    430 HD12 LEU P 424     -24.014 -30.599  -3.722  0.00  0.00      PROA  
ATOM    431 HD13 LEU P 424     -23.427 -29.315  -2.711  0.00  0.00      PROA  
ATOM    432  CD2 LEU P 424     -22.270 -32.533  -2.564  0.00  0.00      PROA  
ATOM    433 HD21 LEU P 424     -22.607 -32.719  -1.522  0.00  0.00      PROA  
ATOM    434 HD22 LEU P 424     -21.301 -33.060  -2.694  0.00  0.00      PROA  
ATOM    435 HD23 LEU P 424     -22.888 -33.078  -3.310  0.00  0.00      PROA  
ATOM    436  C   LEU P 424     -20.576 -28.732  -3.989  0.00  0.00      PROA  
ATOM    437  O   LEU P 424     -21.153 -27.850  -3.332  0.00  0.00      PROA  
ATOM    438  N   SER P 425     -19.280 -28.891  -3.913  0.00  0.00      PROA  
ATOM    439  HN  SER P 425     -18.908 -29.748  -4.262  0.00  0.00      PROA  
ATOM    440  CA  SER P 425     -18.378 -27.935  -3.223  0.00  0.00      PROA  
ATOM    441  HA  SER P 425     -18.730 -27.710  -2.227  0.00  0.00      PROA  
ATOM    442  CB  SER P 425     -16.934 -28.465  -3.005  0.00  0.00      PROA  
ATOM    443  HB1 SER P 425     -16.447 -27.669  -2.402  0.00  0.00      PROA  
ATOM    444  HB2 SER P 425     -16.368 -28.705  -3.931  0.00  0.00      PROA  
ATOM    445  OG  SER P 425     -17.102 -29.636  -2.204  0.00  0.00      PROA  
ATOM    446  HG1 SER P 425     -17.418 -30.322  -2.796  0.00  0.00      PROA  
ATOM    447  C   SER P 425     -18.360 -26.580  -3.942  0.00  0.00      PROA  
ATOM    448  O   SER P 425     -18.626 -25.540  -3.322  0.00  0.00      PROA  
ATOM    449  N   ALA P 426     -18.180 -26.419  -5.221  0.00  0.00      PROA  
ATOM    450  HN  ALA P 426     -17.872 -27.184  -5.781  0.00  0.00      PROA  
ATOM    451  CA  ALA P 426     -18.283 -25.138  -5.873  0.00  0.00      PROA  
ATOM    452  HA  ALA P 426     -17.608 -24.442  -5.397  0.00  0.00      PROA  
ATOM    453  CB  ALA P 426     -17.908 -25.259  -7.335  0.00  0.00      PROA  
ATOM    454  HB1 ALA P 426     -16.839 -25.562  -7.323  0.00  0.00      PROA  
ATOM    455  HB2 ALA P 426     -17.828 -24.289  -7.871  0.00  0.00      PROA  
ATOM    456  HB3 ALA P 426     -18.510 -25.999  -7.904  0.00  0.00      PROA  
ATOM    457  C   ALA P 426     -19.636 -24.430  -5.880  0.00  0.00      PROA  
ATOM    458  O   ALA P 426     -19.694 -23.229  -5.880  0.00  0.00      PROA  
ATOM    459  N   ILE P 427     -20.775 -25.166  -5.847  0.00  0.00      PROA  
ATOM    460  HN  ILE P 427     -20.846 -26.124  -6.113  0.00  0.00      PROA  
ATOM    461  CA  ILE P 427     -22.055 -24.442  -5.540  0.00  0.00      PROA  
ATOM    462  HA  ILE P 427     -22.089 -23.653  -6.277  0.00  0.00      PROA  
ATOM    463  CB  ILE P 427     -23.353 -25.196  -5.945  0.00  0.00      PROA  
ATOM    464  HB  ILE P 427     -23.156 -25.484  -7.000  0.00  0.00      PROA  
ATOM    465  CG2 ILE P 427     -23.579 -26.324  -4.978  0.00  0.00      PROA  
ATOM    466 HG21 ILE P 427     -23.707 -25.988  -3.927  0.00  0.00      PROA  
ATOM    467 HG22 ILE P 427     -22.645 -26.926  -4.979  0.00  0.00      PROA  
ATOM    468 HG23 ILE P 427     -24.473 -26.927  -5.246  0.00  0.00      PROA  
ATOM    469  CG1 ILE P 427     -24.605 -24.297  -6.067  0.00  0.00      PROA  
ATOM    470 HG11 ILE P 427     -24.887 -23.829  -5.099  0.00  0.00      PROA  
ATOM    471 HG12 ILE P 427     -25.474 -24.981  -6.176  0.00  0.00      PROA  
ATOM    472  CD  ILE P 427     -24.613 -23.024  -6.977  0.00  0.00      PROA  
ATOM    473  HD1 ILE P 427     -23.652 -22.474  -6.883  0.00  0.00      PROA  
ATOM    474  HD2 ILE P 427     -25.364 -22.308  -6.581  0.00  0.00      PROA  
ATOM    475  HD3 ILE P 427     -24.901 -23.296  -8.015  0.00  0.00      PROA  
ATOM    476  C   ILE P 427     -22.049 -23.745  -4.166  0.00  0.00      PROA  
ATOM    477  O   ILE P 427     -22.346 -22.547  -3.975  0.00  0.00      PROA  
ATOM    478  N   ILE P 428     -21.601 -24.437  -3.129  0.00  0.00      PROA  
ATOM    479  HN  ILE P 428     -21.281 -25.380  -3.171  0.00  0.00      PROA  
ATOM    480  CA  ILE P 428     -21.544 -23.899  -1.776  0.00  0.00      PROA  
ATOM    481  HA  ILE P 428     -22.453 -23.388  -1.496  0.00  0.00      PROA  
ATOM    482  CB  ILE P 428     -21.150 -25.018  -0.850  0.00  0.00      PROA  
ATOM    483  HB  ILE P 428     -20.453 -25.623  -1.469  0.00  0.00      PROA  
ATOM    484  CG2 ILE P 428     -20.673 -24.510   0.548  0.00  0.00      PROA  
ATOM    485 HG21 ILE P 428     -20.472 -25.385   1.203  0.00  0.00      PROA  
ATOM    486 HG22 ILE P 428     -21.382 -23.945   1.190  0.00  0.00      PROA  
ATOM    487 HG23 ILE P 428     -19.694 -23.984   0.530  0.00  0.00      PROA  
ATOM    488  CG1 ILE P 428     -22.322 -26.033  -0.547  0.00  0.00      PROA  
ATOM    489 HG11 ILE P 428     -22.915 -26.241  -1.463  0.00  0.00      PROA  
ATOM    490 HG12 ILE P 428     -22.971 -25.676   0.281  0.00  0.00      PROA  
ATOM    491  CD  ILE P 428     -21.882 -27.411  -0.099  0.00  0.00      PROA  
ATOM    492  HD1 ILE P 428     -22.685 -28.162   0.059  0.00  0.00      PROA  
ATOM    493  HD2 ILE P 428     -21.197 -27.259   0.763  0.00  0.00      PROA  
ATOM    494  HD3 ILE P 428     -21.282 -27.894  -0.899  0.00  0.00      PROA  
ATOM    495  C   ILE P 428     -20.473 -22.775  -1.612  0.00  0.00      PROA  
ATOM    496  O   ILE P 428     -20.775 -21.743  -1.027  0.00  0.00      PROA  
ATOM    497  N   PHE P 429     -19.282 -22.922  -2.236  0.00  0.00      PROA  
ATOM    498  HN  PHE P 429     -19.102 -23.808  -2.656  0.00  0.00      PROA  
ATOM    499  CA  PHE P 429     -18.268 -21.968  -2.285  0.00  0.00      PROA  
ATOM    500  HA  PHE P 429     -17.956 -21.581  -1.326  0.00  0.00      PROA  
ATOM    501  CB  PHE P 429     -17.012 -22.556  -2.922  0.00  0.00      PROA  
ATOM    502  HB1 PHE P 429     -16.376 -21.696  -3.222  0.00  0.00      PROA  
ATOM    503  HB2 PHE P 429     -17.228 -23.094  -3.869  0.00  0.00      PROA  
ATOM    504  CG  PHE P 429     -16.087 -23.397  -2.055  0.00  0.00      PROA  
ATOM    505  CD1 PHE P 429     -14.699 -23.269  -2.249  0.00  0.00      PROA  
ATOM    506  HD1 PHE P 429     -14.242 -22.661  -3.016  0.00  0.00      PROA  
ATOM    507  CE1 PHE P 429     -13.880 -24.121  -1.480  0.00  0.00      PROA  
ATOM    508  HE1 PHE P 429     -12.800 -24.162  -1.481  0.00  0.00      PROA  
ATOM    509  CZ  PHE P 429     -14.442 -25.045  -0.617  0.00  0.00      PROA  
ATOM    510  HZ  PHE P 429     -13.737 -25.623  -0.038  0.00  0.00      PROA  
ATOM    511  CD2 PHE P 429     -16.644 -24.312  -1.172  0.00  0.00      PROA  
ATOM    512  HD2 PHE P 429     -17.670 -24.425  -0.855  0.00  0.00      PROA  
ATOM    513  CE2 PHE P 429     -15.801 -25.153  -0.429  0.00  0.00      PROA  
ATOM    514  HE2 PHE P 429     -16.129 -25.889   0.290  0.00  0.00      PROA  
ATOM    515  C   PHE P 429     -18.713 -20.695  -2.923  0.00  0.00      PROA  
ATOM    516  O   PHE P 429     -18.670 -19.596  -2.337  0.00  0.00      PROA  
ATOM    517  N   ILE P 430     -19.189 -20.736  -4.193  0.00  0.00      PROA  
ATOM    518  HN  ILE P 430     -18.965 -21.553  -4.720  0.00  0.00      PROA  
ATOM    519  CA  ILE P 430     -19.479 -19.539  -4.958  0.00  0.00      PROA  
ATOM    520  HA  ILE P 430     -18.551 -19.024  -4.757  0.00  0.00      PROA  
ATOM    521  CB  ILE P 430     -19.603 -19.891  -6.458  0.00  0.00      PROA  
ATOM    522  HB  ILE P 430     -19.041 -20.791  -6.786  0.00  0.00      PROA  
ATOM    523  CG2 ILE P 430     -21.067 -20.398  -6.849  0.00  0.00      PROA  
ATOM    524 HG21 ILE P 430     -21.871 -19.640  -6.735  0.00  0.00      PROA  
ATOM    525 HG22 ILE P 430     -21.293 -21.266  -6.193  0.00  0.00      PROA  
ATOM    526 HG23 ILE P 430     -21.116 -20.645  -7.930  0.00  0.00      PROA  
ATOM    527  CG1 ILE P 430     -19.234 -18.694  -7.362  0.00  0.00      PROA  
ATOM    528 HG11 ILE P 430     -18.425 -18.239  -6.752  0.00  0.00      PROA  
ATOM    529 HG12 ILE P 430     -20.017 -17.906  -7.364  0.00  0.00      PROA  
ATOM    530  CD  ILE P 430     -18.751 -19.071  -8.783  0.00  0.00      PROA  
ATOM    531  HD1 ILE P 430     -17.943 -19.830  -8.717  0.00  0.00      PROA  
ATOM    532  HD2 ILE P 430     -18.425 -18.155  -9.321  0.00  0.00      PROA  
ATOM    533  HD3 ILE P 430     -19.597 -19.417  -9.416  0.00  0.00      PROA  
ATOM    534  C   ILE P 430     -20.528 -18.694  -4.363  0.00  0.00      PROA  
ATOM    535  O   ILE P 430     -20.448 -17.491  -4.320  0.00  0.00      PROA  
ATOM    536  N   TYR P 431     -21.488 -19.301  -3.748  0.00  0.00      PROA  
ATOM    537  HN  TYR P 431     -21.431 -20.295  -3.703  0.00  0.00      PROA  
ATOM    538  CA  TYR P 431     -22.690 -18.744  -2.988  0.00  0.00      PROA  
ATOM    539  HA  TYR P 431     -23.106 -18.045  -3.699  0.00  0.00      PROA  
ATOM    540  CB  TYR P 431     -23.879 -19.738  -2.812  0.00  0.00      PROA  
ATOM    541  HB1 TYR P 431     -23.492 -20.631  -2.277  0.00  0.00      PROA  
ATOM    542  HB2 TYR P 431     -24.148 -20.098  -3.828  0.00  0.00      PROA  
ATOM    543  CG  TYR P 431     -25.129 -19.173  -2.217  0.00  0.00      PROA  
ATOM    544  CD1 TYR P 431     -25.656 -17.899  -2.691  0.00  0.00      PROA  
ATOM    545  HD1 TYR P 431     -25.214 -17.278  -3.456  0.00  0.00      PROA  
ATOM    546  CE1 TYR P 431     -26.779 -17.327  -2.008  0.00  0.00      PROA  
ATOM    547  HE1 TYR P 431     -27.229 -16.400  -2.330  0.00  0.00      PROA  
ATOM    548  CZ  TYR P 431     -27.280 -17.916  -0.812  0.00  0.00      PROA  
ATOM    549  OH  TYR P 431     -28.246 -17.272  -0.033  0.00  0.00      PROA  
ATOM    550  HH  TYR P 431     -28.559 -16.471  -0.458  0.00  0.00      PROA  
ATOM    551  CD2 TYR P 431     -25.779 -19.844  -1.152  0.00  0.00      PROA  
ATOM    552  HD2 TYR P 431     -25.518 -20.835  -0.811  0.00  0.00      PROA  
ATOM    553  CE2 TYR P 431     -26.749 -19.160  -0.459  0.00  0.00      PROA  
ATOM    554  HE2 TYR P 431     -27.266 -19.566   0.398  0.00  0.00      PROA  
ATOM    555  C   TYR P 431     -22.271 -18.044  -1.726  0.00  0.00      PROA  
ATOM    556  O   TYR P 431     -22.555 -16.906  -1.544  0.00  0.00      PROA  
ATOM    557  N   PHE P 432     -21.327 -18.713  -0.982  0.00  0.00      PROA  
ATOM    558  HN  PHE P 432     -21.018 -19.622  -1.253  0.00  0.00      PROA  
ATOM    559  CA  PHE P 432     -20.609 -18.153   0.167  0.00  0.00      PROA  
ATOM    560  HA  PHE P 432     -21.334 -17.880   0.919  0.00  0.00      PROA  
ATOM    561  CB  PHE P 432     -19.759 -19.275   0.770  0.00  0.00      PROA  
ATOM    562  HB1 PHE P 432     -18.800 -19.530   0.270  0.00  0.00      PROA  
ATOM    563  HB2 PHE P 432     -20.343 -20.220   0.753  0.00  0.00      PROA  
ATOM    564  CG  PHE P 432     -19.276 -19.063   2.195  0.00  0.00      PROA  
ATOM    565  CD1 PHE P 432     -18.120 -18.258   2.387  0.00  0.00      PROA  
ATOM    566  HD1 PHE P 432     -17.569 -17.857   1.549  0.00  0.00      PROA  
ATOM    567  CE1 PHE P 432     -17.649 -18.090   3.680  0.00  0.00      PROA  
ATOM    568  HE1 PHE P 432     -16.709 -17.590   3.856  0.00  0.00      PROA  
ATOM    569  CZ  PHE P 432     -18.290 -18.706   4.758  0.00  0.00      PROA  
ATOM    570  HZ  PHE P 432     -17.924 -18.642   5.772  0.00  0.00      PROA  
ATOM    571  CD2 PHE P 432     -19.971 -19.666   3.270  0.00  0.00      PROA  
ATOM    572  HD2 PHE P 432     -20.917 -20.158   3.102  0.00  0.00      PROA  
ATOM    573  CE2 PHE P 432     -19.455 -19.521   4.589  0.00  0.00      PROA  
ATOM    574  HE2 PHE P 432     -19.756 -20.049   5.482  0.00  0.00      PROA  
ATOM    575  C   PHE P 432     -19.762 -16.927  -0.115  0.00  0.00      PROA  
ATOM    576  O   PHE P 432     -19.798 -15.943   0.551  0.00  0.00      PROA  
ATOM    577  N   ALA P 433     -19.026 -16.919  -1.274  0.00  0.00      PROA  
ATOM    578  HN  ALA P 433     -18.756 -17.734  -1.781  0.00  0.00      PROA  
ATOM    579  CA  ALA P 433     -18.459 -15.721  -1.855  0.00  0.00      PROA  
ATOM    580  HA  ALA P 433     -17.745 -15.412  -1.106  0.00  0.00      PROA  
ATOM    581  CB  ALA P 433     -17.738 -15.918  -3.205  0.00  0.00      PROA  
ATOM    582  HB1 ALA P 433     -18.410 -16.120  -4.066  0.00  0.00      PROA  
ATOM    583  HB2 ALA P 433     -17.104 -16.826  -3.121  0.00  0.00      PROA  
ATOM    584  HB3 ALA P 433     -16.972 -15.154  -3.458  0.00  0.00      PROA  
ATOM    585  C   ALA P 433     -19.438 -14.508  -2.095  0.00  0.00      PROA  
ATOM    586  O   ALA P 433     -19.024 -13.320  -1.930  0.00  0.00      PROA  
ATOM    587  N   ALA P 434     -20.658 -14.859  -2.591  0.00  0.00      PROA  
ATOM    588  HN  ALA P 434     -20.840 -15.796  -2.879  0.00  0.00      PROA  
ATOM    589  CA  ALA P 434     -21.726 -13.913  -2.780  0.00  0.00      PROA  
ATOM    590  HA  ALA P 434     -21.322 -13.031  -3.253  0.00  0.00      PROA  
ATOM    591  CB  ALA P 434     -22.802 -14.474  -3.771  0.00  0.00      PROA  
ATOM    592  HB1 ALA P 434     -23.452 -13.605  -4.006  0.00  0.00      PROA  
ATOM    593  HB2 ALA P 434     -23.399 -15.281  -3.295  0.00  0.00      PROA  
ATOM    594  HB3 ALA P 434     -22.425 -14.722  -4.786  0.00  0.00      PROA  
ATOM    595  C   ALA P 434     -22.459 -13.445  -1.501  0.00  0.00      PROA  
ATOM    596  O   ALA P 434     -22.886 -12.274  -1.338  0.00  0.00      PROA  
ATOM    597  N   LEU P 435     -22.561 -14.372  -0.500  0.00  0.00      PROA  
ATOM    598  HN  LEU P 435     -22.309 -15.322  -0.666  0.00  0.00      PROA  
ATOM    599  CA  LEU P 435     -23.024 -14.166   0.847  0.00  0.00      PROA  
ATOM    600  HA  LEU P 435     -23.930 -13.580   0.792  0.00  0.00      PROA  
ATOM    601  CB  LEU P 435     -23.286 -15.493   1.482  0.00  0.00      PROA  
ATOM    602  HB1 LEU P 435     -23.239 -15.416   2.590  0.00  0.00      PROA  
ATOM    603  HB2 LEU P 435     -22.450 -16.132   1.127  0.00  0.00      PROA  
ATOM    604  CG  LEU P 435     -24.636 -16.094   1.091  0.00  0.00      PROA  
ATOM    605  HG  LEU P 435     -24.797 -16.297   0.011  0.00  0.00      PROA  
ATOM    606  CD1 LEU P 435     -24.694 -17.471   1.759  0.00  0.00      PROA  
ATOM    607 HD11 LEU P 435     -23.965 -18.136   1.248  0.00  0.00      PROA  
ATOM    608 HD12 LEU P 435     -25.706 -17.927   1.698  0.00  0.00      PROA  
ATOM    609 HD13 LEU P 435     -24.464 -17.257   2.825  0.00  0.00      PROA  
ATOM    610  CD2 LEU P 435     -25.797 -15.300   1.661  0.00  0.00      PROA  
ATOM    611 HD21 LEU P 435     -26.765 -15.745   1.346  0.00  0.00      PROA  
ATOM    612 HD22 LEU P 435     -25.724 -14.266   1.262  0.00  0.00      PROA  
ATOM    613 HD23 LEU P 435     -25.706 -15.226   2.765  0.00  0.00      PROA  
ATOM    614  C   LEU P 435     -22.163 -13.161   1.639  0.00  0.00      PROA  
ATOM    615  O   LEU P 435     -22.653 -12.243   2.254  0.00  0.00      PROA  
ATOM    616  N   THR P 436     -20.852 -13.237   1.468  0.00  0.00      PROA  
ATOM    617  HN  THR P 436     -20.527 -13.924   0.823  0.00  0.00      PROA  
ATOM    618  CA  THR P 436     -19.874 -12.469   2.203  0.00  0.00      PROA  
ATOM    619  HA  THR P 436     -20.102 -12.693   3.235  0.00  0.00      PROA  
ATOM    620  CB  THR P 436     -18.437 -12.942   1.891  0.00  0.00      PROA  
ATOM    621  HB  THR P 436     -18.188 -13.072   0.816  0.00  0.00      PROA  
ATOM    622  OG1 THR P 436     -18.335 -14.282   2.407  0.00  0.00      PROA  
ATOM    623  HG1 THR P 436     -18.980 -14.860   1.992  0.00  0.00      PROA  
ATOM    624  CG2 THR P 436     -17.329 -12.015   2.457  0.00  0.00      PROA  
ATOM    625 HG21 THR P 436     -16.382 -12.566   2.272  0.00  0.00      PROA  
ATOM    626 HG22 THR P 436     -17.500 -11.962   3.553  0.00  0.00      PROA  
ATOM    627 HG23 THR P 436     -17.257 -11.017   1.973  0.00  0.00      PROA  
ATOM    628  C   THR P 436     -20.002 -10.929   2.089  0.00  0.00      PROA  
ATOM    629  O   THR P 436     -20.097 -10.352   3.191  0.00  0.00      PROA  
ATOM    630  N   PRO P 437     -20.090 -10.175   0.957  0.00  0.00      PROA  
ATOM    631  CD  PRO P 437     -19.653 -10.655  -0.336  0.00  0.00      PROA  
ATOM    632  HD1 PRO P 437     -20.434 -11.295  -0.800  0.00  0.00      PROA  
ATOM    633  HD2 PRO P 437     -18.661 -11.151  -0.271  0.00  0.00      PROA  
ATOM    634  CA  PRO P 437     -20.723  -8.871   0.855  0.00  0.00      PROA  
ATOM    635  HA  PRO P 437     -19.987  -8.242   1.333  0.00  0.00      PROA  
ATOM    636  CB  PRO P 437     -20.805  -8.618  -0.631  0.00  0.00      PROA  
ATOM    637  HB1 PRO P 437     -20.705  -7.535  -0.858  0.00  0.00      PROA  
ATOM    638  HB2 PRO P 437     -21.752  -8.883  -1.147  0.00  0.00      PROA  
ATOM    639  CG  PRO P 437     -19.581  -9.393  -1.111  0.00  0.00      PROA  
ATOM    640  HG1 PRO P 437     -19.600  -9.398  -2.222  0.00  0.00      PROA  
ATOM    641  HG2 PRO P 437     -18.664  -8.806  -0.888  0.00  0.00      PROA  
ATOM    642  C   PRO P 437     -22.020  -8.684   1.506  0.00  0.00      PROA  
ATOM    643  O   PRO P 437     -22.097  -7.756   2.317  0.00  0.00      PROA  
ATOM    644  N   ALA P 438     -23.014  -9.435   1.182  0.00  0.00      PROA  
ATOM    645  HN  ALA P 438     -23.016 -10.032   0.383  0.00  0.00      PROA  
ATOM    646  CA  ALA P 438     -24.356  -9.182   1.635  0.00  0.00      PROA  
ATOM    647  HA  ALA P 438     -24.606  -8.176   1.331  0.00  0.00      PROA  
ATOM    648  CB  ALA P 438     -25.362 -10.208   1.089  0.00  0.00      PROA  
ATOM    649  HB1 ALA P 438     -26.406 -10.106   1.454  0.00  0.00      PROA  
ATOM    650  HB2 ALA P 438     -24.960 -11.212   1.345  0.00  0.00      PROA  
ATOM    651  HB3 ALA P 438     -25.346 -10.145  -0.020  0.00  0.00      PROA  
ATOM    652  C   ALA P 438     -24.499  -9.212   3.187  0.00  0.00      PROA  
ATOM    653  O   ALA P 438     -25.158  -8.438   3.855  0.00  0.00      PROA  
ATOM    654  N   ILE P 439     -23.786 -10.173   3.813  0.00  0.00      PROA  
ATOM    655  HN  ILE P 439     -23.269 -10.860   3.307  0.00  0.00      PROA  
ATOM    656  CA  ILE P 439     -23.660 -10.271   5.219  0.00  0.00      PROA  
ATOM    657  HA  ILE P 439     -24.644  -9.961   5.540  0.00  0.00      PROA  
ATOM    658  CB  ILE P 439     -23.406 -11.742   5.680  0.00  0.00      PROA  
ATOM    659  HB  ILE P 439     -22.417 -12.125   5.348  0.00  0.00      PROA  
ATOM    660  CG2 ILE P 439     -23.396 -11.891   7.255  0.00  0.00      PROA  
ATOM    661 HG21 ILE P 439     -23.314 -12.976   7.482  0.00  0.00      PROA  
ATOM    662 HG22 ILE P 439     -24.304 -11.538   7.790  0.00  0.00      PROA  
ATOM    663 HG23 ILE P 439     -22.502 -11.372   7.663  0.00  0.00      PROA  
ATOM    664  CG1 ILE P 439     -24.556 -12.669   5.131  0.00  0.00      PROA  
ATOM    665 HG11 ILE P 439     -24.381 -13.744   5.349  0.00  0.00      PROA  
ATOM    666 HG12 ILE P 439     -24.471 -12.580   4.027  0.00  0.00      PROA  
ATOM    667  CD  ILE P 439     -25.974 -12.320   5.476  0.00  0.00      PROA  
ATOM    668  HD1 ILE P 439     -26.311 -11.319   5.130  0.00  0.00      PROA  
ATOM    669  HD2 ILE P 439     -26.144 -12.300   6.574  0.00  0.00      PROA  
ATOM    670  HD3 ILE P 439     -26.625 -13.115   5.052  0.00  0.00      PROA  
ATOM    671  C   ILE P 439     -22.673  -9.252   5.857  0.00  0.00      PROA  
ATOM    672  O   ILE P 439     -22.846  -8.860   6.981  0.00  0.00      PROA  
ATOM    673  N   THR P 440     -21.681  -8.781   5.109  0.00  0.00      PROA  
ATOM    674  HN  THR P 440     -21.393  -9.157   4.232  0.00  0.00      PROA  
ATOM    675  CA  THR P 440     -20.942  -7.593   5.538  0.00  0.00      PROA  
ATOM    676  HA  THR P 440     -20.470  -7.743   6.497  0.00  0.00      PROA  
ATOM    677  CB  THR P 440     -19.839  -7.194   4.575  0.00  0.00      PROA  
ATOM    678  HB  THR P 440     -20.275  -6.945   3.584  0.00  0.00      PROA  
ATOM    679  OG1 THR P 440     -18.971  -8.241   4.352  0.00  0.00      PROA  
ATOM    680  HG1 THR P 440     -19.409  -9.039   4.049  0.00  0.00      PROA  
ATOM    681  CG2 THR P 440     -18.981  -6.030   5.163  0.00  0.00      PROA  
ATOM    682 HG21 THR P 440     -18.786  -6.223   6.239  0.00  0.00      PROA  
ATOM    683 HG22 THR P 440     -19.551  -5.077   5.118  0.00  0.00      PROA  
ATOM    684 HG23 THR P 440     -18.115  -5.782   4.512  0.00  0.00      PROA  
ATOM    685  C   THR P 440     -21.811  -6.291   5.706  0.00  0.00      PROA  
ATOM    686  O   THR P 440     -21.860  -5.636   6.762  0.00  0.00      PROA  
ATOM    687  N   PHE P 441     -22.697  -6.026   4.688  0.00  0.00      PROA  
ATOM    688  HN  PHE P 441     -22.602  -6.514   3.824  0.00  0.00      PROA  
ATOM    689  CA  PHE P 441     -23.746  -4.983   4.737  0.00  0.00      PROA  
ATOM    690  HA  PHE P 441     -23.309  -4.000   4.832  0.00  0.00      PROA  
ATOM    691  CB  PHE P 441     -24.638  -4.940   3.484  0.00  0.00      PROA  
ATOM    692  HB1 PHE P 441     -25.389  -4.124   3.430  0.00  0.00      PROA  
ATOM    693  HB2 PHE P 441     -25.287  -5.837   3.391  0.00  0.00      PROA  
ATOM    694  CG  PHE P 441     -23.790  -4.838   2.191  0.00  0.00      PROA  
ATOM    695  CD1 PHE P 441     -24.242  -5.435   0.993  0.00  0.00      PROA  
ATOM    696  HD1 PHE P 441     -25.105  -6.079   1.080  0.00  0.00      PROA  
ATOM    697  CE1 PHE P 441     -23.534  -5.348  -0.249  0.00  0.00      PROA  
ATOM    698  HE1 PHE P 441     -23.855  -5.827  -1.162  0.00  0.00      PROA  
ATOM    699  CZ  PHE P 441     -22.400  -4.500  -0.287  0.00  0.00      PROA  
ATOM    700  HZ  PHE P 441     -21.752  -4.449  -1.149  0.00  0.00      PROA  
ATOM    701  CD2 PHE P 441     -22.712  -3.999   2.047  0.00  0.00      PROA  
ATOM    702  HD2 PHE P 441     -22.485  -3.366   2.893  0.00  0.00      PROA  
ATOM    703  CE2 PHE P 441     -21.993  -3.911   0.876  0.00  0.00      PROA  
ATOM    704  HE2 PHE P 441     -21.050  -3.386   0.910  0.00  0.00      PROA  
ATOM    705  C   PHE P 441     -24.672  -5.116   5.922  0.00  0.00      PROA  
ATOM    706  O   PHE P 441     -24.910  -4.102   6.612  0.00  0.00      PROA  
ATOM    707  N   GLY P 442     -25.106  -6.362   6.115  0.00  0.00      PROA  
ATOM    708  HN  GLY P 442     -24.900  -7.007   5.383  0.00  0.00      PROA  
ATOM    709  CA  GLY P 442     -25.980  -6.651   7.265  0.00  0.00      PROA  
ATOM    710  HA1 GLY P 442     -26.228  -7.701   7.219  0.00  0.00      PROA  
ATOM    711  HA2 GLY P 442     -26.815  -5.967   7.222  0.00  0.00      PROA  
ATOM    712  C   GLY P 442     -25.391  -6.584   8.606  0.00  0.00      PROA  
ATOM    713  O   GLY P 442     -26.060  -6.278   9.601  0.00  0.00      PROA  
ATOM    714  N   GLY P 443     -24.067  -6.751   8.743  0.00  0.00      PROA  
ATOM    715  HN  GLY P 443     -23.524  -7.090   7.979  0.00  0.00      PROA  
ATOM    716  CA  GLY P 443     -23.194  -6.378   9.830  0.00  0.00      PROA  
ATOM    717  HA1 GLY P 443     -22.200  -6.746   9.626  0.00  0.00      PROA  
ATOM    718  HA2 GLY P 443     -23.774  -6.785  10.645  0.00  0.00      PROA  
ATOM    719  C   GLY P 443     -23.102  -4.814  10.101  0.00  0.00      PROA  
ATOM    720  O   GLY P 443     -23.291  -4.352  11.205  0.00  0.00      PROA  
ATOM    721  N   LEU P 444     -22.922  -3.960   9.128  0.00  0.00      PROA  
ATOM    722  HN  LEU P 444     -22.822  -4.389   8.234  0.00  0.00      PROA  
ATOM    723  CA  LEU P 444     -22.884  -2.515   9.175  0.00  0.00      PROA  
ATOM    724  HA  LEU P 444     -22.225  -2.161   9.954  0.00  0.00      PROA  
ATOM    725  CB  LEU P 444     -22.455  -1.955   7.820  0.00  0.00      PROA  
ATOM    726  HB1 LEU P 444     -22.514  -0.853   7.694  0.00  0.00      PROA  
ATOM    727  HB2 LEU P 444     -23.216  -2.374   7.128  0.00  0.00      PROA  
ATOM    728  CG  LEU P 444     -21.021  -2.375   7.373  0.00  0.00      PROA  
ATOM    729  HG  LEU P 444     -20.746  -3.411   7.666  0.00  0.00      PROA  
ATOM    730  CD1 LEU P 444     -20.780  -2.287   5.860  0.00  0.00      PROA  
ATOM    731 HD11 LEU P 444     -21.145  -1.346   5.395  0.00  0.00      PROA  
ATOM    732 HD12 LEU P 444     -21.270  -3.103   5.288  0.00  0.00      PROA  
ATOM    733 HD13 LEU P 444     -19.733  -2.439   5.520  0.00  0.00      PROA  
ATOM    734  CD2 LEU P 444     -20.033  -1.345   8.070  0.00  0.00      PROA  
ATOM    735 HD21 LEU P 444     -19.007  -1.554   7.697  0.00  0.00      PROA  
ATOM    736 HD22 LEU P 444     -20.034  -1.409   9.179  0.00  0.00      PROA  
ATOM    737 HD23 LEU P 444     -20.499  -0.341   7.971  0.00  0.00      PROA  
ATOM    738  C   LEU P 444     -24.227  -1.944   9.484  0.00  0.00      PROA  
ATOM    739  O   LEU P 444     -24.472  -1.045  10.234  0.00  0.00      PROA  
ATOM    740  N   LEU P 445     -25.262  -2.612   8.901  0.00  0.00      PROA  
ATOM    741  HN  LEU P 445     -24.987  -3.433   8.406  0.00  0.00      PROA  
ATOM    742  CA  LEU P 445     -26.708  -2.350   9.178  0.00  0.00      PROA  
ATOM    743  HA  LEU P 445     -26.797  -1.276   9.111  0.00  0.00      PROA  
ATOM    744  CB  LEU P 445     -27.594  -3.213   8.174  0.00  0.00      PROA  
ATOM    745  HB1 LEU P 445     -27.506  -4.297   8.403  0.00  0.00      PROA  
ATOM    746  HB2 LEU P 445     -27.100  -3.160   7.180  0.00  0.00      PROA  
ATOM    747  CG  LEU P 445     -29.134  -2.931   8.006  0.00  0.00      PROA  
ATOM    748  HG  LEU P 445     -29.571  -3.108   9.013  0.00  0.00      PROA  
ATOM    749  CD1 LEU P 445     -29.476  -1.442   7.813  0.00  0.00      PROA  
ATOM    750 HD11 LEU P 445     -28.871  -0.865   8.545  0.00  0.00      PROA  
ATOM    751 HD12 LEU P 445     -30.512  -1.109   8.038  0.00  0.00      PROA  
ATOM    752 HD13 LEU P 445     -29.266  -1.078   6.784  0.00  0.00      PROA  
ATOM    753  CD2 LEU P 445     -29.733  -3.855   6.931  0.00  0.00      PROA  
ATOM    754 HD21 LEU P 445     -29.754  -4.839   7.446  0.00  0.00      PROA  
ATOM    755 HD22 LEU P 445     -29.010  -3.796   6.089  0.00  0.00      PROA  
ATOM    756 HD23 LEU P 445     -30.721  -3.454   6.618  0.00  0.00      PROA  
ATOM    757  C   LEU P 445     -27.029  -2.631  10.614  0.00  0.00      PROA  
ATOM    758  O   LEU P 445     -27.837  -2.008  11.253  0.00  0.00      PROA  
ATOM    759  N   GLY P 446     -26.380  -3.703  11.148  0.00  0.00      PROA  
ATOM    760  HN  GLY P 446     -25.890  -4.362  10.584  0.00  0.00      PROA  
ATOM    761  CA  GLY P 446     -26.470  -4.069  12.571  0.00  0.00      PROA  
ATOM    762  HA1 GLY P 446     -25.796  -4.901  12.718  0.00  0.00      PROA  
ATOM    763  HA2 GLY P 446     -27.521  -4.266  12.726  0.00  0.00      PROA  
ATOM    764  C   GLY P 446     -26.030  -3.009  13.477  0.00  0.00      PROA  
ATOM    765  O   GLY P 446     -26.828  -2.617  14.325  0.00  0.00      PROA  
ATOM    766  N   ASP P 447     -24.834  -2.360  13.328  0.00  0.00      PROA  
ATOM    767  HN  ASP P 447     -24.199  -2.830  12.720  0.00  0.00      PROA  
ATOM    768  CA  ASP P 447     -24.473  -1.192  14.071  0.00  0.00      PROA  
ATOM    769  HA  ASP P 447     -24.656  -1.520  15.083  0.00  0.00      PROA  
ATOM    770  CB  ASP P 447     -23.024  -0.864  13.661  0.00  0.00      PROA  
ATOM    771  HB1 ASP P 447     -22.961  -0.518  12.607  0.00  0.00      PROA  
ATOM    772  HB2 ASP P 447     -22.571  -1.878  13.660  0.00  0.00      PROA  
ATOM    773  CG  ASP P 447     -22.226  -0.037  14.617  0.00  0.00      PROA  
ATOM    774  OD1 ASP P 447     -21.338   0.757  14.210  0.00  0.00      PROA  
ATOM    775  OD2 ASP P 447     -22.576  -0.088  15.823  0.00  0.00      PROA  
ATOM    776  C   ASP P 447     -25.474  -0.074  13.820  0.00  0.00      PROA  
ATOM    777  O   ASP P 447     -25.867   0.565  14.788  0.00  0.00      PROA  
ATOM    778  N   LYS P 448     -25.881   0.192  12.585  0.00  0.00      PROA  
ATOM    779  HN  LYS P 448     -25.446  -0.217  11.787  0.00  0.00      PROA  
ATOM    780  CA  LYS P 448     -26.918   1.197  12.324  0.00  0.00      PROA  
ATOM    781  HA  LYS P 448     -26.405   2.094  12.638  0.00  0.00      PROA  
ATOM    782  CB  LYS P 448     -27.178   1.396  10.803  0.00  0.00      PROA  
ATOM    783  HB1 LYS P 448     -28.091   2.018  10.678  0.00  0.00      PROA  
ATOM    784  HB2 LYS P 448     -27.444   0.419  10.345  0.00  0.00      PROA  
ATOM    785  CG  LYS P 448     -26.036   1.968   9.922  0.00  0.00      PROA  
ATOM    786  HG1 LYS P 448     -26.265   1.749   8.857  0.00  0.00      PROA  
ATOM    787  HG2 LYS P 448     -25.034   1.526  10.110  0.00  0.00      PROA  
ATOM    788  CD  LYS P 448     -25.846   3.435  10.134  0.00  0.00      PROA  
ATOM    789  HD1 LYS P 448     -25.558   3.659  11.184  0.00  0.00      PROA  
ATOM    790  HD2 LYS P 448     -26.789   3.980   9.915  0.00  0.00      PROA  
ATOM    791  CE  LYS P 448     -24.727   3.870   9.120  0.00  0.00      PROA  
ATOM    792  HE1 LYS P 448     -24.774   3.406   8.112  0.00  0.00      PROA  
ATOM    793  HE2 LYS P 448     -23.776   3.484   9.546  0.00  0.00      PROA  
ATOM    794  NZ  LYS P 448     -24.595   5.322   9.054  0.00  0.00      PROA  
ATOM    795  HZ1 LYS P 448     -25.249   5.663   8.320  0.00  0.00      PROA  
ATOM    796  HZ2 LYS P 448     -23.625   5.623   8.828  0.00  0.00      PROA  
ATOM    797  HZ3 LYS P 448     -24.892   5.738   9.960  0.00  0.00      PROA  
ATOM    798  C   LYS P 448     -28.308   1.080  13.000  0.00  0.00      PROA  
ATOM    799  O   LYS P 448     -28.976   2.040  13.270  0.00  0.00      PROA  
ATOM    800  N   THR P 449     -28.860  -0.165  13.128  0.00  0.00      PROA  
ATOM    801  HN  THR P 449     -28.301  -0.975  12.966  0.00  0.00      PROA  
ATOM    802  CA  THR P 449     -30.163  -0.502  13.748  0.00  0.00      PROA  
ATOM    803  HA  THR P 449     -30.813   0.344  13.581  0.00  0.00      PROA  
ATOM    804  CB  THR P 449     -30.816  -1.671  13.048  0.00  0.00      PROA  
ATOM    805  HB  THR P 449     -31.669  -1.997  13.681  0.00  0.00      PROA  
ATOM    806  OG1 THR P 449     -29.934  -2.805  12.936  0.00  0.00      PROA  
ATOM    807  HG1 THR P 449     -29.251  -2.592  12.295  0.00  0.00      PROA  
ATOM    808  CG2 THR P 449     -31.277  -1.310  11.646  0.00  0.00      PROA  
ATOM    809 HG21 THR P 449     -30.437  -0.792  11.136  0.00  0.00      PROA  
ATOM    810 HG22 THR P 449     -32.117  -0.600  11.805  0.00  0.00      PROA  
ATOM    811 HG23 THR P 449     -31.631  -2.146  11.006  0.00  0.00      PROA  
ATOM    812  C   THR P 449     -30.021  -0.852  15.237  0.00  0.00      PROA  
ATOM    813  O   THR P 449     -31.091  -1.064  15.867  0.00  0.00      PROA  
ATOM    814  N   GLU P 450     -28.796  -1.013  15.814  0.00  0.00      PROA  
ATOM    815  HN  GLU P 450     -27.930  -0.943  15.324  0.00  0.00      PROA  
ATOM    816  CA  GLU P 450     -28.546  -1.290  17.211  0.00  0.00      PROA  
ATOM    817  HA  GLU P 450     -27.470  -1.337  17.298  0.00  0.00      PROA  
ATOM    818  CB  GLU P 450     -29.072  -0.202  18.184  0.00  0.00      PROA  
ATOM    819  HB1 GLU P 450     -28.897  -0.536  19.229  0.00  0.00      PROA  
ATOM    820  HB2 GLU P 450     -30.155  -0.055  17.984  0.00  0.00      PROA  
ATOM    821  CG  GLU P 450     -28.305   1.125  18.051  0.00  0.00      PROA  
ATOM    822  HG1 GLU P 450     -28.579   1.507  17.045  0.00  0.00      PROA  
ATOM    823  HG2 GLU P 450     -27.226   0.861  18.089  0.00  0.00      PROA  
ATOM    824  CD  GLU P 450     -28.551   2.038  19.191  0.00  0.00      PROA  
ATOM    825  OE1 GLU P 450     -28.844   3.241  18.942  0.00  0.00      PROA  
ATOM    826  OE2 GLU P 450     -28.385   1.578  20.331  0.00  0.00      PROA  
ATOM    827  C   GLU P 450     -28.944  -2.757  17.520  0.00  0.00      PROA  
ATOM    828  O   GLU P 450     -29.662  -3.062  18.448  0.00  0.00      PROA  
ATOM    829  N   ASN P 451     -28.375  -3.669  16.677  0.00  0.00      PROA  
ATOM    830  HN  ASN P 451     -27.773  -3.286  15.981  0.00  0.00      PROA  
ATOM    831  CA  ASN P 451     -28.578  -5.093  16.592  0.00  0.00      PROA  
ATOM    832  HA  ASN P 451     -27.928  -5.472  15.817  0.00  0.00      PROA  
ATOM    833  CB  ASN P 451     -28.047  -5.774  17.866  0.00  0.00      PROA  
ATOM    834  HB1 ASN P 451     -27.977  -6.882  17.853  0.00  0.00      PROA  
ATOM    835  HB2 ASN P 451     -28.625  -5.568  18.792  0.00  0.00      PROA  
ATOM    836  CG  ASN P 451     -26.611  -5.355  18.214  0.00  0.00      PROA  
ATOM    837  OD1 ASN P 451     -26.035  -4.531  17.486  0.00  0.00      PROA  
ATOM    838  ND2 ASN P 451     -25.926  -5.888  19.229  0.00  0.00      PROA  
ATOM    839 HD21 ASN P 451     -24.981  -5.577  19.328  0.00  0.00      PROA  
ATOM    840 HD22 ASN P 451     -26.354  -6.515  19.880  0.00  0.00      PROA  
ATOM    841  C   ASN P 451     -29.918  -5.743  16.225  0.00  0.00      PROA  
ATOM    842  O   ASN P 451     -30.320  -6.815  16.783  0.00  0.00      PROA  
ATOM    843  N   MET P 452     -30.676  -5.002  15.376  0.00  0.00      PROA  
ATOM    844  HN  MET P 452     -30.371  -4.122  15.019  0.00  0.00      PROA  
ATOM    845  CA  MET P 452     -31.964  -5.382  14.934  0.00  0.00      PROA  
ATOM    846  HA  MET P 452     -32.275  -6.131  15.647  0.00  0.00      PROA  
ATOM    847  CB  MET P 452     -33.061  -4.318  15.049  0.00  0.00      PROA  
ATOM    848  HB1 MET P 452     -34.081  -4.684  14.806  0.00  0.00      PROA  
ATOM    849  HB2 MET P 452     -32.886  -3.552  14.263  0.00  0.00      PROA  
ATOM    850  CG  MET P 452     -33.151  -3.680  16.472  0.00  0.00      PROA  
ATOM    851  HG1 MET P 452     -33.699  -2.737  16.259  0.00  0.00      PROA  
ATOM    852  HG2 MET P 452     -32.119  -3.429  16.797  0.00  0.00      PROA  
ATOM    853  SD  MET P 452     -33.795  -4.675  17.878  0.00  0.00      PROA  
ATOM    854  CE  MET P 452     -35.526  -4.732  17.280  0.00  0.00      PROA  
ATOM    855  HE1 MET P 452     -35.711  -5.541  16.541  0.00  0.00      PROA  
ATOM    856  HE2 MET P 452     -35.968  -3.824  16.816  0.00  0.00      PROA  
ATOM    857  HE3 MET P 452     -36.193  -4.895  18.154  0.00  0.00      PROA  
ATOM    858  C   MET P 452     -31.997  -5.933  13.502  0.00  0.00      PROA  
ATOM    859  O   MET P 452     -32.921  -5.637  12.757  0.00  0.00      PROA  
ATOM    860  N   ILE P 453     -30.997  -6.772  13.119  0.00  0.00      PROA  
ATOM    861  HN  ILE P 453     -30.260  -6.820  13.789  0.00  0.00      PROA  
ATOM    862  CA  ILE P 453     -31.027  -7.582  11.999  0.00  0.00      PROA  
ATOM    863  HA  ILE P 453     -32.054  -7.821  11.766  0.00  0.00      PROA  
ATOM    864  CB  ILE P 453     -30.646  -6.861  10.789  0.00  0.00      PROA  
ATOM    865  HB  ILE P 453     -31.307  -5.982  10.630  0.00  0.00      PROA  
ATOM    866  CG2 ILE P 453     -29.158  -6.350  10.750  0.00  0.00      PROA  
ATOM    867 HG21 ILE P 453     -28.419  -7.179  10.703  0.00  0.00      PROA  
ATOM    868 HG22 ILE P 453     -29.017  -5.738  11.667  0.00  0.00      PROA  
ATOM    869 HG23 ILE P 453     -28.929  -5.749   9.845  0.00  0.00      PROA  
ATOM    870  CG1 ILE P 453     -30.740  -7.690   9.505  0.00  0.00      PROA  
ATOM    871 HG11 ILE P 453     -30.307  -8.703   9.647  0.00  0.00      PROA  
ATOM    872 HG12 ILE P 453     -30.072  -7.222   8.751  0.00  0.00      PROA  
ATOM    873  CD  ILE P 453     -32.202  -7.888   8.973  0.00  0.00      PROA  
ATOM    874  HD1 ILE P 453     -32.780  -8.323   9.816  0.00  0.00      PROA  
ATOM    875  HD2 ILE P 453     -32.179  -8.725   8.243  0.00  0.00      PROA  
ATOM    876  HD3 ILE P 453     -32.626  -6.953   8.547  0.00  0.00      PROA  
ATOM    877  C   ILE P 453     -30.451  -8.919  12.205  0.00  0.00      PROA  
ATOM    878  O   ILE P 453     -29.226  -9.034  12.399  0.00  0.00      PROA  
ATOM    879  N   GLY P 454     -31.194  -9.987  12.207  0.00  0.00      PROA  
ATOM    880  HN  GLY P 454     -32.179  -9.878  12.099  0.00  0.00      PROA  
ATOM    881  CA  GLY P 454     -30.756 -11.355  12.285  0.00  0.00      PROA  
ATOM    882  HA1 GLY P 454     -31.180 -11.785  13.181  0.00  0.00      PROA  
ATOM    883  HA2 GLY P 454     -29.680 -11.442  12.322  0.00  0.00      PROA  
ATOM    884  C   GLY P 454     -31.212 -12.056  11.036  0.00  0.00      PROA  
ATOM    885  O   GLY P 454     -31.360 -11.458   9.971  0.00  0.00      PROA  
ATOM    886  N   VAL P 455     -31.436 -13.420  11.130  0.00  0.00      PROA  
ATOM    887  HN  VAL P 455     -31.249 -13.820  12.024  0.00  0.00      PROA  
ATOM    888  CA  VAL P 455     -31.588 -14.270   9.937  0.00  0.00      PROA  
ATOM    889  HA  VAL P 455     -30.842 -13.808   9.308  0.00  0.00      PROA  
ATOM    890  CB  VAL P 455     -31.256 -15.699  10.272  0.00  0.00      PROA  
ATOM    891  HB  VAL P 455     -31.117 -16.242   9.313  0.00  0.00      PROA  
ATOM    892  CG1 VAL P 455     -29.954 -15.770  11.117  0.00  0.00      PROA  
ATOM    893 HG11 VAL P 455     -30.153 -15.358  12.130  0.00  0.00      PROA  
ATOM    894 HG12 VAL P 455     -29.151 -15.238  10.564  0.00  0.00      PROA  
ATOM    895 HG13 VAL P 455     -29.711 -16.854  11.098  0.00  0.00      PROA  
ATOM    896  CG2 VAL P 455     -32.435 -16.389  10.940  0.00  0.00      PROA  
ATOM    897 HG21 VAL P 455     -32.818 -15.765  11.776  0.00  0.00      PROA  
ATOM    898 HG22 VAL P 455     -32.093 -17.429  11.132  0.00  0.00      PROA  
ATOM    899 HG23 VAL P 455     -33.315 -16.502  10.271  0.00  0.00      PROA  
ATOM    900  C   VAL P 455     -32.956 -14.202   9.204  0.00  0.00      PROA  
ATOM    901  O   VAL P 455     -33.065 -14.642   8.077  0.00  0.00      PROA  
ATOM    902  N   SER P 456     -33.963 -13.625   9.838  0.00  0.00      PROA  
ATOM    903  HN  SER P 456     -33.856 -13.344  10.789  0.00  0.00      PROA  
ATOM    904  CA  SER P 456     -35.365 -13.515   9.325  0.00  0.00      PROA  
ATOM    905  HA  SER P 456     -35.756 -14.515   9.435  0.00  0.00      PROA  
ATOM    906  CB  SER P 456     -36.191 -12.608  10.366  0.00  0.00      PROA  
ATOM    907  HB1 SER P 456     -36.320 -13.285  11.237  0.00  0.00      PROA  
ATOM    908  HB2 SER P 456     -37.143 -12.332   9.864  0.00  0.00      PROA  
ATOM    909  OG  SER P 456     -35.495 -11.377  10.726  0.00  0.00      PROA  
ATOM    910  HG1 SER P 456     -34.936 -11.568  11.483  0.00  0.00      PROA  
ATOM    911  C   SER P 456     -35.451 -12.971   7.903  0.00  0.00      PROA  
ATOM    912  O   SER P 456     -36.275 -13.444   7.146  0.00  0.00      PROA  
ATOM    913  N   GLU P 457     -34.682 -11.911   7.557  0.00  0.00      PROA  
ATOM    914  HN  GLU P 457     -34.214 -11.419   8.287  0.00  0.00      PROA  
ATOM    915  CA  GLU P 457     -34.608 -11.364   6.200  0.00  0.00      PROA  
ATOM    916  HA  GLU P 457     -35.611 -11.107   5.892  0.00  0.00      PROA  
ATOM    917  CB  GLU P 457     -33.746 -10.082   6.204  0.00  0.00      PROA  
ATOM    918  HB1 GLU P 457     -32.670 -10.308   6.041  0.00  0.00      PROA  
ATOM    919  HB2 GLU P 457     -33.835  -9.541   7.170  0.00  0.00      PROA  
ATOM    920  CG  GLU P 457     -34.110  -9.143   5.076  0.00  0.00      PROA  
ATOM    921  HG1 GLU P 457     -35.202  -8.944   5.025  0.00  0.00      PROA  
ATOM    922  HG2 GLU P 457     -33.897  -9.585   4.079  0.00  0.00      PROA  
ATOM    923  CD  GLU P 457     -33.552  -7.738   5.217  0.00  0.00      PROA  
ATOM    924  OE1 GLU P 457     -34.197  -6.694   5.135  0.00  0.00      PROA  
ATOM    925  OE2 GLU P 457     -32.183  -7.608   5.590  0.00  0.00      PROA  
ATOM    926  HE2 GLU P 457     -31.962  -6.710   5.847  0.00  0.00      PROA  
ATOM    927  C   GLU P 457     -34.045 -12.403   5.232  0.00  0.00      PROA  
ATOM    928  O   GLU P 457     -34.684 -12.596   4.174  0.00  0.00      PROA  
ATOM    929  N   LEU P 458     -32.883 -13.113   5.571  0.00  0.00      PROA  
ATOM    930  HN  LEU P 458     -32.314 -12.833   6.340  0.00  0.00      PROA  
ATOM    931  CA  LEU P 458     -32.296 -14.157   4.789  0.00  0.00      PROA  
ATOM    932  HA  LEU P 458     -32.060 -13.872   3.774  0.00  0.00      PROA  
ATOM    933  CB  LEU P 458     -30.942 -14.593   5.452  0.00  0.00      PROA  
ATOM    934  HB1 LEU P 458     -31.106 -14.923   6.500  0.00  0.00      PROA  
ATOM    935  HB2 LEU P 458     -30.374 -13.651   5.607  0.00  0.00      PROA  
ATOM    936  CG  LEU P 458     -30.021 -15.593   4.813  0.00  0.00      PROA  
ATOM    937  HG  LEU P 458     -30.325 -16.661   4.824  0.00  0.00      PROA  
ATOM    938  CD1 LEU P 458     -29.751 -15.237   3.298  0.00  0.00      PROA  
ATOM    939 HD11 LEU P 458     -28.970 -15.962   2.984  0.00  0.00      PROA  
ATOM    940 HD12 LEU P 458     -29.403 -14.184   3.227  0.00  0.00      PROA  
ATOM    941 HD13 LEU P 458     -30.709 -15.412   2.763  0.00  0.00      PROA  
ATOM    942  CD2 LEU P 458     -28.639 -15.489   5.517  0.00  0.00      PROA  
ATOM    943 HD21 LEU P 458     -27.989 -16.360   5.286  0.00  0.00      PROA  
ATOM    944 HD22 LEU P 458     -28.920 -15.518   6.592  0.00  0.00      PROA  
ATOM    945 HD23 LEU P 458     -28.098 -14.556   5.248  0.00  0.00      PROA  
ATOM    946  C   LEU P 458     -33.168 -15.376   4.651  0.00  0.00      PROA  
ATOM    947  O   LEU P 458     -33.269 -16.000   3.626  0.00  0.00      PROA  
ATOM    948  N   LEU P 459     -33.879 -15.849   5.695  0.00  0.00      PROA  
ATOM    949  HN  LEU P 459     -33.693 -15.469   6.598  0.00  0.00      PROA  
ATOM    950  CA  LEU P 459     -34.863 -16.827   5.615  0.00  0.00      PROA  
ATOM    951  HA  LEU P 459     -34.382 -17.631   5.078  0.00  0.00      PROA  
ATOM    952  CB  LEU P 459     -35.218 -17.359   7.024  0.00  0.00      PROA  
ATOM    953  HB1 LEU P 459     -35.694 -16.580   7.657  0.00  0.00      PROA  
ATOM    954  HB2 LEU P 459     -34.245 -17.553   7.523  0.00  0.00      PROA  
ATOM    955  CG  LEU P 459     -36.107 -18.638   7.090  0.00  0.00      PROA  
ATOM    956  HG  LEU P 459     -37.191 -18.518   6.876  0.00  0.00      PROA  
ATOM    957  CD1 LEU P 459     -35.579 -19.777   6.165  0.00  0.00      PROA  
ATOM    958 HD11 LEU P 459     -36.083 -20.696   6.533  0.00  0.00      PROA  
ATOM    959 HD12 LEU P 459     -34.473 -19.821   6.255  0.00  0.00      PROA  
ATOM    960 HD13 LEU P 459     -35.780 -19.539   5.098  0.00  0.00      PROA  
ATOM    961  CD2 LEU P 459     -35.997 -18.951   8.589  0.00  0.00      PROA  
ATOM    962 HD21 LEU P 459     -36.194 -18.025   9.171  0.00  0.00      PROA  
ATOM    963 HD22 LEU P 459     -34.980 -19.387   8.694  0.00  0.00      PROA  
ATOM    964 HD23 LEU P 459     -36.702 -19.704   9.001  0.00  0.00      PROA  
ATOM    965  C   LEU P 459     -36.118 -16.470   4.827  0.00  0.00      PROA  
ATOM    966  O   LEU P 459     -36.392 -17.250   3.894  0.00  0.00      PROA  
ATOM    967  N   LEU P 460     -36.710 -15.242   4.912  0.00  0.00      PROA  
ATOM    968  HN  LEU P 460     -36.390 -14.572   5.577  0.00  0.00      PROA  
ATOM    969  CA  LEU P 460     -37.799 -14.870   3.977  0.00  0.00      PROA  
ATOM    970  HA  LEU P 460     -38.582 -15.594   4.150  0.00  0.00      PROA  
ATOM    971  CB  LEU P 460     -38.478 -13.591   4.316  0.00  0.00      PROA  
ATOM    972  HB1 LEU P 460     -37.719 -12.780   4.316  0.00  0.00      PROA  
ATOM    973  HB2 LEU P 460     -38.900 -13.696   5.339  0.00  0.00      PROA  
ATOM    974  CG  LEU P 460     -39.695 -13.226   3.333  0.00  0.00      PROA  
ATOM    975  HG  LEU P 460     -39.285 -13.126   2.305  0.00  0.00      PROA  
ATOM    976  CD1 LEU P 460     -40.797 -14.304   3.319  0.00  0.00      PROA  
ATOM    977 HD11 LEU P 460     -41.363 -14.401   4.270  0.00  0.00      PROA  
ATOM    978 HD12 LEU P 460     -40.356 -15.272   2.999  0.00  0.00      PROA  
ATOM    979 HD13 LEU P 460     -41.549 -13.878   2.621  0.00  0.00      PROA  
ATOM    980  CD2 LEU P 460     -40.186 -11.872   3.758  0.00  0.00      PROA  
ATOM    981 HD21 LEU P 460     -40.663 -11.903   4.762  0.00  0.00      PROA  
ATOM    982 HD22 LEU P 460     -40.904 -11.533   2.981  0.00  0.00      PROA  
ATOM    983 HD23 LEU P 460     -39.403 -11.091   3.865  0.00  0.00      PROA  
ATOM    984  C   LEU P 460     -37.387 -14.871   2.534  0.00  0.00      PROA  
ATOM    985  O   LEU P 460     -38.054 -15.439   1.672  0.00  0.00      PROA  
ATOM    986  N   SER P 461     -36.230 -14.306   2.218  0.00  0.00      PROA  
ATOM    987  HN  SER P 461     -35.568 -13.908   2.849  0.00  0.00      PROA  
ATOM    988  CA  SER P 461     -35.830 -14.326   0.774  0.00  0.00      PROA  
ATOM    989  HA  SER P 461     -36.679 -14.086   0.151  0.00  0.00      PROA  
ATOM    990  CB  SER P 461     -34.728 -13.213   0.599  0.00  0.00      PROA  
ATOM    991  HB1 SER P 461     -35.137 -12.246   0.959  0.00  0.00      PROA  
ATOM    992  HB2 SER P 461     -34.496 -13.071  -0.478  0.00  0.00      PROA  
ATOM    993  OG  SER P 461     -33.554 -13.523   1.398  0.00  0.00      PROA  
ATOM    994  HG1 SER P 461     -33.395 -12.767   1.969  0.00  0.00      PROA  
ATOM    995  C   SER P 461     -35.381 -15.631   0.253  0.00  0.00      PROA  
ATOM    996  O   SER P 461     -35.590 -15.899  -0.945  0.00  0.00      PROA  
ATOM    997  N   THR P 462     -34.667 -16.515   1.081  0.00  0.00      PROA  
ATOM    998  HN  THR P 462     -34.377 -16.209   1.985  0.00  0.00      PROA  
ATOM    999  CA  THR P 462     -34.521 -17.946   0.834  0.00  0.00      PROA  
ATOM   1000  HA  THR P 462     -34.005 -17.970  -0.115  0.00  0.00      PROA  
ATOM   1001  CB  THR P 462     -33.637 -18.571   1.826  0.00  0.00      PROA  
ATOM   1002  HB  THR P 462     -34.005 -18.568   2.874  0.00  0.00      PROA  
ATOM   1003  OG1 THR P 462     -32.337 -17.900   1.844  0.00  0.00      PROA  
ATOM   1004  HG1 THR P 462     -32.498 -17.145   2.415  0.00  0.00      PROA  
ATOM   1005  CG2 THR P 462     -33.298 -20.014   1.636  0.00  0.00      PROA  
ATOM   1006 HG21 THR P 462     -34.134 -20.632   2.029  0.00  0.00      PROA  
ATOM   1007 HG22 THR P 462     -32.437 -20.463   2.176  0.00  0.00      PROA  
ATOM   1008 HG23 THR P 462     -33.108 -20.186   0.555  0.00  0.00      PROA  
ATOM   1009  C   THR P 462     -35.838 -18.771   0.585  0.00  0.00      PROA  
ATOM   1010  O   THR P 462     -35.925 -19.562  -0.303  0.00  0.00      PROA  
ATOM   1011  N   ALA P 463     -36.892 -18.580   1.428  0.00  0.00      PROA  
ATOM   1012  HN  ALA P 463     -36.847 -18.034   2.261  0.00  0.00      PROA  
ATOM   1013  CA  ALA P 463     -38.233 -19.123   1.253  0.00  0.00      PROA  
ATOM   1014  HA  ALA P 463     -38.120 -20.194   1.172  0.00  0.00      PROA  
ATOM   1015  CB  ALA P 463     -38.990 -18.807   2.584  0.00  0.00      PROA  
ATOM   1016  HB1 ALA P 463     -39.361 -17.763   2.661  0.00  0.00      PROA  
ATOM   1017  HB2 ALA P 463     -38.315 -19.023   3.440  0.00  0.00      PROA  
ATOM   1018  HB3 ALA P 463     -39.893 -19.453   2.612  0.00  0.00      PROA  
ATOM   1019  C   ALA P 463     -38.898 -18.530  -0.031  0.00  0.00      PROA  
ATOM   1020  O   ALA P 463     -39.523 -19.228  -0.785  0.00  0.00      PROA  
ATOM   1021  N   LEU P 464     -38.761 -17.260  -0.374  0.00  0.00      PROA  
ATOM   1022  HN  LEU P 464     -38.369 -16.645   0.305  0.00  0.00      PROA  
ATOM   1023  CA  LEU P 464     -39.293 -16.632  -1.574  0.00  0.00      PROA  
ATOM   1024  HA  LEU P 464     -40.315 -16.981  -1.583  0.00  0.00      PROA  
ATOM   1025  CB  LEU P 464     -39.401 -15.095  -1.454  0.00  0.00      PROA  
ATOM   1026  HB1 LEU P 464     -39.668 -14.671  -2.445  0.00  0.00      PROA  
ATOM   1027  HB2 LEU P 464     -38.396 -14.752  -1.128  0.00  0.00      PROA  
ATOM   1028  CG  LEU P 464     -40.503 -14.590  -0.450  0.00  0.00      PROA  
ATOM   1029  HG  LEU P 464     -40.190 -14.745   0.605  0.00  0.00      PROA  
ATOM   1030  CD1 LEU P 464     -40.782 -13.103  -0.502  0.00  0.00      PROA  
ATOM   1031 HD11 LEU P 464     -41.509 -12.752   0.260  0.00  0.00      PROA  
ATOM   1032 HD12 LEU P 464     -41.145 -12.853  -1.522  0.00  0.00      PROA  
ATOM   1033 HD13 LEU P 464     -39.852 -12.500  -0.426  0.00  0.00      PROA  
ATOM   1034  CD2 LEU P 464     -41.880 -15.264  -0.577  0.00  0.00      PROA  
ATOM   1035 HD21 LEU P 464     -42.290 -15.270  -1.609  0.00  0.00      PROA  
ATOM   1036 HD22 LEU P 464     -42.591 -14.797   0.137  0.00  0.00      PROA  
ATOM   1037 HD23 LEU P 464     -41.867 -16.346  -0.327  0.00  0.00      PROA  
ATOM   1038  C   LEU P 464     -38.644 -17.202  -2.802  0.00  0.00      PROA  
ATOM   1039  O   LEU P 464     -39.334 -17.686  -3.683  0.00  0.00      PROA  
ATOM   1040  N   GLN P 465     -37.319 -17.380  -2.822  0.00  0.00      PROA  
ATOM   1041  HN  GLN P 465     -36.727 -17.109  -2.066  0.00  0.00      PROA  
ATOM   1042  CA  GLN P 465     -36.673 -18.147  -3.876  0.00  0.00      PROA  
ATOM   1043  HA  GLN P 465     -36.958 -17.706  -4.819  0.00  0.00      PROA  
ATOM   1044  CB  GLN P 465     -35.085 -18.131  -3.773  0.00  0.00      PROA  
ATOM   1045  HB1 GLN P 465     -34.604 -18.981  -4.305  0.00  0.00      PROA  
ATOM   1046  HB2 GLN P 465     -34.916 -18.190  -2.677  0.00  0.00      PROA  
ATOM   1047  CG  GLN P 465     -34.494 -16.847  -4.379  0.00  0.00      PROA  
ATOM   1048  HG1 GLN P 465     -35.148 -15.983  -4.132  0.00  0.00      PROA  
ATOM   1049  HG2 GLN P 465     -34.487 -16.949  -5.485  0.00  0.00      PROA  
ATOM   1050  CD  GLN P 465     -33.092 -16.673  -3.836  0.00  0.00      PROA  
ATOM   1051  OE1 GLN P 465     -32.067 -16.558  -4.535  0.00  0.00      PROA  
ATOM   1052  NE2 GLN P 465     -32.994 -16.371  -2.511  0.00  0.00      PROA  
ATOM   1053 HE21 GLN P 465     -32.086 -16.373  -2.093  0.00  0.00      PROA  
ATOM   1054 HE22 GLN P 465     -33.850 -16.180  -2.030  0.00  0.00      PROA  
ATOM   1055  C   GLN P 465     -37.087 -19.547  -3.926  0.00  0.00      PROA  
ATOM   1056  O   GLN P 465     -37.439 -20.019  -4.996  0.00  0.00      PROA  
ATOM   1057  N   GLY P 466     -37.152 -20.285  -2.794  0.00  0.00      PROA  
ATOM   1058  HN  GLY P 466     -36.739 -19.885  -1.980  0.00  0.00      PROA  
ATOM   1059  CA  GLY P 466     -37.660 -21.634  -2.717  0.00  0.00      PROA  
ATOM   1060  HA1 GLY P 466     -37.926 -21.814  -1.685  0.00  0.00      PROA  
ATOM   1061  HA2 GLY P 466     -36.894 -22.280  -3.118  0.00  0.00      PROA  
ATOM   1062  C   GLY P 466     -38.990 -21.958  -3.325  0.00  0.00      PROA  
ATOM   1063  O   GLY P 466     -39.131 -22.856  -4.131  0.00  0.00      PROA  
ATOM   1064  N   ILE P 467     -39.978 -21.151  -2.950  0.00  0.00      PROA  
ATOM   1065  HN  ILE P 467     -39.871 -20.282  -2.474  0.00  0.00      PROA  
ATOM   1066  CA  ILE P 467     -41.379 -21.422  -3.421  0.00  0.00      PROA  
ATOM   1067  HA  ILE P 467     -41.502 -22.492  -3.498  0.00  0.00      PROA  
ATOM   1068  CB  ILE P 467     -42.461 -20.773  -2.435  0.00  0.00      PROA  
ATOM   1069  HB  ILE P 467     -42.065 -21.074  -1.441  0.00  0.00      PROA  
ATOM   1070  CG2 ILE P 467     -42.557 -19.190  -2.650  0.00  0.00      PROA  
ATOM   1071 HG21 ILE P 467     -43.060 -18.869  -3.587  0.00  0.00      PROA  
ATOM   1072 HG22 ILE P 467     -41.586 -18.657  -2.558  0.00  0.00      PROA  
ATOM   1073 HG23 ILE P 467     -43.224 -18.779  -1.862  0.00  0.00      PROA  
ATOM   1074  CG1 ILE P 467     -43.856 -21.458  -2.648  0.00  0.00      PROA  
ATOM   1075 HG11 ILE P 467     -44.132 -21.103  -3.664  0.00  0.00      PROA  
ATOM   1076 HG12 ILE P 467     -44.567 -20.934  -1.975  0.00  0.00      PROA  
ATOM   1077  CD  ILE P 467     -44.028 -22.962  -2.468  0.00  0.00      PROA  
ATOM   1078  HD1 ILE P 467     -44.034 -23.457  -3.463  0.00  0.00      PROA  
ATOM   1079  HD2 ILE P 467     -45.017 -23.036  -1.968  0.00  0.00      PROA  
ATOM   1080  HD3 ILE P 467     -43.263 -23.323  -1.748  0.00  0.00      PROA  
ATOM   1081  C   ILE P 467     -41.518 -21.060  -4.919  0.00  0.00      PROA  
ATOM   1082  O   ILE P 467     -42.152 -21.767  -5.698  0.00  0.00      PROA  
ATOM   1083  N   ILE P 468     -40.778 -20.019  -5.412  0.00  0.00      PROA  
ATOM   1084  HN  ILE P 468     -40.257 -19.358  -4.878  0.00  0.00      PROA  
ATOM   1085  CA  ILE P 468     -40.765 -19.683  -6.868  0.00  0.00      PROA  
ATOM   1086  HA  ILE P 468     -41.816 -19.622  -7.111  0.00  0.00      PROA  
ATOM   1087  CB  ILE P 468     -40.182 -18.329  -7.058  0.00  0.00      PROA  
ATOM   1088  HB  ILE P 468     -39.473 -18.203  -6.212  0.00  0.00      PROA  
ATOM   1089  CG2 ILE P 468     -39.430 -18.229  -8.379  0.00  0.00      PROA  
ATOM   1090 HG21 ILE P 468     -38.533 -18.880  -8.456  0.00  0.00      PROA  
ATOM   1091 HG22 ILE P 468     -39.160 -17.156  -8.475  0.00  0.00      PROA  
ATOM   1092 HG23 ILE P 468     -40.150 -18.473  -9.189  0.00  0.00      PROA  
ATOM   1093  CG1 ILE P 468     -41.156 -17.117  -6.875  0.00  0.00      PROA  
ATOM   1094 HG11 ILE P 468     -40.557 -16.184  -6.815  0.00  0.00      PROA  
ATOM   1095 HG12 ILE P 468     -41.588 -17.310  -5.870  0.00  0.00      PROA  
ATOM   1096  CD  ILE P 468     -42.278 -17.040  -7.967  0.00  0.00      PROA  
ATOM   1097  HD1 ILE P 468     -43.004 -16.271  -7.626  0.00  0.00      PROA  
ATOM   1098  HD2 ILE P 468     -42.865 -17.980  -8.048  0.00  0.00      PROA  
ATOM   1099  HD3 ILE P 468     -41.895 -16.682  -8.946  0.00  0.00      PROA  
ATOM   1100  C   ILE P 468     -40.180 -20.811  -7.759  0.00  0.00      PROA  
ATOM   1101  O   ILE P 468     -40.714 -21.239  -8.790  0.00  0.00      PROA  
ATOM   1102  N   PHE P 469     -38.950 -21.343  -7.416  0.00  0.00      PROA  
ATOM   1103  HN  PHE P 469     -38.461 -20.959  -6.636  0.00  0.00      PROA  
ATOM   1104  CA  PHE P 469     -38.322 -22.500  -7.979  0.00  0.00      PROA  
ATOM   1105  HA  PHE P 469     -38.350 -22.276  -9.035  0.00  0.00      PROA  
ATOM   1106  CB  PHE P 469     -36.782 -22.634  -7.552  0.00  0.00      PROA  
ATOM   1107  HB1 PHE P 469     -36.347 -23.487  -8.114  0.00  0.00      PROA  
ATOM   1108  HB2 PHE P 469     -36.704 -22.884  -6.472  0.00  0.00      PROA  
ATOM   1109  CG  PHE P 469     -36.105 -21.240  -7.769  0.00  0.00      PROA  
ATOM   1110  CD1 PHE P 469     -36.285 -20.572  -9.047  0.00  0.00      PROA  
ATOM   1111  HD1 PHE P 469     -36.983 -21.022  -9.737  0.00  0.00      PROA  
ATOM   1112  CE1 PHE P 469     -35.508 -19.475  -9.321  0.00  0.00      PROA  
ATOM   1113  HE1 PHE P 469     -35.662 -18.951 -10.253  0.00  0.00      PROA  
ATOM   1114  CZ  PHE P 469     -34.677 -18.899  -8.349  0.00  0.00      PROA  
ATOM   1115  HZ  PHE P 469     -34.120 -18.013  -8.617  0.00  0.00      PROA  
ATOM   1116  CD2 PHE P 469     -35.200 -20.699  -6.808  0.00  0.00      PROA  
ATOM   1117  HD2 PHE P 469     -34.962 -21.237  -5.903  0.00  0.00      PROA  
ATOM   1118  CE2 PHE P 469     -34.441 -19.553  -7.118  0.00  0.00      PROA  
ATOM   1119  HE2 PHE P 469     -33.795 -19.092  -6.386  0.00  0.00      PROA  
ATOM   1120  C   PHE P 469     -39.160 -23.804  -7.821  0.00  0.00      PROA  
ATOM   1121  O   PHE P 469     -39.305 -24.586  -8.721  0.00  0.00      PROA  
ATOM   1122  N   SER P 470     -39.832 -23.986  -6.604  0.00  0.00      PROA  
ATOM   1123  HN  SER P 470     -39.676 -23.347  -5.855  0.00  0.00      PROA  
ATOM   1124  CA  SER P 470     -40.593 -25.248  -6.352  0.00  0.00      PROA  
ATOM   1125  HA  SER P 470     -40.006 -26.109  -6.635  0.00  0.00      PROA  
ATOM   1126  CB  SER P 470     -40.860 -25.519  -4.835  0.00  0.00      PROA  
ATOM   1127  HB1 SER P 470     -41.490 -26.415  -4.652  0.00  0.00      PROA  
ATOM   1128  HB2 SER P 470     -41.433 -24.693  -4.362  0.00  0.00      PROA  
ATOM   1129  OG  SER P 470     -39.671 -25.681  -4.052  0.00  0.00      PROA  
ATOM   1130  HG1 SER P 470     -39.301 -24.819  -3.845  0.00  0.00      PROA  
ATOM   1131  C   SER P 470     -41.967 -25.370  -7.057  0.00  0.00      PROA  
ATOM   1132  O   SER P 470     -42.533 -26.427  -7.219  0.00  0.00      PROA  
ATOM   1133  N   LEU P 471     -42.506 -24.269  -7.601  0.00  0.00      PROA  
ATOM   1134  HN  LEU P 471     -42.097 -23.374  -7.442  0.00  0.00      PROA  
ATOM   1135  CA  LEU P 471     -43.627 -24.139  -8.532  0.00  0.00      PROA  
ATOM   1136  HA  LEU P 471     -44.163 -25.075  -8.584  0.00  0.00      PROA  
ATOM   1137  CB  LEU P 471     -44.576 -22.984  -8.064  0.00  0.00      PROA  
ATOM   1138  HB1 LEU P 471     -45.443 -22.939  -8.756  0.00  0.00      PROA  
ATOM   1139  HB2 LEU P 471     -44.101 -22.002  -8.271  0.00  0.00      PROA  
ATOM   1140  CG  LEU P 471     -44.982 -23.248  -6.649  0.00  0.00      PROA  
ATOM   1141  HG  LEU P 471     -44.087 -23.264  -5.992  0.00  0.00      PROA  
ATOM   1142  CD1 LEU P 471     -45.780 -22.015  -6.027  0.00  0.00      PROA  
ATOM   1143 HD11 LEU P 471     -46.798 -22.003  -6.472  0.00  0.00      PROA  
ATOM   1144 HD12 LEU P 471     -45.343 -21.065  -6.401  0.00  0.00      PROA  
ATOM   1145 HD13 LEU P 471     -45.884 -22.212  -4.938  0.00  0.00      PROA  
ATOM   1146  CD2 LEU P 471     -45.620 -24.583  -6.332  0.00  0.00      PROA  
ATOM   1147 HD21 LEU P 471     -45.152 -25.367  -6.965  0.00  0.00      PROA  
ATOM   1148 HD22 LEU P 471     -46.718 -24.565  -6.499  0.00  0.00      PROA  
ATOM   1149 HD23 LEU P 471     -45.625 -24.769  -5.236  0.00  0.00      PROA  
ATOM   1150  C   LEU P 471     -43.154 -23.764  -9.912  0.00  0.00      PROA  
ATOM   1151  O   LEU P 471     -43.923 -23.803 -10.889  0.00  0.00      PROA  
ATOM   1152  N   LEU P 472     -41.842 -23.421 -10.042  0.00  0.00      PROA  
ATOM   1153  HN  LEU P 472     -41.242 -23.374  -9.247  0.00  0.00      PROA  
ATOM   1154  CA  LEU P 472     -41.264 -23.157 -11.352  0.00  0.00      PROA  
ATOM   1155  HA  LEU P 472     -40.216 -23.060 -11.111  0.00  0.00      PROA  
ATOM   1156  CB  LEU P 472     -41.394 -24.316 -12.380  0.00  0.00      PROA  
ATOM   1157  HB1 LEU P 472     -40.812 -24.183 -13.316  0.00  0.00      PROA  
ATOM   1158  HB2 LEU P 472     -42.484 -24.468 -12.531  0.00  0.00      PROA  
ATOM   1159  CG  LEU P 472     -40.826 -25.636 -11.816  0.00  0.00      PROA  
ATOM   1160  HG  LEU P 472     -41.090 -25.774 -10.745  0.00  0.00      PROA  
ATOM   1161  CD1 LEU P 472     -41.383 -26.857 -12.586  0.00  0.00      PROA  
ATOM   1162 HD11 LEU P 472     -40.696 -27.690 -12.324  0.00  0.00      PROA  
ATOM   1163 HD12 LEU P 472     -41.205 -26.602 -13.652  0.00  0.00      PROA  
ATOM   1164 HD13 LEU P 472     -42.442 -27.178 -12.495  0.00  0.00      PROA  
ATOM   1165  CD2 LEU P 472     -39.323 -25.678 -12.038  0.00  0.00      PROA  
ATOM   1166 HD21 LEU P 472     -38.860 -26.473 -11.416  0.00  0.00      PROA  
ATOM   1167 HD22 LEU P 472     -38.912 -24.704 -11.697  0.00  0.00      PROA  
ATOM   1168 HD23 LEU P 472     -38.969 -25.823 -13.081  0.00  0.00      PROA  
ATOM   1169  C   LEU P 472     -41.871 -21.868 -11.958  0.00  0.00      PROA  
ATOM   1170  O   LEU P 472     -42.301 -21.762 -13.077  0.00  0.00      PROA  
ATOM   1171  N   GLY P 473     -41.962 -20.774 -11.149  0.00  0.00      PROA  
ATOM   1172  HN  GLY P 473     -41.868 -20.850 -10.159  0.00  0.00      PROA  
ATOM   1173  CA  GLY P 473     -42.523 -19.513 -11.706  0.00  0.00      PROA  
ATOM   1174  HA1 GLY P 473     -43.013 -19.013 -10.884  0.00  0.00      PROA  
ATOM   1175  HA2 GLY P 473     -43.164 -19.695 -12.555  0.00  0.00      PROA  
ATOM   1176  C   GLY P 473     -41.440 -18.570 -12.157  0.00  0.00      PROA  
ATOM   1177  O   GLY P 473     -41.732 -17.463 -12.518  0.00  0.00      PROA  
ATOM   1178  N   ALA P 474     -40.197 -19.033 -12.116  0.00  0.00      PROA  
ATOM   1179  HN  ALA P 474     -40.066 -19.925 -11.690  0.00  0.00      PROA  
ATOM   1180  CA  ALA P 474     -39.080 -18.362 -12.719  0.00  0.00      PROA  
ATOM   1181  HA  ALA P 474     -39.361 -17.880 -13.644  0.00  0.00      PROA  
ATOM   1182  CB  ALA P 474     -38.457 -17.344 -11.620  0.00  0.00      PROA  
ATOM   1183  HB1 ALA P 474     -37.439 -17.055 -11.960  0.00  0.00      PROA  
ATOM   1184  HB2 ALA P 474     -38.285 -17.779 -10.612  0.00  0.00      PROA  
ATOM   1185  HB3 ALA P 474     -39.102 -16.441 -11.571  0.00  0.00      PROA  
ATOM   1186  C   ALA P 474     -37.939 -19.323 -13.031  0.00  0.00      PROA  
ATOM   1187  O   ALA P 474     -37.804 -20.376 -12.440  0.00  0.00      PROA  
ATOM   1188  N   GLN P 475     -37.008 -19.056 -14.032  0.00  0.00      PROA  
ATOM   1189  HN  GLN P 475     -37.080 -18.189 -14.518  0.00  0.00      PROA  
ATOM   1190  CA  GLN P 475     -35.831 -19.836 -14.294  0.00  0.00      PROA  
ATOM   1191  HA  GLN P 475     -36.234 -20.834 -14.380  0.00  0.00      PROA  
ATOM   1192  CB  GLN P 475     -35.294 -19.308 -15.616  0.00  0.00      PROA  
ATOM   1193  HB1 GLN P 475     -34.373 -19.830 -15.953  0.00  0.00      PROA  
ATOM   1194  HB2 GLN P 475     -35.047 -18.225 -15.599  0.00  0.00      PROA  
ATOM   1195  CG  GLN P 475     -36.383 -19.344 -16.677  0.00  0.00      PROA  
ATOM   1196  HG1 GLN P 475     -37.326 -18.796 -16.464  0.00  0.00      PROA  
ATOM   1197  HG2 GLN P 475     -36.727 -20.398 -16.754  0.00  0.00      PROA  
ATOM   1198  CD  GLN P 475     -35.760 -18.906 -18.020  0.00  0.00      PROA  
ATOM   1199  OE1 GLN P 475     -35.094 -19.681 -18.729  0.00  0.00      PROA  
ATOM   1200  NE2 GLN P 475     -35.908 -17.640 -18.419  0.00  0.00      PROA  
ATOM   1201 HE21 GLN P 475     -36.372 -17.012 -17.795  0.00  0.00      PROA  
ATOM   1202 HE22 GLN P 475     -35.518 -17.386 -19.304  0.00  0.00      PROA  
ATOM   1203  C   GLN P 475     -34.831 -19.770 -13.234  0.00  0.00      PROA  
ATOM   1204  O   GLN P 475     -34.628 -18.697 -12.750  0.00  0.00      PROA  
ATOM   1205  N   PRO P 476     -34.146 -20.774 -12.738  0.00  0.00      PROA  
ATOM   1206  CD  PRO P 476     -34.511 -22.173 -13.146  0.00  0.00      PROA  
ATOM   1207  HD1 PRO P 476     -34.178 -22.489 -14.157  0.00  0.00      PROA  
ATOM   1208  HD2 PRO P 476     -35.577 -22.382 -12.913  0.00  0.00      PROA  
ATOM   1209  CA  PRO P 476     -33.250 -20.788 -11.568  0.00  0.00      PROA  
ATOM   1210  HA  PRO P 476     -33.679 -20.179 -10.786  0.00  0.00      PROA  
ATOM   1211  CB  PRO P 476     -33.194 -22.227 -11.126  0.00  0.00      PROA  
ATOM   1212  HB1 PRO P 476     -33.942 -22.482 -10.345  0.00  0.00      PROA  
ATOM   1213  HB2 PRO P 476     -32.201 -22.580 -10.775  0.00  0.00      PROA  
ATOM   1214  CG  PRO P 476     -33.521 -22.986 -12.326  0.00  0.00      PROA  
ATOM   1215  HG1 PRO P 476     -32.631 -23.007 -12.991  0.00  0.00      PROA  
ATOM   1216  HG2 PRO P 476     -33.790 -24.063 -12.308  0.00  0.00      PROA  
ATOM   1217  C   PRO P 476     -31.942 -20.116 -11.813  0.00  0.00      PROA  
ATOM   1218  O   PRO P 476     -30.951 -20.576 -11.260  0.00  0.00      PROA  
ATOM   1219  N   LEU P 477     -31.823 -19.084 -12.635  0.00  0.00      PROA  
ATOM   1220  HN  LEU P 477     -32.689 -18.835 -13.063  0.00  0.00      PROA  
ATOM   1221  CA  LEU P 477     -30.553 -18.414 -12.962  0.00  0.00      PROA  
ATOM   1222  HA  LEU P 477     -29.786 -18.945 -12.418  0.00  0.00      PROA  
ATOM   1223  CB  LEU P 477     -30.178 -18.535 -14.443  0.00  0.00      PROA  
ATOM   1224  HB1 LEU P 477     -30.331 -19.591 -14.752  0.00  0.00      PROA  
ATOM   1225  HB2 LEU P 477     -29.068 -18.573 -14.487  0.00  0.00      PROA  
ATOM   1226  CG  LEU P 477     -30.662 -17.436 -15.476  0.00  0.00      PROA  
ATOM   1227  HG  LEU P 477     -30.382 -16.438 -15.076  0.00  0.00      PROA  
ATOM   1228  CD1 LEU P 477     -29.762 -17.745 -16.767  0.00  0.00      PROA  
ATOM   1229 HD11 LEU P 477     -30.155 -18.706 -17.163  0.00  0.00      PROA  
ATOM   1230 HD12 LEU P 477     -28.701 -17.762 -16.437  0.00  0.00      PROA  
ATOM   1231 HD13 LEU P 477     -29.862 -16.866 -17.440  0.00  0.00      PROA  
ATOM   1232  CD2 LEU P 477     -32.178 -17.564 -15.772  0.00  0.00      PROA  
ATOM   1233 HD21 LEU P 477     -32.332 -17.022 -16.729  0.00  0.00      PROA  
ATOM   1234 HD22 LEU P 477     -32.873 -17.199 -14.987  0.00  0.00      PROA  
ATOM   1235 HD23 LEU P 477     -32.485 -18.632 -15.783  0.00  0.00      PROA  
ATOM   1236  C   LEU P 477     -30.603 -16.978 -12.543  0.00  0.00      PROA  
ATOM   1237  O   LEU P 477     -29.719 -16.232 -12.867  0.00  0.00      PROA  
ATOM   1238  N   LEU P 478     -31.565 -16.536 -11.742  0.00  0.00      PROA  
ATOM   1239  HN  LEU P 478     -32.315 -17.161 -11.541  0.00  0.00      PROA  
ATOM   1240  CA  LEU P 478     -31.468 -15.332 -10.916  0.00  0.00      PROA  
ATOM   1241  HA  LEU P 478     -30.503 -14.853 -10.990  0.00  0.00      PROA  
ATOM   1242  CB  LEU P 478     -32.485 -14.123 -11.184  0.00  0.00      PROA  
ATOM   1243  HB1 LEU P 478     -31.963 -13.497 -11.938  0.00  0.00      PROA  
ATOM   1244  HB2 LEU P 478     -32.605 -13.449 -10.308  0.00  0.00      PROA  
ATOM   1245  CG  LEU P 478     -33.879 -14.467 -11.727  0.00  0.00      PROA  
ATOM   1246  HG  LEU P 478     -33.721 -15.056 -12.656  0.00  0.00      PROA  
ATOM   1247  CD1 LEU P 478     -34.525 -15.395 -10.647  0.00  0.00      PROA  
ATOM   1248 HD11 LEU P 478     -35.597 -15.518 -10.912  0.00  0.00      PROA  
ATOM   1249 HD12 LEU P 478     -34.442 -15.077  -9.586  0.00  0.00      PROA  
ATOM   1250 HD13 LEU P 478     -34.087 -16.416 -10.623  0.00  0.00      PROA  
ATOM   1251  CD2 LEU P 478     -34.795 -13.255 -12.127  0.00  0.00      PROA  
ATOM   1252 HD21 LEU P 478     -35.163 -12.621 -11.292  0.00  0.00      PROA  
ATOM   1253 HD22 LEU P 478     -35.596 -13.568 -12.830  0.00  0.00      PROA  
ATOM   1254 HD23 LEU P 478     -34.230 -12.463 -12.663  0.00  0.00      PROA  
ATOM   1255  C   LEU P 478     -31.499 -15.729  -9.431  0.00  0.00      PROA  
ATOM   1256  O   LEU P 478     -32.071 -16.687  -9.016  0.00  0.00      PROA  
ATOM   1257  N   VAL P 479     -30.783 -14.870  -8.641  0.00  0.00      PROA  
ATOM   1258  HN  VAL P 479     -30.368 -14.045  -9.016  0.00  0.00      PROA  
ATOM   1259  CA  VAL P 479     -30.640 -15.002  -7.229  0.00  0.00      PROA  
ATOM   1260  HA  VAL P 479     -31.190 -15.795  -6.743  0.00  0.00      PROA  
ATOM   1261  CB  VAL P 479     -29.151 -15.144  -6.929  0.00  0.00      PROA  
ATOM   1262  HB  VAL P 479     -28.536 -14.264  -7.212  0.00  0.00      PROA  
ATOM   1263  CG1 VAL P 479     -28.889 -15.566  -5.411  0.00  0.00      PROA  
ATOM   1264 HG11 VAL P 479     -29.122 -14.779  -4.662  0.00  0.00      PROA  
ATOM   1265 HG12 VAL P 479     -27.792 -15.676  -5.276  0.00  0.00      PROA  
ATOM   1266 HG13 VAL P 479     -29.477 -16.446  -5.072  0.00  0.00      PROA  
ATOM   1267  CG2 VAL P 479     -28.628 -16.319  -7.785  0.00  0.00      PROA  
ATOM   1268 HG21 VAL P 479     -29.374 -17.141  -7.742  0.00  0.00      PROA  
ATOM   1269 HG22 VAL P 479     -27.630 -16.654  -7.431  0.00  0.00      PROA  
ATOM   1270 HG23 VAL P 479     -28.449 -15.928  -8.810  0.00  0.00      PROA  
ATOM   1271  C   VAL P 479     -30.969 -13.691  -6.480  0.00  0.00      PROA  
ATOM   1272  O   VAL P 479     -30.563 -12.591  -6.883  0.00  0.00      PROA  
ATOM   1273  N   LEU P 480     -31.716 -13.784  -5.350  0.00  0.00      PROA  
ATOM   1274  HN  LEU P 480     -31.894 -14.712  -5.034  0.00  0.00      PROA  
ATOM   1275  CA  LEU P 480     -31.996 -12.605  -4.594  0.00  0.00      PROA  
ATOM   1276  HA  LEU P 480     -31.881 -11.690  -5.157  0.00  0.00      PROA  
ATOM   1277  CB  LEU P 480     -33.392 -12.613  -3.909  0.00  0.00      PROA  
ATOM   1278  HB1 LEU P 480     -33.478 -11.624  -3.409  0.00  0.00      PROA  
ATOM   1279  HB2 LEU P 480     -33.336 -13.471  -3.206  0.00  0.00      PROA  
ATOM   1280  CG  LEU P 480     -34.514 -12.830  -4.902  0.00  0.00      PROA  
ATOM   1281  HG  LEU P 480     -34.198 -13.719  -5.488  0.00  0.00      PROA  
ATOM   1282  CD1 LEU P 480     -35.911 -13.195  -4.341  0.00  0.00      PROA  
ATOM   1283 HD11 LEU P 480     -36.378 -12.274  -3.930  0.00  0.00      PROA  
ATOM   1284 HD12 LEU P 480     -35.801 -13.948  -3.531  0.00  0.00      PROA  
ATOM   1285 HD13 LEU P 480     -36.438 -13.604  -5.230  0.00  0.00      PROA  
ATOM   1286  CD2 LEU P 480     -34.817 -11.697  -5.862  0.00  0.00      PROA  
ATOM   1287 HD21 LEU P 480     -35.548 -11.915  -6.670  0.00  0.00      PROA  
ATOM   1288 HD22 LEU P 480     -33.882 -11.318  -6.327  0.00  0.00      PROA  
ATOM   1289 HD23 LEU P 480     -35.209 -10.809  -5.322  0.00  0.00      PROA  
ATOM   1290  C   LEU P 480     -30.980 -12.482  -3.477  0.00  0.00      PROA  
ATOM   1291  O   LEU P 480     -30.521 -13.471  -3.002  0.00  0.00      PROA  
ATOM   1292  N   GLY P 481     -30.646 -11.228  -3.116  0.00  0.00      PROA  
ATOM   1293  HN  GLY P 481     -30.896 -10.400  -3.613  0.00  0.00      PROA  
ATOM   1294  CA  GLY P 481     -29.668 -11.065  -2.013  0.00  0.00      PROA  
ATOM   1295  HA1 GLY P 481     -28.658 -11.108  -2.393  0.00  0.00      PROA  
ATOM   1296  HA2 GLY P 481     -29.890 -11.756  -1.214  0.00  0.00      PROA  
ATOM   1297  C   GLY P 481     -29.908  -9.744  -1.362  0.00  0.00      PROA  
ATOM   1298  O   GLY P 481     -31.029  -9.281  -1.325  0.00  0.00      PROA  
ATOM   1299  N   PHE P 482     -28.849  -9.067  -0.947  0.00  0.00      PROA  
ATOM   1300  HN  PHE P 482     -27.951  -9.497  -0.889  0.00  0.00      PROA  
ATOM   1301  CA  PHE P 482     -29.049  -7.669  -0.413  0.00  0.00      PROA  
ATOM   1302  HA  PHE P 482     -29.840  -7.186  -0.969  0.00  0.00      PROA  
ATOM   1303  CB  PHE P 482     -29.222  -7.785   1.130  0.00  0.00      PROA  
ATOM   1304  HB1 PHE P 482     -28.303  -8.071   1.685  0.00  0.00      PROA  
ATOM   1305  HB2 PHE P 482     -29.947  -8.593   1.365  0.00  0.00      PROA  
ATOM   1306  CG  PHE P 482     -29.634  -6.449   1.615  0.00  0.00      PROA  
ATOM   1307  CD1 PHE P 482     -28.651  -5.555   2.143  0.00  0.00      PROA  
ATOM   1308  HD1 PHE P 482     -27.618  -5.735   1.882  0.00  0.00      PROA  
ATOM   1309  CE1 PHE P 482     -28.956  -4.500   2.946  0.00  0.00      PROA  
ATOM   1310  HE1 PHE P 482     -28.196  -3.831   3.323  0.00  0.00      PROA  
ATOM   1311  CZ  PHE P 482     -30.279  -4.220   3.220  0.00  0.00      PROA  
ATOM   1312  HZ  PHE P 482     -30.610  -3.280   3.636  0.00  0.00      PROA  
ATOM   1313  CD2 PHE P 482     -31.013  -6.121   1.845  0.00  0.00      PROA  
ATOM   1314  HD2 PHE P 482     -31.806  -6.816   1.611  0.00  0.00      PROA  
ATOM   1315  CE2 PHE P 482     -31.298  -5.026   2.696  0.00  0.00      PROA  
ATOM   1316  HE2 PHE P 482     -32.324  -4.791   2.935  0.00  0.00      PROA  
ATOM   1317  C   PHE P 482     -27.810  -6.917  -0.787  0.00  0.00      PROA  
ATOM   1318  O   PHE P 482     -26.758  -7.443  -0.976  0.00  0.00      PROA  
ATOM   1319  N   SER P 483     -27.964  -5.620  -1.009  0.00  0.00      PROA  
ATOM   1320  HN  SER P 483     -28.909  -5.355  -0.834  0.00  0.00      PROA  
ATOM   1321  CA  SER P 483     -26.921  -4.803  -1.618  0.00  0.00      PROA  
ATOM   1322  HA  SER P 483     -26.024  -5.381  -1.451  0.00  0.00      PROA  
ATOM   1323  CB  SER P 483     -27.112  -4.814  -3.173  0.00  0.00      PROA  
ATOM   1324  HB1 SER P 483     -26.917  -5.829  -3.579  0.00  0.00      PROA  
ATOM   1325  HB2 SER P 483     -26.286  -4.234  -3.639  0.00  0.00      PROA  
ATOM   1326  OG  SER P 483     -28.407  -4.341  -3.618  0.00  0.00      PROA  
ATOM   1327  HG1 SER P 483     -28.570  -4.764  -4.463  0.00  0.00      PROA  
ATOM   1328  C   SER P 483     -26.762  -3.322  -1.121  0.00  0.00      PROA  
ATOM   1329  O   SER P 483     -27.555  -2.881  -0.247  0.00  0.00      PROA  
ATOM   1330  N   GLY P 484     -25.802  -2.531  -1.735  0.00  0.00      PROA  
ATOM   1331  HN  GLY P 484     -25.202  -2.985  -2.389  0.00  0.00      PROA  
ATOM   1332  CA  GLY P 484     -25.597  -1.093  -1.607  0.00  0.00      PROA  
ATOM   1333  HA1 GLY P 484     -24.998  -0.751  -2.438  0.00  0.00      PROA  
ATOM   1334  HA2 GLY P 484     -25.025  -1.017  -0.694  0.00  0.00      PROA  
ATOM   1335  C   GLY P 484     -26.822  -0.141  -1.518  0.00  0.00      PROA  
ATOM   1336  O   GLY P 484     -26.886   0.554  -0.510  0.00  0.00      PROA  
ATOM   1337  N   PRO P 485     -27.792  -0.166  -2.470  0.00  0.00      PROA  
ATOM   1338  CD  PRO P 485     -27.631  -0.833  -3.696  0.00  0.00      PROA  
ATOM   1339  HD1 PRO P 485     -27.464  -1.916  -3.515  0.00  0.00      PROA  
ATOM   1340  HD2 PRO P 485     -26.826  -0.319  -4.264  0.00  0.00      PROA  
ATOM   1341  CA  PRO P 485     -28.975   0.732  -2.404  0.00  0.00      PROA  
ATOM   1342  HA  PRO P 485     -28.690   1.703  -2.026  0.00  0.00      PROA  
ATOM   1343  CB  PRO P 485     -29.398   0.766  -3.862  0.00  0.00      PROA  
ATOM   1344  HB1 PRO P 485     -28.847   1.538  -4.440  0.00  0.00      PROA  
ATOM   1345  HB2 PRO P 485     -30.472   0.950  -4.079  0.00  0.00      PROA  
ATOM   1346  CG  PRO P 485     -28.954  -0.627  -4.396  0.00  0.00      PROA  
ATOM   1347  HG1 PRO P 485     -29.661  -1.423  -4.077  0.00  0.00      PROA  
ATOM   1348  HG2 PRO P 485     -28.960  -0.589  -5.506  0.00  0.00      PROA  
ATOM   1349  C   PRO P 485     -29.963   0.384  -1.469  0.00  0.00      PROA  
ATOM   1350  O   PRO P 485     -30.664   1.230  -0.988  0.00  0.00      PROA  
ATOM   1351  N   LEU P 486     -30.152  -0.958  -1.299  0.00  0.00      PROA  
ATOM   1352  HN  LEU P 486     -29.562  -1.647  -1.713  0.00  0.00      PROA  
ATOM   1353  CA  LEU P 486     -31.068  -1.515  -0.287  0.00  0.00      PROA  
ATOM   1354  HA  LEU P 486     -32.037  -1.046  -0.372  0.00  0.00      PROA  
ATOM   1355  CB  LEU P 486     -31.228  -3.012  -0.531  0.00  0.00      PROA  
ATOM   1356  HB1 LEU P 486     -32.019  -3.443   0.118  0.00  0.00      PROA  
ATOM   1357  HB2 LEU P 486     -30.336  -3.598  -0.224  0.00  0.00      PROA  
ATOM   1358  CG  LEU P 486     -31.604  -3.408  -1.985  0.00  0.00      PROA  
ATOM   1359  HG  LEU P 486     -30.700  -3.158  -2.580  0.00  0.00      PROA  
ATOM   1360  CD1 LEU P 486     -31.790  -4.900  -2.054  0.00  0.00      PROA  
ATOM   1361 HD11 LEU P 486     -31.317  -5.289  -2.981  0.00  0.00      PROA  
ATOM   1362 HD12 LEU P 486     -32.880  -5.117  -2.040  0.00  0.00      PROA  
ATOM   1363 HD13 LEU P 486     -31.422  -5.508  -1.200  0.00  0.00      PROA  
ATOM   1364  CD2 LEU P 486     -32.837  -2.626  -2.459  0.00  0.00      PROA  
ATOM   1365 HD21 LEU P 486     -32.579  -1.566  -2.672  0.00  0.00      PROA  
ATOM   1366 HD22 LEU P 486     -33.580  -2.744  -1.642  0.00  0.00      PROA  
ATOM   1367 HD23 LEU P 486     -33.311  -3.081  -3.355  0.00  0.00      PROA  
ATOM   1368  C   LEU P 486     -30.566  -1.169   1.107  0.00  0.00      PROA  
ATOM   1369  O   LEU P 486     -31.278  -0.664   1.975  0.00  0.00      PROA  
ATOM   1370  N   LEU P 487     -29.215  -1.293   1.356  0.00  0.00      PROA  
ATOM   1371  HN  LEU P 487     -28.676  -1.652   0.598  0.00  0.00      PROA  
ATOM   1372  CA  LEU P 487     -28.600  -0.727   2.572  0.00  0.00      PROA  
ATOM   1373  HA  LEU P 487     -29.049  -1.185   3.441  0.00  0.00      PROA  
ATOM   1374  CB  LEU P 487     -27.079  -1.031   2.542  0.00  0.00      PROA  
ATOM   1375  HB1 LEU P 487     -26.738  -0.315   1.763  0.00  0.00      PROA  
ATOM   1376  HB2 LEU P 487     -26.748  -2.041   2.219  0.00  0.00      PROA  
ATOM   1377  CG  LEU P 487     -26.322  -0.712   3.848  0.00  0.00      PROA  
ATOM   1378  HG  LEU P 487     -26.690   0.255   4.252  0.00  0.00      PROA  
ATOM   1379  CD1 LEU P 487     -26.710  -1.707   4.932  0.00  0.00      PROA  
ATOM   1380 HD11 LEU P 487     -26.579  -2.744   4.557  0.00  0.00      PROA  
ATOM   1381 HD12 LEU P 487     -27.797  -1.716   5.166  0.00  0.00      PROA  
ATOM   1382 HD13 LEU P 487     -26.124  -1.666   5.875  0.00  0.00      PROA  
ATOM   1383  CD2 LEU P 487     -24.776  -0.622   3.619  0.00  0.00      PROA  
ATOM   1384 HD21 LEU P 487     -24.511   0.189   2.907  0.00  0.00      PROA  
ATOM   1385 HD22 LEU P 487     -24.448  -1.583   3.170  0.00  0.00      PROA  
ATOM   1386 HD23 LEU P 487     -24.246  -0.463   4.582  0.00  0.00      PROA  
ATOM   1387  C   LEU P 487     -28.901   0.782   2.903  0.00  0.00      PROA  
ATOM   1388  O   LEU P 487     -29.336   1.127   3.920  0.00  0.00      PROA  
ATOM   1389  N   VAL P 488     -28.727   1.669   1.902  0.00  0.00      PROA  
ATOM   1390  HN  VAL P 488     -28.459   1.311   1.010  0.00  0.00      PROA  
ATOM   1391  CA  VAL P 488     -29.013   3.104   1.997  0.00  0.00      PROA  
ATOM   1392  HA  VAL P 488     -28.329   3.399   2.779  0.00  0.00      PROA  
ATOM   1393  CB  VAL P 488     -28.411   3.916   0.800  0.00  0.00      PROA  
ATOM   1394  HB  VAL P 488     -28.766   3.404  -0.119  0.00  0.00      PROA  
ATOM   1395  CG1 VAL P 488     -28.811   5.395   0.806  0.00  0.00      PROA  
ATOM   1396 HG11 VAL P 488     -28.463   5.815  -0.162  0.00  0.00      PROA  
ATOM   1397 HG12 VAL P 488     -28.263   5.938   1.605  0.00  0.00      PROA  
ATOM   1398 HG13 VAL P 488     -29.867   5.726   0.900  0.00  0.00      PROA  
ATOM   1399  CG2 VAL P 488     -26.856   3.817   0.799  0.00  0.00      PROA  
ATOM   1400 HG21 VAL P 488     -26.359   4.638   1.359  0.00  0.00      PROA  
ATOM   1401 HG22 VAL P 488     -26.570   3.961  -0.265  0.00  0.00      PROA  
ATOM   1402 HG23 VAL P 488     -26.428   2.877   1.206  0.00  0.00      PROA  
ATOM   1403  C   VAL P 488     -30.496   3.423   2.204  0.00  0.00      PROA  
ATOM   1404  O   VAL P 488     -30.847   4.343   3.015  0.00  0.00      PROA  
ATOM   1405  N   PHE P 489     -31.400   2.608   1.565  0.00  0.00      PROA  
ATOM   1406  HN  PHE P 489     -30.981   1.938   0.957  0.00  0.00      PROA  
ATOM   1407  CA  PHE P 489     -32.818   2.550   1.853  0.00  0.00      PROA  
ATOM   1408  HA  PHE P 489     -33.172   3.562   1.725  0.00  0.00      PROA  
ATOM   1409  CB  PHE P 489     -33.373   1.652   0.760  0.00  0.00      PROA  
ATOM   1410  HB1 PHE P 489     -32.902   0.651   0.862  0.00  0.00      PROA  
ATOM   1411  HB2 PHE P 489     -33.160   2.097  -0.235  0.00  0.00      PROA  
ATOM   1412  CG  PHE P 489     -34.864   1.558   0.906  0.00  0.00      PROA  
ATOM   1413  CD1 PHE P 489     -35.678   2.579   0.349  0.00  0.00      PROA  
ATOM   1414  HD1 PHE P 489     -35.152   3.363  -0.174  0.00  0.00      PROA  
ATOM   1415  CE1 PHE P 489     -37.071   2.561   0.479  0.00  0.00      PROA  
ATOM   1416  HE1 PHE P 489     -37.654   3.378   0.080  0.00  0.00      PROA  
ATOM   1417  CZ  PHE P 489     -37.707   1.520   1.168  0.00  0.00      PROA  
ATOM   1418  HZ  PHE P 489     -38.775   1.677   1.219  0.00  0.00      PROA  
ATOM   1419  CD2 PHE P 489     -35.506   0.599   1.595  0.00  0.00      PROA  
ATOM   1420  HD2 PHE P 489     -34.959  -0.105   2.205  0.00  0.00      PROA  
ATOM   1421  CE2 PHE P 489     -36.918   0.429   1.665  0.00  0.00      PROA  
ATOM   1422  HE2 PHE P 489     -37.299  -0.322   2.341  0.00  0.00      PROA  
ATOM   1423  C   PHE P 489     -33.106   2.218   3.311  0.00  0.00      PROA  
ATOM   1424  O   PHE P 489     -33.746   3.005   4.051  0.00  0.00      PROA  
ATOM   1425  N   GLU P 490     -32.559   1.046   3.785  0.00  0.00      PROA  
ATOM   1426  HN  GLU P 490     -32.078   0.445   3.151  0.00  0.00      PROA  
ATOM   1427  CA  GLU P 490     -32.758   0.563   5.166  0.00  0.00      PROA  
ATOM   1428  HA  GLU P 490     -33.803   0.566   5.440  0.00  0.00      PROA  
ATOM   1429  CB  GLU P 490     -32.171  -0.814   5.404  0.00  0.00      PROA  
ATOM   1430  HB1 GLU P 490     -31.919  -0.902   6.483  0.00  0.00      PROA  
ATOM   1431  HB2 GLU P 490     -31.241  -0.967   4.815  0.00  0.00      PROA  
ATOM   1432  CG  GLU P 490     -33.008  -1.973   4.841  0.00  0.00      PROA  
ATOM   1433  HG1 GLU P 490     -32.376  -2.850   5.096  0.00  0.00      PROA  
ATOM   1434  HG2 GLU P 490     -33.271  -1.802   3.775  0.00  0.00      PROA  
ATOM   1435  CD  GLU P 490     -34.251  -2.172   5.653  0.00  0.00      PROA  
ATOM   1436  OE1 GLU P 490     -35.376  -2.027   5.112  0.00  0.00      PROA  
ATOM   1437  OE2 GLU P 490     -34.192  -2.612   6.842  0.00  0.00      PROA  
ATOM   1438  C   GLU P 490     -32.314   1.417   6.260  0.00  0.00      PROA  
ATOM   1439  O   GLU P 490     -33.008   1.548   7.262  0.00  0.00      PROA  
ATOM   1440  N   GLU P 491     -31.175   2.093   6.051  0.00  0.00      PROA  
ATOM   1441  HN  GLU P 491     -30.662   1.983   5.204  0.00  0.00      PROA  
ATOM   1442  CA  GLU P 491     -30.628   3.169   6.840  0.00  0.00      PROA  
ATOM   1443  HA  GLU P 491     -30.568   2.869   7.876  0.00  0.00      PROA  
ATOM   1444  CB  GLU P 491     -29.168   3.428   6.368  0.00  0.00      PROA  
ATOM   1445  HB1 GLU P 491     -29.066   3.495   5.264  0.00  0.00      PROA  
ATOM   1446  HB2 GLU P 491     -28.431   2.687   6.744  0.00  0.00      PROA  
ATOM   1447  CG  GLU P 491     -28.589   4.729   6.965  0.00  0.00      PROA  
ATOM   1448  HG1 GLU P 491     -28.537   4.668   8.073  0.00  0.00      PROA  
ATOM   1449  HG2 GLU P 491     -29.199   5.625   6.720  0.00  0.00      PROA  
ATOM   1450  CD  GLU P 491     -27.187   5.064   6.405  0.00  0.00      PROA  
ATOM   1451  OE1 GLU P 491     -27.087   5.052   5.155  0.00  0.00      PROA  
ATOM   1452  OE2 GLU P 491     -26.333   5.496   7.149  0.00  0.00      PROA  
ATOM   1453  C   GLU P 491     -31.537   4.416   6.761  0.00  0.00      PROA  
ATOM   1454  O   GLU P 491     -31.828   4.981   7.847  0.00  0.00      PROA  
ATOM   1455  N   ALA P 492     -32.071   4.868   5.586  0.00  0.00      PROA  
ATOM   1456  HN  ALA P 492     -31.860   4.336   4.770  0.00  0.00      PROA  
ATOM   1457  CA  ALA P 492     -33.013   5.990   5.496  0.00  0.00      PROA  
ATOM   1458  HA  ALA P 492     -32.560   6.833   5.995  0.00  0.00      PROA  
ATOM   1459  CB  ALA P 492     -33.160   6.267   3.978  0.00  0.00      PROA  
ATOM   1460  HB1 ALA P 492     -33.516   5.399   3.383  0.00  0.00      PROA  
ATOM   1461  HB2 ALA P 492     -32.169   6.493   3.530  0.00  0.00      PROA  
ATOM   1462  HB3 ALA P 492     -33.923   7.048   3.769  0.00  0.00      PROA  
ATOM   1463  C   ALA P 492     -34.310   5.719   6.322  0.00  0.00      PROA  
ATOM   1464  O   ALA P 492     -34.756   6.525   7.150  0.00  0.00      PROA  
ATOM   1465  N   PHE P 493     -34.876   4.475   6.167  0.00  0.00      PROA  
ATOM   1466  HN  PHE P 493     -34.548   3.862   5.453  0.00  0.00      PROA  
ATOM   1467  CA  PHE P 493     -35.989   4.009   7.004  0.00  0.00      PROA  
ATOM   1468  HA  PHE P 493     -36.742   4.753   6.793  0.00  0.00      PROA  
ATOM   1469  CB  PHE P 493     -36.334   2.654   6.419  0.00  0.00      PROA  
ATOM   1470  HB1 PHE P 493     -35.512   1.921   6.562  0.00  0.00      PROA  
ATOM   1471  HB2 PHE P 493     -36.475   2.725   5.320  0.00  0.00      PROA  
ATOM   1472  CG  PHE P 493     -37.550   2.114   7.025  0.00  0.00      PROA  
ATOM   1473  CD1 PHE P 493     -37.498   0.853   7.686  0.00  0.00      PROA  
ATOM   1474  HD1 PHE P 493     -36.583   0.281   7.646  0.00  0.00      PROA  
ATOM   1475  CE1 PHE P 493     -38.655   0.456   8.438  0.00  0.00      PROA  
ATOM   1476  HE1 PHE P 493     -38.674  -0.468   8.996  0.00  0.00      PROA  
ATOM   1477  CZ  PHE P 493     -39.761   1.228   8.536  0.00  0.00      PROA  
ATOM   1478  HZ  PHE P 493     -40.610   0.853   9.088  0.00  0.00      PROA  
ATOM   1479  CD2 PHE P 493     -38.738   2.828   6.950  0.00  0.00      PROA  
ATOM   1480  HD2 PHE P 493     -38.762   3.798   6.475  0.00  0.00      PROA  
ATOM   1481  CE2 PHE P 493     -39.831   2.436   7.736  0.00  0.00      PROA  
ATOM   1482  HE2 PHE P 493     -40.747   3.007   7.776  0.00  0.00      PROA  
ATOM   1483  C   PHE P 493     -35.720   4.085   8.472  0.00  0.00      PROA  
ATOM   1484  O   PHE P 493     -36.578   4.580   9.172  0.00  0.00      PROA  
ATOM   1485  N   TYR P 494     -34.651   3.547   8.924  0.00  0.00      PROA  
ATOM   1486  HN  TYR P 494     -34.027   3.034   8.340  0.00  0.00      PROA  
ATOM   1487  CA  TYR P 494     -34.304   3.655  10.341  0.00  0.00      PROA  
ATOM   1488  HA  TYR P 494     -35.176   3.262  10.841  0.00  0.00      PROA  
ATOM   1489  CB  TYR P 494     -33.055   2.657  10.699  0.00  0.00      PROA  
ATOM   1490  HB1 TYR P 494     -32.132   3.265  10.580  0.00  0.00      PROA  
ATOM   1491  HB2 TYR P 494     -33.025   1.853   9.934  0.00  0.00      PROA  
ATOM   1492  CG  TYR P 494     -33.096   2.267  12.207  0.00  0.00      PROA  
ATOM   1493  CD1 TYR P 494     -33.819   1.205  12.786  0.00  0.00      PROA  
ATOM   1494  HD1 TYR P 494     -34.386   0.568  12.123  0.00  0.00      PROA  
ATOM   1495  CE1 TYR P 494     -33.837   0.898  14.142  0.00  0.00      PROA  
ATOM   1496  HE1 TYR P 494     -34.457   0.047  14.381  0.00  0.00      PROA  
ATOM   1497  CZ  TYR P 494     -33.069   1.735  14.996  0.00  0.00      PROA  
ATOM   1498  OH  TYR P 494     -32.978   1.456  16.272  0.00  0.00      PROA  
ATOM   1499  HH  TYR P 494     -32.229   1.947  16.617  0.00  0.00      PROA  
ATOM   1500  CD2 TYR P 494     -32.369   3.020  13.087  0.00  0.00      PROA  
ATOM   1501  HD2 TYR P 494     -31.808   3.889  12.776  0.00  0.00      PROA  
ATOM   1502  CE2 TYR P 494     -32.306   2.742  14.450  0.00  0.00      PROA  
ATOM   1503  HE2 TYR P 494     -31.716   3.376  15.096  0.00  0.00      PROA  
ATOM   1504  C   TYR P 494     -34.062   5.106  10.904  0.00  0.00      PROA  
ATOM   1505  O   TYR P 494     -34.769   5.457  11.918  0.00  0.00      PROA  
ATOM   1506  N   SER P 495     -33.279   5.984  10.219  0.00  0.00      PROA  
ATOM   1507  HN  SER P 495     -32.752   5.760   9.403  0.00  0.00      PROA  
ATOM   1508  CA  SER P 495     -33.234   7.411  10.738  0.00  0.00      PROA  
ATOM   1509  HA  SER P 495     -32.977   7.313  11.782  0.00  0.00      PROA  
ATOM   1510  CB  SER P 495     -32.086   8.105  10.063  0.00  0.00      PROA  
ATOM   1511  HB1 SER P 495     -32.431   8.303   9.025  0.00  0.00      PROA  
ATOM   1512  HB2 SER P 495     -31.235   7.394   9.999  0.00  0.00      PROA  
ATOM   1513  OG  SER P 495     -31.665   9.319  10.686  0.00  0.00      PROA  
ATOM   1514  HG1 SER P 495     -31.593   9.114  11.621  0.00  0.00      PROA  
ATOM   1515  C   SER P 495     -34.511   8.194  10.645  0.00  0.00      PROA  
ATOM   1516  O   SER P 495     -34.805   8.960  11.564  0.00  0.00      PROA  
ATOM   1517  N   PHE P 496     -35.306   7.944   9.568  0.00  0.00      PROA  
ATOM   1518  HN  PHE P 496     -35.073   7.317   8.828  0.00  0.00      PROA  
ATOM   1519  CA  PHE P 496     -36.663   8.506   9.431  0.00  0.00      PROA  
ATOM   1520  HA  PHE P 496     -36.579   9.582   9.456  0.00  0.00      PROA  
ATOM   1521  CB  PHE P 496     -37.326   8.078   8.091  0.00  0.00      PROA  
ATOM   1522  HB1 PHE P 496     -37.285   6.969   8.055  0.00  0.00      PROA  
ATOM   1523  HB2 PHE P 496     -36.636   8.470   7.313  0.00  0.00      PROA  
ATOM   1524  CG  PHE P 496     -38.706   8.521   7.748  0.00  0.00      PROA  
ATOM   1525  CD1 PHE P 496     -39.709   7.601   7.416  0.00  0.00      PROA  
ATOM   1526  HD1 PHE P 496     -39.448   6.558   7.313  0.00  0.00      PROA  
ATOM   1527  CE1 PHE P 496     -41.025   7.988   7.044  0.00  0.00      PROA  
ATOM   1528  HE1 PHE P 496     -41.727   7.232   6.724  0.00  0.00      PROA  
ATOM   1529  CZ  PHE P 496     -41.421   9.319   7.229  0.00  0.00      PROA  
ATOM   1530  HZ  PHE P 496     -42.376   9.732   6.941  0.00  0.00      PROA  
ATOM   1531  CD2 PHE P 496     -39.075   9.873   7.687  0.00  0.00      PROA  
ATOM   1532  HD2 PHE P 496     -38.393  10.685   7.891  0.00  0.00      PROA  
ATOM   1533  CE2 PHE P 496     -40.408  10.228   7.536  0.00  0.00      PROA  
ATOM   1534  HE2 PHE P 496     -40.693  11.260   7.395  0.00  0.00      PROA  
ATOM   1535  C   PHE P 496     -37.580   8.139  10.582  0.00  0.00      PROA  
ATOM   1536  O   PHE P 496     -38.046   9.033  11.303  0.00  0.00      PROA  
ATOM   1537  N   CYS P 497     -37.710   6.812  10.887  0.00  0.00      PROA  
ATOM   1538  HN  CYS P 497     -37.263   6.150  10.291  0.00  0.00      PROA  
ATOM   1539  CA  CYS P 497     -38.384   6.450  12.136  0.00  0.00      PROA  
ATOM   1540  HA  CYS P 497     -39.452   6.608  12.122  0.00  0.00      PROA  
ATOM   1541  CB  CYS P 497     -38.229   4.930  12.284  0.00  0.00      PROA  
ATOM   1542  HB1 CYS P 497     -38.302   4.509  13.309  0.00  0.00      PROA  
ATOM   1543  HB2 CYS P 497     -37.208   4.621  11.972  0.00  0.00      PROA  
ATOM   1544  SG  CYS P 497     -39.460   4.108  11.257  0.00  0.00      PROA  
ATOM   1545  HG1 CYS P 497     -38.739   4.240  10.153  0.00  0.00      PROA  
ATOM   1546  C   CYS P 497     -37.952   7.089  13.418  0.00  0.00      PROA  
ATOM   1547  O   CYS P 497     -38.754   7.704  14.100  0.00  0.00      PROA  
ATOM   1548  N   GLN P 498     -36.577   7.108  13.632  0.00  0.00      PROA  
ATOM   1549  HN  GLN P 498     -35.997   6.634  12.973  0.00  0.00      PROA  
ATOM   1550  CA  GLN P 498     -35.913   7.686  14.727  0.00  0.00      PROA  
ATOM   1551  HA  GLN P 498     -36.348   7.090  15.516  0.00  0.00      PROA  
ATOM   1552  CB  GLN P 498     -34.355   7.592  14.627  0.00  0.00      PROA  
ATOM   1553  HB1 GLN P 498     -33.774   8.390  15.136  0.00  0.00      PROA  
ATOM   1554  HB2 GLN P 498     -34.109   7.804  13.565  0.00  0.00      PROA  
ATOM   1555  CG  GLN P 498     -33.836   6.190  15.016  0.00  0.00      PROA  
ATOM   1556  HG1 GLN P 498     -32.767   6.197  14.712  0.00  0.00      PROA  
ATOM   1557  HG2 GLN P 498     -34.360   5.399  14.438  0.00  0.00      PROA  
ATOM   1558  CD  GLN P 498     -33.946   5.833  16.539  0.00  0.00      PROA  
ATOM   1559  OE1 GLN P 498     -33.785   6.675  17.390  0.00  0.00      PROA  
ATOM   1560  NE2 GLN P 498     -34.244   4.543  16.794  0.00  0.00      PROA  
ATOM   1561 HE21 GLN P 498     -34.413   4.267  17.740  0.00  0.00      PROA  
ATOM   1562 HE22 GLN P 498     -34.068   3.900  16.049  0.00  0.00      PROA  
ATOM   1563  C   GLN P 498     -36.197   9.202  15.019  0.00  0.00      PROA  
ATOM   1564  O   GLN P 498     -36.415   9.604  16.180  0.00  0.00      PROA  
ATOM   1565  N   THR P 499     -36.374   9.947  13.951  0.00  0.00      PROA  
ATOM   1566  HN  THR P 499     -36.127   9.699  13.017  0.00  0.00      PROA  
ATOM   1567  CA  THR P 499     -36.637  11.374  14.046  0.00  0.00      PROA  
ATOM   1568  HA  THR P 499     -36.351  11.698  15.035  0.00  0.00      PROA  
ATOM   1569  CB  THR P 499     -35.793  12.218  13.096  0.00  0.00      PROA  
ATOM   1570  HB  THR P 499     -36.207  13.248  13.088  0.00  0.00      PROA  
ATOM   1571  OG1 THR P 499     -35.823  11.696  11.790  0.00  0.00      PROA  
ATOM   1572  HG1 THR P 499     -35.346  10.864  11.795  0.00  0.00      PROA  
ATOM   1573  CG2 THR P 499     -34.299  12.252  13.594  0.00  0.00      PROA  
ATOM   1574 HG21 THR P 499     -33.887  11.250  13.350  0.00  0.00      PROA  
ATOM   1575 HG22 THR P 499     -34.273  12.539  14.667  0.00  0.00      PROA  
ATOM   1576 HG23 THR P 499     -33.772  13.068  13.054  0.00  0.00      PROA  
ATOM   1577  C   THR P 499     -38.077  11.824  13.898  0.00  0.00      PROA  
ATOM   1578  O   THR P 499     -38.278  13.036  14.209  0.00  0.00      PROA  
ATOM   1579  N   ASN P 500     -38.997  10.953  13.473  0.00  0.00      PROA  
ATOM   1580  HN  ASN P 500     -38.699  10.037  13.215  0.00  0.00      PROA  
ATOM   1581  CA  ASN P 500     -40.422  11.279  13.697  0.00  0.00      PROA  
ATOM   1582  HA  ASN P 500     -40.544  12.272  14.103  0.00  0.00      PROA  
ATOM   1583  CB  ASN P 500     -41.144  11.071  12.399  0.00  0.00      PROA  
ATOM   1584  HB1 ASN P 500     -42.237  11.256  12.462  0.00  0.00      PROA  
ATOM   1585  HB2 ASN P 500     -40.988  10.111  11.862  0.00  0.00      PROA  
ATOM   1586  CG  ASN P 500     -40.616  12.113  11.299  0.00  0.00      PROA  
ATOM   1587  OD1 ASN P 500     -41.044  13.292  11.380  0.00  0.00      PROA  
ATOM   1588  ND2 ASN P 500     -39.648  11.692  10.500  0.00  0.00      PROA  
ATOM   1589 HD21 ASN P 500     -39.419  10.741  10.707  0.00  0.00      PROA  
ATOM   1590 HD22 ASN P 500     -39.121  12.356   9.968  0.00  0.00      PROA  
ATOM   1591  C   ASN P 500     -40.980  10.391  14.801  0.00  0.00      PROA  
ATOM   1592  O   ASN P 500     -42.120  10.458  15.147  0.00  0.00      PROA  
ATOM   1593  N   ASN P 501     -40.161   9.671  15.614  0.00  0.00      PROA  
ATOM   1594  HN  ASN P 501     -39.198   9.766  15.373  0.00  0.00      PROA  
ATOM   1595  CA  ASN P 501     -40.539   8.972  16.853  0.00  0.00      PROA  
ATOM   1596  HA  ASN P 501     -39.621   8.517  17.193  0.00  0.00      PROA  
ATOM   1597  CB  ASN P 501     -40.980   9.957  17.986  0.00  0.00      PROA  
ATOM   1598  HB1 ASN P 501     -41.220   9.358  18.890  0.00  0.00      PROA  
ATOM   1599  HB2 ASN P 501     -41.842  10.537  17.593  0.00  0.00      PROA  
ATOM   1600  CG  ASN P 501     -39.891  11.034  18.341  0.00  0.00      PROA  
ATOM   1601  OD1 ASN P 501     -38.857  11.277  17.707  0.00  0.00      PROA  
ATOM   1602  ND2 ASN P 501     -40.131  11.723  19.507  0.00  0.00      PROA  
ATOM   1603 HD21 ASN P 501     -40.958  11.514  20.029  0.00  0.00      PROA  
ATOM   1604 HD22 ASN P 501     -39.486  12.405  19.852  0.00  0.00      PROA  
ATOM   1605  C   ASN P 501     -41.487   7.780  16.716  0.00  0.00      PROA  
ATOM   1606  O   ASN P 501     -42.471   7.642  17.412  0.00  0.00      PROA  
ATOM   1607  N   LEU P 502     -41.239   6.962  15.630  0.00  0.00      PROA  
ATOM   1608  HN  LEU P 502     -40.390   7.083  15.122  0.00  0.00      PROA  
ATOM   1609  CA  LEU P 502     -42.105   5.953  15.124  0.00  0.00      PROA  
ATOM   1610  HA  LEU P 502     -43.088   6.115  15.540  0.00  0.00      PROA  
ATOM   1611  CB  LEU P 502     -42.222   6.023  13.574  0.00  0.00      PROA  
ATOM   1612  HB1 LEU P 502     -43.044   5.302  13.377  0.00  0.00      PROA  
ATOM   1613  HB2 LEU P 502     -41.225   5.659  13.246  0.00  0.00      PROA  
ATOM   1614  CG  LEU P 502     -42.509   7.404  12.958  0.00  0.00      PROA  
ATOM   1615  HG  LEU P 502     -41.703   8.123  13.218  0.00  0.00      PROA  
ATOM   1616  CD1 LEU P 502     -42.502   7.362  11.378  0.00  0.00      PROA  
ATOM   1617 HD11 LEU P 502     -42.963   8.280  10.955  0.00  0.00      PROA  
ATOM   1618 HD12 LEU P 502     -43.201   6.547  11.092  0.00  0.00      PROA  
ATOM   1619 HD13 LEU P 502     -41.597   7.013  10.836  0.00  0.00      PROA  
ATOM   1620  CD2 LEU P 502     -43.826   7.910  13.311  0.00  0.00      PROA  
ATOM   1621 HD21 LEU P 502     -44.627   7.400  12.735  0.00  0.00      PROA  
ATOM   1622 HD22 LEU P 502     -43.961   8.990  13.089  0.00  0.00      PROA  
ATOM   1623 HD23 LEU P 502     -43.963   7.754  14.403  0.00  0.00      PROA  
ATOM   1624  C   LEU P 502     -41.624   4.481  15.483  0.00  0.00      PROA  
ATOM   1625  O   LEU P 502     -40.428   4.182  15.544  0.00  0.00      PROA  
ATOM   1626  N   GLU P 503     -42.557   3.564  15.869  0.00  0.00      PROA  
ATOM   1627  HN  GLU P 503     -43.528   3.765  15.967  0.00  0.00      PROA  
ATOM   1628  CA  GLU P 503     -42.360   2.174  16.050  0.00  0.00      PROA  
ATOM   1629  HA  GLU P 503     -41.488   2.032  16.671  0.00  0.00      PROA  
ATOM   1630  CB  GLU P 503     -43.544   1.362  16.689  0.00  0.00      PROA  
ATOM   1631  HB1 GLU P 503     -43.242   0.293  16.710  0.00  0.00      PROA  
ATOM   1632  HB2 GLU P 503     -44.511   1.403  16.144  0.00  0.00      PROA  
ATOM   1633  CG  GLU P 503     -43.864   1.771  18.177  0.00  0.00      PROA  
ATOM   1634  HG1 GLU P 503     -44.815   1.253  18.428  0.00  0.00      PROA  
ATOM   1635  HG2 GLU P 503     -44.207   2.823  18.269  0.00  0.00      PROA  
ATOM   1636  CD  GLU P 503     -42.683   1.636  19.035  0.00  0.00      PROA  
ATOM   1637  OE1 GLU P 503     -42.296   2.655  19.669  0.00  0.00      PROA  
ATOM   1638  OE2 GLU P 503     -42.164   0.581  19.280  0.00  0.00      PROA  
ATOM   1639  C   GLU P 503     -41.818   1.499  14.761  0.00  0.00      PROA  
ATOM   1640  O   GLU P 503     -42.601   1.198  13.836  0.00  0.00      PROA  
ATOM   1641  N   TYR P 504     -40.493   1.168  14.673  0.00  0.00      PROA  
ATOM   1642  HN  TYR P 504     -39.940   1.588  15.389  0.00  0.00      PROA  
ATOM   1643  CA  TYR P 504     -39.828   0.539  13.591  0.00  0.00      PROA  
ATOM   1644  HA  TYR P 504     -39.867   1.136  12.692  0.00  0.00      PROA  
ATOM   1645  CB  TYR P 504     -38.358   0.537  13.956  0.00  0.00      PROA  
ATOM   1646  HB1 TYR P 504     -38.409   0.077  14.966  0.00  0.00      PROA  
ATOM   1647  HB2 TYR P 504     -37.863   1.530  14.012  0.00  0.00      PROA  
ATOM   1648  CG  TYR P 504     -37.403  -0.284  13.143  0.00  0.00      PROA  
ATOM   1649  CD1 TYR P 504     -37.192  -0.004  11.748  0.00  0.00      PROA  
ATOM   1650  HD1 TYR P 504     -37.668   0.844  11.277  0.00  0.00      PROA  
ATOM   1651  CE1 TYR P 504     -36.297  -0.764  11.013  0.00  0.00      PROA  
ATOM   1652  HE1 TYR P 504     -36.279  -0.612   9.944  0.00  0.00      PROA  
ATOM   1653  CZ  TYR P 504     -35.464  -1.724  11.671  0.00  0.00      PROA  
ATOM   1654  OH  TYR P 504     -34.401  -2.317  10.954  0.00  0.00      PROA  
ATOM   1655  HH  TYR P 504     -34.114  -1.671  10.305  0.00  0.00      PROA  
ATOM   1656  CD2 TYR P 504     -36.625  -1.357  13.711  0.00  0.00      PROA  
ATOM   1657  HD2 TYR P 504     -36.869  -1.666  14.716  0.00  0.00      PROA  
ATOM   1658  CE2 TYR P 504     -35.692  -2.084  13.009  0.00  0.00      PROA  
ATOM   1659  HE2 TYR P 504     -35.207  -2.857  13.587  0.00  0.00      PROA  
ATOM   1660  C   TYR P 504     -40.423  -0.789  13.096  0.00  0.00      PROA  
ATOM   1661  O   TYR P 504     -40.698  -1.077  11.940  0.00  0.00      PROA  
ATOM   1662  N   ILE P 505     -40.802  -1.621  14.068  0.00  0.00      PROA  
ATOM   1663  HN  ILE P 505     -40.668  -1.354  15.019  0.00  0.00      PROA  
ATOM   1664  CA  ILE P 505     -41.318  -2.975  13.824  0.00  0.00      PROA  
ATOM   1665  HA  ILE P 505     -40.841  -3.296  12.910  0.00  0.00      PROA  
ATOM   1666  CB  ILE P 505     -41.136  -3.840  15.080  0.00  0.00      PROA  
ATOM   1667  HB  ILE P 505     -41.704  -3.178  15.768  0.00  0.00      PROA  
ATOM   1668  CG2 ILE P 505     -41.770  -5.219  14.910  0.00  0.00      PROA  
ATOM   1669 HG21 ILE P 505     -42.877  -5.255  14.817  0.00  0.00      PROA  
ATOM   1670 HG22 ILE P 505     -41.742  -5.623  15.944  0.00  0.00      PROA  
ATOM   1671 HG23 ILE P 505     -41.229  -5.779  14.117  0.00  0.00      PROA  
ATOM   1672  CG1 ILE P 505     -39.647  -3.975  15.575  0.00  0.00      PROA  
ATOM   1673 HG11 ILE P 505     -39.618  -4.842  16.269  0.00  0.00      PROA  
ATOM   1674 HG12 ILE P 505     -39.380  -3.035  16.103  0.00  0.00      PROA  
ATOM   1675  CD  ILE P 505     -38.692  -4.167  14.451  0.00  0.00      PROA  
ATOM   1676  HD1 ILE P 505     -37.692  -4.209  14.933  0.00  0.00      PROA  
ATOM   1677  HD2 ILE P 505     -38.620  -3.291  13.771  0.00  0.00      PROA  
ATOM   1678  HD3 ILE P 505     -38.849  -5.004  13.738  0.00  0.00      PROA  
ATOM   1679  C   ILE P 505     -42.819  -2.877  13.501  0.00  0.00      PROA  
ATOM   1680  O   ILE P 505     -43.349  -3.740  12.789  0.00  0.00      PROA  
ATOM   1681  N   VAL P 506     -43.514  -1.715  13.857  0.00  0.00      PROA  
ATOM   1682  HN  VAL P 506     -43.088  -1.043  14.457  0.00  0.00      PROA  
ATOM   1683  CA  VAL P 506     -44.880  -1.488  13.341  0.00  0.00      PROA  
ATOM   1684  HA  VAL P 506     -45.291  -2.481  13.235  0.00  0.00      PROA  
ATOM   1685  CB  VAL P 506     -45.743  -0.722  14.285  0.00  0.00      PROA  
ATOM   1686  HB  VAL P 506     -45.412   0.302  14.563  0.00  0.00      PROA  
ATOM   1687  CG1 VAL P 506     -47.245  -0.531  13.877  0.00  0.00      PROA  
ATOM   1688 HG11 VAL P 506     -47.770   0.152  14.579  0.00  0.00      PROA  
ATOM   1689 HG12 VAL P 506     -47.738  -1.513  13.712  0.00  0.00      PROA  
ATOM   1690 HG13 VAL P 506     -47.149   0.017  12.915  0.00  0.00      PROA  
ATOM   1691  CG2 VAL P 506     -45.804  -1.587  15.625  0.00  0.00      PROA  
ATOM   1692 HG21 VAL P 506     -46.223  -1.018  16.483  0.00  0.00      PROA  
ATOM   1693 HG22 VAL P 506     -44.771  -1.898  15.890  0.00  0.00      PROA  
ATOM   1694 HG23 VAL P 506     -46.454  -2.485  15.556  0.00  0.00      PROA  
ATOM   1695  C   VAL P 506     -44.938  -0.827  11.955  0.00  0.00      PROA  
ATOM   1696  O   VAL P 506     -45.861  -1.026  11.162  0.00  0.00      PROA  
ATOM   1697  N   GLY P 507     -43.815  -0.075  11.571  0.00  0.00      PROA  
ATOM   1698  HN  GLY P 507     -43.069   0.163  12.188  0.00  0.00      PROA  
ATOM   1699  CA  GLY P 507     -43.599   0.593  10.313  0.00  0.00      PROA  
ATOM   1700  HA1 GLY P 507     -42.661   1.124  10.385  0.00  0.00      PROA  
ATOM   1701  HA2 GLY P 507     -44.403   1.313  10.344  0.00  0.00      PROA  
ATOM   1702  C   GLY P 507     -43.459  -0.248   9.095  0.00  0.00      PROA  
ATOM   1703  O   GLY P 507     -43.799   0.187   8.024  0.00  0.00      PROA  
ATOM   1704  N   ARG P 508     -42.794  -1.429   9.276  0.00  0.00      PROA  
ATOM   1705  HN  ARG P 508     -42.366  -1.500  10.174  0.00  0.00      PROA  
ATOM   1706  CA  ARG P 508     -42.808  -2.458   8.215  0.00  0.00      PROA  
ATOM   1707  HA  ARG P 508     -42.130  -2.188   7.419  0.00  0.00      PROA  
ATOM   1708  CB  ARG P 508     -42.283  -3.823   8.764  0.00  0.00      PROA  
ATOM   1709  HB1 ARG P 508     -42.660  -4.617   8.085  0.00  0.00      PROA  
ATOM   1710  HB2 ARG P 508     -42.766  -4.115   9.721  0.00  0.00      PROA  
ATOM   1711  CG  ARG P 508     -40.772  -3.905   9.021  0.00  0.00      PROA  
ATOM   1712  HG1 ARG P 508     -40.420  -4.883   9.412  0.00  0.00      PROA  
ATOM   1713  HG2 ARG P 508     -40.603  -3.127   9.796  0.00  0.00      PROA  
ATOM   1714  CD  ARG P 508     -39.779  -3.508   7.918  0.00  0.00      PROA  
ATOM   1715  HD1 ARG P 508     -40.004  -2.434   7.745  0.00  0.00      PROA  
ATOM   1716  HD2 ARG P 508     -39.833  -4.066   6.958  0.00  0.00      PROA  
ATOM   1717  NE  ARG P 508     -38.429  -3.687   8.525  0.00  0.00      PROA  
ATOM   1718  HE  ARG P 508     -38.327  -4.332   9.282  0.00  0.00      PROA  
ATOM   1719  CZ  ARG P 508     -37.371  -3.232   7.853  0.00  0.00      PROA  
ATOM   1720  NH1 ARG P 508     -37.469  -2.464   6.836  0.00  0.00      PROA  
ATOM   1721 HH11 ARG P 508     -36.657  -2.396   6.256  0.00  0.00      PROA  
ATOM   1722 HH12 ARG P 508     -38.365  -2.154   6.518  0.00  0.00      PROA  
ATOM   1723  NH2 ARG P 508     -36.192  -3.590   8.309  0.00  0.00      PROA  
ATOM   1724 HH21 ARG P 508     -35.384  -3.084   8.010  0.00  0.00      PROA  
ATOM   1725 HH22 ARG P 508     -36.008  -4.070   9.167  0.00  0.00      PROA  
ATOM   1726  C   ARG P 508     -44.207  -2.732   7.601  0.00  0.00      PROA  
ATOM   1727  O   ARG P 508     -44.399  -2.752   6.364  0.00  0.00      PROA  
ATOM   1728  N   VAL P 509     -45.221  -2.885   8.403  0.00  0.00      PROA  
ATOM   1729  HN  VAL P 509     -45.046  -2.730   9.372  0.00  0.00      PROA  
ATOM   1730  CA  VAL P 509     -46.659  -3.158   8.123  0.00  0.00      PROA  
ATOM   1731  HA  VAL P 509     -46.836  -4.136   7.702  0.00  0.00      PROA  
ATOM   1732  CB  VAL P 509     -47.411  -3.246   9.425  0.00  0.00      PROA  
ATOM   1733  HB  VAL P 509     -47.524  -2.280   9.962  0.00  0.00      PROA  
ATOM   1734  CG1 VAL P 509     -48.859  -3.753   9.097  0.00  0.00      PROA  
ATOM   1735 HG11 VAL P 509     -48.872  -4.834   8.841  0.00  0.00      PROA  
ATOM   1736 HG12 VAL P 509     -49.313  -3.208   8.241  0.00  0.00      PROA  
ATOM   1737 HG13 VAL P 509     -49.570  -3.687   9.949  0.00  0.00      PROA  
ATOM   1738  CG2 VAL P 509     -46.678  -4.337  10.350  0.00  0.00      PROA  
ATOM   1739 HG21 VAL P 509     -47.422  -4.514  11.156  0.00  0.00      PROA  
ATOM   1740 HG22 VAL P 509     -45.756  -4.002  10.872  0.00  0.00      PROA  
ATOM   1741 HG23 VAL P 509     -46.483  -5.272   9.782  0.00  0.00      PROA  
ATOM   1742  C   VAL P 509     -47.301  -2.134   7.176  0.00  0.00      PROA  
ATOM   1743  O   VAL P 509     -48.081  -2.462   6.268  0.00  0.00      PROA  
ATOM   1744  N   TRP P 510     -47.032  -0.872   7.417  0.00  0.00      PROA  
ATOM   1745  HN  TRP P 510     -46.445  -0.710   8.207  0.00  0.00      PROA  
ATOM   1746  CA  TRP P 510     -47.681   0.251   6.745  0.00  0.00      PROA  
ATOM   1747  HA  TRP P 510     -48.670  -0.020   6.405  0.00  0.00      PROA  
ATOM   1748  CB  TRP P 510     -47.778   1.431   7.649  0.00  0.00      PROA  
ATOM   1749  HB1 TRP P 510     -48.223   2.272   7.075  0.00  0.00      PROA  
ATOM   1750  HB2 TRP P 510     -46.779   1.774   7.994  0.00  0.00      PROA  
ATOM   1751  CG  TRP P 510     -48.591   1.207   8.895  0.00  0.00      PROA  
ATOM   1752  CD1 TRP P 510     -48.233   1.480  10.163  0.00  0.00      PROA  
ATOM   1753  HD1 TRP P 510     -47.384   2.079  10.459  0.00  0.00      PROA  
ATOM   1754  NE1 TRP P 510     -49.226   1.062  11.058  0.00  0.00      PROA  
ATOM   1755  HE1 TRP P 510     -49.085   0.761  11.975  0.00  0.00      PROA  
ATOM   1756  CE2 TRP P 510     -50.222   0.418  10.378  0.00  0.00      PROA  
ATOM   1757  CD2 TRP P 510     -49.810   0.465   9.000  0.00  0.00      PROA  
ATOM   1758  CE3 TRP P 510     -50.633  -0.264   8.092  0.00  0.00      PROA  
ATOM   1759  HE3 TRP P 510     -50.468  -0.205   7.026  0.00  0.00      PROA  
ATOM   1760  CZ3 TRP P 510     -51.775  -0.848   8.618  0.00  0.00      PROA  
ATOM   1761  HZ3 TRP P 510     -52.447  -1.182   7.842  0.00  0.00      PROA  
ATOM   1762  CZ2 TRP P 510     -51.390  -0.205  10.857  0.00  0.00      PROA  
ATOM   1763  HZ2 TRP P 510     -51.664  -0.249  11.901  0.00  0.00      PROA  
ATOM   1764  CH2 TRP P 510     -52.133  -0.921   9.920  0.00  0.00      PROA  
ATOM   1765  HH2 TRP P 510     -52.950  -1.504  10.317  0.00  0.00      PROA  
ATOM   1766  C   TRP P 510     -46.891   0.710   5.528  0.00  0.00      PROA  
ATOM   1767  O   TRP P 510     -47.498   1.331   4.633  0.00  0.00      PROA  
ATOM   1768  N   ILE P 511     -45.596   0.361   5.279  0.00  0.00      PROA  
ATOM   1769  HN  ILE P 511     -45.061  -0.043   6.017  0.00  0.00      PROA  
ATOM   1770  CA  ILE P 511     -45.086   0.317   3.916  0.00  0.00      PROA  
ATOM   1771  HA  ILE P 511     -45.397   1.228   3.426  0.00  0.00      PROA  
ATOM   1772  CB  ILE P 511     -43.518   0.265   3.988  0.00  0.00      PROA  
ATOM   1773  HB  ILE P 511     -43.160  -0.423   4.783  0.00  0.00      PROA  
ATOM   1774  CG2 ILE P 511     -42.842  -0.054   2.657  0.00  0.00      PROA  
ATOM   1775 HG21 ILE P 511     -42.959   0.746   1.895  0.00  0.00      PROA  
ATOM   1776 HG22 ILE P 511     -43.266  -1.004   2.265  0.00  0.00      PROA  
ATOM   1777 HG23 ILE P 511     -41.751  -0.220   2.780  0.00  0.00      PROA  
ATOM   1778  CG1 ILE P 511     -42.918   1.631   4.538  0.00  0.00      PROA  
ATOM   1779 HG11 ILE P 511     -43.502   1.830   5.461  0.00  0.00      PROA  
ATOM   1780 HG12 ILE P 511     -43.138   2.422   3.789  0.00  0.00      PROA  
ATOM   1781  CD  ILE P 511     -41.395   1.680   4.781  0.00  0.00      PROA  
ATOM   1782  HD1 ILE P 511     -41.020   0.906   5.485  0.00  0.00      PROA  
ATOM   1783  HD2 ILE P 511     -41.095   2.697   5.113  0.00  0.00      PROA  
ATOM   1784  HD3 ILE P 511     -40.935   1.454   3.796  0.00  0.00      PROA  
ATOM   1785  C   ILE P 511     -45.607  -0.826   3.098  0.00  0.00      PROA  
ATOM   1786  O   ILE P 511     -45.903  -0.683   1.958  0.00  0.00      PROA  
ATOM   1787  N   GLY P 512     -45.769  -2.019   3.665  0.00  0.00      PROA  
ATOM   1788  HN  GLY P 512     -45.373  -2.201   4.562  0.00  0.00      PROA  
ATOM   1789  CA  GLY P 512     -46.248  -3.242   2.881  0.00  0.00      PROA  
ATOM   1790  HA1 GLY P 512     -46.062  -4.130   3.467  0.00  0.00      PROA  
ATOM   1791  HA2 GLY P 512     -45.662  -3.378   1.984  0.00  0.00      PROA  
ATOM   1792  C   GLY P 512     -47.682  -3.152   2.448  0.00  0.00      PROA  
ATOM   1793  O   GLY P 512     -47.994  -3.431   1.288  0.00  0.00      PROA  
ATOM   1794  N   PHE P 513     -48.533  -2.688   3.288  0.00  0.00      PROA  
ATOM   1795  HN  PHE P 513     -48.232  -2.638   4.237  0.00  0.00      PROA  
ATOM   1796  CA  PHE P 513     -49.879  -2.329   2.836  0.00  0.00      PROA  
ATOM   1797  HA  PHE P 513     -50.400  -3.238   2.574  0.00  0.00      PROA  
ATOM   1798  CB  PHE P 513     -50.543  -1.475   3.975  0.00  0.00      PROA  
ATOM   1799  HB1 PHE P 513     -49.899  -0.585   4.141  0.00  0.00      PROA  
ATOM   1800  HB2 PHE P 513     -50.531  -2.024   4.941  0.00  0.00      PROA  
ATOM   1801  CG  PHE P 513     -51.980  -0.981   3.726  0.00  0.00      PROA  
ATOM   1802  CD1 PHE P 513     -52.348   0.376   3.721  0.00  0.00      PROA  
ATOM   1803  HD1 PHE P 513     -51.648   1.195   3.791  0.00  0.00      PROA  
ATOM   1804  CE1 PHE P 513     -53.654   0.815   3.587  0.00  0.00      PROA  
ATOM   1805  HE1 PHE P 513     -54.020   1.810   3.380  0.00  0.00      PROA  
ATOM   1806  CZ  PHE P 513     -54.715  -0.105   3.435  0.00  0.00      PROA  
ATOM   1807  HZ  PHE P 513     -55.753   0.166   3.313  0.00  0.00      PROA  
ATOM   1808  CD2 PHE P 513     -53.036  -1.881   3.724  0.00  0.00      PROA  
ATOM   1809  HD2 PHE P 513     -52.857  -2.932   3.894  0.00  0.00      PROA  
ATOM   1810  CE2 PHE P 513     -54.358  -1.463   3.517  0.00  0.00      PROA  
ATOM   1811  HE2 PHE P 513     -55.192  -2.149   3.541  0.00  0.00      PROA  
ATOM   1812  C   PHE P 513     -50.067  -1.459   1.539  0.00  0.00      PROA  
ATOM   1813  O   PHE P 513     -50.795  -1.838   0.671  0.00  0.00      PROA  
ATOM   1814  N   TRP P 514     -49.492  -0.299   1.488  0.00  0.00      PROA  
ATOM   1815  HN  TRP P 514     -49.001   0.027   2.292  0.00  0.00      PROA  
ATOM   1816  CA  TRP P 514     -49.469   0.382   0.224  0.00  0.00      PROA  
ATOM   1817  HA  TRP P 514     -50.509   0.447  -0.059  0.00  0.00      PROA  
ATOM   1818  CB  TRP P 514     -48.845   1.779   0.377  0.00  0.00      PROA  
ATOM   1819  HB1 TRP P 514     -48.659   2.247  -0.614  0.00  0.00      PROA  
ATOM   1820  HB2 TRP P 514     -47.808   1.698   0.768  0.00  0.00      PROA  
ATOM   1821  CG  TRP P 514     -49.637   2.625   1.258  0.00  0.00      PROA  
ATOM   1822  CD1 TRP P 514     -49.273   3.019   2.522  0.00  0.00      PROA  
ATOM   1823  HD1 TRP P 514     -48.317   2.742   2.942  0.00  0.00      PROA  
ATOM   1824  NE1 TRP P 514     -50.244   3.725   3.139  0.00  0.00      PROA  
ATOM   1825  HE1 TRP P 514     -50.118   4.247   3.954  0.00  0.00      PROA  
ATOM   1826  CE2 TRP P 514     -51.293   3.873   2.310  0.00  0.00      PROA  
ATOM   1827  CD2 TRP P 514     -50.999   3.048   1.165  0.00  0.00      PROA  
ATOM   1828  CE3 TRP P 514     -52.001   2.891   0.133  0.00  0.00      PROA  
ATOM   1829  HE3 TRP P 514     -51.780   2.318  -0.756  0.00  0.00      PROA  
ATOM   1830  CZ3 TRP P 514     -53.241   3.504   0.366  0.00  0.00      PROA  
ATOM   1831  HZ3 TRP P 514     -53.965   3.478  -0.435  0.00  0.00      PROA  
ATOM   1832  CZ2 TRP P 514     -52.558   4.338   2.551  0.00  0.00      PROA  
ATOM   1833  HZ2 TRP P 514     -52.766   4.843   3.482  0.00  0.00      PROA  
ATOM   1834  CH2 TRP P 514     -53.498   4.265   1.523  0.00  0.00      PROA  
ATOM   1835  HH2 TRP P 514     -54.467   4.702   1.711  0.00  0.00      PROA  
ATOM   1836  C   TRP P 514     -48.758  -0.380  -0.885  0.00  0.00      PROA  
ATOM   1837  O   TRP P 514     -49.272  -0.431  -1.997  0.00  0.00      PROA  
ATOM   1838  N   LEU P 515     -47.641  -1.042  -0.601  0.00  0.00      PROA  
ATOM   1839  HN  LEU P 515     -47.205  -0.970   0.292  0.00  0.00      PROA  
ATOM   1840  CA  LEU P 515     -47.019  -1.922  -1.597  0.00  0.00      PROA  
ATOM   1841  HA  LEU P 515     -46.760  -1.268  -2.417  0.00  0.00      PROA  
ATOM   1842  CB  LEU P 515     -45.711  -2.456  -0.888  0.00  0.00      PROA  
ATOM   1843  HB1 LEU P 515     -46.047  -3.071  -0.026  0.00  0.00      PROA  
ATOM   1844  HB2 LEU P 515     -45.161  -1.580  -0.484  0.00  0.00      PROA  
ATOM   1845  CG  LEU P 515     -44.835  -3.346  -1.859  0.00  0.00      PROA  
ATOM   1846  HG  LEU P 515     -45.388  -4.199  -2.309  0.00  0.00      PROA  
ATOM   1847  CD1 LEU P 515     -44.263  -2.376  -2.935  0.00  0.00      PROA  
ATOM   1848 HD11 LEU P 515     -45.046  -2.109  -3.677  0.00  0.00      PROA  
ATOM   1849 HD12 LEU P 515     -43.457  -2.846  -3.538  0.00  0.00      PROA  
ATOM   1850 HD13 LEU P 515     -43.932  -1.393  -2.536  0.00  0.00      PROA  
ATOM   1851  CD2 LEU P 515     -43.740  -4.076  -1.040  0.00  0.00      PROA  
ATOM   1852 HD21 LEU P 515     -44.225  -4.672  -0.237  0.00  0.00      PROA  
ATOM   1853 HD22 LEU P 515     -43.111  -3.261  -0.624  0.00  0.00      PROA  
ATOM   1854 HD23 LEU P 515     -43.143  -4.803  -1.631  0.00  0.00      PROA  
ATOM   1855  C   LEU P 515     -47.953  -3.095  -2.124  0.00  0.00      PROA  
ATOM   1856  O   LEU P 515     -47.992  -3.317  -3.344  0.00  0.00      PROA  
ATOM   1857  N   ILE P 516     -48.717  -3.746  -1.266  0.00  0.00      PROA  
ATOM   1858  HN  ILE P 516     -48.693  -3.490  -0.302  0.00  0.00      PROA  
ATOM   1859  CA  ILE P 516     -49.662  -4.794  -1.681  0.00  0.00      PROA  
ATOM   1860  HA  ILE P 516     -49.086  -5.621  -2.068  0.00  0.00      PROA  
ATOM   1861  CB  ILE P 516     -50.183  -5.680  -0.499  0.00  0.00      PROA  
ATOM   1862  HB  ILE P 516     -50.843  -5.014   0.097  0.00  0.00      PROA  
ATOM   1863  CG2 ILE P 516     -51.126  -6.768  -0.956  0.00  0.00      PROA  
ATOM   1864 HG21 ILE P 516     -51.584  -7.373  -0.145  0.00  0.00      PROA  
ATOM   1865 HG22 ILE P 516     -50.603  -7.434  -1.675  0.00  0.00      PROA  
ATOM   1866 HG23 ILE P 516     -51.990  -6.395  -1.546  0.00  0.00      PROA  
ATOM   1867  CG1 ILE P 516     -49.147  -6.245   0.393  0.00  0.00      PROA  
ATOM   1868 HG11 ILE P 516     -48.252  -5.602   0.532  0.00  0.00      PROA  
ATOM   1869 HG12 ILE P 516     -48.731  -7.168  -0.065  0.00  0.00      PROA  
ATOM   1870  CD  ILE P 516     -49.606  -6.526   1.836  0.00  0.00      PROA  
ATOM   1871  HD1 ILE P 516     -50.408  -7.294   1.799  0.00  0.00      PROA  
ATOM   1872  HD2 ILE P 516     -49.902  -5.499   2.138  0.00  0.00      PROA  
ATOM   1873  HD3 ILE P 516     -48.646  -6.782   2.332  0.00  0.00      PROA  
ATOM   1874  C   ILE P 516     -50.765  -4.353  -2.643  0.00  0.00      PROA  
ATOM   1875  O   ILE P 516     -50.937  -4.837  -3.724  0.00  0.00      PROA  
ATOM   1876  N   LEU P 517     -51.439  -3.180  -2.324  0.00  0.00      PROA  
ATOM   1877  HN  LEU P 517     -51.275  -2.758  -1.436  0.00  0.00      PROA  
ATOM   1878  CA  LEU P 517     -52.392  -2.528  -3.181  0.00  0.00      PROA  
ATOM   1879  HA  LEU P 517     -53.211  -3.187  -3.431  0.00  0.00      PROA  
ATOM   1880  CB  LEU P 517     -53.074  -1.341  -2.515  0.00  0.00      PROA  
ATOM   1881  HB1 LEU P 517     -53.774  -0.834  -3.214  0.00  0.00      PROA  
ATOM   1882  HB2 LEU P 517     -52.230  -0.638  -2.351  0.00  0.00      PROA  
ATOM   1883  CG  LEU P 517     -53.741  -1.655  -1.182  0.00  0.00      PROA  
ATOM   1884  HG  LEU P 517     -53.039  -2.175  -0.496  0.00  0.00      PROA  
ATOM   1885  CD1 LEU P 517     -54.153  -0.435  -0.487  0.00  0.00      PROA  
ATOM   1886 HD11 LEU P 517     -54.965   0.058  -1.064  0.00  0.00      PROA  
ATOM   1887 HD12 LEU P 517     -53.385   0.337  -0.268  0.00  0.00      PROA  
ATOM   1888 HD13 LEU P 517     -54.714  -0.564   0.464  0.00  0.00      PROA  
ATOM   1889  CD2 LEU P 517     -55.019  -2.587  -1.388  0.00  0.00      PROA  
ATOM   1890 HD21 LEU P 517     -55.716  -2.251  -2.184  0.00  0.00      PROA  
ATOM   1891 HD22 LEU P 517     -55.260  -2.879  -0.343  0.00  0.00      PROA  
ATOM   1892 HD23 LEU P 517     -54.584  -3.481  -1.884  0.00  0.00      PROA  
ATOM   1893  C   LEU P 517     -51.734  -2.189  -4.548  0.00  0.00      PROA  
ATOM   1894  O   LEU P 517     -52.426  -2.357  -5.573  0.00  0.00      PROA  
ATOM   1895  N   LEU P 518     -50.553  -1.554  -4.520  0.00  0.00      PROA  
ATOM   1896  HN  LEU P 518     -50.238  -1.367  -3.593  0.00  0.00      PROA  
ATOM   1897  CA  LEU P 518     -49.789  -1.275  -5.664  0.00  0.00      PROA  
ATOM   1898  HA  LEU P 518     -50.428  -0.665  -6.286  0.00  0.00      PROA  
ATOM   1899  CB  LEU P 518     -48.564  -0.316  -5.418  0.00  0.00      PROA  
ATOM   1900  HB1 LEU P 518     -47.968  -0.630  -4.534  0.00  0.00      PROA  
ATOM   1901  HB2 LEU P 518     -48.920   0.733  -5.335  0.00  0.00      PROA  
ATOM   1902  CG  LEU P 518     -47.532  -0.147  -6.594  0.00  0.00      PROA  
ATOM   1903  HG  LEU P 518     -47.101  -1.146  -6.817  0.00  0.00      PROA  
ATOM   1904  CD1 LEU P 518     -48.230   0.590  -7.736  0.00  0.00      PROA  
ATOM   1905 HD11 LEU P 518     -47.424   0.907  -8.431  0.00  0.00      PROA  
ATOM   1906 HD12 LEU P 518     -48.815   1.439  -7.322  0.00  0.00      PROA  
ATOM   1907 HD13 LEU P 518     -49.043   0.002  -8.214  0.00  0.00      PROA  
ATOM   1908  CD2 LEU P 518     -46.404   0.921  -6.233  0.00  0.00      PROA  
ATOM   1909 HD21 LEU P 518     -45.797   0.691  -5.331  0.00  0.00      PROA  
ATOM   1910 HD22 LEU P 518     -46.860   1.925  -6.099  0.00  0.00      PROA  
ATOM   1911 HD23 LEU P 518     -45.782   0.820  -7.148  0.00  0.00      PROA  
ATOM   1912  C   LEU P 518     -49.335  -2.508  -6.446  0.00  0.00      PROA  
ATOM   1913  O   LEU P 518     -49.466  -2.527  -7.657  0.00  0.00      PROA  
ATOM   1914  N   VAL P 519     -48.916  -3.634  -5.796  0.00  0.00      PROA  
ATOM   1915  HN  VAL P 519     -48.935  -3.545  -4.803  0.00  0.00      PROA  
ATOM   1916  CA  VAL P 519     -48.577  -4.882  -6.430  0.00  0.00      PROA  
ATOM   1917  HA  VAL P 519     -47.861  -4.608  -7.191  0.00  0.00      PROA  
ATOM   1918  CB  VAL P 519     -47.810  -5.937  -5.555  0.00  0.00      PROA  
ATOM   1919  HB  VAL P 519     -48.249  -6.083  -4.545  0.00  0.00      PROA  
ATOM   1920  CG1 VAL P 519     -47.722  -7.298  -6.294  0.00  0.00      PROA  
ATOM   1921 HG11 VAL P 519     -47.121  -7.230  -7.225  0.00  0.00      PROA  
ATOM   1922 HG12 VAL P 519     -48.671  -7.823  -6.536  0.00  0.00      PROA  
ATOM   1923 HG13 VAL P 519     -47.184  -8.020  -5.643  0.00  0.00      PROA  
ATOM   1924  CG2 VAL P 519     -46.335  -5.551  -5.259  0.00  0.00      PROA  
ATOM   1925 HG21 VAL P 519     -46.183  -4.599  -4.707  0.00  0.00      PROA  
ATOM   1926 HG22 VAL P 519     -45.679  -5.603  -6.155  0.00  0.00      PROA  
ATOM   1927 HG23 VAL P 519     -45.887  -6.356  -4.638  0.00  0.00      PROA  
ATOM   1928  C   VAL P 519     -49.760  -5.593  -7.109  0.00  0.00      PROA  
ATOM   1929  O   VAL P 519     -49.658  -6.005  -8.222  0.00  0.00      PROA  
ATOM   1930  N   VAL P 520     -50.905  -5.567  -6.526  0.00  0.00      PROA  
ATOM   1931  HN  VAL P 520     -51.018  -5.171  -5.618  0.00  0.00      PROA  
ATOM   1932  CA  VAL P 520     -52.139  -5.978  -7.159  0.00  0.00      PROA  
ATOM   1933  HA  VAL P 520     -51.925  -7.007  -7.407  0.00  0.00      PROA  
ATOM   1934  CB  VAL P 520     -53.209  -5.914  -6.054  0.00  0.00      PROA  
ATOM   1935  HB  VAL P 520     -53.196  -4.872  -5.668  0.00  0.00      PROA  
ATOM   1936  CG1 VAL P 520     -54.625  -6.186  -6.546  0.00  0.00      PROA  
ATOM   1937 HG11 VAL P 520     -55.303  -6.144  -5.667  0.00  0.00      PROA  
ATOM   1938 HG12 VAL P 520     -54.816  -7.104  -7.142  0.00  0.00      PROA  
ATOM   1939 HG13 VAL P 520     -54.985  -5.307  -7.122  0.00  0.00      PROA  
ATOM   1940  CG2 VAL P 520     -52.905  -6.901  -4.878  0.00  0.00      PROA  
ATOM   1941 HG21 VAL P 520     -53.361  -7.888  -5.108  0.00  0.00      PROA  
ATOM   1942 HG22 VAL P 520     -53.367  -6.629  -3.905  0.00  0.00      PROA  
ATOM   1943 HG23 VAL P 520     -51.820  -7.093  -4.733  0.00  0.00      PROA  
ATOM   1944  C   VAL P 520     -52.522  -5.270  -8.466  0.00  0.00      PROA  
ATOM   1945  O   VAL P 520     -52.838  -5.938  -9.477  0.00  0.00      PROA  
ATOM   1946  N   LEU P 521     -52.457  -3.909  -8.557  0.00  0.00      PROA  
ATOM   1947  HN  LEU P 521     -52.358  -3.391  -7.711  0.00  0.00      PROA  
ATOM   1948  CA  LEU P 521     -52.658  -3.155  -9.837  0.00  0.00      PROA  
ATOM   1949  HA  LEU P 521     -53.618  -3.489 -10.201  0.00  0.00      PROA  
ATOM   1950  CB  LEU P 521     -52.588  -1.612  -9.443  0.00  0.00      PROA  
ATOM   1951  HB1 LEU P 521     -52.613  -1.054 -10.403  0.00  0.00      PROA  
ATOM   1952  HB2 LEU P 521     -51.577  -1.472  -9.004  0.00  0.00      PROA  
ATOM   1953  CG  LEU P 521     -53.731  -1.159  -8.509  0.00  0.00      PROA  
ATOM   1954  HG  LEU P 521     -53.758  -1.748  -7.567  0.00  0.00      PROA  
ATOM   1955  CD1 LEU P 521     -53.530   0.329  -8.158  0.00  0.00      PROA  
ATOM   1956 HD11 LEU P 521     -52.563   0.586  -7.676  0.00  0.00      PROA  
ATOM   1957 HD12 LEU P 521     -54.402   0.584  -7.519  0.00  0.00      PROA  
ATOM   1958 HD13 LEU P 521     -53.468   0.946  -9.081  0.00  0.00      PROA  
ATOM   1959  CD2 LEU P 521     -55.158  -1.505  -9.190  0.00  0.00      PROA  
ATOM   1960 HD21 LEU P 521     -55.229  -1.039 -10.196  0.00  0.00      PROA  
ATOM   1961 HD22 LEU P 521     -55.920  -0.950  -8.603  0.00  0.00      PROA  
ATOM   1962 HD23 LEU P 521     -55.374  -2.594  -9.163  0.00  0.00      PROA  
ATOM   1963  C   LEU P 521     -51.779  -3.555 -11.078  0.00  0.00      PROA  
ATOM   1964  O   LEU P 521     -52.346  -3.713 -12.185  0.00  0.00      PROA  
ATOM   1965  N   VAL P 522     -50.431  -3.670 -10.846  0.00  0.00      PROA  
ATOM   1966  HN  VAL P 522     -50.005  -3.417  -9.981  0.00  0.00      PROA  
ATOM   1967  CA  VAL P 522     -49.461  -3.976 -11.893  0.00  0.00      PROA  
ATOM   1968  HA  VAL P 522     -49.603  -3.315 -12.735  0.00  0.00      PROA  
ATOM   1969  CB  VAL P 522     -48.095  -3.760 -11.409  0.00  0.00      PROA  
ATOM   1970  HB  VAL P 522     -48.051  -4.457 -10.544  0.00  0.00      PROA  
ATOM   1971  CG1 VAL P 522     -46.996  -4.094 -12.468  0.00  0.00      PROA  
ATOM   1972 HG11 VAL P 522     -45.991  -3.976 -12.010  0.00  0.00      PROA  
ATOM   1973 HG12 VAL P 522     -47.108  -3.415 -13.340  0.00  0.00      PROA  
ATOM   1974 HG13 VAL P 522     -47.051  -5.117 -12.897  0.00  0.00      PROA  
ATOM   1975  CG2 VAL P 522     -47.858  -2.408 -10.826  0.00  0.00      PROA  
ATOM   1976 HG21 VAL P 522     -46.789  -2.461 -10.526  0.00  0.00      PROA  
ATOM   1977 HG22 VAL P 522     -48.397  -2.211  -9.874  0.00  0.00      PROA  
ATOM   1978 HG23 VAL P 522     -47.945  -1.638 -11.622  0.00  0.00      PROA  
ATOM   1979  C   VAL P 522     -49.614  -5.408 -12.480  0.00  0.00      PROA  
ATOM   1980  O   VAL P 522     -49.686  -5.641 -13.659  0.00  0.00      PROA  
ATOM   1981  N   VAL P 523     -49.881  -6.345 -11.564  0.00  0.00      PROA  
ATOM   1982  HN  VAL P 523     -49.792  -6.215 -10.580  0.00  0.00      PROA  
ATOM   1983  CA  VAL P 523     -50.296  -7.692 -11.983  0.00  0.00      PROA  
ATOM   1984  HA  VAL P 523     -49.472  -7.905 -12.647  0.00  0.00      PROA  
ATOM   1985  CB  VAL P 523     -50.318  -8.664 -10.796  0.00  0.00      PROA  
ATOM   1986  HB  VAL P 523     -51.045  -8.259 -10.059  0.00  0.00      PROA  
ATOM   1987  CG1 VAL P 523     -50.662 -10.128 -11.319  0.00  0.00      PROA  
ATOM   1988 HG11 VAL P 523     -50.070 -10.311 -12.242  0.00  0.00      PROA  
ATOM   1989 HG12 VAL P 523     -51.755 -10.276 -11.456  0.00  0.00      PROA  
ATOM   1990 HG13 VAL P 523     -50.185 -10.816 -10.589  0.00  0.00      PROA  
ATOM   1991  CG2 VAL P 523     -48.872  -8.740 -10.208  0.00  0.00      PROA  
ATOM   1992 HG21 VAL P 523     -48.101  -8.887 -10.994  0.00  0.00      PROA  
ATOM   1993 HG22 VAL P 523     -48.824  -9.499  -9.398  0.00  0.00      PROA  
ATOM   1994 HG23 VAL P 523     -48.612  -7.798  -9.679  0.00  0.00      PROA  
ATOM   1995  C   VAL P 523     -51.535  -7.776 -12.833  0.00  0.00      PROA  
ATOM   1996  O   VAL P 523     -51.638  -8.540 -13.754  0.00  0.00      PROA  
ATOM   1997  N   ALA P 524     -52.553  -7.011 -12.404  0.00  0.00      PROA  
ATOM   1998  HN  ALA P 524     -52.592  -6.493 -11.552  0.00  0.00      PROA  
ATOM   1999  CA  ALA P 524     -53.868  -7.050 -13.121  0.00  0.00      PROA  
ATOM   2000  HA  ALA P 524     -54.175  -8.076 -13.259  0.00  0.00      PROA  
ATOM   2001  CB  ALA P 524     -54.901  -6.367 -12.203  0.00  0.00      PROA  
ATOM   2002  HB1 ALA P 524     -55.874  -6.297 -12.734  0.00  0.00      PROA  
ATOM   2003  HB2 ALA P 524     -54.630  -5.312 -11.986  0.00  0.00      PROA  
ATOM   2004  HB3 ALA P 524     -55.053  -6.911 -11.247  0.00  0.00      PROA  
ATOM   2005  C   ALA P 524     -53.916  -6.278 -14.533  0.00  0.00      PROA  
ATOM   2006  O   ALA P 524     -54.553  -6.712 -15.520  0.00  0.00      PROA  
ATOM   2007  N   PHE P 525     -53.260  -5.102 -14.641  0.00  0.00      PROA  
ATOM   2008  HN  PHE P 525     -52.912  -4.635 -13.831  0.00  0.00      PROA  
ATOM   2009  CA  PHE P 525     -53.234  -4.395 -15.806  0.00  0.00      PROA  
ATOM   2010  HA  PHE P 525     -54.021  -4.753 -16.453  0.00  0.00      PROA  
ATOM   2011  CB  PHE P 525     -53.391  -2.850 -15.509  0.00  0.00      PROA  
ATOM   2012  HB1 PHE P 525     -53.326  -2.227 -16.427  0.00  0.00      PROA  
ATOM   2013  HB2 PHE P 525     -52.555  -2.508 -14.862  0.00  0.00      PROA  
ATOM   2014  CG  PHE P 525     -54.744  -2.546 -14.879  0.00  0.00      PROA  
ATOM   2015  CD1 PHE P 525     -55.869  -2.826 -15.567  0.00  0.00      PROA  
ATOM   2016  HD1 PHE P 525     -55.807  -3.018 -16.628  0.00  0.00      PROA  
ATOM   2017  CE1 PHE P 525     -57.161  -2.691 -14.915  0.00  0.00      PROA  
ATOM   2018  HE1 PHE P 525     -58.036  -2.917 -15.506  0.00  0.00      PROA  
ATOM   2019  CZ  PHE P 525     -57.217  -2.193 -13.596  0.00  0.00      PROA  
ATOM   2020  HZ  PHE P 525     -58.173  -2.143 -13.095  0.00  0.00      PROA  
ATOM   2021  CD2 PHE P 525     -54.801  -2.100 -13.512  0.00  0.00      PROA  
ATOM   2022  HD2 PHE P 525     -53.894  -1.875 -12.970  0.00  0.00      PROA  
ATOM   2023  CE2 PHE P 525     -56.033  -1.951 -12.940  0.00  0.00      PROA  
ATOM   2024  HE2 PHE P 525     -56.105  -1.792 -11.875  0.00  0.00      PROA  
ATOM   2025  C   PHE P 525     -52.001  -4.730 -16.604  0.00  0.00      PROA  
ATOM   2026  O   PHE P 525     -51.738  -4.215 -17.648  0.00  0.00      PROA  
ATOM   2027  N   GLU P 526     -51.203  -5.727 -16.203  0.00  0.00      PROA  
ATOM   2028  HN  GLU P 526     -51.230  -5.935 -15.228  0.00  0.00      PROA  
ATOM   2029  CA  GLU P 526     -50.292  -6.507 -17.026  0.00  0.00      PROA  
ATOM   2030  HA  GLU P 526     -50.095  -7.351 -16.382  0.00  0.00      PROA  
ATOM   2031  CB  GLU P 526     -50.891  -7.122 -18.289  0.00  0.00      PROA  
ATOM   2032  HB1 GLU P 526     -50.114  -7.449 -19.013  0.00  0.00      PROA  
ATOM   2033  HB2 GLU P 526     -51.526  -6.389 -18.832  0.00  0.00      PROA  
ATOM   2034  CG  GLU P 526     -51.843  -8.355 -18.065  0.00  0.00      PROA  
ATOM   2035  HG1 GLU P 526     -52.706  -8.059 -17.432  0.00  0.00      PROA  
ATOM   2036  HG2 GLU P 526     -51.217  -9.116 -17.554  0.00  0.00      PROA  
ATOM   2037  CD  GLU P 526     -52.388  -8.892 -19.435  0.00  0.00      PROA  
ATOM   2038  OE1 GLU P 526     -53.054  -8.091 -20.141  0.00  0.00      PROA  
ATOM   2039  OE2 GLU P 526     -52.174 -10.123 -19.728  0.00  0.00      PROA  
ATOM   2040  C   GLU P 526     -48.945  -5.751 -17.218  0.00  0.00      PROA  
ATOM   2041  O   GLU P 526     -48.437  -5.726 -18.347  0.00  0.00      PROA  
ATOM   2042  N   GLY P 527     -48.293  -5.142 -16.120  0.00  0.00      PROA  
ATOM   2043  HN  GLY P 527     -48.746  -5.187 -15.233  0.00  0.00      PROA  
ATOM   2044  CA  GLY P 527     -46.942  -4.558 -16.149  0.00  0.00      PROA  
ATOM   2045  HA1 GLY P 527     -46.250  -5.270 -16.572  0.00  0.00      PROA  
ATOM   2046  HA2 GLY P 527     -46.653  -4.255 -15.154  0.00  0.00      PROA  
ATOM   2047  C   GLY P 527     -46.883  -3.327 -17.064  0.00  0.00      PROA  
ATOM   2048  O   GLY P 527     -47.801  -2.491 -17.145  0.00  0.00      PROA  
ATOM   2049  N   SER P 528     -45.744  -3.064 -17.746  0.00  0.00      PROA  
ATOM   2050  HN  SER P 528     -44.955  -3.673 -17.759  0.00  0.00      PROA  
ATOM   2051  CA  SER P 528     -45.428  -1.840 -18.576  0.00  0.00      PROA  
ATOM   2052  HA  SER P 528     -44.383  -1.938 -18.830  0.00  0.00      PROA  
ATOM   2053  CB  SER P 528     -46.287  -1.827 -19.818  0.00  0.00      PROA  
ATOM   2054  HB1 SER P 528     -47.286  -1.460 -19.498  0.00  0.00      PROA  
ATOM   2055  HB2 SER P 528     -46.333  -2.859 -20.228  0.00  0.00      PROA  
ATOM   2056  OG  SER P 528     -45.729  -0.930 -20.798  0.00  0.00      PROA  
ATOM   2057  HG1 SER P 528     -44.894  -1.367 -20.983  0.00  0.00      PROA  
ATOM   2058  C   SER P 528     -45.539  -0.548 -17.770  0.00  0.00      PROA  
ATOM   2059  O   SER P 528     -46.300   0.393 -18.047  0.00  0.00      PROA  
ATOM   2060  N   PHE P 529     -44.816  -0.460 -16.601  0.00  0.00      PROA  
ATOM   2061  HN  PHE P 529     -44.220  -1.161 -16.217  0.00  0.00      PROA  
ATOM   2062  CA  PHE P 529     -45.100   0.634 -15.617  0.00  0.00      PROA  
ATOM   2063  HA  PHE P 529     -45.913   1.201 -16.046  0.00  0.00      PROA  
ATOM   2064  CB  PHE P 529     -45.710  -0.030 -14.343  0.00  0.00      PROA  
ATOM   2065  HB1 PHE P 529     -44.844  -0.569 -13.903  0.00  0.00      PROA  
ATOM   2066  HB2 PHE P 529     -46.570  -0.693 -14.577  0.00  0.00      PROA  
ATOM   2067  CG  PHE P 529     -46.012   0.913 -13.250  0.00  0.00      PROA  
ATOM   2068  CD1 PHE P 529     -46.830   2.081 -13.415  0.00  0.00      PROA  
ATOM   2069  HD1 PHE P 529     -47.287   2.224 -14.382  0.00  0.00      PROA  
ATOM   2070  CE1 PHE P 529     -46.990   2.955 -12.342  0.00  0.00      PROA  
ATOM   2071  HE1 PHE P 529     -47.540   3.864 -12.535  0.00  0.00      PROA  
ATOM   2072  CZ  PHE P 529     -46.429   2.684 -11.140  0.00  0.00      PROA  
ATOM   2073  HZ  PHE P 529     -46.470   3.480 -10.411  0.00  0.00      PROA  
ATOM   2074  CD2 PHE P 529     -45.563   0.570 -11.993  0.00  0.00      PROA  
ATOM   2075  HD2 PHE P 529     -45.196  -0.430 -11.814  0.00  0.00      PROA  
ATOM   2076  CE2 PHE P 529     -45.805   1.414 -10.953  0.00  0.00      PROA  
ATOM   2077  HE2 PHE P 529     -45.436   1.202  -9.961  0.00  0.00      PROA  
ATOM   2078  C   PHE P 529     -43.918   1.527 -15.290  0.00  0.00      PROA  
ATOM   2079  O   PHE P 529     -43.955   2.716 -15.594  0.00  0.00      PROA  
ATOM   2080  N   LEU P 530     -42.855   0.933 -14.824  0.00  0.00      PROA  
ATOM   2081  HN  LEU P 530     -42.786  -0.040 -14.620  0.00  0.00      PROA  
ATOM   2082  CA  LEU P 530     -41.577   1.576 -14.459  0.00  0.00      PROA  
ATOM   2083  HA  LEU P 530     -41.710   2.645 -14.377  0.00  0.00      PROA  
ATOM   2084  CB  LEU P 530     -41.078   0.923 -13.157  0.00  0.00      PROA  
ATOM   2085  HB1 LEU P 530     -40.010   1.202 -13.031  0.00  0.00      PROA  
ATOM   2086  HB2 LEU P 530     -41.161  -0.177 -13.291  0.00  0.00      PROA  
ATOM   2087  CG  LEU P 530     -41.726   1.349 -11.863  0.00  0.00      PROA  
ATOM   2088  HG  LEU P 530     -42.768   1.025 -12.074  0.00  0.00      PROA  
ATOM   2089  CD1 LEU P 530     -41.330   0.660 -10.593  0.00  0.00      PROA  
ATOM   2090 HD11 LEU P 530     -40.271   0.329 -10.540  0.00  0.00      PROA  
ATOM   2091 HD12 LEU P 530     -41.947  -0.258 -10.486  0.00  0.00      PROA  
ATOM   2092 HD13 LEU P 530     -41.470   1.366  -9.747  0.00  0.00      PROA  
ATOM   2093  CD2 LEU P 530     -41.778   2.893 -11.716  0.00  0.00      PROA  
ATOM   2094 HD21 LEU P 530     -42.362   3.068 -10.788  0.00  0.00      PROA  
ATOM   2095 HD22 LEU P 530     -42.286   3.300 -12.617  0.00  0.00      PROA  
ATOM   2096 HD23 LEU P 530     -40.752   3.280 -11.539  0.00  0.00      PROA  
ATOM   2097  C   LEU P 530     -40.466   1.383 -15.529  0.00  0.00      PROA  
ATOM   2098  O   LEU P 530     -39.359   1.822 -15.370  0.00  0.00      PROA  
ATOM   2099  N   VAL P 531     -40.834   0.787 -16.636  0.00  0.00      PROA  
ATOM   2100  HN  VAL P 531     -41.796   0.562 -16.772  0.00  0.00      PROA  
ATOM   2101  CA  VAL P 531     -40.084   0.334 -17.795  0.00  0.00      PROA  
ATOM   2102  HA  VAL P 531     -39.305  -0.345 -17.483  0.00  0.00      PROA  
ATOM   2103  CB  VAL P 531     -40.976  -0.400 -18.745  0.00  0.00      PROA  
ATOM   2104  HB  VAL P 531     -40.464  -0.549 -19.720  0.00  0.00      PROA  
ATOM   2105  CG1 VAL P 531     -41.220  -1.788 -18.185  0.00  0.00      PROA  
ATOM   2106 HG11 VAL P 531     -42.128  -2.243 -18.636  0.00  0.00      PROA  
ATOM   2107 HG12 VAL P 531     -41.234  -1.823 -17.074  0.00  0.00      PROA  
ATOM   2108 HG13 VAL P 531     -40.528  -2.594 -18.508  0.00  0.00      PROA  
ATOM   2109  CG2 VAL P 531     -42.375   0.282 -18.936  0.00  0.00      PROA  
ATOM   2110 HG21 VAL P 531     -42.219   1.173 -19.581  0.00  0.00      PROA  
ATOM   2111 HG22 VAL P 531     -42.929   0.381 -17.978  0.00  0.00      PROA  
ATOM   2112 HG23 VAL P 531     -42.965  -0.367 -19.617  0.00  0.00      PROA  
ATOM   2113  C   VAL P 531     -39.342   1.455 -18.486  0.00  0.00      PROA  
ATOM   2114  O   VAL P 531     -38.274   1.255 -18.964  0.00  0.00      PROA  
ATOM   2115  N   ARG P 532     -39.824   2.631 -18.516  0.00  0.00      PROA  
ATOM   2116  HN  ARG P 532     -40.630   2.834 -17.965  0.00  0.00      PROA  
ATOM   2117  CA  ARG P 532     -39.073   3.724 -19.097  0.00  0.00      PROA  
ATOM   2118  HA  ARG P 532     -38.174   3.514 -19.658  0.00  0.00      PROA  
ATOM   2119  CB  ARG P 532     -40.016   4.629 -19.980  0.00  0.00      PROA  
ATOM   2120  HB1 ARG P 532     -39.507   5.575 -20.262  0.00  0.00      PROA  
ATOM   2121  HB2 ARG P 532     -40.882   4.896 -19.338  0.00  0.00      PROA  
ATOM   2122  CG  ARG P 532     -40.441   3.909 -21.225  0.00  0.00      PROA  
ATOM   2123  HG1 ARG P 532     -41.249   4.495 -21.713  0.00  0.00      PROA  
ATOM   2124  HG2 ARG P 532     -40.868   2.917 -20.965  0.00  0.00      PROA  
ATOM   2125  CD  ARG P 532     -39.351   3.616 -22.243  0.00  0.00      PROA  
ATOM   2126  HD1 ARG P 532     -39.795   2.976 -23.034  0.00  0.00      PROA  
ATOM   2127  HD2 ARG P 532     -38.471   3.045 -21.876  0.00  0.00      PROA  
ATOM   2128  NE  ARG P 532     -38.854   4.883 -22.826  0.00  0.00      PROA  
ATOM   2129  HE  ARG P 532     -39.526   5.614 -22.943  0.00  0.00      PROA  
ATOM   2130  CZ  ARG P 532     -37.583   5.026 -23.389  0.00  0.00      PROA  
ATOM   2131  NH1 ARG P 532     -36.655   4.094 -23.522  0.00  0.00      PROA  
ATOM   2132 HH11 ARG P 532     -36.797   3.145 -23.243  0.00  0.00      PROA  
ATOM   2133 HH12 ARG P 532     -35.897   4.297 -24.142  0.00  0.00      PROA  
ATOM   2134  NH2 ARG P 532     -37.257   6.216 -23.949  0.00  0.00      PROA  
ATOM   2135 HH21 ARG P 532     -37.929   6.957 -23.945  0.00  0.00      PROA  
ATOM   2136 HH22 ARG P 532     -36.338   6.425 -24.282  0.00  0.00      PROA  
ATOM   2137  C   ARG P 532     -38.479   4.590 -18.025  0.00  0.00      PROA  
ATOM   2138  O   ARG P 532     -37.964   5.660 -18.375  0.00  0.00      PROA  
ATOM   2139  N   PHE P 533     -38.567   4.142 -16.758  0.00  0.00      PROA  
ATOM   2140  HN  PHE P 533     -39.125   3.319 -16.686  0.00  0.00      PROA  
ATOM   2141  CA  PHE P 533     -38.200   5.026 -15.609  0.00  0.00      PROA  
ATOM   2142  HA  PHE P 533     -38.270   6.041 -15.972  0.00  0.00      PROA  
ATOM   2143  CB  PHE P 533     -39.129   4.669 -14.411  0.00  0.00      PROA  
ATOM   2144  HB1 PHE P 533     -38.746   3.670 -14.113  0.00  0.00      PROA  
ATOM   2145  HB2 PHE P 533     -40.199   4.545 -14.683  0.00  0.00      PROA  
ATOM   2146  CG  PHE P 533     -38.903   5.644 -13.273  0.00  0.00      PROA  
ATOM   2147  CD1 PHE P 533     -38.154   5.368 -12.059  0.00  0.00      PROA  
ATOM   2148  HD1 PHE P 533     -37.759   4.372 -11.923  0.00  0.00      PROA  
ATOM   2149  CE1 PHE P 533     -37.872   6.368 -11.179  0.00  0.00      PROA  
ATOM   2150  HE1 PHE P 533     -37.211   6.088 -10.372  0.00  0.00      PROA  
ATOM   2151  CZ  PHE P 533     -38.422   7.637 -11.324  0.00  0.00      PROA  
ATOM   2152  HZ  PHE P 533     -38.192   8.363 -10.558  0.00  0.00      PROA  
ATOM   2153  CD2 PHE P 533     -39.378   6.897 -13.441  0.00  0.00      PROA  
ATOM   2154  HD2 PHE P 533     -39.832   7.064 -14.407  0.00  0.00      PROA  
ATOM   2155  CE2 PHE P 533     -39.183   7.899 -12.433  0.00  0.00      PROA  
ATOM   2156  HE2 PHE P 533     -39.660   8.863 -12.525  0.00  0.00      PROA  
ATOM   2157  C   PHE P 533     -36.725   4.713 -15.210  0.00  0.00      PROA  
ATOM   2158  O   PHE P 533     -36.085   5.453 -14.523  0.00  0.00      PROA  
ATOM   2159  N   ILE P 534     -36.084   3.663 -15.803  0.00  0.00      PROA  
ATOM   2160  HN  ILE P 534     -36.646   2.988 -16.275  0.00  0.00      PROA  
ATOM   2161  CA  ILE P 534     -34.690   3.370 -15.728  0.00  0.00      PROA  
ATOM   2162  HA  ILE P 534     -34.224   3.671 -14.802  0.00  0.00      PROA  
ATOM   2163  CB  ILE P 534     -34.428   1.891 -15.859  0.00  0.00      PROA  
ATOM   2164  HB  ILE P 534     -35.000   1.450 -15.015  0.00  0.00      PROA  
ATOM   2165  CG2 ILE P 534     -35.115   1.282 -17.156  0.00  0.00      PROA  
ATOM   2166 HG21 ILE P 534     -34.987   0.183 -17.257  0.00  0.00      PROA  
ATOM   2167 HG22 ILE P 534     -34.893   1.784 -18.122  0.00  0.00      PROA  
ATOM   2168 HG23 ILE P 534     -36.213   1.292 -16.986  0.00  0.00      PROA  
ATOM   2169  CG1 ILE P 534     -32.960   1.415 -15.788  0.00  0.00      PROA  
ATOM   2170 HG11 ILE P 534     -32.413   1.927 -16.609  0.00  0.00      PROA  
ATOM   2171 HG12 ILE P 534     -33.042   0.350 -16.096  0.00  0.00      PROA  
ATOM   2172  CD  ILE P 534     -32.194   1.424 -14.490  0.00  0.00      PROA  
ATOM   2173  HD1 ILE P 534     -31.142   1.212 -14.775  0.00  0.00      PROA  
ATOM   2174  HD2 ILE P 534     -32.625   0.620 -13.856  0.00  0.00      PROA  
ATOM   2175  HD3 ILE P 534     -32.130   2.404 -13.970  0.00  0.00      PROA  
ATOM   2176  C   ILE P 534     -33.901   4.156 -16.749  0.00  0.00      PROA  
ATOM   2177  O   ILE P 534     -34.283   4.293 -17.903  0.00  0.00      PROA  
ATOM   2178  N   SER P 535     -32.729   4.681 -16.275  0.00  0.00      PROA  
ATOM   2179  HN  SER P 535     -32.407   4.476 -15.354  0.00  0.00      PROA  
ATOM   2180  CA  SER P 535     -31.806   5.294 -17.190  0.00  0.00      PROA  
ATOM   2181  HA  SER P 535     -31.943   4.935 -18.199  0.00  0.00      PROA  
ATOM   2182  CB  SER P 535     -31.952   6.766 -17.353  0.00  0.00      PROA  
ATOM   2183  HB1 SER P 535     -31.766   7.107 -16.312  0.00  0.00      PROA  
ATOM   2184  HB2 SER P 535     -32.949   7.085 -17.726  0.00  0.00      PROA  
ATOM   2185  OG  SER P 535     -31.022   7.337 -18.178  0.00  0.00      PROA  
ATOM   2186  HG1 SER P 535     -31.409   7.439 -19.050  0.00  0.00      PROA  
ATOM   2187  C   SER P 535     -30.429   4.985 -16.735  0.00  0.00      PROA  
ATOM   2188  O   SER P 535     -30.220   4.983 -15.533  0.00  0.00      PROA  
ATOM   2189  N   ARG P 536     -29.454   4.754 -17.620  0.00  0.00      PROA  
ATOM   2190  HN  ARG P 536     -29.602   4.687 -18.604  0.00  0.00      PROA  
ATOM   2191  CA  ARG P 536     -28.042   4.524 -17.225  0.00  0.00      PROA  
ATOM   2192  HA  ARG P 536     -27.966   3.607 -16.660  0.00  0.00      PROA  
ATOM   2193  CB  ARG P 536     -27.293   4.225 -18.539  0.00  0.00      PROA  
ATOM   2194  HB1 ARG P 536     -26.210   4.371 -18.338  0.00  0.00      PROA  
ATOM   2195  HB2 ARG P 536     -27.468   5.044 -19.269  0.00  0.00      PROA  
ATOM   2196  CG  ARG P 536     -27.621   2.938 -19.311  0.00  0.00      PROA  
ATOM   2197  HG1 ARG P 536     -27.098   2.934 -20.291  0.00  0.00      PROA  
ATOM   2198  HG2 ARG P 536     -28.697   2.665 -19.278  0.00  0.00      PROA  
ATOM   2199  CD  ARG P 536     -27.140   1.701 -18.575  0.00  0.00      PROA  
ATOM   2200  HD1 ARG P 536     -27.757   1.469 -17.681  0.00  0.00      PROA  
ATOM   2201  HD2 ARG P 536     -26.157   1.877 -18.087  0.00  0.00      PROA  
ATOM   2202  NE  ARG P 536     -27.025   0.458 -19.444  0.00  0.00      PROA  
ATOM   2203  HE  ARG P 536     -27.862   0.432 -19.990  0.00  0.00      PROA  
ATOM   2204  CZ  ARG P 536     -25.875   0.156 -20.051  0.00  0.00      PROA  
ATOM   2205  NH1 ARG P 536     -24.744   0.481 -19.495  0.00  0.00      PROA  
ATOM   2206 HH11 ARG P 536     -24.621   0.843 -18.571  0.00  0.00      PROA  
ATOM   2207 HH12 ARG P 536     -23.997  -0.141 -19.731  0.00  0.00      PROA  
ATOM   2208  NH2 ARG P 536     -25.914  -0.569 -21.118  0.00  0.00      PROA  
ATOM   2209 HH21 ARG P 536     -26.779  -0.713 -21.599  0.00  0.00      PROA  
ATOM   2210 HH22 ARG P 536     -25.153  -0.489 -21.761  0.00  0.00      PROA  
ATOM   2211  C   ARG P 536     -27.397   5.721 -16.447  0.00  0.00      PROA  
ATOM   2212  O   ARG P 536     -26.617   5.581 -15.544  0.00  0.00      PROA  
ATOM   2213  N   TYR P 537     -27.824   6.970 -16.842  0.00  0.00      PROA  
ATOM   2214  HN  TYR P 537     -28.543   6.995 -17.532  0.00  0.00      PROA  
ATOM   2215  CA  TYR P 537     -27.417   8.193 -16.352  0.00  0.00      PROA  
ATOM   2216  HA  TYR P 537     -26.344   8.241 -16.465  0.00  0.00      PROA  
ATOM   2217  CB  TYR P 537     -28.049   9.216 -17.368  0.00  0.00      PROA  
ATOM   2218  HB1 TYR P 537     -29.114   8.949 -17.538  0.00  0.00      PROA  
ATOM   2219  HB2 TYR P 537     -27.508   9.084 -18.329  0.00  0.00      PROA  
ATOM   2220  CG  TYR P 537     -27.997  10.645 -16.877  0.00  0.00      PROA  
ATOM   2221  CD1 TYR P 537     -27.327  11.570 -17.660  0.00  0.00      PROA  
ATOM   2222  HD1 TYR P 537     -26.834  11.233 -18.560  0.00  0.00      PROA  
ATOM   2223  CE1 TYR P 537     -27.335  12.964 -17.299  0.00  0.00      PROA  
ATOM   2224  HE1 TYR P 537     -26.904  13.687 -17.975  0.00  0.00      PROA  
ATOM   2225  CZ  TYR P 537     -28.120  13.398 -16.268  0.00  0.00      PROA  
ATOM   2226  OH  TYR P 537     -28.305  14.805 -15.979  0.00  0.00      PROA  
ATOM   2227  HH  TYR P 537     -27.509  15.280 -16.231  0.00  0.00      PROA  
ATOM   2228  CD2 TYR P 537     -28.731  11.091 -15.785  0.00  0.00      PROA  
ATOM   2229  HD2 TYR P 537     -29.370  10.385 -15.274  0.00  0.00      PROA  
ATOM   2230  CE2 TYR P 537     -28.744  12.495 -15.377  0.00  0.00      PROA  
ATOM   2231  HE2 TYR P 537     -29.326  12.869 -14.548  0.00  0.00      PROA  
ATOM   2232  C   TYR P 537     -27.656   8.303 -14.804  0.00  0.00      PROA  
ATOM   2233  O   TYR P 537     -26.732   8.601 -14.037  0.00  0.00      PROA  
ATOM   2234  N   THR P 538     -28.878   7.928 -14.290  0.00  0.00      PROA  
ATOM   2235  HN  THR P 538     -29.630   7.721 -14.911  0.00  0.00      PROA  
ATOM   2236  CA  THR P 538     -29.211   7.799 -12.859  0.00  0.00      PROA  
ATOM   2237  HA  THR P 538     -29.012   8.776 -12.444  0.00  0.00      PROA  
ATOM   2238  CB  THR P 538     -30.689   7.471 -12.671  0.00  0.00      PROA  
ATOM   2239  HB  THR P 538     -30.990   6.404 -12.609  0.00  0.00      PROA  
ATOM   2240  OG1 THR P 538     -31.491   8.101 -13.628  0.00  0.00      PROA  
ATOM   2241  HG1 THR P 538     -32.350   7.730 -13.412  0.00  0.00      PROA  
ATOM   2242  CG2 THR P 538     -31.152   8.132 -11.332  0.00  0.00      PROA  
ATOM   2243 HG21 THR P 538     -30.912   7.372 -10.557  0.00  0.00      PROA  
ATOM   2244 HG22 THR P 538     -32.225   8.400 -11.230  0.00  0.00      PROA  
ATOM   2245 HG23 THR P 538     -30.483   8.957 -11.006  0.00  0.00      PROA  
ATOM   2246  C   THR P 538     -28.314   6.750 -12.160  0.00  0.00      PROA  
ATOM   2247  O   THR P 538     -27.711   7.026 -11.097  0.00  0.00      PROA  
ATOM   2248  N   GLN P 539     -28.181   5.637 -12.833  0.00  0.00      PROA  
ATOM   2249  HN  GLN P 539     -28.544   5.631 -13.761  0.00  0.00      PROA  
ATOM   2250  CA  GLN P 539     -27.380   4.575 -12.352  0.00  0.00      PROA  
ATOM   2251  HA  GLN P 539     -27.696   4.368 -11.341  0.00  0.00      PROA  
ATOM   2252  CB  GLN P 539     -27.517   3.193 -13.184  0.00  0.00      PROA  
ATOM   2253  HB1 GLN P 539     -26.836   2.487 -12.663  0.00  0.00      PROA  
ATOM   2254  HB2 GLN P 539     -27.308   3.355 -14.263  0.00  0.00      PROA  
ATOM   2255  CG  GLN P 539     -28.943   2.565 -12.992  0.00  0.00      PROA  
ATOM   2256  HG1 GLN P 539     -29.015   1.503 -13.310  0.00  0.00      PROA  
ATOM   2257  HG2 GLN P 539     -29.586   3.211 -13.628  0.00  0.00      PROA  
ATOM   2258  CD  GLN P 539     -29.620   2.611 -11.652  0.00  0.00      PROA  
ATOM   2259  OE1 GLN P 539     -30.733   3.087 -11.616  0.00  0.00      PROA  
ATOM   2260  NE2 GLN P 539     -29.013   2.064 -10.602  0.00  0.00      PROA  
ATOM   2261 HE21 GLN P 539     -29.533   1.958  -9.755  0.00  0.00      PROA  
ATOM   2262 HE22 GLN P 539     -28.093   1.708 -10.764  0.00  0.00      PROA  
ATOM   2263  C   GLN P 539     -25.879   4.798 -12.171  0.00  0.00      PROA  
ATOM   2264  O   GLN P 539     -25.281   4.407 -11.134  0.00  0.00      PROA  
ATOM   2265  N   GLU P 540     -25.218   5.552 -13.088  0.00  0.00      PROA  
ATOM   2266  HN  GLU P 540     -25.598   5.729 -13.992  0.00  0.00      PROA  
ATOM   2267  CA  GLU P 540     -23.891   6.120 -12.962  0.00  0.00      PROA  
ATOM   2268  HA  GLU P 540     -23.199   5.328 -12.715  0.00  0.00      PROA  
ATOM   2269  CB  GLU P 540     -23.480   6.764 -14.342  0.00  0.00      PROA  
ATOM   2270  HB1 GLU P 540     -22.727   7.579 -14.285  0.00  0.00      PROA  
ATOM   2271  HB2 GLU P 540     -24.367   7.343 -14.677  0.00  0.00      PROA  
ATOM   2272  CG  GLU P 540     -23.017   5.759 -15.386  0.00  0.00      PROA  
ATOM   2273  HG1 GLU P 540     -23.687   4.883 -15.521  0.00  0.00      PROA  
ATOM   2274  HG2 GLU P 540     -22.029   5.367 -15.065  0.00  0.00      PROA  
ATOM   2275  CD  GLU P 540     -22.845   6.468 -16.704  0.00  0.00      PROA  
ATOM   2276  OE1 GLU P 540     -23.420   7.581 -16.896  0.00  0.00      PROA  
ATOM   2277  OE2 GLU P 540     -22.088   5.911 -17.611  0.00  0.00      PROA  
ATOM   2278  C   GLU P 540     -23.653   7.122 -11.789  0.00  0.00      PROA  
ATOM   2279  O   GLU P 540     -22.662   7.079 -11.151  0.00  0.00      PROA  
ATOM   2280  N   ILE P 541     -24.651   8.078 -11.606  0.00  0.00      PROA  
ATOM   2281  HN  ILE P 541     -25.479   8.089 -12.162  0.00  0.00      PROA  
ATOM   2282  CA  ILE P 541     -24.496   8.968 -10.474  0.00  0.00      PROA  
ATOM   2283  HA  ILE P 541     -23.521   9.429 -10.422  0.00  0.00      PROA  
ATOM   2284  CB  ILE P 541     -25.402  10.244 -10.492  0.00  0.00      PROA  
ATOM   2285  HB  ILE P 541     -26.413   9.783 -10.483  0.00  0.00      PROA  
ATOM   2286  CG2 ILE P 541     -25.196  11.207  -9.271  0.00  0.00      PROA  
ATOM   2287 HG21 ILE P 541     -24.184  11.647  -9.140  0.00  0.00      PROA  
ATOM   2288 HG22 ILE P 541     -25.371  10.633  -8.337  0.00  0.00      PROA  
ATOM   2289 HG23 ILE P 541     -26.063  11.900  -9.313  0.00  0.00      PROA  
ATOM   2290  CG1 ILE P 541     -25.187  10.968 -11.862  0.00  0.00      PROA  
ATOM   2291 HG11 ILE P 541     -24.620  10.307 -12.552  0.00  0.00      PROA  
ATOM   2292 HG12 ILE P 541     -24.559  11.874 -11.720  0.00  0.00      PROA  
ATOM   2293  CD  ILE P 541     -26.541  11.354 -12.391  0.00  0.00      PROA  
ATOM   2294  HD1 ILE P 541     -26.604  12.314 -11.836  0.00  0.00      PROA  
ATOM   2295  HD2 ILE P 541     -27.275  10.521 -12.353  0.00  0.00      PROA  
ATOM   2296  HD3 ILE P 541     -26.446  11.688 -13.447  0.00  0.00      PROA  
ATOM   2297  C   ILE P 541     -24.704   8.229  -9.119  0.00  0.00      PROA  
ATOM   2298  O   ILE P 541     -23.975   8.455  -8.120  0.00  0.00      PROA  
ATOM   2299  N   PHE P 542     -25.689   7.290  -9.055  0.00  0.00      PROA  
ATOM   2300  HN  PHE P 542     -26.233   6.991  -9.835  0.00  0.00      PROA  
ATOM   2301  CA  PHE P 542     -26.149   6.653  -7.848  0.00  0.00      PROA  
ATOM   2302  HA  PHE P 542     -26.232   7.350  -7.027  0.00  0.00      PROA  
ATOM   2303  CB  PHE P 542     -27.539   5.897  -8.124  0.00  0.00      PROA  
ATOM   2304  HB1 PHE P 542     -27.379   5.078  -8.857  0.00  0.00      PROA  
ATOM   2305  HB2 PHE P 542     -28.249   6.515  -8.714  0.00  0.00      PROA  
ATOM   2306  CG  PHE P 542     -28.130   5.303  -6.854  0.00  0.00      PROA  
ATOM   2307  CD1 PHE P 542     -28.170   5.891  -5.575  0.00  0.00      PROA  
ATOM   2308  HD1 PHE P 542     -27.604   6.805  -5.469  0.00  0.00      PROA  
ATOM   2309  CE1 PHE P 542     -28.947   5.363  -4.589  0.00  0.00      PROA  
ATOM   2310  HE1 PHE P 542     -28.907   5.776  -3.592  0.00  0.00      PROA  
ATOM   2311  CZ  PHE P 542     -29.760   4.186  -4.737  0.00  0.00      PROA  
ATOM   2312  HZ  PHE P 542     -30.287   3.746  -3.903  0.00  0.00      PROA  
ATOM   2313  CD2 PHE P 542     -28.975   4.156  -7.047  0.00  0.00      PROA  
ATOM   2314  HD2 PHE P 542     -28.956   3.680  -8.016  0.00  0.00      PROA  
ATOM   2315  CE2 PHE P 542     -29.758   3.627  -6.029  0.00  0.00      PROA  
ATOM   2316  HE2 PHE P 542     -30.314   2.721  -6.221  0.00  0.00      PROA  
ATOM   2317  C   PHE P 542     -25.067   5.596  -7.453  0.00  0.00      PROA  
ATOM   2318  O   PHE P 542     -24.729   5.403  -6.288  0.00  0.00      PROA  
ATOM   2319  N   SER P 543     -24.384   4.853  -8.342  0.00  0.00      PROA  
ATOM   2320  HN  SER P 543     -24.668   5.003  -9.286  0.00  0.00      PROA  
ATOM   2321  CA  SER P 543     -23.351   3.844  -7.999  0.00  0.00      PROA  
ATOM   2322  HA  SER P 543     -23.757   3.194  -7.238  0.00  0.00      PROA  
ATOM   2323  CB  SER P 543     -22.848   2.989  -9.217  0.00  0.00      PROA  
ATOM   2324  HB1 SER P 543     -22.220   3.594  -9.906  0.00  0.00      PROA  
ATOM   2325  HB2 SER P 543     -23.690   2.620  -9.842  0.00  0.00      PROA  
ATOM   2326  OG  SER P 543     -22.160   1.813  -8.723  0.00  0.00      PROA  
ATOM   2327  HG1 SER P 543     -22.804   1.146  -8.475  0.00  0.00      PROA  
ATOM   2328  C   SER P 543     -22.033   4.479  -7.456  0.00  0.00      PROA  
ATOM   2329  O   SER P 543     -21.396   3.956  -6.558  0.00  0.00      PROA  
ATOM   2330  N   PHE P 544     -21.712   5.666  -8.027  0.00  0.00      PROA  
ATOM   2331  HN  PHE P 544     -22.309   5.929  -8.781  0.00  0.00      PROA  
ATOM   2332  CA  PHE P 544     -20.701   6.659  -7.692  0.00  0.00      PROA  
ATOM   2333  HA  PHE P 544     -19.773   6.110  -7.640  0.00  0.00      PROA  
ATOM   2334  CB  PHE P 544     -20.571   7.697  -8.830  0.00  0.00      PROA  
ATOM   2335  HB1 PHE P 544     -21.358   8.473  -8.722  0.00  0.00      PROA  
ATOM   2336  HB2 PHE P 544     -20.805   7.128  -9.755  0.00  0.00      PROA  
ATOM   2337  CG  PHE P 544     -19.180   8.144  -8.982  0.00  0.00      PROA  
ATOM   2338  CD1 PHE P 544     -18.369   7.725 -10.022  0.00  0.00      PROA  
ATOM   2339  HD1 PHE P 544     -18.812   7.003 -10.693  0.00  0.00      PROA  
ATOM   2340  CE1 PHE P 544     -17.148   8.311 -10.228  0.00  0.00      PROA  
ATOM   2341  HE1 PHE P 544     -16.588   8.209 -11.146  0.00  0.00      PROA  
ATOM   2342  CZ  PHE P 544     -16.632   9.259  -9.338  0.00  0.00      PROA  
ATOM   2343  HZ  PHE P 544     -15.687   9.733  -9.555  0.00  0.00      PROA  
ATOM   2344  CD2 PHE P 544     -18.675   9.136  -8.080  0.00  0.00      PROA  
ATOM   2345  HD2 PHE P 544     -19.373   9.487  -7.334  0.00  0.00      PROA  
ATOM   2346  CE2 PHE P 544     -17.369   9.619  -8.202  0.00  0.00      PROA  
ATOM   2347  HE2 PHE P 544     -17.031  10.427  -7.570  0.00  0.00      PROA  
ATOM   2348  C   PHE P 544     -20.964   7.226  -6.296  0.00  0.00      PROA  
ATOM   2349  O   PHE P 544     -20.107   7.217  -5.421  0.00  0.00      PROA  
ATOM   2350  N   LEU P 545     -22.196   7.703  -6.048  0.00  0.00      PROA  
ATOM   2351  HN  LEU P 545     -22.960   7.668  -6.687  0.00  0.00      PROA  
ATOM   2352  CA  LEU P 545     -22.677   8.261  -4.833  0.00  0.00      PROA  
ATOM   2353  HA  LEU P 545     -22.056   9.133  -4.692  0.00  0.00      PROA  
ATOM   2354  CB  LEU P 545     -24.169   8.621  -5.002  0.00  0.00      PROA  
ATOM   2355  HB1 LEU P 545     -24.649   7.754  -5.503  0.00  0.00      PROA  
ATOM   2356  HB2 LEU P 545     -24.101   9.438  -5.752  0.00  0.00      PROA  
ATOM   2357  CG  LEU P 545     -24.926   9.141  -3.714  0.00  0.00      PROA  
ATOM   2358  HG  LEU P 545     -24.876   8.291  -3.000  0.00  0.00      PROA  
ATOM   2359  CD1 LEU P 545     -24.292  10.364  -3.237  0.00  0.00      PROA  
ATOM   2360 HD11 LEU P 545     -23.223  10.145  -3.031  0.00  0.00      PROA  
ATOM   2361 HD12 LEU P 545     -24.728  10.903  -2.369  0.00  0.00      PROA  
ATOM   2362 HD13 LEU P 545     -24.291  11.194  -3.976  0.00  0.00      PROA  
ATOM   2363  CD2 LEU P 545     -26.465   9.394  -3.946  0.00  0.00      PROA  
ATOM   2364 HD21 LEU P 545     -26.995   8.448  -4.185  0.00  0.00      PROA  
ATOM   2365 HD22 LEU P 545     -26.628  10.117  -4.774  0.00  0.00      PROA  
ATOM   2366 HD23 LEU P 545     -26.889   9.837  -3.019  0.00  0.00      PROA  
ATOM   2367  C   LEU P 545     -22.536   7.272  -3.666  0.00  0.00      PROA  
ATOM   2368  O   LEU P 545     -22.052   7.531  -2.603  0.00  0.00      PROA  
ATOM   2369  N   ILE P 546     -22.946   6.033  -3.954  0.00  0.00      PROA  
ATOM   2370  HN  ILE P 546     -23.447   5.850  -4.796  0.00  0.00      PROA  
ATOM   2371  CA  ILE P 546     -22.811   4.917  -3.008  0.00  0.00      PROA  
ATOM   2372  HA  ILE P 546     -23.124   5.220  -2.020  0.00  0.00      PROA  
ATOM   2373  CB  ILE P 546     -23.700   3.718  -3.463  0.00  0.00      PROA  
ATOM   2374  HB  ILE P 546     -23.310   3.349  -4.436  0.00  0.00      PROA  
ATOM   2375  CG2 ILE P 546     -23.431   2.627  -2.465  0.00  0.00      PROA  
ATOM   2376 HG21 ILE P 546     -24.044   1.729  -2.693  0.00  0.00      PROA  
ATOM   2377 HG22 ILE P 546     -23.865   2.987  -1.508  0.00  0.00      PROA  
ATOM   2378 HG23 ILE P 546     -22.393   2.238  -2.391  0.00  0.00      PROA  
ATOM   2379  CG1 ILE P 546     -25.230   4.005  -3.515  0.00  0.00      PROA  
ATOM   2380 HG11 ILE P 546     -25.367   5.093  -3.696  0.00  0.00      PROA  
ATOM   2381 HG12 ILE P 546     -25.752   3.874  -2.543  0.00  0.00      PROA  
ATOM   2382  CD  ILE P 546     -25.958   3.030  -4.521  0.00  0.00      PROA  
ATOM   2383  HD1 ILE P 546     -27.055   3.118  -4.368  0.00  0.00      PROA  
ATOM   2384  HD2 ILE P 546     -25.733   1.978  -4.246  0.00  0.00      PROA  
ATOM   2385  HD3 ILE P 546     -25.554   3.204  -5.541  0.00  0.00      PROA  
ATOM   2386  C   ILE P 546     -21.350   4.613  -2.702  0.00  0.00      PROA  
ATOM   2387  O   ILE P 546     -20.911   4.433  -1.574  0.00  0.00      PROA  
ATOM   2388  N   SER P 547     -20.520   4.495  -3.753  0.00  0.00      PROA  
ATOM   2389  HN  SER P 547     -20.857   4.708  -4.667  0.00  0.00      PROA  
ATOM   2390  CA  SER P 547     -19.152   4.209  -3.656  0.00  0.00      PROA  
ATOM   2391  HA  SER P 547     -19.185   3.311  -3.057  0.00  0.00      PROA  
ATOM   2392  CB  SER P 547     -18.393   4.160  -4.970  0.00  0.00      PROA  
ATOM   2393  HB1 SER P 547     -17.363   3.806  -4.754  0.00  0.00      PROA  
ATOM   2394  HB2 SER P 547     -18.289   5.137  -5.489  0.00  0.00      PROA  
ATOM   2395  OG  SER P 547     -18.956   3.163  -5.813  0.00  0.00      PROA  
ATOM   2396  HG1 SER P 547     -19.831   3.405  -6.124  0.00  0.00      PROA  
ATOM   2397  C   SER P 547     -18.355   5.117  -2.743  0.00  0.00      PROA  
ATOM   2398  O   SER P 547     -17.503   4.770  -1.905  0.00  0.00      PROA  
ATOM   2399  N   LEU P 548     -18.715   6.430  -2.923  0.00  0.00      PROA  
ATOM   2400  HN  LEU P 548     -19.381   6.684  -3.620  0.00  0.00      PROA  
ATOM   2401  CA  LEU P 548     -18.323   7.527  -1.988  0.00  0.00      PROA  
ATOM   2402  HA  LEU P 548     -17.280   7.411  -1.733  0.00  0.00      PROA  
ATOM   2403  CB  LEU P 548     -18.609   8.930  -2.509  0.00  0.00      PROA  
ATOM   2404  HB1 LEU P 548     -18.394   9.683  -1.721  0.00  0.00      PROA  
ATOM   2405  HB2 LEU P 548     -19.682   9.040  -2.774  0.00  0.00      PROA  
ATOM   2406  CG  LEU P 548     -17.747   9.384  -3.702  0.00  0.00      PROA  
ATOM   2407  HG  LEU P 548     -17.693   8.456  -4.310  0.00  0.00      PROA  
ATOM   2408  CD1 LEU P 548     -18.370  10.418  -4.580  0.00  0.00      PROA  
ATOM   2409 HD11 LEU P 548     -19.264  10.024  -5.108  0.00  0.00      PROA  
ATOM   2410 HD12 LEU P 548     -17.706  10.833  -5.368  0.00  0.00      PROA  
ATOM   2411 HD13 LEU P 548     -18.664  11.282  -3.946  0.00  0.00      PROA  
ATOM   2412  CD2 LEU P 548     -16.350   9.783  -3.369  0.00  0.00      PROA  
ATOM   2413 HD21 LEU P 548     -15.786   9.061  -2.741  0.00  0.00      PROA  
ATOM   2414 HD22 LEU P 548     -16.424  10.758  -2.843  0.00  0.00      PROA  
ATOM   2415 HD23 LEU P 548     -15.761   9.918  -4.302  0.00  0.00      PROA  
ATOM   2416  C   LEU P 548     -18.983   7.388  -0.644  0.00  0.00      PROA  
ATOM   2417  O   LEU P 548     -18.285   7.621   0.374  0.00  0.00      PROA  
ATOM   2418  N   ILE P 549     -20.272   6.993  -0.468  0.00  0.00      PROA  
ATOM   2419  HN  ILE P 549     -20.927   6.957  -1.219  0.00  0.00      PROA  
ATOM   2420  CA  ILE P 549     -20.909   6.740   0.823  0.00  0.00      PROA  
ATOM   2421  HA  ILE P 549     -20.970   7.661   1.385  0.00  0.00      PROA  
ATOM   2422  CB  ILE P 549     -22.329   6.194   0.706  0.00  0.00      PROA  
ATOM   2423  HB  ILE P 549     -22.274   5.448  -0.116  0.00  0.00      PROA  
ATOM   2424  CG2 ILE P 549     -22.824   5.678   2.056  0.00  0.00      PROA  
ATOM   2425 HG21 ILE P 549     -22.476   6.399   2.827  0.00  0.00      PROA  
ATOM   2426 HG22 ILE P 549     -22.514   4.613   2.114  0.00  0.00      PROA  
ATOM   2427 HG23 ILE P 549     -23.927   5.562   1.997  0.00  0.00      PROA  
ATOM   2428  CG1 ILE P 549     -23.325   7.367   0.331  0.00  0.00      PROA  
ATOM   2429 HG11 ILE P 549     -22.804   8.166  -0.237  0.00  0.00      PROA  
ATOM   2430 HG12 ILE P 549     -23.615   8.005   1.193  0.00  0.00      PROA  
ATOM   2431  CD  ILE P 549     -24.686   6.950  -0.211  0.00  0.00      PROA  
ATOM   2432  HD1 ILE P 549     -25.264   6.424   0.579  0.00  0.00      PROA  
ATOM   2433  HD2 ILE P 549     -24.394   6.227  -1.002  0.00  0.00      PROA  
ATOM   2434  HD3 ILE P 549     -25.273   7.842  -0.517  0.00  0.00      PROA  
ATOM   2435  C   ILE P 549     -20.053   5.710   1.684  0.00  0.00      PROA  
ATOM   2436  O   ILE P 549     -19.743   5.929   2.881  0.00  0.00      PROA  
ATOM   2437  N   PHE P 550     -19.530   4.593   1.006  0.00  0.00      PROA  
ATOM   2438  HN  PHE P 550     -19.935   4.312   0.140  0.00  0.00      PROA  
ATOM   2439  CA  PHE P 550     -18.659   3.581   1.592  0.00  0.00      PROA  
ATOM   2440  HA  PHE P 550     -19.105   3.198   2.498  0.00  0.00      PROA  
ATOM   2441  CB  PHE P 550     -18.402   2.412   0.568  0.00  0.00      PROA  
ATOM   2442  HB1 PHE P 550     -17.662   1.733   1.044  0.00  0.00      PROA  
ATOM   2443  HB2 PHE P 550     -18.076   2.744  -0.440  0.00  0.00      PROA  
ATOM   2444  CG  PHE P 550     -19.487   1.470   0.230  0.00  0.00      PROA  
ATOM   2445  CD1 PHE P 550     -20.841   1.617   0.576  0.00  0.00      PROA  
ATOM   2446  HD1 PHE P 550     -21.013   2.459   1.230  0.00  0.00      PROA  
ATOM   2447  CE1 PHE P 550     -21.837   0.719   0.295  0.00  0.00      PROA  
ATOM   2448  HE1 PHE P 550     -22.837   0.926   0.647  0.00  0.00      PROA  
ATOM   2449  CZ  PHE P 550     -21.598  -0.336  -0.577  0.00  0.00      PROA  
ATOM   2450  HZ  PHE P 550     -22.449  -0.933  -0.868  0.00  0.00      PROA  
ATOM   2451  CD2 PHE P 550     -19.266   0.372  -0.720  0.00  0.00      PROA  
ATOM   2452  HD2 PHE P 550     -18.271   0.220  -1.110  0.00  0.00      PROA  
ATOM   2453  CE2 PHE P 550     -20.279  -0.540  -1.083  0.00  0.00      PROA  
ATOM   2454  HE2 PHE P 550     -20.117  -1.376  -1.748  0.00  0.00      PROA  
ATOM   2455  C   PHE P 550     -17.350   4.039   2.133  0.00  0.00      PROA  
ATOM   2456  O   PHE P 550     -17.053   3.625   3.284  0.00  0.00      PROA  
ATOM   2457  N   ILE P 551     -16.612   4.952   1.489  0.00  0.00      PROA  
ATOM   2458  HN  ILE P 551     -16.881   5.317   0.601  0.00  0.00      PROA  
ATOM   2459  CA  ILE P 551     -15.497   5.636   1.933  0.00  0.00      PROA  
ATOM   2460  HA  ILE P 551     -14.800   4.937   2.371  0.00  0.00      PROA  
ATOM   2461  CB  ILE P 551     -14.727   6.312   0.804  0.00  0.00      PROA  
ATOM   2462  HB  ILE P 551     -15.484   6.993   0.361  0.00  0.00      PROA  
ATOM   2463  CG2 ILE P 551     -13.488   7.146   1.343  0.00  0.00      PROA  
ATOM   2464 HG21 ILE P 551     -12.968   7.588   0.467  0.00  0.00      PROA  
ATOM   2465 HG22 ILE P 551     -12.809   6.401   1.811  0.00  0.00      PROA  
ATOM   2466 HG23 ILE P 551     -13.825   7.896   2.090  0.00  0.00      PROA  
ATOM   2467  CG1 ILE P 551     -14.413   5.293  -0.314  0.00  0.00      PROA  
ATOM   2468 HG11 ILE P 551     -15.265   4.603  -0.491  0.00  0.00      PROA  
ATOM   2469 HG12 ILE P 551     -13.534   4.669  -0.044  0.00  0.00      PROA  
ATOM   2470  CD  ILE P 551     -14.355   6.027  -1.613  0.00  0.00      PROA  
ATOM   2471  HD1 ILE P 551     -13.554   5.595  -2.250  0.00  0.00      PROA  
ATOM   2472  HD2 ILE P 551     -14.144   7.118  -1.616  0.00  0.00      PROA  
ATOM   2473  HD3 ILE P 551     -15.316   6.063  -2.169  0.00  0.00      PROA  
ATOM   2474  C   ILE P 551     -15.875   6.618   3.039  0.00  0.00      PROA  
ATOM   2475  O   ILE P 551     -15.139   6.593   4.023  0.00  0.00      PROA  
ATOM   2476  N   TYR P 552     -16.919   7.475   2.911  0.00  0.00      PROA  
ATOM   2477  HN  TYR P 552     -17.456   7.526   2.072  0.00  0.00      PROA  
ATOM   2478  CA  TYR P 552     -17.370   8.430   3.853  0.00  0.00      PROA  
ATOM   2479  HA  TYR P 552     -16.555   9.048   4.201  0.00  0.00      PROA  
ATOM   2480  CB  TYR P 552     -18.538   9.360   3.251  0.00  0.00      PROA  
ATOM   2481  HB1 TYR P 552     -19.369   8.631   3.134  0.00  0.00      PROA  
ATOM   2482  HB2 TYR P 552     -18.301   9.742   2.235  0.00  0.00      PROA  
ATOM   2483  CG  TYR P 552     -19.037  10.498   4.093  0.00  0.00      PROA  
ATOM   2484  CD1 TYR P 552     -20.282  11.039   3.799  0.00  0.00      PROA  
ATOM   2485  HD1 TYR P 552     -20.802  10.617   2.952  0.00  0.00      PROA  
ATOM   2486  CE1 TYR P 552     -20.834  12.068   4.605  0.00  0.00      PROA  
ATOM   2487  HE1 TYR P 552     -21.866  12.383   4.570  0.00  0.00      PROA  
ATOM   2488  CZ  TYR P 552     -20.076  12.516   5.643  0.00  0.00      PROA  
ATOM   2489  OH  TYR P 552     -20.623  13.423   6.498  0.00  0.00      PROA  
ATOM   2490  HH  TYR P 552     -19.951  13.541   7.173  0.00  0.00      PROA  
ATOM   2491  CD2 TYR P 552     -18.334  10.965   5.213  0.00  0.00      PROA  
ATOM   2492  HD2 TYR P 552     -17.347  10.624   5.491  0.00  0.00      PROA  
ATOM   2493  CE2 TYR P 552     -18.815  12.047   5.958  0.00  0.00      PROA  
ATOM   2494  HE2 TYR P 552     -18.241  12.523   6.739  0.00  0.00      PROA  
ATOM   2495  C   TYR P 552     -17.814   7.817   5.193  0.00  0.00      PROA  
ATOM   2496  O   TYR P 552     -17.315   8.123   6.255  0.00  0.00      PROA  
ATOM   2497  N   GLU P 553     -18.693   6.803   5.206  0.00  0.00      PROA  
ATOM   2498  HN  GLU P 553     -19.103   6.565   4.329  0.00  0.00      PROA  
ATOM   2499  CA  GLU P 553     -18.938   5.931   6.334  0.00  0.00      PROA  
ATOM   2500  HA  GLU P 553     -19.541   6.494   7.032  0.00  0.00      PROA  
ATOM   2501  CB  GLU P 553     -19.992   4.856   5.925  0.00  0.00      PROA  
ATOM   2502  HB1 GLU P 553     -20.099   4.092   6.724  0.00  0.00      PROA  
ATOM   2503  HB2 GLU P 553     -19.565   4.402   5.005  0.00  0.00      PROA  
ATOM   2504  CG  GLU P 553     -21.379   5.414   5.558  0.00  0.00      PROA  
ATOM   2505  HG1 GLU P 553     -22.069   4.745   5.001  0.00  0.00      PROA  
ATOM   2506  HG2 GLU P 553     -21.206   6.284   4.889  0.00  0.00      PROA  
ATOM   2507  CD  GLU P 553     -22.155   5.735   6.850  0.00  0.00      PROA  
ATOM   2508  OE1 GLU P 553     -22.668   6.859   7.039  0.00  0.00      PROA  
ATOM   2509  OE2 GLU P 553     -22.214   4.862   7.743  0.00  0.00      PROA  
ATOM   2510  C   GLU P 553     -17.764   5.325   7.054  0.00  0.00      PROA  
ATOM   2511  O   GLU P 553     -17.743   5.363   8.262  0.00  0.00      PROA  
ATOM   2512  N   THR P 554     -16.708   4.948   6.314  0.00  0.00      PROA  
ATOM   2513  HN  THR P 554     -16.640   5.207   5.354  0.00  0.00      PROA  
ATOM   2514  CA  THR P 554     -15.544   4.441   6.904  0.00  0.00      PROA  
ATOM   2515  HA  THR P 554     -15.874   3.689   7.606  0.00  0.00      PROA  
ATOM   2516  CB  THR P 554     -14.507   3.848   5.995  0.00  0.00      PROA  
ATOM   2517  HB  THR P 554     -14.190   4.603   5.243  0.00  0.00      PROA  
ATOM   2518  OG1 THR P 554     -15.058   2.677   5.277  0.00  0.00      PROA  
ATOM   2519  HG1 THR P 554     -15.836   3.016   4.828  0.00  0.00      PROA  
ATOM   2520  CG2 THR P 554     -13.288   3.252   6.708  0.00  0.00      PROA  
ATOM   2521 HG21 THR P 554     -12.625   4.023   7.155  0.00  0.00      PROA  
ATOM   2522 HG22 THR P 554     -12.679   2.708   5.955  0.00  0.00      PROA  
ATOM   2523 HG23 THR P 554     -13.556   2.485   7.466  0.00  0.00      PROA  
ATOM   2524  C   THR P 554     -14.804   5.476   7.664  0.00  0.00      PROA  
ATOM   2525  O   THR P 554     -14.458   5.288   8.870  0.00  0.00      PROA  
ATOM   2526  N   PHE P 555     -14.664   6.676   7.043  0.00  0.00      PROA  
ATOM   2527  HN  PHE P 555     -14.948   6.710   6.088  0.00  0.00      PROA  
ATOM   2528  CA  PHE P 555     -14.122   7.881   7.688  0.00  0.00      PROA  
ATOM   2529  HA  PHE P 555     -13.138   7.672   8.082  0.00  0.00      PROA  
ATOM   2530  CB  PHE P 555     -13.795   8.955   6.665  0.00  0.00      PROA  
ATOM   2531  HB1 PHE P 555     -13.661   9.958   7.124  0.00  0.00      PROA  
ATOM   2532  HB2 PHE P 555     -14.647   9.007   5.953  0.00  0.00      PROA  
ATOM   2533  CG  PHE P 555     -12.484   8.784   5.970  0.00  0.00      PROA  
ATOM   2534  CD1 PHE P 555     -11.417   9.646   6.186  0.00  0.00      PROA  
ATOM   2535  HD1 PHE P 555     -11.543  10.370   6.977  0.00  0.00      PROA  
ATOM   2536  CE1 PHE P 555     -10.265   9.593   5.419  0.00  0.00      PROA  
ATOM   2537  HE1 PHE P 555      -9.452  10.281   5.602  0.00  0.00      PROA  
ATOM   2538  CZ  PHE P 555     -10.064   8.546   4.545  0.00  0.00      PROA  
ATOM   2539  HZ  PHE P 555      -9.180   8.399   3.943  0.00  0.00      PROA  
ATOM   2540  CD2 PHE P 555     -12.308   7.734   5.118  0.00  0.00      PROA  
ATOM   2541  HD2 PHE P 555     -13.037   6.958   4.937  0.00  0.00      PROA  
ATOM   2542  CE2 PHE P 555     -11.136   7.557   4.413  0.00  0.00      PROA  
ATOM   2543  HE2 PHE P 555     -11.042   6.638   3.855  0.00  0.00      PROA  
ATOM   2544  C   PHE P 555     -14.898   8.331   8.994  0.00  0.00      PROA  
ATOM   2545  O   PHE P 555     -14.290   8.644  10.024  0.00  0.00      PROA  
ATOM   2546  N   TYR P 556     -16.298   8.263   8.998  0.00  0.00      PROA  
ATOM   2547  HN  TYR P 556     -16.653   8.182   8.070  0.00  0.00      PROA  
ATOM   2548  CA  TYR P 556     -17.233   8.647  10.065  0.00  0.00      PROA  
ATOM   2549  HA  TYR P 556     -17.026   9.687  10.267  0.00  0.00      PROA  
ATOM   2550  CB  TYR P 556     -18.709   8.422   9.557  0.00  0.00      PROA  
ATOM   2551  HB1 TYR P 556     -19.002   7.358   9.436  0.00  0.00      PROA  
ATOM   2552  HB2 TYR P 556     -18.667   8.880   8.546  0.00  0.00      PROA  
ATOM   2553  CG  TYR P 556     -19.749   9.052  10.409  0.00  0.00      PROA  
ATOM   2554  CD1 TYR P 556     -20.233   8.410  11.515  0.00  0.00      PROA  
ATOM   2555  HD1 TYR P 556     -19.909   7.392  11.676  0.00  0.00      PROA  
ATOM   2556  CE1 TYR P 556     -21.280   8.988  12.279  0.00  0.00      PROA  
ATOM   2557  HE1 TYR P 556     -21.866   8.327  12.900  0.00  0.00      PROA  
ATOM   2558  CZ  TYR P 556     -21.709  10.332  11.978  0.00  0.00      PROA  
ATOM   2559  OH  TYR P 556     -22.869  10.907  12.552  0.00  0.00      PROA  
ATOM   2560  HH  TYR P 556     -22.851  11.836  12.307  0.00  0.00      PROA  
ATOM   2561  CD2 TYR P 556     -20.060  10.417  10.159  0.00  0.00      PROA  
ATOM   2562  HD2 TYR P 556     -19.713  10.914   9.266  0.00  0.00      PROA  
ATOM   2563  CE2 TYR P 556     -20.993  11.062  10.936  0.00  0.00      PROA  
ATOM   2564  HE2 TYR P 556     -21.221  12.056  10.581  0.00  0.00      PROA  
ATOM   2565  C   TYR P 556     -16.998   7.748  11.250  0.00  0.00      PROA  
ATOM   2566  O   TYR P 556     -16.946   8.282  12.369  0.00  0.00      PROA  
ATOM   2567  N   LYS P 557     -16.792   6.421  11.048  0.00  0.00      PROA  
ATOM   2568  HN  LYS P 557     -16.849   6.227  10.071  0.00  0.00      PROA  
ATOM   2569  CA  LYS P 557     -16.495   5.327  11.965  0.00  0.00      PROA  
ATOM   2570  HA  LYS P 557     -17.233   5.413  12.749  0.00  0.00      PROA  
ATOM   2571  CB  LYS P 557     -16.606   3.882  11.413  0.00  0.00      PROA  
ATOM   2572  HB1 LYS P 557     -15.827   3.648  10.656  0.00  0.00      PROA  
ATOM   2573  HB2 LYS P 557     -17.552   3.835  10.831  0.00  0.00      PROA  
ATOM   2574  CG  LYS P 557     -16.625   2.791  12.415  0.00  0.00      PROA  
ATOM   2575  HG1 LYS P 557     -15.745   2.823  13.093  0.00  0.00      PROA  
ATOM   2576  HG2 LYS P 557     -16.452   1.836  11.874  0.00  0.00      PROA  
ATOM   2577  CD  LYS P 557     -17.888   2.656  13.242  0.00  0.00      PROA  
ATOM   2578  HD1 LYS P 557     -18.792   2.710  12.599  0.00  0.00      PROA  
ATOM   2579  HD2 LYS P 557     -18.123   3.535  13.879  0.00  0.00      PROA  
ATOM   2580  CE  LYS P 557     -17.905   1.619  14.383  0.00  0.00      PROA  
ATOM   2581  HE1 LYS P 557     -17.044   1.866  15.040  0.00  0.00      PROA  
ATOM   2582  HE2 LYS P 557     -17.861   0.566  14.030  0.00  0.00      PROA  
ATOM   2583  NZ  LYS P 557     -19.119   1.777  15.237  0.00  0.00      PROA  
ATOM   2584  HZ1 LYS P 557     -19.956   1.557  14.661  0.00  0.00      PROA  
ATOM   2585  HZ2 LYS P 557     -19.247   2.663  15.766  0.00  0.00      PROA  
ATOM   2586  HZ3 LYS P 557     -19.072   0.989  15.915  0.00  0.00      PROA  
ATOM   2587  C   LYS P 557     -15.133   5.533  12.593  0.00  0.00      PROA  
ATOM   2588  O   LYS P 557     -14.943   5.523  13.822  0.00  0.00      PROA  
ATOM   2589  N   LEU P 558     -14.109   5.832  11.695  0.00  0.00      PROA  
ATOM   2590  HN  LEU P 558     -14.289   5.862  10.715  0.00  0.00      PROA  
ATOM   2591  CA  LEU P 558     -12.746   6.207  12.168  0.00  0.00      PROA  
ATOM   2592  HA  LEU P 558     -12.344   5.319  12.633  0.00  0.00      PROA  
ATOM   2593  CB  LEU P 558     -11.951   6.321  10.828  0.00  0.00      PROA  
ATOM   2594  HB1 LEU P 558     -12.351   7.153  10.210  0.00  0.00      PROA  
ATOM   2595  HB2 LEU P 558     -12.048   5.333  10.328  0.00  0.00      PROA  
ATOM   2596  CG  LEU P 558     -10.371   6.747  11.078  0.00  0.00      PROA  
ATOM   2597  HG  LEU P 558     -10.550   7.697  11.625  0.00  0.00      PROA  
ATOM   2598  CD1 LEU P 558      -9.679   5.778  12.085  0.00  0.00      PROA  
ATOM   2599 HD11 LEU P 558      -8.622   6.058  12.282  0.00  0.00      PROA  
ATOM   2600 HD12 LEU P 558      -9.545   4.751  11.683  0.00  0.00      PROA  
ATOM   2601 HD13 LEU P 558     -10.123   5.720  13.101  0.00  0.00      PROA  
ATOM   2602  CD2 LEU P 558      -9.522   6.845   9.785  0.00  0.00      PROA  
ATOM   2603 HD21 LEU P 558     -10.007   7.438   8.980  0.00  0.00      PROA  
ATOM   2604 HD22 LEU P 558      -9.582   5.823   9.355  0.00  0.00      PROA  
ATOM   2605 HD23 LEU P 558      -8.512   7.231  10.041  0.00  0.00      PROA  
ATOM   2606  C   LEU P 558     -12.719   7.410  13.050  0.00  0.00      PROA  
ATOM   2607  O   LEU P 558     -12.236   7.279  14.143  0.00  0.00      PROA  
ATOM   2608  N   VAL P 559     -13.305   8.558  12.753  0.00  0.00      PROA  
ATOM   2609  HN  VAL P 559     -13.591   8.637  11.801  0.00  0.00      PROA  
ATOM   2610  CA  VAL P 559     -13.526   9.584  13.636  0.00  0.00      PROA  
ATOM   2611  HA  VAL P 559     -12.628   9.873  14.160  0.00  0.00      PROA  
ATOM   2612  CB  VAL P 559     -14.149  10.844  12.816  0.00  0.00      PROA  
ATOM   2613  HB  VAL P 559     -15.047  10.461  12.286  0.00  0.00      PROA  
ATOM   2614  CG1 VAL P 559     -14.624  12.001  13.661  0.00  0.00      PROA  
ATOM   2615 HG11 VAL P 559     -13.798  12.168  14.385  0.00  0.00      PROA  
ATOM   2616 HG12 VAL P 559     -15.550  11.731  14.212  0.00  0.00      PROA  
ATOM   2617 HG13 VAL P 559     -14.746  12.894  13.011  0.00  0.00      PROA  
ATOM   2618  CG2 VAL P 559     -13.120  11.323  11.770  0.00  0.00      PROA  
ATOM   2619 HG21 VAL P 559     -12.744  10.532  11.087  0.00  0.00      PROA  
ATOM   2620 HG22 VAL P 559     -12.220  11.713  12.293  0.00  0.00      PROA  
ATOM   2621 HG23 VAL P 559     -13.530  12.132  11.128  0.00  0.00      PROA  
ATOM   2622  C   VAL P 559     -14.442   9.301  14.795  0.00  0.00      PROA  
ATOM   2623  O   VAL P 559     -14.126   9.683  15.963  0.00  0.00      PROA  
ATOM   2624  N   THR P 560     -15.533   8.549  14.653  0.00  0.00      PROA  
ATOM   2625  HN  THR P 560     -15.710   8.406  13.683  0.00  0.00      PROA  
ATOM   2626  CA  THR P 560     -16.392   8.152  15.870  0.00  0.00      PROA  
ATOM   2627  HA  THR P 560     -16.614   9.071  16.393  0.00  0.00      PROA  
ATOM   2628  CB  THR P 560     -17.721   7.542  15.509  0.00  0.00      PROA  
ATOM   2629  HB  THR P 560     -17.517   6.560  15.031  0.00  0.00      PROA  
ATOM   2630  OG1 THR P 560     -18.505   8.356  14.595  0.00  0.00      PROA  
ATOM   2631  HG1 THR P 560     -17.878   8.579  13.904  0.00  0.00      PROA  
ATOM   2632  CG2 THR P 560     -18.622   7.451  16.740  0.00  0.00      PROA  
ATOM   2633 HG21 THR P 560     -19.562   6.941  16.437  0.00  0.00      PROA  
ATOM   2634 HG22 THR P 560     -18.763   8.470  17.158  0.00  0.00      PROA  
ATOM   2635 HG23 THR P 560     -18.149   6.810  17.515  0.00  0.00      PROA  
ATOM   2636  C   THR P 560     -15.710   7.265  16.927  0.00  0.00      PROA  
ATOM   2637  O   THR P 560     -15.717   7.554  18.108  0.00  0.00      PROA  
ATOM   2638  N   ILE P 561     -15.024   6.221  16.507  0.00  0.00      PROA  
ATOM   2639  HN  ILE P 561     -15.066   5.991  15.538  0.00  0.00      PROA  
ATOM   2640  CA  ILE P 561     -14.255   5.349  17.410  0.00  0.00      PROA  
ATOM   2641  HA  ILE P 561     -14.924   5.179  18.241  0.00  0.00      PROA  
ATOM   2642  CB  ILE P 561     -13.794   4.070  16.684  0.00  0.00      PROA  
ATOM   2643  HB  ILE P 561     -14.618   3.801  15.990  0.00  0.00      PROA  
ATOM   2644  CG2 ILE P 561     -12.602   4.223  15.698  0.00  0.00      PROA  
ATOM   2645 HG21 ILE P 561     -12.298   3.367  15.059  0.00  0.00      PROA  
ATOM   2646 HG22 ILE P 561     -11.785   4.632  16.331  0.00  0.00      PROA  
ATOM   2647 HG23 ILE P 561     -12.848   4.997  14.940  0.00  0.00      PROA  
ATOM   2648  CG1 ILE P 561     -13.720   2.929  17.675  0.00  0.00      PROA  
ATOM   2649 HG11 ILE P 561     -13.358   3.355  18.635  0.00  0.00      PROA  
ATOM   2650 HG12 ILE P 561     -13.073   2.074  17.385  0.00  0.00      PROA  
ATOM   2651  CD  ILE P 561     -15.145   2.246  17.966  0.00  0.00      PROA  
ATOM   2652  HD1 ILE P 561     -15.024   1.533  18.810  0.00  0.00      PROA  
ATOM   2653  HD2 ILE P 561     -15.510   1.653  17.100  0.00  0.00      PROA  
ATOM   2654  HD3 ILE P 561     -16.026   2.885  18.186  0.00  0.00      PROA  
ATOM   2655  C   ILE P 561     -13.055   6.027  18.082  0.00  0.00      PROA  
ATOM   2656  O   ILE P 561     -12.721   5.770  19.234  0.00  0.00      PROA  
ATOM   2657  N   PHE P 562     -12.366   6.975  17.351  0.00  0.00      PROA  
ATOM   2658  HN  PHE P 562     -12.491   7.171  16.381  0.00  0.00      PROA  
ATOM   2659  CA  PHE P 562     -11.476   7.911  18.023  0.00  0.00      PROA  
ATOM   2660  HA  PHE P 562     -10.904   7.250  18.658  0.00  0.00      PROA  
ATOM   2661  CB  PHE P 562     -10.476   8.657  17.057  0.00  0.00      PROA  
ATOM   2662  HB1 PHE P 562     -10.136   9.613  17.511  0.00  0.00      PROA  
ATOM   2663  HB2 PHE P 562     -11.090   8.780  16.139  0.00  0.00      PROA  
ATOM   2664  CG  PHE P 562      -9.265   7.778  16.730  0.00  0.00      PROA  
ATOM   2665  CD1 PHE P 562      -9.400   6.660  15.887  0.00  0.00      PROA  
ATOM   2666  HD1 PHE P 562     -10.337   6.319  15.472  0.00  0.00      PROA  
ATOM   2667  CE1 PHE P 562      -8.272   5.850  15.651  0.00  0.00      PROA  
ATOM   2668  HE1 PHE P 562      -8.475   5.026  14.983  0.00  0.00      PROA  
ATOM   2669  CZ  PHE P 562      -7.049   6.073  16.225  0.00  0.00      PROA  
ATOM   2670  HZ  PHE P 562      -6.192   5.491  15.918  0.00  0.00      PROA  
ATOM   2671  CD2 PHE P 562      -7.983   7.989  17.353  0.00  0.00      PROA  
ATOM   2672  HD2 PHE P 562      -7.864   8.855  17.987  0.00  0.00      PROA  
ATOM   2673  CE2 PHE P 562      -6.953   7.110  17.141  0.00  0.00      PROA  
ATOM   2674  HE2 PHE P 562      -5.946   7.342  17.454  0.00  0.00      PROA  
ATOM   2675  C   PHE P 562     -12.079   8.802  19.011  0.00  0.00      PROA  
ATOM   2676  O   PHE P 562     -11.652   8.951  20.168  0.00  0.00      PROA  
ATOM   2677  N   GLN P 563     -13.195   9.432  18.722  0.00  0.00      PROA  
ATOM   2678  HN  GLN P 563     -13.597   9.338  17.815  0.00  0.00      PROA  
ATOM   2679  CA  GLN P 563     -13.802  10.331  19.774  0.00  0.00      PROA  
ATOM   2680  HA  GLN P 563     -13.057  10.963  20.235  0.00  0.00      PROA  
ATOM   2681  CB  GLN P 563     -14.788  11.274  19.133  0.00  0.00      PROA  
ATOM   2682  HB1 GLN P 563     -15.282  11.844  19.949  0.00  0.00      PROA  
ATOM   2683  HB2 GLN P 563     -15.530  10.702  18.536  0.00  0.00      PROA  
ATOM   2684  CG  GLN P 563     -14.023  12.158  18.179  0.00  0.00      PROA  
ATOM   2685  HG1 GLN P 563     -13.384  11.623  17.444  0.00  0.00      PROA  
ATOM   2686  HG2 GLN P 563     -13.284  12.754  18.756  0.00  0.00      PROA  
ATOM   2687  CD  GLN P 563     -14.845  13.108  17.349  0.00  0.00      PROA  
ATOM   2688  OE1 GLN P 563     -16.037  12.932  17.075  0.00  0.00      PROA  
ATOM   2689  NE2 GLN P 563     -14.189  14.168  16.854  0.00  0.00      PROA  
ATOM   2690 HE21 GLN P 563     -14.608  14.969  16.427  0.00  0.00      PROA  
ATOM   2691 HE22 GLN P 563     -13.210  14.215  17.052  0.00  0.00      PROA  
ATOM   2692  C   GLN P 563     -14.623   9.626  20.889  0.00  0.00      PROA  
ATOM   2693  O   GLN P 563     -14.900  10.274  21.921  0.00  0.00      PROA  
ATOM   2694  N   ASP P 564     -14.892   8.324  20.702  0.00  0.00      PROA  
ATOM   2695  HN  ASP P 564     -14.674   7.931  19.812  0.00  0.00      PROA  
ATOM   2696  CA  ASP P 564     -15.573   7.536  21.715  0.00  0.00      PROA  
ATOM   2697  HA  ASP P 564     -16.102   8.206  22.376  0.00  0.00      PROA  
ATOM   2698  CB  ASP P 564     -16.538   6.569  21.120  0.00  0.00      PROA  
ATOM   2699  HB1 ASP P 564     -16.856   5.726  21.770  0.00  0.00      PROA  
ATOM   2700  HB2 ASP P 564     -15.978   6.231  20.222  0.00  0.00      PROA  
ATOM   2701  CG  ASP P 564     -17.723   7.394  20.579  0.00  0.00      PROA  
ATOM   2702  OD1 ASP P 564     -18.741   6.715  20.226  0.00  0.00      PROA  
ATOM   2703  OD2 ASP P 564     -17.811   8.630  20.642  0.00  0.00      PROA  
ATOM   2704  C   ASP P 564     -14.544   6.849  22.583  0.00  0.00      PROA  
ATOM   2705  O   ASP P 564     -14.751   6.670  23.738  0.00  0.00      PROA  
ATOM   2706  N   HSD P 565     -13.328   6.569  22.074  0.00  0.00      PROA  
ATOM   2707  HN  HSD P 565     -13.195   6.706  21.096  0.00  0.00      PROA  
ATOM   2708  CA  HSD P 565     -12.194   6.005  22.803  0.00  0.00      PROA  
ATOM   2709  HA  HSD P 565     -12.543   5.769  23.797  0.00  0.00      PROA  
ATOM   2710  CB  HSD P 565     -11.802   4.593  22.245  0.00  0.00      PROA  
ATOM   2711  HB1 HSD P 565     -10.945   4.177  22.818  0.00  0.00      PROA  
ATOM   2712  HB2 HSD P 565     -11.758   4.590  21.135  0.00  0.00      PROA  
ATOM   2713  ND1 HSD P 565     -12.963   3.158  23.923  0.00  0.00      PROA  
ATOM   2714  HD1 HSD P 565     -12.217   3.117  24.586  0.00  0.00      PROA  
ATOM   2715  CG  HSD P 565     -12.796   3.617  22.613  0.00  0.00      PROA  
ATOM   2716  CE1 HSD P 565     -14.082   2.509  24.015  0.00  0.00      PROA  
ATOM   2717  HE1 HSD P 565     -14.403   2.161  24.997  0.00  0.00      PROA  
ATOM   2718  NE2 HSD P 565     -14.806   2.592  22.944  0.00  0.00      PROA  
ATOM   2719  CD2 HSD P 565     -13.980   3.250  22.049  0.00  0.00      PROA  
ATOM   2720  HD2 HSD P 565     -14.247   3.375  21.007  0.00  0.00      PROA  
ATOM   2721  C   HSD P 565     -10.980   6.861  23.004  0.00  0.00      PROA  
ATOM   2722  O   HSD P 565     -10.039   6.703  22.223  0.00  0.00      PROA  
ATOM   2723  N   PRO P 566     -10.861   7.739  23.985  0.00  0.00      PROA  
ATOM   2724  CD  PRO P 566     -12.022   8.134  24.724  0.00  0.00      PROA  
ATOM   2725  HD1 PRO P 566     -12.231   7.331  25.463  0.00  0.00      PROA  
ATOM   2726  HD2 PRO P 566     -12.858   8.335  24.021  0.00  0.00      PROA  
ATOM   2727  CA  PRO P 566      -9.697   8.623  24.246  0.00  0.00      PROA  
ATOM   2728  HA  PRO P 566      -9.688   9.424  23.521  0.00  0.00      PROA  
ATOM   2729  CB  PRO P 566     -10.091   9.239  25.590  0.00  0.00      PROA  
ATOM   2730  HB1 PRO P 566      -9.523  10.172  25.794  0.00  0.00      PROA  
ATOM   2731  HB2 PRO P 566     -10.030   8.566  26.471  0.00  0.00      PROA  
ATOM   2732  CG  PRO P 566     -11.602   9.444  25.438  0.00  0.00      PROA  
ATOM   2733  HG1 PRO P 566     -12.104   9.509  26.427  0.00  0.00      PROA  
ATOM   2734  HG2 PRO P 566     -11.795  10.296  24.752  0.00  0.00      PROA  
ATOM   2735  C   PRO P 566      -8.316   7.887  24.099  0.00  0.00      PROA  
ATOM   2736  O   PRO P 566      -8.093   6.841  24.634  0.00  0.00      PROA  
ATOM   2737  N   LEU P 567      -7.309   8.579  23.425  0.00  0.00      PROA  
ATOM   2738  HN  LEU P 567      -7.409   9.488  23.029  0.00  0.00      PROA  
ATOM   2739  CA  LEU P 567      -5.962   8.056  23.313  0.00  0.00      PROA  
ATOM   2740  HA  LEU P 567      -6.065   7.044  22.950  0.00  0.00      PROA  
ATOM   2741  CB  LEU P 567      -5.310   8.861  22.240  0.00  0.00      PROA  
ATOM   2742  HB1 LEU P 567      -5.226   9.927  22.542  0.00  0.00      PROA  
ATOM   2743  HB2 LEU P 567      -5.876   8.933  21.287  0.00  0.00      PROA  
ATOM   2744  CG  LEU P 567      -3.988   8.263  21.779  0.00  0.00      PROA  
ATOM   2745  HG  LEU P 567      -3.214   8.429  22.559  0.00  0.00      PROA  
ATOM   2746  CD1 LEU P 567      -4.120   6.801  21.345  0.00  0.00      PROA  
ATOM   2747 HD11 LEU P 567      -4.862   6.734  20.521  0.00  0.00      PROA  
ATOM   2748 HD12 LEU P 567      -4.626   6.190  22.123  0.00  0.00      PROA  
ATOM   2749 HD13 LEU P 567      -3.155   6.337  21.048  0.00  0.00      PROA  
ATOM   2750  CD2 LEU P 567      -3.336   9.013  20.562  0.00  0.00      PROA  
ATOM   2751 HD21 LEU P 567      -3.129  10.052  20.896  0.00  0.00      PROA  
ATOM   2752 HD22 LEU P 567      -4.087   8.945  19.746  0.00  0.00      PROA  
ATOM   2753 HD23 LEU P 567      -2.438   8.441  20.245  0.00  0.00      PROA  
ATOM   2754  C   LEU P 567      -5.064   8.009  24.585  0.00  0.00      PROA  
ATOM   2755  O   LEU P 567      -4.432   7.038  24.921  0.00  0.00      PROA  
ATOM   2756  N   GLN P 568      -5.071   9.109  25.395  0.00  0.00      PROA  
ATOM   2757  HN  GLN P 568      -5.667   9.847  25.089  0.00  0.00      PROA  
ATOM   2758  CA  GLN P 568      -4.127   9.308  26.439  0.00  0.00      PROA  
ATOM   2759  HA  GLN P 568      -4.162   8.359  26.954  0.00  0.00      PROA  
ATOM   2760  CB  GLN P 568      -2.669   9.532  25.902  0.00  0.00      PROA  
ATOM   2761  HB1 GLN P 568      -2.408   8.523  25.517  0.00  0.00      PROA  
ATOM   2762  HB2 GLN P 568      -2.021   9.777  26.771  0.00  0.00      PROA  
ATOM   2763  CG  GLN P 568      -2.419  10.584  24.779  0.00  0.00      PROA  
ATOM   2764  HG1 GLN P 568      -2.799  10.292  23.777  0.00  0.00      PROA  
ATOM   2765  HG2 GLN P 568      -1.314  10.509  24.693  0.00  0.00      PROA  
ATOM   2766  CD  GLN P 568      -2.855  12.028  25.123  0.00  0.00      PROA  
ATOM   2767  OE1 GLN P 568      -3.819  12.622  24.674  0.00  0.00      PROA  
ATOM   2768  NE2 GLN P 568      -1.886  12.767  25.813  0.00  0.00      PROA  
ATOM   2769 HE21 GLN P 568      -1.929  13.760  25.923  0.00  0.00      PROA  
ATOM   2770 HE22 GLN P 568      -0.984  12.359  25.956  0.00  0.00      PROA  
ATOM   2771  C   GLN P 568      -4.523  10.349  27.497  0.00  0.00      PROA  
ATOM   2772  O   GLN P 568      -5.292  11.283  27.206  0.00  0.00      PROA  
ATOM   2773  N   LYS P 569      -4.004  10.206  28.767  0.00  0.00      PROA  
ATOM   2774  HN  LYS P 569      -3.343   9.503  29.019  0.00  0.00      PROA  
ATOM   2775  CA  LYS P 569      -4.131  11.239  29.815  0.00  0.00      PROA  
ATOM   2776  HA  LYS P 569      -5.163  11.481  30.021  0.00  0.00      PROA  
ATOM   2777  CB  LYS P 569      -3.608  10.777  31.164  0.00  0.00      PROA  
ATOM   2778  HB1 LYS P 569      -2.597  10.388  30.919  0.00  0.00      PROA  
ATOM   2779  HB2 LYS P 569      -4.178   9.937  31.617  0.00  0.00      PROA  
ATOM   2780  CG  LYS P 569      -3.317  11.754  32.319  0.00  0.00      PROA  
ATOM   2781  HG1 LYS P 569      -2.608  12.540  31.982  0.00  0.00      PROA  
ATOM   2782  HG2 LYS P 569      -2.804  11.260  33.172  0.00  0.00      PROA  
ATOM   2783  CD  LYS P 569      -4.562  12.291  33.035  0.00  0.00      PROA  
ATOM   2784  HD1 LYS P 569      -5.162  11.457  33.458  0.00  0.00      PROA  
ATOM   2785  HD2 LYS P 569      -5.196  12.779  32.264  0.00  0.00      PROA  
ATOM   2786  CE  LYS P 569      -4.149  13.219  34.183  0.00  0.00      PROA  
ATOM   2787  HE1 LYS P 569      -3.362  13.895  33.785  0.00  0.00      PROA  
ATOM   2788  HE2 LYS P 569      -3.711  12.563  34.967  0.00  0.00      PROA  
ATOM   2789  NZ  LYS P 569      -5.201  14.113  34.644  0.00  0.00      PROA  
ATOM   2790  HZ1 LYS P 569      -5.592  14.695  33.875  0.00  0.00      PROA  
ATOM   2791  HZ2 LYS P 569      -4.846  14.756  35.380  0.00  0.00      PROA  
ATOM   2792  HZ3 LYS P 569      -5.940  13.511  35.059  0.00  0.00      PROA  
ATOM   2793  C   LYS P 569      -3.490  12.565  29.486  0.00  0.00      PROA  
ATOM   2794  O   LYS P 569      -2.287  12.662  29.347  0.00  0.00      PROA  
ATOM   2795  N   ASN P 570      -4.306  13.638  29.475  0.00  0.00      PROA  
ATOM   2796  HN  ASN P 570      -5.284  13.519  29.625  0.00  0.00      PROA  
ATOM   2797  CA  ASN P 570      -3.939  14.980  29.126  0.00  0.00      PROA  
ATOM   2798  HA  ASN P 570      -3.122  14.898  28.425  0.00  0.00      PROA  
ATOM   2799  CB  ASN P 570      -5.167  15.650  28.375  0.00  0.00      PROA  
ATOM   2800  HB1 ASN P 570      -5.988  15.877  29.088  0.00  0.00      PROA  
ATOM   2801  HB2 ASN P 570      -5.600  14.939  27.639  0.00  0.00      PROA  
ATOM   2802  CG  ASN P 570      -4.765  16.888  27.606  0.00  0.00      PROA  
ATOM   2803  OD1 ASN P 570      -3.586  17.314  27.575  0.00  0.00      PROA  
ATOM   2804  ND2 ASN P 570      -5.690  17.402  26.696  0.00  0.00      PROA  
ATOM   2805 HD21 ASN P 570      -5.580  18.315  26.302  0.00  0.00      PROA  
ATOM   2806 HD22 ASN P 570      -6.628  17.056  26.700  0.00  0.00      PROA  
ATOM   2807  C   ASN P 570      -3.439  15.762  30.355  0.00  0.00      PROA  
ATOM   2808  O   ASN P 570      -3.241  15.198  31.454  0.00  0.00      PROA  
ATOM   2809  N   TYR P 571      -3.089  17.078  30.220  0.00  0.00      PROA  
ATOM   2810  HN  TYR P 571      -3.339  17.521  29.363  0.00  0.00      PROA  
ATOM   2811  CA  TYR P 571      -2.500  17.902  31.339  0.00  0.00      PROA  
ATOM   2812  HA  TYR P 571      -1.863  17.283  31.953  0.00  0.00      PROA  
ATOM   2813  CB  TYR P 571      -1.622  19.003  30.796  0.00  0.00      PROA  
ATOM   2814  HB1 TYR P 571      -1.045  19.419  31.649  0.00  0.00      PROA  
ATOM   2815  HB2 TYR P 571      -2.247  19.836  30.409  0.00  0.00      PROA  
ATOM   2816  CG  TYR P 571      -0.580  18.485  29.895  0.00  0.00      PROA  
ATOM   2817  CD1 TYR P 571      -0.552  18.765  28.547  0.00  0.00      PROA  
ATOM   2818  HD1 TYR P 571      -1.333  19.397  28.151  0.00  0.00      PROA  
ATOM   2819  CE1 TYR P 571       0.553  18.322  27.768  0.00  0.00      PROA  
ATOM   2820  HE1 TYR P 571       0.597  18.669  26.746  0.00  0.00      PROA  
ATOM   2821  CZ  TYR P 571       1.579  17.529  28.331  0.00  0.00      PROA  
ATOM   2822  OH  TYR P 571       2.750  17.183  27.532  0.00  0.00      PROA  
ATOM   2823  HH  TYR P 571       2.719  17.675  26.709  0.00  0.00      PROA  
ATOM   2824  CD2 TYR P 571       0.398  17.627  30.476  0.00  0.00      PROA  
ATOM   2825  HD2 TYR P 571       0.399  17.497  31.548  0.00  0.00      PROA  
ATOM   2826  CE2 TYR P 571       1.456  17.147  29.670  0.00  0.00      PROA  
ATOM   2827  HE2 TYR P 571       2.283  16.557  30.039  0.00  0.00      PROA  
ATOM   2828  C   TYR P 571      -3.543  18.332  32.302  0.00  0.00      PROA  
ATOM   2829  O   TYR P 571      -4.727  18.268  32.108  0.00  0.00      PROA  
ATOM   2830  N   ASP P 572      -3.155  18.997  33.474  0.00  0.00      PROA  
ATOM   2831  HN  ASP P 572      -2.164  19.067  33.560  0.00  0.00      PROA  
ATOM   2832  CA  ASP P 572      -4.010  19.453  34.551  0.00  0.00      PROA  
ATOM   2833  HA  ASP P 572      -3.401  19.689  35.411  0.00  0.00      PROA  
ATOM   2834  CB  ASP P 572      -4.755  20.739  34.093  0.00  0.00      PROA  
ATOM   2835  HB1 ASP P 572      -5.414  20.483  33.236  0.00  0.00      PROA  
ATOM   2836  HB2 ASP P 572      -3.935  21.425  33.792  0.00  0.00      PROA  
ATOM   2837  CG  ASP P 572      -5.613  21.333  35.111  0.00  0.00      PROA  
ATOM   2838  OD1 ASP P 572      -6.536  22.169  34.702  0.00  0.00      PROA  
ATOM   2839  OD2 ASP P 572      -5.388  21.232  36.279  0.00  0.00      PROA  
ATOM   2840  C   ASP P 572      -4.859  18.291  35.179  0.00  0.00      PROA  
ATOM   2841  O   ASP P 572      -4.512  17.143  35.011  0.00  0.00      PROA  
ATOM   2842  N   HSD P 573      -5.860  18.574  36.011  0.00  0.00      PROA  
ATOM   2843  HN  HSD P 573      -5.982  19.525  36.286  0.00  0.00      PROA  
ATOM   2844  CA  HSD P 573      -6.708  17.610  36.781  0.00  0.00      PROA  
ATOM   2845  HA  HSD P 573      -5.941  17.092  37.337  0.00  0.00      PROA  
ATOM   2846  CB  HSD P 573      -7.626  18.349  37.843  0.00  0.00      PROA  
ATOM   2847  HB1 HSD P 573      -6.917  18.865  38.525  0.00  0.00      PROA  
ATOM   2848  HB2 HSD P 573      -8.200  17.686  38.524  0.00  0.00      PROA  
ATOM   2849  ND1 HSD P 573      -8.356  20.396  36.409  0.00  0.00      PROA  
ATOM   2850  HD1 HSD P 573      -7.430  20.740  36.256  0.00  0.00      PROA  
ATOM   2851  CG  HSD P 573      -8.653  19.285  37.176  0.00  0.00      PROA  
ATOM   2852  CE1 HSD P 573      -9.545  20.901  35.961  0.00  0.00      PROA  
ATOM   2853  HE1 HSD P 573      -9.620  21.923  35.590  0.00  0.00      PROA  
ATOM   2854  NE2 HSD P 573     -10.563  20.248  36.441  0.00  0.00      PROA  
ATOM   2855  CD2 HSD P 573     -10.004  19.312  37.247  0.00  0.00      PROA  
ATOM   2856  HD2 HSD P 573     -10.654  18.660  37.816  0.00  0.00      PROA  
ATOM   2857  C   HSD P 573      -7.532  16.604  36.002  0.00  0.00      PROA  
ATOM   2858  O   HSD P 573      -7.956  16.928  34.849  0.00  0.00      PROA  
ATOM   2859  N   ASP P 574      -7.824  15.417  36.551  0.00  0.00      PROA  
ATOM   2860  HN  ASP P 574      -7.420  15.211  37.439  0.00  0.00      PROA  
ATOM   2861  CA  ASP P 574      -8.953  14.608  36.246  0.00  0.00      PROA  
ATOM   2862  HA  ASP P 574      -8.935  14.369  35.193  0.00  0.00      PROA  
ATOM   2863  CB  ASP P 574      -9.028  13.346  37.204  0.00  0.00      PROA  
ATOM   2864  HB1 ASP P 574      -9.966  12.780  37.021  0.00  0.00      PROA  
ATOM   2865  HB2 ASP P 574      -9.036  13.805  38.216  0.00  0.00      PROA  
ATOM   2866  CG  ASP P 574      -7.788  12.538  36.985  0.00  0.00      PROA  
ATOM   2867  OD1 ASP P 574      -7.590  11.714  37.937  0.00  0.00      PROA  
ATOM   2868  OD2 ASP P 574      -7.099  12.559  35.962  0.00  0.00      PROA  
ATOM   2869  C   ASP P 574     -10.232  15.439  36.532  0.00  0.00      PROA  
ATOM   2870  O   ASP P 574     -10.284  16.211  37.471  0.00  0.00      PROA  
ATOM   2871  N   VAL P 575     -11.220  15.286  35.646  0.00  0.00      PROA  
ATOM   2872  HN  VAL P 575     -11.167  14.639  34.888  0.00  0.00      PROA  
ATOM   2873  CA  VAL P 575     -12.331  16.199  35.473  0.00  0.00      PROA  
ATOM   2874  HA  VAL P 575     -11.918  17.197  35.486  0.00  0.00      PROA  
ATOM   2875  CB  VAL P 575     -13.189  16.063  34.279  0.00  0.00      PROA  
ATOM   2876  HB  VAL P 575     -14.104  16.664  34.469  0.00  0.00      PROA  
ATOM   2877  CG1 VAL P 575     -12.476  16.487  32.992  0.00  0.00      PROA  
ATOM   2878 HG11 VAL P 575     -12.078  17.520  33.086  0.00  0.00      PROA  
ATOM   2879 HG12 VAL P 575     -13.206  16.560  32.157  0.00  0.00      PROA  
ATOM   2880 HG13 VAL P 575     -11.556  15.872  32.889  0.00  0.00      PROA  
ATOM   2881  CG2 VAL P 575     -13.790  14.647  34.199  0.00  0.00      PROA  
ATOM   2882 HG21 VAL P 575     -14.000  14.176  35.183  0.00  0.00      PROA  
ATOM   2883 HG22 VAL P 575     -13.099  13.969  33.654  0.00  0.00      PROA  
ATOM   2884 HG23 VAL P 575     -14.706  14.727  33.575  0.00  0.00      PROA  
ATOM   2885  C   VAL P 575     -13.284  16.047  36.685  0.00  0.00      PROA  
ATOM   2886  O   VAL P 575     -13.429  15.028  37.364  0.00  0.00      PROA  
ATOM   2887  N   LEU P 576     -13.832  17.171  37.104  0.00  0.00      PROA  
ATOM   2888  HN  LEU P 576     -13.884  18.036  36.612  0.00  0.00      PROA  
ATOM   2889  CA  LEU P 576     -14.768  17.186  38.164  0.00  0.00      PROA  
ATOM   2890  HA  LEU P 576     -14.560  16.439  38.917  0.00  0.00      PROA  
ATOM   2891  CB  LEU P 576     -14.480  18.559  38.966  0.00  0.00      PROA  
ATOM   2892  HB1 LEU P 576     -15.106  18.518  39.883  0.00  0.00      PROA  
ATOM   2893  HB2 LEU P 576     -14.744  19.468  38.385  0.00  0.00      PROA  
ATOM   2894  CG  LEU P 576     -13.044  18.812  39.495  0.00  0.00      PROA  
ATOM   2895  HG  LEU P 576     -12.456  19.162  38.620  0.00  0.00      PROA  
ATOM   2896  CD1 LEU P 576     -13.050  19.942  40.461  0.00  0.00      PROA  
ATOM   2897 HD11 LEU P 576     -13.161  20.902  39.913  0.00  0.00      PROA  
ATOM   2898 HD12 LEU P 576     -12.132  19.984  41.084  0.00  0.00      PROA  
ATOM   2899 HD13 LEU P 576     -14.018  19.892  41.005  0.00  0.00      PROA  
ATOM   2900  CD2 LEU P 576     -12.491  17.552  40.216  0.00  0.00      PROA  
ATOM   2901 HD21 LEU P 576     -12.578  16.709  39.496  0.00  0.00      PROA  
ATOM   2902 HD22 LEU P 576     -13.141  17.271  41.071  0.00  0.00      PROA  
ATOM   2903 HD23 LEU P 576     -11.428  17.678  40.516  0.00  0.00      PROA  
ATOM   2904  C   LEU P 576     -16.235  17.138  37.782  0.00  0.00      PROA  
ATOM   2905  O   LEU P 576     -17.133  17.166  38.605  0.00  0.00      PROA  
ATOM   2906  N   THR P 577     -16.610  17.062  36.503  0.00  0.00      PROA  
ATOM   2907  HN  THR P 577     -15.899  17.234  35.825  0.00  0.00      PROA  
ATOM   2908  CA  THR P 577     -17.991  17.051  35.990  0.00  0.00      PROA  
ATOM   2909  HA  THR P 577     -18.588  17.741  36.568  0.00  0.00      PROA  
ATOM   2910  CB  THR P 577     -18.088  17.457  34.581  0.00  0.00      PROA  
ATOM   2911  HB  THR P 577     -19.112  17.301  34.177  0.00  0.00      PROA  
ATOM   2912  OG1 THR P 577     -17.186  16.860  33.718  0.00  0.00      PROA  
ATOM   2913  HG1 THR P 577     -17.593  16.020  33.493  0.00  0.00      PROA  
ATOM   2914  CG2 THR P 577     -17.949  19.023  34.456  0.00  0.00      PROA  
ATOM   2915 HG21 THR P 577     -17.000  19.413  34.883  0.00  0.00      PROA  
ATOM   2916 HG22 THR P 577     -18.846  19.505  34.901  0.00  0.00      PROA  
ATOM   2917 HG23 THR P 577     -17.909  19.296  33.380  0.00  0.00      PROA  
ATOM   2918  C   THR P 577     -18.687  15.819  36.151  0.00  0.00      PROA  
ATOM   2919  O   THR P 577     -18.049  14.810  36.349  0.00  0.00      PROA  
ATOM   2920  N   THR P 578     -20.070  15.877  36.262  0.00  0.00      PROA  
ATOM   2921  HN  THR P 578     -20.587  16.714  36.102  0.00  0.00      PROA  
ATOM   2922  CA  THR P 578     -20.978  14.779  36.619  0.00  0.00      PROA  
ATOM   2923  HA  THR P 578     -20.346  13.908  36.704  0.00  0.00      PROA  
ATOM   2924  CB  THR P 578     -21.584  14.940  38.068  0.00  0.00      PROA  
ATOM   2925  HB  THR P 578     -22.420  15.671  38.080  0.00  0.00      PROA  
ATOM   2926  OG1 THR P 578     -20.576  15.399  38.914  0.00  0.00      PROA  
ATOM   2927  HG1 THR P 578     -20.285  16.232  38.537  0.00  0.00      PROA  
ATOM   2928  CG2 THR P 578     -22.189  13.568  38.570  0.00  0.00      PROA  
ATOM   2929 HG21 THR P 578     -21.430  12.759  38.494  0.00  0.00      PROA  
ATOM   2930 HG22 THR P 578     -23.040  13.447  37.866  0.00  0.00      PROA  
ATOM   2931 HG23 THR P 578     -22.489  13.694  39.632  0.00  0.00      PROA  
ATOM   2932  C   THR P 578     -22.083  14.617  35.578  0.00  0.00      PROA  
ATOM   2933  O   THR P 578     -22.614  15.626  35.154  0.00  0.00      PROA  
ATOM   2934  N   PRO P 579     -22.520  13.444  35.253  0.00  0.00      PROA  
ATOM   2935  CD  PRO P 579     -23.823  13.363  34.660  0.00  0.00      PROA  
ATOM   2936  HD1 PRO P 579     -23.705  13.633  33.589  0.00  0.00      PROA  
ATOM   2937  HD2 PRO P 579     -24.537  13.975  35.252  0.00  0.00      PROA  
ATOM   2938  CA  PRO P 579     -21.893  12.133  35.460  0.00  0.00      PROA  
ATOM   2939  HA  PRO P 579     -21.814  11.973  36.525  0.00  0.00      PROA  
ATOM   2940  CB  PRO P 579     -22.994  11.220  34.806  0.00  0.00      PROA  
ATOM   2941  HB1 PRO P 579     -23.051  10.162  35.140  0.00  0.00      PROA  
ATOM   2942  HB2 PRO P 579     -22.814  11.114  33.714  0.00  0.00      PROA  
ATOM   2943  CG  PRO P 579     -24.301  11.915  34.979  0.00  0.00      PROA  
ATOM   2944  HG1 PRO P 579     -25.123  11.623  34.291  0.00  0.00      PROA  
ATOM   2945  HG2 PRO P 579     -24.600  11.844  36.047  0.00  0.00      PROA  
ATOM   2946  C   PRO P 579     -20.572  11.889  34.773  0.00  0.00      PROA  
ATOM   2947  O   PRO P 579     -20.410  12.478  33.695  0.00  0.00      PROA  
ATOM   2948  N   LYS P 580     -19.621  11.103  35.367  0.00  0.00      PROA  
ATOM   2949  HN  LYS P 580     -19.821  10.627  36.220  0.00  0.00      PROA  
ATOM   2950  CA  LYS P 580     -18.228  10.944  34.904  0.00  0.00      PROA  
ATOM   2951  HA  LYS P 580     -17.804  11.935  34.970  0.00  0.00      PROA  
ATOM   2952  CB  LYS P 580     -17.446   9.894  35.805  0.00  0.00      PROA  
ATOM   2953  HB1 LYS P 580     -16.617   9.546  35.152  0.00  0.00      PROA  
ATOM   2954  HB2 LYS P 580     -18.113   9.037  36.041  0.00  0.00      PROA  
ATOM   2955  CG  LYS P 580     -16.813  10.536  37.067  0.00  0.00      PROA  
ATOM   2956  HG1 LYS P 580     -16.379   9.685  37.634  0.00  0.00      PROA  
ATOM   2957  HG2 LYS P 580     -17.588  10.971  37.734  0.00  0.00      PROA  
ATOM   2958  CD  LYS P 580     -15.791  11.656  36.886  0.00  0.00      PROA  
ATOM   2959  HD1 LYS P 580     -16.247  12.655  36.718  0.00  0.00      PROA  
ATOM   2960  HD2 LYS P 580     -15.165  11.460  35.990  0.00  0.00      PROA  
ATOM   2961  CE  LYS P 580     -14.857  11.932  38.081  0.00  0.00      PROA  
ATOM   2962  HE1 LYS P 580     -14.378  12.910  37.858  0.00  0.00      PROA  
ATOM   2963  HE2 LYS P 580     -14.090  11.138  38.205  0.00  0.00      PROA  
ATOM   2964  NZ  LYS P 580     -15.577  12.098  39.379  0.00  0.00      PROA  
ATOM   2965  HZ1 LYS P 580     -14.882  12.507  40.036  0.00  0.00      PROA  
ATOM   2966  HZ2 LYS P 580     -16.053  11.223  39.677  0.00  0.00      PROA  
ATOM   2967  HZ3 LYS P 580     -16.297  12.846  39.316  0.00  0.00      PROA  
ATOM   2968  C   LYS P 580     -18.138  10.411  33.437  0.00  0.00      PROA  
ATOM   2969  O   LYS P 580     -18.951   9.525  33.083  0.00  0.00      PROA  
ATOM   2970  N   PRO P 581     -17.291  10.933  32.454  0.00  0.00      PROA  
ATOM   2971  CD  PRO P 581     -16.290  11.979  32.677  0.00  0.00      PROA  
ATOM   2972  HD1 PRO P 581     -15.406  11.613  33.241  0.00  0.00      PROA  
ATOM   2973  HD2 PRO P 581     -16.665  12.795  33.331  0.00  0.00      PROA  
ATOM   2974  CA  PRO P 581     -17.120  10.313  31.161  0.00  0.00      PROA  
ATOM   2975  HA  PRO P 581     -17.958  10.556  30.525  0.00  0.00      PROA  
ATOM   2976  CB  PRO P 581     -15.961  11.045  30.643  0.00  0.00      PROA  
ATOM   2977  HB1 PRO P 581     -15.985  10.985  29.534  0.00  0.00      PROA  
ATOM   2978  HB2 PRO P 581     -15.079  10.475  31.006  0.00  0.00      PROA  
ATOM   2979  CG  PRO P 581     -16.026  12.378  31.200  0.00  0.00      PROA  
ATOM   2980  HG1 PRO P 581     -15.224  13.124  31.012  0.00  0.00      PROA  
ATOM   2981  HG2 PRO P 581     -16.965  12.925  30.969  0.00  0.00      PROA  
ATOM   2982  C   PRO P 581     -17.038   8.761  31.120  0.00  0.00      PROA  
ATOM   2983  O   PRO P 581     -16.323   8.210  31.948  0.00  0.00      PROA  
ATOM   2984  N   GLN P 582     -17.624   8.138  30.033  0.00  0.00      PROA  
ATOM   2985  HN  GLN P 582     -18.254   8.568  29.391  0.00  0.00      PROA  
ATOM   2986  CA  GLN P 582     -17.365   6.776  29.594  0.00  0.00      PROA  
ATOM   2987  HA  GLN P 582     -17.971   6.186  30.265  0.00  0.00      PROA  
ATOM   2988  CB  GLN P 582     -18.020   6.370  28.267  0.00  0.00      PROA  
ATOM   2989  HB1 GLN P 582     -19.099   6.601  28.402  0.00  0.00      PROA  
ATOM   2990  HB2 GLN P 582     -17.835   5.280  28.161  0.00  0.00      PROA  
ATOM   2991  CG  GLN P 582     -17.474   7.106  27.014  0.00  0.00      PROA  
ATOM   2992  HG1 GLN P 582     -16.492   6.647  26.771  0.00  0.00      PROA  
ATOM   2993  HG2 GLN P 582     -17.322   8.158  27.337  0.00  0.00      PROA  
ATOM   2994  CD  GLN P 582     -18.417   6.870  25.783  0.00  0.00      PROA  
ATOM   2995  OE1 GLN P 582     -18.986   5.825  25.635  0.00  0.00      PROA  
ATOM   2996  NE2 GLN P 582     -18.387   7.929  24.924  0.00  0.00      PROA  
ATOM   2997 HE21 GLN P 582     -17.706   8.638  25.107  0.00  0.00      PROA  
ATOM   2998 HE22 GLN P 582     -18.951   7.908  24.099  0.00  0.00      PROA  
ATOM   2999  C   GLN P 582     -15.949   6.235  29.681  0.00  0.00      PROA  
ATOM   3000  O   GLN P 582     -14.954   6.970  29.524  0.00  0.00      PROA  
ATOM   3001  N   ALA P 583     -15.881   4.914  29.780  0.00  0.00      PROA  
ATOM   3002  HN  ALA P 583     -16.712   4.365  29.740  0.00  0.00      PROA  
ATOM   3003  CA  ALA P 583     -14.628   4.148  29.788  0.00  0.00      PROA  
ATOM   3004  HA  ALA P 583     -14.059   4.645  30.560  0.00  0.00      PROA  
ATOM   3005  CB  ALA P 583     -15.042   2.698  30.100  0.00  0.00      PROA  
ATOM   3006  HB1 ALA P 583     -15.548   2.128  29.292  0.00  0.00      PROA  
ATOM   3007  HB2 ALA P 583     -15.901   2.842  30.790  0.00  0.00      PROA  
ATOM   3008  HB3 ALA P 583     -14.300   2.063  30.628  0.00  0.00      PROA  
ATOM   3009  C   ALA P 583     -13.836   4.258  28.483  0.00  0.00      PROA  
ATOM   3010  O   ALA P 583     -14.417   3.959  27.412  0.00  0.00      PROA  
ATOM   3011  N   ALA P 584     -12.544   4.733  28.570  0.00  0.00      PROA  
ATOM   3012  HN  ALA P 584     -12.092   4.829  29.454  0.00  0.00      PROA  
ATOM   3013  CA  ALA P 584     -11.582   4.914  27.491  0.00  0.00      PROA  
ATOM   3014  HA  ALA P 584     -12.052   5.578  26.781  0.00  0.00      PROA  
ATOM   3015  CB  ALA P 584     -10.427   5.514  28.221  0.00  0.00      PROA  
ATOM   3016  HB1 ALA P 584     -10.593   6.474  28.755  0.00  0.00      PROA  
ATOM   3017  HB2 ALA P 584      -9.691   5.816  27.445  0.00  0.00      PROA  
ATOM   3018  HB3 ALA P 584      -9.869   4.793  28.857  0.00  0.00      PROA  
ATOM   3019  C   ALA P 584     -11.113   3.585  26.873  0.00  0.00      PROA  
ATOM   3020  O   ALA P 584     -10.872   3.622  25.662  0.00  0.00      PROA  
ATOM   3021  N   LEU P 585     -10.928   2.486  27.639  0.00  0.00      PROA  
ATOM   3022  HN  LEU P 585     -11.333   2.545  28.549  0.00  0.00      PROA  
ATOM   3023  CA  LEU P 585     -10.427   1.259  27.083  0.00  0.00      PROA  
ATOM   3024  HA  LEU P 585     -10.243   0.682  27.977  0.00  0.00      PROA  
ATOM   3025  CB  LEU P 585     -11.358   0.451  26.166  0.00  0.00      PROA  
ATOM   3026  HB1 LEU P 585     -10.959  -0.573  26.003  0.00  0.00      PROA  
ATOM   3027  HB2 LEU P 585     -11.476   1.004  25.210  0.00  0.00      PROA  
ATOM   3028  CG  LEU P 585     -12.819   0.159  26.636  0.00  0.00      PROA  
ATOM   3029  HG  LEU P 585     -13.398   1.107  26.629  0.00  0.00      PROA  
ATOM   3030  CD1 LEU P 585     -13.565  -0.750  25.609  0.00  0.00      PROA  
ATOM   3031 HD11 LEU P 585     -13.210  -1.795  25.737  0.00  0.00      PROA  
ATOM   3032 HD12 LEU P 585     -13.382  -0.571  24.528  0.00  0.00      PROA  
ATOM   3033 HD13 LEU P 585     -14.668  -0.746  25.743  0.00  0.00      PROA  
ATOM   3034  CD2 LEU P 585     -12.989  -0.473  28.023  0.00  0.00      PROA  
ATOM   3035 HD21 LEU P 585     -12.540  -1.490  28.026  0.00  0.00      PROA  
ATOM   3036 HD22 LEU P 585     -14.061  -0.411  28.308  0.00  0.00      PROA  
ATOM   3037 HD23 LEU P 585     -12.560   0.216  28.782  0.00  0.00      PROA  
ATOM   3038  C   LEU P 585      -9.058   1.354  26.331  0.00  0.00      PROA  
ATOM   3039  O   LEU P 585      -9.066   1.313  25.072  0.00  0.00      PROA  
ATOM   3040  N   PRO P 586      -7.923   1.552  27.002  0.00  0.00      PROA  
ATOM   3041  CD  PRO P 586      -7.883   1.663  28.444  0.00  0.00      PROA  
ATOM   3042  HD1 PRO P 586      -8.225   0.699  28.877  0.00  0.00      PROA  
ATOM   3043  HD2 PRO P 586      -8.463   2.552  28.771  0.00  0.00      PROA  
ATOM   3044  CA  PRO P 586      -6.625   1.803  26.320  0.00  0.00      PROA  
ATOM   3045  HA  PRO P 586      -6.661   2.850  26.058  0.00  0.00      PROA  
ATOM   3046  CB  PRO P 586      -5.616   1.516  27.427  0.00  0.00      PROA  
ATOM   3047  HB1 PRO P 586      -4.782   2.244  27.327  0.00  0.00      PROA  
ATOM   3048  HB2 PRO P 586      -5.274   0.461  27.485  0.00  0.00      PROA  
ATOM   3049  CG  PRO P 586      -6.343   1.808  28.728  0.00  0.00      PROA  
ATOM   3050  HG1 PRO P 586      -5.928   1.091  29.469  0.00  0.00      PROA  
ATOM   3051  HG2 PRO P 586      -6.162   2.861  29.032  0.00  0.00      PROA  
ATOM   3052  C   PRO P 586      -6.349   1.105  24.990  0.00  0.00      PROA  
ATOM   3053  O   PRO P 586      -6.191  -0.083  24.937  0.00  0.00      PROA  
ATOM   3054  N   ASN P 587      -6.190   1.944  23.918  0.00  0.00      PROA  
ATOM   3055  HN  ASN P 587      -6.409   2.914  23.984  0.00  0.00      PROA  
ATOM   3056  CA  ASN P 587      -5.696   1.417  22.665  0.00  0.00      PROA  
ATOM   3057  HA  ASN P 587      -5.533   2.314  22.086  0.00  0.00      PROA  
ATOM   3058  CB  ASN P 587      -4.302   0.658  22.796  0.00  0.00      PROA  
ATOM   3059  HB1 ASN P 587      -3.909   0.130  21.901  0.00  0.00      PROA  
ATOM   3060  HB2 ASN P 587      -4.401  -0.157  23.545  0.00  0.00      PROA  
ATOM   3061  CG  ASN P 587      -3.203   1.657  23.147  0.00  0.00      PROA  
ATOM   3062  OD1 ASN P 587      -3.183   2.864  22.885  0.00  0.00      PROA  
ATOM   3063  ND2 ASN P 587      -2.092   1.158  23.796  0.00  0.00      PROA  
ATOM   3064 HD21 ASN P 587      -1.299   1.765  23.749  0.00  0.00      PROA  
ATOM   3065 HD22 ASN P 587      -1.956   0.168  23.779  0.00  0.00      PROA  
ATOM   3066  C   ASN P 587      -6.769   0.729  21.847  0.00  0.00      PROA  
ATOM   3067  O   ASN P 587      -6.470   0.366  20.726  0.00  0.00      PROA  
ATOM   3068  N   THR P 588      -8.076   0.592  22.201  0.00  0.00      PROA  
ATOM   3069  HN  THR P 588      -8.431   0.752  23.118  0.00  0.00      PROA  
ATOM   3070  CA  THR P 588      -8.919  -0.012  21.185  0.00  0.00      PROA  
ATOM   3071  HA  THR P 588      -8.466  -0.967  20.963  0.00  0.00      PROA  
ATOM   3072  CB  THR P 588     -10.266  -0.402  21.828  0.00  0.00      PROA  
ATOM   3073  HB  THR P 588      -9.999  -0.984  22.736  0.00  0.00      PROA  
ATOM   3074  OG1 THR P 588     -11.085  -1.210  21.066  0.00  0.00      PROA  
ATOM   3075  HG1 THR P 588     -10.491  -1.760  20.550  0.00  0.00      PROA  
ATOM   3076  CG2 THR P 588     -11.082   0.758  22.366  0.00  0.00      PROA  
ATOM   3077 HG21 THR P 588     -11.204   1.540  21.586  0.00  0.00      PROA  
ATOM   3078 HG22 THR P 588     -10.549   1.387  23.111  0.00  0.00      PROA  
ATOM   3079 HG23 THR P 588     -12.041   0.413  22.807  0.00  0.00      PROA  
ATOM   3080  C   THR P 588      -9.143   0.745  19.903  0.00  0.00      PROA  
ATOM   3081  O   THR P 588      -9.486   0.124  18.930  0.00  0.00      PROA  
ATOM   3082  N   ALA P 589      -9.145   2.062  19.898  0.00  0.00      PROA  
ATOM   3083  HN  ALA P 589      -8.874   2.629  20.672  0.00  0.00      PROA  
ATOM   3084  CA  ALA P 589      -9.388   2.726  18.607  0.00  0.00      PROA  
ATOM   3085  HA  ALA P 589     -10.230   2.247  18.130  0.00  0.00      PROA  
ATOM   3086  CB  ALA P 589      -9.803   4.230  18.782  0.00  0.00      PROA  
ATOM   3087  HB1 ALA P 589     -10.132   4.572  17.778  0.00  0.00      PROA  
ATOM   3088  HB2 ALA P 589      -8.949   4.900  19.020  0.00  0.00      PROA  
ATOM   3089  HB3 ALA P 589     -10.628   4.323  19.520  0.00  0.00      PROA  
ATOM   3090  C   ALA P 589      -8.276   2.715  17.636  0.00  0.00      PROA  
ATOM   3091  O   ALA P 589      -8.452   2.626  16.401  0.00  0.00      PROA  
ATOM   3092  N   LEU P 590      -7.066   2.769  18.224  0.00  0.00      PROA  
ATOM   3093  HN  LEU P 590      -7.053   2.903  19.212  0.00  0.00      PROA  
ATOM   3094  CA  LEU P 590      -5.798   2.619  17.561  0.00  0.00      PROA  
ATOM   3095  HA  LEU P 590      -5.757   3.255  16.689  0.00  0.00      PROA  
ATOM   3096  CB  LEU P 590      -4.584   2.930  18.512  0.00  0.00      PROA  
ATOM   3097  HB1 LEU P 590      -4.764   2.353  19.444  0.00  0.00      PROA  
ATOM   3098  HB2 LEU P 590      -4.684   3.993  18.817  0.00  0.00      PROA  
ATOM   3099  CG  LEU P 590      -3.204   2.651  17.999  0.00  0.00      PROA  
ATOM   3100  HG  LEU P 590      -3.092   1.567  17.782  0.00  0.00      PROA  
ATOM   3101  CD1 LEU P 590      -2.599   3.520  16.871  0.00  0.00      PROA  
ATOM   3102 HD11 LEU P 590      -2.430   4.582  17.150  0.00  0.00      PROA  
ATOM   3103 HD12 LEU P 590      -3.330   3.595  16.038  0.00  0.00      PROA  
ATOM   3104 HD13 LEU P 590      -1.543   3.230  16.680  0.00  0.00      PROA  
ATOM   3105  CD2 LEU P 590      -2.203   3.063  19.163  0.00  0.00      PROA  
ATOM   3106 HD21 LEU P 590      -2.222   2.348  20.014  0.00  0.00      PROA  
ATOM   3107 HD22 LEU P 590      -2.465   4.105  19.444  0.00  0.00      PROA  
ATOM   3108 HD23 LEU P 590      -1.138   3.059  18.847  0.00  0.00      PROA  
ATOM   3109  C   LEU P 590      -5.667   1.254  16.953  0.00  0.00      PROA  
ATOM   3110  O   LEU P 590      -5.390   1.151  15.760  0.00  0.00      PROA  
ATOM   3111  N   LEU P 591      -5.997   0.208  17.732  0.00  0.00      PROA  
ATOM   3112  HN  LEU P 591      -5.996   0.333  18.721  0.00  0.00      PROA  
ATOM   3113  CA  LEU P 591      -6.138  -1.057  17.192  0.00  0.00      PROA  
ATOM   3114  HA  LEU P 591      -5.212  -1.213  16.660  0.00  0.00      PROA  
ATOM   3115  CB  LEU P 591      -6.186  -2.106  18.329  0.00  0.00      PROA  
ATOM   3116  HB1 LEU P 591      -7.125  -2.027  18.917  0.00  0.00      PROA  
ATOM   3117  HB2 LEU P 591      -5.417  -1.818  19.077  0.00  0.00      PROA  
ATOM   3118  CG  LEU P 591      -6.079  -3.549  17.835  0.00  0.00      PROA  
ATOM   3119  HG  LEU P 591      -6.921  -3.726  17.133  0.00  0.00      PROA  
ATOM   3120  CD1 LEU P 591      -4.691  -3.760  17.180  0.00  0.00      PROA  
ATOM   3121 HD11 LEU P 591      -3.893  -3.277  17.783  0.00  0.00      PROA  
ATOM   3122 HD12 LEU P 591      -4.659  -3.307  16.166  0.00  0.00      PROA  
ATOM   3123 HD13 LEU P 591      -4.501  -4.841  17.005  0.00  0.00      PROA  
ATOM   3124  CD2 LEU P 591      -6.212  -4.611  18.939  0.00  0.00      PROA  
ATOM   3125 HD21 LEU P 591      -5.764  -5.602  18.713  0.00  0.00      PROA  
ATOM   3126 HD22 LEU P 591      -7.269  -4.909  19.112  0.00  0.00      PROA  
ATOM   3127 HD23 LEU P 591      -5.716  -4.252  19.866  0.00  0.00      PROA  
ATOM   3128  C   LEU P 591      -7.157  -1.285  16.102  0.00  0.00      PROA  
ATOM   3129  O   LEU P 591      -6.948  -2.070  15.162  0.00  0.00      PROA  
ATOM   3130  N   SER P 592      -8.377  -0.608  16.194  0.00  0.00      PROA  
ATOM   3131  HN  SER P 592      -8.542  -0.048  17.002  0.00  0.00      PROA  
ATOM   3132  CA  SER P 592      -9.447  -0.510  15.230  0.00  0.00      PROA  
ATOM   3133  HA  SER P 592      -9.652  -1.544  14.996  0.00  0.00      PROA  
ATOM   3134  CB  SER P 592     -10.675   0.316  15.764  0.00  0.00      PROA  
ATOM   3135  HB1 SER P 592     -11.488   0.446  15.018  0.00  0.00      PROA  
ATOM   3136  HB2 SER P 592     -10.551   1.314  16.236  0.00  0.00      PROA  
ATOM   3137  OG  SER P 592     -11.174  -0.542  16.796  0.00  0.00      PROA  
ATOM   3138  HG1 SER P 592     -10.498  -0.414  17.466  0.00  0.00      PROA  
ATOM   3139  C   SER P 592      -8.914   0.096  13.929  0.00  0.00      PROA  
ATOM   3140  O   SER P 592      -9.163  -0.470  12.876  0.00  0.00      PROA  
ATOM   3141  N   LEU P 593      -8.178   1.210  13.929  0.00  0.00      PROA  
ATOM   3142  HN  LEU P 593      -7.976   1.651  14.800  0.00  0.00      PROA  
ATOM   3143  CA  LEU P 593      -7.518   1.772  12.715  0.00  0.00      PROA  
ATOM   3144  HA  LEU P 593      -8.296   2.020  12.009  0.00  0.00      PROA  
ATOM   3145  CB  LEU P 593      -6.866   3.163  12.961  0.00  0.00      PROA  
ATOM   3146  HB1 LEU P 593      -6.264   2.959  13.872  0.00  0.00      PROA  
ATOM   3147  HB2 LEU P 593      -7.592   3.986  13.133  0.00  0.00      PROA  
ATOM   3148  CG  LEU P 593      -5.864   3.832  11.945  0.00  0.00      PROA  
ATOM   3149  HG  LEU P 593      -4.908   3.291  11.779  0.00  0.00      PROA  
ATOM   3150  CD1 LEU P 593      -6.601   4.014  10.637  0.00  0.00      PROA  
ATOM   3151 HD11 LEU P 593      -7.708   4.074  10.709  0.00  0.00      PROA  
ATOM   3152 HD12 LEU P 593      -6.297   3.127  10.041  0.00  0.00      PROA  
ATOM   3153 HD13 LEU P 593      -6.209   4.913  10.115  0.00  0.00      PROA  
ATOM   3154  CD2 LEU P 593      -5.440   5.215  12.495  0.00  0.00      PROA  
ATOM   3155 HD21 LEU P 593      -6.242   5.983  12.456  0.00  0.00      PROA  
ATOM   3156 HD22 LEU P 593      -4.658   5.654  11.839  0.00  0.00      PROA  
ATOM   3157 HD23 LEU P 593      -5.052   5.125  13.532  0.00  0.00      PROA  
ATOM   3158  C   LEU P 593      -6.541   0.830  12.032  0.00  0.00      PROA  
ATOM   3159  O   LEU P 593      -6.607   0.637  10.817  0.00  0.00      PROA  
ATOM   3160  N   VAL P 594      -5.649   0.195  12.884  0.00  0.00      PROA  
ATOM   3161  HN  VAL P 594      -5.673   0.278  13.878  0.00  0.00      PROA  
ATOM   3162  CA  VAL P 594      -4.810  -0.926  12.435  0.00  0.00      PROA  
ATOM   3163  HA  VAL P 594      -4.179  -0.534  11.652  0.00  0.00      PROA  
ATOM   3164  CB  VAL P 594      -3.877  -1.412  13.520  0.00  0.00      PROA  
ATOM   3165  HB  VAL P 594      -4.354  -1.379  14.523  0.00  0.00      PROA  
ATOM   3166  CG1 VAL P 594      -3.337  -2.890  13.365  0.00  0.00      PROA  
ATOM   3167 HG11 VAL P 594      -2.603  -3.054  14.183  0.00  0.00      PROA  
ATOM   3168 HG12 VAL P 594      -2.639  -2.965  12.504  0.00  0.00      PROA  
ATOM   3169 HG13 VAL P 594      -4.114  -3.685  13.370  0.00  0.00      PROA  
ATOM   3170  CG2 VAL P 594      -2.777  -0.338  13.640  0.00  0.00      PROA  
ATOM   3171 HG21 VAL P 594      -2.318  -0.443  14.646  0.00  0.00      PROA  
ATOM   3172 HG22 VAL P 594      -3.273   0.655  13.583  0.00  0.00      PROA  
ATOM   3173 HG23 VAL P 594      -2.015  -0.541  12.858  0.00  0.00      PROA  
ATOM   3174  C   VAL P 594      -5.549  -2.090  11.895  0.00  0.00      PROA  
ATOM   3175  O   VAL P 594      -5.292  -2.592  10.842  0.00  0.00      PROA  
ATOM   3176  N   LEU P 595      -6.670  -2.651  12.563  0.00  0.00      PROA  
ATOM   3177  HN  LEU P 595      -6.866  -2.407  13.510  0.00  0.00      PROA  
ATOM   3178  CA  LEU P 595      -7.536  -3.594  11.939  0.00  0.00      PROA  
ATOM   3179  HA  LEU P 595      -6.886  -4.427  11.715  0.00  0.00      PROA  
ATOM   3180  CB  LEU P 595      -8.577  -4.188  12.876  0.00  0.00      PROA  
ATOM   3181  HB1 LEU P 595      -9.139  -4.936  12.277  0.00  0.00      PROA  
ATOM   3182  HB2 LEU P 595      -9.180  -3.314  13.204  0.00  0.00      PROA  
ATOM   3183  CG  LEU P 595      -7.932  -4.929  14.139  0.00  0.00      PROA  
ATOM   3184  HG  LEU P 595      -7.096  -4.285  14.487  0.00  0.00      PROA  
ATOM   3185  CD1 LEU P 595      -8.865  -5.338  15.376  0.00  0.00      PROA  
ATOM   3186 HD11 LEU P 595      -8.920  -4.591  16.197  0.00  0.00      PROA  
ATOM   3187 HD12 LEU P 595      -8.495  -6.311  15.766  0.00  0.00      PROA  
ATOM   3188 HD13 LEU P 595      -9.909  -5.443  15.012  0.00  0.00      PROA  
ATOM   3189  CD2 LEU P 595      -7.346  -6.269  13.654  0.00  0.00      PROA  
ATOM   3190 HD21 LEU P 595      -7.030  -6.825  14.562  0.00  0.00      PROA  
ATOM   3191 HD22 LEU P 595      -6.426  -6.166  13.041  0.00  0.00      PROA  
ATOM   3192 HD23 LEU P 595      -8.129  -6.879  13.155  0.00  0.00      PROA  
ATOM   3193  C   LEU P 595      -8.139  -3.186  10.621  0.00  0.00      PROA  
ATOM   3194  O   LEU P 595      -8.199  -4.007   9.675  0.00  0.00      PROA  
ATOM   3195  N   MET P 596      -8.577  -1.979  10.474  0.00  0.00      PROA  
ATOM   3196  HN  MET P 596      -8.504  -1.365  11.256  0.00  0.00      PROA  
ATOM   3197  CA  MET P 596      -9.366  -1.462   9.426  0.00  0.00      PROA  
ATOM   3198  HA  MET P 596     -10.043  -2.212   9.046  0.00  0.00      PROA  
ATOM   3199  CB  MET P 596     -10.225  -0.240   9.959  0.00  0.00      PROA  
ATOM   3200  HB1 MET P 596      -9.378   0.369  10.341  0.00  0.00      PROA  
ATOM   3201  HB2 MET P 596     -10.895  -0.745  10.688  0.00  0.00      PROA  
ATOM   3202  CG  MET P 596     -11.108   0.524   8.961  0.00  0.00      PROA  
ATOM   3203  HG1 MET P 596     -11.876  -0.165   8.549  0.00  0.00      PROA  
ATOM   3204  HG2 MET P 596     -10.488   0.896   8.117  0.00  0.00      PROA  
ATOM   3205  SD  MET P 596     -11.832   1.955   9.935  0.00  0.00      PROA  
ATOM   3206  CE  MET P 596     -12.870   1.245  11.345  0.00  0.00      PROA  
ATOM   3207  HE1 MET P 596     -13.248   0.228  11.106  0.00  0.00      PROA  
ATOM   3208  HE2 MET P 596     -13.765   1.899  11.412  0.00  0.00      PROA  
ATOM   3209  HE3 MET P 596     -12.312   1.343  12.301  0.00  0.00      PROA  
ATOM   3210  C   MET P 596      -8.587  -1.053   8.169  0.00  0.00      PROA  
ATOM   3211  O   MET P 596      -8.636  -1.608   7.048  0.00  0.00      PROA  
ATOM   3212  N   ALA P 597      -7.510  -0.213   8.392  0.00  0.00      PROA  
ATOM   3213  HN  ALA P 597      -7.450   0.234   9.281  0.00  0.00      PROA  
ATOM   3214  CA  ALA P 597      -6.531   0.083   7.386  0.00  0.00      PROA  
ATOM   3215  HA  ALA P 597      -7.019   0.421   6.484  0.00  0.00      PROA  
ATOM   3216  CB  ALA P 597      -5.563   1.183   7.926  0.00  0.00      PROA  
ATOM   3217  HB1 ALA P 597      -4.872   1.484   7.109  0.00  0.00      PROA  
ATOM   3218  HB2 ALA P 597      -4.980   0.773   8.778  0.00  0.00      PROA  
ATOM   3219  HB3 ALA P 597      -6.196   2.060   8.180  0.00  0.00      PROA  
ATOM   3220  C   ALA P 597      -5.592  -1.112   7.077  0.00  0.00      PROA  
ATOM   3221  O   ALA P 597      -5.220  -1.334   5.944  0.00  0.00      PROA  
ATOM   3222  N   GLY P 598      -5.250  -2.010   8.033  0.00  0.00      PROA  
ATOM   3223  HN  GLY P 598      -5.358  -1.833   9.008  0.00  0.00      PROA  
ATOM   3224  CA  GLY P 598      -4.701  -3.335   7.741  0.00  0.00      PROA  
ATOM   3225  HA1 GLY P 598      -4.477  -3.790   8.695  0.00  0.00      PROA  
ATOM   3226  HA2 GLY P 598      -3.801  -3.133   7.180  0.00  0.00      PROA  
ATOM   3227  C   GLY P 598      -5.498  -4.201   6.943  0.00  0.00      PROA  
ATOM   3228  O   GLY P 598      -4.896  -4.855   6.111  0.00  0.00      PROA  
ATOM   3229  N   THR P 599      -6.836  -4.224   7.207  0.00  0.00      PROA  
ATOM   3230  HN  THR P 599      -7.289  -3.671   7.901  0.00  0.00      PROA  
ATOM   3231  CA  THR P 599      -7.628  -5.020   6.243  0.00  0.00      PROA  
ATOM   3232  HA  THR P 599      -7.134  -5.980   6.230  0.00  0.00      PROA  
ATOM   3233  CB  THR P 599      -9.049  -5.220   6.638  0.00  0.00      PROA  
ATOM   3234  HB  THR P 599      -9.557  -4.267   6.896  0.00  0.00      PROA  
ATOM   3235  OG1 THR P 599      -9.149  -5.978   7.834  0.00  0.00      PROA  
ATOM   3236  HG1 THR P 599      -8.629  -5.460   8.453  0.00  0.00      PROA  
ATOM   3237  CG2 THR P 599      -9.982  -5.969   5.652  0.00  0.00      PROA  
ATOM   3238 HG21 THR P 599      -9.483  -6.857   5.209  0.00  0.00      PROA  
ATOM   3239 HG22 THR P 599     -10.245  -5.199   4.896  0.00  0.00      PROA  
ATOM   3240 HG23 THR P 599     -10.958  -6.131   6.157  0.00  0.00      PROA  
ATOM   3241  C   THR P 599      -7.612  -4.571   4.822  0.00  0.00      PROA  
ATOM   3242  O   THR P 599      -7.322  -5.295   3.893  0.00  0.00      PROA  
ATOM   3243  N   PHE P 600      -7.753  -3.209   4.686  0.00  0.00      PROA  
ATOM   3244  HN  PHE P 600      -7.785  -2.675   5.527  0.00  0.00      PROA  
ATOM   3245  CA  PHE P 600      -7.813  -2.381   3.507  0.00  0.00      PROA  
ATOM   3246  HA  PHE P 600      -8.540  -2.866   2.873  0.00  0.00      PROA  
ATOM   3247  CB  PHE P 600      -8.157  -0.892   3.746  0.00  0.00      PROA  
ATOM   3248  HB1 PHE P 600      -7.563  -0.502   4.600  0.00  0.00      PROA  
ATOM   3249  HB2 PHE P 600      -9.217  -0.825   4.075  0.00  0.00      PROA  
ATOM   3250  CG  PHE P 600      -8.022   0.007   2.583  0.00  0.00      PROA  
ATOM   3251  CD1 PHE P 600      -8.944  -0.038   1.525  0.00  0.00      PROA  
ATOM   3252  HD1 PHE P 600      -9.788  -0.711   1.556  0.00  0.00      PROA  
ATOM   3253  CE1 PHE P 600      -8.765   0.758   0.371  0.00  0.00      PROA  
ATOM   3254  HE1 PHE P 600      -9.489   0.786  -0.430  0.00  0.00      PROA  
ATOM   3255  CZ  PHE P 600      -7.568   1.531   0.355  0.00  0.00      PROA  
ATOM   3256  HZ  PHE P 600      -7.369   2.236  -0.439  0.00  0.00      PROA  
ATOM   3257  CD2 PHE P 600      -6.941   0.863   2.514  0.00  0.00      PROA  
ATOM   3258  HD2 PHE P 600      -6.184   0.760   3.278  0.00  0.00      PROA  
ATOM   3259  CE2 PHE P 600      -6.693   1.615   1.418  0.00  0.00      PROA  
ATOM   3260  HE2 PHE P 600      -5.866   2.287   1.243  0.00  0.00      PROA  
ATOM   3261  C   PHE P 600      -6.516  -2.590   2.755  0.00  0.00      PROA  
ATOM   3262  O   PHE P 600      -6.557  -2.874   1.568  0.00  0.00      PROA  
ATOM   3263  N   PHE P 601      -5.359  -2.504   3.406  0.00  0.00      PROA  
ATOM   3264  HN  PHE P 601      -5.381  -2.153   4.339  0.00  0.00      PROA  
ATOM   3265  CA  PHE P 601      -4.029  -2.679   2.865  0.00  0.00      PROA  
ATOM   3266  HA  PHE P 601      -3.924  -2.197   1.904  0.00  0.00      PROA  
ATOM   3267  CB  PHE P 601      -2.968  -2.076   3.840  0.00  0.00      PROA  
ATOM   3268  HB1 PHE P 601      -1.914  -2.284   3.559  0.00  0.00      PROA  
ATOM   3269  HB2 PHE P 601      -3.071  -2.498   4.863  0.00  0.00      PROA  
ATOM   3270  CG  PHE P 601      -2.978  -0.575   3.975  0.00  0.00      PROA  
ATOM   3271  CD1 PHE P 601      -3.403   0.279   2.901  0.00  0.00      PROA  
ATOM   3272  HD1 PHE P 601      -3.868  -0.166   2.034  0.00  0.00      PROA  
ATOM   3273  CE1 PHE P 601      -3.483   1.709   3.034  0.00  0.00      PROA  
ATOM   3274  HE1 PHE P 601      -3.730   2.362   2.211  0.00  0.00      PROA  
ATOM   3275  CZ  PHE P 601      -3.034   2.267   4.203  0.00  0.00      PROA  
ATOM   3276  HZ  PHE P 601      -2.888   3.337   4.237  0.00  0.00      PROA  
ATOM   3277  CD2 PHE P 601      -2.687   0.033   5.192  0.00  0.00      PROA  
ATOM   3278  HD2 PHE P 601      -2.348  -0.654   5.952  0.00  0.00      PROA  
ATOM   3279  CE2 PHE P 601      -2.639   1.457   5.339  0.00  0.00      PROA  
ATOM   3280  HE2 PHE P 601      -2.208   1.873   6.238  0.00  0.00      PROA  
ATOM   3281  C   PHE P 601      -3.662  -4.120   2.502  0.00  0.00      PROA  
ATOM   3282  O   PHE P 601      -3.068  -4.380   1.426  0.00  0.00      PROA  
ATOM   3283  N   LEU P 602      -4.023  -5.118   3.363  0.00  0.00      PROA  
ATOM   3284  HN  LEU P 602      -4.458  -4.947   4.244  0.00  0.00      PROA  
ATOM   3285  CA  LEU P 602      -3.972  -6.534   2.985  0.00  0.00      PROA  
ATOM   3286  HA  LEU P 602      -2.947  -6.659   2.667  0.00  0.00      PROA  
ATOM   3287  CB  LEU P 602      -4.295  -7.393   4.149  0.00  0.00      PROA  
ATOM   3288  HB1 LEU P 602      -5.225  -7.020   4.630  0.00  0.00      PROA  
ATOM   3289  HB2 LEU P 602      -3.498  -7.264   4.912  0.00  0.00      PROA  
ATOM   3290  CG  LEU P 602      -4.349  -8.920   3.889  0.00  0.00      PROA  
ATOM   3291  HG  LEU P 602      -5.068  -9.135   3.070  0.00  0.00      PROA  
ATOM   3292  CD1 LEU P 602      -2.983  -9.359   3.440  0.00  0.00      PROA  
ATOM   3293 HD11 LEU P 602      -2.338  -9.432   4.342  0.00  0.00      PROA  
ATOM   3294 HD12 LEU P 602      -2.472  -8.727   2.682  0.00  0.00      PROA  
ATOM   3295 HD13 LEU P 602      -3.047 -10.419   3.112  0.00  0.00      PROA  
ATOM   3296  CD2 LEU P 602      -4.776  -9.630   5.162  0.00  0.00      PROA  
ATOM   3297 HD21 LEU P 602      -5.092 -10.675   4.954  0.00  0.00      PROA  
ATOM   3298 HD22 LEU P 602      -5.544  -9.060   5.727  0.00  0.00      PROA  
ATOM   3299 HD23 LEU P 602      -3.831  -9.589   5.745  0.00  0.00      PROA  
ATOM   3300  C   LEU P 602      -4.755  -6.861   1.770  0.00  0.00      PROA  
ATOM   3301  O   LEU P 602      -4.240  -7.414   0.799  0.00  0.00      PROA  
ATOM   3302  N   ALA P 603      -6.018  -6.427   1.694  0.00  0.00      PROA  
ATOM   3303  HN  ALA P 603      -6.440  -5.914   2.439  0.00  0.00      PROA  
ATOM   3304  CA  ALA P 603      -6.904  -6.742   0.533  0.00  0.00      PROA  
ATOM   3305  HA  ALA P 603      -6.868  -7.814   0.403  0.00  0.00      PROA  
ATOM   3306  CB  ALA P 603      -8.371  -6.149   0.710  0.00  0.00      PROA  
ATOM   3307  HB1 ALA P 603      -9.088  -6.539  -0.044  0.00  0.00      PROA  
ATOM   3308  HB2 ALA P 603      -8.212  -5.051   0.659  0.00  0.00      PROA  
ATOM   3309  HB3 ALA P 603      -8.769  -6.276   1.739  0.00  0.00      PROA  
ATOM   3310  C   ALA P 603      -6.469  -6.045  -0.803  0.00  0.00      PROA  
ATOM   3311  O   ALA P 603      -6.568  -6.705  -1.863  0.00  0.00      PROA  
ATOM   3312  N   MET P 604      -5.874  -4.832  -0.725  0.00  0.00      PROA  
ATOM   3313  HN  MET P 604      -5.748  -4.426   0.177  0.00  0.00      PROA  
ATOM   3314  CA  MET P 604      -5.313  -4.021  -1.890  0.00  0.00      PROA  
ATOM   3315  HA  MET P 604      -5.985  -4.154  -2.725  0.00  0.00      PROA  
ATOM   3316  CB  MET P 604      -5.233  -2.509  -1.570  0.00  0.00      PROA  
ATOM   3317  HB1 MET P 604      -4.636  -2.056  -2.391  0.00  0.00      PROA  
ATOM   3318  HB2 MET P 604      -4.825  -2.388  -0.544  0.00  0.00      PROA  
ATOM   3319  CG  MET P 604      -6.629  -1.729  -1.713  0.00  0.00      PROA  
ATOM   3320  HG1 MET P 604      -6.451  -0.636  -1.612  0.00  0.00      PROA  
ATOM   3321  HG2 MET P 604      -7.272  -2.217  -0.950  0.00  0.00      PROA  
ATOM   3322  SD  MET P 604      -7.392  -1.983  -3.348  0.00  0.00      PROA  
ATOM   3323  CE  MET P 604      -8.338  -0.363  -3.174  0.00  0.00      PROA  
ATOM   3324  HE1 MET P 604      -7.677   0.344  -2.629  0.00  0.00      PROA  
ATOM   3325  HE2 MET P 604      -9.245  -0.545  -2.559  0.00  0.00      PROA  
ATOM   3326  HE3 MET P 604      -8.652   0.010  -4.172  0.00  0.00      PROA  
ATOM   3327  C   MET P 604      -3.968  -4.510  -2.430  0.00  0.00      PROA  
ATOM   3328  O   MET P 604      -3.709  -4.392  -3.664  0.00  0.00      PROA  
ATOM   3329  N   MET P 605      -3.122  -4.961  -1.509  0.00  0.00      PROA  
ATOM   3330  HN  MET P 605      -3.248  -4.839  -0.528  0.00  0.00      PROA  
ATOM   3331  CA  MET P 605      -1.869  -5.590  -1.866  0.00  0.00      PROA  
ATOM   3332  HA  MET P 605      -1.374  -4.858  -2.486  0.00  0.00      PROA  
ATOM   3333  CB  MET P 605      -1.071  -5.817  -0.608  0.00  0.00      PROA  
ATOM   3334  HB1 MET P 605      -1.741  -6.311   0.128  0.00  0.00      PROA  
ATOM   3335  HB2 MET P 605      -0.789  -4.833  -0.176  0.00  0.00      PROA  
ATOM   3336  CG  MET P 605       0.361  -6.364  -0.814  0.00  0.00      PROA  
ATOM   3337  HG1 MET P 605       0.226  -7.330  -1.345  0.00  0.00      PROA  
ATOM   3338  HG2 MET P 605       0.756  -6.586   0.200  0.00  0.00      PROA  
ATOM   3339  SD  MET P 605       1.392  -5.277  -1.796  0.00  0.00      PROA  
ATOM   3340  CE  MET P 605       2.937  -5.998  -1.411  0.00  0.00      PROA  
ATOM   3341  HE1 MET P 605       3.190  -5.597  -0.407  0.00  0.00      PROA  
ATOM   3342  HE2 MET P 605       3.706  -5.705  -2.158  0.00  0.00      PROA  
ATOM   3343  HE3 MET P 605       2.898  -7.106  -1.343  0.00  0.00      PROA  
ATOM   3344  C   MET P 605      -2.139  -6.850  -2.645  0.00  0.00      PROA  
ATOM   3345  O   MET P 605      -1.729  -6.920  -3.809  0.00  0.00      PROA  
ATOM   3346  N   LEU P 606      -3.077  -7.618  -2.101  0.00  0.00      PROA  
ATOM   3347  HN  LEU P 606      -3.542  -7.359  -1.258  0.00  0.00      PROA  
ATOM   3348  CA  LEU P 606      -3.653  -8.772  -2.760  0.00  0.00      PROA  
ATOM   3349  HA  LEU P 606      -2.822  -9.418  -3.001  0.00  0.00      PROA  
ATOM   3350  CB  LEU P 606      -4.637  -9.460  -1.695  0.00  0.00      PROA  
ATOM   3351  HB1 LEU P 606      -5.264 -10.231  -2.193  0.00  0.00      PROA  
ATOM   3352  HB2 LEU P 606      -5.314  -8.770  -1.148  0.00  0.00      PROA  
ATOM   3353  CG  LEU P 606      -3.851 -10.224  -0.584  0.00  0.00      PROA  
ATOM   3354  HG  LEU P 606      -2.889  -9.740  -0.309  0.00  0.00      PROA  
ATOM   3355  CD1 LEU P 606      -4.769 -10.619   0.584  0.00  0.00      PROA  
ATOM   3356 HD11 LEU P 606      -5.244  -9.711   1.013  0.00  0.00      PROA  
ATOM   3357 HD12 LEU P 606      -4.189 -11.197   1.335  0.00  0.00      PROA  
ATOM   3358 HD13 LEU P 606      -5.639 -11.179   0.180  0.00  0.00      PROA  
ATOM   3359  CD2 LEU P 606      -3.374 -11.577  -1.244  0.00  0.00      PROA  
ATOM   3360 HD21 LEU P 606      -2.853 -12.209  -0.493  0.00  0.00      PROA  
ATOM   3361 HD22 LEU P 606      -2.652 -11.240  -2.019  0.00  0.00      PROA  
ATOM   3362 HD23 LEU P 606      -4.229 -12.144  -1.669  0.00  0.00      PROA  
ATOM   3363  C   LEU P 606      -4.436  -8.423  -4.099  0.00  0.00      PROA  
ATOM   3364  O   LEU P 606      -4.214  -9.109  -5.060  0.00  0.00      PROA  
ATOM   3365  N   ARG P 607      -5.215  -7.352  -4.191  0.00  0.00      PROA  
ATOM   3366  HN  ARG P 607      -5.413  -6.870  -3.341  0.00  0.00      PROA  
ATOM   3367  CA  ARG P 607      -5.797  -6.869  -5.434  0.00  0.00      PROA  
ATOM   3368  HA  ARG P 607      -6.364  -7.682  -5.863  0.00  0.00      PROA  
ATOM   3369  CB  ARG P 607      -6.640  -5.683  -5.098  0.00  0.00      PROA  
ATOM   3370  HB1 ARG P 607      -6.097  -4.793  -4.714  0.00  0.00      PROA  
ATOM   3371  HB2 ARG P 607      -7.347  -6.075  -4.335  0.00  0.00      PROA  
ATOM   3372  CG  ARG P 607      -7.487  -5.102  -6.334  0.00  0.00      PROA  
ATOM   3373  HG1 ARG P 607      -6.728  -4.619  -6.986  0.00  0.00      PROA  
ATOM   3374  HG2 ARG P 607      -8.120  -4.264  -5.973  0.00  0.00      PROA  
ATOM   3375  CD  ARG P 607      -8.366  -6.208  -7.026  0.00  0.00      PROA  
ATOM   3376  HD1 ARG P 607      -9.208  -6.543  -6.385  0.00  0.00      PROA  
ATOM   3377  HD2 ARG P 607      -7.738  -7.080  -7.309  0.00  0.00      PROA  
ATOM   3378  NE  ARG P 607      -8.875  -5.606  -8.301  0.00  0.00      PROA  
ATOM   3379  HE  ARG P 607      -8.626  -4.651  -8.464  0.00  0.00      PROA  
ATOM   3380  CZ  ARG P 607      -9.539  -6.274  -9.296  0.00  0.00      PROA  
ATOM   3381  NH1 ARG P 607      -9.906  -7.539  -9.139  0.00  0.00      PROA  
ATOM   3382 HH11 ARG P 607      -9.947  -7.951  -8.229  0.00  0.00      PROA  
ATOM   3383 HH12 ARG P 607     -10.471  -7.921  -9.870  0.00  0.00      PROA  
ATOM   3384  NH2 ARG P 607      -9.864  -5.666 -10.432  0.00  0.00      PROA  
ATOM   3385 HH21 ARG P 607      -9.488  -4.761 -10.627  0.00  0.00      PROA  
ATOM   3386 HH22 ARG P 607     -10.297  -6.167 -11.181  0.00  0.00      PROA  
ATOM   3387  C   ARG P 607      -4.852  -6.514  -6.566  0.00  0.00      PROA  
ATOM   3388  O   ARG P 607      -5.099  -6.797  -7.730  0.00  0.00      PROA  
ATOM   3389  N   LYS P 608      -3.797  -5.769  -6.338  0.00  0.00      PROA  
ATOM   3390  HN  LYS P 608      -3.612  -5.421  -5.422  0.00  0.00      PROA  
ATOM   3391  CA  LYS P 608      -2.601  -5.547  -7.176  0.00  0.00      PROA  
ATOM   3392  HA  LYS P 608      -2.899  -5.112  -8.118  0.00  0.00      PROA  
ATOM   3393  CB  LYS P 608      -1.581  -4.663  -6.424  0.00  0.00      PROA  
ATOM   3394  HB1 LYS P 608      -1.420  -5.074  -5.405  0.00  0.00      PROA  
ATOM   3395  HB2 LYS P 608      -2.110  -3.706  -6.226  0.00  0.00      PROA  
ATOM   3396  CG  LYS P 608      -0.206  -4.503  -7.070  0.00  0.00      PROA  
ATOM   3397  HG1 LYS P 608       0.165  -5.482  -7.442  0.00  0.00      PROA  
ATOM   3398  HG2 LYS P 608       0.619  -4.179  -6.400  0.00  0.00      PROA  
ATOM   3399  CD  LYS P 608      -0.365  -3.526  -8.179  0.00  0.00      PROA  
ATOM   3400  HD1 LYS P 608      -0.813  -2.678  -7.616  0.00  0.00      PROA  
ATOM   3401  HD2 LYS P 608      -1.117  -3.884  -8.914  0.00  0.00      PROA  
ATOM   3402  CE  LYS P 608       0.885  -3.199  -9.041  0.00  0.00      PROA  
ATOM   3403  HE1 LYS P 608       1.094  -4.084  -9.679  0.00  0.00      PROA  
ATOM   3404  HE2 LYS P 608       1.758  -2.986  -8.388  0.00  0.00      PROA  
ATOM   3405  NZ  LYS P 608       0.616  -2.104 -10.072  0.00  0.00      PROA  
ATOM   3406  HZ1 LYS P 608      -0.252  -2.358 -10.584  0.00  0.00      PROA  
ATOM   3407  HZ2 LYS P 608       1.371  -2.090 -10.788  0.00  0.00      PROA  
ATOM   3408  HZ3 LYS P 608       0.431  -1.219  -9.558  0.00  0.00      PROA  
ATOM   3409  C   LYS P 608      -2.019  -6.873  -7.588  0.00  0.00      PROA  
ATOM   3410  O   LYS P 608      -1.782  -7.031  -8.762  0.00  0.00      PROA  
ATOM   3411  N   PHE P 609      -1.897  -7.807  -6.655  0.00  0.00      PROA  
ATOM   3412  HN  PHE P 609      -2.128  -7.591  -5.709  0.00  0.00      PROA  
ATOM   3413  CA  PHE P 609      -1.370  -9.198  -7.014  0.00  0.00      PROA  
ATOM   3414  HA  PHE P 609      -0.415  -8.992  -7.473  0.00  0.00      PROA  
ATOM   3415  CB  PHE P 609      -1.186 -10.165  -5.815  0.00  0.00      PROA  
ATOM   3416  HB1 PHE P 609      -0.953 -11.182  -6.196  0.00  0.00      PROA  
ATOM   3417  HB2 PHE P 609      -2.148 -10.274  -5.269  0.00  0.00      PROA  
ATOM   3418  CG  PHE P 609      -0.165  -9.795  -4.799  0.00  0.00      PROA  
ATOM   3419  CD1 PHE P 609       0.028 -10.740  -3.737  0.00  0.00      PROA  
ATOM   3420  HD1 PHE P 609      -0.469 -11.694  -3.834  0.00  0.00      PROA  
ATOM   3421  CE1 PHE P 609       0.938 -10.444  -2.742  0.00  0.00      PROA  
ATOM   3422  HE1 PHE P 609       1.179 -11.297  -2.125  0.00  0.00      PROA  
ATOM   3423  CZ  PHE P 609       1.638  -9.272  -2.679  0.00  0.00      PROA  
ATOM   3424  HZ  PHE P 609       2.442  -9.150  -1.968  0.00  0.00      PROA  
ATOM   3425  CD2 PHE P 609       0.631  -8.595  -4.805  0.00  0.00      PROA  
ATOM   3426  HD2 PHE P 609       0.555  -7.989  -5.696  0.00  0.00      PROA  
ATOM   3427  CE2 PHE P 609       1.510  -8.311  -3.723  0.00  0.00      PROA  
ATOM   3428  HE2 PHE P 609       2.160  -7.454  -3.818  0.00  0.00      PROA  
ATOM   3429  C   PHE P 609      -2.232  -9.837  -8.140  0.00  0.00      PROA  
ATOM   3430  O   PHE P 609      -1.855 -10.184  -9.261  0.00  0.00      PROA  
ATOM   3431  N   LYS P 610      -3.551  -9.794  -7.871  0.00  0.00      PROA  
ATOM   3432  HN  LYS P 610      -3.839  -9.192  -7.130  0.00  0.00      PROA  
ATOM   3433  CA  LYS P 610      -4.559 -10.210  -8.856  0.00  0.00      PROA  
ATOM   3434  HA  LYS P 610      -4.437 -11.276  -8.983  0.00  0.00      PROA  
ATOM   3435  CB  LYS P 610      -6.023 -10.009  -8.333  0.00  0.00      PROA  
ATOM   3436  HB1 LYS P 610      -6.016  -8.927  -8.079  0.00  0.00      PROA  
ATOM   3437  HB2 LYS P 610      -6.288 -10.584  -7.420  0.00  0.00      PROA  
ATOM   3438  CG  LYS P 610      -7.220 -10.056  -9.332  0.00  0.00      PROA  
ATOM   3439  HG1 LYS P 610      -7.045  -9.309 -10.134  0.00  0.00      PROA  
ATOM   3440  HG2 LYS P 610      -8.089  -9.618  -8.796  0.00  0.00      PROA  
ATOM   3441  CD  LYS P 610      -7.436 -11.531  -9.790  0.00  0.00      PROA  
ATOM   3442  HD1 LYS P 610      -7.649 -12.162  -8.901  0.00  0.00      PROA  
ATOM   3443  HD2 LYS P 610      -6.435 -11.875 -10.129  0.00  0.00      PROA  
ATOM   3444  CE  LYS P 610      -8.484 -11.771 -11.005  0.00  0.00      PROA  
ATOM   3445  HE1 LYS P 610      -9.473 -11.336 -10.746  0.00  0.00      PROA  
ATOM   3446  HE2 LYS P 610      -8.594 -12.866 -11.150  0.00  0.00      PROA  
ATOM   3447  NZ  LYS P 610      -8.133 -11.216 -12.319  0.00  0.00      PROA  
ATOM   3448  HZ1 LYS P 610      -7.941 -10.194 -12.297  0.00  0.00      PROA  
ATOM   3449  HZ2 LYS P 610      -8.865 -11.392 -13.036  0.00  0.00      PROA  
ATOM   3450  HZ3 LYS P 610      -7.218 -11.582 -12.652  0.00  0.00      PROA  
ATOM   3451  C   LYS P 610      -4.385  -9.493 -10.231  0.00  0.00      PROA  
ATOM   3452  O   LYS P 610      -4.716 -10.068 -11.270  0.00  0.00      PROA  
ATOM   3453  N   ASN P 611      -3.942  -8.203 -10.345  0.00  0.00      PROA  
ATOM   3454  HN  ASN P 611      -3.665  -7.662  -9.555  0.00  0.00      PROA  
ATOM   3455  CA  ASN P 611      -3.868  -7.486 -11.592  0.00  0.00      PROA  
ATOM   3456  HA  ASN P 611      -4.598  -7.824 -12.313  0.00  0.00      PROA  
ATOM   3457  CB  ASN P 611      -4.107  -5.992 -11.316  0.00  0.00      PROA  
ATOM   3458  HB1 ASN P 611      -3.885  -5.352 -12.197  0.00  0.00      PROA  
ATOM   3459  HB2 ASN P 611      -3.353  -5.782 -10.528  0.00  0.00      PROA  
ATOM   3460  CG  ASN P 611      -5.473  -5.684 -10.719  0.00  0.00      PROA  
ATOM   3461  OD1 ASN P 611      -6.356  -6.536 -10.668  0.00  0.00      PROA  
ATOM   3462  ND2 ASN P 611      -5.661  -4.437 -10.137  0.00  0.00      PROA  
ATOM   3463 HD21 ASN P 611      -6.513  -4.342  -9.622  0.00  0.00      PROA  
ATOM   3464 HD22 ASN P 611      -4.920  -3.770 -10.061  0.00  0.00      PROA  
ATOM   3465  C   ASN P 611      -2.462  -7.587 -12.161  0.00  0.00      PROA  
ATOM   3466  O   ASN P 611      -2.216  -6.958 -13.202  0.00  0.00      PROA  
ATOM   3467  N   SER P 612      -1.553  -8.436 -11.657  0.00  0.00      PROA  
ATOM   3468  HN  SER P 612      -1.756  -9.009 -10.867  0.00  0.00      PROA  
ATOM   3469  CA  SER P 612      -0.081  -8.385 -12.056  0.00  0.00      PROA  
ATOM   3470  HA  SER P 612       0.052  -7.500 -12.661  0.00  0.00      PROA  
ATOM   3471  CB  SER P 612       0.942  -8.236 -10.850  0.00  0.00      PROA  
ATOM   3472  HB1 SER P 612       1.945  -8.250 -11.327  0.00  0.00      PROA  
ATOM   3473  HB2 SER P 612       0.910  -9.131 -10.192  0.00  0.00      PROA  
ATOM   3474  OG  SER P 612       0.729  -7.011 -10.202  0.00  0.00      PROA  
ATOM   3475  HG1 SER P 612      -0.107  -7.107  -9.740  0.00  0.00      PROA  
ATOM   3476  C   SER P 612       0.196  -9.607 -12.965  0.00  0.00      PROA  
ATOM   3477  O   SER P 612       0.301 -10.755 -12.525  0.00  0.00      PROA  
ATOM   3478  N   SER P 613       0.430  -9.286 -14.283  0.00  0.00      PROA  
ATOM   3479  HN  SER P 613       0.384  -8.317 -14.513  0.00  0.00      PROA  
ATOM   3480  CA  SER P 613       0.565 -10.235 -15.426  0.00  0.00      PROA  
ATOM   3481  HA  SER P 613      -0.409 -10.700 -15.384  0.00  0.00      PROA  
ATOM   3482  CB  SER P 613       0.814  -9.513 -16.763  0.00  0.00      PROA  
ATOM   3483  HB1 SER P 613      -0.135  -8.952 -16.897  0.00  0.00      PROA  
ATOM   3484  HB2 SER P 613       1.052 -10.200 -17.603  0.00  0.00      PROA  
ATOM   3485  OG  SER P 613       1.841  -8.600 -16.770  0.00  0.00      PROA  
ATOM   3486  HG1 SER P 613       2.651  -9.114 -16.791  0.00  0.00      PROA  
ATOM   3487  C   SER P 613       1.679 -11.286 -15.222  0.00  0.00      PROA  
ATOM   3488  O   SER P 613       1.594 -12.365 -15.813  0.00  0.00      PROA  
ATOM   3489  N   TYR P 614       2.755 -11.165 -14.381  0.00  0.00      PROA  
ATOM   3490  HN  TYR P 614       2.734 -10.303 -13.881  0.00  0.00      PROA  
ATOM   3491  CA  TYR P 614       3.898 -12.032 -14.212  0.00  0.00      PROA  
ATOM   3492  HA  TYR P 614       4.144 -12.447 -15.178  0.00  0.00      PROA  
ATOM   3493  CB  TYR P 614       5.150 -11.328 -13.774  0.00  0.00      PROA  
ATOM   3494  HB1 TYR P 614       5.456 -10.646 -14.596  0.00  0.00      PROA  
ATOM   3495  HB2 TYR P 614       5.937 -12.068 -13.513  0.00  0.00      PROA  
ATOM   3496  CG  TYR P 614       4.886 -10.368 -12.587  0.00  0.00      PROA  
ATOM   3497  CD1 TYR P 614       5.068  -8.978 -12.780  0.00  0.00      PROA  
ATOM   3498  HD1 TYR P 614       5.383  -8.531 -13.711  0.00  0.00      PROA  
ATOM   3499  CE1 TYR P 614       5.018  -8.051 -11.766  0.00  0.00      PROA  
ATOM   3500  HE1 TYR P 614       5.284  -7.010 -11.874  0.00  0.00      PROA  
ATOM   3501  CZ  TYR P 614       4.696  -8.576 -10.511  0.00  0.00      PROA  
ATOM   3502  OH  TYR P 614       4.812  -7.711  -9.400  0.00  0.00      PROA  
ATOM   3503  HH  TYR P 614       5.268  -6.923  -9.705  0.00  0.00      PROA  
ATOM   3504  CD2 TYR P 614       4.521 -10.868 -11.367  0.00  0.00      PROA  
ATOM   3505  HD2 TYR P 614       4.418 -11.928 -11.190  0.00  0.00      PROA  
ATOM   3506  CE2 TYR P 614       4.454  -9.933 -10.317  0.00  0.00      PROA  
ATOM   3507  HE2 TYR P 614       4.136 -10.290  -9.348  0.00  0.00      PROA  
ATOM   3508  C   TYR P 614       3.439 -13.225 -13.397  0.00  0.00      PROA  
ATOM   3509  O   TYR P 614       3.963 -14.332 -13.608  0.00  0.00      PROA  
ATOM   3510  N   PHE P 615       2.477 -13.080 -12.459  0.00  0.00      PROA  
ATOM   3511  HN  PHE P 615       2.017 -12.209 -12.311  0.00  0.00      PROA  
ATOM   3512  CA  PHE P 615       1.903 -14.227 -11.727  0.00  0.00      PROA  
ATOM   3513  HA  PHE P 615       2.697 -14.717 -11.183  0.00  0.00      PROA  
ATOM   3514  CB  PHE P 615       1.017 -13.697 -10.565  0.00  0.00      PROA  
ATOM   3515  HB1 PHE P 615       0.470 -14.533 -10.079  0.00  0.00      PROA  
ATOM   3516  HB2 PHE P 615       0.266 -12.999 -10.993  0.00  0.00      PROA  
ATOM   3517  CG  PHE P 615       1.762 -13.000  -9.475  0.00  0.00      PROA  
ATOM   3518  CD1 PHE P 615       2.986 -13.628  -8.978  0.00  0.00      PROA  
ATOM   3519  HD1 PHE P 615       3.362 -14.567  -9.357  0.00  0.00      PROA  
ATOM   3520  CE1 PHE P 615       3.619 -12.957  -7.920  0.00  0.00      PROA  
ATOM   3521  HE1 PHE P 615       4.603 -13.267  -7.599  0.00  0.00      PROA  
ATOM   3522  CZ  PHE P 615       3.105 -11.745  -7.350  0.00  0.00      PROA  
ATOM   3523  HZ  PHE P 615       3.527 -11.124  -6.574  0.00  0.00      PROA  
ATOM   3524  CD2 PHE P 615       1.303 -11.864  -8.908  0.00  0.00      PROA  
ATOM   3525  HD2 PHE P 615       0.364 -11.479  -9.278  0.00  0.00      PROA  
ATOM   3526  CE2 PHE P 615       1.916 -11.152  -7.869  0.00  0.00      PROA  
ATOM   3527  HE2 PHE P 615       1.536 -10.207  -7.510  0.00  0.00      PROA  
ATOM   3528  C   PHE P 615       1.010 -15.178 -12.533  0.00  0.00      PROA  
ATOM   3529  O   PHE P 615       0.176 -14.688 -13.308  0.00  0.00      PROA  
ATOM   3530  N   PRO P 616       1.179 -16.539 -12.375  0.00  0.00      PROA  
ATOM   3531  CD  PRO P 616       2.221 -17.053 -11.521  0.00  0.00      PROA  
ATOM   3532  HD1 PRO P 616       1.998 -16.766 -10.471  0.00  0.00      PROA  
ATOM   3533  HD2 PRO P 616       3.220 -16.701 -11.857  0.00  0.00      PROA  
ATOM   3534  CA  PRO P 616       0.196 -17.600 -12.791  0.00  0.00      PROA  
ATOM   3535  HA  PRO P 616       0.354 -17.722 -13.852  0.00  0.00      PROA  
ATOM   3536  CB  PRO P 616       0.703 -18.842 -12.016  0.00  0.00      PROA  
ATOM   3537  HB1 PRO P 616       0.591 -19.707 -12.704  0.00  0.00      PROA  
ATOM   3538  HB2 PRO P 616       0.215 -18.930 -11.022  0.00  0.00      PROA  
ATOM   3539  CG  PRO P 616       2.219 -18.584 -11.758  0.00  0.00      PROA  
ATOM   3540  HG1 PRO P 616       2.727 -19.137 -10.939  0.00  0.00      PROA  
ATOM   3541  HG2 PRO P 616       2.815 -18.836 -12.661  0.00  0.00      PROA  
ATOM   3542  C   PRO P 616      -1.236 -17.204 -12.609  0.00  0.00      PROA  
ATOM   3543  O   PRO P 616      -1.570 -16.705 -11.555  0.00  0.00      PROA  
ATOM   3544  N   GLY P 617      -2.054 -17.524 -13.657  0.00  0.00      PROA  
ATOM   3545  HN  GLY P 617      -1.672 -18.091 -14.383  0.00  0.00      PROA  
ATOM   3546  CA  GLY P 617      -3.413 -17.171 -13.877  0.00  0.00      PROA  
ATOM   3547  HA1 GLY P 617      -3.675 -17.583 -14.840  0.00  0.00      PROA  
ATOM   3548  HA2 GLY P 617      -3.506 -16.118 -13.657  0.00  0.00      PROA  
ATOM   3549  C   GLY P 617      -4.313 -17.671 -12.822  0.00  0.00      PROA  
ATOM   3550  O   GLY P 617      -5.231 -16.980 -12.442  0.00  0.00      PROA  
ATOM   3551  N   LYS P 618      -4.006 -18.925 -12.347  0.00  0.00      PROA  
ATOM   3552  HN  LYS P 618      -3.138 -19.377 -12.539  0.00  0.00      PROA  
ATOM   3553  CA  LYS P 618      -4.760 -19.510 -11.250  0.00  0.00      PROA  
ATOM   3554  HA  LYS P 618      -5.817 -19.487 -11.467  0.00  0.00      PROA  
ATOM   3555  CB  LYS P 618      -4.455 -21.039 -11.136  0.00  0.00      PROA  
ATOM   3556  HB1 LYS P 618      -5.046 -21.452 -10.291  0.00  0.00      PROA  
ATOM   3557  HB2 LYS P 618      -3.357 -21.191 -11.063  0.00  0.00      PROA  
ATOM   3558  CG  LYS P 618      -4.947 -21.783 -12.474  0.00  0.00      PROA  
ATOM   3559  HG1 LYS P 618      -4.657 -22.838 -12.281  0.00  0.00      PROA  
ATOM   3560  HG2 LYS P 618      -4.275 -21.595 -13.338  0.00  0.00      PROA  
ATOM   3561  CD  LYS P 618      -6.429 -21.563 -12.665  0.00  0.00      PROA  
ATOM   3562  HD1 LYS P 618      -6.646 -20.485 -12.827  0.00  0.00      PROA  
ATOM   3563  HD2 LYS P 618      -7.054 -21.876 -11.802  0.00  0.00      PROA  
ATOM   3564  CE  LYS P 618      -6.911 -22.311 -13.937  0.00  0.00      PROA  
ATOM   3565  HE1 LYS P 618      -6.298 -23.233 -14.035  0.00  0.00      PROA  
ATOM   3566  HE2 LYS P 618      -6.510 -21.675 -14.755  0.00  0.00      PROA  
ATOM   3567  NZ  LYS P 618      -8.263 -22.824 -14.034  0.00  0.00      PROA  
ATOM   3568  HZ1 LYS P 618      -8.533 -23.433 -14.832  0.00  0.00      PROA  
ATOM   3569  HZ2 LYS P 618      -9.079 -22.190 -13.917  0.00  0.00      PROA  
ATOM   3570  HZ3 LYS P 618      -8.290 -23.496 -13.241  0.00  0.00      PROA  
ATOM   3571  C   LYS P 618      -4.551 -18.870  -9.866  0.00  0.00      PROA  
ATOM   3572  O   LYS P 618      -5.427 -18.838  -9.051  0.00  0.00      PROA  
ATOM   3573  N   LEU P 619      -3.323 -18.295  -9.615  0.00  0.00      PROA  
ATOM   3574  HN  LEU P 619      -2.581 -18.415 -10.269  0.00  0.00      PROA  
ATOM   3575  CA  LEU P 619      -3.023 -17.574  -8.401  0.00  0.00      PROA  
ATOM   3576  HA  LEU P 619      -3.414 -18.166  -7.587  0.00  0.00      PROA  
ATOM   3577  CB  LEU P 619      -1.469 -17.450  -8.131  0.00  0.00      PROA  
ATOM   3578  HB1 LEU P 619      -1.000 -16.776  -8.879  0.00  0.00      PROA  
ATOM   3579  HB2 LEU P 619      -1.057 -18.476  -8.244  0.00  0.00      PROA  
ATOM   3580  CG  LEU P 619      -1.035 -17.020  -6.721  0.00  0.00      PROA  
ATOM   3581  HG  LEU P 619      -1.546 -16.069  -6.457  0.00  0.00      PROA  
ATOM   3582  CD1 LEU P 619      -1.399 -18.001  -5.588  0.00  0.00      PROA  
ATOM   3583 HD11 LEU P 619      -1.217 -17.600  -4.568  0.00  0.00      PROA  
ATOM   3584 HD12 LEU P 619      -0.834 -18.958  -5.632  0.00  0.00      PROA  
ATOM   3585 HD13 LEU P 619      -2.476 -18.267  -5.650  0.00  0.00      PROA  
ATOM   3586  CD2 LEU P 619       0.381 -16.919  -6.658  0.00  0.00      PROA  
ATOM   3587 HD21 LEU P 619       0.720 -16.690  -5.625  0.00  0.00      PROA  
ATOM   3588 HD22 LEU P 619       0.780 -16.104  -7.299  0.00  0.00      PROA  
ATOM   3589 HD23 LEU P 619       0.983 -17.768  -7.048  0.00  0.00      PROA  
ATOM   3590  C   LEU P 619      -3.727 -16.247  -8.353  0.00  0.00      PROA  
ATOM   3591  O   LEU P 619      -4.115 -15.695  -7.305  0.00  0.00      PROA  
ATOM   3592  N   ARG P 620      -3.768 -15.592  -9.537  0.00  0.00      PROA  
ATOM   3593  HN  ARG P 620      -3.495 -15.985 -10.411  0.00  0.00      PROA  
ATOM   3594  CA  ARG P 620      -4.441 -14.379  -9.685  0.00  0.00      PROA  
ATOM   3595  HA  ARG P 620      -4.213 -13.686  -8.890  0.00  0.00      PROA  
ATOM   3596  CB  ARG P 620      -4.290 -13.770 -11.129  0.00  0.00      PROA  
ATOM   3597  HB1 ARG P 620      -4.841 -12.806 -11.104  0.00  0.00      PROA  
ATOM   3598  HB2 ARG P 620      -4.705 -14.405 -11.941  0.00  0.00      PROA  
ATOM   3599  CG  ARG P 620      -2.809 -13.455 -11.536  0.00  0.00      PROA  
ATOM   3600  HG1 ARG P 620      -2.359 -14.443 -11.774  0.00  0.00      PROA  
ATOM   3601  HG2 ARG P 620      -2.338 -13.105 -10.593  0.00  0.00      PROA  
ATOM   3602  CD  ARG P 620      -2.662 -12.575 -12.740  0.00  0.00      PROA  
ATOM   3603  HD1 ARG P 620      -1.598 -12.473 -13.043  0.00  0.00      PROA  
ATOM   3604  HD2 ARG P 620      -3.027 -11.554 -12.495  0.00  0.00      PROA  
ATOM   3605  NE  ARG P 620      -3.551 -13.146 -13.858  0.00  0.00      PROA  
ATOM   3606  HE  ARG P 620      -4.532 -12.979 -13.763  0.00  0.00      PROA  
ATOM   3607  CZ  ARG P 620      -3.117 -13.813 -14.903  0.00  0.00      PROA  
ATOM   3608  NH1 ARG P 620      -1.899 -14.037 -15.250  0.00  0.00      PROA  
ATOM   3609 HH11 ARG P 620      -1.156 -13.954 -14.586  0.00  0.00      PROA  
ATOM   3610 HH12 ARG P 620      -1.714 -14.363 -16.177  0.00  0.00      PROA  
ATOM   3611  NH2 ARG P 620      -4.016 -14.101 -15.779  0.00  0.00      PROA  
ATOM   3612 HH21 ARG P 620      -4.994 -14.031 -15.579  0.00  0.00      PROA  
ATOM   3613 HH22 ARG P 620      -3.666 -14.605 -16.568  0.00  0.00      PROA  
ATOM   3614  C   ARG P 620      -5.977 -14.661  -9.456  0.00  0.00      PROA  
ATOM   3615  O   ARG P 620      -6.629 -14.128  -8.583  0.00  0.00      PROA  
ATOM   3616  N   ARG P 621      -6.562 -15.726 -10.089  0.00  0.00      PROA  
ATOM   3617  HN  ARG P 621      -6.077 -16.235 -10.796  0.00  0.00      PROA  
ATOM   3618  CA  ARG P 621      -7.918 -16.187  -9.928  0.00  0.00      PROA  
ATOM   3619  HA  ARG P 621      -8.554 -15.412 -10.332  0.00  0.00      PROA  
ATOM   3620  CB  ARG P 621      -8.122 -17.509 -10.816  0.00  0.00      PROA  
ATOM   3621  HB1 ARG P 621      -7.634 -18.405 -10.376  0.00  0.00      PROA  
ATOM   3622  HB2 ARG P 621      -7.755 -17.327 -11.848  0.00  0.00      PROA  
ATOM   3623  CG  ARG P 621      -9.620 -17.938 -10.931  0.00  0.00      PROA  
ATOM   3624  HG1 ARG P 621      -9.917 -18.234  -9.902  0.00  0.00      PROA  
ATOM   3625  HG2 ARG P 621      -9.609 -18.830 -11.592  0.00  0.00      PROA  
ATOM   3626  CD  ARG P 621     -10.603 -16.922 -11.576  0.00  0.00      PROA  
ATOM   3627  HD1 ARG P 621     -11.438 -17.515 -12.008  0.00  0.00      PROA  
ATOM   3628  HD2 ARG P 621     -10.012 -16.375 -12.341  0.00  0.00      PROA  
ATOM   3629  NE  ARG P 621     -11.073 -16.110 -10.443  0.00  0.00      PROA  
ATOM   3630  HE  ARG P 621     -11.456 -16.537  -9.623  0.00  0.00      PROA  
ATOM   3631  CZ  ARG P 621     -11.384 -14.806 -10.595  0.00  0.00      PROA  
ATOM   3632  NH1 ARG P 621     -11.059 -14.105 -11.677  0.00  0.00      PROA  
ATOM   3633 HH11 ARG P 621     -10.772 -14.629 -12.479  0.00  0.00      PROA  
ATOM   3634 HH12 ARG P 621     -11.343 -13.147 -11.683  0.00  0.00      PROA  
ATOM   3635  NH2 ARG P 621     -11.955 -14.165  -9.615  0.00  0.00      PROA  
ATOM   3636 HH21 ARG P 621     -12.339 -14.807  -8.951  0.00  0.00      PROA  
ATOM   3637 HH22 ARG P 621     -12.119 -13.182  -9.694  0.00  0.00      PROA  
ATOM   3638  C   ARG P 621      -8.411 -16.435  -8.472  0.00  0.00      PROA  
ATOM   3639  O   ARG P 621      -9.420 -15.795  -8.135  0.00  0.00      PROA  
ATOM   3640  N   ILE P 622      -7.674 -17.213  -7.665  0.00  0.00      PROA  
ATOM   3641  HN  ILE P 622      -6.857 -17.647  -8.038  0.00  0.00      PROA  
ATOM   3642  CA  ILE P 622      -7.877 -17.569  -6.269  0.00  0.00      PROA  
ATOM   3643  HA  ILE P 622      -8.929 -17.812  -6.264  0.00  0.00      PROA  
ATOM   3644  CB  ILE P 622      -6.836 -18.625  -5.801  0.00  0.00      PROA  
ATOM   3645  HB  ILE P 622      -5.825 -18.260  -6.085  0.00  0.00      PROA  
ATOM   3646  CG2 ILE P 622      -6.872 -18.851  -4.278  0.00  0.00      PROA  
ATOM   3647 HG21 ILE P 622      -6.194 -19.633  -3.873  0.00  0.00      PROA  
ATOM   3648 HG22 ILE P 622      -7.902 -19.227  -4.102  0.00  0.00      PROA  
ATOM   3649 HG23 ILE P 622      -6.751 -17.935  -3.660  0.00  0.00      PROA  
ATOM   3650  CG1 ILE P 622      -6.961 -20.024  -6.449  0.00  0.00      PROA  
ATOM   3651 HG11 ILE P 622      -6.996 -19.864  -7.548  0.00  0.00      PROA  
ATOM   3652 HG12 ILE P 622      -7.880 -20.524  -6.078  0.00  0.00      PROA  
ATOM   3653  CD  ILE P 622      -5.804 -21.010  -6.172  0.00  0.00      PROA  
ATOM   3654  HD1 ILE P 622      -4.841 -20.642  -6.586  0.00  0.00      PROA  
ATOM   3655  HD2 ILE P 622      -6.027 -22.038  -6.530  0.00  0.00      PROA  
ATOM   3656  HD3 ILE P 622      -5.605 -21.121  -5.084  0.00  0.00      PROA  
ATOM   3657  C   ILE P 622      -7.736 -16.284  -5.417  0.00  0.00      PROA  
ATOM   3658  O   ILE P 622      -8.483 -16.138  -4.473  0.00  0.00      PROA  
ATOM   3659  N   ILE P 623      -6.835 -15.300  -5.663  0.00  0.00      PROA  
ATOM   3660  HN  ILE P 623      -6.209 -15.416  -6.431  0.00  0.00      PROA  
ATOM   3661  CA  ILE P 623      -6.816 -14.038  -4.977  0.00  0.00      PROA  
ATOM   3662  HA  ILE P 623      -6.977 -14.247  -3.930  0.00  0.00      PROA  
ATOM   3663  CB  ILE P 623      -5.487 -13.268  -5.268  0.00  0.00      PROA  
ATOM   3664  HB  ILE P 623      -5.313 -13.210  -6.364  0.00  0.00      PROA  
ATOM   3665  CG2 ILE P 623      -5.596 -11.802  -4.786  0.00  0.00      PROA  
ATOM   3666 HG21 ILE P 623      -6.417 -11.273  -5.316  0.00  0.00      PROA  
ATOM   3667 HG22 ILE P 623      -4.616 -11.316  -4.975  0.00  0.00      PROA  
ATOM   3668 HG23 ILE P 623      -5.634 -11.661  -3.685  0.00  0.00      PROA  
ATOM   3669  CG1 ILE P 623      -4.299 -14.103  -4.816  0.00  0.00      PROA  
ATOM   3670 HG11 ILE P 623      -4.262 -15.169  -5.130  0.00  0.00      PROA  
ATOM   3671 HG12 ILE P 623      -4.224 -14.215  -3.713  0.00  0.00      PROA  
ATOM   3672  CD  ILE P 623      -2.932 -13.456  -5.167  0.00  0.00      PROA  
ATOM   3673  HD1 ILE P 623      -2.083 -14.163  -5.051  0.00  0.00      PROA  
ATOM   3674  HD2 ILE P 623      -2.733 -12.569  -4.529  0.00  0.00      PROA  
ATOM   3675  HD3 ILE P 623      -3.039 -13.107  -6.217  0.00  0.00      PROA  
ATOM   3676  C   ILE P 623      -8.094 -13.270  -5.284  0.00  0.00      PROA  
ATOM   3677  O   ILE P 623      -8.733 -12.665  -4.437  0.00  0.00      PROA  
ATOM   3678  N   GLY P 624      -8.542 -13.237  -6.554  0.00  0.00      PROA  
ATOM   3679  HN  GLY P 624      -8.095 -13.549  -7.389  0.00  0.00      PROA  
ATOM   3680  CA  GLY P 624      -9.865 -12.653  -6.744  0.00  0.00      PROA  
ATOM   3681  HA1 GLY P 624     -10.042 -12.849  -7.791  0.00  0.00      PROA  
ATOM   3682  HA2 GLY P 624      -9.920 -11.627  -6.409  0.00  0.00      PROA  
ATOM   3683  C   GLY P 624     -11.042 -13.309  -6.080  0.00  0.00      PROA  
ATOM   3684  O   GLY P 624     -11.930 -12.613  -5.498  0.00  0.00      PROA  
ATOM   3685  N   ASP P 625     -11.165 -14.663  -6.048  0.00  0.00      PROA  
ATOM   3686  HN  ASP P 625     -10.547 -15.264  -6.549  0.00  0.00      PROA  
ATOM   3687  CA  ASP P 625     -12.314 -15.260  -5.359  0.00  0.00      PROA  
ATOM   3688  HA  ASP P 625     -13.215 -14.680  -5.493  0.00  0.00      PROA  
ATOM   3689  CB  ASP P 625     -12.505 -16.598  -6.017  0.00  0.00      PROA  
ATOM   3690  HB1 ASP P 625     -13.430 -17.106  -5.670  0.00  0.00      PROA  
ATOM   3691  HB2 ASP P 625     -11.573 -17.185  -5.873  0.00  0.00      PROA  
ATOM   3692  CG  ASP P 625     -12.670 -16.440  -7.487  0.00  0.00      PROA  
ATOM   3693  OD1 ASP P 625     -12.049 -17.188  -8.280  0.00  0.00      PROA  
ATOM   3694  OD2 ASP P 625     -13.487 -15.589  -7.942  0.00  0.00      PROA  
ATOM   3695  C   ASP P 625     -12.187 -15.479  -3.892  0.00  0.00      PROA  
ATOM   3696  O   ASP P 625     -13.195 -15.280  -3.214  0.00  0.00      PROA  
ATOM   3697  N   PHE P 626     -10.999 -15.772  -3.367  0.00  0.00      PROA  
ATOM   3698  HN  PHE P 626     -10.186 -15.798  -3.943  0.00  0.00      PROA  
ATOM   3699  CA  PHE P 626     -10.831 -16.103  -1.897  0.00  0.00      PROA  
ATOM   3700  HA  PHE P 626     -11.836 -16.189  -1.510  0.00  0.00      PROA  
ATOM   3701  CB  PHE P 626     -10.008 -17.351  -1.632  0.00  0.00      PROA  
ATOM   3702  HB1 PHE P 626      -9.693 -17.494  -0.576  0.00  0.00      PROA  
ATOM   3703  HB2 PHE P 626      -9.008 -17.279  -2.110  0.00  0.00      PROA  
ATOM   3704  CG  PHE P 626     -10.602 -18.613  -2.155  0.00  0.00      PROA  
ATOM   3705  CD1 PHE P 626     -11.111 -19.571  -1.229  0.00  0.00      PROA  
ATOM   3706  HD1 PHE P 626     -11.115 -19.181  -0.222  0.00  0.00      PROA  
ATOM   3707  CE1 PHE P 626     -11.308 -20.882  -1.585  0.00  0.00      PROA  
ATOM   3708  HE1 PHE P 626     -11.698 -21.601  -0.880  0.00  0.00      PROA  
ATOM   3709  CZ  PHE P 626     -11.128 -21.297  -2.967  0.00  0.00      PROA  
ATOM   3710  HZ  PHE P 626     -11.352 -22.305  -3.281  0.00  0.00      PROA  
ATOM   3711  CD2 PHE P 626     -10.317 -19.068  -3.487  0.00  0.00      PROA  
ATOM   3712  HD2 PHE P 626      -9.816 -18.402  -4.174  0.00  0.00      PROA  
ATOM   3713  CE2 PHE P 626     -10.533 -20.434  -3.858  0.00  0.00      PROA  
ATOM   3714  HE2 PHE P 626     -10.267 -20.779  -4.846  0.00  0.00      PROA  
ATOM   3715  C   PHE P 626     -10.048 -14.852  -1.246  0.00  0.00      PROA  
ATOM   3716  O   PHE P 626      -9.707 -14.905  -0.037  0.00  0.00      PROA  
ATOM   3717  N   GLY P 627      -9.734 -13.781  -1.962  0.00  0.00      PROA  
ATOM   3718  HN  GLY P 627     -10.018 -13.526  -2.883  0.00  0.00      PROA  
ATOM   3719  CA  GLY P 627      -8.942 -12.679  -1.436  0.00  0.00      PROA  
ATOM   3720  HA1 GLY P 627      -8.722 -11.961  -2.212  0.00  0.00      PROA  
ATOM   3721  HA2 GLY P 627      -8.011 -12.940  -0.956  0.00  0.00      PROA  
ATOM   3722  C   GLY P 627      -9.738 -11.971  -0.359  0.00  0.00      PROA  
ATOM   3723  O   GLY P 627      -9.142 -11.576   0.611  0.00  0.00      PROA  
ATOM   3724  N   VAL P 628     -11.049 -11.839  -0.507  0.00  0.00      PROA  
ATOM   3725  HN  VAL P 628     -11.514 -12.021  -1.370  0.00  0.00      PROA  
ATOM   3726  CA  VAL P 628     -11.746 -11.210   0.537  0.00  0.00      PROA  
ATOM   3727  HA  VAL P 628     -11.146 -10.423   0.969  0.00  0.00      PROA  
ATOM   3728  CB  VAL P 628     -13.025 -10.523  -0.024  0.00  0.00      PROA  
ATOM   3729  HB  VAL P 628     -13.505 -11.083  -0.855  0.00  0.00      PROA  
ATOM   3730  CG1 VAL P 628     -14.131 -10.294   0.957  0.00  0.00      PROA  
ATOM   3731 HG11 VAL P 628     -14.751 -11.210   1.059  0.00  0.00      PROA  
ATOM   3732 HG12 VAL P 628     -14.886  -9.603   0.524  0.00  0.00      PROA  
ATOM   3733 HG13 VAL P 628     -13.785  -9.985   1.966  0.00  0.00      PROA  
ATOM   3734  CG2 VAL P 628     -12.622  -9.139  -0.510  0.00  0.00      PROA  
ATOM   3735 HG21 VAL P 628     -12.000  -8.574   0.217  0.00  0.00      PROA  
ATOM   3736 HG22 VAL P 628     -13.518  -8.572  -0.841  0.00  0.00      PROA  
ATOM   3737 HG23 VAL P 628     -12.067  -9.377  -1.442  0.00  0.00      PROA  
ATOM   3738  C   VAL P 628     -12.071 -12.183   1.754  0.00  0.00      PROA  
ATOM   3739  O   VAL P 628     -11.881 -11.767   2.881  0.00  0.00      PROA  
ATOM   3740  N   PRO P 629     -12.416 -13.439   1.520  0.00  0.00      PROA  
ATOM   3741  CD  PRO P 629     -13.259 -13.891   0.398  0.00  0.00      PROA  
ATOM   3742  HD1 PRO P 629     -12.622 -13.776  -0.504  0.00  0.00      PROA  
ATOM   3743  HD2 PRO P 629     -14.148 -13.224   0.398  0.00  0.00      PROA  
ATOM   3744  CA  PRO P 629     -12.394 -14.448   2.527  0.00  0.00      PROA  
ATOM   3745  HA  PRO P 629     -13.318 -14.283   3.062  0.00  0.00      PROA  
ATOM   3746  CB  PRO P 629     -12.608 -15.742   1.760  0.00  0.00      PROA  
ATOM   3747  HB1 PRO P 629     -13.003 -16.556   2.405  0.00  0.00      PROA  
ATOM   3748  HB2 PRO P 629     -11.750 -16.148   1.183  0.00  0.00      PROA  
ATOM   3749  CG  PRO P 629     -13.628 -15.316   0.728  0.00  0.00      PROA  
ATOM   3750  HG1 PRO P 629     -13.639 -16.047  -0.109  0.00  0.00      PROA  
ATOM   3751  HG2 PRO P 629     -14.604 -15.351   1.257  0.00  0.00      PROA  
ATOM   3752  C   PRO P 629     -11.180 -14.527   3.445  0.00  0.00      PROA  
ATOM   3753  O   PRO P 629     -11.314 -14.362   4.643  0.00  0.00      PROA  
ATOM   3754  N   ILE P 630     -10.003 -14.752   2.812  0.00  0.00      PROA  
ATOM   3755  HN  ILE P 630      -9.985 -14.964   1.837  0.00  0.00      PROA  
ATOM   3756  CA  ILE P 630      -8.741 -14.798   3.539  0.00  0.00      PROA  
ATOM   3757  HA  ILE P 630      -8.824 -15.568   4.292  0.00  0.00      PROA  
ATOM   3758  CB  ILE P 630      -7.583 -15.166   2.636  0.00  0.00      PROA  
ATOM   3759  HB  ILE P 630      -8.059 -15.813   1.868  0.00  0.00      PROA  
ATOM   3760  CG2 ILE P 630      -6.989 -13.975   1.944  0.00  0.00      PROA  
ATOM   3761 HG21 ILE P 630      -6.261 -13.365   2.520  0.00  0.00      PROA  
ATOM   3762 HG22 ILE P 630      -7.810 -13.429   1.430  0.00  0.00      PROA  
ATOM   3763 HG23 ILE P 630      -6.392 -14.438   1.130  0.00  0.00      PROA  
ATOM   3764  CG1 ILE P 630      -6.510 -16.021   3.291  0.00  0.00      PROA  
ATOM   3765 HG11 ILE P 630      -6.060 -15.651   4.237  0.00  0.00      PROA  
ATOM   3766 HG12 ILE P 630      -5.625 -16.086   2.623  0.00  0.00      PROA  
ATOM   3767  CD  ILE P 630      -7.082 -17.418   3.610  0.00  0.00      PROA  
ATOM   3768  HD1 ILE P 630      -6.971 -18.103   2.742  0.00  0.00      PROA  
ATOM   3769  HD2 ILE P 630      -8.165 -17.296   3.828  0.00  0.00      PROA  
ATOM   3770  HD3 ILE P 630      -6.560 -17.874   4.478  0.00  0.00      PROA  
ATOM   3771  C   ILE P 630      -8.436 -13.490   4.326  0.00  0.00      PROA  
ATOM   3772  O   ILE P 630      -8.149 -13.530   5.508  0.00  0.00      PROA  
ATOM   3773  N   SER P 631      -8.724 -12.266   3.734  0.00  0.00      PROA  
ATOM   3774  HN  SER P 631      -9.186 -12.226   2.852  0.00  0.00      PROA  
ATOM   3775  CA  SER P 631      -8.443 -11.001   4.364  0.00  0.00      PROA  
ATOM   3776  HA  SER P 631      -7.389 -10.994   4.599  0.00  0.00      PROA  
ATOM   3777  CB  SER P 631      -8.696  -9.785   3.381  0.00  0.00      PROA  
ATOM   3778  HB1 SER P 631      -8.596  -8.828   3.938  0.00  0.00      PROA  
ATOM   3779  HB2 SER P 631      -9.730  -9.825   2.977  0.00  0.00      PROA  
ATOM   3780  OG  SER P 631      -7.615  -9.734   2.453  0.00  0.00      PROA  
ATOM   3781  HG1 SER P 631      -7.703 -10.508   1.891  0.00  0.00      PROA  
ATOM   3782  C   SER P 631      -9.133 -10.788   5.675  0.00  0.00      PROA  
ATOM   3783  O   SER P 631      -8.489 -10.346   6.594  0.00  0.00      PROA  
ATOM   3784  N   ILE P 632     -10.336 -11.189   5.822  0.00  0.00      PROA  
ATOM   3785  HN  ILE P 632     -10.843 -11.511   5.026  0.00  0.00      PROA  
ATOM   3786  CA  ILE P 632     -11.130 -11.190   7.049  0.00  0.00      PROA  
ATOM   3787  HA  ILE P 632     -11.097 -10.259   7.595  0.00  0.00      PROA  
ATOM   3788  CB  ILE P 632     -12.594 -11.416   6.677  0.00  0.00      PROA  
ATOM   3789  HB  ILE P 632     -12.741 -12.415   6.213  0.00  0.00      PROA  
ATOM   3790  CG2 ILE P 632     -13.457 -11.320   7.970  0.00  0.00      PROA  
ATOM   3791 HG21 ILE P 632     -13.240 -10.480   8.664  0.00  0.00      PROA  
ATOM   3792 HG22 ILE P 632     -13.356 -12.256   8.560  0.00  0.00      PROA  
ATOM   3793 HG23 ILE P 632     -14.556 -11.246   7.831  0.00  0.00      PROA  
ATOM   3794  CG1 ILE P 632     -13.216 -10.358   5.654  0.00  0.00      PROA  
ATOM   3795 HG11 ILE P 632     -12.451 -10.267   4.854  0.00  0.00      PROA  
ATOM   3796 HG12 ILE P 632     -13.381  -9.314   5.996  0.00  0.00      PROA  
ATOM   3797  CD  ILE P 632     -14.523 -10.791   5.145  0.00  0.00      PROA  
ATOM   3798  HD1 ILE P 632     -14.511 -11.866   4.864  0.00  0.00      PROA  
ATOM   3799  HD2 ILE P 632     -14.862 -10.135   4.315  0.00  0.00      PROA  
ATOM   3800  HD3 ILE P 632     -15.298 -10.723   5.938  0.00  0.00      PROA  
ATOM   3801  C   ILE P 632     -10.689 -12.207   8.046  0.00  0.00      PROA  
ATOM   3802  O   ILE P 632     -10.639 -11.976   9.242  0.00  0.00      PROA  
ATOM   3803  N   LEU P 633     -10.293 -13.367   7.544  0.00  0.00      PROA  
ATOM   3804  HN  LEU P 633     -10.471 -13.625   6.597  0.00  0.00      PROA  
ATOM   3805  CA  LEU P 633      -9.734 -14.394   8.391  0.00  0.00      PROA  
ATOM   3806  HA  LEU P 633     -10.361 -14.514   9.263  0.00  0.00      PROA  
ATOM   3807  CB  LEU P 633      -9.626 -15.797   7.707  0.00  0.00      PROA  
ATOM   3808  HB1 LEU P 633      -9.077 -16.594   8.253  0.00  0.00      PROA  
ATOM   3809  HB2 LEU P 633      -9.043 -15.709   6.766  0.00  0.00      PROA  
ATOM   3810  CG  LEU P 633     -11.008 -16.455   7.427  0.00  0.00      PROA  
ATOM   3811  HG  LEU P 633     -11.707 -15.637   7.149  0.00  0.00      PROA  
ATOM   3812  CD1 LEU P 633     -10.713 -17.234   6.145  0.00  0.00      PROA  
ATOM   3813 HD11 LEU P 633     -11.642 -17.715   5.769  0.00  0.00      PROA  
ATOM   3814 HD12 LEU P 633      -9.866 -17.926   6.338  0.00  0.00      PROA  
ATOM   3815 HD13 LEU P 633     -10.281 -16.605   5.337  0.00  0.00      PROA  
ATOM   3816  CD2 LEU P 633     -11.602 -17.244   8.565  0.00  0.00      PROA  
ATOM   3817 HD21 LEU P 633     -12.633 -17.553   8.291  0.00  0.00      PROA  
ATOM   3818 HD22 LEU P 633     -11.722 -16.518   9.398  0.00  0.00      PROA  
ATOM   3819 HD23 LEU P 633     -11.071 -18.163   8.894  0.00  0.00      PROA  
ATOM   3820  C   LEU P 633      -8.455 -14.095   9.075  0.00  0.00      PROA  
ATOM   3821  O   LEU P 633      -8.241 -14.450  10.233  0.00  0.00      PROA  
ATOM   3822  N   ILE P 634      -7.464 -13.530   8.309  0.00  0.00      PROA  
ATOM   3823  HN  ILE P 634      -7.655 -13.399   7.340  0.00  0.00      PROA  
ATOM   3824  CA  ILE P 634      -6.126 -13.056   8.765  0.00  0.00      PROA  
ATOM   3825  HA  ILE P 634      -5.537 -13.854   9.194  0.00  0.00      PROA  
ATOM   3826  CB  ILE P 634      -5.406 -12.518   7.547  0.00  0.00      PROA  
ATOM   3827  HB  ILE P 634      -6.108 -11.819   7.045  0.00  0.00      PROA  
ATOM   3828  CG2 ILE P 634      -4.078 -11.710   7.913  0.00  0.00      PROA  
ATOM   3829 HG21 ILE P 634      -3.435 -11.515   7.028  0.00  0.00      PROA  
ATOM   3830 HG22 ILE P 634      -3.439 -12.309   8.597  0.00  0.00      PROA  
ATOM   3831 HG23 ILE P 634      -4.310 -10.756   8.432  0.00  0.00      PROA  
ATOM   3832  CG1 ILE P 634      -5.101 -13.692   6.570  0.00  0.00      PROA  
ATOM   3833 HG11 ILE P 634      -4.718 -13.249   5.627  0.00  0.00      PROA  
ATOM   3834 HG12 ILE P 634      -6.037 -14.198   6.248  0.00  0.00      PROA  
ATOM   3835  CD  ILE P 634      -4.016 -14.756   7.023  0.00  0.00      PROA  
ATOM   3836  HD1 ILE P 634      -4.322 -15.316   7.933  0.00  0.00      PROA  
ATOM   3837  HD2 ILE P 634      -3.065 -14.248   7.291  0.00  0.00      PROA  
ATOM   3838  HD3 ILE P 634      -3.868 -15.555   6.266  0.00  0.00      PROA  
ATOM   3839  C   ILE P 634      -6.180 -12.018   9.770  0.00  0.00      PROA  
ATOM   3840  O   ILE P 634      -5.420 -12.041  10.774  0.00  0.00      PROA  
ATOM   3841  N   MET P 635      -7.165 -11.128   9.637  0.00  0.00      PROA  
ATOM   3842  HN  MET P 635      -7.619 -11.137   8.749  0.00  0.00      PROA  
ATOM   3843  CA  MET P 635      -7.284 -10.044  10.586  0.00  0.00      PROA  
ATOM   3844  HA  MET P 635      -6.311  -9.734  10.936  0.00  0.00      PROA  
ATOM   3845  CB  MET P 635      -7.813  -8.791   9.857  0.00  0.00      PROA  
ATOM   3846  HB1 MET P 635      -8.145  -8.147  10.699  0.00  0.00      PROA  
ATOM   3847  HB2 MET P 635      -8.644  -9.030   9.160  0.00  0.00      PROA  
ATOM   3848  CG  MET P 635      -6.646  -8.087   9.147  0.00  0.00      PROA  
ATOM   3849  HG1 MET P 635      -7.085  -7.215   8.618  0.00  0.00      PROA  
ATOM   3850  HG2 MET P 635      -6.198  -8.820   8.443  0.00  0.00      PROA  
ATOM   3851  SD  MET P 635      -5.319  -7.405  10.212  0.00  0.00      PROA  
ATOM   3852  CE  MET P 635      -3.988  -7.307   8.920  0.00  0.00      PROA  
ATOM   3853  HE1 MET P 635      -3.697  -8.219   8.357  0.00  0.00      PROA  
ATOM   3854  HE2 MET P 635      -3.125  -6.716   9.294  0.00  0.00      PROA  
ATOM   3855  HE3 MET P 635      -4.381  -6.624   8.137  0.00  0.00      PROA  
ATOM   3856  C   MET P 635      -8.147 -10.363  11.889  0.00  0.00      PROA  
ATOM   3857  O   MET P 635      -7.893  -9.735  12.964  0.00  0.00      PROA  
ATOM   3858  N   VAL P 636      -8.986 -11.423  11.920  0.00  0.00      PROA  
ATOM   3859  HN  VAL P 636      -9.332 -11.806  11.068  0.00  0.00      PROA  
ATOM   3860  CA  VAL P 636      -9.591 -11.978  13.155  0.00  0.00      PROA  
ATOM   3861  HA  VAL P 636      -9.880 -11.168  13.809  0.00  0.00      PROA  
ATOM   3862  CB  VAL P 636     -10.870 -12.729  12.792  0.00  0.00      PROA  
ATOM   3863  HB  VAL P 636     -10.689 -13.485  11.999  0.00  0.00      PROA  
ATOM   3864  CG1 VAL P 636     -11.433 -13.556  13.992  0.00  0.00      PROA  
ATOM   3865 HG11 VAL P 636     -10.770 -14.389  14.311  0.00  0.00      PROA  
ATOM   3866 HG12 VAL P 636     -12.428 -13.940  13.681  0.00  0.00      PROA  
ATOM   3867 HG13 VAL P 636     -11.657 -12.899  14.859  0.00  0.00      PROA  
ATOM   3868  CG2 VAL P 636     -11.893 -11.732  12.238  0.00  0.00      PROA  
ATOM   3869 HG21 VAL P 636     -11.549 -11.053  11.429  0.00  0.00      PROA  
ATOM   3870 HG22 VAL P 636     -12.199 -11.121  13.115  0.00  0.00      PROA  
ATOM   3871 HG23 VAL P 636     -12.808 -12.271  11.912  0.00  0.00      PROA  
ATOM   3872  C   VAL P 636      -8.547 -12.825  13.852  0.00  0.00      PROA  
ATOM   3873  O   VAL P 636      -8.530 -12.857  15.050  0.00  0.00      PROA  
ATOM   3874  N   MET P 637      -7.595 -13.469  13.105  0.00  0.00      PROA  
ATOM   3875  HN  MET P 637      -7.838 -13.651  12.155  0.00  0.00      PROA  
ATOM   3876  CA  MET P 637      -6.388 -14.136  13.651  0.00  0.00      PROA  
ATOM   3877  HA  MET P 637      -6.645 -14.909  14.360  0.00  0.00      PROA  
ATOM   3878  CB  MET P 637      -5.664 -14.969  12.519  0.00  0.00      PROA  
ATOM   3879  HB1 MET P 637      -5.620 -14.444  11.541  0.00  0.00      PROA  
ATOM   3880  HB2 MET P 637      -6.341 -15.847  12.442  0.00  0.00      PROA  
ATOM   3881  CG  MET P 637      -4.362 -15.470  13.023  0.00  0.00      PROA  
ATOM   3882  HG1 MET P 637      -4.453 -15.760  14.092  0.00  0.00      PROA  
ATOM   3883  HG2 MET P 637      -3.754 -14.540  12.999  0.00  0.00      PROA  
ATOM   3884  SD  MET P 637      -3.503 -16.713  12.111  0.00  0.00      PROA  
ATOM   3885  CE  MET P 637      -3.382 -15.875  10.526  0.00  0.00      PROA  
ATOM   3886  HE1 MET P 637      -4.351 -15.703  10.011  0.00  0.00      PROA  
ATOM   3887  HE2 MET P 637      -2.628 -16.447   9.944  0.00  0.00      PROA  
ATOM   3888  HE3 MET P 637      -3.005 -14.867  10.802  0.00  0.00      PROA  
ATOM   3889  C   MET P 637      -5.440 -13.118  14.367  0.00  0.00      PROA  
ATOM   3890  O   MET P 637      -4.868 -13.484  15.395  0.00  0.00      PROA  
ATOM   3891  N   VAL P 638      -5.230 -11.879  13.889  0.00  0.00      PROA  
ATOM   3892  HN  VAL P 638      -5.612 -11.704  12.985  0.00  0.00      PROA  
ATOM   3893  CA  VAL P 638      -4.584 -10.709  14.606  0.00  0.00      PROA  
ATOM   3894  HA  VAL P 638      -3.614 -11.032  14.953  0.00  0.00      PROA  
ATOM   3895  CB  VAL P 638      -4.257  -9.400  13.708  0.00  0.00      PROA  
ATOM   3896  HB  VAL P 638      -5.244  -9.153  13.261  0.00  0.00      PROA  
ATOM   3897  CG1 VAL P 638      -3.898  -8.077  14.591  0.00  0.00      PROA  
ATOM   3898 HG11 VAL P 638      -3.146  -8.360  15.358  0.00  0.00      PROA  
ATOM   3899 HG12 VAL P 638      -4.780  -7.612  15.082  0.00  0.00      PROA  
ATOM   3900 HG13 VAL P 638      -3.332  -7.297  14.039  0.00  0.00      PROA  
ATOM   3901  CG2 VAL P 638      -3.118  -9.799  12.710  0.00  0.00      PROA  
ATOM   3902 HG21 VAL P 638      -2.164  -9.930  13.264  0.00  0.00      PROA  
ATOM   3903 HG22 VAL P 638      -3.060  -8.874  12.097  0.00  0.00      PROA  
ATOM   3904 HG23 VAL P 638      -3.419 -10.589  11.990  0.00  0.00      PROA  
ATOM   3905  C   VAL P 638      -5.226 -10.156  15.924  0.00  0.00      PROA  
ATOM   3906  O   VAL P 638      -4.574 -10.002  16.934  0.00  0.00      PROA  
ATOM   3907  N   ASP P 639      -6.608 -10.103  15.928  0.00  0.00      PROA  
ATOM   3908  HN  ASP P 639      -7.103 -10.267  15.078  0.00  0.00      PROA  
ATOM   3909  CA  ASP P 639      -7.345  -9.751  17.126  0.00  0.00      PROA  
ATOM   3910  HA  ASP P 639      -6.857  -8.871  17.516  0.00  0.00      PROA  
ATOM   3911  CB  ASP P 639      -8.696  -9.314  16.738  0.00  0.00      PROA  
ATOM   3912  HB1 ASP P 639      -9.279 -10.218  16.459  0.00  0.00      PROA  
ATOM   3913  HB2 ASP P 639      -8.792  -8.627  15.870  0.00  0.00      PROA  
ATOM   3914  CG  ASP P 639      -9.403  -8.616  17.846  0.00  0.00      PROA  
ATOM   3915  OD1 ASP P 639     -10.655  -8.645  17.793  0.00  0.00      PROA  
ATOM   3916  OD2 ASP P 639      -8.774  -7.995  18.722  0.00  0.00      PROA  
ATOM   3917  C   ASP P 639      -7.165 -10.837  18.204  0.00  0.00      PROA  
ATOM   3918  O   ASP P 639      -7.023 -10.667  19.435  0.00  0.00      PROA  
ATOM   3919  N   ALA P 640      -7.120 -12.136  17.752  0.00  0.00      PROA  
ATOM   3920  HN  ALA P 640      -7.337 -12.308  16.794  0.00  0.00      PROA  
ATOM   3921  CA  ALA P 640      -6.973 -13.291  18.571  0.00  0.00      PROA  
ATOM   3922  HA  ALA P 640      -7.690 -13.179  19.372  0.00  0.00      PROA  
ATOM   3923  CB  ALA P 640      -7.272 -14.595  17.871  0.00  0.00      PROA  
ATOM   3924  HB1 ALA P 640      -8.228 -14.381  17.347  0.00  0.00      PROA  
ATOM   3925  HB2 ALA P 640      -7.481 -15.492  18.492  0.00  0.00      PROA  
ATOM   3926  HB3 ALA P 640      -6.537 -14.749  17.053  0.00  0.00      PROA  
ATOM   3927  C   ALA P 640      -5.573 -13.586  19.139  0.00  0.00      PROA  
ATOM   3928  O   ALA P 640      -5.381 -13.829  20.298  0.00  0.00      PROA  
ATOM   3929  N   LEU P 641      -4.543 -13.557  18.298  0.00  0.00      PROA  
ATOM   3930  HN  LEU P 641      -4.695 -13.334  17.338  0.00  0.00      PROA  
ATOM   3931  CA  LEU P 641      -3.189 -13.855  18.752  0.00  0.00      PROA  
ATOM   3932  HA  LEU P 641      -3.287 -14.825  19.217  0.00  0.00      PROA  
ATOM   3933  CB  LEU P 641      -2.188 -14.045  17.570  0.00  0.00      PROA  
ATOM   3934  HB1 LEU P 641      -1.128 -14.159  17.883  0.00  0.00      PROA  
ATOM   3935  HB2 LEU P 641      -2.227 -13.073  17.034  0.00  0.00      PROA  
ATOM   3936  CG  LEU P 641      -2.418 -15.262  16.655  0.00  0.00      PROA  
ATOM   3937  HG  LEU P 641      -3.522 -15.302  16.530  0.00  0.00      PROA  
ATOM   3938  CD1 LEU P 641      -1.728 -14.909  15.336  0.00  0.00      PROA  
ATOM   3939 HD11 LEU P 641      -2.111 -14.011  14.805  0.00  0.00      PROA  
ATOM   3940 HD12 LEU P 641      -1.870 -15.764  14.640  0.00  0.00      PROA  
ATOM   3941 HD13 LEU P 641      -0.621 -14.859  15.415  0.00  0.00      PROA  
ATOM   3942  CD2 LEU P 641      -1.867 -16.690  17.168  0.00  0.00      PROA  
ATOM   3943 HD21 LEU P 641      -0.767 -16.579  17.285  0.00  0.00      PROA  
ATOM   3944 HD22 LEU P 641      -2.182 -17.478  16.452  0.00  0.00      PROA  
ATOM   3945 HD23 LEU P 641      -2.329 -17.025  18.121  0.00  0.00      PROA  
ATOM   3946  C   LEU P 641      -2.514 -12.897  19.729  0.00  0.00      PROA  
ATOM   3947  O   LEU P 641      -1.522 -13.219  20.356  0.00  0.00      PROA  
ATOM   3948  N   ILE P 642      -3.039 -11.664  19.729  0.00  0.00      PROA  
ATOM   3949  HN  ILE P 642      -3.628 -11.361  18.984  0.00  0.00      PROA  
ATOM   3950  CA  ILE P 642      -2.782 -10.698  20.775  0.00  0.00      PROA  
ATOM   3951  HA  ILE P 642      -1.735 -10.434  20.794  0.00  0.00      PROA  
ATOM   3952  CB  ILE P 642      -3.470  -9.393  20.572  0.00  0.00      PROA  
ATOM   3953  HB  ILE P 642      -4.553  -9.550  20.380  0.00  0.00      PROA  
ATOM   3954  CG2 ILE P 642      -3.401  -8.439  21.835  0.00  0.00      PROA  
ATOM   3955 HG21 ILE P 642      -2.323  -8.280  22.052  0.00  0.00      PROA  
ATOM   3956 HG22 ILE P 642      -3.804  -8.984  22.715  0.00  0.00      PROA  
ATOM   3957 HG23 ILE P 642      -3.983  -7.532  21.568  0.00  0.00      PROA  
ATOM   3958  CG1 ILE P 642      -2.805  -8.674  19.304  0.00  0.00      PROA  
ATOM   3959 HG11 ILE P 642      -2.850  -9.371  18.440  0.00  0.00      PROA  
ATOM   3960 HG12 ILE P 642      -1.766  -8.460  19.634  0.00  0.00      PROA  
ATOM   3961  CD  ILE P 642      -3.572  -7.445  18.842  0.00  0.00      PROA  
ATOM   3962  HD1 ILE P 642      -3.023  -6.892  18.051  0.00  0.00      PROA  
ATOM   3963  HD2 ILE P 642      -3.830  -6.755  19.674  0.00  0.00      PROA  
ATOM   3964  HD3 ILE P 642      -4.506  -7.655  18.278  0.00  0.00      PROA  
ATOM   3965  C   ILE P 642      -3.077 -11.196  22.272  0.00  0.00      PROA  
ATOM   3966  O   ILE P 642      -4.112 -11.751  22.589  0.00  0.00      PROA  
ATOM   3967  N   GLN P 643      -2.129 -11.056  23.200  0.00  0.00      PROA  
ATOM   3968  HN  GLN P 643      -1.250 -10.620  23.024  0.00  0.00      PROA  
ATOM   3969  CA  GLN P 643      -2.218 -11.586  24.554  0.00  0.00      PROA  
ATOM   3970  HA  GLN P 643      -2.406 -12.647  24.486  0.00  0.00      PROA  
ATOM   3971  CB  GLN P 643      -0.843 -11.559  25.338  0.00  0.00      PROA  
ATOM   3972  HB1 GLN P 643      -0.918 -12.016  26.348  0.00  0.00      PROA  
ATOM   3973  HB2 GLN P 643      -0.639 -10.490  25.558  0.00  0.00      PROA  
ATOM   3974  CG  GLN P 643       0.414 -12.109  24.707  0.00  0.00      PROA  
ATOM   3975  HG1 GLN P 643       1.043 -12.540  25.516  0.00  0.00      PROA  
ATOM   3976  HG2 GLN P 643       0.888 -11.256  24.175  0.00  0.00      PROA  
ATOM   3977  CD  GLN P 643       0.292 -13.240  23.647  0.00  0.00      PROA  
ATOM   3978  OE1 GLN P 643      -0.382 -14.289  23.656  0.00  0.00      PROA  
ATOM   3979  NE2 GLN P 643       1.098 -13.031  22.534  0.00  0.00      PROA  
ATOM   3980 HE21 GLN P 643       1.196 -13.777  21.875  0.00  0.00      PROA  
ATOM   3981 HE22 GLN P 643       1.957 -12.519  22.498  0.00  0.00      PROA  
ATOM   3982  C   GLN P 643      -3.301 -11.022  25.515  0.00  0.00      PROA  
ATOM   3983  O   GLN P 643      -3.800  -9.875  25.510  0.00  0.00      PROA  
ATOM   3984  N   ASP P 644      -3.827 -11.914  26.410  0.00  0.00      PROA  
ATOM   3985  HN  ASP P 644      -3.587 -12.882  26.387  0.00  0.00      PROA  
ATOM   3986  CA  ASP P 644      -4.889 -11.578  27.286  0.00  0.00      PROA  
ATOM   3987  HA  ASP P 644      -4.676 -10.599  27.689  0.00  0.00      PROA  
ATOM   3988  CB  ASP P 644      -6.305 -11.607  26.569  0.00  0.00      PROA  
ATOM   3989  HB1 ASP P 644      -6.495 -12.545  26.004  0.00  0.00      PROA  
ATOM   3990  HB2 ASP P 644      -6.185 -10.877  25.740  0.00  0.00      PROA  
ATOM   3991  CG  ASP P 644      -7.595 -11.329  27.373  0.00  0.00      PROA  
ATOM   3992  OD1 ASP P 644      -8.647 -11.283  26.744  0.00  0.00      PROA  
ATOM   3993  OD2 ASP P 644      -7.452 -11.317  28.621  0.00  0.00      PROA  
ATOM   3994  C   ASP P 644      -4.860 -12.541  28.486  0.00  0.00      PROA  
ATOM   3995  O   ASP P 644      -4.556 -13.694  28.268  0.00  0.00      PROA  
ATOM   3996  N   THR P 645      -5.157 -12.095  29.660  0.00  0.00      PROA  
ATOM   3997  HN  THR P 645      -5.727 -11.283  29.755  0.00  0.00      PROA  
ATOM   3998  CA  THR P 645      -4.929 -12.764  30.896  0.00  0.00      PROA  
ATOM   3999  HA  THR P 645      -4.091 -13.405  30.666  0.00  0.00      PROA  
ATOM   4000  CB  THR P 645      -4.482 -11.753  32.028  0.00  0.00      PROA  
ATOM   4001  HB  THR P 645      -3.881 -11.022  31.446  0.00  0.00      PROA  
ATOM   4002  OG1 THR P 645      -3.664 -12.234  33.096  0.00  0.00      PROA  
ATOM   4003  HG1 THR P 645      -2.799 -12.229  32.680  0.00  0.00      PROA  
ATOM   4004  CG2 THR P 645      -5.678 -10.990  32.618  0.00  0.00      PROA  
ATOM   4005 HG21 THR P 645      -6.277 -10.493  31.826  0.00  0.00      PROA  
ATOM   4006 HG22 THR P 645      -5.404 -10.330  33.469  0.00  0.00      PROA  
ATOM   4007 HG23 THR P 645      -6.419 -11.638  33.133  0.00  0.00      PROA  
ATOM   4008  C   THR P 645      -6.191 -13.558  31.313  0.00  0.00      PROA  
ATOM   4009  O   THR P 645      -6.115 -14.506  32.089  0.00  0.00      PROA  
ATOM   4010  N   TYR P 646      -7.311 -13.155  30.731  0.00  0.00      PROA  
ATOM   4011  HN  TYR P 646      -7.293 -12.400  30.080  0.00  0.00      PROA  
ATOM   4012  CA  TYR P 646      -8.688 -13.699  30.940  0.00  0.00      PROA  
ATOM   4013  HA  TYR P 646      -9.322 -13.099  30.304  0.00  0.00      PROA  
ATOM   4014  CB  TYR P 646      -8.784 -15.132  30.512  0.00  0.00      PROA  
ATOM   4015  HB1 TYR P 646      -9.764 -15.548  30.829  0.00  0.00      PROA  
ATOM   4016  HB2 TYR P 646      -7.977 -15.676  31.048  0.00  0.00      PROA  
ATOM   4017  CG  TYR P 646      -8.611 -15.323  28.964  0.00  0.00      PROA  
ATOM   4018  CD1 TYR P 646      -8.929 -14.375  28.020  0.00  0.00      PROA  
ATOM   4019  HD1 TYR P 646      -9.243 -13.386  28.322  0.00  0.00      PROA  
ATOM   4020  CE1 TYR P 646      -8.824 -14.713  26.665  0.00  0.00      PROA  
ATOM   4021  HE1 TYR P 646      -9.119 -13.992  25.916  0.00  0.00      PROA  
ATOM   4022  CZ  TYR P 646      -8.188 -15.927  26.333  0.00  0.00      PROA  
ATOM   4023  OH  TYR P 646      -7.934 -16.176  24.938  0.00  0.00      PROA  
ATOM   4024  HH  TYR P 646      -7.223 -16.814  24.841  0.00  0.00      PROA  
ATOM   4025  CD2 TYR P 646      -8.104 -16.600  28.587  0.00  0.00      PROA  
ATOM   4026  HD2 TYR P 646      -7.898 -17.283  29.398  0.00  0.00      PROA  
ATOM   4027  CE2 TYR P 646      -7.796 -16.848  27.246  0.00  0.00      PROA  
ATOM   4028  HE2 TYR P 646      -7.330 -17.764  26.915  0.00  0.00      PROA  
ATOM   4029  C   TYR P 646      -9.160 -13.513  32.395  0.00  0.00      PROA  
ATOM   4030  O   TYR P 646      -9.396 -14.535  33.047  0.00  0.00      PROA  
ATOM   4031  N   THR P 647      -9.332 -12.252  32.870  0.00  0.00      PROA  
ATOM   4032  HN  THR P 647      -9.098 -11.488  32.272  0.00  0.00      PROA  
ATOM   4033  CA  THR P 647      -9.816 -12.039  34.186  0.00  0.00      PROA  
ATOM   4034  HA  THR P 647      -9.517 -12.862  34.818  0.00  0.00      PROA  
ATOM   4035  CB  THR P 647      -9.146 -10.822  34.788  0.00  0.00      PROA  
ATOM   4036  HB  THR P 647      -8.041 -10.929  34.778  0.00  0.00      PROA  
ATOM   4037  OG1 THR P 647      -9.500 -10.637  36.137  0.00  0.00      PROA  
ATOM   4038  HG1 THR P 647      -9.009  -9.848  36.378  0.00  0.00      PROA  
ATOM   4039  CG2 THR P 647      -9.678  -9.576  34.064  0.00  0.00      PROA  
ATOM   4040 HG21 THR P 647     -10.766  -9.358  34.027  0.00  0.00      PROA  
ATOM   4041 HG22 THR P 647      -9.273  -9.653  33.032  0.00  0.00      PROA  
ATOM   4042 HG23 THR P 647      -9.252  -8.631  34.464  0.00  0.00      PROA  
ATOM   4043  C   THR P 647     -11.398 -12.056  34.305  0.00  0.00      PROA  
ATOM   4044  O   THR P 647     -12.163 -12.088  33.384  0.00  0.00      PROA  
ATOM   4045  N   GLN P 648     -11.861 -12.052  35.553  0.00  0.00      PROA  
ATOM   4046  HN  GLN P 648     -11.205 -11.927  36.293  0.00  0.00      PROA  
ATOM   4047  CA  GLN P 648     -13.226 -11.997  36.075  0.00  0.00      PROA  
ATOM   4048  HA  GLN P 648     -13.181 -12.326  37.103  0.00  0.00      PROA  
ATOM   4049  CB  GLN P 648     -13.767 -10.503  36.133  0.00  0.00      PROA  
ATOM   4050  HB1 GLN P 648     -14.787 -10.548  36.571  0.00  0.00      PROA  
ATOM   4051  HB2 GLN P 648     -13.931 -10.100  35.111  0.00  0.00      PROA  
ATOM   4052  CG  GLN P 648     -12.860  -9.560  36.855  0.00  0.00      PROA  
ATOM   4053  HG1 GLN P 648     -13.425  -8.607  36.939  0.00  0.00      PROA  
ATOM   4054  HG2 GLN P 648     -11.946  -9.344  36.261  0.00  0.00      PROA  
ATOM   4055  CD  GLN P 648     -12.442  -9.785  38.337  0.00  0.00      PROA  
ATOM   4056  OE1 GLN P 648     -13.211  -9.376  39.220  0.00  0.00      PROA  
ATOM   4057  NE2 GLN P 648     -11.298 -10.428  38.601  0.00  0.00      PROA  
ATOM   4058 HE21 GLN P 648     -11.091 -10.631  39.558  0.00  0.00      PROA  
ATOM   4059 HE22 GLN P 648     -10.685 -10.583  37.826  0.00  0.00      PROA  
ATOM   4060  C   GLN P 648     -14.250 -12.920  35.352  0.00  0.00      PROA  
ATOM   4061  O   GLN P 648     -15.341 -12.465  34.925  0.00  0.00      PROA  
ATOM   4062  N   LYS P 649     -13.870 -14.185  35.196  0.00  0.00      PROA  
ATOM   4063  HN  LYS P 649     -12.993 -14.544  35.505  0.00  0.00      PROA  
ATOM   4064  CA  LYS P 649     -14.659 -15.135  34.410  0.00  0.00      PROA  
ATOM   4065  HA  LYS P 649     -14.731 -14.615  33.465  0.00  0.00      PROA  
ATOM   4066  CB  LYS P 649     -13.895 -16.475  34.035  0.00  0.00      PROA  
ATOM   4067  HB1 LYS P 649     -14.507 -17.217  33.479  0.00  0.00      PROA  
ATOM   4068  HB2 LYS P 649     -13.625 -16.951  35.003  0.00  0.00      PROA  
ATOM   4069  CG  LYS P 649     -12.542 -16.266  33.366  0.00  0.00      PROA  
ATOM   4070  HG1 LYS P 649     -11.953 -17.208  33.392  0.00  0.00      PROA  
ATOM   4071  HG2 LYS P 649     -11.808 -15.553  33.798  0.00  0.00      PROA  
ATOM   4072  CD  LYS P 649     -12.671 -15.874  31.910  0.00  0.00      PROA  
ATOM   4073  HD1 LYS P 649     -11.674 -15.621  31.491  0.00  0.00      PROA  
ATOM   4074  HD2 LYS P 649     -13.162 -14.880  31.847  0.00  0.00      PROA  
ATOM   4075  CE  LYS P 649     -13.375 -16.914  31.014  0.00  0.00      PROA  
ATOM   4076  HE1 LYS P 649     -14.443 -17.086  31.268  0.00  0.00      PROA  
ATOM   4077  HE2 LYS P 649     -12.923 -17.903  31.240  0.00  0.00      PROA  
ATOM   4078  NZ  LYS P 649     -13.289 -16.645  29.562  0.00  0.00      PROA  
ATOM   4079  HZ1 LYS P 649     -13.990 -17.131  28.966  0.00  0.00      PROA  
ATOM   4080  HZ2 LYS P 649     -12.342 -16.881  29.201  0.00  0.00      PROA  
ATOM   4081  HZ3 LYS P 649     -13.477 -15.644  29.354  0.00  0.00      PROA  
ATOM   4082  C   LYS P 649     -16.029 -15.464  34.949  0.00  0.00      PROA  
ATOM   4083  O   LYS P 649     -16.161 -15.830  36.127  0.00  0.00      PROA  
ATOM   4084  N   LEU P 650     -17.064 -15.374  34.109  0.00  0.00      PROA  
ATOM   4085  HN  LEU P 650     -16.827 -15.190  33.158  0.00  0.00      PROA  
ATOM   4086  CA  LEU P 650     -18.429 -15.422  34.504  0.00  0.00      PROA  
ATOM   4087  HA  LEU P 650     -18.585 -14.863  35.416  0.00  0.00      PROA  
ATOM   4088  CB  LEU P 650     -19.352 -14.795  33.423  0.00  0.00      PROA  
ATOM   4089  HB1 LEU P 650     -20.296 -14.546  33.953  0.00  0.00      PROA  
ATOM   4090  HB2 LEU P 650     -19.553 -15.417  32.524  0.00  0.00      PROA  
ATOM   4091  CG  LEU P 650     -18.855 -13.480  32.852  0.00  0.00      PROA  
ATOM   4092  HG  LEU P 650     -17.882 -13.624  32.334  0.00  0.00      PROA  
ATOM   4093  CD1 LEU P 650     -19.805 -12.956  31.736  0.00  0.00      PROA  
ATOM   4094 HD11 LEU P 650     -20.870 -13.060  32.034  0.00  0.00      PROA  
ATOM   4095 HD12 LEU P 650     -19.632 -13.533  30.802  0.00  0.00      PROA  
ATOM   4096 HD13 LEU P 650     -19.563 -11.914  31.436  0.00  0.00      PROA  
ATOM   4097  CD2 LEU P 650     -18.844 -12.429  33.889  0.00  0.00      PROA  
ATOM   4098 HD21 LEU P 650     -18.523 -11.458  33.455  0.00  0.00      PROA  
ATOM   4099 HD22 LEU P 650     -18.147 -12.769  34.685  0.00  0.00      PROA  
ATOM   4100 HD23 LEU P 650     -19.805 -12.251  34.416  0.00  0.00      PROA  
ATOM   4101  C   LEU P 650     -18.939 -16.793  34.748  0.00  0.00      PROA  
ATOM   4102  O   LEU P 650     -18.256 -17.769  34.484  0.00  0.00      PROA  
ATOM   4103  N   SER P 651     -20.210 -16.940  35.313  0.00  0.00      PROA  
ATOM   4104  HN  SER P 651     -20.890 -16.222  35.441  0.00  0.00      PROA  
ATOM   4105  CA  SER P 651     -20.718 -18.226  35.441  0.00  0.00      PROA  
ATOM   4106  HA  SER P 651     -19.897 -18.918  35.561  0.00  0.00      PROA  
ATOM   4107  CB  SER P 651     -21.529 -18.265  36.725  0.00  0.00      PROA  
ATOM   4108  HB1 SER P 651     -22.512 -17.772  36.568  0.00  0.00      PROA  
ATOM   4109  HB2 SER P 651     -21.099 -17.650  37.544  0.00  0.00      PROA  
ATOM   4110  OG  SER P 651     -21.775 -19.617  37.100  0.00  0.00      PROA  
ATOM   4111  HG1 SER P 651     -21.426 -19.635  37.994  0.00  0.00      PROA  
ATOM   4112  C   SER P 651     -21.571 -18.671  34.112  0.00  0.00      PROA  
ATOM   4113  O   SER P 651     -21.515 -19.881  33.724  0.00  0.00      PROA  
ATOM   4114  N   VAL P 652     -22.233 -17.729  33.411  0.00  0.00      PROA  
ATOM   4115  HN  VAL P 652     -22.475 -16.883  33.880  0.00  0.00      PROA  
ATOM   4116  CA  VAL P 652     -22.822 -17.952  32.062  0.00  0.00      PROA  
ATOM   4117  HA  VAL P 652     -23.580 -18.695  32.259  0.00  0.00      PROA  
ATOM   4118  CB  VAL P 652     -23.556 -16.690  31.541  0.00  0.00      PROA  
ATOM   4119  HB  VAL P 652     -23.095 -15.747  31.904  0.00  0.00      PROA  
ATOM   4120  CG1 VAL P 652     -23.684 -16.410  30.008  0.00  0.00      PROA  
ATOM   4121 HG11 VAL P 652     -22.663 -16.250  29.601  0.00  0.00      PROA  
ATOM   4122 HG12 VAL P 652     -24.369 -15.560  29.802  0.00  0.00      PROA  
ATOM   4123 HG13 VAL P 652     -24.196 -17.291  29.563  0.00  0.00      PROA  
ATOM   4124  CG2 VAL P 652     -24.929 -16.750  32.142  0.00  0.00      PROA  
ATOM   4125 HG21 VAL P 652     -25.617 -17.427  31.592  0.00  0.00      PROA  
ATOM   4126 HG22 VAL P 652     -25.317 -15.719  31.995  0.00  0.00      PROA  
ATOM   4127 HG23 VAL P 652     -24.779 -17.003  33.213  0.00  0.00      PROA  
ATOM   4128  C   VAL P 652     -21.870 -18.411  30.969  0.00  0.00      PROA  
ATOM   4129  O   VAL P 652     -20.791 -17.827  30.875  0.00  0.00      PROA  
ATOM   4130  N   PRO P 653     -22.151 -19.418  30.156  0.00  0.00      PROA  
ATOM   4131  CD  PRO P 653     -23.344 -20.210  30.178  0.00  0.00      PROA  
ATOM   4132  HD1 PRO P 653     -24.286 -19.621  30.187  0.00  0.00      PROA  
ATOM   4133  HD2 PRO P 653     -23.261 -20.903  31.042  0.00  0.00      PROA  
ATOM   4134  CA  PRO P 653     -21.205 -19.945  29.137  0.00  0.00      PROA  
ATOM   4135  HA  PRO P 653     -20.259 -20.112  29.629  0.00  0.00      PROA  
ATOM   4136  CB  PRO P 653     -21.797 -21.265  28.682  0.00  0.00      PROA  
ATOM   4137  HB1 PRO P 653     -21.480 -22.142  29.286  0.00  0.00      PROA  
ATOM   4138  HB2 PRO P 653     -21.607 -21.432  27.600  0.00  0.00      PROA  
ATOM   4139  CG  PRO P 653     -23.289 -21.028  28.870  0.00  0.00      PROA  
ATOM   4140  HG1 PRO P 653     -23.661 -20.383  28.045  0.00  0.00      PROA  
ATOM   4141  HG2 PRO P 653     -23.811 -22.004  28.960  0.00  0.00      PROA  
ATOM   4142  C   PRO P 653     -21.025 -18.969  27.951  0.00  0.00      PROA  
ATOM   4143  O   PRO P 653     -22.032 -18.632  27.326  0.00  0.00      PROA  
ATOM   4144  N   GLU P 654     -19.805 -18.639  27.524  0.00  0.00      PROA  
ATOM   4145  HN  GLU P 654     -18.998 -19.037  27.953  0.00  0.00      PROA  
ATOM   4146  CA  GLU P 654     -19.534 -17.690  26.511  0.00  0.00      PROA  
ATOM   4147  HA  GLU P 654     -20.359 -16.994  26.481  0.00  0.00      PROA  
ATOM   4148  CB  GLU P 654     -18.159 -16.994  26.846  0.00  0.00      PROA  
ATOM   4149  HB1 GLU P 654     -18.212 -16.710  27.919  0.00  0.00      PROA  
ATOM   4150  HB2 GLU P 654     -18.245 -16.068  26.238  0.00  0.00      PROA  
ATOM   4151  CG  GLU P 654     -16.915 -17.781  26.461  0.00  0.00      PROA  
ATOM   4152  HG1 GLU P 654     -16.590 -17.528  25.428  0.00  0.00      PROA  
ATOM   4153  HG2 GLU P 654     -17.213 -18.848  26.540  0.00  0.00      PROA  
ATOM   4154  CD  GLU P 654     -15.627 -17.535  27.283  0.00  0.00      PROA  
ATOM   4155  OE1 GLU P 654     -14.682 -16.914  26.805  0.00  0.00      PROA  
ATOM   4156  OE2 GLU P 654     -15.480 -17.919  28.493  0.00  0.00      PROA  
ATOM   4157  C   GLU P 654     -19.528 -18.412  25.180  0.00  0.00      PROA  
ATOM   4158  O   GLU P 654     -19.208 -19.590  24.978  0.00  0.00      PROA  
ATOM   4159  N   GLY P 655     -19.625 -17.582  24.106  0.00  0.00      PROA  
ATOM   4160  HN  GLY P 655     -19.721 -16.601  24.260  0.00  0.00      PROA  
ATOM   4161  CA  GLY P 655     -19.626 -18.054  22.759  0.00  0.00      PROA  
ATOM   4162  HA1 GLY P 655     -18.591 -18.300  22.573  0.00  0.00      PROA  
ATOM   4163  HA2 GLY P 655     -20.029 -17.208  22.223  0.00  0.00      PROA  
ATOM   4164  C   GLY P 655     -20.496 -19.241  22.398  0.00  0.00      PROA  
ATOM   4165  O   GLY P 655     -21.528 -19.409  22.961  0.00  0.00      PROA  
ATOM   4166  N   LEU P 656     -20.086 -20.141  21.512  0.00  0.00      PROA  
ATOM   4167  HN  LEU P 656     -19.223 -20.022  21.029  0.00  0.00      PROA  
ATOM   4168  CA  LEU P 656     -20.906 -21.251  21.124  0.00  0.00      PROA  
ATOM   4169  HA  LEU P 656     -21.819 -20.905  20.663  0.00  0.00      PROA  
ATOM   4170  CB  LEU P 656     -20.180 -22.022  19.959  0.00  0.00      PROA  
ATOM   4171  HB1 LEU P 656     -20.820 -22.820  19.527  0.00  0.00      PROA  
ATOM   4172  HB2 LEU P 656     -19.242 -22.446  20.375  0.00  0.00      PROA  
ATOM   4173  CG  LEU P 656     -19.913 -21.189  18.737  0.00  0.00      PROA  
ATOM   4174  HG  LEU P 656     -19.720 -20.162  19.115  0.00  0.00      PROA  
ATOM   4175  CD1 LEU P 656     -18.587 -21.643  18.005  0.00  0.00      PROA  
ATOM   4176 HD11 LEU P 656     -18.398 -21.039  17.092  0.00  0.00      PROA  
ATOM   4177 HD12 LEU P 656     -18.653 -22.702  17.677  0.00  0.00      PROA  
ATOM   4178 HD13 LEU P 656     -17.763 -21.533  18.743  0.00  0.00      PROA  
ATOM   4179  CD2 LEU P 656     -21.040 -21.153  17.743  0.00  0.00      PROA  
ATOM   4180 HD21 LEU P 656     -21.994 -20.757  18.154  0.00  0.00      PROA  
ATOM   4181 HD22 LEU P 656     -21.199 -22.185  17.362  0.00  0.00      PROA  
ATOM   4182 HD23 LEU P 656     -20.831 -20.515  16.858  0.00  0.00      PROA  
ATOM   4183  C   LEU P 656     -21.399 -22.300  22.167  0.00  0.00      PROA  
ATOM   4184  O   LEU P 656     -20.613 -23.045  22.688  0.00  0.00      PROA  
ATOM   4185  N   SER P 657     -22.700 -22.387  22.553  0.00  0.00      PROA  
ATOM   4186  HN  SER P 657     -23.400 -21.796  22.159  0.00  0.00      PROA  
ATOM   4187  CA  SER P 657     -23.213 -23.331  23.556  0.00  0.00      PROA  
ATOM   4188  HA  SER P 657     -22.502 -24.139  23.641  0.00  0.00      PROA  
ATOM   4189  CB  SER P 657     -23.338 -22.671  24.977  0.00  0.00      PROA  
ATOM   4190  HB1 SER P 657     -23.925 -21.728  24.967  0.00  0.00      PROA  
ATOM   4191  HB2 SER P 657     -22.295 -22.369  25.211  0.00  0.00      PROA  
ATOM   4192  OG  SER P 657     -23.868 -23.553  26.028  0.00  0.00      PROA  
ATOM   4193  HG1 SER P 657     -23.116 -23.991  26.434  0.00  0.00      PROA  
ATOM   4194  C   SER P 657     -24.573 -23.721  23.165  0.00  0.00      PROA  
ATOM   4195  O   SER P 657     -25.374 -22.853  22.943  0.00  0.00      PROA  
ATOM   4196  N   VAL P 658     -24.846 -25.067  23.180  0.00  0.00      PROA  
ATOM   4197  HN  VAL P 658     -24.101 -25.719  23.296  0.00  0.00      PROA  
ATOM   4198  CA  VAL P 658     -26.242 -25.562  23.296  0.00  0.00      PROA  
ATOM   4199  HA  VAL P 658     -26.723 -25.328  22.358  0.00  0.00      PROA  
ATOM   4200  CB  VAL P 658     -26.334 -27.140  23.338  0.00  0.00      PROA  
ATOM   4201  HB  VAL P 658     -25.677 -27.656  24.071  0.00  0.00      PROA  
ATOM   4202  CG1 VAL P 658     -27.778 -27.719  23.670  0.00  0.00      PROA  
ATOM   4203 HG11 VAL P 658     -28.591 -27.241  23.081  0.00  0.00      PROA  
ATOM   4204 HG12 VAL P 658     -27.957 -27.560  24.755  0.00  0.00      PROA  
ATOM   4205 HG13 VAL P 658     -27.719 -28.819  23.525  0.00  0.00      PROA  
ATOM   4206  CG2 VAL P 658     -25.796 -27.588  22.005  0.00  0.00      PROA  
ATOM   4207 HG21 VAL P 658     -26.336 -27.071  21.183  0.00  0.00      PROA  
ATOM   4208 HG22 VAL P 658     -26.032 -28.672  21.952  0.00  0.00      PROA  
ATOM   4209 HG23 VAL P 658     -24.711 -27.549  21.768  0.00  0.00      PROA  
ATOM   4210  C   VAL P 658     -26.982 -25.034  24.501  0.00  0.00      PROA  
ATOM   4211  O   VAL P 658     -26.634 -25.404  25.662  0.00  0.00      PROA  
ATOM   4212  N   SER P 659     -27.982 -24.167  24.180  0.00  0.00      PROA  
ATOM   4213  HN  SER P 659     -28.092 -24.034  23.198  0.00  0.00      PROA  
ATOM   4214  CA  SER P 659     -28.658 -23.252  25.068  0.00  0.00      PROA  
ATOM   4215  HA  SER P 659     -28.812 -23.711  26.033  0.00  0.00      PROA  
ATOM   4216  CB  SER P 659     -27.949 -21.822  25.136  0.00  0.00      PROA  
ATOM   4217  HB1 SER P 659     -26.962 -21.955  25.629  0.00  0.00      PROA  
ATOM   4218  HB2 SER P 659     -28.492 -21.103  25.785  0.00  0.00      PROA  
ATOM   4219  OG  SER P 659     -27.500 -21.230  23.873  0.00  0.00      PROA  
ATOM   4220  HG1 SER P 659     -26.830 -21.793  23.478  0.00  0.00      PROA  
ATOM   4221  C   SER P 659     -30.018 -22.988  24.420  0.00  0.00      PROA  
ATOM   4222  O   SER P 659     -30.213 -23.370  23.285  0.00  0.00      PROA  
ATOM   4223  N   ASN P 660     -31.001 -22.347  25.122  0.00  0.00      PROA  
ATOM   4224  HN  ASN P 660     -30.904 -22.131  26.091  0.00  0.00      PROA  
ATOM   4225  CA  ASN P 660     -32.369 -22.139  24.657  0.00  0.00      PROA  
ATOM   4226  HA  ASN P 660     -32.543 -22.691  23.745  0.00  0.00      PROA  
ATOM   4227  CB  ASN P 660     -33.413 -22.462  25.725  0.00  0.00      PROA  
ATOM   4228  HB1 ASN P 660     -34.439 -22.509  25.300  0.00  0.00      PROA  
ATOM   4229  HB2 ASN P 660     -33.331 -21.677  26.506  0.00  0.00      PROA  
ATOM   4230  CG  ASN P 660     -33.119 -23.939  26.239  0.00  0.00      PROA  
ATOM   4231  OD1 ASN P 660     -33.589 -24.973  25.724  0.00  0.00      PROA  
ATOM   4232  ND2 ASN P 660     -32.322 -24.109  27.269  0.00  0.00      PROA  
ATOM   4233 HD21 ASN P 660     -32.437 -25.013  27.680  0.00  0.00      PROA  
ATOM   4234 HD22 ASN P 660     -31.778 -23.465  27.807  0.00  0.00      PROA  
ATOM   4235  C   ASN P 660     -32.618 -20.660  24.295  0.00  0.00      PROA  
ATOM   4236  O   ASN P 660     -32.428 -19.850  25.238  0.00  0.00      PROA  
ATOM   4237  N   PRO P 661     -32.890 -20.289  23.021  0.00  0.00      PROA  
ATOM   4238  CD  PRO P 661     -32.906 -21.093  21.769  0.00  0.00      PROA  
ATOM   4239  HD1 PRO P 661     -33.776 -21.769  21.629  0.00  0.00      PROA  
ATOM   4240  HD2 PRO P 661     -32.027 -21.750  21.594  0.00  0.00      PROA  
ATOM   4241  CA  PRO P 661     -33.387 -18.923  22.773  0.00  0.00      PROA  
ATOM   4242  HA  PRO P 661     -32.614 -18.223  23.052  0.00  0.00      PROA  
ATOM   4243  CB  PRO P 661     -33.600 -18.809  21.303  0.00  0.00      PROA  
ATOM   4244  HB1 PRO P 661     -33.371 -17.814  20.867  0.00  0.00      PROA  
ATOM   4245  HB2 PRO P 661     -34.677 -18.972  21.083  0.00  0.00      PROA  
ATOM   4246  CG  PRO P 661     -33.025 -20.086  20.639  0.00  0.00      PROA  
ATOM   4247  HG1 PRO P 661     -33.547 -20.410  19.714  0.00  0.00      PROA  
ATOM   4248  HG2 PRO P 661     -32.004 -19.678  20.480  0.00  0.00      PROA  
ATOM   4249  C   PRO P 661     -34.642 -18.471  23.558  0.00  0.00      PROA  
ATOM   4250  O   PRO P 661     -35.621 -19.220  23.635  0.00  0.00      PROA  
ATOM   4251  N   THR P 662     -34.640 -17.293  24.163  0.00  0.00      PROA  
ATOM   4252  HN  THR P 662     -33.813 -16.762  23.994  0.00  0.00      PROA  
ATOM   4253  CA  THR P 662     -35.703 -16.747  24.946  0.00  0.00      PROA  
ATOM   4254  HA  THR P 662     -35.930 -17.453  25.731  0.00  0.00      PROA  
ATOM   4255  CB  THR P 662     -35.218 -15.501  25.583  0.00  0.00      PROA  
ATOM   4256  HB  THR P 662     -34.693 -14.909  24.803  0.00  0.00      PROA  
ATOM   4257  OG1 THR P 662     -34.213 -15.697  26.480  0.00  0.00      PROA  
ATOM   4258  HG1 THR P 662     -33.987 -16.620  26.341  0.00  0.00      PROA  
ATOM   4259  CG2 THR P 662     -36.313 -14.833  26.347  0.00  0.00      PROA  
ATOM   4260 HG21 THR P 662     -37.136 -14.491  25.684  0.00  0.00      PROA  
ATOM   4261 HG22 THR P 662     -35.939 -13.857  26.724  0.00  0.00      PROA  
ATOM   4262 HG23 THR P 662     -36.661 -15.411  27.229  0.00  0.00      PROA  
ATOM   4263  C   THR P 662     -37.019 -16.557  24.196  0.00  0.00      PROA  
ATOM   4264  O   THR P 662     -37.052 -16.253  23.001  0.00  0.00      PROA  
ATOM   4265  N   GLU P 663     -38.157 -16.708  24.840  0.00  0.00      PROA  
ATOM   4266  HN  GLU P 663     -38.110 -16.980  25.798  0.00  0.00      PROA  
ATOM   4267  CA  GLU P 663     -39.421 -16.439  24.282  0.00  0.00      PROA  
ATOM   4268  HA  GLU P 663     -39.557 -17.024  23.385  0.00  0.00      PROA  
ATOM   4269  CB  GLU P 663     -40.540 -16.923  25.202  0.00  0.00      PROA  
ATOM   4270  HB1 GLU P 663     -41.455 -16.421  24.823  0.00  0.00      PROA  
ATOM   4271  HB2 GLU P 663     -40.629 -16.422  26.190  0.00  0.00      PROA  
ATOM   4272  CG  GLU P 663     -40.782 -18.418  25.242  0.00  0.00      PROA  
ATOM   4273  HG1 GLU P 663     -39.899 -18.854  25.756  0.00  0.00      PROA  
ATOM   4274  HG2 GLU P 663     -40.880 -18.930  24.261  0.00  0.00      PROA  
ATOM   4275  CD  GLU P 663     -41.961 -18.859  26.014  0.00  0.00      PROA  
ATOM   4276  OE1 GLU P 663     -41.771 -19.813  26.835  0.00  0.00      PROA  
ATOM   4277  OE2 GLU P 663     -43.094 -18.320  25.702  0.00  0.00      PROA  
ATOM   4278  C   GLU P 663     -39.629 -15.017  23.692  0.00  0.00      PROA  
ATOM   4279  O   GLU P 663     -39.198 -14.031  24.210  0.00  0.00      PROA  
ATOM   4280  N   ARG P 664     -40.359 -14.990  22.499  0.00  0.00      PROA  
ATOM   4281  HN  ARG P 664     -40.712 -15.826  22.086  0.00  0.00      PROA  
ATOM   4282  CA  ARG P 664     -40.559 -13.830  21.701  0.00  0.00      PROA  
ATOM   4283  HA  ARG P 664     -39.545 -13.469  21.607  0.00  0.00      PROA  
ATOM   4284  CB  ARG P 664     -41.166 -14.124  20.265  0.00  0.00      PROA  
ATOM   4285  HB1 ARG P 664     -41.414 -13.253  19.622  0.00  0.00      PROA  
ATOM   4286  HB2 ARG P 664     -42.149 -14.620  20.414  0.00  0.00      PROA  
ATOM   4287  CG  ARG P 664     -40.171 -14.986  19.469  0.00  0.00      PROA  
ATOM   4288  HG1 ARG P 664     -40.004 -16.002  19.887  0.00  0.00      PROA  
ATOM   4289  HG2 ARG P 664     -39.174 -14.504  19.553  0.00  0.00      PROA  
ATOM   4290  CD  ARG P 664     -40.250 -15.006  17.947  0.00  0.00      PROA  
ATOM   4291  HD1 ARG P 664     -40.349 -13.971  17.555  0.00  0.00      PROA  
ATOM   4292  HD2 ARG P 664     -41.036 -15.660  17.513  0.00  0.00      PROA  
ATOM   4293  NE  ARG P 664     -38.967 -15.510  17.462  0.00  0.00      PROA  
ATOM   4294  HE  ARG P 664     -38.280 -14.816  17.245  0.00  0.00      PROA  
ATOM   4295  CZ  ARG P 664     -38.553 -16.745  17.248  0.00  0.00      PROA  
ATOM   4296  NH1 ARG P 664     -39.240 -17.784  17.657  0.00  0.00      PROA  
ATOM   4297 HH11 ARG P 664     -39.999 -17.717  18.304  0.00  0.00      PROA  
ATOM   4298 HH12 ARG P 664     -38.834 -18.685  17.501  0.00  0.00      PROA  
ATOM   4299  NH2 ARG P 664     -37.438 -17.022  16.601  0.00  0.00      PROA  
ATOM   4300 HH21 ARG P 664     -36.950 -16.199  16.310  0.00  0.00      PROA  
ATOM   4301 HH22 ARG P 664     -37.363 -17.962  16.267  0.00  0.00      PROA  
ATOM   4302  C   ARG P 664     -41.490 -12.751  22.308  0.00  0.00      PROA  
ATOM   4303  O   ARG P 664     -42.511 -13.058  22.954  0.00  0.00      PROA  
ATOM   4304  N   ASP P 665     -41.121 -11.505  22.069  0.00  0.00      PROA  
ATOM   4305  HN  ASP P 665     -40.192 -11.376  21.729  0.00  0.00      PROA  
ATOM   4306  CA  ASP P 665     -41.842 -10.338  22.662  0.00  0.00      PROA  
ATOM   4307  HA  ASP P 665     -41.819 -10.360  23.741  0.00  0.00      PROA  
ATOM   4308  CB  ASP P 665     -40.986  -9.061  22.331  0.00  0.00      PROA  
ATOM   4309  HB1 ASP P 665     -41.526  -8.160  22.694  0.00  0.00      PROA  
ATOM   4310  HB2 ASP P 665     -40.733  -9.054  21.250  0.00  0.00      PROA  
ATOM   4311  CG  ASP P 665     -39.698  -9.022  23.064  0.00  0.00      PROA  
ATOM   4312  OD1 ASP P 665     -38.769  -8.245  22.738  0.00  0.00      PROA  
ATOM   4313  OD2 ASP P 665     -39.653  -9.641  24.138  0.00  0.00      PROA  
ATOM   4314  C   ASP P 665     -43.322 -10.209  22.255  0.00  0.00      PROA  
ATOM   4315  O   ASP P 665     -44.184  -9.950  23.054  0.00  0.00      PROA  
ATOM   4316  N   TRP P 666     -43.560 -10.527  20.914  0.00  0.00      PROA  
ATOM   4317  HN  TRP P 666     -42.838 -10.872  20.318  0.00  0.00      PROA  
ATOM   4318  CA  TRP P 666     -44.856 -10.314  20.343  0.00  0.00      PROA  
ATOM   4319  HA  TRP P 666     -45.570 -10.268  21.152  0.00  0.00      PROA  
ATOM   4320  CB  TRP P 666     -44.950  -8.986  19.478  0.00  0.00      PROA  
ATOM   4321  HB1 TRP P 666     -44.716  -8.232  20.260  0.00  0.00      PROA  
ATOM   4322  HB2 TRP P 666     -46.004  -8.823  19.165  0.00  0.00      PROA  
ATOM   4323  CG  TRP P 666     -43.960  -8.869  18.381  0.00  0.00      PROA  
ATOM   4324  CD1 TRP P 666     -44.175  -9.250  17.105  0.00  0.00      PROA  
ATOM   4325  HD1 TRP P 666     -45.160  -9.578  16.807  0.00  0.00      PROA  
ATOM   4326  NE1 TRP P 666     -43.118  -9.095  16.281  0.00  0.00      PROA  
ATOM   4327  HE1 TRP P 666     -42.959  -9.604  15.464  0.00  0.00      PROA  
ATOM   4328  CE2 TRP P 666     -42.084  -8.577  17.082  0.00  0.00      PROA  
ATOM   4329  CD2 TRP P 666     -42.617  -8.308  18.396  0.00  0.00      PROA  
ATOM   4330  CE3 TRP P 666     -41.830  -7.631  19.311  0.00  0.00      PROA  
ATOM   4331  HE3 TRP P 666     -42.320  -7.370  20.237  0.00  0.00      PROA  
ATOM   4332  CZ3 TRP P 666     -40.519  -7.311  18.939  0.00  0.00      PROA  
ATOM   4333  HZ3 TRP P 666     -39.915  -6.732  19.622  0.00  0.00      PROA  
ATOM   4334  CZ2 TRP P 666     -40.798  -8.262  16.776  0.00  0.00      PROA  
ATOM   4335  HZ2 TRP P 666     -40.391  -8.493  15.802  0.00  0.00      PROA  
ATOM   4336  CH2 TRP P 666     -40.003  -7.706  17.716  0.00  0.00      PROA  
ATOM   4337  HH2 TRP P 666     -38.975  -7.489  17.468  0.00  0.00      PROA  
ATOM   4338  C   TRP P 666     -45.314 -11.489  19.593  0.00  0.00      PROA  
ATOM   4339  O   TRP P 666     -44.486 -12.334  19.215  0.00  0.00      PROA  
ATOM   4340  N   LEU P 667     -46.621 -11.560  19.319  0.00  0.00      PROA  
ATOM   4341  HN  LEU P 667     -47.253 -10.890  19.701  0.00  0.00      PROA  
ATOM   4342  CA  LEU P 667     -47.190 -12.753  18.681  0.00  0.00      PROA  
ATOM   4343  HA  LEU P 667     -46.411 -13.467  18.456  0.00  0.00      PROA  
ATOM   4344  CB  LEU P 667     -48.160 -13.461  19.649  0.00  0.00      PROA  
ATOM   4345  HB1 LEU P 667     -48.846 -12.680  20.043  0.00  0.00      PROA  
ATOM   4346  HB2 LEU P 667     -47.538 -13.714  20.535  0.00  0.00      PROA  
ATOM   4347  CG  LEU P 667     -48.810 -14.753  19.156  0.00  0.00      PROA  
ATOM   4348  HG  LEU P 667     -49.407 -14.528  18.247  0.00  0.00      PROA  
ATOM   4349  CD1 LEU P 667     -47.700 -15.810  18.769  0.00  0.00      PROA  
ATOM   4350 HD11 LEU P 667     -48.169 -16.693  18.285  0.00  0.00      PROA  
ATOM   4351 HD12 LEU P 667     -47.130 -15.958  19.711  0.00  0.00      PROA  
ATOM   4352 HD13 LEU P 667     -47.055 -15.385  17.970  0.00  0.00      PROA  
ATOM   4353  CD2 LEU P 667     -49.677 -15.397  20.177  0.00  0.00      PROA  
ATOM   4354 HD21 LEU P 667     -50.303 -16.199  19.732  0.00  0.00      PROA  
ATOM   4355 HD22 LEU P 667     -50.445 -14.690  20.558  0.00  0.00      PROA  
ATOM   4356 HD23 LEU P 667     -49.068 -15.743  21.039  0.00  0.00      PROA  
ATOM   4357  C   LEU P 667     -47.927 -12.422  17.392  0.00  0.00      PROA  
ATOM   4358  O   LEU P 667     -48.993 -11.809  17.382  0.00  0.00      PROA  
ATOM   4359  N   ILE P 668     -47.251 -12.859  16.283  0.00  0.00      PROA  
ATOM   4360  HN  ILE P 668     -46.432 -13.383  16.503  0.00  0.00      PROA  
ATOM   4361  CA  ILE P 668     -47.799 -12.910  14.890  0.00  0.00      PROA  
ATOM   4362  HA  ILE P 668     -47.012 -13.401  14.337  0.00  0.00      PROA  
ATOM   4363  CB  ILE P 668     -49.184 -13.630  14.672  0.00  0.00      PROA  
ATOM   4364  HB  ILE P 668     -50.001 -13.131  15.235  0.00  0.00      PROA  
ATOM   4365  CG2 ILE P 668     -49.688 -13.663  13.214  0.00  0.00      PROA  
ATOM   4366 HG21 ILE P 668     -50.631 -14.251  13.237  0.00  0.00      PROA  
ATOM   4367 HG22 ILE P 668     -48.942 -14.225  12.613  0.00  0.00      PROA  
ATOM   4368 HG23 ILE P 668     -49.921 -12.663  12.788  0.00  0.00      PROA  
ATOM   4369  CG1 ILE P 668     -49.095 -15.082  15.174  0.00  0.00      PROA  
ATOM   4370 HG11 ILE P 668     -48.569 -15.222  16.143  0.00  0.00      PROA  
ATOM   4371 HG12 ILE P 668     -48.412 -15.695  14.549  0.00  0.00      PROA  
ATOM   4372  CD  ILE P 668     -50.443 -15.754  15.432  0.00  0.00      PROA  
ATOM   4373  HD1 ILE P 668     -50.234 -16.744  15.890  0.00  0.00      PROA  
ATOM   4374  HD2 ILE P 668     -50.944 -15.936  14.457  0.00  0.00      PROA  
ATOM   4375  HD3 ILE P 668     -51.029 -15.142  16.150  0.00  0.00      PROA  
ATOM   4376  C   ILE P 668     -47.804 -11.573  14.242  0.00  0.00      PROA  
ATOM   4377  O   ILE P 668     -47.215 -11.363  13.178  0.00  0.00      PROA  
ATOM   4378  N   HSD P 669     -48.371 -10.571  14.880  0.00  0.00      PROA  
ATOM   4379  HN  HSD P 669     -48.641 -10.741  15.824  0.00  0.00      PROA  
ATOM   4380  CA  HSD P 669     -48.238  -9.184  14.472  0.00  0.00      PROA  
ATOM   4381  HA  HSD P 669     -47.504  -9.201  13.679  0.00  0.00      PROA  
ATOM   4382  CB  HSD P 669     -49.660  -8.606  13.960  0.00  0.00      PROA  
ATOM   4383  HB1 HSD P 669     -49.652  -7.516  13.744  0.00  0.00      PROA  
ATOM   4384  HB2 HSD P 669     -50.310  -8.798  14.840  0.00  0.00      PROA  
ATOM   4385  ND1 HSD P 669     -50.014  -9.230  11.512  0.00  0.00      PROA  
ATOM   4386  HD1 HSD P 669     -49.314  -8.631  11.123  0.00  0.00      PROA  
ATOM   4387  CG  HSD P 669     -50.299  -9.373  12.850  0.00  0.00      PROA  
ATOM   4388  CE1 HSD P 669     -50.810 -10.134  10.921  0.00  0.00      PROA  
ATOM   4389  HE1 HSD P 669     -50.810 -10.353   9.853  0.00  0.00      PROA  
ATOM   4390  NE2 HSD P 669     -51.587 -10.826  11.791  0.00  0.00      PROA  
ATOM   4391  CD2 HSD P 669     -51.195 -10.325  12.957  0.00  0.00      PROA  
ATOM   4392  HD2 HSD P 669     -51.720 -10.489  13.889  0.00  0.00      PROA  
ATOM   4393  C   HSD P 669     -47.927  -8.341  15.602  0.00  0.00      PROA  
ATOM   4394  O   HSD P 669     -48.052  -8.791  16.658  0.00  0.00      PROA  
ATOM   4395  N   PRO P 670     -47.476  -7.115  15.384  0.00  0.00      PROA  
ATOM   4396  CD  PRO P 670     -46.733  -6.805  14.163  0.00  0.00      PROA  
ATOM   4397  HD1 PRO P 670     -47.367  -6.896  13.254  0.00  0.00      PROA  
ATOM   4398  HD2 PRO P 670     -45.790  -7.380  14.048  0.00  0.00      PROA  
ATOM   4399  CA  PRO P 670     -47.136  -6.161  16.476  0.00  0.00      PROA  
ATOM   4400  HA  PRO P 670     -47.105  -6.632  17.447  0.00  0.00      PROA  
ATOM   4401  CB  PRO P 670     -45.844  -5.577  15.999  0.00  0.00      PROA  
ATOM   4402  HB1 PRO P 670     -44.971  -6.260  16.077  0.00  0.00      PROA  
ATOM   4403  HB2 PRO P 670     -45.529  -4.655  16.532  0.00  0.00      PROA  
ATOM   4404  CG  PRO P 670     -46.074  -5.409  14.481  0.00  0.00      PROA  
ATOM   4405  HG1 PRO P 670     -46.718  -4.549  14.198  0.00  0.00      PROA  
ATOM   4406  HG2 PRO P 670     -45.107  -5.282  13.949  0.00  0.00      PROA  
ATOM   4407  C   PRO P 670     -48.204  -5.050  16.638  0.00  0.00      PROA  
ATOM   4408  O   PRO P 670     -47.807  -3.929  16.862  0.00  0.00      PROA  
ATOM   4409  N   LEU P 671     -49.571  -5.401  16.633  0.00  0.00      PROA  
ATOM   4410  HN  LEU P 671     -49.944  -6.306  16.819  0.00  0.00      PROA  
ATOM   4411  CA  LEU P 671     -50.563  -4.336  16.678  0.00  0.00      PROA  
ATOM   4412  HA  LEU P 671     -50.171  -3.354  16.457  0.00  0.00      PROA  
ATOM   4413  CB  LEU P 671     -51.609  -4.343  15.551  0.00  0.00      PROA  
ATOM   4414  HB1 LEU P 671     -52.134  -3.364  15.515  0.00  0.00      PROA  
ATOM   4415  HB2 LEU P 671     -52.397  -5.110  15.708  0.00  0.00      PROA  
ATOM   4416  CG  LEU P 671     -51.021  -4.610  14.168  0.00  0.00      PROA  
ATOM   4417  HG  LEU P 671     -50.521  -5.600  14.232  0.00  0.00      PROA  
ATOM   4418  CD1 LEU P 671     -52.070  -4.623  13.099  0.00  0.00      PROA  
ATOM   4419 HD11 LEU P 671     -51.817  -5.384  12.330  0.00  0.00      PROA  
ATOM   4420 HD12 LEU P 671     -52.371  -3.658  12.639  0.00  0.00      PROA  
ATOM   4421 HD13 LEU P 671     -53.030  -5.051  13.459  0.00  0.00      PROA  
ATOM   4422  CD2 LEU P 671     -50.011  -3.517  13.656  0.00  0.00      PROA  
ATOM   4423 HD21 LEU P 671     -49.647  -3.838  12.657  0.00  0.00      PROA  
ATOM   4424 HD22 LEU P 671     -49.106  -3.388  14.289  0.00  0.00      PROA  
ATOM   4425 HD23 LEU P 671     -50.557  -2.551  13.597  0.00  0.00      PROA  
ATOM   4426  C   LEU P 671     -51.272  -4.349  18.033  0.00  0.00      PROA  
ATOM   4427  O   LEU P 671     -52.198  -3.602  18.328  0.00  0.00      PROA  
ATOM   4428  N   GLY P 672     -50.844  -5.274  18.952  0.00  0.00      PROA  
ATOM   4429  HN  GLY P 672     -50.121  -5.925  18.735  0.00  0.00      PROA  
ATOM   4430  CA  GLY P 672     -51.566  -5.401  20.199  0.00  0.00      PROA  
ATOM   4431  HA1 GLY P 672     -51.618  -6.472  20.333  0.00  0.00      PROA  
ATOM   4432  HA2 GLY P 672     -52.501  -4.861  20.210  0.00  0.00      PROA  
ATOM   4433  C   GLY P 672     -50.697  -4.966  21.374  0.00  0.00      PROA  
ATOM   4434  O   GLY P 672     -51.055  -5.286  22.472  0.00  0.00      PROA  
ATOM   4435  N   ILE P 673     -49.483  -4.439  21.115  0.00  0.00      PROA  
ATOM   4436  HN  ILE P 673     -49.109  -4.330  20.198  0.00  0.00      PROA  
ATOM   4437  CA  ILE P 673     -48.592  -3.906  22.121  0.00  0.00      PROA  
ATOM   4438  HA  ILE P 673     -49.173  -3.419  22.889  0.00  0.00      PROA  
ATOM   4439  CB  ILE P 673     -47.722  -5.059  22.638  0.00  0.00      PROA  
ATOM   4440  HB  ILE P 673     -48.349  -5.937  22.904  0.00  0.00      PROA  
ATOM   4441  CG2 ILE P 673     -46.637  -5.475  21.625  0.00  0.00      PROA  
ATOM   4442 HG21 ILE P 673     -47.071  -6.047  20.776  0.00  0.00      PROA  
ATOM   4443 HG22 ILE P 673     -45.971  -6.236  22.084  0.00  0.00      PROA  
ATOM   4444 HG23 ILE P 673     -45.958  -4.703  21.203  0.00  0.00      PROA  
ATOM   4445  CG1 ILE P 673     -46.883  -4.818  23.896  0.00  0.00      PROA  
ATOM   4446 HG11 ILE P 673     -46.220  -3.939  23.743  0.00  0.00      PROA  
ATOM   4447 HG12 ILE P 673     -46.271  -5.723  24.098  0.00  0.00      PROA  
ATOM   4448  CD  ILE P 673     -47.772  -4.735  25.136  0.00  0.00      PROA  
ATOM   4449  HD1 ILE P 673     -48.475  -3.884  25.015  0.00  0.00      PROA  
ATOM   4450  HD2 ILE P 673     -47.207  -4.372  26.022  0.00  0.00      PROA  
ATOM   4451  HD3 ILE P 673     -48.175  -5.755  25.310  0.00  0.00      PROA  
ATOM   4452  C   ILE P 673     -47.739  -2.870  21.393  0.00  0.00      PROA  
ATOM   4453  O   ILE P 673     -47.801  -2.588  20.216  0.00  0.00      PROA  
ATOM   4454  N   ARG P 674     -46.989  -2.074  22.213  0.00  0.00      PROA  
ATOM   4455  HN  ARG P 674     -46.914  -2.262  23.190  0.00  0.00      PROA  
ATOM   4456  CA  ARG P 674     -46.246  -0.913  21.730  0.00  0.00      PROA  
ATOM   4457  HA  ARG P 674     -45.612  -0.671  22.570  0.00  0.00      PROA  
ATOM   4458  CB  ARG P 674     -45.172  -1.339  20.668  0.00  0.00      PROA  
ATOM   4459  HB1 ARG P 674     -44.936  -0.321  20.289  0.00  0.00      PROA  
ATOM   4460  HB2 ARG P 674     -45.642  -1.836  19.793  0.00  0.00      PROA  
ATOM   4461  CG  ARG P 674     -43.884  -2.118  21.043  0.00  0.00      PROA  
ATOM   4462  HG1 ARG P 674     -43.371  -2.122  20.057  0.00  0.00      PROA  
ATOM   4463  HG2 ARG P 674     -44.124  -3.187  21.230  0.00  0.00      PROA  
ATOM   4464  CD  ARG P 674     -43.025  -1.559  22.187  0.00  0.00      PROA  
ATOM   4465  HD1 ARG P 674     -42.028  -2.032  22.314  0.00  0.00      PROA  
ATOM   4466  HD2 ARG P 674     -43.622  -1.586  23.123  0.00  0.00      PROA  
ATOM   4467  NE  ARG P 674     -42.642  -0.153  21.854  0.00  0.00      PROA  
ATOM   4468  HE  ARG P 674     -42.319   0.027  20.925  0.00  0.00      PROA  
ATOM   4469  CZ  ARG P 674     -42.217   0.762  22.685  0.00  0.00      PROA  
ATOM   4470  NH1 ARG P 674     -42.052   0.566  23.947  0.00  0.00      PROA  
ATOM   4471 HH11 ARG P 674     -42.069  -0.397  24.216  0.00  0.00      PROA  
ATOM   4472 HH12 ARG P 674     -41.375   1.186  24.343  0.00  0.00      PROA  
ATOM   4473  NH2 ARG P 674     -41.738   1.900  22.211  0.00  0.00      PROA  
ATOM   4474 HH21 ARG P 674     -41.261   2.498  22.856  0.00  0.00      PROA  
ATOM   4475 HH22 ARG P 674     -41.807   2.070  21.228  0.00  0.00      PROA  
ATOM   4476  C   ARG P 674     -47.056   0.333  21.336  0.00  0.00      PROA  
ATOM   4477  O   ARG P 674     -48.310   0.336  21.438  0.00  0.00      PROA  
ATOM   4478  N   VAL P 675     -46.405   1.463  21.115  0.00  0.00      PROA  
ATOM   4479  HN  VAL P 675     -45.423   1.288  21.116  0.00  0.00      PROA  
ATOM   4480  CA  VAL P 675     -46.880   2.771  20.849  0.00  0.00      PROA  
ATOM   4481  HA  VAL P 675     -47.538   3.164  21.610  0.00  0.00      PROA  
ATOM   4482  CB  VAL P 675     -45.749   3.728  20.960  0.00  0.00      PROA  
ATOM   4483  HB  VAL P 675     -44.899   3.321  20.372  0.00  0.00      PROA  
ATOM   4484  CG1 VAL P 675     -46.174   5.225  20.562  0.00  0.00      PROA  
ATOM   4485 HG11 VAL P 675     -47.109   5.425  21.128  0.00  0.00      PROA  
ATOM   4486 HG12 VAL P 675     -46.281   5.202  19.457  0.00  0.00      PROA  
ATOM   4487 HG13 VAL P 675     -45.358   5.949  20.772  0.00  0.00      PROA  
ATOM   4488  CG2 VAL P 675     -45.443   3.754  22.482  0.00  0.00      PROA  
ATOM   4489 HG21 VAL P 675     -45.337   2.746  22.938  0.00  0.00      PROA  
ATOM   4490 HG22 VAL P 675     -46.185   4.357  23.048  0.00  0.00      PROA  
ATOM   4491 HG23 VAL P 675     -44.540   4.387  22.614  0.00  0.00      PROA  
ATOM   4492  C   VAL P 675     -47.647   2.887  19.531  0.00  0.00      PROA  
ATOM   4493  O   VAL P 675     -47.175   2.421  18.519  0.00  0.00      PROA  
ATOM   4494  N   GLU P 676     -48.753   3.640  19.573  0.00  0.00      PROA  
ATOM   4495  HN  GLU P 676     -49.115   3.919  20.458  0.00  0.00      PROA  
ATOM   4496  CA  GLU P 676     -49.486   4.052  18.337  0.00  0.00      PROA  
ATOM   4497  HA  GLU P 676     -50.052   3.196  18.000  0.00  0.00      PROA  
ATOM   4498  CB  GLU P 676     -50.627   5.051  18.811  0.00  0.00      PROA  
ATOM   4499  HB1 GLU P 676     -51.152   5.516  17.950  0.00  0.00      PROA  
ATOM   4500  HB2 GLU P 676     -50.033   5.859  19.290  0.00  0.00      PROA  
ATOM   4501  CG  GLU P 676     -51.702   4.401  19.737  0.00  0.00      PROA  
ATOM   4502  HG1 GLU P 676     -51.815   3.337  19.436  0.00  0.00      PROA  
ATOM   4503  HG2 GLU P 676     -52.619   5.000  19.552  0.00  0.00      PROA  
ATOM   4504  CD  GLU P 676     -51.345   4.498  21.217  0.00  0.00      PROA  
ATOM   4505  OE1 GLU P 676     -50.413   3.832  21.692  0.00  0.00      PROA  
ATOM   4506  OE2 GLU P 676     -52.022   5.314  21.884  0.00  0.00      PROA  
ATOM   4507  C   GLU P 676     -48.706   4.512  17.103  0.00  0.00      PROA  
ATOM   4508  O   GLU P 676     -47.809   5.371  17.239  0.00  0.00      PROA  
ATOM   4509  N   PHE P 677     -48.996   4.097  15.834  0.00  0.00      PROA  
ATOM   4510  HN  PHE P 677     -49.659   3.395  15.589  0.00  0.00      PROA  
ATOM   4511  CA  PHE P 677     -48.382   4.666  14.647  0.00  0.00      PROA  
ATOM   4512  HA  PHE P 677     -47.396   5.013  14.920  0.00  0.00      PROA  
ATOM   4513  CB  PHE P 677     -48.256   3.585  13.505  0.00  0.00      PROA  
ATOM   4514  HB1 PHE P 677     -49.080   3.342  12.801  0.00  0.00      PROA  
ATOM   4515  HB2 PHE P 677     -48.114   2.674  14.125  0.00  0.00      PROA  
ATOM   4516  CG  PHE P 677     -47.027   3.748  12.685  0.00  0.00      PROA  
ATOM   4517  CD1 PHE P 677     -46.999   4.636  11.610  0.00  0.00      PROA  
ATOM   4518  HD1 PHE P 677     -47.908   5.150  11.336  0.00  0.00      PROA  
ATOM   4519  CE1 PHE P 677     -45.908   4.832  10.816  0.00  0.00      PROA  
ATOM   4520  HE1 PHE P 677     -45.941   5.591  10.048  0.00  0.00      PROA  
ATOM   4521  CZ  PHE P 677     -44.683   4.177  11.155  0.00  0.00      PROA  
ATOM   4522  HZ  PHE P 677     -43.790   4.548  10.674  0.00  0.00      PROA  
ATOM   4523  CD2 PHE P 677     -45.867   3.006  12.961  0.00  0.00      PROA  
ATOM   4524  HD2 PHE P 677     -45.781   2.295  13.769  0.00  0.00      PROA  
ATOM   4525  CE2 PHE P 677     -44.703   3.298  12.222  0.00  0.00      PROA  
ATOM   4526  HE2 PHE P 677     -43.855   2.793  12.661  0.00  0.00      PROA  
ATOM   4527  C   PHE P 677     -49.190   5.832  14.046  0.00  0.00      PROA  
ATOM   4528  O   PHE P 677     -50.320   5.695  13.639  0.00  0.00      PROA  
ATOM   4529  N   PRO P 678     -48.725   7.096  13.940  0.00  0.00      PROA  
ATOM   4530  CD  PRO P 678     -47.405   7.514  14.376  0.00  0.00      PROA  
ATOM   4531  HD1 PRO P 678     -46.672   6.705  14.171  0.00  0.00      PROA  
ATOM   4532  HD2 PRO P 678     -47.406   7.675  15.476  0.00  0.00      PROA  
ATOM   4533  CA  PRO P 678     -49.564   8.156  13.521  0.00  0.00      PROA  
ATOM   4534  HA  PRO P 678     -50.326   8.403  14.245  0.00  0.00      PROA  
ATOM   4535  CB  PRO P 678     -48.642   9.402  13.565  0.00  0.00      PROA  
ATOM   4536  HB1 PRO P 678     -48.783  10.021  14.477  0.00  0.00      PROA  
ATOM   4537  HB2 PRO P 678     -48.733  10.067  12.680  0.00  0.00      PROA  
ATOM   4538  CG  PRO P 678     -47.212   8.813  13.684  0.00  0.00      PROA  
ATOM   4539  HG1 PRO P 678     -46.841   8.574  12.665  0.00  0.00      PROA  
ATOM   4540  HG2 PRO P 678     -46.622   9.663  14.088  0.00  0.00      PROA  
ATOM   4541  C   PRO P 678     -50.268   8.018  12.134  0.00  0.00      PROA  
ATOM   4542  O   PRO P 678     -49.647   7.519  11.202  0.00  0.00      PROA  
ATOM   4543  N   ILE P 679     -51.491   8.507  11.988  0.00  0.00      PROA  
ATOM   4544  HN  ILE P 679     -51.936   8.880  12.798  0.00  0.00      PROA  
ATOM   4545  CA  ILE P 679     -52.363   8.364  10.820  0.00  0.00      PROA  
ATOM   4546  HA  ILE P 679     -52.383   7.314  10.569  0.00  0.00      PROA  
ATOM   4547  CB  ILE P 679     -53.796   8.914  11.182  0.00  0.00      PROA  
ATOM   4548  HB  ILE P 679     -54.102   8.132  11.909  0.00  0.00      PROA  
ATOM   4549  CG2 ILE P 679     -53.764  10.310  11.837  0.00  0.00      PROA  
ATOM   4550 HG21 ILE P 679     -53.132  10.257  12.749  0.00  0.00      PROA  
ATOM   4551 HG22 ILE P 679     -54.792  10.641  12.100  0.00  0.00      PROA  
ATOM   4552 HG23 ILE P 679     -53.424  11.004  11.038  0.00  0.00      PROA  
ATOM   4553  CG1 ILE P 679     -54.801   8.795  10.051  0.00  0.00      PROA  
ATOM   4554 HG11 ILE P 679     -54.431   9.353   9.164  0.00  0.00      PROA  
ATOM   4555 HG12 ILE P 679     -55.754   9.283  10.345  0.00  0.00      PROA  
ATOM   4556  CD  ILE P 679     -54.945   7.332   9.628  0.00  0.00      PROA  
ATOM   4557  HD1 ILE P 679     -54.066   7.009   9.030  0.00  0.00      PROA  
ATOM   4558  HD2 ILE P 679     -55.748   7.200   8.872  0.00  0.00      PROA  
ATOM   4559  HD3 ILE P 679     -54.995   6.583  10.446  0.00  0.00      PROA  
ATOM   4560  C   ILE P 679     -51.804   8.936   9.527  0.00  0.00      PROA  
ATOM   4561  O   ILE P 679     -51.850   8.274   8.536  0.00  0.00      PROA  
ATOM   4562  N   TRP P 680     -51.110  10.141   9.610  0.00  0.00      PROA  
ATOM   4563  HN  TRP P 680     -51.007  10.646  10.464  0.00  0.00      PROA  
ATOM   4564  CA  TRP P 680     -50.494  10.717   8.428  0.00  0.00      PROA  
ATOM   4565  HA  TRP P 680     -51.122  10.692   7.549  0.00  0.00      PROA  
ATOM   4566  CB  TRP P 680     -50.129  12.203   8.694  0.00  0.00      PROA  
ATOM   4567  HB1 TRP P 680     -49.622  12.682   7.829  0.00  0.00      PROA  
ATOM   4568  HB2 TRP P 680     -49.418  12.266   9.545  0.00  0.00      PROA  
ATOM   4569  CG  TRP P 680     -51.283  13.114   9.010  0.00  0.00      PROA  
ATOM   4570  CD1 TRP P 680     -51.491  13.847  10.084  0.00  0.00      PROA  
ATOM   4571  HD1 TRP P 680     -50.850  13.764  10.949  0.00  0.00      PROA  
ATOM   4572  NE1 TRP P 680     -52.633  14.586   9.916  0.00  0.00      PROA  
ATOM   4573  HE1 TRP P 680     -52.962  15.318  10.472  0.00  0.00      PROA  
ATOM   4574  CE2 TRP P 680     -53.158  14.291   8.692  0.00  0.00      PROA  
ATOM   4575  CD2 TRP P 680     -52.358  13.355   8.093  0.00  0.00      PROA  
ATOM   4576  CE3 TRP P 680     -52.609  12.874   6.818  0.00  0.00      PROA  
ATOM   4577  HE3 TRP P 680     -51.832  12.343   6.288  0.00  0.00      PROA  
ATOM   4578  CZ3 TRP P 680     -53.752  13.345   6.190  0.00  0.00      PROA  
ATOM   4579  HZ3 TRP P 680     -54.007  13.012   5.195  0.00  0.00      PROA  
ATOM   4580  CZ2 TRP P 680     -54.395  14.698   8.114  0.00  0.00      PROA  
ATOM   4581  HZ2 TRP P 680     -55.065  15.405   8.582  0.00  0.00      PROA  
ATOM   4582  CH2 TRP P 680     -54.702  14.200   6.875  0.00  0.00      PROA  
ATOM   4583  HH2 TRP P 680     -55.636  14.552   6.462  0.00  0.00      PROA  
ATOM   4584  C   TRP P 680     -49.246  10.001   7.936  0.00  0.00      PROA  
ATOM   4585  O   TRP P 680     -49.058   9.824   6.697  0.00  0.00      PROA  
ATOM   4586  N   MET P 681     -48.356   9.640   8.838  0.00  0.00      PROA  
ATOM   4587  HN  MET P 681     -48.385   9.914   9.796  0.00  0.00      PROA  
ATOM   4588  CA  MET P 681     -47.194   8.811   8.502  0.00  0.00      PROA  
ATOM   4589  HA  MET P 681     -46.728   9.377   7.709  0.00  0.00      PROA  
ATOM   4590  CB  MET P 681     -46.186   8.717   9.672  0.00  0.00      PROA  
ATOM   4591  HB1 MET P 681     -45.310   8.152   9.287  0.00  0.00      PROA  
ATOM   4592  HB2 MET P 681     -46.693   8.164  10.492  0.00  0.00      PROA  
ATOM   4593  CG  MET P 681     -45.599  10.085  10.081  0.00  0.00      PROA  
ATOM   4594  HG1 MET P 681     -44.880  10.013  10.925  0.00  0.00      PROA  
ATOM   4595  HG2 MET P 681     -46.436  10.570  10.627  0.00  0.00      PROA  
ATOM   4596  SD  MET P 681     -44.626  11.093   8.902  0.00  0.00      PROA  
ATOM   4597  CE  MET P 681     -44.325  12.516  10.051  0.00  0.00      PROA  
ATOM   4598  HE1 MET P 681     -43.850  13.354   9.498  0.00  0.00      PROA  
ATOM   4599  HE2 MET P 681     -43.610  12.236  10.854  0.00  0.00      PROA  
ATOM   4600  HE3 MET P 681     -45.289  12.867  10.478  0.00  0.00      PROA  
ATOM   4601  C   MET P 681     -47.643   7.442   7.992  0.00  0.00      PROA  
ATOM   4602  O   MET P 681     -47.037   6.921   7.050  0.00  0.00      PROA  
ATOM   4603  N   MET P 682     -48.700   6.852   8.544  0.00  0.00      PROA  
ATOM   4604  HN  MET P 682     -49.159   7.342   9.281  0.00  0.00      PROA  
ATOM   4605  CA  MET P 682     -49.288   5.612   8.070  0.00  0.00      PROA  
ATOM   4606  HA  MET P 682     -48.534   4.854   7.921  0.00  0.00      PROA  
ATOM   4607  CB  MET P 682     -50.277   5.066   9.174  0.00  0.00      PROA  
ATOM   4608  HB1 MET P 682     -50.670   5.911   9.780  0.00  0.00      PROA  
ATOM   4609  HB2 MET P 682     -49.543   4.670   9.908  0.00  0.00      PROA  
ATOM   4610  CG  MET P 682     -51.410   4.151   8.756  0.00  0.00      PROA  
ATOM   4611  HG1 MET P 682     -51.077   3.098   8.629  0.00  0.00      PROA  
ATOM   4612  HG2 MET P 682     -51.744   4.549   7.774  0.00  0.00      PROA  
ATOM   4613  SD  MET P 682     -52.774   4.075   9.880  0.00  0.00      PROA  
ATOM   4614  CE  MET P 682     -51.995   3.751  11.449  0.00  0.00      PROA  
ATOM   4615  HE1 MET P 682     -52.562   3.135  12.180  0.00  0.00      PROA  
ATOM   4616  HE2 MET P 682     -51.672   4.657  12.005  0.00  0.00      PROA  
ATOM   4617  HE3 MET P 682     -51.008   3.287  11.236  0.00  0.00      PROA  
ATOM   4618  C   MET P 682     -49.881   5.715   6.661  0.00  0.00      PROA  
ATOM   4619  O   MET P 682     -49.534   4.918   5.782  0.00  0.00      PROA  
ATOM   4620  N   PHE P 683     -50.654   6.842   6.361  0.00  0.00      PROA  
ATOM   4621  HN  PHE P 683     -50.859   7.528   7.054  0.00  0.00      PROA  
ATOM   4622  CA  PHE P 683     -51.080   7.142   5.041  0.00  0.00      PROA  
ATOM   4623  HA  PHE P 683     -51.609   6.307   4.606  0.00  0.00      PROA  
ATOM   4624  CB  PHE P 683     -52.195   8.211   5.125  0.00  0.00      PROA  
ATOM   4625  HB1 PHE P 683     -52.020   8.946   5.940  0.00  0.00      PROA  
ATOM   4626  HB2 PHE P 683     -53.115   7.662   5.421  0.00  0.00      PROA  
ATOM   4627  CG  PHE P 683     -52.485   8.876   3.757  0.00  0.00      PROA  
ATOM   4628  CD1 PHE P 683     -51.763  10.038   3.491  0.00  0.00      PROA  
ATOM   4629  HD1 PHE P 683     -51.292  10.545   4.320  0.00  0.00      PROA  
ATOM   4630  CE1 PHE P 683     -51.675  10.527   2.202  0.00  0.00      PROA  
ATOM   4631  HE1 PHE P 683     -51.072  11.402   2.005  0.00  0.00      PROA  
ATOM   4632  CZ  PHE P 683     -52.408   9.908   1.202  0.00  0.00      PROA  
ATOM   4633  HZ  PHE P 683     -52.404  10.331   0.209  0.00  0.00      PROA  
ATOM   4634  CD2 PHE P 683     -53.138   8.215   2.755  0.00  0.00      PROA  
ATOM   4635  HD2 PHE P 683     -53.657   7.274   2.859  0.00  0.00      PROA  
ATOM   4636  CE2 PHE P 683     -53.129   8.784   1.432  0.00  0.00      PROA  
ATOM   4637  HE2 PHE P 683     -53.612   8.241   0.633  0.00  0.00      PROA  
ATOM   4638  C   PHE P 683     -49.954   7.329   4.121  0.00  0.00      PROA  
ATOM   4639  O   PHE P 683     -49.946   6.819   3.050  0.00  0.00      PROA  
ATOM   4640  N   ALA P 684     -48.926   8.094   4.584  0.00  0.00      PROA  
ATOM   4641  HN  ALA P 684     -48.908   8.511   5.489  0.00  0.00      PROA  
ATOM   4642  CA  ALA P 684     -47.922   8.500   3.658  0.00  0.00      PROA  
ATOM   4643  HA  ALA P 684     -48.250   8.605   2.635  0.00  0.00      PROA  
ATOM   4644  CB  ALA P 684     -47.308   9.873   4.004  0.00  0.00      PROA  
ATOM   4645  HB1 ALA P 684     -46.329  10.027   3.502  0.00  0.00      PROA  
ATOM   4646  HB2 ALA P 684     -47.168   9.894   5.106  0.00  0.00      PROA  
ATOM   4647  HB3 ALA P 684     -47.900  10.758   3.687  0.00  0.00      PROA  
ATOM   4648  C   ALA P 684     -46.781   7.493   3.565  0.00  0.00      PROA  
ATOM   4649  O   ALA P 684     -45.788   7.605   2.811  0.00  0.00      PROA  
ATOM   4650  N   SER P 685     -46.829   6.390   4.296  0.00  0.00      PROA  
ATOM   4651  HN  SER P 685     -47.650   6.309   4.857  0.00  0.00      PROA  
ATOM   4652  CA  SER P 685     -45.979   5.176   4.032  0.00  0.00      PROA  
ATOM   4653  HA  SER P 685     -44.937   5.459   4.056  0.00  0.00      PROA  
ATOM   4654  CB  SER P 685     -46.208   4.093   5.041  0.00  0.00      PROA  
ATOM   4655  HB1 SER P 685     -45.712   3.154   4.715  0.00  0.00      PROA  
ATOM   4656  HB2 SER P 685     -47.255   3.755   5.196  0.00  0.00      PROA  
ATOM   4657  OG  SER P 685     -45.624   4.391   6.294  0.00  0.00      PROA  
ATOM   4658  HG1 SER P 685     -45.684   5.344   6.392  0.00  0.00      PROA  
ATOM   4659  C   SER P 685     -46.119   4.599   2.591  0.00  0.00      PROA  
ATOM   4660  O   SER P 685     -45.418   3.707   2.111  0.00  0.00      PROA  
ATOM   4661  N   ALA P 686     -47.037   5.176   1.785  0.00  0.00      PROA  
ATOM   4662  HN  ALA P 686     -47.716   5.704   2.289  0.00  0.00      PROA  
ATOM   4663  CA  ALA P 686     -47.142   5.053   0.316  0.00  0.00      PROA  
ATOM   4664  HA  ALA P 686     -47.286   4.003   0.106  0.00  0.00      PROA  
ATOM   4665  CB  ALA P 686     -48.463   5.749  -0.162  0.00  0.00      PROA  
ATOM   4666  HB1 ALA P 686     -48.456   6.844   0.026  0.00  0.00      PROA  
ATOM   4667  HB2 ALA P 686     -49.323   5.322   0.397  0.00  0.00      PROA  
ATOM   4668  HB3 ALA P 686     -48.599   5.520  -1.240  0.00  0.00      PROA  
ATOM   4669  C   ALA P 686     -45.863   5.613  -0.408  0.00  0.00      PROA  
ATOM   4670  O   ALA P 686     -45.376   4.979  -1.363  0.00  0.00      PROA  
ATOM   4671  N   LEU P 687     -45.238   6.739   0.053  0.00  0.00      PROA  
ATOM   4672  HN  LEU P 687     -45.647   7.260   0.798  0.00  0.00      PROA  
ATOM   4673  CA  LEU P 687     -44.029   7.315  -0.529  0.00  0.00      PROA  
ATOM   4674  HA  LEU P 687     -44.201   7.449  -1.587  0.00  0.00      PROA  
ATOM   4675  CB  LEU P 687     -43.824   8.659   0.185  0.00  0.00      PROA  
ATOM   4676  HB1 LEU P 687     -43.985   8.611   1.283  0.00  0.00      PROA  
ATOM   4677  HB2 LEU P 687     -44.700   9.250  -0.158  0.00  0.00      PROA  
ATOM   4678  CG  LEU P 687     -42.556   9.496  -0.235  0.00  0.00      PROA  
ATOM   4679  HG  LEU P 687     -41.666   9.013   0.223  0.00  0.00      PROA  
ATOM   4680  CD1 LEU P 687     -42.255   9.581  -1.706  0.00  0.00      PROA  
ATOM   4681 HD11 LEU P 687     -41.221   9.945  -1.885  0.00  0.00      PROA  
ATOM   4682 HD12 LEU P 687     -42.977  10.290  -2.165  0.00  0.00      PROA  
ATOM   4683 HD13 LEU P 687     -42.278   8.611  -2.248  0.00  0.00      PROA  
ATOM   4684  CD2 LEU P 687     -42.715  10.915   0.353  0.00  0.00      PROA  
ATOM   4685 HD21 LEU P 687     -41.768  11.462   0.158  0.00  0.00      PROA  
ATOM   4686 HD22 LEU P 687     -42.941  10.908   1.441  0.00  0.00      PROA  
ATOM   4687 HD23 LEU P 687     -43.529  11.474  -0.156  0.00  0.00      PROA  
ATOM   4688  C   LEU P 687     -42.823   6.387  -0.408  0.00  0.00      PROA  
ATOM   4689  O   LEU P 687     -42.276   6.082  -1.471  0.00  0.00      PROA  
ATOM   4690  N   PRO P 688     -42.424   5.798   0.748  0.00  0.00      PROA  
ATOM   4691  CD  PRO P 688     -42.851   6.258   2.104  0.00  0.00      PROA  
ATOM   4692  HD1 PRO P 688     -43.930   6.236   2.370  0.00  0.00      PROA  
ATOM   4693  HD2 PRO P 688     -42.424   7.279   2.190  0.00  0.00      PROA  
ATOM   4694  CA  PRO P 688     -41.311   4.884   0.816  0.00  0.00      PROA  
ATOM   4695  HA  PRO P 688     -40.542   5.368   0.232  0.00  0.00      PROA  
ATOM   4696  CB  PRO P 688     -40.984   4.687   2.311  0.00  0.00      PROA  
ATOM   4697  HB1 PRO P 688     -39.995   5.163   2.482  0.00  0.00      PROA  
ATOM   4698  HB2 PRO P 688     -40.933   3.608   2.572  0.00  0.00      PROA  
ATOM   4699  CG  PRO P 688     -42.166   5.327   3.137  0.00  0.00      PROA  
ATOM   4700  HG1 PRO P 688     -42.928   4.575   3.433  0.00  0.00      PROA  
ATOM   4701  HG2 PRO P 688     -41.739   5.806   4.044  0.00  0.00      PROA  
ATOM   4702  C   PRO P 688     -41.733   3.603   0.134  0.00  0.00      PROA  
ATOM   4703  O   PRO P 688     -40.840   2.908  -0.330  0.00  0.00      PROA  
ATOM   4704  N   ALA P 689     -43.044   3.238   0.110  0.00  0.00      PROA  
ATOM   4705  HN  ALA P 689     -43.737   3.866   0.456  0.00  0.00      PROA  
ATOM   4706  CA  ALA P 689     -43.586   2.100  -0.620  0.00  0.00      PROA  
ATOM   4707  HA  ALA P 689     -42.922   1.289  -0.360  0.00  0.00      PROA  
ATOM   4708  CB  ALA P 689     -44.992   1.711  -0.186  0.00  0.00      PROA  
ATOM   4709  HB1 ALA P 689     -45.824   2.424  -0.371  0.00  0.00      PROA  
ATOM   4710  HB2 ALA P 689     -44.933   1.595   0.917  0.00  0.00      PROA  
ATOM   4711  HB3 ALA P 689     -45.272   0.796  -0.751  0.00  0.00      PROA  
ATOM   4712  C   ALA P 689     -43.510   2.184  -2.116  0.00  0.00      PROA  
ATOM   4713  O   ALA P 689     -43.188   1.180  -2.722  0.00  0.00      PROA  
ATOM   4714  N   LEU P 690     -43.671   3.363  -2.713  0.00  0.00      PROA  
ATOM   4715  HN  LEU P 690     -44.043   4.134  -2.200  0.00  0.00      PROA  
ATOM   4716  CA  LEU P 690     -43.252   3.602  -4.113  0.00  0.00      PROA  
ATOM   4717  HA  LEU P 690     -43.671   2.802  -4.705  0.00  0.00      PROA  
ATOM   4718  CB  LEU P 690     -43.709   5.036  -4.657  0.00  0.00      PROA  
ATOM   4719  HB1 LEU P 690     -43.195   5.800  -4.036  0.00  0.00      PROA  
ATOM   4720  HB2 LEU P 690     -44.786   5.114  -4.394  0.00  0.00      PROA  
ATOM   4721  CG  LEU P 690     -43.546   5.280  -6.149  0.00  0.00      PROA  
ATOM   4722  HG  LEU P 690     -42.485   5.453  -6.429  0.00  0.00      PROA  
ATOM   4723  CD1 LEU P 690     -44.114   4.038  -7.020  0.00  0.00      PROA  
ATOM   4724 HD11 LEU P 690     -44.051   4.298  -8.098  0.00  0.00      PROA  
ATOM   4725 HD12 LEU P 690     -45.146   3.729  -6.747  0.00  0.00      PROA  
ATOM   4726 HD13 LEU P 690     -43.516   3.104  -6.957  0.00  0.00      PROA  
ATOM   4727  CD2 LEU P 690     -44.344   6.592  -6.585  0.00  0.00      PROA  
ATOM   4728 HD21 LEU P 690     -44.031   7.417  -5.910  0.00  0.00      PROA  
ATOM   4729 HD22 LEU P 690     -45.443   6.526  -6.436  0.00  0.00      PROA  
ATOM   4730 HD23 LEU P 690     -44.178   6.888  -7.643  0.00  0.00      PROA  
ATOM   4731  C   LEU P 690     -41.797   3.421  -4.348  0.00  0.00      PROA  
ATOM   4732  O   LEU P 690     -41.328   2.645  -5.162  0.00  0.00      PROA  
ATOM   4733  N   LEU P 691     -40.942   4.046  -3.503  0.00  0.00      PROA  
ATOM   4734  HN  LEU P 691     -41.414   4.476  -2.737  0.00  0.00      PROA  
ATOM   4735  CA  LEU P 691     -39.497   3.940  -3.482  0.00  0.00      PROA  
ATOM   4736  HA  LEU P 691     -39.206   4.431  -4.399  0.00  0.00      PROA  
ATOM   4737  CB  LEU P 691     -38.898   4.736  -2.290  0.00  0.00      PROA  
ATOM   4738  HB1 LEU P 691     -39.308   4.273  -1.367  0.00  0.00      PROA  
ATOM   4739  HB2 LEU P 691     -39.414   5.720  -2.295  0.00  0.00      PROA  
ATOM   4740  CG  LEU P 691     -37.369   4.903  -2.338  0.00  0.00      PROA  
ATOM   4741  HG  LEU P 691     -36.962   3.900  -2.085  0.00  0.00      PROA  
ATOM   4742  CD1 LEU P 691     -36.732   5.333  -3.669  0.00  0.00      PROA  
ATOM   4743 HD11 LEU P 691     -35.783   5.894  -3.533  0.00  0.00      PROA  
ATOM   4744 HD12 LEU P 691     -37.372   6.100  -4.155  0.00  0.00      PROA  
ATOM   4745 HD13 LEU P 691     -36.531   4.489  -4.363  0.00  0.00      PROA  
ATOM   4746  CD2 LEU P 691     -36.905   5.870  -1.274  0.00  0.00      PROA  
ATOM   4747 HD21 LEU P 691     -35.813   5.975  -1.096  0.00  0.00      PROA  
ATOM   4748 HD22 LEU P 691     -37.345   5.681  -0.272  0.00  0.00      PROA  
ATOM   4749 HD23 LEU P 691     -37.103   6.881  -1.690  0.00  0.00      PROA  
ATOM   4750  C   LEU P 691     -38.929   2.485  -3.438  0.00  0.00      PROA  
ATOM   4751  O   LEU P 691     -37.933   2.165  -4.121  0.00  0.00      PROA  
ATOM   4752  N   VAL P 692     -39.500   1.647  -2.615  0.00  0.00      PROA  
ATOM   4753  HN  VAL P 692     -40.280   1.957  -2.076  0.00  0.00      PROA  
ATOM   4754  CA  VAL P 692     -39.067   0.193  -2.607  0.00  0.00      PROA  
ATOM   4755  HA  VAL P 692     -37.992   0.139  -2.693  0.00  0.00      PROA  
ATOM   4756  CB  VAL P 692     -39.494  -0.560  -1.334  0.00  0.00      PROA  
ATOM   4757  HB  VAL P 692     -39.178   0.168  -0.556  0.00  0.00      PROA  
ATOM   4758  CG1 VAL P 692     -40.943  -1.060  -1.198  0.00  0.00      PROA  
ATOM   4759 HG11 VAL P 692     -41.710  -0.257  -1.222  0.00  0.00      PROA  
ATOM   4760 HG12 VAL P 692     -41.071  -1.486  -0.180  0.00  0.00      PROA  
ATOM   4761 HG13 VAL P 692     -41.072  -1.721  -2.082  0.00  0.00      PROA  
ATOM   4762  CG2 VAL P 692     -38.613  -1.715  -0.997  0.00  0.00      PROA  
ATOM   4763 HG21 VAL P 692     -39.084  -2.130  -0.081  0.00  0.00      PROA  
ATOM   4764 HG22 VAL P 692     -37.571  -1.449  -0.717  0.00  0.00      PROA  
ATOM   4765 HG23 VAL P 692     -38.591  -2.445  -1.834  0.00  0.00      PROA  
ATOM   4766  C   VAL P 692     -39.388  -0.420  -3.931  0.00  0.00      PROA  
ATOM   4767  O   VAL P 692     -38.579  -1.110  -4.514  0.00  0.00      PROA  
ATOM   4768  N   PHE P 693     -40.544  -0.088  -4.414  0.00  0.00      PROA  
ATOM   4769  HN  PHE P 693     -41.187   0.588  -4.061  0.00  0.00      PROA  
ATOM   4770  CA  PHE P 693     -40.954  -0.537  -5.714  0.00  0.00      PROA  
ATOM   4771  HA  PHE P 693     -40.898  -1.615  -5.696  0.00  0.00      PROA  
ATOM   4772  CB  PHE P 693     -42.439  -0.144  -6.017  0.00  0.00      PROA  
ATOM   4773  HB1 PHE P 693     -42.648   0.918  -6.266  0.00  0.00      PROA  
ATOM   4774  HB2 PHE P 693     -42.999  -0.229  -5.061  0.00  0.00      PROA  
ATOM   4775  CG  PHE P 693     -43.182  -0.988  -6.918  0.00  0.00      PROA  
ATOM   4776  CD1 PHE P 693     -43.809  -0.582  -8.109  0.00  0.00      PROA  
ATOM   4777  HD1 PHE P 693     -43.857   0.487  -8.256  0.00  0.00      PROA  
ATOM   4778  CE1 PHE P 693     -44.512  -1.523  -8.845  0.00  0.00      PROA  
ATOM   4779  HE1 PHE P 693     -44.881  -1.296  -9.835  0.00  0.00      PROA  
ATOM   4780  CZ  PHE P 693     -44.645  -2.859  -8.384  0.00  0.00      PROA  
ATOM   4781  HZ  PHE P 693     -44.981  -3.633  -9.058  0.00  0.00      PROA  
ATOM   4782  CD2 PHE P 693     -43.267  -2.304  -6.471  0.00  0.00      PROA  
ATOM   4783  HD2 PHE P 693     -42.861  -2.597  -5.514  0.00  0.00      PROA  
ATOM   4784  CE2 PHE P 693     -43.964  -3.252  -7.210  0.00  0.00      PROA  
ATOM   4785  HE2 PHE P 693     -44.104  -4.282  -6.916  0.00  0.00      PROA  
ATOM   4786  C   PHE P 693     -39.921  -0.138  -6.842  0.00  0.00      PROA  
ATOM   4787  O   PHE P 693     -39.519  -0.958  -7.671  0.00  0.00      PROA  
ATOM   4788  N   ILE P 694     -39.404   1.098  -6.786  0.00  0.00      PROA  
ATOM   4789  HN  ILE P 694     -39.961   1.698  -6.218  0.00  0.00      PROA  
ATOM   4790  CA  ILE P 694     -38.382   1.558  -7.703  0.00  0.00      PROA  
ATOM   4791  HA  ILE P 694     -38.670   1.212  -8.684  0.00  0.00      PROA  
ATOM   4792  CB  ILE P 694     -38.378   3.153  -7.770  0.00  0.00      PROA  
ATOM   4793  HB  ILE P 694     -38.210   3.533  -6.740  0.00  0.00      PROA  
ATOM   4794  CG2 ILE P 694     -37.260   3.573  -8.696  0.00  0.00      PROA  
ATOM   4795 HG21 ILE P 694     -37.104   4.667  -8.590  0.00  0.00      PROA  
ATOM   4796 HG22 ILE P 694     -37.501   3.309  -9.748  0.00  0.00      PROA  
ATOM   4797 HG23 ILE P 694     -36.257   3.222  -8.371  0.00  0.00      PROA  
ATOM   4798  CG1 ILE P 694     -39.750   3.602  -8.265  0.00  0.00      PROA  
ATOM   4799 HG11 ILE P 694     -40.531   3.182  -7.596  0.00  0.00      PROA  
ATOM   4800 HG12 ILE P 694     -39.873   3.104  -9.250  0.00  0.00      PROA  
ATOM   4801  CD  ILE P 694     -39.987   5.081  -8.265  0.00  0.00      PROA  
ATOM   4802  HD1 ILE P 694     -39.482   5.608  -9.102  0.00  0.00      PROA  
ATOM   4803  HD2 ILE P 694     -39.585   5.535  -7.334  0.00  0.00      PROA  
ATOM   4804  HD3 ILE P 694     -41.024   5.441  -8.438  0.00  0.00      PROA  
ATOM   4805  C   ILE P 694     -37.001   0.896  -7.495  0.00  0.00      PROA  
ATOM   4806  O   ILE P 694     -36.293   0.523  -8.434  0.00  0.00      PROA  
ATOM   4807  N   LEU P 695     -36.528   0.761  -6.250  0.00  0.00      PROA  
ATOM   4808  HN  LEU P 695     -37.187   1.111  -5.589  0.00  0.00      PROA  
ATOM   4809  CA  LEU P 695     -35.193   0.285  -5.980  0.00  0.00      PROA  
ATOM   4810  HA  LEU P 695     -34.488   0.900  -6.521  0.00  0.00      PROA  
ATOM   4811  CB  LEU P 695     -34.733   0.472  -4.534  0.00  0.00      PROA  
ATOM   4812  HB1 LEU P 695     -33.779  -0.056  -4.324  0.00  0.00      PROA  
ATOM   4813  HB2 LEU P 695     -35.508   0.098  -3.830  0.00  0.00      PROA  
ATOM   4814  CG  LEU P 695     -34.339   1.969  -4.102  0.00  0.00      PROA  
ATOM   4815  HG  LEU P 695     -35.216   2.646  -4.176  0.00  0.00      PROA  
ATOM   4816  CD1 LEU P 695     -33.715   1.955  -2.745  0.00  0.00      PROA  
ATOM   4817 HD11 LEU P 695     -32.907   1.197  -2.840  0.00  0.00      PROA  
ATOM   4818 HD12 LEU P 695     -34.427   1.538  -2.001  0.00  0.00      PROA  
ATOM   4819 HD13 LEU P 695     -33.258   2.901  -2.384  0.00  0.00      PROA  
ATOM   4820  CD2 LEU P 695     -33.296   2.643  -5.105  0.00  0.00      PROA  
ATOM   4821 HD21 LEU P 695     -33.128   3.676  -4.732  0.00  0.00      PROA  
ATOM   4822 HD22 LEU P 695     -33.749   2.758  -6.113  0.00  0.00      PROA  
ATOM   4823 HD23 LEU P 695     -32.286   2.196  -5.223  0.00  0.00      PROA  
ATOM   4824  C   LEU P 695     -35.023  -1.212  -6.418  0.00  0.00      PROA  
ATOM   4825  O   LEU P 695     -34.055  -1.615  -7.066  0.00  0.00      PROA  
ATOM   4826  N   ILE P 696     -36.030  -2.076  -6.165  0.00  0.00      PROA  
ATOM   4827  HN  ILE P 696     -36.852  -1.801  -5.672  0.00  0.00      PROA  
ATOM   4828  CA  ILE P 696     -36.066  -3.503  -6.600  0.00  0.00      PROA  
ATOM   4829  HA  ILE P 696     -35.189  -3.991  -6.203  0.00  0.00      PROA  
ATOM   4830  CB  ILE P 696     -37.200  -4.264  -5.873  0.00  0.00      PROA  
ATOM   4831  HB  ILE P 696     -38.142  -3.849  -6.289  0.00  0.00      PROA  
ATOM   4832  CG2 ILE P 696     -37.159  -5.766  -6.266  0.00  0.00      PROA  
ATOM   4833 HG21 ILE P 696     -36.135  -6.105  -6.003  0.00  0.00      PROA  
ATOM   4834 HG22 ILE P 696     -37.287  -5.784  -7.370  0.00  0.00      PROA  
ATOM   4835 HG23 ILE P 696     -37.911  -6.360  -5.705  0.00  0.00      PROA  
ATOM   4836  CG1 ILE P 696     -36.967  -4.134  -4.331  0.00  0.00      PROA  
ATOM   4837 HG11 ILE P 696     -36.880  -3.074  -4.009  0.00  0.00      PROA  
ATOM   4838 HG12 ILE P 696     -35.974  -4.597  -4.145  0.00  0.00      PROA  
ATOM   4839  CD  ILE P 696     -38.101  -4.866  -3.557  0.00  0.00      PROA  
ATOM   4840  HD1 ILE P 696     -39.125  -4.548  -3.848  0.00  0.00      PROA  
ATOM   4841  HD2 ILE P 696     -37.865  -4.650  -2.493  0.00  0.00      PROA  
ATOM   4842  HD3 ILE P 696     -37.994  -5.938  -3.824  0.00  0.00      PROA  
ATOM   4843  C   ILE P 696     -36.067  -3.606  -8.090  0.00  0.00      PROA  
ATOM   4844  O   ILE P 696     -35.477  -4.469  -8.696  0.00  0.00      PROA  
ATOM   4845  N   PHE P 697     -36.833  -2.693  -8.729  0.00  0.00      PROA  
ATOM   4846  HN  PHE P 697     -37.537  -2.148  -8.280  0.00  0.00      PROA  
ATOM   4847  CA  PHE P 697     -36.864  -2.496 -10.156  0.00  0.00      PROA  
ATOM   4848  HA  PHE P 697     -37.261  -3.433 -10.518  0.00  0.00      PROA  
ATOM   4849  CB  PHE P 697     -37.985  -1.541 -10.590  0.00  0.00      PROA  
ATOM   4850  HB1 PHE P 697     -37.840  -0.498 -10.235  0.00  0.00      PROA  
ATOM   4851  HB2 PHE P 697     -38.909  -1.974 -10.151  0.00  0.00      PROA  
ATOM   4852  CG  PHE P 697     -38.100  -1.492 -12.136  0.00  0.00      PROA  
ATOM   4853  CD1 PHE P 697     -38.971  -2.368 -12.868  0.00  0.00      PROA  
ATOM   4854  HD1 PHE P 697     -39.571  -3.035 -12.266  0.00  0.00      PROA  
ATOM   4855  CE1 PHE P 697     -38.824  -2.416 -14.289  0.00  0.00      PROA  
ATOM   4856  HE1 PHE P 697     -39.482  -3.070 -14.842  0.00  0.00      PROA  
ATOM   4857  CZ  PHE P 697     -38.000  -1.520 -14.900  0.00  0.00      PROA  
ATOM   4858  HZ  PHE P 697     -38.028  -1.512 -15.980  0.00  0.00      PROA  
ATOM   4859  CD2 PHE P 697     -37.350  -0.517 -12.845  0.00  0.00      PROA  
ATOM   4860  HD2 PHE P 697     -36.733   0.170 -12.286  0.00  0.00      PROA  
ATOM   4861  CE2 PHE P 697     -37.268  -0.552 -14.250  0.00  0.00      PROA  
ATOM   4862  HE2 PHE P 697     -36.561   0.102 -14.739  0.00  0.00      PROA  
ATOM   4863  C   PHE P 697     -35.472  -2.249 -10.746  0.00  0.00      PROA  
ATOM   4864  O   PHE P 697     -34.971  -2.916 -11.664  0.00  0.00      PROA  
ATOM   4865  N   LEU P 698     -34.770  -1.304 -10.117  0.00  0.00      PROA  
ATOM   4866  HN  LEU P 698     -35.078  -0.840  -9.290  0.00  0.00      PROA  
ATOM   4867  CA  LEU P 698     -33.537  -0.880 -10.665  0.00  0.00      PROA  
ATOM   4868  HA  LEU P 698     -33.701  -0.770 -11.727  0.00  0.00      PROA  
ATOM   4869  CB  LEU P 698     -33.091   0.452  -9.988  0.00  0.00      PROA  
ATOM   4870  HB1 LEU P 698     -32.070   0.650 -10.380  0.00  0.00      PROA  
ATOM   4871  HB2 LEU P 698     -33.085   0.425  -8.877  0.00  0.00      PROA  
ATOM   4872  CG  LEU P 698     -34.059   1.641 -10.401  0.00  0.00      PROA  
ATOM   4873  HG  LEU P 698     -35.099   1.376 -10.112  0.00  0.00      PROA  
ATOM   4874  CD1 LEU P 698     -33.571   2.882  -9.618  0.00  0.00      PROA  
ATOM   4875 HD11 LEU P 698     -34.190   3.759  -9.903  0.00  0.00      PROA  
ATOM   4876 HD12 LEU P 698     -32.487   3.119  -9.581  0.00  0.00      PROA  
ATOM   4877 HD13 LEU P 698     -33.836   2.587  -8.580  0.00  0.00      PROA  
ATOM   4878  CD2 LEU P 698     -34.077   2.048 -11.847  0.00  0.00      PROA  
ATOM   4879 HD21 LEU P 698     -34.895   2.705 -12.213  0.00  0.00      PROA  
ATOM   4880 HD22 LEU P 698     -34.057   1.109 -12.441  0.00  0.00      PROA  
ATOM   4881 HD23 LEU P 698     -33.148   2.616 -12.066  0.00  0.00      PROA  
ATOM   4882  C   LEU P 698     -32.428  -1.969 -10.554  0.00  0.00      PROA  
ATOM   4883  O   LEU P 698     -31.477  -2.039 -11.294  0.00  0.00      PROA  
ATOM   4884  N   GLU P 699     -32.631  -2.917  -9.631  0.00  0.00      PROA  
ATOM   4885  HN  GLU P 699     -33.320  -2.960  -8.912  0.00  0.00      PROA  
ATOM   4886  CA  GLU P 699     -31.616  -4.037  -9.464  0.00  0.00      PROA  
ATOM   4887  HA  GLU P 699     -30.661  -3.654  -9.792  0.00  0.00      PROA  
ATOM   4888  CB  GLU P 699     -31.770  -4.617  -7.992  0.00  0.00      PROA  
ATOM   4889  HB1 GLU P 699     -31.198  -5.569  -7.977  0.00  0.00      PROA  
ATOM   4890  HB2 GLU P 699     -32.788  -4.976  -7.730  0.00  0.00      PROA  
ATOM   4891  CG  GLU P 699     -31.219  -3.596  -6.928  0.00  0.00      PROA  
ATOM   4892  HG1 GLU P 699     -31.071  -3.968  -5.891  0.00  0.00      PROA  
ATOM   4893  HG2 GLU P 699     -31.904  -2.727  -7.033  0.00  0.00      PROA  
ATOM   4894  CD  GLU P 699     -29.860  -3.136  -7.423  0.00  0.00      PROA  
ATOM   4895  OE1 GLU P 699     -28.880  -3.894  -7.604  0.00  0.00      PROA  
ATOM   4896  OE2 GLU P 699     -29.776  -1.939  -7.681  0.00  0.00      PROA  
ATOM   4897  C   GLU P 699     -31.897  -5.105 -10.539  0.00  0.00      PROA  
ATOM   4898  O   GLU P 699     -30.955  -5.572 -11.162  0.00  0.00      PROA  
ATOM   4899  N   SER P 700     -33.206  -5.289 -10.878  0.00  0.00      PROA  
ATOM   4900  HN  SER P 700     -33.945  -4.693 -10.573  0.00  0.00      PROA  
ATOM   4901  CA  SER P 700     -33.683  -6.098 -11.963  0.00  0.00      PROA  
ATOM   4902  HA  SER P 700     -33.458  -7.129 -11.733  0.00  0.00      PROA  
ATOM   4903  CB  SER P 700     -35.256  -6.124 -11.985  0.00  0.00      PROA  
ATOM   4904  HB1 SER P 700     -35.565  -5.139 -12.395  0.00  0.00      PROA  
ATOM   4905  HB2 SER P 700     -35.675  -6.160 -10.956  0.00  0.00      PROA  
ATOM   4906  OG  SER P 700     -35.628  -7.230 -12.866  0.00  0.00      PROA  
ATOM   4907  HG1 SER P 700     -35.533  -7.026 -13.799  0.00  0.00      PROA  
ATOM   4908  C   SER P 700     -33.024  -5.767 -13.297  0.00  0.00      PROA  
ATOM   4909  O   SER P 700     -32.407  -6.639 -13.972  0.00  0.00      PROA  
ATOM   4910  N   GLN P 701     -33.086  -4.540 -13.698  0.00  0.00      PROA  
ATOM   4911  HN  GLN P 701     -33.148  -3.798 -13.035  0.00  0.00      PROA  
ATOM   4912  CA  GLN P 701     -32.645  -4.169 -15.028  0.00  0.00      PROA  
ATOM   4913  HA  GLN P 701     -33.113  -4.771 -15.794  0.00  0.00      PROA  
ATOM   4914  CB  GLN P 701     -33.078  -2.692 -15.358  0.00  0.00      PROA  
ATOM   4915  HB1 GLN P 701     -32.491  -2.305 -16.219  0.00  0.00      PROA  
ATOM   4916  HB2 GLN P 701     -32.903  -2.055 -14.465  0.00  0.00      PROA  
ATOM   4917  CG  GLN P 701     -34.571  -2.520 -15.634  0.00  0.00      PROA  
ATOM   4918  HG1 GLN P 701     -34.752  -1.427 -15.726  0.00  0.00      PROA  
ATOM   4919  HG2 GLN P 701     -35.055  -3.004 -14.759  0.00  0.00      PROA  
ATOM   4920  CD  GLN P 701     -35.016  -3.312 -16.830  0.00  0.00      PROA  
ATOM   4921  OE1 GLN P 701     -36.110  -3.837 -16.915  0.00  0.00      PROA  
ATOM   4922  NE2 GLN P 701     -34.127  -3.484 -17.816  0.00  0.00      PROA  
ATOM   4923 HE21 GLN P 701     -34.515  -4.124 -18.480  0.00  0.00      PROA  
ATOM   4924 HE22 GLN P 701     -33.419  -2.840 -18.107  0.00  0.00      PROA  
ATOM   4925  C   GLN P 701     -31.171  -4.202 -15.261  0.00  0.00      PROA  
ATOM   4926  O   GLN P 701     -30.701  -4.859 -16.183  0.00  0.00      PROA  
ATOM   4927  N   ILE P 702     -30.388  -3.595 -14.339  0.00  0.00      PROA  
ATOM   4928  HN  ILE P 702     -30.852  -3.238 -13.532  0.00  0.00      PROA  
ATOM   4929  CA  ILE P 702     -28.926  -3.725 -14.412  0.00  0.00      PROA  
ATOM   4930  HA  ILE P 702     -28.648  -3.440 -15.416  0.00  0.00      PROA  
ATOM   4931  CB  ILE P 702     -28.295  -2.704 -13.421  0.00  0.00      PROA  
ATOM   4932  HB  ILE P 702     -28.378  -3.145 -12.405  0.00  0.00      PROA  
ATOM   4933  CG2 ILE P 702     -26.773  -2.798 -13.704  0.00  0.00      PROA  
ATOM   4934 HG21 ILE P 702     -26.503  -2.456 -14.726  0.00  0.00      PROA  
ATOM   4935 HG22 ILE P 702     -26.432  -3.829 -13.468  0.00  0.00      PROA  
ATOM   4936 HG23 ILE P 702     -26.238  -2.190 -12.943  0.00  0.00      PROA  
ATOM   4937  CG1 ILE P 702     -28.782  -1.271 -13.487  0.00  0.00      PROA  
ATOM   4938 HG11 ILE P 702     -28.358  -0.617 -12.695  0.00  0.00      PROA  
ATOM   4939 HG12 ILE P 702     -29.891  -1.310 -13.448  0.00  0.00      PROA  
ATOM   4940  CD  ILE P 702     -28.582  -0.502 -14.896  0.00  0.00      PROA  
ATOM   4941  HD1 ILE P 702     -29.321   0.313 -15.052  0.00  0.00      PROA  
ATOM   4942  HD2 ILE P 702     -28.597  -1.210 -15.752  0.00  0.00      PROA  
ATOM   4943  HD3 ILE P 702     -27.533  -0.139 -14.920  0.00  0.00      PROA  
ATOM   4944  C   ILE P 702     -28.417  -5.171 -14.305  0.00  0.00      PROA  
ATOM   4945  O   ILE P 702     -27.559  -5.568 -15.074  0.00  0.00      PROA  
ATOM   4946  N   THR P 703     -28.995  -6.011 -13.367  0.00  0.00      PROA  
ATOM   4947  HN  THR P 703     -29.664  -5.635 -12.731  0.00  0.00      PROA  
ATOM   4948  CA  THR P 703     -28.682  -7.491 -13.324  0.00  0.00      PROA  
ATOM   4949  HA  THR P 703     -27.632  -7.628 -13.110  0.00  0.00      PROA  
ATOM   4950  CB  THR P 703     -29.460  -8.263 -12.202  0.00  0.00      PROA  
ATOM   4951  HB  THR P 703     -30.566  -8.177 -12.257  0.00  0.00      PROA  
ATOM   4952  OG1 THR P 703     -29.110  -7.754 -10.908  0.00  0.00      PROA  
ATOM   4953  HG1 THR P 703     -29.457  -6.863 -10.822  0.00  0.00      PROA  
ATOM   4954  CG2 THR P 703     -29.066  -9.742 -12.160  0.00  0.00      PROA  
ATOM   4955 HG21 THR P 703     -29.451 -10.208 -11.228  0.00  0.00      PROA  
ATOM   4956 HG22 THR P 703     -27.959  -9.705 -12.068  0.00  0.00      PROA  
ATOM   4957 HG23 THR P 703     -29.446 -10.270 -13.060  0.00  0.00      PROA  
ATOM   4958  C   THR P 703     -28.873  -8.212 -14.618  0.00  0.00      PROA  
ATOM   4959  O   THR P 703     -28.010  -8.952 -15.030  0.00  0.00      PROA  
ATOM   4960  N   THR P 704     -29.987  -7.929 -15.291  0.00  0.00      PROA  
ATOM   4961  HN  THR P 704     -30.654  -7.319 -14.871  0.00  0.00      PROA  
ATOM   4962  CA  THR P 704     -30.230  -8.505 -16.600  0.00  0.00      PROA  
ATOM   4963  HA  THR P 704     -30.189  -9.571 -16.430  0.00  0.00      PROA  
ATOM   4964  CB  THR P 704     -31.729  -8.051 -17.025  0.00  0.00      PROA  
ATOM   4965  HB  THR P 704     -31.842  -6.954 -17.157  0.00  0.00      PROA  
ATOM   4966  OG1 THR P 704     -32.603  -8.570 -16.023  0.00  0.00      PROA  
ATOM   4967  HG1 THR P 704     -32.515  -8.094 -15.194  0.00  0.00      PROA  
ATOM   4968  CG2 THR P 704     -32.103  -8.750 -18.295  0.00  0.00      PROA  
ATOM   4969 HG21 THR P 704     -31.454  -8.331 -19.093  0.00  0.00      PROA  
ATOM   4970 HG22 THR P 704     -33.122  -8.395 -18.559  0.00  0.00      PROA  
ATOM   4971 HG23 THR P 704     -31.980  -9.853 -18.262  0.00  0.00      PROA  
ATOM   4972  C   THR P 704     -29.226  -8.102 -17.688  0.00  0.00      PROA  
ATOM   4973  O   THR P 704     -28.808  -9.036 -18.359  0.00  0.00      PROA  
ATOM   4974  N   LEU P 705     -28.678  -6.868 -17.823  0.00  0.00      PROA  
ATOM   4975  HN  LEU P 705     -28.890  -6.088 -17.240  0.00  0.00      PROA  
ATOM   4976  CA  LEU P 705     -27.635  -6.567 -18.790  0.00  0.00      PROA  
ATOM   4977  HA  LEU P 705     -28.005  -6.859 -19.762  0.00  0.00      PROA  
ATOM   4978  CB  LEU P 705     -27.386  -5.025 -18.890  0.00  0.00      PROA  
ATOM   4979  HB1 LEU P 705     -27.198  -4.889 -19.977  0.00  0.00      PROA  
ATOM   4980  HB2 LEU P 705     -26.431  -4.781 -18.377  0.00  0.00      PROA  
ATOM   4981  CG  LEU P 705     -28.479  -4.014 -18.653  0.00  0.00      PROA  
ATOM   4982  HG  LEU P 705     -28.685  -3.920 -17.565  0.00  0.00      PROA  
ATOM   4983  CD1 LEU P 705     -27.976  -2.609 -19.027  0.00  0.00      PROA  
ATOM   4984 HD11 LEU P 705     -27.091  -2.413 -18.385  0.00  0.00      PROA  
ATOM   4985 HD12 LEU P 705     -28.749  -1.817 -18.925  0.00  0.00      PROA  
ATOM   4986 HD13 LEU P 705     -27.751  -2.734 -20.108  0.00  0.00      PROA  
ATOM   4987  CD2 LEU P 705     -29.750  -4.418 -19.318  0.00  0.00      PROA  
ATOM   4988 HD21 LEU P 705     -29.530  -4.777 -20.346  0.00  0.00      PROA  
ATOM   4989 HD22 LEU P 705     -30.432  -3.542 -19.351  0.00  0.00      PROA  
ATOM   4990 HD23 LEU P 705     -30.315  -5.220 -18.797  0.00  0.00      PROA  
ATOM   4991  C   LEU P 705     -26.413  -7.425 -18.583  0.00  0.00      PROA  
ATOM   4992  O   LEU P 705     -25.884  -8.037 -19.477  0.00  0.00      PROA  
ATOM   4993  N   ILE P 706     -25.926  -7.545 -17.360  0.00  0.00      PROA  
ATOM   4994  HN  ILE P 706     -26.538  -7.144 -16.682  0.00  0.00      PROA  
ATOM   4995  CA  ILE P 706     -24.719  -8.166 -16.837  0.00  0.00      PROA  
ATOM   4996  HA  ILE P 706     -23.872  -7.779 -17.383  0.00  0.00      PROA  
ATOM   4997  CB  ILE P 706     -24.475  -7.918 -15.267  0.00  0.00      PROA  
ATOM   4998  HB  ILE P 706     -25.334  -8.333 -14.699  0.00  0.00      PROA  
ATOM   4999  CG2 ILE P 706     -23.257  -8.673 -14.812  0.00  0.00      PROA  
ATOM   5000 HG21 ILE P 706     -23.433  -9.769 -14.844  0.00  0.00      PROA  
ATOM   5001 HG22 ILE P 706     -23.026  -8.383 -13.765  0.00  0.00      PROA  
ATOM   5002 HG23 ILE P 706     -22.442  -8.436 -15.530  0.00  0.00      PROA  
ATOM   5003  CG1 ILE P 706     -24.403  -6.418 -14.882  0.00  0.00      PROA  
ATOM   5004 HG11 ILE P 706     -24.994  -5.784 -15.577  0.00  0.00      PROA  
ATOM   5005 HG12 ILE P 706     -23.324  -6.220 -15.057  0.00  0.00      PROA  
ATOM   5006  CD  ILE P 706     -24.747  -6.235 -13.394  0.00  0.00      PROA  
ATOM   5007  HD1 ILE P 706     -25.827  -6.455 -13.247  0.00  0.00      PROA  
ATOM   5008  HD2 ILE P 706     -24.685  -5.155 -13.142  0.00  0.00      PROA  
ATOM   5009  HD3 ILE P 706     -24.144  -6.907 -12.747  0.00  0.00      PROA  
ATOM   5010  C   ILE P 706     -24.745  -9.643 -17.099  0.00  0.00      PROA  
ATOM   5011  O   ILE P 706     -23.796 -10.251 -17.609  0.00  0.00      PROA  
ATOM   5012  N   ILE P 707     -25.900 -10.226 -16.875  0.00  0.00      PROA  
ATOM   5013  HN  ILE P 707     -26.650  -9.722 -16.453  0.00  0.00      PROA  
ATOM   5014  CA  ILE P 707     -26.078 -11.619 -17.167  0.00  0.00      PROA  
ATOM   5015  HA  ILE P 707     -25.137 -12.139 -17.274  0.00  0.00      PROA  
ATOM   5016  CB  ILE P 707     -26.854 -12.257 -15.970  0.00  0.00      PROA  
ATOM   5017  HB  ILE P 707     -26.445 -11.804 -15.042  0.00  0.00      PROA  
ATOM   5018  CG2 ILE P 707     -28.383 -11.910 -16.017  0.00  0.00      PROA  
ATOM   5019 HG21 ILE P 707     -28.898 -12.692 -16.614  0.00  0.00      PROA  
ATOM   5020 HG22 ILE P 707     -28.519 -10.918 -16.498  0.00  0.00      PROA  
ATOM   5021 HG23 ILE P 707     -28.820 -11.873 -14.996  0.00  0.00      PROA  
ATOM   5022  CG1 ILE P 707     -26.668 -13.778 -15.799  0.00  0.00      PROA  
ATOM   5023 HG11 ILE P 707     -26.830 -14.278 -16.778  0.00  0.00      PROA  
ATOM   5024 HG12 ILE P 707     -27.419 -13.992 -15.008  0.00  0.00      PROA  
ATOM   5025  CD  ILE P 707     -25.288 -14.180 -15.304  0.00  0.00      PROA  
ATOM   5026  HD1 ILE P 707     -25.229 -15.287 -15.228  0.00  0.00      PROA  
ATOM   5027  HD2 ILE P 707     -25.280 -13.737 -14.285  0.00  0.00      PROA  
ATOM   5028  HD3 ILE P 707     -24.451 -13.761 -15.903  0.00  0.00      PROA  
ATOM   5029  C   ILE P 707     -26.675 -11.963 -18.537  0.00  0.00      PROA  
ATOM   5030  O   ILE P 707     -26.860 -13.123 -18.922  0.00  0.00      PROA  
ATOM   5031  N   SER P 708     -26.927 -10.911 -19.365  0.00  0.00      PROA  
ATOM   5032  HN  SER P 708     -26.803 -10.010 -18.958  0.00  0.00      PROA  
ATOM   5033  CA  SER P 708     -27.391 -11.174 -20.703  0.00  0.00      PROA  
ATOM   5034  HA  SER P 708     -28.397 -11.560 -20.641  0.00  0.00      PROA  
ATOM   5035  CB  SER P 708     -27.710  -9.965 -21.550  0.00  0.00      PROA  
ATOM   5036  HB1 SER P 708     -27.808 -10.162 -22.639  0.00  0.00      PROA  
ATOM   5037  HB2 SER P 708     -26.875  -9.251 -21.382  0.00  0.00      PROA  
ATOM   5038  OG  SER P 708     -28.896  -9.288 -21.051  0.00  0.00      PROA  
ATOM   5039  HG1 SER P 708     -28.835  -9.287 -20.093  0.00  0.00      PROA  
ATOM   5040  C   SER P 708     -26.612 -12.097 -21.607  0.00  0.00      PROA  
ATOM   5041  O   SER P 708     -25.384 -12.106 -21.666  0.00  0.00      PROA  
ATOM   5042  N   LYS P 709     -27.297 -12.971 -22.344  0.00  0.00      PROA  
ATOM   5043  HN  LYS P 709     -28.288 -12.868 -22.349  0.00  0.00      PROA  
ATOM   5044  CA  LYS P 709     -26.741 -14.053 -23.188  0.00  0.00      PROA  
ATOM   5045  HA  LYS P 709     -27.599 -14.473 -23.691  0.00  0.00      PROA  
ATOM   5046  CB  LYS P 709     -25.634 -13.651 -24.203  0.00  0.00      PROA  
ATOM   5047  HB1 LYS P 709     -25.416 -14.555 -24.811  0.00  0.00      PROA  
ATOM   5048  HB2 LYS P 709     -24.695 -13.293 -23.729  0.00  0.00      PROA  
ATOM   5049  CG  LYS P 709     -25.984 -12.583 -25.178  0.00  0.00      PROA  
ATOM   5050  HG1 LYS P 709     -25.162 -12.538 -25.925  0.00  0.00      PROA  
ATOM   5051  HG2 LYS P 709     -26.099 -11.623 -24.631  0.00  0.00      PROA  
ATOM   5052  CD  LYS P 709     -27.245 -12.804 -25.979  0.00  0.00      PROA  
ATOM   5053  HD1 LYS P 709     -28.186 -12.919 -25.400  0.00  0.00      PROA  
ATOM   5054  HD2 LYS P 709     -27.124 -13.747 -26.554  0.00  0.00      PROA  
ATOM   5055  CE  LYS P 709     -27.441 -11.680 -26.980  0.00  0.00      PROA  
ATOM   5056  HE1 LYS P 709     -26.611 -11.579 -27.711  0.00  0.00      PROA  
ATOM   5057  HE2 LYS P 709     -27.463 -10.691 -26.475  0.00  0.00      PROA  
ATOM   5058  NZ  LYS P 709     -28.681 -11.828 -27.775  0.00  0.00      PROA  
ATOM   5059  HZ1 LYS P 709     -28.592 -12.494 -28.569  0.00  0.00      PROA  
ATOM   5060  HZ2 LYS P 709     -29.077 -10.997 -28.259  0.00  0.00      PROA  
ATOM   5061  HZ3 LYS P 709     -29.419 -12.301 -27.216  0.00  0.00      PROA  
ATOM   5062  C   LYS P 709     -26.130 -15.166 -22.247  0.00  0.00      PROA
[truncated: 25,029,022 more chars]
