# Supplementary material for: CryoEM structures of anion exchanger 1 capture multiple states of inward- and outward-facing conformations
Source: Commun Biol. 2022 Dec 14;5:1372. doi: 10.1038/s42003-022-04306-8 (PMC9751308; doi:10.1038/s42003-022-04306-8)
Supplement: Supplementary file 4 — Supplementary Data 1 [file 42003_2022_4306_MOESM4_ESM.zip › bAE1_MDstructures_inputs_Comm_Bio/bAE1_IF_IF_rep1_init.pdb]

CRYST1  170.572  170.572  105.919  90.00  90.00  90.00 P 1           1
ATOM      1  N   LEU P 400     -52.775 -21.422 -14.519  0.00  0.00      PROA  
ATOM      2  HT1 LEU P 400     -52.554 -21.823 -15.453  0.00  0.00      PROA  
ATOM      3  HT2 LEU P 400     -53.069 -20.440 -14.693  0.00  0.00      PROA  
ATOM      4  HT3 LEU P 400     -53.634 -21.843 -14.111  0.00  0.00      PROA  
ATOM      5  CA  LEU P 400     -51.628 -21.675 -13.615  0.00  0.00      PROA  
ATOM      6  HA  LEU P 400     -50.737 -21.318 -14.110  0.00  0.00      PROA  
ATOM      7  CB  LEU P 400     -51.885 -20.779 -12.406  0.00  0.00      PROA  
ATOM      8  HB1 LEU P 400     -52.702 -21.251 -11.819  0.00  0.00      PROA  
ATOM      9  HB2 LEU P 400     -52.151 -19.719 -12.608  0.00  0.00      PROA  
ATOM     10  CG  LEU P 400     -50.697 -20.598 -11.429  0.00  0.00      PROA  
ATOM     11  HG  LEU P 400     -50.638 -21.533 -10.832  0.00  0.00      PROA  
ATOM     12  CD1 LEU P 400     -49.274 -20.379 -12.009  0.00  0.00      PROA  
ATOM     13 HD11 LEU P 400     -48.999 -21.269 -12.614  0.00  0.00      PROA  
ATOM     14 HD12 LEU P 400     -48.572 -20.308 -11.151  0.00  0.00      PROA  
ATOM     15 HD13 LEU P 400     -49.227 -19.491 -12.675  0.00  0.00      PROA  
ATOM     16  CD2 LEU P 400     -51.055 -19.454 -10.471  0.00  0.00      PROA  
ATOM     17 HD21 LEU P 400     -50.294 -19.193  -9.705  0.00  0.00      PROA  
ATOM     18 HD22 LEU P 400     -52.020 -19.710  -9.984  0.00  0.00      PROA  
ATOM     19 HD23 LEU P 400     -51.282 -18.529 -11.043  0.00  0.00      PROA  
ATOM     20  C   LEU P 400     -51.417 -23.102 -13.230  0.00  0.00      PROA  
ATOM     21  O   LEU P 400     -50.317 -23.654 -13.311  0.00  0.00      PROA  
ATOM     22  N   VAL P 401     -52.447 -23.852 -12.846  0.00  0.00      PROA  
ATOM     23  HN  VAL P 401     -53.334 -23.399 -12.802  0.00  0.00      PROA  
ATOM     24  CA  VAL P 401     -52.411 -25.283 -12.531  0.00  0.00      PROA  
ATOM     25  HA  VAL P 401     -51.571 -25.465 -11.877  0.00  0.00      PROA  
ATOM     26  CB  VAL P 401     -53.744 -25.841 -12.014  0.00  0.00      PROA  
ATOM     27  HB  VAL P 401     -54.580 -25.343 -12.550  0.00  0.00      PROA  
ATOM     28  CG1 VAL P 401     -53.849 -27.350 -12.206  0.00  0.00      PROA  
ATOM     29 HG11 VAL P 401     -52.948 -27.885 -11.836  0.00  0.00      PROA  
ATOM     30 HG12 VAL P 401     -53.987 -27.599 -13.280  0.00  0.00      PROA  
ATOM     31 HG13 VAL P 401     -54.728 -27.761 -11.665  0.00  0.00      PROA  
ATOM     32  CG2 VAL P 401     -53.896 -25.362 -10.556  0.00  0.00      PROA  
ATOM     33 HG21 VAL P 401     -54.657 -25.940  -9.989  0.00  0.00      PROA  
ATOM     34 HG22 VAL P 401     -54.139 -24.281 -10.475  0.00  0.00      PROA  
ATOM     35 HG23 VAL P 401     -52.992 -25.478  -9.920  0.00  0.00      PROA  
ATOM     36  C   VAL P 401     -51.893 -26.223 -13.642  0.00  0.00      PROA  
ATOM     37  O   VAL P 401     -51.175 -27.150 -13.321  0.00  0.00      PROA  
ATOM     38  N   ARG P 402     -52.240 -25.949 -14.929  0.00  0.00      PROA  
ATOM     39  HN  ARG P 402     -52.874 -25.211 -15.147  0.00  0.00      PROA  
ATOM     40  CA  ARG P 402     -51.531 -26.560 -16.004  0.00  0.00      PROA  
ATOM     41  HA  ARG P 402     -51.678 -27.629 -15.968  0.00  0.00      PROA  
ATOM     42  CB  ARG P 402     -52.220 -26.145 -17.225  0.00  0.00      PROA  
ATOM     43  HB1 ARG P 402     -51.641 -26.339 -18.154  0.00  0.00      PROA  
ATOM     44  HB2 ARG P 402     -52.333 -25.046 -17.105  0.00  0.00      PROA  
ATOM     45  CG  ARG P 402     -53.651 -26.781 -17.298  0.00  0.00      PROA  
ATOM     46  HG1 ARG P 402     -54.236 -26.087 -17.940  0.00  0.00      PROA  
ATOM     47  HG2 ARG P 402     -54.141 -26.727 -16.303  0.00  0.00      PROA  
ATOM     48  CD  ARG P 402     -53.740 -28.240 -17.789  0.00  0.00      PROA  
ATOM     49  HD1 ARG P 402     -54.816 -28.416 -18.005  0.00  0.00      PROA  
ATOM     50  HD2 ARG P 402     -53.344 -28.923 -17.008  0.00  0.00      PROA  
ATOM     51  NE  ARG P 402     -53.016 -28.333 -19.057  0.00  0.00      PROA  
ATOM     52  HE  ARG P 402     -53.100 -27.627 -19.760  0.00  0.00      PROA  
ATOM     53  CZ  ARG P 402     -52.240 -29.290 -19.460  0.00  0.00      PROA  
ATOM     54  NH1 ARG P 402     -52.164 -30.456 -18.748  0.00  0.00      PROA  
ATOM     55 HH11 ARG P 402     -52.913 -30.663 -18.120  0.00  0.00      PROA  
ATOM     56 HH12 ARG P 402     -51.680 -31.172 -19.252  0.00  0.00      PROA  
ATOM     57  NH2 ARG P 402     -51.679 -29.168 -20.611  0.00  0.00      PROA  
ATOM     58 HH21 ARG P 402     -51.905 -28.341 -21.125  0.00  0.00      PROA  
ATOM     59 HH22 ARG P 402     -51.262 -29.965 -21.048  0.00  0.00      PROA  
ATOM     60  C   ARG P 402     -50.064 -26.324 -16.114  0.00  0.00      PROA  
ATOM     61  O   ARG P 402     -49.323 -27.261 -16.353  0.00  0.00      PROA  
ATOM     62  N   ASP P 403     -49.651 -25.077 -15.898  0.00  0.00      PROA  
ATOM     63  HN  ASP P 403     -50.293 -24.381 -15.586  0.00  0.00      PROA  
ATOM     64  CA  ASP P 403     -48.201 -24.711 -15.788  0.00  0.00      PROA  
ATOM     65  HA  ASP P 403     -47.799 -25.151 -16.690  0.00  0.00      PROA  
ATOM     66  CB  ASP P 403     -48.039 -23.143 -15.915  0.00  0.00      PROA  
ATOM     67  HB1 ASP P 403     -46.993 -22.789 -16.037  0.00  0.00      PROA  
ATOM     68  HB2 ASP P 403     -48.605 -22.674 -15.081  0.00  0.00      PROA  
ATOM     69  CG  ASP P 403     -48.773 -22.743 -17.164  0.00  0.00      PROA  
ATOM     70  OD1 ASP P 403     -48.784 -23.513 -18.156  0.00  0.00      PROA  
ATOM     71  OD2 ASP P 403     -49.305 -21.575 -17.162  0.00  0.00      PROA  
ATOM     72  C   ASP P 403     -47.468 -25.414 -14.616  0.00  0.00      PROA  
ATOM     73  O   ASP P 403     -46.345 -25.894 -14.844  0.00  0.00      PROA  
ATOM     74  N   ILE P 404     -48.076 -25.577 -13.402  0.00  0.00      PROA  
ATOM     75  HN  ILE P 404     -48.938 -25.099 -13.252  0.00  0.00      PROA  
ATOM     76  CA  ILE P 404     -47.539 -26.447 -12.354  0.00  0.00      PROA  
ATOM     77  HA  ILE P 404     -46.524 -26.104 -12.218  0.00  0.00      PROA  
ATOM     78  CB  ILE P 404     -48.181 -26.239 -11.019  0.00  0.00      PROA  
ATOM     79  HB  ILE P 404     -49.204 -26.666 -11.096  0.00  0.00      PROA  
ATOM     80  CG2 ILE P 404     -47.383 -27.097  -9.934  0.00  0.00      PROA  
ATOM     81 HG21 ILE P 404     -46.335 -26.731  -9.921  0.00  0.00      PROA  
ATOM     82 HG22 ILE P 404     -47.450 -28.164 -10.238  0.00  0.00      PROA  
ATOM     83 HG23 ILE P 404     -47.901 -27.064  -8.952  0.00  0.00      PROA  
ATOM     84  CG1 ILE P 404     -48.150 -24.707 -10.686  0.00  0.00      PROA  
ATOM     85 HG11 ILE P 404     -48.616 -24.113 -11.500  0.00  0.00      PROA  
ATOM     86 HG12 ILE P 404     -47.106 -24.329 -10.706  0.00  0.00      PROA  
ATOM     87  CD  ILE P 404     -48.920 -24.370  -9.349  0.00  0.00      PROA  
ATOM     88  HD1 ILE P 404     -48.482 -24.696  -8.382  0.00  0.00      PROA  
ATOM     89  HD2 ILE P 404     -49.875 -24.934  -9.413  0.00  0.00      PROA  
ATOM     90  HD3 ILE P 404     -49.200 -23.297  -9.271  0.00  0.00      PROA  
ATOM     91  C   ILE P 404     -47.436 -27.958 -12.732  0.00  0.00      PROA  
ATOM     92  O   ILE P 404     -46.466 -28.693 -12.479  0.00  0.00      PROA  
ATOM     93  N   ARG P 405     -48.542 -28.531 -13.308  0.00  0.00      PROA  
ATOM     94  HN  ARG P 405     -49.362 -27.973 -13.402  0.00  0.00      PROA  
ATOM     95  CA  ARG P 405     -48.657 -29.902 -13.803  0.00  0.00      PROA  
ATOM     96  HA  ARG P 405     -48.472 -30.579 -12.982  0.00  0.00      PROA  
ATOM     97  CB  ARG P 405     -50.138 -30.211 -14.248  0.00  0.00      PROA  
ATOM     98  HB1 ARG P 405     -50.524 -29.176 -14.374  0.00  0.00      PROA  
ATOM     99  HB2 ARG P 405     -50.722 -30.619 -13.395  0.00  0.00      PROA  
ATOM    100  CG  ARG P 405     -50.354 -30.961 -15.595  0.00  0.00      PROA  
ATOM    101  HG1 ARG P 405     -49.625 -30.596 -16.350  0.00  0.00      PROA  
ATOM    102  HG2 ARG P 405     -51.400 -30.774 -15.917  0.00  0.00      PROA  
ATOM    103  CD  ARG P 405     -50.035 -32.464 -15.396  0.00  0.00      PROA  
ATOM    104  HD1 ARG P 405     -50.853 -32.848 -14.749  0.00  0.00      PROA  
ATOM    105  HD2 ARG P 405     -49.054 -32.738 -14.951  0.00  0.00      PROA  
ATOM    106  NE  ARG P 405     -50.242 -33.151 -16.745  0.00  0.00      PROA  
ATOM    107  HE  ARG P 405     -51.098 -33.586 -17.025  0.00  0.00      PROA  
ATOM    108  CZ  ARG P 405     -49.404 -33.070 -17.757  0.00  0.00      PROA  
ATOM    109  NH1 ARG P 405     -48.219 -32.522 -17.559  0.00  0.00      PROA  
ATOM    110 HH11 ARG P 405     -47.886 -32.202 -16.672  0.00  0.00      PROA  
ATOM    111 HH12 ARG P 405     -47.597 -32.416 -18.335  0.00  0.00      PROA  
ATOM    112  NH2 ARG P 405     -49.774 -33.455 -18.922  0.00  0.00      PROA  
ATOM    113 HH21 ARG P 405     -50.744 -33.647 -19.071  0.00  0.00      PROA  
ATOM    114 HH22 ARG P 405     -49.135 -33.246 -19.663  0.00  0.00      PROA  
ATOM    115  C   ARG P 405     -47.626 -30.227 -14.861  0.00  0.00      PROA  
ATOM    116  O   ARG P 405     -47.115 -31.333 -14.965  0.00  0.00      PROA  
ATOM    117  N   ARG P 406     -47.376 -29.218 -15.778  0.00  0.00      PROA  
ATOM    118  HN  ARG P 406     -48.050 -28.497 -15.917  0.00  0.00      PROA  
ATOM    119  CA  ARG P 406     -46.203 -29.142 -16.615  0.00  0.00      PROA  
ATOM    120  HA  ARG P 406     -46.143 -30.043 -17.207  0.00  0.00      PROA  
ATOM    121  CB  ARG P 406     -46.350 -27.988 -17.609  0.00  0.00      PROA  
ATOM    122  HB1 ARG P 406     -45.421 -27.384 -17.682  0.00  0.00      PROA  
ATOM    123  HB2 ARG P 406     -47.148 -27.288 -17.282  0.00  0.00      PROA  
ATOM    124  CG  ARG P 406     -46.681 -28.507 -19.055  0.00  0.00      PROA  
ATOM    125  HG1 ARG P 406     -45.953 -29.309 -19.300  0.00  0.00      PROA  
ATOM    126  HG2 ARG P 406     -46.348 -27.685 -19.725  0.00  0.00      PROA  
ATOM    127  CD  ARG P 406     -48.154 -28.875 -19.368  0.00  0.00      PROA  
ATOM    128  HD1 ARG P 406     -48.915 -28.085 -19.193  0.00  0.00      PROA  
ATOM    129  HD2 ARG P 406     -48.440 -29.808 -18.839  0.00  0.00      PROA  
ATOM    130  NE  ARG P 406     -48.210 -29.271 -20.829  0.00  0.00      PROA  
ATOM    131  HE  ARG P 406     -48.186 -30.263 -20.958  0.00  0.00      PROA  
ATOM    132  CZ  ARG P 406     -48.716 -28.600 -21.859  0.00  0.00      PROA  
ATOM    133  NH1 ARG P 406     -49.004 -27.316 -21.780  0.00  0.00      PROA  
ATOM    134 HH11 ARG P 406     -48.836 -26.917 -20.879  0.00  0.00      PROA  
ATOM    135 HH12 ARG P 406     -49.536 -26.890 -22.512  0.00  0.00      PROA  
ATOM    136  NH2 ARG P 406     -49.045 -29.335 -22.937  0.00  0.00      PROA  
ATOM    137 HH21 ARG P 406     -48.675 -30.246 -23.119  0.00  0.00      PROA  
ATOM    138 HH22 ARG P 406     -49.213 -28.780 -23.751  0.00  0.00      PROA  
ATOM    139  C   ARG P 406     -44.872 -29.068 -15.918  0.00  0.00      PROA  
ATOM    140  O   ARG P 406     -43.918 -29.775 -16.424  0.00  0.00      PROA  
ATOM    141  N   ARG P 407     -44.682 -28.255 -14.833  0.00  0.00      PROA  
ATOM    142  HN  ARG P 407     -45.489 -27.841 -14.420  0.00  0.00      PROA  
ATOM    143  CA  ARG P 407     -43.483 -28.216 -14.105  0.00  0.00      PROA  
ATOM    144  HA  ARG P 407     -42.691 -27.972 -14.797  0.00  0.00      PROA  
ATOM    145  CB  ARG P 407     -43.394 -27.013 -13.168  0.00  0.00      PROA  
ATOM    146  HB1 ARG P 407     -44.349 -27.008 -12.601  0.00  0.00      PROA  
ATOM    147  HB2 ARG P 407     -43.418 -26.145 -13.862  0.00  0.00      PROA  
ATOM    148  CG  ARG P 407     -42.183 -26.921 -12.220  0.00  0.00      PROA  
ATOM    149  HG1 ARG P 407     -42.212 -27.809 -11.553  0.00  0.00      PROA  
ATOM    150  HG2 ARG P 407     -42.402 -26.051 -11.565  0.00  0.00      PROA  
ATOM    151  CD  ARG P 407     -40.862 -26.916 -12.954  0.00  0.00      PROA  
ATOM    152  HD1 ARG P 407     -40.874 -26.128 -13.737  0.00  0.00      PROA  
ATOM    153  HD2 ARG P 407     -40.812 -27.833 -13.580  0.00  0.00      PROA  
ATOM    154  NE  ARG P 407     -39.737 -26.878 -11.988  0.00  0.00      PROA  
ATOM    155  HE  ARG P 407     -40.005 -26.701 -11.041  0.00  0.00      PROA  
ATOM    156  CZ  ARG P 407     -38.493 -27.143 -12.326  0.00  0.00      PROA  
ATOM    157  NH1 ARG P 407     -38.154 -27.346 -13.612  0.00  0.00      PROA  
ATOM    158 HH11 ARG P 407     -37.209 -27.577 -13.844  0.00  0.00      PROA  
ATOM    159 HH12 ARG P 407     -38.860 -27.350 -14.320  0.00  0.00      PROA  
ATOM    160  NH2 ARG P 407     -37.520 -27.065 -11.386  0.00  0.00      PROA  
ATOM    161 HH21 ARG P 407     -37.707 -26.904 -10.417  0.00  0.00      PROA  
ATOM    162 HH22 ARG P 407     -36.581 -27.188 -11.707  0.00  0.00      PROA  
ATOM    163  C   ARG P 407     -43.072 -29.535 -13.452  0.00  0.00      PROA  
ATOM    164  O   ARG P 407     -41.883 -29.886 -13.412  0.00  0.00      PROA  
ATOM    165  N   TYR P 408     -43.984 -30.271 -12.825  0.00  0.00      PROA  
ATOM    166  HN  TYR P 408     -44.875 -29.824 -12.815  0.00  0.00      PROA  
ATOM    167  CA  TYR P 408     -43.809 -31.582 -12.218  0.00  0.00      PROA  
ATOM    168  HA  TYR P 408     -43.280 -31.454 -11.285  0.00  0.00      PROA  
ATOM    169  CB  TYR P 408     -45.198 -32.104 -11.804  0.00  0.00      PROA  
ATOM    170  HB1 TYR P 408     -46.018 -32.059 -12.552  0.00  0.00      PROA  
ATOM    171  HB2 TYR P 408     -45.475 -31.285 -11.106  0.00  0.00      PROA  
ATOM    172  CG  TYR P 408     -45.165 -33.463 -11.081  0.00  0.00      PROA  
ATOM    173  CD1 TYR P 408     -45.984 -34.479 -11.602  0.00  0.00      PROA  
ATOM    174  HD1 TYR P 408     -46.592 -34.095 -12.407  0.00  0.00      PROA  
ATOM    175  CE1 TYR P 408     -46.097 -35.728 -11.028  0.00  0.00      PROA  
ATOM    176  HE1 TYR P 408     -46.811 -36.438 -11.418  0.00  0.00      PROA  
ATOM    177  CZ  TYR P 408     -45.344 -35.999  -9.863  0.00  0.00      PROA  
ATOM    178  OH  TYR P 408     -45.298 -37.205  -9.195  0.00  0.00      PROA  
ATOM    179  HH  TYR P 408     -45.890 -37.864  -9.566  0.00  0.00      PROA  
ATOM    180  CD2 TYR P 408     -44.427 -33.738  -9.962  0.00  0.00      PROA  
ATOM    181  HD2 TYR P 408     -43.706 -33.103  -9.467  0.00  0.00      PROA  
ATOM    182  CE2 TYR P 408     -44.487 -35.030  -9.382  0.00  0.00      PROA  
ATOM    183  HE2 TYR P 408     -43.884 -35.166  -8.497  0.00  0.00      PROA  
ATOM    184  C   TYR P 408     -42.897 -32.598 -12.991  0.00  0.00      PROA  
ATOM    185  O   TYR P 408     -41.789 -32.901 -12.479  0.00  0.00      PROA  
ATOM    186  N   PRO P 409     -43.220 -33.162 -14.185  0.00  0.00      PROA  
ATOM    187  CD  PRO P 409     -44.401 -32.869 -14.960  0.00  0.00      PROA  
ATOM    188  HD1 PRO P 409     -44.573 -31.788 -15.153  0.00  0.00      PROA  
ATOM    189  HD2 PRO P 409     -45.271 -33.241 -14.378  0.00  0.00      PROA  
ATOM    190  CA  PRO P 409     -42.337 -34.127 -14.883  0.00  0.00      PROA  
ATOM    191  HA  PRO P 409     -41.971 -34.899 -14.222  0.00  0.00      PROA  
ATOM    192  CB  PRO P 409     -43.277 -34.694 -15.973  0.00  0.00      PROA  
ATOM    193  HB1 PRO P 409     -43.823 -35.581 -15.586  0.00  0.00      PROA  
ATOM    194  HB2 PRO P 409     -42.748 -35.019 -16.894  0.00  0.00      PROA  
ATOM    195  CG  PRO P 409     -44.244 -33.593 -16.351  0.00  0.00      PROA  
ATOM    196  HG1 PRO P 409     -43.813 -32.915 -17.117  0.00  0.00      PROA  
ATOM    197  HG2 PRO P 409     -45.220 -33.875 -16.801  0.00  0.00      PROA  
ATOM    198  C   PRO P 409     -41.050 -33.458 -15.445  0.00  0.00      PROA  
ATOM    199  O   PRO P 409     -40.004 -34.055 -15.551  0.00  0.00      PROA  
ATOM    200  N   ARG P 410     -41.100 -32.121 -15.738  0.00  0.00      PROA  
ATOM    201  HN  ARG P 410     -42.033 -31.772 -15.694  0.00  0.00      PROA  
ATOM    202  CA  ARG P 410     -39.902 -31.339 -16.006  0.00  0.00      PROA  
ATOM    203  HA  ARG P 410     -39.489 -31.898 -16.833  0.00  0.00      PROA  
ATOM    204  CB  ARG P 410     -40.367 -30.038 -16.555  0.00  0.00      PROA  
ATOM    205  HB1 ARG P 410     -39.564 -29.296 -16.355  0.00  0.00      PROA  
ATOM    206  HB2 ARG P 410     -41.199 -29.685 -15.910  0.00  0.00      PROA  
ATOM    207  CG  ARG P 410     -40.668 -30.180 -18.075  0.00  0.00      PROA  
ATOM    208  HG1 ARG P 410     -41.241 -31.132 -18.102  0.00  0.00      PROA  
ATOM    209  HG2 ARG P 410     -39.656 -30.314 -18.513  0.00  0.00      PROA  
ATOM    210  CD  ARG P 410     -41.449 -29.095 -18.794  0.00  0.00      PROA  
ATOM    211  HD1 ARG P 410     -40.958 -28.109 -18.941  0.00  0.00      PROA  
ATOM    212  HD2 ARG P 410     -42.193 -28.920 -17.989  0.00  0.00      PROA  
ATOM    213  NE  ARG P 410     -41.927 -29.662 -20.131  0.00  0.00      PROA  
ATOM    214  HE  ARG P 410     -41.368 -29.682 -20.961  0.00  0.00      PROA  
ATOM    215  CZ  ARG P 410     -43.089 -30.381 -20.256  0.00  0.00      PROA  
ATOM    216  NH1 ARG P 410     -43.882 -30.639 -19.280  0.00  0.00      PROA  
ATOM    217 HH11 ARG P 410     -43.589 -30.512 -18.332  0.00  0.00      PROA  
ATOM    218 HH12 ARG P 410     -44.613 -31.244 -19.593  0.00  0.00      PROA  
ATOM    219  NH2 ARG P 410     -43.406 -30.970 -21.439  0.00  0.00      PROA  
ATOM    220 HH21 ARG P 410     -42.795 -31.014 -22.230  0.00  0.00      PROA  
ATOM    221 HH22 ARG P 410     -44.268 -31.456 -21.582  0.00  0.00      PROA  
ATOM    222  C   ARG P 410     -38.889 -31.244 -14.923  0.00  0.00      PROA  
ATOM    223  O   ARG P 410     -37.678 -31.284 -15.094  0.00  0.00      PROA  
ATOM    224  N   TYR P 411     -39.407 -31.164 -13.683  0.00  0.00      PROA  
ATOM    225  HN  TYR P 411     -40.400 -31.137 -13.601  0.00  0.00      PROA  
ATOM    226  CA  TYR P 411     -38.650 -31.198 -12.413  0.00  0.00      PROA  
ATOM    227  HA  TYR P 411     -37.803 -30.546 -12.565  0.00  0.00      PROA  
ATOM    228  CB  TYR P 411     -39.518 -30.729 -11.227  0.00  0.00      PROA  
ATOM    229  HB1 TYR P 411     -40.316 -31.489 -11.086  0.00  0.00      PROA  
ATOM    230  HB2 TYR P 411     -40.024 -29.760 -11.429  0.00  0.00      PROA  
ATOM    231  CG  TYR P 411     -38.908 -30.503  -9.899  0.00  0.00      PROA  
ATOM    232  CD1 TYR P 411     -37.648 -29.819  -9.799  0.00  0.00      PROA  
ATOM    233  HD1 TYR P 411     -37.067 -29.591 -10.680  0.00  0.00      PROA  
ATOM    234  CE1 TYR P 411     -37.158 -29.430  -8.565  0.00  0.00      PROA  
ATOM    235  HE1 TYR P 411     -36.166 -29.005  -8.510  0.00  0.00      PROA  
ATOM    236  CZ  TYR P 411     -37.892 -29.644  -7.394  0.00  0.00      PROA  
ATOM    237  OH  TYR P 411     -37.596 -29.170  -6.138  0.00  0.00      PROA  
ATOM    238  HH  TYR P 411     -36.707 -28.836  -6.282  0.00  0.00      PROA  
ATOM    239  CD2 TYR P 411     -39.555 -30.835  -8.693  0.00  0.00      PROA  
ATOM    240  HD2 TYR P 411     -40.498 -31.358  -8.752  0.00  0.00      PROA  
ATOM    241  CE2 TYR P 411     -39.108 -30.303  -7.494  0.00  0.00      PROA  
ATOM    242  HE2 TYR P 411     -39.579 -30.507  -6.543  0.00  0.00      PROA  
ATOM    243  C   TYR P 411     -38.191 -32.679 -12.109  0.00  0.00      PROA  
ATOM    244  O   TYR P 411     -37.066 -32.834 -11.681  0.00  0.00      PROA  
ATOM    245  N   LEU P 412     -38.899 -33.795 -12.412  0.00  0.00      PROA  
ATOM    246  HN  LEU P 412     -39.789 -33.612 -12.821  0.00  0.00      PROA  
ATOM    247  CA  LEU P 412     -38.401 -35.187 -12.349  0.00  0.00      PROA  
ATOM    248  HA  LEU P 412     -37.917 -35.310 -11.391  0.00  0.00      PROA  
ATOM    249  CB  LEU P 412     -39.570 -36.180 -12.554  0.00  0.00      PROA  
ATOM    250  HB1 LEU P 412     -39.185 -37.213 -12.692  0.00  0.00      PROA  
ATOM    251  HB2 LEU P 412     -40.088 -35.988 -13.517  0.00  0.00      PROA  
ATOM    252  CG  LEU P 412     -40.617 -36.123 -11.431  0.00  0.00      PROA  
ATOM    253  HG  LEU P 412     -40.951 -35.071 -11.302  0.00  0.00      PROA  
ATOM    254  CD1 LEU P 412     -41.797 -37.009 -11.705  0.00  0.00      PROA  
ATOM    255 HD11 LEU P 412     -42.390 -36.696 -12.591  0.00  0.00      PROA  
ATOM    256 HD12 LEU P 412     -42.467 -36.898 -10.826  0.00  0.00      PROA  
ATOM    257 HD13 LEU P 412     -41.331 -38.001 -11.885  0.00  0.00      PROA  
ATOM    258  CD2 LEU P 412     -39.973 -36.689 -10.164  0.00  0.00      PROA  
ATOM    259 HD21 LEU P 412     -39.104 -36.082  -9.829  0.00  0.00      PROA  
ATOM    260 HD22 LEU P 412     -39.721 -37.771 -10.158  0.00  0.00      PROA  
ATOM    261 HD23 LEU P 412     -40.677 -36.445  -9.340  0.00  0.00      PROA  
ATOM    262  C   LEU P 412     -37.258 -35.528 -13.210  0.00  0.00      PROA  
ATOM    263  O   LEU P 412     -36.494 -36.425 -12.916  0.00  0.00      PROA  
ATOM    264  N   SER P 413     -37.224 -34.919 -14.407  0.00  0.00      PROA  
ATOM    265  HN  SER P 413     -37.904 -34.241 -14.677  0.00  0.00      PROA  
ATOM    266  CA  SER P 413     -36.087 -35.100 -15.359  0.00  0.00      PROA  
ATOM    267  HA  SER P 413     -35.699 -36.106 -15.422  0.00  0.00      PROA  
ATOM    268  CB  SER P 413     -36.538 -34.659 -16.746  0.00  0.00      PROA  
ATOM    269  HB1 SER P 413     -36.864 -33.597 -16.753  0.00  0.00      PROA  
ATOM    270  HB2 SER P 413     -37.466 -35.260 -16.856  0.00  0.00      PROA  
ATOM    271  OG  SER P 413     -35.600 -34.929 -17.781  0.00  0.00      PROA  
ATOM    272  HG1 SER P 413     -35.553 -35.888 -17.785  0.00  0.00      PROA  
ATOM    273  C   SER P 413     -34.864 -34.213 -14.998  0.00  0.00      PROA  
ATOM    274  O   SER P 413     -33.752 -34.590 -15.446  0.00  0.00      PROA  
ATOM    275  N   ASP P 414     -35.040 -33.089 -14.236  0.00  0.00      PROA  
ATOM    276  HN  ASP P 414     -35.921 -32.825 -13.853  0.00  0.00      PROA  
ATOM    277  CA  ASP P 414     -34.023 -32.217 -13.746  0.00  0.00      PROA  
ATOM    278  HA  ASP P 414     -33.387 -31.956 -14.579  0.00  0.00      PROA  
ATOM    279  CB  ASP P 414     -34.746 -30.907 -13.283  0.00  0.00      PROA  
ATOM    280  HB1 ASP P 414     -35.413 -31.152 -12.429  0.00  0.00      PROA  
ATOM    281  HB2 ASP P 414     -35.456 -30.643 -14.095  0.00  0.00      PROA  
ATOM    282  CG  ASP P 414     -33.751 -29.831 -12.900  0.00  0.00      PROA  
ATOM    283  OD1 ASP P 414     -32.529 -30.004 -13.065  0.00  0.00      PROA  
ATOM    284  OD2 ASP P 414     -34.149 -28.722 -12.416  0.00  0.00      PROA  
ATOM    285  C   ASP P 414     -33.175 -32.802 -12.547  0.00  0.00      PROA  
ATOM    286  O   ASP P 414     -31.979 -32.583 -12.371  0.00  0.00      PROA  
ATOM    287  N   ILE P 415     -33.882 -33.620 -11.660  0.00  0.00      PROA  
ATOM    288  HN  ILE P 415     -34.866 -33.586 -11.505  0.00  0.00      PROA  
ATOM    289  CA  ILE P 415     -33.168 -34.508 -10.710  0.00  0.00      PROA  
ATOM    290  HA  ILE P 415     -32.397 -33.837 -10.363  0.00  0.00      PROA  
ATOM    291  CB  ILE P 415     -34.039 -35.138  -9.582  0.00  0.00      PROA  
ATOM    292  HB  ILE P 415     -34.693 -35.874 -10.097  0.00  0.00      PROA  
ATOM    293  CG2 ILE P 415     -33.096 -35.898  -8.630  0.00  0.00      PROA  
ATOM    294 HG21 ILE P 415     -33.767 -36.115  -7.771  0.00  0.00      PROA  
ATOM    295 HG22 ILE P 415     -32.301 -35.160  -8.391  0.00  0.00      PROA  
ATOM    296 HG23 ILE P 415     -32.663 -36.833  -9.046  0.00  0.00      PROA  
ATOM    297  CG1 ILE P 415     -34.888 -34.100  -8.894  0.00  0.00      PROA  
ATOM    298 HG11 ILE P 415     -35.619 -34.601  -8.225  0.00  0.00      PROA  
ATOM    299 HG12 ILE P 415     -35.449 -33.532  -9.667  0.00  0.00      PROA  
ATOM    300  CD  ILE P 415     -34.061 -33.164  -7.955  0.00  0.00      PROA  
ATOM    301  HD1 ILE P 415     -33.789 -33.645  -6.991  0.00  0.00      PROA  
ATOM    302  HD2 ILE P 415     -34.672 -32.291  -7.642  0.00  0.00      PROA  
ATOM    303  HD3 ILE P 415     -33.208 -32.753  -8.536  0.00  0.00      PROA  
ATOM    304  C   ILE P 415     -32.426 -35.585 -11.531  0.00  0.00      PROA  
ATOM    305  O   ILE P 415     -33.012 -36.274 -12.402  0.00  0.00      PROA  
ATOM    306  N   THR P 416     -31.168 -35.748 -11.315  0.00  0.00      PROA  
ATOM    307  HN  THR P 416     -30.732 -35.343 -10.515  0.00  0.00      PROA  
ATOM    308  CA  THR P 416     -30.450 -36.932 -11.738  0.00  0.00      PROA  
ATOM    309  HA  THR P 416     -31.078 -37.810 -11.750  0.00  0.00      PROA  
ATOM    310  CB  THR P 416     -29.365 -37.352 -10.686  0.00  0.00      PROA  
ATOM    311  HB  THR P 416     -29.098 -38.397 -10.952  0.00  0.00      PROA  
ATOM    312  OG1 THR P 416     -30.039 -37.376  -9.431  0.00  0.00      PROA  
ATOM    313  HG1 THR P 416     -30.665 -38.104  -9.433  0.00  0.00      PROA  
ATOM    314  CG2 THR P 416     -28.228 -36.430 -10.599  0.00  0.00      PROA  
ATOM    315 HG21 THR P 416     -27.432 -36.836  -9.938  0.00  0.00      PROA  
ATOM    316 HG22 THR P 416     -28.495 -35.476 -10.097  0.00  0.00      PROA  
ATOM    317 HG23 THR P 416     -27.903 -36.103 -11.610  0.00  0.00      PROA  
ATOM    318  C   THR P 416     -29.959 -36.932 -13.112  0.00  0.00      PROA  
ATOM    319  O   THR P 416     -29.808 -37.944 -13.803  0.00  0.00      PROA  
ATOM    320  N   ASP P 417     -29.667 -35.701 -13.578  0.00  0.00      PROA  
ATOM    321  HN  ASP P 417     -29.943 -34.914 -13.031  0.00  0.00      PROA  
ATOM    322  CA  ASP P 417     -28.919 -35.503 -14.775  0.00  0.00      PROA  
ATOM    323  HA  ASP P 417     -29.049 -36.300 -15.492  0.00  0.00      PROA  
ATOM    324  CB  ASP P 417     -29.468 -34.265 -15.566  0.00  0.00      PROA  
ATOM    325  HB1 ASP P 417     -29.296 -33.297 -15.048  0.00  0.00      PROA  
ATOM    326  HB2 ASP P 417     -30.565 -34.266 -15.737  0.00  0.00      PROA  
ATOM    327  CG  ASP P 417     -28.805 -34.246 -17.016  0.00  0.00      PROA  
ATOM    328  OD1 ASP P 417     -28.490 -33.107 -17.407  0.00  0.00      PROA  
ATOM    329  OD2 ASP P 417     -28.739 -35.290 -17.710  0.00  0.00      PROA  
ATOM    330  C   ASP P 417     -27.383 -35.525 -14.523  0.00  0.00      PROA  
ATOM    331  O   ASP P 417     -26.921 -35.161 -13.465  0.00  0.00      PROA  
ATOM    332  N   ALA P 418     -26.662 -35.927 -15.569  0.00  0.00      PROA  
ATOM    333  HN  ALA P 418     -27.092 -36.342 -16.366  0.00  0.00      PROA  
ATOM    334  CA  ALA P 418     -25.235 -36.035 -15.525  0.00  0.00      PROA  
ATOM    335  HA  ALA P 418     -25.009 -36.843 -14.845  0.00  0.00      PROA  
ATOM    336  CB  ALA P 418     -24.746 -36.464 -16.967  0.00  0.00      PROA  
ATOM    337  HB1 ALA P 418     -23.637 -36.514 -16.930  0.00  0.00      PROA  
ATOM    338  HB2 ALA P 418     -24.918 -35.683 -17.738  0.00  0.00      PROA  
ATOM    339  HB3 ALA P 418     -25.234 -37.405 -17.301  0.00  0.00      PROA  
ATOM    340  C   ALA P 418     -24.447 -34.820 -15.076  0.00  0.00      PROA  
ATOM    341  O   ALA P 418     -24.874 -33.647 -15.201  0.00  0.00      PROA  
ATOM    342  N   LEU P 419     -23.297 -35.057 -14.583  0.00  0.00      PROA  
ATOM    343  HN  LEU P 419     -22.998 -35.972 -14.844  0.00  0.00      PROA  
ATOM    344  CA  LEU P 419     -22.417 -34.065 -13.965  0.00  0.00      PROA  
ATOM    345  HA  LEU P 419     -22.909 -33.105 -13.919  0.00  0.00      PROA  
ATOM    346  CB  LEU P 419     -22.026 -34.570 -12.498  0.00  0.00      PROA  
ATOM    347  HB1 LEU P 419     -21.263 -35.367 -12.626  0.00  0.00      PROA  
ATOM    348  HB2 LEU P 419     -22.944 -34.921 -11.979  0.00  0.00      PROA  
ATOM    349  CG  LEU P 419     -21.365 -33.519 -11.570  0.00  0.00      PROA  
ATOM    350  HG  LEU P 419     -20.374 -33.335 -12.037  0.00  0.00      PROA  
ATOM    351  CD1 LEU P 419     -22.193 -32.252 -11.346  0.00  0.00      PROA  
ATOM    352 HD11 LEU P 419     -21.485 -31.623 -10.765  0.00  0.00      PROA  
ATOM    353 HD12 LEU P 419     -23.105 -32.448 -10.743  0.00  0.00      PROA  
ATOM    354 HD13 LEU P 419     -22.582 -31.753 -12.259  0.00  0.00      PROA  
ATOM    355  CD2 LEU P 419     -21.233 -34.160 -10.166  0.00  0.00      PROA  
ATOM    356 HD21 LEU P 419     -20.712 -33.507  -9.435  0.00  0.00      PROA  
ATOM    357 HD22 LEU P 419     -20.704 -35.134 -10.255  0.00  0.00      PROA  
ATOM    358 HD23 LEU P 419     -22.216 -34.395  -9.705  0.00  0.00      PROA  
ATOM    359  C   LEU P 419     -21.124 -33.858 -14.777  0.00  0.00      PROA  
ATOM    360  O   LEU P 419     -20.187 -34.641 -14.637  0.00  0.00      PROA  
ATOM    361  N   SER P 420     -21.056 -32.836 -15.593  0.00  0.00      PROA  
ATOM    362  HN  SER P 420     -21.718 -32.119 -15.393  0.00  0.00      PROA  
ATOM    363  CA  SER P 420     -19.916 -32.449 -16.463  0.00  0.00      PROA  
ATOM    364  HA  SER P 420     -19.550 -33.301 -17.015  0.00  0.00      PROA  
ATOM    365  CB  SER P 420     -20.405 -31.391 -17.531  0.00  0.00      PROA  
ATOM    366  HB1 SER P 420     -20.438 -30.333 -17.194  0.00  0.00      PROA  
ATOM    367  HB2 SER P 420     -21.362 -31.730 -17.983  0.00  0.00      PROA  
ATOM    368  OG  SER P 420     -19.478 -31.384 -18.632  0.00  0.00      PROA  
ATOM    369  HG1 SER P 420     -19.647 -32.158 -19.175  0.00  0.00      PROA  
ATOM    370  C   SER P 420     -18.902 -31.668 -15.680  0.00  0.00      PROA  
ATOM    371  O   SER P 420     -19.350 -30.911 -14.817  0.00  0.00      PROA  
ATOM    372  N   PRO P 421     -17.594 -31.790 -15.829  0.00  0.00      PROA  
ATOM    373  CD  PRO P 421     -17.056 -32.784 -16.768  0.00  0.00      PROA  
ATOM    374  HD1 PRO P 421     -17.461 -32.592 -17.785  0.00  0.00      PROA  
ATOM    375  HD2 PRO P 421     -17.308 -33.774 -16.331  0.00  0.00      PROA  
ATOM    376  CA  PRO P 421     -16.563 -31.308 -14.936  0.00  0.00      PROA  
ATOM    377  HA  PRO P 421     -16.845 -31.422 -13.899  0.00  0.00      PROA  
ATOM    378  CB  PRO P 421     -15.219 -32.020 -15.335  0.00  0.00      PROA  
ATOM    379  HB1 PRO P 421     -15.029 -32.870 -14.645  0.00  0.00      PROA  
ATOM    380  HB2 PRO P 421     -14.352 -31.328 -15.271  0.00  0.00      PROA  
ATOM    381  CG  PRO P 421     -15.498 -32.601 -16.749  0.00  0.00      PROA  
ATOM    382  HG1 PRO P 421     -15.350 -31.828 -17.533  0.00  0.00      PROA  
ATOM    383  HG2 PRO P 421     -14.958 -33.543 -16.983  0.00  0.00      PROA  
ATOM    384  C   PRO P 421     -16.493 -29.784 -15.008  0.00  0.00      PROA  
ATOM    385  O   PRO P 421     -16.026 -29.176 -14.043  0.00  0.00      PROA  
ATOM    386  N   GLN P 422     -17.027 -29.185 -16.120  0.00  0.00      PROA  
ATOM    387  HN  GLN P 422     -17.305 -29.709 -16.921  0.00  0.00      PROA  
ATOM    388  CA  GLN P 422     -17.192 -27.818 -16.168  0.00  0.00      PROA  
ATOM    389  HA  GLN P 422     -16.262 -27.277 -16.067  0.00  0.00      PROA  
ATOM    390  CB  GLN P 422     -17.854 -27.466 -17.456  0.00  0.00      PROA  
ATOM    391  HB1 GLN P 422     -18.073 -26.380 -17.538  0.00  0.00      PROA  
ATOM    392  HB2 GLN P 422     -18.877 -27.891 -17.378  0.00  0.00      PROA  
ATOM    393  CG  GLN P 422     -17.269 -28.000 -18.808  0.00  0.00      PROA  
ATOM    394  HG1 GLN P 422     -17.636 -27.255 -19.546  0.00  0.00      PROA  
ATOM    395  HG2 GLN P 422     -17.680 -28.989 -19.103  0.00  0.00      PROA  
ATOM    396  CD  GLN P 422     -15.733 -27.979 -18.826  0.00  0.00      PROA  
ATOM    397  OE1 GLN P 422     -15.082 -29.026 -18.755  0.00  0.00      PROA  
ATOM    398  NE2 GLN P 422     -15.094 -26.790 -18.829  0.00  0.00      PROA  
ATOM    399 HE21 GLN P 422     -14.095 -26.825 -18.872  0.00  0.00      PROA  
ATOM    400 HE22 GLN P 422     -15.550 -25.959 -19.146  0.00  0.00      PROA  
ATOM    401  C   GLN P 422     -18.063 -27.241 -15.065  0.00  0.00      PROA  
ATOM    402  O   GLN P 422     -17.908 -26.175 -14.489  0.00  0.00      PROA  
ATOM    403  N   VAL P 423     -19.028 -28.041 -14.590  0.00  0.00      PROA  
ATOM    404  HN  VAL P 423     -19.103 -29.009 -14.816  0.00  0.00      PROA  
ATOM    405  CA  VAL P 423     -19.972 -27.663 -13.533  0.00  0.00      PROA  
ATOM    406  HA  VAL P 423     -20.448 -26.707 -13.695  0.00  0.00      PROA  
ATOM    407  CB  VAL P 423     -21.161 -28.684 -13.384  0.00  0.00      PROA  
ATOM    408  HB  VAL P 423     -20.724 -29.698 -13.256  0.00  0.00      PROA  
ATOM    409  CG1 VAL P 423     -22.123 -28.458 -12.177  0.00  0.00      PROA  
ATOM    410 HG11 VAL P 423     -23.013 -29.117 -12.269  0.00  0.00      PROA  
ATOM    411 HG12 VAL P 423     -22.612 -27.463 -12.112  0.00  0.00      PROA  
ATOM    412 HG13 VAL P 423     -21.763 -28.698 -11.153  0.00  0.00      PROA  
ATOM    413  CG2 VAL P 423     -22.014 -28.609 -14.670  0.00  0.00      PROA  
ATOM    414 HG21 VAL P 423     -21.335 -28.659 -15.547  0.00  0.00      PROA  
ATOM    415 HG22 VAL P 423     -22.666 -27.710 -14.716  0.00  0.00      PROA  
ATOM    416 HG23 VAL P 423     -22.786 -29.403 -14.579  0.00  0.00      PROA  
ATOM    417  C   VAL P 423     -19.217 -27.500 -12.194  0.00  0.00      PROA  
ATOM    418  O   VAL P 423     -19.720 -26.838 -11.336  0.00  0.00      PROA  
ATOM    419  N   LEU P 424     -18.033 -28.115 -12.072  0.00  0.00      PROA  
ATOM    420  HN  LEU P 424     -17.713 -28.696 -12.817  0.00  0.00      PROA  
ATOM    421  CA  LEU P 424     -17.304 -28.220 -10.837  0.00  0.00      PROA  
ATOM    422  HA  LEU P 424     -17.934 -28.072  -9.972  0.00  0.00      PROA  
ATOM    423  CB  LEU P 424     -16.627 -29.617 -10.727  0.00  0.00      PROA  
ATOM    424  HB1 LEU P 424     -16.002 -29.735  -9.816  0.00  0.00      PROA  
ATOM    425  HB2 LEU P 424     -15.898 -29.789 -11.548  0.00  0.00      PROA  
ATOM    426  CG  LEU P 424     -17.694 -30.813 -10.666  0.00  0.00      PROA  
ATOM    427  HG  LEU P 424     -18.243 -30.884 -11.630  0.00  0.00      PROA  
ATOM    428  CD1 LEU P 424     -16.943 -32.117 -10.439  0.00  0.00      PROA  
ATOM    429 HD11 LEU P 424     -16.417 -32.442 -11.362  0.00  0.00      PROA  
ATOM    430 HD12 LEU P 424     -17.681 -32.941 -10.328  0.00  0.00      PROA  
ATOM    431 HD13 LEU P 424     -16.352 -32.093  -9.499  0.00  0.00      PROA  
ATOM    432  CD2 LEU P 424     -18.719 -30.611  -9.582  0.00  0.00      PROA  
ATOM    433 HD21 LEU P 424     -18.335 -31.018  -8.622  0.00  0.00      PROA  
ATOM    434 HD22 LEU P 424     -19.636 -31.188  -9.828  0.00  0.00      PROA  
ATOM    435 HD23 LEU P 424     -19.039 -29.559  -9.425  0.00  0.00      PROA  
ATOM    436  C   LEU P 424     -16.230 -27.172 -10.718  0.00  0.00      PROA  
ATOM    437  O   LEU P 424     -15.626 -26.939  -9.674  0.00  0.00      PROA  
ATOM    438  N   SER P 425     -15.986 -26.426 -11.806  0.00  0.00      PROA  
ATOM    439  HN  SER P 425     -16.589 -26.403 -12.600  0.00  0.00      PROA  
ATOM    440  CA  SER P 425     -14.852 -25.525 -11.981  0.00  0.00      PROA  
ATOM    441  HA  SER P 425     -13.961 -26.100 -11.777  0.00  0.00      PROA  
ATOM    442  CB  SER P 425     -14.779 -25.054 -13.450  0.00  0.00      PROA  
ATOM    443  HB1 SER P 425     -15.718 -24.540 -13.746  0.00  0.00      PROA  
ATOM    444  HB2 SER P 425     -14.555 -25.967 -14.042  0.00  0.00      PROA  
ATOM    445  OG  SER P 425     -13.777 -24.040 -13.713  0.00  0.00      PROA  
ATOM    446  HG1 SER P 425     -13.163 -24.393 -14.361  0.00  0.00      PROA  
ATOM    447  C   SER P 425     -14.832 -24.302 -11.042  0.00  0.00      PROA  
ATOM    448  O   SER P 425     -13.803 -24.078 -10.413  0.00  0.00      PROA  
ATOM    449  N   ALA P 426     -15.976 -23.674 -10.813  0.00  0.00      PROA  
ATOM    450  HN  ALA P 426     -16.774 -23.962 -11.336  0.00  0.00      PROA  
ATOM    451  CA  ALA P 426     -16.105 -22.358 -10.283  0.00  0.00      PROA  
ATOM    452  HA  ALA P 426     -15.105 -21.985 -10.121  0.00  0.00      PROA  
ATOM    453  CB  ALA P 426     -16.877 -21.326 -11.235  0.00  0.00      PROA  
ATOM    454  HB1 ALA P 426     -17.155 -20.350 -10.785  0.00  0.00      PROA  
ATOM    455  HB2 ALA P 426     -17.830 -21.719 -11.651  0.00  0.00      PROA  
ATOM    456  HB3 ALA P 426     -16.419 -21.077 -12.216  0.00  0.00      PROA  
ATOM    457  C   ALA P 426     -16.815 -22.273  -8.887  0.00  0.00      PROA  
ATOM    458  O   ALA P 426     -17.099 -21.187  -8.326  0.00  0.00      PROA  
ATOM    459  N   ILE P 427     -17.176 -23.502  -8.353  0.00  0.00      PROA  
ATOM    460  HN  ILE P 427     -16.988 -24.373  -8.799  0.00  0.00      PROA  
ATOM    461  CA  ILE P 427     -17.980 -23.543  -7.162  0.00  0.00      PROA  
ATOM    462  HA  ILE P 427     -18.660 -22.714  -7.289  0.00  0.00      PROA  
ATOM    463  CB  ILE P 427     -18.709 -24.858  -6.947  0.00  0.00      PROA  
ATOM    464  HB  ILE P 427     -19.404 -24.690  -6.097  0.00  0.00      PROA  
ATOM    465  CG2 ILE P 427     -19.474 -25.036  -8.245  0.00  0.00      PROA  
ATOM    466 HG21 ILE P 427     -18.769 -25.222  -9.083  0.00  0.00      PROA  
ATOM    467 HG22 ILE P 427     -20.097 -24.153  -8.505  0.00  0.00      PROA  
ATOM    468 HG23 ILE P 427     -20.174 -25.887  -8.106  0.00  0.00      PROA  
ATOM    469  CG1 ILE P 427     -17.692 -26.011  -6.553  0.00  0.00      PROA  
ATOM    470 HG11 ILE P 427     -17.180 -25.760  -5.600  0.00  0.00      PROA  
ATOM    471 HG12 ILE P 427     -16.984 -25.957  -7.408  0.00  0.00      PROA  
ATOM    472  CD  ILE P 427     -18.257 -27.407  -6.456  0.00  0.00      PROA  
ATOM    473  HD1 ILE P 427     -18.944 -27.413  -5.582  0.00  0.00      PROA  
ATOM    474  HD2 ILE P 427     -17.528 -28.188  -6.151  0.00  0.00      PROA  
ATOM    475  HD3 ILE P 427     -18.846 -27.800  -7.312  0.00  0.00      PROA  
ATOM    476  C   ILE P 427     -17.276 -23.122  -5.955  0.00  0.00      PROA  
ATOM    477  O   ILE P 427     -17.825 -22.627  -4.982  0.00  0.00      PROA  
ATOM    478  N   ILE P 428     -15.898 -23.185  -5.898  0.00  0.00      PROA  
ATOM    479  HN  ILE P 428     -15.556 -23.696  -6.683  0.00  0.00      PROA  
ATOM    480  CA  ILE P 428     -15.078 -22.618  -4.833  0.00  0.00      PROA  
ATOM    481  HA  ILE P 428     -15.480 -22.917  -3.876  0.00  0.00      PROA  
ATOM    482  CB  ILE P 428     -13.656 -23.138  -4.962  0.00  0.00      PROA  
ATOM    483  HB  ILE P 428     -13.727 -24.238  -5.098  0.00  0.00      PROA  
ATOM    484  CG2 ILE P 428     -12.863 -22.561  -6.217  0.00  0.00      PROA  
ATOM    485 HG21 ILE P 428     -13.435 -22.867  -7.119  0.00  0.00      PROA  
ATOM    486 HG22 ILE P 428     -11.822 -22.946  -6.149  0.00  0.00      PROA  
ATOM    487 HG23 ILE P 428     -12.885 -21.451  -6.217  0.00  0.00      PROA  
ATOM    488  CG1 ILE P 428     -12.838 -22.802  -3.738  0.00  0.00      PROA  
ATOM    489 HG11 ILE P 428     -12.801 -21.696  -3.642  0.00  0.00      PROA  
ATOM    490 HG12 ILE P 428     -11.805 -23.205  -3.815  0.00  0.00      PROA  
ATOM    491  CD  ILE P 428     -13.424 -23.479  -2.482  0.00  0.00      PROA  
ATOM    492  HD1 ILE P 428     -12.614 -23.780  -1.785  0.00  0.00      PROA  
ATOM    493  HD2 ILE P 428     -14.180 -24.247  -2.754  0.00  0.00      PROA  
ATOM    494  HD3 ILE P 428     -14.085 -22.835  -1.863  0.00  0.00      PROA  
ATOM    495  C   ILE P 428     -15.182 -21.098  -4.769  0.00  0.00      PROA  
ATOM    496  O   ILE P 428     -15.229 -20.510  -3.676  0.00  0.00      PROA  
ATOM    497  N   PHE P 429     -15.099 -20.335  -5.846  0.00  0.00      PROA  
ATOM    498  HN  PHE P 429     -15.140 -20.802  -6.726  0.00  0.00      PROA  
ATOM    499  CA  PHE P 429     -15.275 -18.886  -5.885  0.00  0.00      PROA  
ATOM    500  HA  PHE P 429     -14.628 -18.505  -5.110  0.00  0.00      PROA  
ATOM    501  CB  PHE P 429     -14.954 -18.325  -7.290  0.00  0.00      PROA  
ATOM    502  HB1 PHE P 429     -14.996 -17.215  -7.300  0.00  0.00      PROA  
ATOM    503  HB2 PHE P 429     -15.734 -18.735  -7.967  0.00  0.00      PROA  
ATOM    504  CG  PHE P 429     -13.622 -18.848  -7.787  0.00  0.00      PROA  
ATOM    505  CD1 PHE P 429     -12.432 -18.326  -7.311  0.00  0.00      PROA  
ATOM    506  HD1 PHE P 429     -12.519 -17.681  -6.448  0.00  0.00      PROA  
ATOM    507  CE1 PHE P 429     -11.185 -18.726  -7.844  0.00  0.00      PROA  
ATOM    508  HE1 PHE P 429     -10.301 -18.280  -7.413  0.00  0.00      PROA  
ATOM    509  CZ  PHE P 429     -11.161 -19.720  -8.808  0.00  0.00      PROA  
ATOM    510  HZ  PHE P 429     -10.192 -20.091  -9.105  0.00  0.00      PROA  
ATOM    511  CD2 PHE P 429     -13.561 -19.929  -8.755  0.00  0.00      PROA  
ATOM    512  HD2 PHE P 429     -14.492 -20.412  -9.012  0.00  0.00      PROA  
ATOM    513  CE2 PHE P 429     -12.346 -20.317  -9.277  0.00  0.00      PROA  
ATOM    514  HE2 PHE P 429     -12.376 -21.120  -9.998  0.00  0.00      PROA  
ATOM    515  C   PHE P 429     -16.662 -18.549  -5.500  0.00  0.00      PROA  
ATOM    516  O   PHE P 429     -16.935 -17.561  -4.831  0.00  0.00      PROA  
ATOM    517  N   ILE P 430     -17.586 -19.340  -6.097  0.00  0.00      PROA  
ATOM    518  HN  ILE P 430     -17.273 -20.029  -6.747  0.00  0.00      PROA  
ATOM    519  CA  ILE P 430     -19.015 -19.094  -5.721  0.00  0.00      PROA  
ATOM    520  HA  ILE P 430     -19.250 -18.060  -5.928  0.00  0.00      PROA  
ATOM    521  CB  ILE P 430     -20.012 -19.856  -6.593  0.00  0.00      PROA  
ATOM    522  HB  ILE P 430     -19.804 -20.946  -6.540  0.00  0.00      PROA  
ATOM    523  CG2 ILE P 430     -21.447 -19.527  -6.175  0.00  0.00      PROA  
ATOM    524 HG21 ILE P 430     -21.588 -18.429  -6.083  0.00  0.00      PROA  
ATOM    525 HG22 ILE P 430     -21.733 -19.955  -5.191  0.00  0.00      PROA  
ATOM    526 HG23 ILE P 430     -22.158 -19.966  -6.907  0.00  0.00      PROA  
ATOM    527  CG1 ILE P 430     -19.958 -19.453  -8.126  0.00  0.00      PROA  
ATOM    528 HG11 ILE P 430     -18.966 -19.163  -8.534  0.00  0.00      PROA  
ATOM    529 HG12 ILE P 430     -20.520 -18.501  -8.237  0.00  0.00      PROA  
ATOM    530  CD  ILE P 430     -20.410 -20.555  -9.089  0.00  0.00      PROA  
ATOM    531  HD1 ILE P 430     -19.830 -21.486  -8.912  0.00  0.00      PROA  
ATOM    532  HD2 ILE P 430     -20.033 -20.323 -10.108  0.00  0.00      PROA  
ATOM    533  HD3 ILE P 430     -21.496 -20.765  -8.985  0.00  0.00      PROA  
ATOM    534  C   ILE P 430     -19.337 -19.258  -4.147  0.00  0.00      PROA  
ATOM    535  O   ILE P 430     -20.102 -18.463  -3.641  0.00  0.00      PROA  
ATOM    536  N   TYR P 431     -18.817 -20.251  -3.375  0.00  0.00      PROA  
ATOM    537  HN  TYR P 431     -18.243 -20.952  -3.790  0.00  0.00      PROA  
ATOM    538  CA  TYR P 431     -19.126 -20.303  -1.941  0.00  0.00      PROA  
ATOM    539  HA  TYR P 431     -20.191 -20.445  -2.047  0.00  0.00      PROA  
ATOM    540  CB  TYR P 431     -18.392 -21.648  -1.418  0.00  0.00      PROA  
ATOM    541  HB1 TYR P 431     -17.360 -21.713  -1.822  0.00  0.00      PROA  
ATOM    542  HB2 TYR P 431     -18.941 -22.497  -1.877  0.00  0.00      PROA  
ATOM    543  CG  TYR P 431     -18.360 -21.780   0.073  0.00  0.00      PROA  
ATOM    544  CD1 TYR P 431     -19.485 -22.209   0.785  0.00  0.00      PROA  
ATOM    545  HD1 TYR P 431     -20.421 -22.274   0.249  0.00  0.00      PROA  
ATOM    546  CE1 TYR P 431     -19.441 -22.203   2.170  0.00  0.00      PROA  
ATOM    547  HE1 TYR P 431     -20.390 -22.328   2.671  0.00  0.00      PROA  
ATOM    548  CZ  TYR P 431     -18.319 -21.898   2.876  0.00  0.00      PROA  
ATOM    549  OH  TYR P 431     -18.317 -21.790   4.254  0.00  0.00      PROA  
ATOM    550  HH  TYR P 431     -17.549 -21.263   4.488  0.00  0.00      PROA  
ATOM    551  CD2 TYR P 431     -17.191 -21.424   0.823  0.00  0.00      PROA  
ATOM    552  HD2 TYR P 431     -16.381 -21.088   0.193  0.00  0.00      PROA  
ATOM    553  CE2 TYR P 431     -17.198 -21.422   2.215  0.00  0.00      PROA  
ATOM    554  HE2 TYR P 431     -16.379 -20.966   2.751  0.00  0.00      PROA  
ATOM    555  C   TYR P 431     -18.618 -19.045  -1.187  0.00  0.00      PROA  
ATOM    556  O   TYR P 431     -19.399 -18.403  -0.533  0.00  0.00      PROA  
ATOM    557  N   PHE P 432     -17.349 -18.590  -1.236  0.00  0.00      PROA  
ATOM    558  HN  PHE P 432     -16.739 -19.110  -1.829  0.00  0.00      PROA  
ATOM    559  CA  PHE P 432     -16.846 -17.424  -0.541  0.00  0.00      PROA  
ATOM    560  HA  PHE P 432     -17.017 -17.557   0.517  0.00  0.00      PROA  
ATOM    561  CB  PHE P 432     -15.257 -17.298  -0.752  0.00  0.00      PROA  
ATOM    562  HB1 PHE P 432     -15.053 -16.294  -0.322  0.00  0.00      PROA  
ATOM    563  HB2 PHE P 432     -14.936 -17.248  -1.815  0.00  0.00      PROA  
ATOM    564  CG  PHE P 432     -14.445 -18.327   0.002  0.00  0.00      PROA  
ATOM    565  CD1 PHE P 432     -14.128 -19.524  -0.597  0.00  0.00      PROA  
ATOM    566  HD1 PHE P 432     -14.538 -19.719  -1.577  0.00  0.00      PROA  
ATOM    567  CE1 PHE P 432     -13.331 -20.467   0.112  0.00  0.00      PROA  
ATOM    568  HE1 PHE P 432     -13.092 -21.415  -0.348  0.00  0.00      PROA  
ATOM    569  CZ  PHE P 432     -12.998 -20.283   1.436  0.00  0.00      PROA  
ATOM    570  HZ  PHE P 432     -12.311 -21.019   1.828  0.00  0.00      PROA  
ATOM    571  CD2 PHE P 432     -14.001 -18.129   1.358  0.00  0.00      PROA  
ATOM    572  HD2 PHE P 432     -14.331 -17.240   1.876  0.00  0.00      PROA  
ATOM    573  CE2 PHE P 432     -13.260 -19.038   2.066  0.00  0.00      PROA  
ATOM    574  HE2 PHE P 432     -12.923 -18.905   3.083  0.00  0.00      PROA  
ATOM    575  C   PHE P 432     -17.514 -16.067  -0.902  0.00  0.00      PROA  
ATOM    576  O   PHE P 432     -17.775 -15.230   0.014  0.00  0.00      PROA  
ATOM    577  N   ALA P 433     -17.732 -15.912  -2.226  0.00  0.00      PROA  
ATOM    578  HN  ALA P 433     -17.649 -16.693  -2.840  0.00  0.00      PROA  
ATOM    579  CA  ALA P 433     -18.290 -14.694  -2.776  0.00  0.00      PROA  
ATOM    580  HA  ALA P 433     -17.710 -13.854  -2.422  0.00  0.00      PROA  
ATOM    581  CB  ALA P 433     -18.267 -14.671  -4.311  0.00  0.00      PROA  
ATOM    582  HB1 ALA P 433     -18.638 -13.753  -4.814  0.00  0.00      PROA  
ATOM    583  HB2 ALA P 433     -18.800 -15.554  -4.723  0.00  0.00      PROA  
ATOM    584  HB3 ALA P 433     -17.204 -14.728  -4.630  0.00  0.00      PROA  
ATOM    585  C   ALA P 433     -19.738 -14.385  -2.443  0.00  0.00      PROA  
ATOM    586  O   ALA P 433     -20.085 -13.235  -2.179  0.00  0.00      PROA  
ATOM    587  N   ALA P 434     -20.650 -15.409  -2.437  0.00  0.00      PROA  
ATOM    588  HN  ALA P 434     -20.315 -16.324  -2.648  0.00  0.00      PROA  
ATOM    589  CA  ALA P 434     -22.098 -15.241  -2.281  0.00  0.00      PROA  
ATOM    590  HA  ALA P 434     -22.498 -14.626  -3.074  0.00  0.00      PROA  
ATOM    591  CB  ALA P 434     -22.674 -16.629  -2.470  0.00  0.00      PROA  
ATOM    592  HB1 ALA P 434     -22.737 -17.018  -3.508  0.00  0.00      PROA  
ATOM    593  HB2 ALA P 434     -23.730 -16.645  -2.125  0.00  0.00      PROA  
ATOM    594  HB3 ALA P 434     -22.069 -17.358  -1.889  0.00  0.00      PROA  
ATOM    595  C   ALA P 434     -22.476 -14.627  -0.958  0.00  0.00      PROA  
ATOM    596  O   ALA P 434     -23.272 -13.703  -0.733  0.00  0.00      PROA  
ATOM    597  N   LEU P 435     -21.777 -15.253   0.050  0.00  0.00      PROA  
ATOM    598  HN  LEU P 435     -21.148 -15.983  -0.205  0.00  0.00      PROA  
ATOM    599  CA  LEU P 435     -21.838 -14.861   1.485  0.00  0.00      PROA  
ATOM    600  HA  LEU P 435     -22.814 -14.432   1.655  0.00  0.00      PROA  
ATOM    601  CB  LEU P 435     -21.731 -16.135   2.446  0.00  0.00      PROA  
ATOM    602  HB1 LEU P 435     -22.657 -16.704   2.217  0.00  0.00      PROA  
ATOM    603  HB2 LEU P 435     -21.812 -15.768   3.491  0.00  0.00      PROA  
ATOM    604  CG  LEU P 435     -20.574 -17.062   2.311  0.00  0.00      PROA  
ATOM    605  HG  LEU P 435     -20.568 -17.347   1.237  0.00  0.00      PROA  
ATOM    606  CD1 LEU P 435     -19.282 -16.466   2.758  0.00  0.00      PROA  
ATOM    607 HD11 LEU P 435     -18.860 -15.769   2.002  0.00  0.00      PROA  
ATOM    608 HD12 LEU P 435     -18.591 -17.333   2.824  0.00  0.00      PROA  
ATOM    609 HD13 LEU P 435     -19.396 -15.963   3.742  0.00  0.00      PROA  
ATOM    610  CD2 LEU P 435     -20.758 -18.426   2.998  0.00  0.00      PROA  
ATOM    611 HD21 LEU P 435     -20.031 -19.197   2.664  0.00  0.00      PROA  
ATOM    612 HD22 LEU P 435     -21.774 -18.864   2.898  0.00  0.00      PROA  
ATOM    613 HD23 LEU P 435     -20.575 -18.177   4.065  0.00  0.00      PROA  
ATOM    614  C   LEU P 435     -20.903 -13.696   1.913  0.00  0.00      PROA  
ATOM    615  O   LEU P 435     -21.085 -13.122   2.961  0.00  0.00      PROA  
ATOM    616  N   THR P 436     -19.905 -13.340   1.124  0.00  0.00      PROA  
ATOM    617  HN  THR P 436     -19.882 -13.762   0.221  0.00  0.00      PROA  
ATOM    618  CA  THR P 436     -19.110 -12.157   1.515  0.00  0.00      PROA  
ATOM    619  HA  THR P 436     -18.614 -12.401   2.443  0.00  0.00      PROA  
ATOM    620  CB  THR P 436     -17.985 -11.933   0.491  0.00  0.00      PROA  
ATOM    621  HB  THR P 436     -18.355 -12.276  -0.499  0.00  0.00      PROA  
ATOM    622  OG1 THR P 436     -16.829 -12.739   0.597  0.00  0.00      PROA  
ATOM    623  HG1 THR P 436     -17.158 -13.640   0.584  0.00  0.00      PROA  
ATOM    624  CG2 THR P 436     -17.438 -10.473   0.381  0.00  0.00      PROA  
ATOM    625 HG21 THR P 436     -16.905 -10.225   1.324  0.00  0.00      PROA  
ATOM    626 HG22 THR P 436     -18.229  -9.694   0.342  0.00  0.00      PROA  
ATOM    627 HG23 THR P 436     -16.796 -10.493  -0.525  0.00  0.00      PROA  
ATOM    628  C   THR P 436     -19.912 -10.891   1.764  0.00  0.00      PROA  
ATOM    629  O   THR P 436     -19.607 -10.264   2.807  0.00  0.00      PROA  
ATOM    630  N   PRO P 437     -20.839 -10.315   0.904  0.00  0.00      PROA  
ATOM    631  CD  PRO P 437     -21.053 -10.755  -0.456  0.00  0.00      PROA  
ATOM    632  HD1 PRO P 437     -21.777 -11.587  -0.585  0.00  0.00      PROA  
ATOM    633  HD2 PRO P 437     -20.144 -11.149  -0.959  0.00  0.00      PROA  
ATOM    634  CA  PRO P 437     -21.586  -9.130   1.180  0.00  0.00      PROA  
ATOM    635  HA  PRO P 437     -20.916  -8.323   1.437  0.00  0.00      PROA  
ATOM    636  CB  PRO P 437     -22.326  -8.819  -0.083  0.00  0.00      PROA  
ATOM    637  HB1 PRO P 437     -22.445  -7.731  -0.276  0.00  0.00      PROA  
ATOM    638  HB2 PRO P 437     -23.299  -9.354  -0.089  0.00  0.00      PROA  
ATOM    639  CG  PRO P 437     -21.477  -9.533  -1.168  0.00  0.00      PROA  
ATOM    640  HG1 PRO P 437     -22.083  -9.670  -2.089  0.00  0.00      PROA  
ATOM    641  HG2 PRO P 437     -20.551  -8.963  -1.393  0.00  0.00      PROA  
ATOM    642  C   PRO P 437     -22.507  -9.330   2.424  0.00  0.00      PROA  
ATOM    643  O   PRO P 437     -22.423  -8.529   3.329  0.00  0.00      PROA  
ATOM    644  N   ALA P 438     -23.290 -10.467   2.629  0.00  0.00      PROA  
ATOM    645  HN  ALA P 438     -23.356 -11.089   1.852  0.00  0.00      PROA  
ATOM    646  CA  ALA P 438     -24.079 -10.665   3.691  0.00  0.00      PROA  
ATOM    647  HA  ALA P 438     -24.703  -9.784   3.666  0.00  0.00      PROA  
ATOM    648  CB  ALA P 438     -24.908 -11.927   3.363  0.00  0.00      PROA  
ATOM    649  HB1 ALA P 438     -25.654 -12.162   4.152  0.00  0.00      PROA  
ATOM    650  HB2 ALA P 438     -24.178 -12.755   3.237  0.00  0.00      PROA  
ATOM    651  HB3 ALA P 438     -25.390 -11.674   2.395  0.00  0.00      PROA  
ATOM    652  C   ALA P 438     -23.514 -10.826   5.052  0.00  0.00      PROA  
ATOM    653  O   ALA P 438     -24.094 -10.355   6.029  0.00  0.00      PROA  
ATOM    654  N   ILE P 439     -22.304 -11.461   5.153  0.00  0.00      PROA  
ATOM    655  HN  ILE P 439     -21.775 -11.848   4.402  0.00  0.00      PROA  
ATOM    656  CA  ILE P 439     -21.650 -11.673   6.428  0.00  0.00      PROA  
ATOM    657  HA  ILE P 439     -22.438 -11.837   7.148  0.00  0.00      PROA  
ATOM    658  CB  ILE P 439     -20.804 -12.863   6.522  0.00  0.00      PROA  
ATOM    659  HB  ILE P 439     -20.195 -12.846   5.593  0.00  0.00      PROA  
ATOM    660  CG2 ILE P 439     -19.834 -12.755   7.786  0.00  0.00      PROA  
ATOM    661 HG21 ILE P 439     -19.120 -11.909   7.685  0.00  0.00      PROA  
ATOM    662 HG22 ILE P 439     -19.257 -13.704   7.780  0.00  0.00      PROA  
ATOM    663 HG23 ILE P 439     -20.439 -12.686   8.715  0.00  0.00      PROA  
ATOM    664  CG1 ILE P 439     -21.626 -14.140   6.629  0.00  0.00      PROA  
ATOM    665 HG11 ILE P 439     -22.492 -14.139   5.934  0.00  0.00      PROA  
ATOM    666 HG12 ILE P 439     -22.182 -14.090   7.590  0.00  0.00      PROA  
ATOM    667  CD  ILE P 439     -20.952 -15.470   6.629  0.00  0.00      PROA  
ATOM    668  HD1 ILE P 439     -20.618 -15.602   5.577  0.00  0.00      PROA  
ATOM    669  HD2 ILE P 439     -21.671 -16.295   6.824  0.00  0.00      PROA  
ATOM    670  HD3 ILE P 439     -20.205 -15.634   7.434  0.00  0.00      PROA  
ATOM    671  C   ILE P 439     -20.961 -10.396   6.779  0.00  0.00      PROA  
ATOM    672  O   ILE P 439     -21.114  -9.878   7.896  0.00  0.00      PROA  
ATOM    673  N   THR P 440     -20.200  -9.713   5.847  0.00  0.00      PROA  
ATOM    674  HN  THR P 440     -20.206 -10.054   4.910  0.00  0.00      PROA  
ATOM    675  CA  THR P 440     -19.433  -8.527   6.115  0.00  0.00      PROA  
ATOM    676  HA  THR P 440     -18.739  -8.785   6.901  0.00  0.00      PROA  
ATOM    677  CB  THR P 440     -18.572  -8.218   4.885  0.00  0.00      PROA  
ATOM    678  HB  THR P 440     -19.226  -8.154   3.989  0.00  0.00      PROA  
ATOM    679  OG1 THR P 440     -17.569  -9.174   4.688  0.00  0.00      PROA  
ATOM    680  HG1 THR P 440     -17.833  -9.481   3.817  0.00  0.00      PROA  
ATOM    681  CG2 THR P 440     -17.829  -6.931   5.085  0.00  0.00      PROA  
ATOM    682 HG21 THR P 440     -17.036  -6.824   4.315  0.00  0.00      PROA  
ATOM    683 HG22 THR P 440     -17.291  -6.974   6.057  0.00  0.00      PROA  
ATOM    684 HG23 THR P 440     -18.436  -6.005   4.997  0.00  0.00      PROA  
ATOM    685  C   THR P 440     -20.263  -7.336   6.501  0.00  0.00      PROA  
ATOM    686  O   THR P 440     -20.109  -6.728   7.528  0.00  0.00      PROA  
ATOM    687  N   PHE P 441     -21.327  -7.077   5.707  0.00  0.00      PROA  
ATOM    688  HN  PHE P 441     -21.546  -7.632   4.909  0.00  0.00      PROA  
ATOM    689  CA  PHE P 441     -22.276  -5.930   5.941  0.00  0.00      PROA  
ATOM    690  HA  PHE P 441     -21.626  -5.140   6.287  0.00  0.00      PROA  
ATOM    691  CB  PHE P 441     -23.114  -5.550   4.712  0.00  0.00      PROA  
ATOM    692  HB1 PHE P 441     -23.784  -4.686   4.909  0.00  0.00      PROA  
ATOM    693  HB2 PHE P 441     -23.653  -6.494   4.483  0.00  0.00      PROA  
ATOM    694  CG  PHE P 441     -22.324  -5.169   3.482  0.00  0.00      PROA  
ATOM    695  CD1 PHE P 441     -20.918  -4.894   3.431  0.00  0.00      PROA  
ATOM    696  HD1 PHE P 441     -20.382  -4.950   4.367  0.00  0.00      PROA  
ATOM    697  CE1 PHE P 441     -20.333  -4.574   2.232  0.00  0.00      PROA  
ATOM    698  HE1 PHE P 441     -19.293  -4.285   2.230  0.00  0.00      PROA  
ATOM    699  CZ  PHE P 441     -21.091  -4.552   1.073  0.00  0.00      PROA  
ATOM    700  HZ  PHE P 441     -20.530  -4.366   0.169  0.00  0.00      PROA  
ATOM    701  CD2 PHE P 441     -23.036  -5.219   2.273  0.00  0.00      PROA  
ATOM    702  HD2 PHE P 441     -24.019  -5.650   2.149  0.00  0.00      PROA  
ATOM    703  CE2 PHE P 441     -22.385  -4.967   1.026  0.00  0.00      PROA  
ATOM    704  HE2 PHE P 441     -22.778  -5.077   0.027  0.00  0.00      PROA  
ATOM    705  C   PHE P 441     -23.290  -6.314   7.049  0.00  0.00      PROA  
ATOM    706  O   PHE P 441     -23.696  -5.415   7.795  0.00  0.00      PROA  
ATOM    707  N   GLY P 442     -23.560  -7.611   7.278  0.00  0.00      PROA  
ATOM    708  HN  GLY P 442     -23.271  -8.255   6.574  0.00  0.00      PROA  
ATOM    709  CA  GLY P 442     -24.508  -8.096   8.363  0.00  0.00      PROA  
ATOM    710  HA1 GLY P 442     -24.842  -9.107   8.185  0.00  0.00      PROA  
ATOM    711  HA2 GLY P 442     -25.373  -7.451   8.406  0.00  0.00      PROA  
ATOM    712  C   GLY P 442     -23.849  -7.996   9.743  0.00  0.00      PROA  
ATOM    713  O   GLY P 442     -24.516  -7.845  10.751  0.00  0.00      PROA  
ATOM    714  N   GLY P 443     -22.490  -8.093   9.834  0.00  0.00      PROA  
ATOM    715  HN  GLY P 443     -21.867  -8.201   9.063  0.00  0.00      PROA  
ATOM    716  CA  GLY P 443     -21.841  -7.829  11.126  0.00  0.00      PROA  
ATOM    717  HA1 GLY P 443     -20.803  -8.126  11.095  0.00  0.00      PROA  
ATOM    718  HA2 GLY P 443     -22.325  -8.370  11.926  0.00  0.00      PROA  
ATOM    719  C   GLY P 443     -21.905  -6.357  11.346  0.00  0.00      PROA  
ATOM    720  O   GLY P 443     -22.151  -5.963  12.476  0.00  0.00      PROA  
ATOM    721  N   LEU P 444     -21.557  -5.468  10.350  0.00  0.00      PROA  
ATOM    722  HN  LEU P 444     -21.358  -5.864   9.457  0.00  0.00      PROA  
ATOM    723  CA  LEU P 444     -21.710  -4.036  10.383  0.00  0.00      PROA  
ATOM    724  HA  LEU P 444     -21.196  -3.591  11.222  0.00  0.00      PROA  
ATOM    725  CB  LEU P 444     -21.089  -3.453   9.038  0.00  0.00      PROA  
ATOM    726  HB1 LEU P 444     -21.331  -2.393   8.810  0.00  0.00      PROA  
ATOM    727  HB2 LEU P 444     -21.517  -4.025   8.187  0.00  0.00      PROA  
ATOM    728  CG  LEU P 444     -19.559  -3.727   8.846  0.00  0.00      PROA  
ATOM    729  HG  LEU P 444     -19.438  -4.824   8.972  0.00  0.00      PROA  
ATOM    730  CD1 LEU P 444     -18.925  -3.340   7.556  0.00  0.00      PROA  
ATOM    731 HD11 LEU P 444     -19.414  -3.884   6.720  0.00  0.00      PROA  
ATOM    732 HD12 LEU P 444     -17.844  -3.588   7.621  0.00  0.00      PROA  
ATOM    733 HD13 LEU P 444     -18.951  -2.238   7.416  0.00  0.00      PROA  
ATOM    734  CD2 LEU P 444     -18.807  -3.033   9.958  0.00  0.00      PROA  
ATOM    735 HD21 LEU P 444     -17.700  -3.043   9.867  0.00  0.00      PROA  
ATOM    736 HD22 LEU P 444     -19.006  -3.525  10.934  0.00  0.00      PROA  
ATOM    737 HD23 LEU P 444     -19.089  -1.959   9.991  0.00  0.00      PROA  
ATOM    738  C   LEU P 444     -23.149  -3.550  10.632  0.00  0.00      PROA  
ATOM    739  O   LEU P 444     -23.363  -2.747  11.562  0.00  0.00      PROA  
ATOM    740  N   LEU P 445     -24.119  -4.148   9.970  0.00  0.00      PROA  
ATOM    741  HN  LEU P 445     -24.010  -4.878   9.300  0.00  0.00      PROA  
ATOM    742  CA  LEU P 445     -25.563  -4.010  10.321  0.00  0.00      PROA  
ATOM    743  HA  LEU P 445     -25.809  -2.964  10.431  0.00  0.00      PROA  
ATOM    744  CB  LEU P 445     -26.573  -4.667   9.415  0.00  0.00      PROA  
ATOM    745  HB1 LEU P 445     -26.426  -5.766   9.473  0.00  0.00      PROA  
ATOM    746  HB2 LEU P 445     -26.337  -4.364   8.373  0.00  0.00      PROA  
ATOM    747  CG  LEU P 445     -28.075  -4.279   9.655  0.00  0.00      PROA  
ATOM    748  HG  LEU P 445     -28.290  -4.569  10.706  0.00  0.00      PROA  
ATOM    749  CD1 LEU P 445     -28.295  -2.827   9.387  0.00  0.00      PROA  
ATOM    750 HD11 LEU P 445     -27.910  -2.525   8.390  0.00  0.00      PROA  
ATOM    751 HD12 LEU P 445     -27.779  -2.132  10.085  0.00  0.00      PROA  
ATOM    752 HD13 LEU P 445     -29.371  -2.551   9.395  0.00  0.00      PROA  
ATOM    753  CD2 LEU P 445     -29.119  -4.974   8.690  0.00  0.00      PROA  
ATOM    754 HD21 LEU P 445     -30.164  -4.764   9.002  0.00  0.00      PROA  
ATOM    755 HD22 LEU P 445     -29.038  -6.069   8.523  0.00  0.00      PROA  
ATOM    756 HD23 LEU P 445     -29.009  -4.573   7.660  0.00  0.00      PROA  
ATOM    757  C   LEU P 445     -25.867  -4.420  11.827  0.00  0.00      PROA  
ATOM    758  O   LEU P 445     -26.574  -3.717  12.515  0.00  0.00      PROA  
ATOM    759  N   GLY P 446     -25.243  -5.577  12.275  0.00  0.00      PROA  
ATOM    760  HN  GLY P 446     -24.595  -6.061  11.693  0.00  0.00      PROA  
ATOM    761  CA  GLY P 446     -25.436  -6.080  13.697  0.00  0.00      PROA  
ATOM    762  HA1 GLY P 446     -24.867  -6.994  13.769  0.00  0.00      PROA  
ATOM    763  HA2 GLY P 446     -26.466  -6.388  13.803  0.00  0.00      PROA  
ATOM    764  C   GLY P 446     -25.060  -5.068  14.796  0.00  0.00      PROA  
ATOM    765  O   GLY P 446     -25.846  -4.866  15.715  0.00  0.00      PROA  
ATOM    766  N   ASP P 447     -23.924  -4.353  14.728  0.00  0.00      PROA  
ATOM    767  HN  ASP P 447     -23.186  -4.711  14.162  0.00  0.00      PROA  
ATOM    768  CA  ASP P 447     -23.660  -3.174  15.514  0.00  0.00      PROA  
ATOM    769  HA  ASP P 447     -23.890  -3.358  16.553  0.00  0.00      PROA  
ATOM    770  CB  ASP P 447     -22.161  -2.875  15.305  0.00  0.00      PROA  
ATOM    771  HB1 ASP P 447     -22.021  -2.178  14.452  0.00  0.00      PROA  
ATOM    772  HB2 ASP P 447     -21.574  -3.799  15.113  0.00  0.00      PROA  
ATOM    773  CG  ASP P 447     -21.488  -2.281  16.519  0.00  0.00      PROA  
ATOM    774  OD1 ASP P 447     -21.870  -2.750  17.640  0.00  0.00      PROA  
ATOM    775  OD2 ASP P 447     -20.554  -1.467  16.467  0.00  0.00      PROA  
ATOM    776  C   ASP P 447     -24.576  -1.877  15.287  0.00  0.00      PROA  
ATOM    777  O   ASP P 447     -24.852  -1.230  16.310  0.00  0.00      PROA  
ATOM    778  N   LYS P 448     -25.002  -1.564  14.004  0.00  0.00      PROA  
ATOM    779  HN  LYS P 448     -24.603  -2.085  13.253  0.00  0.00      PROA  
ATOM    780  CA  LYS P 448     -25.778  -0.371  13.642  0.00  0.00      PROA  
ATOM    781  HA  LYS P 448     -25.271   0.452  14.124  0.00  0.00      PROA  
ATOM    782  CB  LYS P 448     -25.888  -0.283  12.110  0.00  0.00      PROA  
ATOM    783  HB1 LYS P 448     -26.348  -1.251  11.817  0.00  0.00      PROA  
ATOM    784  HB2 LYS P 448     -24.912  -0.277  11.580  0.00  0.00      PROA  
ATOM    785  CG  LYS P 448     -26.587   0.951  11.472  0.00  0.00      PROA  
ATOM    786  HG1 LYS P 448     -27.660   0.859  11.745  0.00  0.00      PROA  
ATOM    787  HG2 LYS P 448     -26.579   0.958  10.361  0.00  0.00      PROA  
ATOM    788  CD  LYS P 448     -25.983   2.261  11.838  0.00  0.00      PROA  
ATOM    789  HD1 LYS P 448     -26.165   2.567  12.891  0.00  0.00      PROA  
ATOM    790  HD2 LYS P 448     -26.500   3.035  11.232  0.00  0.00      PROA  
ATOM    791  CE  LYS P 448     -24.443   2.462  11.563  0.00  0.00      PROA  
ATOM    792  HE1 LYS P 448     -23.854   1.649  12.037  0.00  0.00      PROA  
ATOM    793  HE2 LYS P 448     -24.024   3.440  11.885  0.00  0.00      PROA  
ATOM    794  NZ  LYS P 448     -24.231   2.465  10.117  0.00  0.00      PROA  
ATOM    795  HZ1 LYS P 448     -24.832   3.144   9.608  0.00  0.00      PROA  
ATOM    796  HZ2 LYS P 448     -24.566   1.601   9.646  0.00  0.00      PROA  
ATOM    797  HZ3 LYS P 448     -23.270   2.718   9.811  0.00  0.00      PROA  
ATOM    798  C   LYS P 448     -27.153  -0.474  14.303  0.00  0.00      PROA  
ATOM    799  O   LYS P 448     -27.825   0.533  14.484  0.00  0.00      PROA  
ATOM    800  N   THR P 449     -27.544  -1.706  14.533  0.00  0.00      PROA  
ATOM    801  HN  THR P 449     -27.009  -2.454  14.147  0.00  0.00      PROA  
ATOM    802  CA  THR P 449     -28.829  -2.059  15.163  0.00  0.00      PROA  
ATOM    803  HA  THR P 449     -29.493  -1.209  15.215  0.00  0.00      PROA  
ATOM    804  CB  THR P 449     -29.565  -3.105  14.378  0.00  0.00      PROA  
ATOM    805  HB  THR P 449     -30.562  -3.375  14.789  0.00  0.00      PROA  
ATOM    806  OG1 THR P 449     -28.859  -4.354  14.233  0.00  0.00      PROA  
ATOM    807  HG1 THR P 449     -28.356  -4.281  13.419  0.00  0.00      PROA  
ATOM    808  CG2 THR P 449     -29.846  -2.693  12.880  0.00  0.00      PROA  
ATOM    809 HG21 THR P 449     -30.680  -1.963  12.813  0.00  0.00      PROA  
ATOM    810 HG22 THR P 449     -30.161  -3.620  12.355  0.00  0.00      PROA  
ATOM    811 HG23 THR P 449     -28.904  -2.346  12.403  0.00  0.00      PROA  
ATOM    812  C   THR P 449     -28.702  -2.604  16.570  0.00  0.00      PROA  
ATOM    813  O   THR P 449     -29.639  -3.279  17.063  0.00  0.00      PROA  
ATOM    814  N   GLU P 450     -27.595  -2.289  17.210  0.00  0.00      PROA  
ATOM    815  HN  GLU P 450     -27.009  -1.662  16.702  0.00  0.00      PROA  
ATOM    816  CA  GLU P 450     -27.316  -2.540  18.566  0.00  0.00      PROA  
ATOM    817  HA  GLU P 450     -26.276  -2.303  18.734  0.00  0.00      PROA  
ATOM    818  CB  GLU P 450     -27.967  -1.563  19.563  0.00  0.00      PROA  
ATOM    819  HB1 GLU P 450     -27.354  -1.603  20.489  0.00  0.00      PROA  
ATOM    820  HB2 GLU P 450     -29.052  -1.717  19.743  0.00  0.00      PROA  
ATOM    821  CG  GLU P 450     -27.737  -0.076  19.033  0.00  0.00      PROA  
ATOM    822  HG1 GLU P 450     -28.225   0.054  18.043  0.00  0.00      PROA  
ATOM    823  HG2 GLU P 450     -26.658   0.124  18.864  0.00  0.00      PROA  
ATOM    824  CD  GLU P 450     -28.177   1.014  20.028  0.00  0.00      PROA  
ATOM    825  OE1 GLU P 450     -29.329   1.422  20.051  0.00  0.00      PROA  
ATOM    826  OE2 GLU P 450     -27.306   1.545  20.783  0.00  0.00      PROA  
ATOM    827  C   GLU P 450     -27.471  -4.016  18.975  0.00  0.00      PROA  
ATOM    828  O   GLU P 450     -28.290  -4.367  19.852  0.00  0.00      PROA  
ATOM    829  N   ASN P 451     -26.814  -4.924  18.310  0.00  0.00      PROA  
ATOM    830  HN  ASN P 451     -26.263  -4.728  17.503  0.00  0.00      PROA  
ATOM    831  CA  ASN P 451     -26.781  -6.364  18.519  0.00  0.00      PROA  
ATOM    832  HA  ASN P 451     -26.138  -6.835  17.791  0.00  0.00      PROA  
ATOM    833  CB  ASN P 451     -26.123  -6.722  19.855  0.00  0.00      PROA  
ATOM    834  HB1 ASN P 451     -26.185  -7.815  20.041  0.00  0.00      PROA  
ATOM    835  HB2 ASN P 451     -26.712  -6.401  20.741  0.00  0.00      PROA  
ATOM    836  CG  ASN P 451     -24.652  -6.299  19.971  0.00  0.00      PROA  
ATOM    837  OD1 ASN P 451     -24.058  -5.724  19.045  0.00  0.00      PROA  
ATOM    838  ND2 ASN P 451     -24.043  -6.440  21.185  0.00  0.00      PROA  
ATOM    839 HD21 ASN P 451     -23.068  -6.219  21.186  0.00  0.00      PROA  
ATOM    840 HD22 ASN P 451     -24.510  -6.993  21.876  0.00  0.00      PROA  
ATOM    841  C   ASN P 451     -28.067  -7.028  18.257  0.00  0.00      PROA  
ATOM    842  O   ASN P 451     -28.289  -8.173  18.653  0.00  0.00      PROA  
ATOM    843  N   MET P 452     -29.067  -6.385  17.628  0.00  0.00      PROA  
ATOM    844  HN  MET P 452     -28.859  -5.433  17.417  0.00  0.00      PROA  
ATOM    845  CA  MET P 452     -30.275  -6.994  17.086  0.00  0.00      PROA  
ATOM    846  HA  MET P 452     -30.748  -7.463  17.935  0.00  0.00      PROA  
ATOM    847  CB  MET P 452     -31.244  -5.935  16.640  0.00  0.00      PROA  
ATOM    848  HB1 MET P 452     -30.718  -5.313  15.885  0.00  0.00      PROA  
ATOM    849  HB2 MET P 452     -31.548  -5.269  17.475  0.00  0.00      PROA  
ATOM    850  CG  MET P 452     -32.432  -6.403  15.876  0.00  0.00      PROA  
ATOM    851  HG1 MET P 452     -32.203  -6.819  14.871  0.00  0.00      PROA  
ATOM    852  HG2 MET P 452     -33.121  -5.550  15.696  0.00  0.00      PROA  
ATOM    853  SD  MET P 452     -33.487  -7.572  16.620  0.00  0.00      PROA  
ATOM    854  CE  MET P 452     -34.581  -7.841  15.198  0.00  0.00      PROA  
ATOM    855  HE1 MET P 452     -35.380  -7.069  15.188  0.00  0.00      PROA  
ATOM    856  HE2 MET P 452     -34.990  -8.861  15.034  0.00  0.00      PROA  
ATOM    857  HE3 MET P 452     -33.983  -7.581  14.298  0.00  0.00      PROA  
ATOM    858  C   MET P 452     -30.124  -8.020  15.934  0.00  0.00      PROA  
ATOM    859  O   MET P 452     -30.480  -9.164  16.085  0.00  0.00      PROA  
ATOM    860  N   ILE P 453     -29.400  -7.633  14.900  0.00  0.00      PROA  
ATOM    861  HN  ILE P 453     -28.882  -6.793  15.043  0.00  0.00      PROA  
ATOM    862  CA  ILE P 453     -29.229  -8.419  13.633  0.00  0.00      PROA  
ATOM    863  HA  ILE P 453     -30.146  -8.973  13.497  0.00  0.00      PROA  
ATOM    864  CB  ILE P 453     -29.060  -7.547  12.385  0.00  0.00      PROA  
ATOM    865  HB  ILE P 453     -28.207  -6.853  12.545  0.00  0.00      PROA  
ATOM    866  CG2 ILE P 453     -28.757  -8.281  11.092  0.00  0.00      PROA  
ATOM    867 HG21 ILE P 453     -29.612  -8.854  10.675  0.00  0.00      PROA  
ATOM    868 HG22 ILE P 453     -27.886  -8.970  11.081  0.00  0.00      PROA  
ATOM    869 HG23 ILE P 453     -28.621  -7.497  10.316  0.00  0.00      PROA  
ATOM    870  CG1 ILE P 453     -30.294  -6.651  12.149  0.00  0.00      PROA  
ATOM    871 HG11 ILE P 453     -30.021  -5.771  11.528  0.00  0.00      PROA  
ATOM    872 HG12 ILE P 453     -30.623  -6.120  13.067  0.00  0.00      PROA  
ATOM    873  CD  ILE P 453     -31.533  -7.361  11.522  0.00  0.00      PROA  
ATOM    874  HD1 ILE P 453     -32.461  -6.842  11.842  0.00  0.00      PROA  
ATOM    875  HD2 ILE P 453     -31.627  -8.423  11.836  0.00  0.00      PROA  
ATOM    876  HD3 ILE P 453     -31.558  -7.373  10.411  0.00  0.00      PROA  
ATOM    877  C   ILE P 453     -28.224  -9.555  13.739  0.00  0.00      PROA  
ATOM    878  O   ILE P 453     -27.058  -9.331  14.118  0.00  0.00      PROA  
ATOM    879  N   GLY P 454     -28.601 -10.829  13.338  0.00  0.00      PROA  
ATOM    880  HN  GLY P 454     -29.537 -10.954  13.019  0.00  0.00      PROA  
ATOM    881  CA  GLY P 454     -27.820 -12.022  13.311  0.00  0.00      PROA  
ATOM    882  HA1 GLY P 454     -28.152 -12.586  14.170  0.00  0.00      PROA  
ATOM    883  HA2 GLY P 454     -26.789 -11.724  13.428  0.00  0.00      PROA  
ATOM    884  C   GLY P 454     -27.937 -12.771  12.019  0.00  0.00      PROA  
ATOM    885  O   GLY P 454     -27.788 -12.246  10.954  0.00  0.00      PROA  
ATOM    886  N   VAL P 455     -28.113 -14.064  12.167  0.00  0.00      PROA  
ATOM    887  HN  VAL P 455     -28.091 -14.554  13.035  0.00  0.00      PROA  
ATOM    888  CA  VAL P 455     -28.166 -15.006  11.137  0.00  0.00      PROA  
ATOM    889  HA  VAL P 455     -27.343 -14.943  10.441  0.00  0.00      PROA  
ATOM    890  CB  VAL P 455     -28.121 -16.440  11.807  0.00  0.00      PROA  
ATOM    891  HB  VAL P 455     -29.006 -16.621  12.454  0.00  0.00      PROA  
ATOM    892  CG1 VAL P 455     -28.156 -17.561  10.804  0.00  0.00      PROA  
ATOM    893 HG11 VAL P 455     -27.976 -18.605  11.141  0.00  0.00      PROA  
ATOM    894 HG12 VAL P 455     -27.217 -17.526  10.212  0.00  0.00      PROA  
ATOM    895 HG13 VAL P 455     -29.000 -17.479  10.087  0.00  0.00      PROA  
ATOM    896  CG2 VAL P 455     -26.841 -16.613  12.650  0.00  0.00      PROA  
ATOM    897 HG21 VAL P 455     -25.955 -16.416  12.008  0.00  0.00      PROA  
ATOM    898 HG22 VAL P 455     -26.767 -17.681  12.947  0.00  0.00      PROA  
ATOM    899 HG23 VAL P 455     -26.767 -15.921  13.516  0.00  0.00      PROA  
ATOM    900  C   VAL P 455     -29.371 -14.953  10.192  0.00  0.00      PROA  
ATOM    901  O   VAL P 455     -29.321 -15.409   9.039  0.00  0.00      PROA  
ATOM    902  N   SER P 456     -30.560 -14.506  10.616  0.00  0.00      PROA  
ATOM    903  HN  SER P 456     -30.548 -14.152  11.548  0.00  0.00      PROA  
ATOM    904  CA  SER P 456     -31.808 -14.615   9.886  0.00  0.00      PROA  
ATOM    905  HA  SER P 456     -31.986 -15.678   9.947  0.00  0.00      PROA  
ATOM    906  CB  SER P 456     -32.948 -13.873  10.641  0.00  0.00      PROA  
ATOM    907  HB1 SER P 456     -33.864 -13.991  10.024  0.00  0.00      PROA  
ATOM    908  HB2 SER P 456     -32.756 -12.795  10.830  0.00  0.00      PROA  
ATOM    909  OG  SER P 456     -33.290 -14.466  11.909  0.00  0.00      PROA  
ATOM    910  HG1 SER P 456     -32.705 -14.174  12.611  0.00  0.00      PROA  
ATOM    911  C   SER P 456     -31.816 -14.168   8.446  0.00  0.00      PROA  
ATOM    912  O   SER P 456     -32.324 -14.838   7.546  0.00  0.00      PROA  
ATOM    913  N   GLU P 457     -31.167 -13.069   8.155  0.00  0.00      PROA  
ATOM    914  HN  GLU P 457     -31.000 -12.479   8.941  0.00  0.00      PROA  
ATOM    915  CA  GLU P 457     -30.947 -12.466   6.815  0.00  0.00      PROA  
ATOM    916  HA  GLU P 457     -31.917 -12.311   6.367  0.00  0.00      PROA  
ATOM    917  CB  GLU P 457     -30.368 -11.022   7.017  0.00  0.00      PROA  
ATOM    918  HB1 GLU P 457     -29.445 -11.197   7.611  0.00  0.00      PROA  
ATOM    919  HB2 GLU P 457     -31.077 -10.426   7.630  0.00  0.00      PROA  
ATOM    920  CG  GLU P 457     -29.827 -10.258   5.753  0.00  0.00      PROA  
ATOM    921  HG1 GLU P 457     -29.085 -10.775   5.108  0.00  0.00      PROA  
ATOM    922  HG2 GLU P 457     -29.416  -9.259   6.014  0.00  0.00      PROA  
ATOM    923  CD  GLU P 457     -30.886  -9.903   4.661  0.00  0.00      PROA  
ATOM    924  OE1 GLU P 457     -31.148 -10.628   3.713  0.00  0.00      PROA  
ATOM    925  OE2 GLU P 457     -31.398  -8.632   4.818  0.00  0.00      PROA  
ATOM    926  HE2 GLU P 457     -31.841  -8.406   3.997  0.00  0.00      PROA  
ATOM    927  C   GLU P 457     -30.165 -13.402   5.828  0.00  0.00      PROA  
ATOM    928  O   GLU P 457     -30.687 -13.596   4.706  0.00  0.00      PROA  
ATOM    929  N   LEU P 458     -29.062 -14.053   6.235  0.00  0.00      PROA  
ATOM    930  HN  LEU P 458     -28.724 -13.818   7.143  0.00  0.00      PROA  
ATOM    931  CA  LEU P 458     -28.334 -15.003   5.504  0.00  0.00      PROA  
ATOM    932  HA  LEU P 458     -28.007 -14.637   4.542  0.00  0.00      PROA  
ATOM    933  CB  LEU P 458     -27.001 -15.246   6.136  0.00  0.00      PROA  
ATOM    934  HB1 LEU P 458     -27.189 -15.439   7.214  0.00  0.00      PROA  
ATOM    935  HB2 LEU P 458     -26.356 -14.342   6.152  0.00  0.00      PROA  
ATOM    936  CG  LEU P 458     -26.172 -16.407   5.478  0.00  0.00      PROA  
ATOM    937  HG  LEU P 458     -26.820 -17.306   5.411  0.00  0.00      PROA  
ATOM    938  CD1 LEU P 458     -25.661 -16.124   4.050  0.00  0.00      PROA  
ATOM    939 HD11 LEU P 458     -25.134 -17.010   3.637  0.00  0.00      PROA  
ATOM    940 HD12 LEU P 458     -24.930 -15.300   3.905  0.00  0.00      PROA  
ATOM    941 HD13 LEU P 458     -26.495 -15.962   3.334  0.00  0.00      PROA  
ATOM    942  CD2 LEU P 458     -24.975 -16.764   6.343  0.00  0.00      PROA  
ATOM    943 HD21 LEU P 458     -25.273 -17.016   7.383  0.00  0.00      PROA  
ATOM    944 HD22 LEU P 458     -24.241 -15.930   6.342  0.00  0.00      PROA  
ATOM    945 HD23 LEU P 458     -24.535 -17.692   5.919  0.00  0.00      PROA  
ATOM    946  C   LEU P 458     -29.123 -16.276   5.254  0.00  0.00      PROA  
ATOM    947  O   LEU P 458     -29.096 -16.722   4.133  0.00  0.00      PROA  
ATOM    948  N   LEU P 459     -29.876 -16.798   6.289  0.00  0.00      PROA  
ATOM    949  HN  LEU P 459     -29.619 -16.507   7.207  0.00  0.00      PROA  
ATOM    950  CA  LEU P 459     -30.793 -17.880   6.104  0.00  0.00      PROA  
ATOM    951  HA  LEU P 459     -30.333 -18.692   5.561  0.00  0.00      PROA  
ATOM    952  CB  LEU P 459     -31.315 -18.386   7.454  0.00  0.00      PROA  
ATOM    953  HB1 LEU P 459     -31.633 -17.472   8.000  0.00  0.00      PROA  
ATOM    954  HB2 LEU P 459     -30.420 -18.811   7.957  0.00  0.00      PROA  
ATOM    955  CG  LEU P 459     -32.250 -19.567   7.452  0.00  0.00      PROA  
ATOM    956  HG  LEU P 459     -33.141 -19.380   6.815  0.00  0.00      PROA  
ATOM    957  CD1 LEU P 459     -31.630 -20.848   7.066  0.00  0.00      PROA  
ATOM    958 HD11 LEU P 459     -31.202 -20.831   6.041  0.00  0.00      PROA  
ATOM    959 HD12 LEU P 459     -32.489 -21.552   7.089  0.00  0.00      PROA  
ATOM    960 HD13 LEU P 459     -30.967 -21.227   7.873  0.00  0.00      PROA  
ATOM    961  CD2 LEU P 459     -32.777 -19.549   8.918  0.00  0.00      PROA  
ATOM    962 HD21 LEU P 459     -33.498 -18.718   9.071  0.00  0.00      PROA  
ATOM    963 HD22 LEU P 459     -31.916 -19.463   9.615  0.00  0.00      PROA  
ATOM    964 HD23 LEU P 459     -33.268 -20.529   9.099  0.00  0.00      PROA  
ATOM    965  C   LEU P 459     -32.034 -17.522   5.249  0.00  0.00      PROA  
ATOM    966  O   LEU P 459     -32.347 -18.338   4.340  0.00  0.00      PROA  
ATOM    967  N   LEU P 460     -32.740 -16.467   5.343  0.00  0.00      PROA  
ATOM    968  HN  LEU P 460     -32.538 -15.831   6.083  0.00  0.00      PROA  
ATOM    969  CA  LEU P 460     -33.940 -16.150   4.575  0.00  0.00      PROA  
ATOM    970  HA  LEU P 460     -34.631 -16.961   4.753  0.00  0.00      PROA  
ATOM    971  CB  LEU P 460     -34.542 -14.824   5.151  0.00  0.00      PROA  
ATOM    972  HB1 LEU P 460     -33.731 -14.072   5.263  0.00  0.00      PROA  
ATOM    973  HB2 LEU P 460     -34.869 -15.049   6.189  0.00  0.00      PROA  
ATOM    974  CG  LEU P 460     -35.820 -14.244   4.471  0.00  0.00      PROA  
ATOM    975  HG  LEU P 460     -36.469 -13.819   5.266  0.00  0.00      PROA  
ATOM    976  CD1 LEU P 460     -35.479 -13.086   3.490  0.00  0.00      PROA  
ATOM    977 HD11 LEU P 460     -36.409 -12.598   3.130  0.00  0.00      PROA  
ATOM    978 HD12 LEU P 460     -35.003 -13.557   2.603  0.00  0.00      PROA  
ATOM    979 HD13 LEU P 460     -34.859 -12.365   4.064  0.00  0.00      PROA  
ATOM    980  CD2 LEU P 460     -36.670 -15.329   3.900  0.00  0.00      PROA  
ATOM    981 HD21 LEU P 460     -36.364 -15.840   2.962  0.00  0.00      PROA  
ATOM    982 HD22 LEU P 460     -37.637 -14.826   3.684  0.00  0.00      PROA  
ATOM    983 HD23 LEU P 460     -36.745 -16.115   4.681  0.00  0.00      PROA  
ATOM    984  C   LEU P 460     -33.561 -15.921   3.089  0.00  0.00      PROA  
ATOM    985  O   LEU P 460     -34.171 -16.458   2.139  0.00  0.00      PROA  
ATOM    986  N   SER P 461     -32.440 -15.183   2.833  0.00  0.00      PROA  
ATOM    987  HN  SER P 461     -32.126 -14.611   3.587  0.00  0.00      PROA  
ATOM    988  CA  SER P 461     -31.770 -15.008   1.559  0.00  0.00      PROA  
ATOM    989  HA  SER P 461     -32.592 -14.695   0.933  0.00  0.00      PROA  
ATOM    990  CB  SER P 461     -30.829 -13.860   1.500  0.00  0.00      PROA  
ATOM    991  HB1 SER P 461     -31.315 -12.930   1.866  0.00  0.00      PROA  
ATOM    992  HB2 SER P 461     -30.515 -13.646   0.456  0.00  0.00      PROA  
ATOM    993  OG  SER P 461     -29.674 -14.049   2.294  0.00  0.00      PROA  
ATOM    994  HG1 SER P 461     -30.004 -14.120   3.193  0.00  0.00      PROA  
ATOM    995  C   SER P 461     -31.192 -16.274   0.970  0.00  0.00      PROA  
ATOM    996  O   SER P 461     -31.473 -16.595  -0.211  0.00  0.00      PROA  
ATOM    997  N   THR P 462     -30.412 -17.115   1.715  0.00  0.00      PROA  
ATOM    998  HN  THR P 462     -30.184 -16.731   2.607  0.00  0.00      PROA  
ATOM    999  CA  THR P 462     -29.930 -18.420   1.175  0.00  0.00      PROA  
ATOM   1000  HA  THR P 462     -29.304 -18.152   0.336  0.00  0.00      PROA  
ATOM   1001  CB  THR P 462     -28.991 -19.079   2.138  0.00  0.00      PROA  
ATOM   1002  HB  THR P 462     -29.456 -19.115   3.146  0.00  0.00      PROA  
ATOM   1003  OG1 THR P 462     -27.717 -18.349   2.178  0.00  0.00      PROA  
ATOM   1004  HG1 THR P 462     -27.766 -17.782   2.951  0.00  0.00      PROA  
ATOM   1005  CG2 THR P 462     -28.721 -20.526   1.681  0.00  0.00      PROA  
ATOM   1006 HG21 THR P 462     -29.456 -21.313   1.954  0.00  0.00      PROA  
ATOM   1007 HG22 THR P 462     -27.782 -20.902   2.140  0.00  0.00      PROA  
ATOM   1008 HG23 THR P 462     -28.552 -20.658   0.591  0.00  0.00      PROA  
ATOM   1009  C   THR P 462     -31.032 -19.312   0.810  0.00  0.00      PROA  
ATOM   1010  O   THR P 462     -30.999 -19.978  -0.221  0.00  0.00      PROA  
ATOM   1011  N   ALA P 463     -32.158 -19.336   1.606  0.00  0.00      PROA  
ATOM   1012  HN  ALA P 463     -32.298 -18.696   2.358  0.00  0.00      PROA  
ATOM   1013  CA  ALA P 463     -33.396 -20.109   1.218  0.00  0.00      PROA  
ATOM   1014  HA  ALA P 463     -33.054 -21.107   0.988  0.00  0.00      PROA  
ATOM   1015  CB  ALA P 463     -34.507 -20.153   2.416  0.00  0.00      PROA  
ATOM   1016  HB1 ALA P 463     -34.794 -19.130   2.741  0.00  0.00      PROA  
ATOM   1017  HB2 ALA P 463     -34.036 -20.758   3.221  0.00  0.00      PROA  
ATOM   1018  HB3 ALA P 463     -35.422 -20.563   1.937  0.00  0.00      PROA  
ATOM   1019  C   ALA P 463     -33.968 -19.606  -0.227  0.00  0.00      PROA  
ATOM   1020  O   ALA P 463     -34.170 -20.394  -1.170  0.00  0.00      PROA  
ATOM   1021  N   LEU P 464     -34.201 -18.263  -0.423  0.00  0.00      PROA  
ATOM   1022  HN  LEU P 464     -33.979 -17.577   0.266  0.00  0.00      PROA  
ATOM   1023  CA  LEU P 464     -34.643 -17.746  -1.659  0.00  0.00      PROA  
ATOM   1024  HA  LEU P 464     -35.569 -18.249  -1.897  0.00  0.00      PROA  
ATOM   1025  CB  LEU P 464     -34.974 -16.209  -1.432  0.00  0.00      PROA  
ATOM   1026  HB1 LEU P 464     -34.976 -15.570  -2.341  0.00  0.00      PROA  
ATOM   1027  HB2 LEU P 464     -34.195 -15.809  -0.749  0.00  0.00      PROA  
ATOM   1028  CG  LEU P 464     -36.300 -15.897  -0.730  0.00  0.00      PROA  
ATOM   1029  HG  LEU P 464     -36.305 -16.629   0.107  0.00  0.00      PROA  
ATOM   1030  CD1 LEU P 464     -36.340 -14.428  -0.266  0.00  0.00      PROA  
ATOM   1031 HD11 LEU P 464     -36.140 -13.752  -1.125  0.00  0.00      PROA  
ATOM   1032 HD12 LEU P 464     -35.538 -14.267   0.485  0.00  0.00      PROA  
ATOM   1033 HD13 LEU P 464     -37.227 -14.238   0.375  0.00  0.00      PROA  
ATOM   1034  CD2 LEU P 464     -37.441 -16.243  -1.631  0.00  0.00      PROA  
ATOM   1035 HD21 LEU P 464     -38.424 -16.255  -1.113  0.00  0.00      PROA  
ATOM   1036 HD22 LEU P 464     -37.448 -17.261  -2.074  0.00  0.00      PROA  
ATOM   1037 HD23 LEU P 464     -37.518 -15.419  -2.372  0.00  0.00      PROA  
ATOM   1038  C   LEU P 464     -33.662 -17.870  -2.829  0.00  0.00      PROA  
ATOM   1039  O   LEU P 464     -34.039 -18.229  -3.898  0.00  0.00      PROA  
ATOM   1040  N   GLN P 465     -32.282 -17.726  -2.651  0.00  0.00      PROA  
ATOM   1041  HN  GLN P 465     -31.993 -17.270  -1.812  0.00  0.00      PROA  
ATOM   1042  CA  GLN P 465     -31.263 -18.142  -3.682  0.00  0.00      PROA  
ATOM   1043  HA  GLN P 465     -31.404 -17.527  -4.559  0.00  0.00      PROA  
ATOM   1044  CB  GLN P 465     -29.871 -17.874  -3.005  0.00  0.00      PROA  
ATOM   1045  HB1 GLN P 465     -29.871 -18.378  -2.015  0.00  0.00      PROA  
ATOM   1046  HB2 GLN P 465     -29.841 -16.816  -2.665  0.00  0.00      PROA  
ATOM   1047  CG  GLN P 465     -28.542 -18.220  -3.691  0.00  0.00      PROA  
ATOM   1048  HG1 GLN P 465     -28.346 -19.292  -3.475  0.00  0.00      PROA  
ATOM   1049  HG2 GLN P 465     -27.813 -17.578  -3.151  0.00  0.00      PROA  
ATOM   1050  CD  GLN P 465     -28.583 -17.986  -5.164  0.00  0.00      PROA  
ATOM   1051  OE1 GLN P 465     -28.900 -16.930  -5.658  0.00  0.00      PROA  
ATOM   1052  NE2 GLN P 465     -28.165 -18.991  -5.974  0.00  0.00      PROA  
ATOM   1053 HE21 GLN P 465     -27.984 -18.724  -6.921  0.00  0.00      PROA  
ATOM   1054 HE22 GLN P 465     -27.952 -19.902  -5.621  0.00  0.00      PROA  
ATOM   1055  C   GLN P 465     -31.381 -19.532  -4.130  0.00  0.00      PROA  
ATOM   1056  O   GLN P 465     -31.165 -19.825  -5.317  0.00  0.00      PROA  
ATOM   1057  N   GLY P 466     -31.789 -20.435  -3.272  0.00  0.00      PROA  
ATOM   1058  HN  GLY P 466     -31.890 -20.077  -2.347  0.00  0.00      PROA  
ATOM   1059  CA  GLY P 466     -32.025 -21.771  -3.656  0.00  0.00      PROA  
ATOM   1060  HA1 GLY P 466     -32.203 -22.256  -2.707  0.00  0.00      PROA  
ATOM   1061  HA2 GLY P 466     -31.209 -22.110  -4.276  0.00  0.00      PROA  
ATOM   1062  C   GLY P 466     -33.285 -21.996  -4.460  0.00  0.00      PROA  
ATOM   1063  O   GLY P 466     -33.283 -22.825  -5.413  0.00  0.00      PROA  
ATOM   1064  N   ILE P 467     -34.365 -21.435  -3.975  0.00  0.00      PROA  
ATOM   1065  HN  ILE P 467     -34.310 -20.813  -3.198  0.00  0.00      PROA  
ATOM   1066  CA  ILE P 467     -35.688 -21.579  -4.551  0.00  0.00      PROA  
ATOM   1067  HA  ILE P 467     -35.872 -22.633  -4.703  0.00  0.00      PROA  
ATOM   1068  CB  ILE P 467     -36.787 -21.040  -3.533  0.00  0.00      PROA  
ATOM   1069  HB  ILE P 467     -36.328 -20.144  -3.063  0.00  0.00      PROA  
ATOM   1070  CG2 ILE P 467     -38.076 -20.555  -4.237  0.00  0.00      PROA  
ATOM   1071 HG21 ILE P 467     -38.511 -21.416  -4.788  0.00  0.00      PROA  
ATOM   1072 HG22 ILE P 467     -37.937 -19.766  -5.008  0.00  0.00      PROA  
ATOM   1073 HG23 ILE P 467     -38.802 -20.271  -3.445  0.00  0.00      PROA  
ATOM   1074  CG1 ILE P 467     -37.008 -21.991  -2.271  0.00  0.00      PROA  
ATOM   1075 HG11 ILE P 467     -37.915 -21.553  -1.803  0.00  0.00      PROA  
ATOM   1076 HG12 ILE P 467     -36.168 -21.990  -1.543  0.00  0.00      PROA  
ATOM   1077  CD  ILE P 467     -37.406 -23.411  -2.666  0.00  0.00      PROA  
ATOM   1078  HD1 ILE P 467     -36.547 -24.017  -3.025  0.00  0.00      PROA  
ATOM   1079  HD2 ILE P 467     -38.218 -23.458  -3.422  0.00  0.00      PROA  
ATOM   1080  HD3 ILE P 467     -37.799 -23.901  -1.749  0.00  0.00      PROA  
ATOM   1081  C   ILE P 467     -35.751 -20.951  -5.922  0.00  0.00      PROA  
ATOM   1082  O   ILE P 467     -36.367 -21.584  -6.802  0.00  0.00      PROA  
ATOM   1083  N   ILE P 468     -35.179 -19.745  -6.155  0.00  0.00      PROA  
ATOM   1084  HN  ILE P 468     -34.845 -19.199  -5.390  0.00  0.00      PROA  
ATOM   1085  CA  ILE P 468     -35.209 -19.023  -7.445  0.00  0.00      PROA  
ATOM   1086  HA  ILE P 468     -36.234 -19.054  -7.784  0.00  0.00      PROA  
ATOM   1087  CB  ILE P 468     -34.657 -17.590  -7.494  0.00  0.00      PROA  
ATOM   1088  HB  ILE P 468     -34.699 -17.371  -8.582  0.00  0.00      PROA  
ATOM   1089  CG2 ILE P 468     -35.532 -16.658  -6.683  0.00  0.00      PROA  
ATOM   1090 HG21 ILE P 468     -35.291 -15.597  -6.909  0.00  0.00      PROA  
ATOM   1091 HG22 ILE P 468     -35.477 -16.841  -5.589  0.00  0.00      PROA  
ATOM   1092 HG23 ILE P 468     -36.616 -16.767  -6.901  0.00  0.00      PROA  
ATOM   1093  CG1 ILE P 468     -33.067 -17.513  -7.277  0.00  0.00      PROA  
ATOM   1094 HG11 ILE P 468     -32.543 -18.245  -7.927  0.00  0.00      PROA  
ATOM   1095 HG12 ILE P 468     -32.883 -17.698  -6.197  0.00  0.00      PROA  
ATOM   1096  CD  ILE P 468     -32.438 -16.157  -7.586  0.00  0.00      PROA  
ATOM   1097  HD1 ILE P 468     -33.134 -15.292  -7.540  0.00  0.00      PROA  
ATOM   1098  HD2 ILE P 468     -32.117 -16.039  -8.643  0.00  0.00      PROA  
ATOM   1099  HD3 ILE P 468     -31.543 -15.990  -6.949  0.00  0.00      PROA  
ATOM   1100  C   ILE P 468     -34.519 -19.859  -8.535  0.00  0.00      PROA  
ATOM   1101  O   ILE P 468     -34.834 -19.707  -9.658  0.00  0.00      PROA  
ATOM   1102  N   PHE P 469     -33.590 -20.786  -8.165  0.00  0.00      PROA  
ATOM   1103  HN  PHE P 469     -33.307 -20.642  -7.220  0.00  0.00      PROA  
ATOM   1104  CA  PHE P 469     -32.962 -21.766  -9.022  0.00  0.00      PROA  
ATOM   1105  HA  PHE P 469     -33.033 -21.429 -10.045  0.00  0.00      PROA  
ATOM   1106  CB  PHE P 469     -31.421 -21.730  -8.685  0.00  0.00      PROA  
ATOM   1107  HB1 PHE P 469     -30.889 -22.618  -9.090  0.00  0.00      PROA  
ATOM   1108  HB2 PHE P 469     -31.333 -21.760  -7.578  0.00  0.00      PROA  
ATOM   1109  CG  PHE P 469     -30.729 -20.584  -9.329  0.00  0.00      PROA  
ATOM   1110  CD1 PHE P 469     -30.207 -19.491  -8.602  0.00  0.00      PROA  
ATOM   1111  HD1 PHE P 469     -30.201 -19.570  -7.525  0.00  0.00      PROA  
ATOM   1112  CE1 PHE P 469     -29.666 -18.333  -9.243  0.00  0.00      PROA  
ATOM   1113  HE1 PHE P 469     -29.442 -17.446  -8.669  0.00  0.00      PROA  
ATOM   1114  CZ  PHE P 469     -29.652 -18.248 -10.653  0.00  0.00      PROA  
ATOM   1115  HZ  PHE P 469     -29.326 -17.337 -11.133  0.00  0.00      PROA  
ATOM   1116  CD2 PHE P 469     -30.529 -20.499 -10.736  0.00  0.00      PROA  
ATOM   1117  HD2 PHE P 469     -30.949 -21.238 -11.403  0.00  0.00      PROA  
ATOM   1118  CE2 PHE P 469     -29.962 -19.378 -11.369  0.00  0.00      PROA  
ATOM   1119  HE2 PHE P 469     -30.060 -19.272 -12.439  0.00  0.00      PROA  
ATOM   1120  C   PHE P 469     -33.531 -23.182  -8.921  0.00  0.00      PROA  
ATOM   1121  O   PHE P 469     -32.933 -24.112  -9.398  0.00  0.00      PROA  
ATOM   1122  N   SER P 470     -34.653 -23.365  -8.245  0.00  0.00      PROA  
ATOM   1123  HN  SER P 470     -35.223 -22.642  -7.862  0.00  0.00      PROA  
ATOM   1124  CA  SER P 470     -35.350 -24.639  -8.209  0.00  0.00      PROA  
ATOM   1125  HA  SER P 470     -34.625 -25.358  -8.560  0.00  0.00      PROA  
ATOM   1126  CB  SER P 470     -35.853 -25.051  -6.866  0.00  0.00      PROA  
ATOM   1127  HB1 SER P 470     -36.381 -26.028  -6.874  0.00  0.00      PROA  
ATOM   1128  HB2 SER P 470     -36.620 -24.362  -6.453  0.00  0.00      PROA  
ATOM   1129  OG  SER P 470     -34.796 -25.113  -5.845  0.00  0.00      PROA  
ATOM   1130  HG1 SER P 470     -34.363 -24.258  -5.794  0.00  0.00      PROA  
ATOM   1131  C   SER P 470     -36.651 -24.631  -9.054  0.00  0.00      PROA  
ATOM   1132  O   SER P 470     -37.459 -25.580  -9.040  0.00  0.00      PROA  
ATOM   1133  N   LEU P 471     -36.834 -23.517  -9.798  0.00  0.00      PROA  
ATOM   1134  HN  LEU P 471     -36.221 -22.732  -9.827  0.00  0.00      PROA  
ATOM   1135  CA  LEU P 471     -37.910 -23.270 -10.726  0.00  0.00      PROA  
ATOM   1136  HA  LEU P 471     -38.172 -24.212 -11.185  0.00  0.00      PROA  
ATOM   1137  CB  LEU P 471     -39.204 -22.549 -10.097  0.00  0.00      PROA  
ATOM   1138  HB1 LEU P 471     -39.676 -23.385  -9.538  0.00  0.00      PROA  
ATOM   1139  HB2 LEU P 471     -39.835 -22.238 -10.956  0.00  0.00      PROA  
ATOM   1140  CG  LEU P 471     -39.021 -21.266  -9.224  0.00  0.00      PROA  
ATOM   1141  HG  LEU P 471     -37.985 -21.264  -8.824  0.00  0.00      PROA  
ATOM   1142  CD1 LEU P 471     -39.267 -19.998 -10.123  0.00  0.00      PROA  
ATOM   1143 HD11 LEU P 471     -40.282 -19.835 -10.543  0.00  0.00      PROA  
ATOM   1144 HD12 LEU P 471     -38.649 -20.020 -11.046  0.00  0.00      PROA  
ATOM   1145 HD13 LEU P 471     -38.969 -19.136  -9.489  0.00  0.00      PROA  
ATOM   1146  CD2 LEU P 471     -39.928 -21.149  -8.031  0.00  0.00      PROA  
ATOM   1147 HD21 LEU P 471     -40.961 -20.833  -8.289  0.00  0.00      PROA  
ATOM   1148 HD22 LEU P 471     -39.381 -20.429  -7.384  0.00  0.00      PROA  
ATOM   1149 HD23 LEU P 471     -39.823 -22.147  -7.555  0.00  0.00      PROA  
ATOM   1150  C   LEU P 471     -37.261 -22.329 -11.763  0.00  0.00      PROA  
ATOM   1151  O   LEU P 471     -36.126 -21.904 -11.641  0.00  0.00      PROA  
ATOM   1152  N   LEU P 472     -37.932 -22.174 -12.935  0.00  0.00      PROA  
ATOM   1153  HN  LEU P 472     -38.910 -22.350 -12.851  0.00  0.00      PROA  
ATOM   1154  CA  LEU P 472     -37.253 -21.404 -13.973  0.00  0.00      PROA  
ATOM   1155  HA  LEU P 472     -36.181 -21.442 -13.856  0.00  0.00      PROA  
ATOM   1156  CB  LEU P 472     -37.632 -21.991 -15.413  0.00  0.00      PROA  
ATOM   1157  HB1 LEU P 472     -37.023 -21.441 -16.161  0.00  0.00      PROA  
ATOM   1158  HB2 LEU P 472     -38.706 -21.884 -15.677  0.00  0.00      PROA  
ATOM   1159  CG  LEU P 472     -37.410 -23.513 -15.595  0.00  0.00      PROA  
ATOM   1160  HG  LEU P 472     -38.129 -24.044 -14.935  0.00  0.00      PROA  
ATOM   1161  CD1 LEU P 472     -37.820 -23.839 -17.059  0.00  0.00      PROA  
ATOM   1162 HD11 LEU P 472     -38.862 -23.625 -17.380  0.00  0.00      PROA  
ATOM   1163 HD12 LEU P 472     -37.610 -24.899 -17.318  0.00  0.00      PROA  
ATOM   1164 HD13 LEU P 472     -37.211 -23.186 -17.720  0.00  0.00      PROA  
ATOM   1165  CD2 LEU P 472     -35.947 -23.852 -15.224  0.00  0.00      PROA  
ATOM   1166 HD21 LEU P 472     -35.237 -23.370 -15.931  0.00  0.00      PROA  
ATOM   1167 HD22 LEU P 472     -35.922 -24.962 -15.208  0.00  0.00      PROA  
ATOM   1168 HD23 LEU P 472     -35.646 -23.527 -14.205  0.00  0.00      PROA  
ATOM   1169  C   LEU P 472     -37.577 -19.900 -13.880  0.00  0.00      PROA  
ATOM   1170  O   LEU P 472     -38.389 -19.381 -14.658  0.00  0.00      PROA  
ATOM   1171  N   GLY P 473     -36.851 -19.290 -12.941  0.00  0.00      PROA  
ATOM   1172  HN  GLY P 473     -36.216 -19.814 -12.379  0.00  0.00      PROA  
ATOM   1173  CA  GLY P 473     -37.163 -17.943 -12.558  0.00  0.00      PROA  
ATOM   1174  HA1 GLY P 473     -37.326 -17.978 -11.491  0.00  0.00      PROA  
ATOM   1175  HA2 GLY P 473     -37.974 -17.472 -13.093  0.00  0.00      PROA  
ATOM   1176  C   GLY P 473     -35.898 -17.044 -12.730  0.00  0.00      PROA  
ATOM   1177  O   GLY P 473     -35.995 -15.815 -12.949  0.00  0.00      PROA  
ATOM   1178  N   ALA P 474     -34.686 -17.606 -12.809  0.00  0.00      PROA  
ATOM   1179  HN  ALA P 474     -34.630 -18.599 -12.872  0.00  0.00      PROA  
ATOM   1180  CA  ALA P 474     -33.467 -16.831 -12.665  0.00  0.00      PROA  
ATOM   1181  HA  ALA P 474     -33.652 -15.775 -12.799  0.00  0.00      PROA  
ATOM   1182  CB  ALA P 474     -32.773 -17.068 -11.292  0.00  0.00      PROA  
ATOM   1183  HB1 ALA P 474     -31.809 -16.530 -11.169  0.00  0.00      PROA  
ATOM   1184  HB2 ALA P 474     -32.634 -18.122 -10.971  0.00  0.00      PROA  
ATOM   1185  HB3 ALA P 474     -33.520 -16.659 -10.578  0.00  0.00      PROA  
ATOM   1186  C   ALA P 474     -32.483 -17.240 -13.772  0.00  0.00      PROA  
ATOM   1187  O   ALA P 474     -32.429 -18.387 -14.236  0.00  0.00      PROA  
ATOM   1188  N   GLN P 475     -31.613 -16.320 -14.314  0.00  0.00      PROA  
ATOM   1189  HN  GLN P 475     -31.644 -15.407 -13.915  0.00  0.00      PROA  
ATOM   1190  CA  GLN P 475     -30.522 -16.601 -15.218  0.00  0.00      PROA  
ATOM   1191  HA  GLN P 475     -30.756 -17.579 -15.612  0.00  0.00      PROA  
ATOM   1192  CB  GLN P 475     -30.490 -15.482 -16.236  0.00  0.00      PROA  
ATOM   1193  HB1 GLN P 475     -30.824 -14.568 -15.699  0.00  0.00      PROA  
ATOM   1194  HB2 GLN P 475     -31.324 -15.572 -16.964  0.00  0.00      PROA  
ATOM   1195  CG  GLN P 475     -29.090 -15.156 -16.799  0.00  0.00      PROA  
ATOM   1196  HG1 GLN P 475     -28.661 -16.056 -17.290  0.00  0.00      PROA  
ATOM   1197  HG2 GLN P 475     -28.492 -14.793 -15.935  0.00  0.00      PROA  
ATOM   1198  CD  GLN P 475     -29.167 -13.937 -17.708  0.00  0.00      PROA  
ATOM   1199  OE1 GLN P 475     -29.744 -12.944 -17.291  0.00  0.00      PROA  
ATOM   1200  NE2 GLN P 475     -28.677 -13.996 -18.972  0.00  0.00      PROA  
ATOM   1201 HE21 GLN P 475     -28.502 -13.106 -19.392  0.00  0.00      PROA  
ATOM   1202 HE22 GLN P 475     -28.347 -14.865 -19.341  0.00  0.00      PROA  
ATOM   1203  C   GLN P 475     -29.298 -16.808 -14.389  0.00  0.00      PROA  
ATOM   1204  O   GLN P 475     -29.102 -16.157 -13.357  0.00  0.00      PROA  
ATOM   1205  N   PRO P 476     -28.403 -17.766 -14.711  0.00  0.00      PROA  
ATOM   1206  CD  PRO P 476     -28.526 -18.654 -15.882  0.00  0.00      PROA  
ATOM   1207  HD1 PRO P 476     -28.319 -18.120 -16.834  0.00  0.00      PROA  
ATOM   1208  HD2 PRO P 476     -29.502 -19.169 -16.008  0.00  0.00      PROA  
ATOM   1209  CA  PRO P 476     -27.468 -18.308 -13.747  0.00  0.00      PROA  
ATOM   1210  HA  PRO P 476     -27.831 -18.221 -12.734  0.00  0.00      PROA  
ATOM   1211  CB  PRO P 476     -27.233 -19.722 -14.139  0.00  0.00      PROA  
ATOM   1212  HB1 PRO P 476     -27.968 -20.381 -13.631  0.00  0.00      PROA  
ATOM   1213  HB2 PRO P 476     -26.189 -20.055 -13.958  0.00  0.00      PROA  
ATOM   1214  CG  PRO P 476     -27.581 -19.847 -15.639  0.00  0.00      PROA  
ATOM   1215  HG1 PRO P 476     -26.678 -19.495 -16.183  0.00  0.00      PROA  
ATOM   1216  HG2 PRO P 476     -27.977 -20.856 -15.887  0.00  0.00      PROA  
ATOM   1217  C   PRO P 476     -26.183 -17.379 -13.905  0.00  0.00      PROA  
ATOM   1218  O   PRO P 476     -25.106 -17.873 -14.184  0.00  0.00      PROA  
ATOM   1219  N   LEU P 477     -26.304 -16.044 -13.627  0.00  0.00      PROA  
ATOM   1220  HN  LEU P 477     -27.217 -15.714 -13.399  0.00  0.00      PROA  
ATOM   1221  CA  LEU P 477     -25.195 -15.083 -13.739  0.00  0.00      PROA  
ATOM   1222  HA  LEU P 477     -24.267 -15.603 -13.553  0.00  0.00      PROA  
ATOM   1223  CB  LEU P 477     -25.208 -14.370 -15.211  0.00  0.00      PROA  
ATOM   1224  HB1 LEU P 477     -24.427 -13.581 -15.183  0.00  0.00      PROA  
ATOM   1225  HB2 LEU P 477     -26.243 -14.020 -15.410  0.00  0.00      PROA  
ATOM   1226  CG  LEU P 477     -24.795 -15.250 -16.478  0.00  0.00      PROA  
ATOM   1227  HG  LEU P 477     -25.525 -16.083 -16.556  0.00  0.00      PROA  
ATOM   1228  CD1 LEU P 477     -24.851 -14.520 -17.820  0.00  0.00      PROA  
ATOM   1229 HD11 LEU P 477     -24.693 -15.138 -18.729  0.00  0.00      PROA  
ATOM   1230 HD12 LEU P 477     -24.175 -13.643 -17.734  0.00  0.00      PROA  
ATOM   1231 HD13 LEU P 477     -25.872 -14.182 -18.100  0.00  0.00      PROA  
ATOM   1232  CD2 LEU P 477     -23.361 -15.844 -16.133  0.00  0.00      PROA  
ATOM   1233 HD21 LEU P 477     -23.431 -16.627 -15.348  0.00  0.00      PROA  
ATOM   1234 HD22 LEU P 477     -22.789 -14.937 -15.842  0.00  0.00      PROA  
ATOM   1235 HD23 LEU P 477     -22.936 -16.339 -17.033  0.00  0.00      PROA  
ATOM   1236  C   LEU P 477     -25.262 -14.037 -12.626  0.00  0.00      PROA  
ATOM   1237  O   LEU P 477     -24.866 -12.860 -12.799  0.00  0.00      PROA  
ATOM   1238  N   LEU P 478     -25.713 -14.530 -11.406  0.00  0.00      PROA  
ATOM   1239  HN  LEU P 478     -25.979 -15.474 -11.228  0.00  0.00      PROA  
ATOM   1240  CA  LEU P 478     -26.094 -13.555 -10.375  0.00  0.00      PROA  
ATOM   1241  HA  LEU P 478     -25.222 -12.954 -10.162  0.00  0.00      PROA  
ATOM   1242  CB  LEU P 478     -27.364 -12.730 -10.715  0.00  0.00      PROA  
ATOM   1243  HB1 LEU P 478     -27.054 -12.121 -11.591  0.00  0.00      PROA  
ATOM   1244  HB2 LEU P 478     -27.597 -12.102  -9.829  0.00  0.00      PROA  
ATOM   1245  CG  LEU P 478     -28.607 -13.593 -11.025  0.00  0.00      PROA  
ATOM   1246  HG  LEU P 478     -28.263 -14.391 -11.717  0.00  0.00      PROA  
ATOM   1247  CD1 LEU P 478     -29.255 -14.332  -9.848  0.00  0.00      PROA  
ATOM   1248 HD11 LEU P 478     -30.141 -14.908 -10.190  0.00  0.00      PROA  
ATOM   1249 HD12 LEU P 478     -29.558 -13.640  -9.033  0.00  0.00      PROA  
ATOM   1250 HD13 LEU P 478     -28.643 -15.088  -9.311  0.00  0.00      PROA  
ATOM   1251  CD2 LEU P 478     -29.587 -12.681 -11.779  0.00  0.00      PROA  
ATOM   1252 HD21 LEU P 478     -30.100 -12.039 -11.032  0.00  0.00      PROA  
ATOM   1253 HD22 LEU P 478     -30.398 -13.195 -12.338  0.00  0.00      PROA  
ATOM   1254 HD23 LEU P 478     -29.031 -11.987 -12.445  0.00  0.00      PROA  
ATOM   1255  C   LEU P 478     -26.310 -14.314  -9.072  0.00  0.00      PROA  
ATOM   1256  O   LEU P 478     -26.372 -15.539  -9.025  0.00  0.00      PROA  
ATOM   1257  N   VAL P 479     -26.426 -13.579  -8.023  0.00  0.00      PROA  
ATOM   1258  HN  VAL P 479     -26.399 -12.586  -8.114  0.00  0.00      PROA  
ATOM   1259  CA  VAL P 479     -26.758 -14.179  -6.762  0.00  0.00      PROA  
ATOM   1260  HA  VAL P 479     -27.209 -15.155  -6.861  0.00  0.00      PROA  
ATOM   1261  CB  VAL P 479     -25.569 -14.343  -5.855  0.00  0.00      PROA  
ATOM   1262  HB  VAL P 479     -24.758 -14.859  -6.412  0.00  0.00      PROA  
ATOM   1263  CG1 VAL P 479     -24.976 -13.010  -5.458  0.00  0.00      PROA  
ATOM   1264 HG11 VAL P 479     -24.907 -12.320  -6.327  0.00  0.00      PROA  
ATOM   1265 HG12 VAL P 479     -24.025 -13.057  -4.887  0.00  0.00      PROA  
ATOM   1266 HG13 VAL P 479     -25.784 -12.532  -4.863  0.00  0.00      PROA  
ATOM   1267  CG2 VAL P 479     -25.747 -15.292  -4.596  0.00  0.00      PROA  
ATOM   1268 HG21 VAL P 479     -26.513 -14.822  -3.943  0.00  0.00      PROA  
ATOM   1269 HG22 VAL P 479     -24.812 -15.482  -4.027  0.00  0.00      PROA  
ATOM   1270 HG23 VAL P 479     -26.057 -16.315  -4.897  0.00  0.00      PROA  
ATOM   1271  C   VAL P 479     -27.827 -13.386  -6.130  0.00  0.00      PROA  
ATOM   1272  O   VAL P 479     -27.848 -12.135  -6.256  0.00  0.00      PROA  
ATOM   1273  N   LEU P 480     -28.757 -14.041  -5.464  0.00  0.00      PROA  
ATOM   1274  HN  LEU P 480     -28.818 -15.032  -5.562  0.00  0.00      PROA  
ATOM   1275  CA  LEU P 480     -29.775 -13.374  -4.665  0.00  0.00      PROA  
ATOM   1276  HA  LEU P 480     -30.008 -12.366  -4.975  0.00  0.00      PROA  
ATOM   1277  CB  LEU P 480     -31.007 -14.284  -4.594  0.00  0.00      PROA  
ATOM   1278  HB1 LEU P 480     -30.798 -15.314  -4.236  0.00  0.00      PROA  
ATOM   1279  HB2 LEU P 480     -31.251 -14.445  -5.666  0.00  0.00      PROA  
ATOM   1280  CG  LEU P 480     -32.279 -13.616  -4.072  0.00  0.00      PROA  
ATOM   1281  HG  LEU P 480     -32.172 -12.514  -3.988  0.00  0.00      PROA  
ATOM   1282  CD1 LEU P 480     -33.459 -14.047  -4.944  0.00  0.00      PROA  
ATOM   1283 HD11 LEU P 480     -33.558 -15.153  -4.929  0.00  0.00      PROA  
ATOM   1284 HD12 LEU P 480     -33.387 -13.615  -5.965  0.00  0.00      PROA  
ATOM   1285 HD13 LEU P 480     -34.342 -13.610  -4.430  0.00  0.00      PROA  
ATOM   1286  CD2 LEU P 480     -32.525 -13.981  -2.610  0.00  0.00      PROA  
ATOM   1287 HD21 LEU P 480     -32.529 -15.081  -2.453  0.00  0.00      PROA  
ATOM   1288 HD22 LEU P 480     -33.437 -13.510  -2.184  0.00  0.00      PROA  
ATOM   1289 HD23 LEU P 480     -31.674 -13.577  -2.022  0.00  0.00      PROA  
ATOM   1290  C   LEU P 480     -29.256 -13.192  -3.200  0.00  0.00      PROA  
ATOM   1291  O   LEU P 480     -28.929 -14.168  -2.562  0.00  0.00      PROA  
ATOM   1292  N   GLY P 481     -29.193 -11.921  -2.701  0.00  0.00      PROA  
ATOM   1293  HN  GLY P 481     -29.516 -11.167  -3.267  0.00  0.00      PROA  
ATOM   1294  CA  GLY P 481     -28.355 -11.600  -1.504  0.00  0.00      PROA  
ATOM   1295  HA1 GLY P 481     -27.355 -11.962  -1.691  0.00  0.00      PROA  
ATOM   1296  HA2 GLY P 481     -28.688 -12.005  -0.560  0.00  0.00      PROA  
ATOM   1297  C   GLY P 481     -28.429 -10.139  -1.220  0.00  0.00      PROA  
ATOM   1298  O   GLY P 481     -29.244  -9.386  -1.731  0.00  0.00      PROA  
ATOM   1299  N   PHE P 482     -27.429  -9.826  -0.309  0.00  0.00      PROA  
ATOM   1300  HN  PHE P 482     -26.653 -10.429  -0.139  0.00  0.00      PROA  
ATOM   1301  CA  PHE P 482     -27.290  -8.627   0.428  0.00  0.00      PROA  
ATOM   1302  HA  PHE P 482     -28.275  -8.192   0.516  0.00  0.00      PROA  
ATOM   1303  CB  PHE P 482     -26.937  -9.014   1.907  0.00  0.00      PROA  
ATOM   1304  HB1 PHE P 482     -25.838  -9.178   1.910  0.00  0.00      PROA  
ATOM   1305  HB2 PHE P 482     -27.399  -9.993   2.155  0.00  0.00      PROA  
ATOM   1306  CG  PHE P 482     -27.386  -7.968   2.966  0.00  0.00      PROA  
ATOM   1307  CD1 PHE P 482     -26.486  -7.401   3.900  0.00  0.00      PROA  
ATOM   1308  HD1 PHE P 482     -25.445  -7.653   3.760  0.00  0.00      PROA  
ATOM   1309  CE1 PHE P 482     -26.922  -6.374   4.761  0.00  0.00      PROA  
ATOM   1310  HE1 PHE P 482     -26.228  -5.979   5.488  0.00  0.00      PROA  
ATOM   1311  CZ  PHE P 482     -28.290  -5.855   4.639  0.00  0.00      PROA  
ATOM   1312  HZ  PHE P 482     -28.586  -5.097   5.350  0.00  0.00      PROA  
ATOM   1313  CD2 PHE P 482     -28.732  -7.528   2.987  0.00  0.00      PROA  
ATOM   1314  HD2 PHE P 482     -29.406  -7.990   2.281  0.00  0.00      PROA  
ATOM   1315  CE2 PHE P 482     -29.131  -6.459   3.764  0.00  0.00      PROA  
ATOM   1316  HE2 PHE P 482     -30.157  -6.123   3.755  0.00  0.00      PROA  
ATOM   1317  C   PHE P 482     -26.347  -7.603  -0.193  0.00  0.00      PROA  
ATOM   1318  O   PHE P 482     -25.278  -7.887  -0.764  0.00  0.00      PROA  
ATOM   1319  N   SER P 483     -26.640  -6.287  -0.093  0.00  0.00      PROA  
ATOM   1320  HN  SER P 483     -27.535  -6.113   0.311  0.00  0.00      PROA  
ATOM   1321  CA  SER P 483     -25.836  -5.257  -0.830  0.00  0.00      PROA  
ATOM   1322  HA  SER P 483     -24.782  -5.466  -0.723  0.00  0.00      PROA  
ATOM   1323  CB  SER P 483     -26.267  -5.219  -2.409  0.00  0.00      PROA  
ATOM   1324  HB1 SER P 483     -25.966  -6.149  -2.938  0.00  0.00      PROA  
ATOM   1325  HB2 SER P 483     -25.707  -4.441  -2.972  0.00  0.00      PROA  
ATOM   1326  OG  SER P 483     -27.672  -4.994  -2.627  0.00  0.00      PROA  
ATOM   1327  HG1 SER P 483     -28.025  -5.887  -2.604  0.00  0.00      PROA  
ATOM   1328  C   SER P 483     -26.107  -3.903  -0.216  0.00  0.00      PROA  
ATOM   1329  O   SER P 483     -26.994  -3.677   0.617  0.00  0.00      PROA  
ATOM   1330  N   GLY P 484     -25.236  -2.896  -0.522  0.00  0.00      PROA  
ATOM   1331  HN  GLY P 484     -24.458  -3.099  -1.113  0.00  0.00      PROA  
ATOM   1332  CA  GLY P 484     -25.278  -1.477  -0.217  0.00  0.00      PROA  
ATOM   1333  HA1 GLY P 484     -24.649  -1.032  -0.973  0.00  0.00      PROA  
ATOM   1334  HA2 GLY P 484     -24.809  -1.384   0.752  0.00  0.00      PROA  
ATOM   1335  C   GLY P 484     -26.576  -0.840  -0.132  0.00  0.00      PROA  
ATOM   1336  O   GLY P 484     -26.908  -0.312   0.900  0.00  0.00      PROA  
ATOM   1337  N   PRO P 485     -27.454  -0.859  -1.160  0.00  0.00      PROA  
ATOM   1338  CD  PRO P 485     -27.100  -1.147  -2.537  0.00  0.00      PROA  
ATOM   1339  HD1 PRO P 485     -27.172  -2.255  -2.575  0.00  0.00      PROA  
ATOM   1340  HD2 PRO P 485     -26.082  -0.757  -2.750  0.00  0.00      PROA  
ATOM   1341  CA  PRO P 485     -28.859  -0.319  -1.158  0.00  0.00      PROA  
ATOM   1342  HA  PRO P 485     -28.794   0.751  -1.032  0.00  0.00      PROA  
ATOM   1343  CB  PRO P 485     -29.405  -0.545  -2.585  0.00  0.00      PROA  
ATOM   1344  HB1 PRO P 485     -30.091   0.242  -2.965  0.00  0.00      PROA  
ATOM   1345  HB2 PRO P 485     -29.892  -1.514  -2.827  0.00  0.00      PROA  
ATOM   1346  CG  PRO P 485     -28.135  -0.438  -3.409  0.00  0.00      PROA  
ATOM   1347  HG1 PRO P 485     -28.128  -0.801  -4.459  0.00  0.00      PROA  
ATOM   1348  HG2 PRO P 485     -27.685   0.571  -3.524  0.00  0.00      PROA  
ATOM   1349  C   PRO P 485     -29.776  -0.884  -0.095  0.00  0.00      PROA  
ATOM   1350  O   PRO P 485     -30.518  -0.194   0.625  0.00  0.00      PROA  
ATOM   1351  N   LEU P 486     -29.561  -2.224   0.106  0.00  0.00      PROA  
ATOM   1352  HN  LEU P 486     -28.844  -2.702  -0.395  0.00  0.00      PROA  
ATOM   1353  CA  LEU P 486     -30.326  -2.988   1.065  0.00  0.00      PROA  
ATOM   1354  HA  LEU P 486     -31.334  -2.659   0.856  0.00  0.00      PROA  
ATOM   1355  CB  LEU P 486     -30.268  -4.570   0.778  0.00  0.00      PROA  
ATOM   1356  HB1 LEU P 486     -30.938  -5.230   1.369  0.00  0.00      PROA  
ATOM   1357  HB2 LEU P 486     -29.255  -4.955   1.024  0.00  0.00      PROA  
ATOM   1358  CG  LEU P 486     -30.470  -5.004  -0.668  0.00  0.00      PROA  
ATOM   1359  HG  LEU P 486     -29.487  -4.846  -1.160  0.00  0.00      PROA  
ATOM   1360  CD1 LEU P 486     -30.863  -6.483  -0.700  0.00  0.00      PROA  
ATOM   1361 HD11 LEU P 486     -31.341  -6.644  -1.690  0.00  0.00      PROA  
ATOM   1362 HD12 LEU P 486     -31.643  -6.743   0.047  0.00  0.00      PROA  
ATOM   1363 HD13 LEU P 486     -29.926  -7.078  -0.646  0.00  0.00      PROA  
ATOM   1364  CD2 LEU P 486     -31.388  -4.163  -1.526  0.00  0.00      PROA  
ATOM   1365 HD21 LEU P 486     -30.987  -3.159  -1.780  0.00  0.00      PROA  
ATOM   1366 HD22 LEU P 486     -32.399  -3.964  -1.112  0.00  0.00      PROA  
ATOM   1367 HD23 LEU P 486     -31.450  -4.704  -2.495  0.00  0.00      PROA  
ATOM   1368  C   LEU P 486     -29.979  -2.777   2.548  0.00  0.00      PROA  
ATOM   1369  O   LEU P 486     -30.754  -2.555   3.497  0.00  0.00      PROA  
ATOM   1370  N   LEU P 487     -28.627  -2.733   2.762  0.00  0.00      PROA  
ATOM   1371  HN  LEU P 487     -28.019  -2.873   1.985  0.00  0.00      PROA  
ATOM   1372  CA  LEU P 487     -27.953  -2.303   3.955  0.00  0.00      PROA  
ATOM   1373  HA  LEU P 487     -28.157  -2.951   4.795  0.00  0.00      PROA  
ATOM   1374  CB  LEU P 487     -26.435  -2.372   3.838  0.00  0.00      PROA  
ATOM   1375  HB1 LEU P 487     -26.166  -1.919   2.859  0.00  0.00      PROA  
ATOM   1376  HB2 LEU P 487     -26.186  -3.454   3.812  0.00  0.00      PROA  
ATOM   1377  CG  LEU P 487     -25.546  -1.680   4.904  0.00  0.00      PROA  
ATOM   1378  HG  LEU P 487     -25.702  -0.585   5.014  0.00  0.00      PROA  
ATOM   1379  CD1 LEU P 487     -25.753  -2.372   6.248  0.00  0.00      PROA  
ATOM   1380 HD11 LEU P 487     -26.691  -2.003   6.715  0.00  0.00      PROA  
ATOM   1381 HD12 LEU P 487     -24.938  -1.984   6.895  0.00  0.00      PROA  
ATOM   1382 HD13 LEU P 487     -25.621  -3.475   6.231  0.00  0.00      PROA  
ATOM   1383  CD2 LEU P 487     -24.080  -1.839   4.351  0.00  0.00      PROA  
ATOM   1384 HD21 LEU P 487     -23.363  -1.990   5.186  0.00  0.00      PROA  
ATOM   1385 HD22 LEU P 487     -23.753  -1.127   3.563  0.00  0.00      PROA  
ATOM   1386 HD23 LEU P 487     -24.053  -2.855   3.903  0.00  0.00      PROA  
ATOM   1387  C   LEU P 487     -28.346  -0.883   4.353  0.00  0.00      PROA  
ATOM   1388  O   LEU P 487     -28.695  -0.576   5.521  0.00  0.00      PROA  
ATOM   1389  N   VAL P 488     -28.279   0.101   3.426  0.00  0.00      PROA  
ATOM   1390  HN  VAL P 488     -27.999  -0.133   2.499  0.00  0.00      PROA  
ATOM   1391  CA  VAL P 488     -28.739   1.449   3.658  0.00  0.00      PROA  
ATOM   1392  HA  VAL P 488     -28.158   1.845   4.477  0.00  0.00      PROA  
ATOM   1393  CB  VAL P 488     -28.299   2.393   2.573  0.00  0.00      PROA  
ATOM   1394  HB  VAL P 488     -28.289   1.745   1.671  0.00  0.00      PROA  
ATOM   1395  CG1 VAL P 488     -29.272   3.553   2.201  0.00  0.00      PROA  
ATOM   1396 HG11 VAL P 488     -29.388   4.220   3.081  0.00  0.00      PROA  
ATOM   1397 HG12 VAL P 488     -30.264   3.094   2.000  0.00  0.00      PROA  
ATOM   1398 HG13 VAL P 488     -28.950   4.069   1.271  0.00  0.00      PROA  
ATOM   1399  CG2 VAL P 488     -26.810   2.881   2.807  0.00  0.00      PROA  
ATOM   1400 HG21 VAL P 488     -26.081   2.142   3.204  0.00  0.00      PROA  
ATOM   1401 HG22 VAL P 488     -26.731   3.773   3.465  0.00  0.00      PROA  
ATOM   1402 HG23 VAL P 488     -26.386   3.196   1.829  0.00  0.00      PROA  
ATOM   1403  C   VAL P 488     -30.199   1.636   4.079  0.00  0.00      PROA  
ATOM   1404  O   VAL P 488     -30.473   2.502   4.923  0.00  0.00      PROA  
ATOM   1405  N   PHE P 489     -31.141   0.919   3.433  0.00  0.00      PROA  
ATOM   1406  HN  PHE P 489     -30.835   0.341   2.681  0.00  0.00      PROA  
ATOM   1407  CA  PHE P 489     -32.621   0.908   3.741  0.00  0.00      PROA  
ATOM   1408  HA  PHE P 489     -32.971   1.929   3.735  0.00  0.00      PROA  
ATOM   1409  CB  PHE P 489     -33.372   0.195   2.665  0.00  0.00      PROA  
ATOM   1410  HB1 PHE P 489     -32.988  -0.848   2.656  0.00  0.00      PROA  
ATOM   1411  HB2 PHE P 489     -33.231   0.582   1.633  0.00  0.00      PROA  
ATOM   1412  CG  PHE P 489     -34.955   0.238   2.898  0.00  0.00      PROA  
ATOM   1413  CD1 PHE P 489     -35.606  -0.755   3.713  0.00  0.00      PROA  
ATOM   1414  HD1 PHE P 489     -34.941  -1.457   4.193  0.00  0.00      PROA  
ATOM   1415  CE1 PHE P 489     -36.986  -0.658   3.959  0.00  0.00      PROA  
ATOM   1416  HE1 PHE P 489     -37.505  -1.435   4.501  0.00  0.00      PROA  
ATOM   1417  CZ  PHE P 489     -37.746   0.424   3.376  0.00  0.00      PROA  
ATOM   1418  HZ  PHE P 489     -38.782   0.589   3.632  0.00  0.00      PROA  
ATOM   1419  CD2 PHE P 489     -35.734   1.324   2.406  0.00  0.00      PROA  
ATOM   1420  HD2 PHE P 489     -35.202   2.113   1.895  0.00  0.00      PROA  
ATOM   1421  CE2 PHE P 489     -37.118   1.417   2.612  0.00  0.00      PROA  
ATOM   1422  HE2 PHE P 489     -37.714   2.132   2.064  0.00  0.00      PROA  
ATOM   1423  C   PHE P 489     -32.821   0.404   5.156  0.00  0.00      PROA  
ATOM   1424  O   PHE P 489     -33.409   1.074   5.928  0.00  0.00      PROA  
ATOM   1425  N   GLU P 490     -32.128  -0.704   5.520  0.00  0.00      PROA  
ATOM   1426  HN  GLU P 490     -31.470  -1.268   5.028  0.00  0.00      PROA  
ATOM   1427  CA  GLU P 490     -32.197  -1.183   6.812  0.00  0.00      PROA  
ATOM   1428  HA  GLU P 490     -33.229  -1.449   6.992  0.00  0.00      PROA  
ATOM   1429  CB  GLU P 490     -31.333  -2.493   6.967  0.00  0.00      PROA  
ATOM   1430  HB1 GLU P 490     -31.073  -2.760   8.013  0.00  0.00      PROA  
ATOM   1431  HB2 GLU P 490     -30.370  -2.344   6.433  0.00  0.00      PROA  
ATOM   1432  CG  GLU P 490     -32.125  -3.636   6.329  0.00  0.00      PROA  
ATOM   1433  HG1 GLU P 490     -31.353  -4.428   6.434  0.00  0.00      PROA  
ATOM   1434  HG2 GLU P 490     -32.405  -3.500   5.263  0.00  0.00      PROA  
ATOM   1435  CD  GLU P 490     -33.358  -4.090   7.118  0.00  0.00      PROA  
ATOM   1436  OE1 GLU P 490     -34.324  -4.646   6.508  0.00  0.00      PROA  
ATOM   1437  OE2 GLU P 490     -33.429  -3.938   8.398  0.00  0.00      PROA  
ATOM   1438  C   GLU P 490     -31.703  -0.218   7.900  0.00  0.00      PROA  
ATOM   1439  O   GLU P 490     -32.328  -0.051   8.927  0.00  0.00      PROA  
ATOM   1440  N   GLU P 491     -30.535   0.495   7.612  0.00  0.00      PROA  
ATOM   1441  HN  GLU P 491     -30.030   0.376   6.761  0.00  0.00      PROA  
ATOM   1442  CA  GLU P 491     -29.944   1.617   8.361  0.00  0.00      PROA  
ATOM   1443  HA  GLU P 491     -29.818   1.062   9.279  0.00  0.00      PROA  
ATOM   1444  CB  GLU P 491     -28.650   2.095   7.806  0.00  0.00      PROA  
ATOM   1445  HB1 GLU P 491     -28.728   2.297   6.716  0.00  0.00      PROA  
ATOM   1446  HB2 GLU P 491     -27.756   1.485   8.055  0.00  0.00      PROA  
ATOM   1447  CG  GLU P 491     -28.156   3.437   8.442  0.00  0.00      PROA  
ATOM   1448  HG1 GLU P 491     -28.021   3.395   9.543  0.00  0.00      PROA  
ATOM   1449  HG2 GLU P 491     -28.882   4.192   8.071  0.00  0.00      PROA  
ATOM   1450  CD  GLU P 491     -26.765   3.908   7.995  0.00  0.00      PROA  
ATOM   1451  OE1 GLU P 491     -25.933   4.066   8.903  0.00  0.00      PROA  
ATOM   1452  OE2 GLU P 491     -26.436   4.092   6.811  0.00  0.00      PROA  
ATOM   1453  C   GLU P 491     -30.899   2.766   8.605  0.00  0.00      PROA  
ATOM   1454  O   GLU P 491     -31.081   3.280   9.757  0.00  0.00      PROA  
ATOM   1455  N   ALA P 492     -31.616   3.309   7.543  0.00  0.00      PROA  
ATOM   1456  HN  ALA P 492     -31.392   3.027   6.614  0.00  0.00      PROA  
ATOM   1457  CA  ALA P 492     -32.739   4.232   7.638  0.00  0.00      PROA  
ATOM   1458  HA  ALA P 492     -32.361   5.154   8.056  0.00  0.00      PROA  
ATOM   1459  CB  ALA P 492     -33.157   4.585   6.106  0.00  0.00      PROA  
ATOM   1460  HB1 ALA P 492     -33.711   5.537   6.249  0.00  0.00      PROA  
ATOM   1461  HB2 ALA P 492     -33.731   3.723   5.704  0.00  0.00      PROA  
ATOM   1462  HB3 ALA P 492     -32.239   4.888   5.558  0.00  0.00      PROA  
ATOM   1463  C   ALA P 492     -33.950   3.713   8.409  0.00  0.00      PROA  
ATOM   1464  O   ALA P 492     -34.392   4.488   9.251  0.00  0.00      PROA  
ATOM   1465  N   PHE P 493     -34.391   2.476   8.210  0.00  0.00      PROA  
ATOM   1466  HN  PHE P 493     -34.015   1.948   7.452  0.00  0.00      PROA  
ATOM   1467  CA  PHE P 493     -35.502   1.907   8.957  0.00  0.00      PROA  
ATOM   1468  HA  PHE P 493     -36.379   2.504   8.758  0.00  0.00      PROA  
ATOM   1469  CB  PHE P 493     -35.744   0.528   8.354  0.00  0.00      PROA  
ATOM   1470  HB1 PHE P 493     -34.777  -0.010   8.449  0.00  0.00      PROA  
ATOM   1471  HB2 PHE P 493     -35.945   0.757   7.286  0.00  0.00      PROA  
ATOM   1472  CG  PHE P 493     -36.817  -0.350   8.948  0.00  0.00      PROA  
ATOM   1473  CD1 PHE P 493     -37.850   0.167   9.704  0.00  0.00      PROA  
ATOM   1474  HD1 PHE P 493     -37.987   1.232   9.821  0.00  0.00      PROA  
ATOM   1475  CE1 PHE P 493     -38.844  -0.641  10.267  0.00  0.00      PROA  
ATOM   1476  HE1 PHE P 493     -39.616  -0.277  10.929  0.00  0.00      PROA  
ATOM   1477  CZ  PHE P 493     -38.723  -2.032  10.151  0.00  0.00      PROA  
ATOM   1478  HZ  PHE P 493     -39.506  -2.599  10.632  0.00  0.00      PROA  
ATOM   1479  CD2 PHE P 493     -36.722  -1.748   8.781  0.00  0.00      PROA  
ATOM   1480  HD2 PHE P 493     -35.872  -2.267   8.364  0.00  0.00      PROA  
ATOM   1481  CE2 PHE P 493     -37.715  -2.573   9.429  0.00  0.00      PROA  
ATOM   1482  HE2 PHE P 493     -37.626  -3.641   9.562  0.00  0.00      PROA  
ATOM   1483  C   PHE P 493     -35.203   2.050  10.448  0.00  0.00      PROA  
ATOM   1484  O   PHE P 493     -35.945   2.693  11.200  0.00  0.00      PROA  
ATOM   1485  N   TYR P 494     -34.042   1.493  10.925  0.00  0.00      PROA  
ATOM   1486  HN  TYR P 494     -33.593   0.841  10.319  0.00  0.00      PROA  
ATOM   1487  CA  TYR P 494     -33.585   1.557  12.342  0.00  0.00      PROA  
ATOM   1488  HA  TYR P 494     -34.384   1.066  12.878  0.00  0.00      PROA  
ATOM   1489  CB  TYR P 494     -32.344   0.688  12.517  0.00  0.00      PROA  
ATOM   1490  HB1 TYR P 494     -31.472   1.026  11.917  0.00  0.00      PROA  
ATOM   1491  HB2 TYR P 494     -32.576  -0.287  12.037  0.00  0.00      PROA  
ATOM   1492  CG  TYR P 494     -31.957   0.433  13.982  0.00  0.00      PROA  
ATOM   1493  CD1 TYR P 494     -32.643  -0.527  14.719  0.00  0.00      PROA  
ATOM   1494  HD1 TYR P 494     -33.375  -1.137  14.211  0.00  0.00      PROA  
ATOM   1495  CE1 TYR P 494     -32.373  -0.653  16.087  0.00  0.00      PROA  
ATOM   1496  HE1 TYR P 494     -32.912  -1.354  16.707  0.00  0.00      PROA  
ATOM   1497  CZ  TYR P 494     -31.403   0.081  16.769  0.00  0.00      PROA  
ATOM   1498  OH  TYR P 494     -31.258  -0.175  18.122  0.00  0.00      PROA  
ATOM   1499  HH  TYR P 494     -30.593   0.435  18.451  0.00  0.00      PROA  
ATOM   1500  CD2 TYR P 494     -30.970   1.201  14.614  0.00  0.00      PROA  
ATOM   1501  HD2 TYR P 494     -30.508   2.035  14.107  0.00  0.00      PROA  
ATOM   1502  CE2 TYR P 494     -30.709   1.008  15.992  0.00  0.00      PROA  
ATOM   1503  HE2 TYR P 494     -29.928   1.595  16.452  0.00  0.00      PROA  
ATOM   1504  C   TYR P 494     -33.410   2.946  12.863  0.00  0.00      PROA  
ATOM   1505  O   TYR P 494     -33.944   3.270  13.904  0.00  0.00      PROA  
ATOM   1506  N   SER P 495     -32.776   3.816  12.104  0.00  0.00      PROA  
ATOM   1507  HN  SER P 495     -32.421   3.479  11.236  0.00  0.00      PROA  
ATOM   1508  CA  SER P 495     -32.592   5.143  12.440  0.00  0.00      PROA  
ATOM   1509  HA  SER P 495     -32.179   5.177  13.437  0.00  0.00      PROA  
ATOM   1510  CB  SER P 495     -31.776   5.871  11.402  0.00  0.00      PROA  
ATOM   1511  HB1 SER P 495     -32.309   6.158  10.471  0.00  0.00      PROA  
ATOM   1512  HB2 SER P 495     -30.955   5.162  11.165  0.00  0.00      PROA  
ATOM   1513  OG  SER P 495     -31.136   7.034  11.985  0.00  0.00      PROA  
ATOM   1514  HG1 SER P 495     -30.598   7.340  11.251  0.00  0.00      PROA  
ATOM   1515  C   SER P 495     -33.862   5.936  12.593  0.00  0.00      PROA  
ATOM   1516  O   SER P 495     -34.018   6.803  13.436  0.00  0.00      PROA  
ATOM   1517  N   PHE P 496     -34.862   5.706  11.747  0.00  0.00      PROA  
ATOM   1518  HN  PHE P 496     -34.600   5.031  11.062  0.00  0.00      PROA  
ATOM   1519  CA  PHE P 496     -36.174   6.269  11.880  0.00  0.00      PROA  
ATOM   1520  HA  PHE P 496     -36.032   7.294  12.189  0.00  0.00      PROA  
ATOM   1521  CB  PHE P 496     -36.906   6.254  10.465  0.00  0.00      PROA  
ATOM   1522  HB1 PHE P 496     -36.711   5.266   9.996  0.00  0.00      PROA  
ATOM   1523  HB2 PHE P 496     -36.454   7.064   9.853  0.00  0.00      PROA  
ATOM   1524  CG  PHE P 496     -38.416   6.591  10.653  0.00  0.00      PROA  
ATOM   1525  CD1 PHE P 496     -39.399   5.596  10.932  0.00  0.00      PROA  
ATOM   1526  HD1 PHE P 496     -39.075   4.571  11.033  0.00  0.00      PROA  
ATOM   1527  CE1 PHE P 496     -40.724   5.923  10.949  0.00  0.00      PROA  
ATOM   1528  HE1 PHE P 496     -41.469   5.201  11.252  0.00  0.00      PROA  
ATOM   1529  CZ  PHE P 496     -41.141   7.250  10.612  0.00  0.00      PROA  
ATOM   1530  HZ  PHE P 496     -42.181   7.542  10.605  0.00  0.00      PROA  
ATOM   1531  CD2 PHE P 496     -38.828   7.904  10.372  0.00  0.00      PROA  
ATOM   1532  HD2 PHE P 496     -38.173   8.732  10.143  0.00  0.00      PROA  
ATOM   1533  CE2 PHE P 496     -40.217   8.219  10.393  0.00  0.00      PROA  
ATOM   1534  HE2 PHE P 496     -40.564   9.214  10.160  0.00  0.00      PROA  
ATOM   1535  C   PHE P 496     -36.937   5.601  13.076  0.00  0.00      PROA  
ATOM   1536  O   PHE P 496     -37.538   6.308  13.887  0.00  0.00      PROA  
ATOM   1537  N   CYS P 497     -36.833   4.310  13.323  0.00  0.00      PROA  
ATOM   1538  HN  CYS P 497     -36.283   3.752  12.707  0.00  0.00      PROA  
ATOM   1539  CA  CYS P 497     -37.404   3.692  14.483  0.00  0.00      PROA  
ATOM   1540  HA  CYS P 497     -38.467   3.877  14.526  0.00  0.00      PROA  
ATOM   1541  CB  CYS P 497     -37.174   2.215  14.393  0.00  0.00      PROA  
ATOM   1542  HB1 CYS P 497     -37.298   1.739  15.389  0.00  0.00      PROA  
ATOM   1543  HB2 CYS P 497     -36.094   2.044  14.191  0.00  0.00      PROA  
ATOM   1544  SG  CYS P 497     -38.317   1.376  13.310  0.00  0.00      PROA  
ATOM   1545  HG1 CYS P 497     -37.469   1.312  12.294  0.00  0.00      PROA  
ATOM   1546  C   CYS P 497     -36.925   4.234  15.823  0.00  0.00      PROA  
ATOM   1547  O   CYS P 497     -37.732   4.517  16.705  0.00  0.00      PROA  
ATOM   1548  N   GLN P 498     -35.633   4.357  16.051  0.00  0.00      PROA  
ATOM   1549  HN  GLN P 498     -34.983   4.231  15.306  0.00  0.00      PROA  
ATOM   1550  CA  GLN P 498     -35.066   4.851  17.256  0.00  0.00      PROA  
ATOM   1551  HA  GLN P 498     -35.536   4.300  18.058  0.00  0.00      PROA  
ATOM   1552  CB  GLN P 498     -33.566   4.587  17.223  0.00  0.00      PROA  
ATOM   1553  HB1 GLN P 498     -33.057   5.052  18.094  0.00  0.00      PROA  
ATOM   1554  HB2 GLN P 498     -33.185   5.017  16.271  0.00  0.00      PROA  
ATOM   1555  CG  GLN P 498     -33.307   3.025  17.153  0.00  0.00      PROA  
ATOM   1556  HG1 GLN P 498     -32.242   2.810  17.386  0.00  0.00      PROA  
ATOM   1557  HG2 GLN P 498     -33.459   2.642  16.121  0.00  0.00      PROA  
ATOM   1558  CD  GLN P 498     -34.014   2.095  18.159  0.00  0.00      PROA  
ATOM   1559  OE1 GLN P 498     -33.539   1.898  19.267  0.00  0.00      PROA  
ATOM   1560  NE2 GLN P 498     -35.089   1.346  17.817  0.00  0.00      PROA  
ATOM   1561 HE21 GLN P 498     -35.621   1.525  16.990  0.00  0.00      PROA  
ATOM   1562 HE22 GLN P 498     -35.377   0.658  18.482  0.00  0.00      PROA  
ATOM   1563  C   GLN P 498     -35.488   6.254  17.591  0.00  0.00      PROA  
ATOM   1564  O   GLN P 498     -35.680   6.552  18.763  0.00  0.00      PROA  
ATOM   1565  N   THR P 499     -35.560   7.033  16.511  0.00  0.00      PROA  
ATOM   1566  HN  THR P 499     -35.227   6.635  15.660  0.00  0.00      PROA  
ATOM   1567  CA  THR P 499     -35.821   8.489  16.583  0.00  0.00      PROA  
ATOM   1568  HA  THR P 499     -35.272   8.995  17.364  0.00  0.00      PROA  
ATOM   1569  CB  THR P 499     -35.387   9.180  15.343  0.00  0.00      PROA  
ATOM   1570  HB  THR P 499     -35.885   8.606  14.533  0.00  0.00      PROA  
ATOM   1571  OG1 THR P 499     -34.016   9.078  15.191  0.00  0.00      PROA  
ATOM   1572  HG1 THR P 499     -33.839   8.219  14.800  0.00  0.00      PROA  
ATOM   1573  CG2 THR P 499     -35.730  10.667  15.282  0.00  0.00      PROA  
ATOM   1574 HG21 THR P 499     -35.373  11.212  16.182  0.00  0.00      PROA  
ATOM   1575 HG22 THR P 499     -36.833  10.794  15.241  0.00  0.00      PROA  
ATOM   1576 HG23 THR P 499     -35.334  11.072  14.326  0.00  0.00      PROA  
ATOM   1577  C   THR P 499     -37.258   8.779  16.817  0.00  0.00      PROA  
ATOM   1578  O   THR P 499     -37.542   9.704  17.539  0.00  0.00      PROA  
ATOM   1579  N   ASN P 500     -38.238   7.941  16.286  0.00  0.00      PROA  
ATOM   1580  HN  ASN P 500     -37.947   7.227  15.655  0.00  0.00      PROA  
ATOM   1581  CA  ASN P 500     -39.654   8.058  16.587  0.00  0.00      PROA  
ATOM   1582  HA  ASN P 500     -39.839   9.070  16.916  0.00  0.00      PROA  
ATOM   1583  CB  ASN P 500     -40.422   7.660  15.300  0.00  0.00      PROA  
ATOM   1584  HB1 ASN P 500     -41.527   7.556  15.354  0.00  0.00      PROA  
ATOM   1585  HB2 ASN P 500     -39.912   6.782  14.850  0.00  0.00      PROA  
ATOM   1586  CG  ASN P 500     -40.244   8.864  14.436  0.00  0.00      PROA  
ATOM   1587  OD1 ASN P 500     -40.849   9.921  14.577  0.00  0.00      PROA  
ATOM   1588  ND2 ASN P 500     -39.223   8.858  13.507  0.00  0.00      PROA  
ATOM   1589 HD21 ASN P 500     -39.006   9.811  13.297  0.00  0.00      PROA  
ATOM   1590 HD22 ASN P 500     -38.785   7.991  13.268  0.00  0.00      PROA  
ATOM   1591  C   ASN P 500     -40.021   7.205  17.720  0.00  0.00      PROA  
ATOM   1592  O   ASN P 500     -41.243   7.177  17.970  0.00  0.00      PROA  
ATOM   1593  N   ASN P 501     -39.113   6.571  18.501  0.00  0.00      PROA  
ATOM   1594  HN  ASN P 501     -38.157   6.578  18.220  0.00  0.00      PROA  
ATOM   1595  CA  ASN P 501     -39.325   5.623  19.577  0.00  0.00      PROA  
ATOM   1596  HA  ASN P 501     -38.363   5.161  19.742  0.00  0.00      PROA  
ATOM   1597  CB  ASN P 501     -39.735   6.312  20.919  0.00  0.00      PROA  
ATOM   1598  HB1 ASN P 501     -39.587   5.725  21.850  0.00  0.00      PROA  
ATOM   1599  HB2 ASN P 501     -40.778   6.679  20.806  0.00  0.00      PROA  
ATOM   1600  CG  ASN P 501     -38.999   7.627  21.044  0.00  0.00      PROA  
ATOM   1601  OD1 ASN P 501     -39.606   8.706  20.722  0.00  0.00      PROA  
ATOM   1602  ND2 ASN P 501     -37.728   7.620  21.477  0.00  0.00      PROA  
ATOM   1603 HD21 ASN P 501     -37.171   8.437  21.331  0.00  0.00      PROA  
ATOM   1604 HD22 ASN P 501     -37.413   6.706  21.734  0.00  0.00      PROA  
ATOM   1605  C   ASN P 501     -40.152   4.392  19.275  0.00  0.00      PROA  
ATOM   1606  O   ASN P 501     -40.933   3.984  20.156  0.00  0.00      PROA  
ATOM   1607  N   LEU P 502     -39.942   3.686  18.181  0.00  0.00      PROA  
ATOM   1608  HN  LEU P 502     -39.334   4.147  17.539  0.00  0.00      PROA  
ATOM   1609  CA  LEU P 502     -40.734   2.641  17.626  0.00  0.00      PROA  
ATOM   1610  HA  LEU P 502     -41.647   2.385  18.143  0.00  0.00      PROA  
ATOM   1611  CB  LEU P 502     -41.053   2.874  16.120  0.00  0.00      PROA  
ATOM   1612  HB1 LEU P 502     -41.712   2.050  15.773  0.00  0.00      PROA  
ATOM   1613  HB2 LEU P 502     -40.051   2.824  15.643  0.00  0.00      PROA  
ATOM   1614  CG  LEU P 502     -41.768   4.187  15.748  0.00  0.00      PROA  
ATOM   1615  HG  LEU P 502     -41.360   5.066  16.292  0.00  0.00      PROA  
ATOM   1616  CD1 LEU P 502     -41.599   4.331  14.251  0.00  0.00      PROA  
ATOM   1617 HD11 LEU P 502     -40.548   4.609  14.021  0.00  0.00      PROA  
ATOM   1618 HD12 LEU P 502     -42.251   5.105  13.793  0.00  0.00      PROA  
ATOM   1619 HD13 LEU P 502     -41.867   3.374  13.755  0.00  0.00      PROA  
ATOM   1620  CD2 LEU P 502     -43.247   4.137  16.054  0.00  0.00      PROA  
ATOM   1621 HD21 LEU P 502     -43.593   5.159  15.788  0.00  0.00      PROA  
ATOM   1622 HD22 LEU P 502     -43.534   3.822  17.080  0.00  0.00      PROA  
ATOM   1623 HD23 LEU P 502     -43.657   3.552  15.204  0.00  0.00      PROA  
ATOM   1624  C   LEU P 502     -39.867   1.399  17.722  0.00  0.00      PROA  
ATOM   1625  O   LEU P 502     -38.644   1.449  17.445  0.00  0.00      PROA  
ATOM   1626  N   GLU P 503     -40.431   0.276  18.140  0.00  0.00      PROA  
ATOM   1627  HN  GLU P 503     -41.246   0.312  18.713  0.00  0.00      PROA  
ATOM   1628  CA  GLU P 503     -39.842  -1.010  18.036  0.00  0.00      PROA  
ATOM   1629  HA  GLU P 503     -38.873  -0.852  18.485  0.00  0.00      PROA  
ATOM   1630  CB  GLU P 503     -40.618  -2.049  18.871  0.00  0.00      PROA  
ATOM   1631  HB1 GLU P 503     -40.435  -3.019  18.361  0.00  0.00      PROA  
ATOM   1632  HB2 GLU P 503     -41.702  -1.867  18.710  0.00  0.00      PROA  
ATOM   1633  CG  GLU P 503     -40.295  -2.101  20.330  0.00  0.00      PROA  
ATOM   1634  HG1 GLU P 503     -40.878  -3.003  20.615  0.00  0.00      PROA  
ATOM   1635  HG2 GLU P 503     -40.578  -1.156  20.842  0.00  0.00      PROA  
ATOM   1636  CD  GLU P 503     -38.827  -2.315  20.652  0.00  0.00      PROA  
ATOM   1637  OE1 GLU P 503     -38.199  -3.263  20.109  0.00  0.00      PROA  
ATOM   1638  OE2 GLU P 503     -38.246  -1.489  21.358  0.00  0.00      PROA  
ATOM   1639  C   GLU P 503     -39.563  -1.585  16.603  0.00  0.00      PROA  
ATOM   1640  O   GLU P 503     -40.516  -1.633  15.829  0.00  0.00      PROA  
ATOM   1641  N   TYR P 504     -38.280  -1.995  16.326  0.00  0.00      PROA  
ATOM   1642  HN  TYR P 504     -37.689  -2.101  17.123  0.00  0.00      PROA  
ATOM   1643  CA  TYR P 504     -37.842  -2.475  15.042  0.00  0.00      PROA  
ATOM   1644  HA  TYR P 504     -38.209  -1.810  14.275  0.00  0.00      PROA  
ATOM   1645  CB  TYR P 504     -36.374  -2.157  14.822  0.00  0.00      PROA  
ATOM   1646  HB1 TYR P 504     -35.752  -2.535  15.662  0.00  0.00      PROA  
ATOM   1647  HB2 TYR P 504     -36.246  -1.055  14.865  0.00  0.00      PROA  
ATOM   1648  CG  TYR P 504     -35.689  -2.704  13.674  0.00  0.00      PROA  
ATOM   1649  CD1 TYR P 504     -35.524  -1.855  12.589  0.00  0.00      PROA  
ATOM   1650  HD1 TYR P 504     -36.060  -0.931  12.428  0.00  0.00      PROA  
ATOM   1651  CE1 TYR P 504     -34.596  -2.176  11.587  0.00  0.00      PROA  
ATOM   1652  HE1 TYR P 504     -34.577  -1.691  10.622  0.00  0.00      PROA  
ATOM   1653  CZ  TYR P 504     -33.672  -3.257  11.824  0.00  0.00      PROA  
ATOM   1654  OH  TYR P 504     -32.711  -3.566  10.832  0.00  0.00      PROA  
ATOM   1655  HH  TYR P 504     -32.937  -3.415   9.912  0.00  0.00      PROA  
ATOM   1656  CD2 TYR P 504     -34.878  -3.869  13.820  0.00  0.00      PROA  
ATOM   1657  HD2 TYR P 504     -35.075  -4.541  14.643  0.00  0.00      PROA  
ATOM   1658  CE2 TYR P 504     -33.911  -4.125  12.879  0.00  0.00      PROA  
ATOM   1659  HE2 TYR P 504     -33.302  -5.009  12.999  0.00  0.00      PROA  
ATOM   1660  C   TYR P 504     -38.338  -3.900  14.637  0.00  0.00      PROA  
ATOM   1661  O   TYR P 504     -38.779  -4.061  13.557  0.00  0.00      PROA  
ATOM   1662  N   ILE P 505     -38.331  -4.794  15.576  0.00  0.00      PROA  
ATOM   1663  HN  ILE P 505     -37.927  -4.655  16.477  0.00  0.00      PROA  
ATOM   1664  CA  ILE P 505     -38.921  -6.106  15.333  0.00  0.00      PROA  
ATOM   1665  HA  ILE P 505     -38.589  -6.462  14.369  0.00  0.00      PROA  
ATOM   1666  CB  ILE P 505     -38.455  -7.058  16.398  0.00  0.00      PROA  
ATOM   1667  HB  ILE P 505     -37.347  -6.982  16.380  0.00  0.00      PROA  
ATOM   1668  CG2 ILE P 505     -38.898  -6.637  17.798  0.00  0.00      PROA  
ATOM   1669 HG21 ILE P 505     -38.467  -5.661  18.107  0.00  0.00      PROA  
ATOM   1670 HG22 ILE P 505     -38.480  -7.411  18.477  0.00  0.00      PROA  
ATOM   1671 HG23 ILE P 505     -39.983  -6.760  18.001  0.00  0.00      PROA  
ATOM   1672  CG1 ILE P 505     -38.812  -8.530  16.054  0.00  0.00      PROA  
ATOM   1673 HG11 ILE P 505     -39.897  -8.764  16.016  0.00  0.00      PROA  
ATOM   1674 HG12 ILE P 505     -38.394  -9.252  16.788  0.00  0.00      PROA  
ATOM   1675  CD  ILE P 505     -38.273  -9.051  14.669  0.00  0.00      PROA  
ATOM   1676  HD1 ILE P 505     -38.777  -8.643  13.766  0.00  0.00      PROA  
ATOM   1677  HD2 ILE P 505     -38.417 -10.153  14.669  0.00  0.00      PROA  
ATOM   1678  HD3 ILE P 505     -37.221  -8.733  14.513  0.00  0.00      PROA  
ATOM   1679  C   ILE P 505     -40.509  -6.178  15.174  0.00  0.00      PROA  
ATOM   1680  O   ILE P 505     -41.153  -7.024  14.533  0.00  0.00      PROA  
ATOM   1681  N   VAL P 506     -41.176  -5.306  15.943  0.00  0.00      PROA  
ATOM   1682  HN  VAL P 506     -40.653  -4.765  16.598  0.00  0.00      PROA  
ATOM   1683  CA  VAL P 506     -42.638  -5.104  15.935  0.00  0.00      PROA  
ATOM   1684  HA  VAL P 506     -43.098  -6.068  15.774  0.00  0.00      PROA  
ATOM   1685  CB  VAL P 506     -43.182  -4.382  17.120  0.00  0.00      PROA  
ATOM   1686  HB  VAL P 506     -42.823  -3.332  17.066  0.00  0.00      PROA  
ATOM   1687  CG1 VAL P 506     -44.749  -4.418  17.149  0.00  0.00      PROA  
ATOM   1688 HG11 VAL P 506     -45.147  -3.842  16.286  0.00  0.00      PROA  
ATOM   1689 HG12 VAL P 506     -45.182  -3.911  18.038  0.00  0.00      PROA  
ATOM   1690 HG13 VAL P 506     -45.060  -5.483  17.203  0.00  0.00      PROA  
ATOM   1691  CG2 VAL P 506     -42.609  -5.113  18.365  0.00  0.00      PROA  
ATOM   1692 HG21 VAL P 506     -41.545  -4.996  18.664  0.00  0.00      PROA  
ATOM   1693 HG22 VAL P 506     -42.831  -6.202  18.362  0.00  0.00      PROA  
ATOM   1694 HG23 VAL P 506     -43.248  -4.712  19.180  0.00  0.00      PROA  
ATOM   1695  C   VAL P 506     -42.956  -4.417  14.623  0.00  0.00      PROA  
ATOM   1696  O   VAL P 506     -43.923  -4.699  13.963  0.00  0.00      PROA  
ATOM   1697  N   GLY P 507     -42.047  -3.533  14.132  0.00  0.00      PROA  
ATOM   1698  HN  GLY P 507     -41.356  -3.109  14.712  0.00  0.00      PROA  
ATOM   1699  CA  GLY P 507     -42.261  -2.903  12.772  0.00  0.00      PROA  
ATOM   1700  HA1 GLY P 507     -41.553  -2.100  12.629  0.00  0.00      PROA  
ATOM   1701  HA2 GLY P 507     -43.264  -2.506  12.726  0.00  0.00      PROA  
ATOM   1702  C   GLY P 507     -41.978  -3.853  11.614  0.00  0.00      PROA  
ATOM   1703  O   GLY P 507     -42.678  -3.865  10.605  0.00  0.00      PROA  
ATOM   1704  N   ARG P 508     -41.098  -4.817  11.869  0.00  0.00      PROA  
ATOM   1705  HN  ARG P 508     -40.508  -4.764  12.671  0.00  0.00      PROA  
ATOM   1706  CA  ARG P 508     -40.810  -5.866  10.975  0.00  0.00      PROA  
ATOM   1707  HA  ARG P 508     -40.451  -5.390  10.074  0.00  0.00      PROA  
ATOM   1708  CB  ARG P 508     -39.638  -6.771  11.450  0.00  0.00      PROA  
ATOM   1709  HB1 ARG P 508     -39.931  -7.208  12.428  0.00  0.00      PROA  
ATOM   1710  HB2 ARG P 508     -38.852  -6.053  11.768  0.00  0.00      PROA  
ATOM   1711  CG  ARG P 508     -39.146  -7.882  10.543  0.00  0.00      PROA  
ATOM   1712  HG1 ARG P 508     -39.941  -8.526  10.108  0.00  0.00      PROA  
ATOM   1713  HG2 ARG P 508     -38.379  -8.453  11.109  0.00  0.00      PROA  
ATOM   1714  CD  ARG P 508     -38.270  -7.400   9.342  0.00  0.00      PROA  
ATOM   1715  HD1 ARG P 508     -38.900  -6.672   8.788  0.00  0.00      PROA  
ATOM   1716  HD2 ARG P 508     -38.168  -8.284   8.678  0.00  0.00      PROA  
ATOM   1717  NE  ARG P 508     -36.944  -6.976   9.728  0.00  0.00      PROA  
ATOM   1718  HE  ARG P 508     -36.716  -7.254  10.662  0.00  0.00      PROA  
ATOM   1719  CZ  ARG P 508     -36.072  -6.315   9.020  0.00  0.00      PROA  
ATOM   1720  NH1 ARG P 508     -36.157  -5.989   7.765  0.00  0.00      PROA  
ATOM   1721 HH11 ARG P 508     -37.042  -5.852   7.322  0.00  0.00      PROA  
ATOM   1722 HH12 ARG P 508     -35.403  -5.476   7.355  0.00  0.00      PROA  
ATOM   1723  NH2 ARG P 508     -34.922  -5.860   9.571  0.00  0.00      PROA  
ATOM   1724 HH21 ARG P 508     -34.241  -5.319   9.077  0.00  0.00      PROA  
ATOM   1725 HH22 ARG P 508     -34.766  -6.203  10.497  0.00  0.00      PROA  
ATOM   1726  C   ARG P 508     -41.925  -6.735  10.548  0.00  0.00      PROA  
ATOM   1727  O   ARG P 508     -42.052  -7.066   9.417  0.00  0.00      PROA  
ATOM   1728  N   VAL P 509     -42.810  -7.207  11.513  0.00  0.00      PROA  
ATOM   1729  HN  VAL P 509     -42.663  -6.891  12.447  0.00  0.00      PROA  
ATOM   1730  CA  VAL P 509     -43.978  -7.950  11.198  0.00  0.00      PROA  
ATOM   1731  HA  VAL P 509     -43.614  -8.669  10.479  0.00  0.00      PROA  
ATOM   1732  CB  VAL P 509     -44.531  -8.731  12.422  0.00  0.00      PROA  
ATOM   1733  HB  VAL P 509     -43.729  -9.424  12.752  0.00  0.00      PROA  
ATOM   1734  CG1 VAL P 509     -44.812  -7.912  13.667  0.00  0.00      PROA  
ATOM   1735 HG11 VAL P 509     -45.542  -7.082  13.557  0.00  0.00      PROA  
ATOM   1736 HG12 VAL P 509     -43.853  -7.549  14.095  0.00  0.00      PROA  
ATOM   1737 HG13 VAL P 509     -45.322  -8.572  14.401  0.00  0.00      PROA  
ATOM   1738  CG2 VAL P 509     -45.769  -9.576  12.068  0.00  0.00      PROA  
ATOM   1739 HG21 VAL P 509     -45.422 -10.266  11.268  0.00  0.00      PROA  
ATOM   1740 HG22 VAL P 509     -46.695  -9.040  11.768  0.00  0.00      PROA  
ATOM   1741 HG23 VAL P 509     -46.076 -10.228  12.913  0.00  0.00      PROA  
ATOM   1742  C   VAL P 509     -45.163  -7.088  10.654  0.00  0.00      PROA  
ATOM   1743  O   VAL P 509     -45.882  -7.465   9.709  0.00  0.00      PROA  
ATOM   1744  N   TRP P 510     -45.239  -5.877  11.185  0.00  0.00      PROA  
ATOM   1745  HN  TRP P 510     -44.769  -5.542  11.999  0.00  0.00      PROA  
ATOM   1746  CA  TRP P 510     -46.181  -4.911  10.648  0.00  0.00      PROA  
ATOM   1747  HA  TRP P 510     -47.107  -5.465  10.685  0.00  0.00      PROA  
ATOM   1748  CB  TRP P 510     -46.385  -3.641  11.508  0.00  0.00      PROA  
ATOM   1749  HB1 TRP P 510     -46.730  -2.766  10.917  0.00  0.00      PROA  
ATOM   1750  HB2 TRP P 510     -45.432  -3.439  12.042  0.00  0.00      PROA  
ATOM   1751  CG  TRP P 510     -47.401  -3.865  12.486  0.00  0.00      PROA  
ATOM   1752  CD1 TRP P 510     -47.298  -4.205  13.802  0.00  0.00      PROA  
ATOM   1753  HD1 TRP P 510     -46.352  -4.355  14.301  0.00  0.00      PROA  
ATOM   1754  NE1 TRP P 510     -48.573  -4.551  14.322  0.00  0.00      PROA  
ATOM   1755  HE1 TRP P 510     -48.823  -4.813  15.228  0.00  0.00      PROA  
ATOM   1756  CE2 TRP P 510     -49.512  -4.441  13.363  0.00  0.00      PROA  
ATOM   1757  CD2 TRP P 510     -48.847  -3.939  12.210  0.00  0.00      PROA  
ATOM   1758  CE3 TRP P 510     -49.550  -3.781  11.042  0.00  0.00      PROA  
ATOM   1759  HE3 TRP P 510     -49.021  -3.405  10.180  0.00  0.00      PROA  
ATOM   1760  CZ3 TRP P 510     -50.938  -4.031  11.047  0.00  0.00      PROA  
ATOM   1761  HZ3 TRP P 510     -51.557  -3.621  10.263  0.00  0.00      PROA  
ATOM   1762  CZ2 TRP P 510     -50.856  -4.584  13.374  0.00  0.00      PROA  
ATOM   1763  HZ2 TRP P 510     -51.388  -4.933  14.247  0.00  0.00      PROA  
ATOM   1764  CH2 TRP P 510     -51.576  -4.406  12.201  0.00  0.00      PROA  
ATOM   1765  HH2 TRP P 510     -52.648  -4.517  12.131  0.00  0.00      PROA  
ATOM   1766  C   TRP P 510     -45.970  -4.576   9.220  0.00  0.00      PROA  
ATOM   1767  O   TRP P 510     -46.939  -4.576   8.448  0.00  0.00      PROA  
ATOM   1768  N   ILE P 511     -44.687  -4.425   8.793  0.00  0.00      PROA  
ATOM   1769  HN  ILE P 511     -43.878  -4.350   9.371  0.00  0.00      PROA  
ATOM   1770  CA  ILE P 511     -44.344  -4.307   7.411  0.00  0.00      PROA  
ATOM   1771  HA  ILE P 511     -44.958  -3.497   7.048  0.00  0.00      PROA  
ATOM   1772  CB  ILE P 511     -43.009  -3.658   7.233  0.00  0.00      PROA  
ATOM   1773  HB  ILE P 511     -42.299  -4.216   7.882  0.00  0.00      PROA  
ATOM   1774  CG2 ILE P 511     -42.510  -3.775   5.823  0.00  0.00      PROA  
ATOM   1775 HG21 ILE P 511     -43.263  -3.410   5.092  0.00  0.00      PROA  
ATOM   1776 HG22 ILE P 511     -42.283  -4.822   5.531  0.00  0.00      PROA  
ATOM   1777 HG23 ILE P 511     -41.645  -3.160   5.493  0.00  0.00      PROA  
ATOM   1778  CG1 ILE P 511     -43.100  -2.196   7.730  0.00  0.00      PROA  
ATOM   1779 HG11 ILE P 511     -43.865  -2.105   8.530  0.00  0.00      PROA  
ATOM   1780 HG12 ILE P 511     -43.593  -1.545   6.977  0.00  0.00      PROA  
ATOM   1781  CD  ILE P 511     -41.772  -1.510   7.983  0.00  0.00      PROA  
ATOM   1782  HD1 ILE P 511     -41.153  -1.575   7.063  0.00  0.00      PROA  
ATOM   1783  HD2 ILE P 511     -41.131  -2.038   8.721  0.00  0.00      PROA  
ATOM   1784  HD3 ILE P 511     -41.944  -0.455   8.285  0.00  0.00      PROA  
ATOM   1785  C   ILE P 511     -44.563  -5.561   6.623  0.00  0.00      PROA  
ATOM   1786  O   ILE P 511     -44.932  -5.552   5.456  0.00  0.00      PROA  
ATOM   1787  N   GLY P 512     -44.337  -6.739   7.240  0.00  0.00      PROA  
ATOM   1788  HN  GLY P 512     -43.923  -6.711   8.146  0.00  0.00      PROA  
ATOM   1789  CA  GLY P 512     -44.491  -8.097   6.678  0.00  0.00      PROA  
ATOM   1790  HA1 GLY P 512     -44.152  -8.849   7.375  0.00  0.00      PROA  
ATOM   1791  HA2 GLY P 512     -43.867  -8.063   5.797  0.00  0.00      PROA  
ATOM   1792  C   GLY P 512     -45.959  -8.360   6.252  0.00  0.00      PROA  
ATOM   1793  O   GLY P 512     -46.245  -8.990   5.224  0.00  0.00      PROA  
ATOM   1794  N   PHE P 513     -46.994  -8.066   7.105  0.00  0.00      PROA  
ATOM   1795  HN  PHE P 513     -46.771  -7.766   8.029  0.00  0.00      PROA  
ATOM   1796  CA  PHE P 513     -48.441  -8.098   6.776  0.00  0.00      PROA  
ATOM   1797  HA  PHE P 513     -48.738  -9.102   6.513  0.00  0.00      PROA  
ATOM   1798  CB  PHE P 513     -49.135  -7.590   8.029  0.00  0.00      PROA  
ATOM   1799  HB1 PHE P 513     -50.202  -7.340   7.846  0.00  0.00      PROA  
ATOM   1800  HB2 PHE P 513     -48.687  -6.602   8.270  0.00  0.00      PROA  
ATOM   1801  CG  PHE P 513     -49.162  -8.441   9.215  0.00  0.00      PROA  
ATOM   1802  CD1 PHE P 513     -49.597  -7.782  10.325  0.00  0.00      PROA  
ATOM   1803  HD1 PHE P 513     -49.819  -6.728  10.249  0.00  0.00      PROA  
ATOM   1804  CE1 PHE P 513     -49.500  -8.421  11.582  0.00  0.00      PROA  
ATOM   1805  HE1 PHE P 513     -49.877  -7.998  12.502  0.00  0.00      PROA  
ATOM   1806  CZ  PHE P 513     -49.152  -9.797  11.690  0.00  0.00      PROA  
ATOM   1807  HZ  PHE P 513     -48.985 -10.191  12.682  0.00  0.00      PROA  
ATOM   1808  CD2 PHE P 513     -48.766  -9.803   9.315  0.00  0.00      PROA  
ATOM   1809  HD2 PHE P 513     -48.386 -10.340   8.458  0.00  0.00      PROA  
ATOM   1810  CE2 PHE P 513     -48.864 -10.446  10.591  0.00  0.00      PROA  
ATOM   1811  HE2 PHE P 513     -48.600 -11.493  10.595  0.00  0.00      PROA  
ATOM   1812  C   PHE P 513     -48.795  -7.217   5.667  0.00  0.00      PROA  
ATOM   1813  O   PHE P 513     -49.475  -7.605   4.739  0.00  0.00      PROA  
ATOM   1814  N   TRP P 514     -48.318  -5.942   5.712  0.00  0.00      PROA  
ATOM   1815  HN  TRP P 514     -47.689  -5.587   6.398  0.00  0.00      PROA  
ATOM   1816  CA  TRP P 514     -48.539  -5.040   4.560  0.00  0.00      PROA  
ATOM   1817  HA  TRP P 514     -49.596  -5.028   4.339  0.00  0.00      PROA  
ATOM   1818  CB  TRP P 514     -48.039  -3.596   4.852  0.00  0.00      PROA  
ATOM   1819  HB1 TRP P 514     -48.026  -3.120   3.848  0.00  0.00      PROA  
ATOM   1820  HB2 TRP P 514     -47.073  -3.536   5.398  0.00  0.00      PROA  
ATOM   1821  CG  TRP P 514     -49.098  -2.823   5.601  0.00  0.00      PROA  
ATOM   1822  CD1 TRP P 514     -48.984  -2.412   6.900  0.00  0.00      PROA  
ATOM   1823  HD1 TRP P 514     -48.098  -2.533   7.505  0.00  0.00      PROA  
ATOM   1824  NE1 TRP P 514     -50.114  -1.701   7.259  0.00  0.00      PROA  
ATOM   1825  HE1 TRP P 514     -50.313  -1.191   8.067  0.00  0.00      PROA  
ATOM   1826  CE2 TRP P 514     -51.067  -1.823   6.292  0.00  0.00      PROA  
ATOM   1827  CD2 TRP P 514     -50.458  -2.463   5.185  0.00  0.00      PROA  
ATOM   1828  CE3 TRP P 514     -51.206  -2.652   4.013  0.00  0.00      PROA  
ATOM   1829  HE3 TRP P 514     -50.863  -3.219   3.160  0.00  0.00      PROA  
ATOM   1830  CZ3 TRP P 514     -52.460  -2.196   3.911  0.00  0.00      PROA  
ATOM   1831  HZ3 TRP P 514     -53.005  -2.290   2.984  0.00  0.00      PROA  
ATOM   1832  CZ2 TRP P 514     -52.337  -1.258   6.169  0.00  0.00      PROA  
ATOM   1833  HZ2 TRP P 514     -52.781  -0.672   6.961  0.00  0.00      PROA  
ATOM   1834  CH2 TRP P 514     -53.038  -1.481   5.006  0.00  0.00      PROA  
ATOM   1835  HH2 TRP P 514     -54.054  -1.116   4.965  0.00  0.00      PROA  
ATOM   1836  C   TRP P 514     -47.895  -5.516   3.306  0.00  0.00      PROA  
ATOM   1837  O   TRP P 514     -48.489  -5.443   2.210  0.00  0.00      PROA  
ATOM   1838  N   LEU P 515     -46.646  -6.072   3.364  0.00  0.00      PROA  
ATOM   1839  HN  LEU P 515     -46.090  -6.088   4.191  0.00  0.00      PROA  
ATOM   1840  CA  LEU P 515     -46.031  -6.842   2.240  0.00  0.00      PROA  
ATOM   1841  HA  LEU P 515     -45.889  -6.149   1.423  0.00  0.00      PROA  
ATOM   1842  CB  LEU P 515     -44.602  -7.407   2.649  0.00  0.00      PROA  
ATOM   1843  HB1 LEU P 515     -44.205  -8.199   1.980  0.00  0.00      PROA  
ATOM   1844  HB2 LEU P 515     -44.686  -7.883   3.650  0.00  0.00      PROA  
ATOM   1845  CG  LEU P 515     -43.533  -6.298   2.748  0.00  0.00      PROA  
ATOM   1846  HG  LEU P 515     -43.807  -5.539   3.512  0.00  0.00      PROA  
ATOM   1847  CD1 LEU P 515     -42.288  -6.976   3.464  0.00  0.00      PROA  
ATOM   1848 HD11 LEU P 515     -42.525  -7.462   4.435  0.00  0.00      PROA  
ATOM   1849 HD12 LEU P 515     -41.518  -6.197   3.645  0.00  0.00      PROA  
ATOM   1850 HD13 LEU P 515     -41.887  -7.702   2.725  0.00  0.00      PROA  
ATOM   1851  CD2 LEU P 515     -43.001  -5.548   1.449  0.00  0.00      PROA  
ATOM   1852 HD21 LEU P 515     -43.733  -4.909   0.910  0.00  0.00      PROA  
ATOM   1853 HD22 LEU P 515     -42.497  -6.232   0.734  0.00  0.00      PROA  
ATOM   1854 HD23 LEU P 515     -42.183  -4.859   1.751  0.00  0.00      PROA  
ATOM   1855  C   LEU P 515     -46.787  -8.085   1.671  0.00  0.00      PROA  
ATOM   1856  O   LEU P 515     -46.780  -8.361   0.469  0.00  0.00      PROA  
ATOM   1857  N   ILE P 516     -47.426  -8.867   2.597  0.00  0.00      PROA  
ATOM   1858  HN  ILE P 516     -47.232  -8.868   3.575  0.00  0.00      PROA  
ATOM   1859  CA  ILE P 516     -48.346  -9.922   2.185  0.00  0.00      PROA  
ATOM   1860  HA  ILE P 516     -47.888 -10.557   1.441  0.00  0.00      PROA  
ATOM   1861  CB  ILE P 516     -48.743 -10.787   3.311  0.00  0.00      PROA  
ATOM   1862  HB  ILE P 516     -48.960 -10.143   4.190  0.00  0.00      PROA  
ATOM   1863  CG2 ILE P 516     -50.099 -11.608   3.050  0.00  0.00      PROA  
ATOM   1864 HG21 ILE P 516     -50.987 -10.942   2.993  0.00  0.00      PROA  
ATOM   1865 HG22 ILE P 516     -50.226 -12.244   3.953  0.00  0.00      PROA  
ATOM   1866 HG23 ILE P 516     -50.079 -12.171   2.093  0.00  0.00      PROA  
ATOM   1867  CG1 ILE P 516     -47.564 -11.717   3.749  0.00  0.00      PROA  
ATOM   1868 HG11 ILE P 516     -47.696 -11.807   4.848  0.00  0.00      PROA  
ATOM   1869 HG12 ILE P 516     -46.666 -11.140   3.441  0.00  0.00      PROA  
ATOM   1870  CD  ILE P 516     -47.679 -13.047   3.051  0.00  0.00      PROA  
ATOM   1871  HD1 ILE P 516     -48.502 -13.711   3.392  0.00  0.00      PROA  
ATOM   1872  HD2 ILE P 516     -46.771 -13.650   3.271  0.00  0.00      PROA  
ATOM   1873  HD3 ILE P 516     -47.746 -12.909   1.950  0.00  0.00      PROA  
ATOM   1874  C   ILE P 516     -49.468  -9.437   1.398  0.00  0.00      PROA  
ATOM   1875  O   ILE P 516     -49.833  -9.875   0.270  0.00  0.00      PROA  
ATOM   1876  N   LEU P 517     -50.110  -8.273   1.818  0.00  0.00      PROA  
ATOM   1877  HN  LEU P 517     -49.921  -7.973   2.749  0.00  0.00      PROA  
ATOM   1878  CA  LEU P 517     -51.172  -7.570   1.093  0.00  0.00      PROA  
ATOM   1879  HA  LEU P 517     -51.885  -8.347   0.862  0.00  0.00      PROA  
ATOM   1880  CB  LEU P 517     -51.710  -6.358   1.920  0.00  0.00      PROA  
ATOM   1881  HB1 LEU P 517     -50.953  -5.564   2.097  0.00  0.00      PROA  
ATOM   1882  HB2 LEU P 517     -52.040  -6.708   2.921  0.00  0.00      PROA  
ATOM   1883  CG  LEU P 517     -52.891  -5.569   1.267  0.00  0.00      PROA  
ATOM   1884  HG  LEU P 517     -53.362  -6.145   0.442  0.00  0.00      PROA  
ATOM   1885  CD1 LEU P 517     -53.953  -5.393   2.425  0.00  0.00      PROA  
ATOM   1886 HD11 LEU P 517     -54.744  -4.744   1.990  0.00  0.00      PROA  
ATOM   1887 HD12 LEU P 517     -53.432  -4.798   3.205  0.00  0.00      PROA  
ATOM   1888 HD13 LEU P 517     -54.209  -6.396   2.828  0.00  0.00      PROA  
ATOM   1889  CD2 LEU P 517     -52.534  -4.191   0.663  0.00  0.00      PROA  
ATOM   1890 HD21 LEU P 517     -52.093  -3.508   1.421  0.00  0.00      PROA  
ATOM   1891 HD22 LEU P 517     -53.386  -3.729   0.121  0.00  0.00      PROA  
ATOM   1892 HD23 LEU P 517     -51.665  -4.403   0.004  0.00  0.00      PROA  
ATOM   1893  C   LEU P 517     -50.775  -7.029  -0.212  0.00  0.00      PROA  
ATOM   1894  O   LEU P 517     -51.543  -7.105  -1.123  0.00  0.00      PROA  
ATOM   1895  N   LEU P 518     -49.564  -6.509  -0.332  0.00  0.00      PROA  
ATOM   1896  HN  LEU P 518     -48.918  -6.545   0.426  0.00  0.00      PROA  
ATOM   1897  CA  LEU P 518     -48.896  -5.942  -1.474  0.00  0.00      PROA  
ATOM   1898  HA  LEU P 518     -49.515  -5.094  -1.727  0.00  0.00      PROA  
ATOM   1899  CB  LEU P 518     -47.518  -5.531  -1.077  0.00  0.00      PROA  
ATOM   1900  HB1 LEU P 518     -46.828  -6.383  -0.895  0.00  0.00      PROA  
ATOM   1901  HB2 LEU P 518     -47.566  -5.150  -0.035  0.00  0.00      PROA  
ATOM   1902  CG  LEU P 518     -46.828  -4.460  -1.960  0.00  0.00      PROA  
ATOM   1903  HG  LEU P 518     -46.321  -5.025  -2.771  0.00  0.00      PROA  
ATOM   1904  CD1 LEU P 518     -47.751  -3.469  -2.739  0.00  0.00      PROA  
ATOM   1905 HD11 LEU P 518     -48.320  -3.981  -3.544  0.00  0.00      PROA  
ATOM   1906 HD12 LEU P 518     -47.133  -2.710  -3.264  0.00  0.00      PROA  
ATOM   1907 HD13 LEU P 518     -48.531  -3.049  -2.068  0.00  0.00      PROA  
ATOM   1908  CD2 LEU P 518     -45.717  -3.691  -1.226  0.00  0.00      PROA  
ATOM   1909 HD21 LEU P 518     -44.907  -4.387  -0.920  0.00  0.00      PROA  
ATOM   1910 HD22 LEU P 518     -46.026  -3.263  -0.249  0.00  0.00      PROA  
ATOM   1911 HD23 LEU P 518     -45.324  -2.924  -1.927  0.00  0.00      PROA  
ATOM   1912  C   LEU P 518     -48.873  -6.844  -2.582  0.00  0.00      PROA  
ATOM   1913  O   LEU P 518     -49.102  -6.447  -3.745  0.00  0.00      PROA  
ATOM   1914  N   VAL P 519     -48.568  -8.147  -2.313  0.00  0.00      PROA  
ATOM   1915  HN  VAL P 519     -48.335  -8.436  -1.388  0.00  0.00      PROA  
ATOM   1916  CA  VAL P 519     -48.776  -9.291  -3.164  0.00  0.00      PROA  
ATOM   1917  HA  VAL P 519     -48.200  -9.142  -4.065  0.00  0.00      PROA  
ATOM   1918  CB  VAL P 519     -48.235 -10.597  -2.503  0.00  0.00      PROA  
ATOM   1919  HB  VAL P 519     -48.407 -10.723  -1.413  0.00  0.00      PROA  
ATOM   1920  CG1 VAL P 519     -48.915 -11.908  -3.013  0.00  0.00      PROA  
ATOM   1921 HG11 VAL P 519     -48.821 -12.022  -4.114  0.00  0.00      PROA  
ATOM   1922 HG12 VAL P 519     -49.980 -12.095  -2.758  0.00  0.00      PROA  
ATOM   1923 HG13 VAL P 519     -48.392 -12.773  -2.552  0.00  0.00      PROA  
ATOM   1924  CG2 VAL P 519     -46.739 -10.592  -2.795  0.00  0.00      PROA  
ATOM   1925 HG21 VAL P 519     -46.443 -10.453  -3.857  0.00  0.00      PROA  
ATOM   1926 HG22 VAL P 519     -46.336 -11.602  -2.569  0.00  0.00      PROA  
ATOM   1927 HG23 VAL P 519     -46.157  -9.797  -2.281  0.00  0.00      PROA  
ATOM   1928  C   VAL P 519     -50.237  -9.541  -3.742  0.00  0.00      PROA  
ATOM   1929  O   VAL P 519     -50.345  -9.862  -4.890  0.00  0.00      PROA  
ATOM   1930  N   VAL P 520     -51.260  -9.320  -2.988  0.00  0.00      PROA  
ATOM   1931  HN  VAL P 520     -51.139  -9.038  -2.040  0.00  0.00      PROA  
ATOM   1932  CA  VAL P 520     -52.679  -9.521  -3.305  0.00  0.00      PROA  
ATOM   1933  HA  VAL P 520     -52.697 -10.426  -3.895  0.00  0.00      PROA  
ATOM   1934  CB  VAL P 520     -53.617  -9.666  -2.069  0.00  0.00      PROA  
ATOM   1935  HB  VAL P 520     -53.591  -8.687  -1.543  0.00  0.00      PROA  
ATOM   1936  CG1 VAL P 520     -55.053 -10.042  -2.474  0.00  0.00      PROA  
ATOM   1937 HG11 VAL P 520     -55.798 -10.176  -1.660  0.00  0.00      PROA  
ATOM   1938 HG12 VAL P 520     -54.984 -10.906  -3.169  0.00  0.00      PROA  
ATOM   1939 HG13 VAL P 520     -55.425  -9.239  -3.144  0.00  0.00      PROA  
ATOM   1940  CG2 VAL P 520     -53.057 -10.673  -1.011  0.00  0.00      PROA  
ATOM   1941 HG21 VAL P 520     -52.050 -10.416  -0.616  0.00  0.00      PROA  
ATOM   1942 HG22 VAL P 520     -53.119 -11.733  -1.340  0.00  0.00      PROA  
ATOM   1943 HG23 VAL P 520     -53.712 -10.481  -0.134  0.00  0.00      PROA  
ATOM   1944  C   VAL P 520     -53.028  -8.397  -4.269  0.00  0.00      PROA  
ATOM   1945  O   VAL P 520     -53.791  -8.672  -5.202  0.00  0.00      PROA  
ATOM   1946  N   LEU P 521     -52.477  -7.217  -4.163  0.00  0.00      PROA  
ATOM   1947  HN  LEU P 521     -51.781  -7.056  -3.467  0.00  0.00      PROA  
ATOM   1948  CA  LEU P 521     -52.552  -6.128  -5.098  0.00  0.00      PROA  
ATOM   1949  HA  LEU P 521     -53.564  -5.907  -5.403  0.00  0.00      PROA  
ATOM   1950  CB  LEU P 521     -51.991  -4.892  -4.539  0.00  0.00      PROA  
ATOM   1951  HB1 LEU P 521     -52.135  -4.114  -5.319  0.00  0.00      PROA  
ATOM   1952  HB2 LEU P 521     -50.918  -4.978  -4.261  0.00  0.00      PROA  
ATOM   1953  CG  LEU P 521     -52.638  -4.378  -3.246  0.00  0.00      PROA  
ATOM   1954  HG  LEU P 521     -52.517  -5.081  -2.394  0.00  0.00      PROA  
ATOM   1955  CD1 LEU P 521     -52.173  -2.985  -2.683  0.00  0.00      PROA  
ATOM   1956 HD11 LEU P 521     -52.414  -2.176  -3.405  0.00  0.00      PROA  
ATOM   1957 HD12 LEU P 521     -51.065  -3.029  -2.607  0.00  0.00      PROA  
ATOM   1958 HD13 LEU P 521     -52.628  -2.940  -1.671  0.00  0.00      PROA  
ATOM   1959  CD2 LEU P 521     -54.147  -4.292  -3.376  0.00  0.00      PROA  
ATOM   1960 HD21 LEU P 521     -54.570  -4.256  -2.349  0.00  0.00      PROA  
ATOM   1961 HD22 LEU P 521     -54.537  -5.267  -3.738  0.00  0.00      PROA  
ATOM   1962 HD23 LEU P 521     -54.385  -3.463  -4.076  0.00  0.00      PROA  
ATOM   1963  C   LEU P 521     -51.855  -6.413  -6.419  0.00  0.00      PROA  
ATOM   1964  O   LEU P 521     -52.346  -6.093  -7.473  0.00  0.00      PROA  
ATOM   1965  N   VAL P 522     -50.707  -7.131  -6.339  0.00  0.00      PROA  
ATOM   1966  HN  VAL P 522     -50.304  -7.477  -5.495  0.00  0.00      PROA  
ATOM   1967  CA  VAL P 522     -49.963  -7.600  -7.586  0.00  0.00      PROA  
ATOM   1968  HA  VAL P 522     -49.979  -6.680  -8.151  0.00  0.00      PROA  
ATOM   1969  CB  VAL P 522     -48.545  -8.171  -7.506  0.00  0.00      PROA  
ATOM   1970  HB  VAL P 522     -48.590  -8.889  -6.660  0.00  0.00      PROA  
ATOM   1971  CG1 VAL P 522     -47.957  -8.743  -8.877  0.00  0.00      PROA  
ATOM   1972 HG11 VAL P 522     -46.924  -9.081  -8.644  0.00  0.00      PROA  
ATOM   1973 HG12 VAL P 522     -47.928  -7.950  -9.655  0.00  0.00      PROA  
ATOM   1974 HG13 VAL P 522     -48.539  -9.622  -9.224  0.00  0.00      PROA  
ATOM   1975  CG2 VAL P 522     -47.652  -7.011  -7.124  0.00  0.00      PROA  
ATOM   1976 HG21 VAL P 522     -47.697  -6.175  -7.854  0.00  0.00      PROA  
ATOM   1977 HG22 VAL P 522     -46.578  -7.292  -7.137  0.00  0.00      PROA  
ATOM   1978 HG23 VAL P 522     -47.993  -6.471  -6.214  0.00  0.00      PROA  
ATOM   1979  C   VAL P 522     -50.785  -8.533  -8.375  0.00  0.00      PROA  
ATOM   1980  O   VAL P 522     -50.893  -8.479  -9.584  0.00  0.00      PROA  
ATOM   1981  N   VAL P 523     -51.445  -9.463  -7.679  0.00  0.00      PROA  
ATOM   1982  HN  VAL P 523     -51.444  -9.445  -6.682  0.00  0.00      PROA  
ATOM   1983  CA  VAL P 523     -52.494 -10.298  -8.314  0.00  0.00      PROA  
ATOM   1984  HA  VAL P 523     -52.067 -10.824  -9.156  0.00  0.00      PROA  
ATOM   1985  CB  VAL P 523     -52.853 -11.515  -7.482  0.00  0.00      PROA  
ATOM   1986  HB  VAL P 523     -53.171 -11.272  -6.446  0.00  0.00      PROA  
ATOM   1987  CG1 VAL P 523     -53.996 -12.365  -8.129  0.00  0.00      PROA  
ATOM   1988 HG11 VAL P 523     -53.617 -12.470  -9.168  0.00  0.00      PROA  
ATOM   1989 HG12 VAL P 523     -54.949 -11.794  -8.143  0.00  0.00      PROA  
ATOM   1990 HG13 VAL P 523     -54.143 -13.322  -7.584  0.00  0.00      PROA  
ATOM   1991  CG2 VAL P 523     -51.592 -12.490  -7.313  0.00  0.00      PROA  
ATOM   1992 HG21 VAL P 523     -51.169 -12.754  -8.305  0.00  0.00      PROA  
ATOM   1993 HG22 VAL P 523     -51.836 -13.341  -6.642  0.00  0.00      PROA  
ATOM   1994 HG23 VAL P 523     -50.784 -11.847  -6.902  0.00  0.00      PROA  
ATOM   1995  C   VAL P 523     -53.755  -9.560  -8.822  0.00  0.00      PROA  
ATOM   1996  O   VAL P 523     -54.118  -9.865  -9.973  0.00  0.00      PROA  
ATOM   1997  N   ALA P 524     -54.401  -8.633  -8.045  0.00  0.00      PROA  
ATOM   1998  HN  ALA P 524     -53.948  -8.327  -7.212  0.00  0.00      PROA  
ATOM   1999  CA  ALA P 524     -55.635  -8.023  -8.369  0.00  0.00      PROA  
ATOM   2000  HA  ALA P 524     -56.268  -8.740  -8.871  0.00  0.00      PROA  
ATOM   2001  CB  ALA P 524     -56.360  -7.502  -7.094  0.00  0.00      PROA  
ATOM   2002  HB1 ALA P 524     -55.686  -6.759  -6.617  0.00  0.00      PROA  
ATOM   2003  HB2 ALA P 524     -56.591  -8.373  -6.444  0.00  0.00      PROA  
ATOM   2004  HB3 ALA P 524     -57.325  -6.970  -7.235  0.00  0.00      PROA  
ATOM   2005  C   ALA P 524     -55.512  -6.908  -9.384  0.00  0.00      PROA  
ATOM   2006  O   ALA P 524     -56.486  -6.628 -10.112  0.00  0.00      PROA  
ATOM   2007  N   PHE P 525     -54.285  -6.230  -9.489  0.00  0.00      PROA  
ATOM   2008  HN  PHE P 525     -53.493  -6.455  -8.926  0.00  0.00      PROA  
ATOM   2009  CA  PHE P 525     -54.202  -4.896 -10.148  0.00  0.00      PROA  
ATOM   2010  HA  PHE P 525     -55.053  -4.832 -10.810  0.00  0.00      PROA  
ATOM   2011  CB  PHE P 525     -54.388  -3.809  -8.981  0.00  0.00      PROA  
ATOM   2012  HB1 PHE P 525     -54.254  -2.756  -9.311  0.00  0.00      PROA  
ATOM   2013  HB2 PHE P 525     -53.681  -4.094  -8.173  0.00  0.00      PROA  
ATOM   2014  CG  PHE P 525     -55.683  -3.692  -8.284  0.00  0.00      PROA  
ATOM   2015  CD1 PHE P 525     -56.863  -3.659  -9.207  0.00  0.00      PROA  
ATOM   2016  HD1 PHE P 525     -56.677  -3.640 -10.271  0.00  0.00      PROA  
ATOM   2017  CE1 PHE P 525     -58.098  -3.632  -8.585  0.00  0.00      PROA  
ATOM   2018  HE1 PHE P 525     -58.886  -3.561  -9.320  0.00  0.00      PROA  
ATOM   2019  CZ  PHE P 525     -58.268  -3.965  -7.234  0.00  0.00      PROA  
ATOM   2020  HZ  PHE P 525     -59.305  -4.021  -6.938  0.00  0.00      PROA  
ATOM   2021  CD2 PHE P 525     -55.873  -3.932  -6.885  0.00  0.00      PROA  
ATOM   2022  HD2 PHE P 525     -55.001  -4.087  -6.268  0.00  0.00      PROA  
ATOM   2023  CE2 PHE P 525     -57.236  -4.031  -6.386  0.00  0.00      PROA  
ATOM   2024  HE2 PHE P 525     -57.351  -4.041  -5.312  0.00  0.00      PROA  
ATOM   2025  C   PHE P 525     -53.054  -4.620 -11.022  0.00  0.00      PROA  
ATOM   2026  O   PHE P 525     -51.966  -5.146 -10.786  0.00  0.00      PROA  
ATOM   2027  N   GLU P 526     -53.213  -3.712 -12.013  0.00  0.00      PROA  
ATOM   2028  HN  GLU P 526     -53.989  -3.089 -11.961  0.00  0.00      PROA  
ATOM   2029  CA  GLU P 526     -52.205  -3.390 -12.990  0.00  0.00      PROA  
ATOM   2030  HA  GLU P 526     -51.822  -4.295 -13.438  0.00  0.00      PROA  
ATOM   2031  CB  GLU P 526     -52.768  -2.462 -14.161  0.00  0.00      PROA  
ATOM   2032  HB1 GLU P 526     -53.165  -1.551 -13.664  0.00  0.00      PROA  
ATOM   2033  HB2 GLU P 526     -53.685  -2.929 -14.579  0.00  0.00      PROA  
ATOM   2034  CG  GLU P 526     -51.904  -2.188 -15.344  0.00  0.00      PROA  
ATOM   2035  HG1 GLU P 526     -51.126  -1.464 -15.023  0.00  0.00      PROA  
ATOM   2036  HG2 GLU P 526     -52.454  -1.634 -16.134  0.00  0.00      PROA  
ATOM   2037  CD  GLU P 526     -51.238  -3.460 -15.855  0.00  0.00      PROA  
ATOM   2038  OE1 GLU P 526     -50.017  -3.672 -15.650  0.00  0.00      PROA  
ATOM   2039  OE2 GLU P 526     -51.884  -4.318 -16.468  0.00  0.00      PROA  
ATOM   2040  C   GLU P 526     -50.947  -2.701 -12.379  0.00  0.00      PROA  
ATOM   2041  O   GLU P 526     -51.061  -1.975 -11.399  0.00  0.00      PROA  
ATOM   2042  N   GLY P 527     -49.733  -3.031 -12.874  0.00  0.00      PROA  
ATOM   2043  HN  GLY P 527     -49.826  -3.557 -13.716  0.00  0.00      PROA  
ATOM   2044  CA  GLY P 527     -48.385  -2.537 -12.371  0.00  0.00      PROA  
ATOM   2045  HA1 GLY P 527     -47.782  -3.343 -11.981  0.00  0.00      PROA  
ATOM   2046  HA2 GLY P 527     -48.556  -1.743 -11.660  0.00  0.00      PROA  
ATOM   2047  C   GLY P 527     -47.523  -1.933 -13.490  0.00  0.00      PROA  
ATOM   2048  O   GLY P 527     -46.502  -1.319 -13.229  0.00  0.00      PROA  
ATOM   2049  N   SER P 528     -47.932  -2.121 -14.781  0.00  0.00      PROA  
ATOM   2050  HN  SER P 528     -48.879  -2.331 -15.013  0.00  0.00      PROA  
ATOM   2051  CA  SER P 528     -47.049  -1.869 -15.992  0.00  0.00      PROA  
ATOM   2052  HA  SER P 528     -46.222  -2.563 -16.033  0.00  0.00      PROA  
ATOM   2053  CB  SER P 528     -47.786  -2.119 -17.371  0.00  0.00      PROA  
ATOM   2054  HB1 SER P 528     -47.209  -1.744 -18.244  0.00  0.00      PROA  
ATOM   2055  HB2 SER P 528     -48.758  -1.601 -17.228  0.00  0.00      PROA  
ATOM   2056  OG  SER P 528     -48.006  -3.512 -17.474  0.00  0.00      PROA  
ATOM   2057  HG1 SER P 528     -48.802  -3.698 -16.971  0.00  0.00      PROA  
ATOM   2058  C   SER P 528     -46.347  -0.516 -16.079  0.00  0.00      PROA  
ATOM   2059  O   SER P 528     -45.122  -0.408 -16.387  0.00  0.00      PROA  
ATOM   2060  N   PHE P 529     -47.064   0.544 -15.698  0.00  0.00      PROA  
ATOM   2061  HN  PHE P 529     -47.975   0.459 -15.302  0.00  0.00      PROA  
ATOM   2062  CA  PHE P 529     -46.638   1.877 -15.555  0.00  0.00      PROA  
ATOM   2063  HA  PHE P 529     -46.394   2.156 -16.569  0.00  0.00      PROA  
ATOM   2064  CB  PHE P 529     -47.841   2.667 -15.096  0.00  0.00      PROA  
ATOM   2065  HB1 PHE P 529     -48.646   2.696 -15.861  0.00  0.00      PROA  
ATOM   2066  HB2 PHE P 529     -47.603   3.724 -14.850  0.00  0.00      PROA  
ATOM   2067  CG  PHE P 529     -48.452   2.076 -13.880  0.00  0.00      PROA  
ATOM   2068  CD1 PHE P 529     -47.873   2.113 -12.584  0.00  0.00      PROA  
ATOM   2069  HD1 PHE P 529     -46.853   2.447 -12.461  0.00  0.00      PROA  
ATOM   2070  CE1 PHE P 529     -48.616   1.729 -11.427  0.00  0.00      PROA  
ATOM   2071  HE1 PHE P 529     -48.153   1.840 -10.458  0.00  0.00      PROA  
ATOM   2072  CZ  PHE P 529     -49.950   1.226 -11.608  0.00  0.00      PROA  
ATOM   2073  HZ  PHE P 529     -50.541   0.995 -10.734  0.00  0.00      PROA  
ATOM   2074  CD2 PHE P 529     -49.789   1.559 -13.928  0.00  0.00      PROA  
ATOM   2075  HD2 PHE P 529     -50.265   1.464 -14.893  0.00  0.00      PROA  
ATOM   2076  CE2 PHE P 529     -50.485   1.168 -12.865  0.00  0.00      PROA  
ATOM   2077  HE2 PHE P 529     -51.467   0.744 -13.014  0.00  0.00      PROA  
ATOM   2078  C   PHE P 529     -45.386   2.157 -14.771  0.00  0.00      PROA  
ATOM   2079  O   PHE P 529     -44.631   3.151 -15.003  0.00  0.00      PROA  
ATOM   2080  N   LEU P 530     -45.048   1.291 -13.785  0.00  0.00      PROA  
ATOM   2081  HN  LEU P 530     -45.561   0.453 -13.614  0.00  0.00      PROA  
ATOM   2082  CA  LEU P 530     -43.858   1.367 -12.977  0.00  0.00      PROA  
ATOM   2083  HA  LEU P 530     -43.841   2.347 -12.524  0.00  0.00      PROA  
ATOM   2084  CB  LEU P 530     -43.813   0.220 -11.954  0.00  0.00      PROA  
ATOM   2085  HB1 LEU P 530     -42.842   0.289 -11.417  0.00  0.00      PROA  
ATOM   2086  HB2 LEU P 530     -43.928  -0.769 -12.445  0.00  0.00      PROA  
ATOM   2087  CG  LEU P 530     -44.911   0.282 -10.955  0.00  0.00      PROA  
ATOM   2088  HG  LEU P 530     -45.915   0.135 -11.406  0.00  0.00      PROA  
ATOM   2089  CD1 LEU P 530     -44.703  -0.943  -9.929  0.00  0.00      PROA  
ATOM   2090 HD11 LEU P 530     -44.110  -0.598  -9.056  0.00  0.00      PROA  
ATOM   2091 HD12 LEU P 530     -44.011  -1.703 -10.352  0.00  0.00      PROA  
ATOM   2092 HD13 LEU P 530     -45.604  -1.436  -9.505  0.00  0.00      PROA  
ATOM   2093  CD2 LEU P 530     -44.962   1.597 -10.218  0.00  0.00      PROA  
ATOM   2094 HD21 LEU P 530     -45.734   1.693  -9.424  0.00  0.00      PROA  
ATOM   2095 HD22 LEU P 530     -45.298   2.326 -10.986  0.00  0.00      PROA  
ATOM   2096 HD23 LEU P 530     -43.964   1.887  -9.827  0.00  0.00      PROA  
ATOM   2097  C   LEU P 530     -42.509   1.314 -13.812  0.00  0.00      PROA  
ATOM   2098  O   LEU P 530     -41.452   1.746 -13.279  0.00  0.00      PROA  
ATOM   2099  N   VAL P 531     -42.475   0.624 -14.953  0.00  0.00      PROA  
ATOM   2100  HN  VAL P 531     -43.279   0.164 -15.322  0.00  0.00      PROA  
ATOM   2101  CA  VAL P 531     -41.375   0.276 -15.807  0.00  0.00      PROA  
ATOM   2102  HA  VAL P 531     -40.647  -0.231 -15.192  0.00  0.00      PROA  
ATOM   2103  CB  VAL P 531     -41.837  -0.624 -16.956  0.00  0.00      PROA  
ATOM   2104  HB  VAL P 531     -42.543  -1.412 -16.617  0.00  0.00      PROA  
ATOM   2105  CG1 VAL P 531     -42.503   0.047 -18.137  0.00  0.00      PROA  
ATOM   2106 HG11 VAL P 531     -43.284   0.726 -17.733  0.00  0.00      PROA  
ATOM   2107 HG12 VAL P 531     -43.062  -0.653 -18.795  0.00  0.00      PROA  
ATOM   2108 HG13 VAL P 531     -41.758   0.575 -18.770  0.00  0.00      PROA  
ATOM   2109  CG2 VAL P 531     -40.538  -1.447 -17.405  0.00  0.00      PROA  
ATOM   2110 HG21 VAL P 531     -39.894  -1.891 -16.616  0.00  0.00      PROA  
ATOM   2111 HG22 VAL P 531     -39.894  -0.861 -18.095  0.00  0.00      PROA  
ATOM   2112 HG23 VAL P 531     -40.883  -2.286 -18.047  0.00  0.00      PROA  
ATOM   2113  C   VAL P 531     -40.539   1.468 -16.313  0.00  0.00      PROA  
ATOM   2114  O   VAL P 531     -39.340   1.356 -16.497  0.00  0.00      PROA  
ATOM   2115  N   ARG P 532     -41.150   2.627 -16.597  0.00  0.00      PROA  
ATOM   2116  HN  ARG P 532     -42.137   2.610 -16.455  0.00  0.00      PROA  
ATOM   2117  CA  ARG P 532     -40.632   3.793 -17.181  0.00  0.00      PROA  
ATOM   2118  HA  ARG P 532     -40.064   3.496 -18.050  0.00  0.00      PROA  
ATOM   2119  CB  ARG P 532     -41.705   4.809 -17.643  0.00  0.00      PROA  
ATOM   2120  HB1 ARG P 532     -41.228   5.548 -18.321  0.00  0.00      PROA  
ATOM   2121  HB2 ARG P 532     -42.123   5.241 -16.708  0.00  0.00      PROA  
ATOM   2122  CG  ARG P 532     -42.883   4.230 -18.486  0.00  0.00      PROA  
ATOM   2123  HG1 ARG P 532     -43.692   4.949 -18.735  0.00  0.00      PROA  
ATOM   2124  HG2 ARG P 532     -43.312   3.345 -17.969  0.00  0.00      PROA  
ATOM   2125  CD  ARG P 532     -42.341   3.724 -19.910  0.00  0.00      PROA  
ATOM   2126  HD1 ARG P 532     -41.412   3.119 -19.829  0.00  0.00      PROA  
ATOM   2127  HD2 ARG P 532     -42.194   4.614 -20.558  0.00  0.00      PROA  
ATOM   2128  NE  ARG P 532     -43.478   2.889 -20.454  0.00  0.00      PROA  
ATOM   2129  HE  ARG P 532     -44.302   2.677 -19.928  0.00  0.00      PROA  
ATOM   2130  CZ  ARG P 532     -43.367   2.258 -21.604  0.00  0.00      PROA  
ATOM   2131  NH1 ARG P 532     -42.251   2.174 -22.339  0.00  0.00      PROA  
ATOM   2132 HH11 ARG P 532     -41.567   2.894 -22.221  0.00  0.00      PROA  
ATOM   2133 HH12 ARG P 532     -42.337   1.683 -23.206  0.00  0.00      PROA  
ATOM   2134  NH2 ARG P 532     -44.188   1.264 -21.721  0.00  0.00      PROA  
ATOM   2135 HH21 ARG P 532     -44.624   1.036 -20.851  0.00  0.00      PROA  
ATOM   2136 HH22 ARG P 532     -43.948   0.666 -22.486  0.00  0.00      PROA  
ATOM   2137  C   ARG P 532     -39.714   4.503 -16.233  0.00  0.00      PROA  
ATOM   2138  O   ARG P 532     -38.940   5.311 -16.663  0.00  0.00      PROA  
ATOM   2139  N   PHE P 533     -39.699   4.243 -14.910  0.00  0.00      PROA  
ATOM   2140  HN  PHE P 533     -40.313   3.537 -14.564  0.00  0.00      PROA  
ATOM   2141  CA  PHE P 533     -39.117   5.121 -13.927  0.00  0.00      PROA  
ATOM   2142  HA  PHE P 533     -39.076   6.088 -14.405  0.00  0.00      PROA  
ATOM   2143  CB  PHE P 533     -40.075   5.274 -12.715  0.00  0.00      PROA  
ATOM   2144  HB1 PHE P 533     -39.452   5.912 -12.053  0.00  0.00      PROA  
ATOM   2145  HB2 PHE P 533     -40.387   4.328 -12.222  0.00  0.00      PROA  
ATOM   2146  CG  PHE P 533     -41.205   6.181 -12.976  0.00  0.00      PROA  
ATOM   2147  CD1 PHE P 533     -42.253   5.663 -13.785  0.00  0.00      PROA  
ATOM   2148  HD1 PHE P 533     -42.251   4.663 -14.193  0.00  0.00      PROA  
ATOM   2149  CE1 PHE P 533     -43.274   6.538 -14.178  0.00  0.00      PROA  
ATOM   2150  HE1 PHE P 533     -44.174   6.174 -14.650  0.00  0.00      PROA  
ATOM   2151  CZ  PHE P 533     -43.283   7.861 -13.726  0.00  0.00      PROA  
ATOM   2152  HZ  PHE P 533     -44.124   8.492 -13.976  0.00  0.00      PROA  
ATOM   2153  CD2 PHE P 533     -41.196   7.564 -12.622  0.00  0.00      PROA  
ATOM   2154  HD2 PHE P 533     -40.364   7.910 -12.027  0.00  0.00      PROA  
ATOM   2155  CE2 PHE P 533     -42.319   8.348 -12.887  0.00  0.00      PROA  
ATOM   2156  HE2 PHE P 533     -42.341   9.325 -12.425  0.00  0.00      PROA  
ATOM   2157  C   PHE P 533     -37.721   4.744 -13.618  0.00  0.00      PROA  
ATOM   2158  O   PHE P 533     -37.168   5.069 -12.587  0.00  0.00      PROA  
ATOM   2159  N   ILE P 534     -37.190   3.828 -14.524  0.00  0.00      PROA  
ATOM   2160  HN  ILE P 534     -37.801   3.406 -15.189  0.00  0.00      PROA  
ATOM   2161  CA  ILE P 534     -35.817   3.220 -14.437  0.00  0.00      PROA  
ATOM   2162  HA  ILE P 534     -35.409   3.238 -13.437  0.00  0.00      PROA  
ATOM   2163  CB  ILE P 534     -35.946   1.825 -14.778  0.00  0.00      PROA  
ATOM   2164  HB  ILE P 534     -36.265   1.820 -15.842  0.00  0.00      PROA  
ATOM   2165  CG2 ILE P 534     -34.491   1.154 -14.799  0.00  0.00      PROA  
ATOM   2166 HG21 ILE P 534     -34.005   1.518 -15.729  0.00  0.00      PROA  
ATOM   2167 HG22 ILE P 534     -34.769   0.078 -14.803  0.00  0.00      PROA  
ATOM   2168 HG23 ILE P 534     -33.846   1.415 -13.932  0.00  0.00      PROA  
ATOM   2169  CG1 ILE P 534     -37.022   1.093 -13.932  0.00  0.00      PROA  
ATOM   2170 HG11 ILE P 534     -37.001   0.034 -14.269  0.00  0.00      PROA  
ATOM   2171 HG12 ILE P 534     -38.088   1.384 -14.045  0.00  0.00      PROA  
ATOM   2172  CD  ILE P 534     -36.734   1.144 -12.375  0.00  0.00      PROA  
ATOM   2173  HD1 ILE P 534     -36.668   2.140 -11.887  0.00  0.00      PROA  
ATOM   2174  HD2 ILE P 534     -35.801   0.559 -12.229  0.00  0.00      PROA  
ATOM   2175  HD3 ILE P 534     -37.608   0.667 -11.881  0.00  0.00      PROA  
ATOM   2176  C   ILE P 534     -34.876   3.966 -15.308  0.00  0.00      PROA  
ATOM   2177  O   ILE P 534     -35.122   4.107 -16.543  0.00  0.00      PROA  
ATOM   2178  N   SER P 535     -33.762   4.480 -14.725  0.00  0.00      PROA  
ATOM   2179  HN  SER P 535     -33.479   4.125 -13.837  0.00  0.00      PROA  
ATOM   2180  CA  SER P 535     -32.841   5.415 -15.372  0.00  0.00      PROA  
ATOM   2181  HA  SER P 535     -32.806   5.193 -16.428  0.00  0.00      PROA  
ATOM   2182  CB  SER P 535     -33.188   6.915 -15.056  0.00  0.00      PROA  
ATOM   2183  HB1 SER P 535     -33.295   7.030 -13.956  0.00  0.00      PROA  
ATOM   2184  HB2 SER P 535     -34.192   7.150 -15.470  0.00  0.00      PROA  
ATOM   2185  OG  SER P 535     -32.250   7.837 -15.529  0.00  0.00      PROA  
ATOM   2186  HG1 SER P 535     -32.325   7.742 -16.481  0.00  0.00      PROA  
ATOM   2187  C   SER P 535     -31.420   5.179 -14.904  0.00  0.00      PROA  
ATOM   2188  O   SER P 535     -31.123   4.980 -13.678  0.00  0.00      PROA  
ATOM   2189  N   ARG P 536     -30.488   5.336 -15.823  0.00  0.00      PROA  
ATOM   2190  HN  ARG P 536     -30.895   5.530 -16.712  0.00  0.00      PROA  
ATOM   2191  CA  ARG P 536     -29.049   5.406 -15.650  0.00  0.00      PROA  
ATOM   2192  HA  ARG P 536     -28.701   4.550 -15.091  0.00  0.00      PROA  
ATOM   2193  CB  ARG P 536     -28.333   5.456 -16.988  0.00  0.00      PROA  
ATOM   2194  HB1 ARG P 536     -28.720   6.211 -17.705  0.00  0.00      PROA  
ATOM   2195  HB2 ARG P 536     -28.458   4.475 -17.494  0.00  0.00      PROA  
ATOM   2196  CG  ARG P 536     -26.764   5.702 -16.826  0.00  0.00      PROA  
ATOM   2197  HG1 ARG P 536     -26.343   5.090 -16.000  0.00  0.00      PROA  
ATOM   2198  HG2 ARG P 536     -26.592   6.795 -16.725  0.00  0.00      PROA  
ATOM   2199  CD  ARG P 536     -26.019   5.378 -18.148  0.00  0.00      PROA  
ATOM   2200  HD1 ARG P 536     -26.316   5.961 -19.046  0.00  0.00      PROA  
ATOM   2201  HD2 ARG P 536     -26.058   4.301 -18.418  0.00  0.00      PROA  
ATOM   2202  NE  ARG P 536     -24.567   5.704 -17.832  0.00  0.00      PROA  
ATOM   2203  HE  ARG P 536     -24.318   6.374 -17.132  0.00  0.00      PROA  
ATOM   2204  CZ  ARG P 536     -23.617   5.629 -18.726  0.00  0.00      PROA  
ATOM   2205  NH1 ARG P 536     -23.661   5.084 -19.921  0.00  0.00      PROA  
ATOM   2206 HH11 ARG P 536     -24.435   4.631 -20.363  0.00  0.00      PROA  
ATOM   2207 HH12 ARG P 536     -22.903   5.208 -20.561  0.00  0.00      PROA  
ATOM   2208  NH2 ARG P 536     -22.505   6.201 -18.437  0.00  0.00      PROA  
ATOM   2209 HH21 ARG P 536     -22.413   6.790 -17.634  0.00  0.00      PROA  
ATOM   2210 HH22 ARG P 536     -21.881   6.362 -19.202  0.00  0.00      PROA  
ATOM   2211  C   ARG P 536     -28.619   6.663 -14.880  0.00  0.00      PROA  
ATOM   2212  O   ARG P 536     -27.660   6.691 -14.131  0.00  0.00      PROA  
ATOM   2213  N   TYR P 537     -29.311   7.802 -15.056  0.00  0.00      PROA  
ATOM   2214  HN  TYR P 537     -30.120   7.766 -15.638  0.00  0.00      PROA  
ATOM   2215  CA  TYR P 537     -29.096   9.130 -14.444  0.00  0.00      PROA  
ATOM   2216  HA  TYR P 537     -28.073   9.440 -14.594  0.00  0.00      PROA  
ATOM   2217  CB  TYR P 537     -30.061  10.233 -15.009  0.00  0.00      PROA  
ATOM   2218  HB1 TYR P 537     -31.063   9.966 -14.610  0.00  0.00      PROA  
ATOM   2219  HB2 TYR P 537     -30.123  10.234 -16.118  0.00  0.00      PROA  
ATOM   2220  CG  TYR P 537     -29.844  11.677 -14.593  0.00  0.00      PROA  
ATOM   2221  CD1 TYR P 537     -29.139  12.561 -15.369  0.00  0.00      PROA  
ATOM   2222  HD1 TYR P 537     -28.715  12.150 -16.274  0.00  0.00      PROA  
ATOM   2223  CE1 TYR P 537     -28.961  13.863 -14.965  0.00  0.00      PROA  
ATOM   2224  HE1 TYR P 537     -28.466  14.604 -15.576  0.00  0.00      PROA  
ATOM   2225  CZ  TYR P 537     -29.527  14.320 -13.766  0.00  0.00      PROA  
ATOM   2226  OH  TYR P 537     -29.434  15.632 -13.308  0.00  0.00      PROA  
ATOM   2227  HH  TYR P 537     -28.986  16.162 -13.971  0.00  0.00      PROA  
ATOM   2228  CD2 TYR P 537     -30.490  12.132 -13.418  0.00  0.00      PROA  
ATOM   2229  HD2 TYR P 537     -30.993  11.395 -12.809  0.00  0.00      PROA  
ATOM   2230  CE2 TYR P 537     -30.240  13.455 -12.966  0.00  0.00      PROA  
ATOM   2231  HE2 TYR P 537     -30.640  13.841 -12.041  0.00  0.00      PROA  
ATOM   2232  C   TYR P 537     -29.178   9.037 -12.926  0.00  0.00      PROA  
ATOM   2233  O   TYR P 537     -28.261   9.444 -12.223  0.00  0.00      PROA  
ATOM   2234  N   THR P 538     -30.226   8.345 -12.492  0.00  0.00      PROA  
ATOM   2235  HN  THR P 538     -30.983   8.153 -13.111  0.00  0.00      PROA  
ATOM   2236  CA  THR P 538     -30.610   7.912 -11.087  0.00  0.00      PROA  
ATOM   2237  HA  THR P 538     -30.783   8.821 -10.531  0.00  0.00      PROA  
ATOM   2238  CB  THR P 538     -31.852   7.042 -10.968  0.00  0.00      PROA  
ATOM   2239  HB  THR P 538     -31.765   6.216 -11.705  0.00  0.00      PROA  
ATOM   2240  OG1 THR P 538     -33.013   7.784 -11.309  0.00  0.00      PROA  
ATOM   2241  HG1 THR P 538     -33.694   7.132 -11.485  0.00  0.00      PROA  
ATOM   2242  CG2 THR P 538     -32.151   6.606  -9.491  0.00  0.00      PROA  
ATOM   2243 HG21 THR P 538     -31.536   5.810  -9.017  0.00  0.00      PROA  
ATOM   2244 HG22 THR P 538     -33.212   6.301  -9.366  0.00  0.00      PROA  
ATOM   2245 HG23 THR P 538     -31.921   7.457  -8.815  0.00  0.00      PROA  
ATOM   2246  C   THR P 538     -29.604   6.986 -10.540  0.00  0.00      PROA  
ATOM   2247  O   THR P 538     -29.075   7.120  -9.434  0.00  0.00      PROA  
ATOM   2248  N   GLN P 539     -29.255   5.958 -11.364  0.00  0.00      PROA  
ATOM   2249  HN  GLN P 539     -29.536   5.842 -12.314  0.00  0.00      PROA  
ATOM   2250  CA  GLN P 539     -28.302   4.986 -10.902  0.00  0.00      PROA  
ATOM   2251  HA  GLN P 539     -28.660   4.532  -9.990  0.00  0.00      PROA  
ATOM   2252  CB  GLN P 539     -28.273   3.703 -11.797  0.00  0.00      PROA  
ATOM   2253  HB1 GLN P 539     -28.055   3.881 -12.871  0.00  0.00      PROA  
ATOM   2254  HB2 GLN P 539     -29.296   3.271 -11.757  0.00  0.00      PROA  
ATOM   2255  CG  GLN P 539     -27.264   2.488 -11.479  0.00  0.00      PROA  
ATOM   2256  HG1 GLN P 539     -26.192   2.695 -11.682  0.00  0.00      PROA  
ATOM   2257  HG2 GLN P 539     -27.530   1.606 -12.100  0.00  0.00      PROA  
ATOM   2258  CD  GLN P 539     -27.471   2.147  -9.986  0.00  0.00      PROA  
ATOM   2259  OE1 GLN P 539     -28.605   2.171  -9.470  0.00  0.00      PROA  
ATOM   2260  NE2 GLN P 539     -26.347   1.847  -9.276  0.00  0.00      PROA  
ATOM   2261 HE21 GLN P 539     -26.498   1.432  -8.379  0.00  0.00      PROA  
ATOM   2262 HE22 GLN P 539     -25.596   1.649  -9.905  0.00  0.00      PROA  
ATOM   2263  C   GLN P 539     -26.842   5.409 -10.617  0.00  0.00      PROA  
ATOM   2264  O   GLN P 539     -26.173   5.068  -9.646  0.00  0.00      PROA  
ATOM   2265  N   GLU P 540     -26.330   6.237 -11.476  0.00  0.00      PROA  
ATOM   2266  HN  GLU P 540     -26.918   6.497 -12.238  0.00  0.00      PROA  
ATOM   2267  CA  GLU P 540     -25.000   6.853 -11.429  0.00  0.00      PROA  
ATOM   2268  HA  GLU P 540     -24.284   6.046 -11.374  0.00  0.00      PROA  
ATOM   2269  CB  GLU P 540     -24.650   7.735 -12.647  0.00  0.00      PROA  
ATOM   2270  HB1 GLU P 540     -23.650   8.180 -12.457  0.00  0.00      PROA  
ATOM   2271  HB2 GLU P 540     -25.436   8.494 -12.849  0.00  0.00      PROA  
ATOM   2272  CG  GLU P 540     -24.260   7.071 -13.963  0.00  0.00      PROA  
ATOM   2273  HG1 GLU P 540     -25.071   6.407 -14.332  0.00  0.00      PROA  
ATOM   2274  HG2 GLU P 540     -23.448   6.335 -13.778  0.00  0.00      PROA  
ATOM   2275  CD  GLU P 540     -23.746   8.073 -15.007  0.00  0.00      PROA  
ATOM   2276  OE1 GLU P 540     -23.121   7.614 -16.024  0.00  0.00      PROA  
ATOM   2277  OE2 GLU P 540     -24.077   9.300 -14.952  0.00  0.00      PROA  
ATOM   2278  C   GLU P 540     -24.875   7.765 -10.131  0.00  0.00      PROA  
ATOM   2279  O   GLU P 540     -23.885   7.692  -9.347  0.00  0.00      PROA  
ATOM   2280  N   ILE P 541     -25.938   8.603  -9.902  0.00  0.00      PROA  
ATOM   2281  HN  ILE P 541     -26.681   8.723 -10.556  0.00  0.00      PROA  
ATOM   2282  CA  ILE P 541     -26.005   9.404  -8.689  0.00  0.00      PROA  
ATOM   2283  HA  ILE P 541     -25.055   9.899  -8.554  0.00  0.00      PROA  
ATOM   2284  CB  ILE P 541     -27.169  10.406  -8.725  0.00  0.00      PROA  
ATOM   2285  HB  ILE P 541     -28.024   9.904  -9.226  0.00  0.00      PROA  
ATOM   2286  CG2 ILE P 541     -27.638  10.865  -7.315  0.00  0.00      PROA  
ATOM   2287 HG21 ILE P 541     -26.853  11.209  -6.608  0.00  0.00      PROA  
ATOM   2288 HG22 ILE P 541     -28.156  10.007  -6.835  0.00  0.00      PROA  
ATOM   2289 HG23 ILE P 541     -28.321  11.729  -7.458  0.00  0.00      PROA  
ATOM   2290  CG1 ILE P 541     -26.811  11.583  -9.699  0.00  0.00      PROA  
ATOM   2291 HG11 ILE P 541     -26.271  11.283 -10.622  0.00  0.00      PROA  
ATOM   2292 HG12 ILE P 541     -26.245  12.319  -9.089  0.00  0.00      PROA  
ATOM   2293  CD  ILE P 541     -28.130  12.289 -10.179  0.00  0.00      PROA  
ATOM   2294  HD1 ILE P 541     -28.638  12.826  -9.349  0.00  0.00      PROA  
ATOM   2295  HD2 ILE P 541     -28.656  11.489 -10.744  0.00  0.00      PROA  
ATOM   2296  HD3 ILE P 541     -27.855  13.148 -10.828  0.00  0.00      PROA  
ATOM   2297  C   ILE P 541     -26.145   8.511  -7.436  0.00  0.00      PROA  
ATOM   2298  O   ILE P 541     -25.430   8.676  -6.457  0.00  0.00      PROA  
ATOM   2299  N   PHE P 542     -27.003   7.470  -7.439  0.00  0.00      PROA  
ATOM   2300  HN  PHE P 542     -27.641   7.442  -8.205  0.00  0.00      PROA  
ATOM   2301  CA  PHE P 542     -27.181   6.515  -6.409  0.00  0.00      PROA  
ATOM   2302  HA  PHE P 542     -27.340   7.064  -5.493  0.00  0.00      PROA  
ATOM   2303  CB  PHE P 542     -28.416   5.636  -6.697  0.00  0.00      PROA  
ATOM   2304  HB1 PHE P 542     -28.114   5.038  -7.583  0.00  0.00      PROA  
ATOM   2305  HB2 PHE P 542     -29.297   6.289  -6.874  0.00  0.00      PROA  
ATOM   2306  CG  PHE P 542     -28.851   4.763  -5.624  0.00  0.00      PROA  
ATOM   2307  CD1 PHE P 542     -28.885   5.161  -4.212  0.00  0.00      PROA  
ATOM   2308  HD1 PHE P 542     -28.545   6.130  -3.877  0.00  0.00      PROA  
ATOM   2309  CE1 PHE P 542     -29.481   4.340  -3.238  0.00  0.00      PROA  
ATOM   2310  HE1 PHE P 542     -29.524   4.625  -2.197  0.00  0.00      PROA  
ATOM   2311  CZ  PHE P 542     -30.001   3.123  -3.616  0.00  0.00      PROA  
ATOM   2312  HZ  PHE P 542     -30.515   2.497  -2.902  0.00  0.00      PROA  
ATOM   2313  CD2 PHE P 542     -29.356   3.450  -5.893  0.00  0.00      PROA  
ATOM   2314  HD2 PHE P 542     -29.346   3.082  -6.908  0.00  0.00      PROA  
ATOM   2315  CE2 PHE P 542     -29.929   2.671  -4.916  0.00  0.00      PROA  
ATOM   2316  HE2 PHE P 542     -30.426   1.761  -5.218  0.00  0.00      PROA  
ATOM   2317  C   PHE P 542     -25.939   5.651  -6.048  0.00  0.00      PROA  
ATOM   2318  O   PHE P 542     -25.720   5.340  -4.923  0.00  0.00      PROA  
ATOM   2319  N   SER P 543     -25.180   5.213  -7.107  0.00  0.00      PROA  
ATOM   2320  HN  SER P 543     -25.387   5.383  -8.068  0.00  0.00      PROA  
ATOM   2321  CA  SER P 543     -23.932   4.473  -6.954  0.00  0.00      PROA  
ATOM   2322  HA  SER P 543     -24.113   3.706  -6.215  0.00  0.00      PROA  
ATOM   2323  CB  SER P 543     -23.426   3.759  -8.191  0.00  0.00      PROA  
ATOM   2324  HB1 SER P 543     -24.148   2.917  -8.257  0.00  0.00      PROA  
ATOM   2325  HB2 SER P 543     -22.372   3.426  -8.082  0.00  0.00      PROA  
ATOM   2326  OG  SER P 543     -23.511   4.559  -9.411  0.00  0.00      PROA  
ATOM   2327  HG1 SER P 543     -24.420   4.434  -9.691  0.00  0.00      PROA  
ATOM   2328  C   SER P 543     -22.856   5.201  -6.278  0.00  0.00      PROA  
ATOM   2329  O   SER P 543     -22.382   4.717  -5.250  0.00  0.00      PROA  
ATOM   2330  N   PHE P 544     -22.643   6.421  -6.844  0.00  0.00      PROA  
ATOM   2331  HN  PHE P 544     -23.287   6.662  -7.566  0.00  0.00      PROA  
ATOM   2332  CA  PHE P 544     -21.793   7.357  -6.158  0.00  0.00      PROA  
ATOM   2333  HA  PHE P 544     -20.752   7.084  -6.250  0.00  0.00      PROA  
ATOM   2334  CB  PHE P 544     -21.929   8.662  -7.011  0.00  0.00      PROA  
ATOM   2335  HB1 PHE P 544     -22.930   9.123  -6.879  0.00  0.00      PROA  
ATOM   2336  HB2 PHE P 544     -21.796   8.429  -8.090  0.00  0.00      PROA  
ATOM   2337  CG  PHE P 544     -20.853   9.664  -6.676  0.00  0.00      PROA  
ATOM   2338  CD1 PHE P 544     -19.819  10.016  -7.567  0.00  0.00      PROA  
ATOM   2339  HD1 PHE P 544     -19.801   9.447  -8.484  0.00  0.00      PROA  
ATOM   2340  CE1 PHE P 544     -18.849  11.012  -7.342  0.00  0.00      PROA  
ATOM   2341  HE1 PHE P 544     -18.140  11.347  -8.085  0.00  0.00      PROA  
ATOM   2342  CZ  PHE P 544     -18.892  11.532  -6.085  0.00  0.00      PROA  
ATOM   2343  HZ  PHE P 544     -18.152  12.278  -5.833  0.00  0.00      PROA  
ATOM   2344  CD2 PHE P 544     -20.810  10.344  -5.428  0.00  0.00      PROA  
ATOM   2345  HD2 PHE P 544     -21.498  10.191  -4.609  0.00  0.00      PROA  
ATOM   2346  CE2 PHE P 544     -19.845  11.295  -5.151  0.00  0.00      PROA  
ATOM   2347  HE2 PHE P 544     -19.847  11.740  -4.167  0.00  0.00      PROA  
ATOM   2348  C   PHE P 544     -22.233   7.578  -4.698  0.00  0.00      PROA  
ATOM   2349  O   PHE P 544     -21.413   7.474  -3.777  0.00  0.00      PROA  
ATOM   2350  N   LEU P 545     -23.543   7.806  -4.426  0.00  0.00      PROA  
ATOM   2351  HN  LEU P 545     -24.180   7.803  -5.193  0.00  0.00      PROA  
ATOM   2352  CA  LEU P 545     -24.136   7.991  -3.080  0.00  0.00      PROA  
ATOM   2353  HA  LEU P 545     -23.577   8.814  -2.660  0.00  0.00      PROA  
ATOM   2354  CB  LEU P 545     -25.680   8.292  -3.132  0.00  0.00      PROA  
ATOM   2355  HB1 LEU P 545     -26.232   7.401  -3.500  0.00  0.00      PROA  
ATOM   2356  HB2 LEU P 545     -25.845   9.183  -3.774  0.00  0.00      PROA  
ATOM   2357  CG  LEU P 545     -26.218   8.681  -1.779  0.00  0.00      PROA  
ATOM   2358  HG  LEU P 545     -25.359   8.804  -1.085  0.00  0.00      PROA  
ATOM   2359  CD1 LEU P 545     -26.911  10.071  -1.851  0.00  0.00      PROA  
ATOM   2360 HD11 LEU P 545     -26.347  10.893  -2.340  0.00  0.00      PROA  
ATOM   2361 HD12 LEU P 545     -27.349  10.371  -0.875  0.00  0.00      PROA  
ATOM   2362 HD13 LEU P 545     -27.727   9.991  -2.601  0.00  0.00      PROA  
ATOM   2363  CD2 LEU P 545     -27.229   7.614  -1.371  0.00  0.00      PROA  
ATOM   2364 HD21 LEU P 545     -27.740   8.007  -0.466  0.00  0.00      PROA  
ATOM   2365 HD22 LEU P 545     -26.755   6.631  -1.164  0.00  0.00      PROA  
ATOM   2366 HD23 LEU P 545     -27.937   7.268  -2.154  0.00  0.00      PROA  
ATOM   2367  C   LEU P 545     -23.870   6.777  -2.196  0.00  0.00      PROA  
ATOM   2368  O   LEU P 545     -23.341   6.972  -1.113  0.00  0.00      PROA  
ATOM   2369  N   ILE P 546     -24.173   5.560  -2.720  0.00  0.00      PROA  
ATOM   2370  HN  ILE P 546     -24.533   5.502  -3.648  0.00  0.00      PROA  
ATOM   2371  CA  ILE P 546     -23.805   4.420  -1.965  0.00  0.00      PROA  
ATOM   2372  HA  ILE P 546     -24.083   4.642  -0.945  0.00  0.00      PROA  
ATOM   2373  CB  ILE P 546     -24.310   3.139  -2.573  0.00  0.00      PROA  
ATOM   2374  HB  ILE P 546     -24.070   3.168  -3.658  0.00  0.00      PROA  
ATOM   2375  CG2 ILE P 546     -23.684   1.900  -1.891  0.00  0.00      PROA  
ATOM   2376 HG21 ILE P 546     -22.599   1.706  -2.034  0.00  0.00      PROA  
ATOM   2377 HG22 ILE P 546     -24.211   0.996  -2.263  0.00  0.00      PROA  
ATOM   2378 HG23 ILE P 546     -23.923   1.976  -0.809  0.00  0.00      PROA  
ATOM   2379  CG1 ILE P 546     -25.846   2.997  -2.441  0.00  0.00      PROA  
ATOM   2380 HG11 ILE P 546     -26.050   2.027  -2.943  0.00  0.00      PROA  
ATOM   2381 HG12 ILE P 546     -26.355   3.734  -3.098  0.00  0.00      PROA  
ATOM   2382  CD  ILE P 546     -26.390   3.167  -1.031  0.00  0.00      PROA  
ATOM   2383  HD1 ILE P 546     -26.010   2.365  -0.362  0.00  0.00      PROA  
ATOM   2384  HD2 ILE P 546     -27.494   3.046  -1.001  0.00  0.00      PROA  
ATOM   2385  HD3 ILE P 546     -26.111   4.125  -0.541  0.00  0.00      PROA  
ATOM   2386  C   ILE P 546     -22.282   4.331  -1.739  0.00  0.00      PROA  
ATOM   2387  O   ILE P 546     -21.764   4.040  -0.666  0.00  0.00      PROA  
ATOM   2388  N   SER P 547     -21.508   4.597  -2.731  0.00  0.00      PROA  
ATOM   2389  HN  SER P 547     -21.939   4.899  -3.578  0.00  0.00      PROA  
ATOM   2390  CA  SER P 547     -20.051   4.424  -2.700  0.00  0.00      PROA  
ATOM   2391  HA  SER P 547     -19.846   3.407  -2.399  0.00  0.00      PROA  
ATOM   2392  CB  SER P 547     -19.459   4.534  -4.103  0.00  0.00      PROA  
ATOM   2393  HB1 SER P 547     -18.349   4.477  -4.091  0.00  0.00      PROA  
ATOM   2394  HB2 SER P 547     -19.836   5.496  -4.511  0.00  0.00      PROA  
ATOM   2395  OG  SER P 547     -19.978   3.483  -4.919  0.00  0.00      PROA  
ATOM   2396  HG1 SER P 547     -20.826   3.803  -5.236  0.00  0.00      PROA  
ATOM   2397  C   SER P 547     -19.394   5.429  -1.715  0.00  0.00      PROA  
ATOM   2398  O   SER P 547     -18.514   5.058  -0.932  0.00  0.00      PROA  
ATOM   2399  N   LEU P 548     -19.836   6.675  -1.705  0.00  0.00      PROA  
ATOM   2400  HN  LEU P 548     -20.578   7.012  -2.280  0.00  0.00      PROA  
ATOM   2401  CA  LEU P 548     -19.390   7.702  -0.725  0.00  0.00      PROA  
ATOM   2402  HA  LEU P 548     -18.317   7.585  -0.749  0.00  0.00      PROA  
ATOM   2403  CB  LEU P 548     -19.825   9.066  -1.157  0.00  0.00      PROA  
ATOM   2404  HB1 LEU P 548     -20.934   9.141  -1.168  0.00  0.00      PROA  
ATOM   2405  HB2 LEU P 548     -19.635   9.100  -2.251  0.00  0.00      PROA  
ATOM   2406  CG  LEU P 548     -19.155  10.129  -0.315  0.00  0.00      PROA  
ATOM   2407  HG  LEU P 548     -19.223  10.009   0.787  0.00  0.00      PROA  
ATOM   2408  CD1 LEU P 548     -17.714  10.248  -0.666  0.00  0.00      PROA  
ATOM   2409 HD11 LEU P 548     -17.433  10.475  -1.716  0.00  0.00      PROA  
ATOM   2410 HD12 LEU P 548     -17.184   9.287  -0.492  0.00  0.00      PROA  
ATOM   2411 HD13 LEU P 548     -17.311  10.988   0.058  0.00  0.00      PROA  
ATOM   2412  CD2 LEU P 548     -19.875  11.444  -0.583  0.00  0.00      PROA  
ATOM   2413 HD21 LEU P 548     -19.681  11.840  -1.603  0.00  0.00      PROA  
ATOM   2414 HD22 LEU P 548     -19.575  12.324   0.025  0.00  0.00      PROA  
ATOM   2415 HD23 LEU P 548     -20.981  11.439  -0.482  0.00  0.00      PROA  
ATOM   2416  C   LEU P 548     -19.884   7.370   0.625  0.00  0.00      PROA  
ATOM   2417  O   LEU P 548     -19.145   7.628   1.589  0.00  0.00      PROA  
ATOM   2418  N   ILE P 549     -21.110   6.833   0.833  0.00  0.00      PROA  
ATOM   2419  HN  ILE P 549     -21.763   6.786   0.082  0.00  0.00      PROA  
ATOM   2420  CA  ILE P 549     -21.570   6.335   2.145  0.00  0.00      PROA  
ATOM   2421  HA  ILE P 549     -21.608   7.222   2.760  0.00  0.00      PROA  
ATOM   2422  CB  ILE P 549     -23.039   5.796   2.179  0.00  0.00      PROA  
ATOM   2423  HB  ILE P 549     -23.130   5.084   1.331  0.00  0.00      PROA  
ATOM   2424  CG2 ILE P 549     -23.305   5.018   3.515  0.00  0.00      PROA  
ATOM   2425 HG21 ILE P 549     -22.680   4.101   3.562  0.00  0.00      PROA  
ATOM   2426 HG22 ILE P 549     -24.381   4.741   3.504  0.00  0.00      PROA  
ATOM   2427 HG23 ILE P 549     -23.017   5.659   4.376  0.00  0.00      PROA  
ATOM   2428  CG1 ILE P 549     -24.047   6.972   2.017  0.00  0.00      PROA  
ATOM   2429 HG11 ILE P 549     -23.679   7.661   1.226  0.00  0.00      PROA  
ATOM   2430 HG12 ILE P 549     -24.117   7.584   2.942  0.00  0.00      PROA  
ATOM   2431  CD  ILE P 549     -25.450   6.492   1.535  0.00  0.00      PROA  
ATOM   2432  HD1 ILE P 549     -25.340   6.025   0.533  0.00  0.00      PROA  
ATOM   2433  HD2 ILE P 549     -26.166   7.338   1.459  0.00  0.00      PROA  
ATOM   2434  HD3 ILE P 549     -25.802   5.704   2.235  0.00  0.00      PROA  
ATOM   2435  C   ILE P 549     -20.615   5.388   2.772  0.00  0.00      PROA  
ATOM   2436  O   ILE P 549     -20.286   5.494   3.938  0.00  0.00      PROA  
ATOM   2437  N   PHE P 550     -20.159   4.426   1.910  0.00  0.00      PROA  
ATOM   2438  HN  PHE P 550     -20.620   4.282   1.038  0.00  0.00      PROA  
ATOM   2439  CA  PHE P 550     -19.277   3.373   2.326  0.00  0.00      PROA  
ATOM   2440  HA  PHE P 550     -19.634   2.716   3.105  0.00  0.00      PROA  
ATOM   2441  CB  PHE P 550     -18.951   2.466   1.064  0.00  0.00      PROA  
ATOM   2442  HB1 PHE P 550     -17.923   2.056   1.160  0.00  0.00      PROA  
ATOM   2443  HB2 PHE P 550     -19.037   3.094   0.152  0.00  0.00      PROA  
ATOM   2444  CG  PHE P 550     -19.931   1.356   0.721  0.00  0.00      PROA  
ATOM   2445  CD1 PHE P 550     -21.350   1.474   1.010  0.00  0.00      PROA  
ATOM   2446  HD1 PHE P 550     -21.736   2.378   1.457  0.00  0.00      PROA  
ATOM   2447  CE1 PHE P 550     -22.218   0.362   0.869  0.00  0.00      PROA  
ATOM   2448  HE1 PHE P 550     -23.215   0.514   1.256  0.00  0.00      PROA  
ATOM   2449  CZ  PHE P 550     -21.707  -0.831   0.432  0.00  0.00      PROA  
ATOM   2450  HZ  PHE P 550     -22.313  -1.724   0.378  0.00  0.00      PROA  
ATOM   2451  CD2 PHE P 550     -19.425   0.159   0.343  0.00  0.00      PROA  
ATOM   2452  HD2 PHE P 550     -18.351   0.091   0.250  0.00  0.00      PROA  
ATOM   2453  CE2 PHE P 550     -20.329  -0.929   0.095  0.00  0.00      PROA  
ATOM   2454  HE2 PHE P 550     -19.964  -1.892  -0.229  0.00  0.00      PROA  
ATOM   2455  C   PHE P 550     -17.886   3.903   2.810  0.00  0.00      PROA  
ATOM   2456  O   PHE P 550     -17.215   3.497   3.783  0.00  0.00      PROA  
ATOM   2457  N   ILE P 551     -17.383   4.980   2.191  0.00  0.00      PROA  
ATOM   2458  HN  ILE P 551     -17.814   5.214   1.323  0.00  0.00      PROA  
ATOM   2459  CA  ILE P 551     -16.188   5.775   2.602  0.00  0.00      PROA  
ATOM   2460  HA  ILE P 551     -15.388   5.077   2.802  0.00  0.00      PROA  
ATOM   2461  CB  ILE P 551     -15.762   6.773   1.538  0.00  0.00      PROA  
ATOM   2462  HB  ILE P 551     -16.647   7.389   1.272  0.00  0.00      PROA  
ATOM   2463  CG2 ILE P 551     -14.641   7.778   2.019  0.00  0.00      PROA  
ATOM   2464 HG21 ILE P 551     -13.781   7.329   2.561  0.00  0.00      PROA  
ATOM   2465 HG22 ILE P 551     -15.122   8.563   2.641  0.00  0.00      PROA  
ATOM   2466 HG23 ILE P 551     -14.301   8.416   1.175  0.00  0.00      PROA  
ATOM   2467  CG1 ILE P 551     -15.249   5.986   0.311  0.00  0.00      PROA  
ATOM   2468 HG11 ILE P 551     -15.935   5.151   0.051  0.00  0.00      PROA  
ATOM   2469 HG12 ILE P 551     -14.281   5.498   0.553  0.00  0.00      PROA  
ATOM   2470  CD  ILE P 551     -15.118   6.850  -0.875  0.00  0.00      PROA  
ATOM   2471  HD1 ILE P 551     -16.037   7.469  -0.950  0.00  0.00      PROA  
ATOM   2472  HD2 ILE P 551     -14.987   6.236  -1.792  0.00  0.00      PROA  
ATOM   2473  HD3 ILE P 551     -14.189   7.449  -0.761  0.00  0.00      PROA  
ATOM   2474  C   ILE P 551     -16.509   6.494   3.847  0.00  0.00      PROA  
ATOM   2475  O   ILE P 551     -15.782   6.388   4.851  0.00  0.00      PROA  
ATOM   2476  N   TYR P 552     -17.674   7.288   3.829  0.00  0.00      PROA  
ATOM   2477  HN  TYR P 552     -18.252   7.443   3.032  0.00  0.00      PROA  
ATOM   2478  CA  TYR P 552     -18.037   8.157   4.922  0.00  0.00      PROA  
ATOM   2479  HA  TYR P 552     -17.262   8.902   5.026  0.00  0.00      PROA  
ATOM   2480  CB  TYR P 552     -19.307   9.029   4.525  0.00  0.00      PROA  
ATOM   2481  HB1 TYR P 552     -20.187   8.397   4.278  0.00  0.00      PROA  
ATOM   2482  HB2 TYR P 552     -18.888   9.578   3.655  0.00  0.00      PROA  
ATOM   2483  CG  TYR P 552     -19.827   9.931   5.635  0.00  0.00      PROA  
ATOM   2484  CD1 TYR P 552     -19.027  10.858   6.300  0.00  0.00      PROA  
ATOM   2485  HD1 TYR P 552     -18.040  11.140   5.964  0.00  0.00      PROA  
ATOM   2486  CE1 TYR P 552     -19.487  11.666   7.336  0.00  0.00      PROA  
ATOM   2487  HE1 TYR P 552     -18.889  12.373   7.892  0.00  0.00      PROA  
ATOM   2488  CZ  TYR P 552     -20.860  11.502   7.733  0.00  0.00      PROA  
ATOM   2489  OH  TYR P 552     -21.328  12.424   8.684  0.00  0.00      PROA  
ATOM   2490  HH  TYR P 552     -22.226  12.242   8.970  0.00  0.00      PROA  
ATOM   2491  CD2 TYR P 552     -21.160   9.833   6.092  0.00  0.00      PROA  
ATOM   2492  HD2 TYR P 552     -21.862   9.141   5.649  0.00  0.00      PROA  
ATOM   2493  CE2 TYR P 552     -21.664  10.597   7.077  0.00  0.00      PROA  
ATOM   2494  HE2 TYR P 552     -22.665  10.570   7.482  0.00  0.00      PROA  
ATOM   2495  C   TYR P 552     -18.304   7.538   6.298  0.00  0.00      PROA  
ATOM   2496  O   TYR P 552     -17.877   8.098   7.322  0.00  0.00      PROA  
ATOM   2497  N   GLU P 553     -18.900   6.346   6.316  0.00  0.00      PROA  
ATOM   2498  HN  GLU P 553     -19.311   5.905   5.521  0.00  0.00      PROA  
ATOM   2499  CA  GLU P 553     -18.993   5.529   7.495  0.00  0.00      PROA  
ATOM   2500  HA  GLU P 553     -19.571   6.116   8.194  0.00  0.00      PROA  
ATOM   2501  CB  GLU P 553     -19.640   4.252   6.959  0.00  0.00      PROA  
ATOM   2502  HB1 GLU P 553     -19.469   3.282   7.473  0.00  0.00      PROA  
ATOM   2503  HB2 GLU P 553     -19.215   4.096   5.945  0.00  0.00      PROA  
ATOM   2504  CG  GLU P 553     -21.237   4.352   7.008  0.00  0.00      PROA  
ATOM   2505  HG1 GLU P 553     -21.569   3.516   6.355  0.00  0.00      PROA  
ATOM   2506  HG2 GLU P 553     -21.686   5.324   6.710  0.00  0.00      PROA  
ATOM   2507  CD  GLU P 553     -21.857   3.936   8.400  0.00  0.00      PROA  
ATOM   2508  OE1 GLU P 553     -22.466   4.762   9.109  0.00  0.00      PROA  
ATOM   2509  OE2 GLU P 553     -21.717   2.729   8.788  0.00  0.00      PROA  
ATOM   2510  C   GLU P 553     -17.757   5.055   8.158  0.00  0.00      PROA  
ATOM   2511  O   GLU P 553     -17.627   5.050   9.338  0.00  0.00      PROA  
ATOM   2512  N   THR P 554     -16.785   4.634   7.307  0.00  0.00      PROA  
ATOM   2513  HN  THR P 554     -16.917   4.460   6.334  0.00  0.00      PROA  
ATOM   2514  CA  THR P 554     -15.458   4.365   7.788  0.00  0.00      PROA  
ATOM   2515  HA  THR P 554     -15.553   3.653   8.594  0.00  0.00      PROA  
ATOM   2516  CB  THR P 554     -14.600   3.715   6.716  0.00  0.00      PROA  
ATOM   2517  HB  THR P 554     -14.501   4.243   5.744  0.00  0.00      PROA  
ATOM   2518  OG1 THR P 554     -15.123   2.400   6.320  0.00  0.00      PROA  
ATOM   2519  HG1 THR P 554     -14.379   1.803   6.423  0.00  0.00      PROA  
ATOM   2520  CG2 THR P 554     -13.166   3.433   7.297  0.00  0.00      PROA  
ATOM   2521 HG21 THR P 554     -13.215   2.796   8.205  0.00  0.00      PROA  
ATOM   2522 HG22 THR P 554     -12.638   4.379   7.545  0.00  0.00      PROA  
ATOM   2523 HG23 THR P 554     -12.550   3.111   6.430  0.00  0.00      PROA  
ATOM   2524  C   THR P 554     -14.796   5.514   8.394  0.00  0.00      PROA  
ATOM   2525  O   THR P 554     -14.382   5.563   9.526  0.00  0.00      PROA  
ATOM   2526  N   PHE P 555     -14.761   6.665   7.639  0.00  0.00      PROA  
ATOM   2527  HN  PHE P 555     -15.116   6.653   6.707  0.00  0.00      PROA  
ATOM   2528  CA  PHE P 555     -14.194   7.869   8.133  0.00  0.00      PROA  
ATOM   2529  HA  PHE P 555     -13.167   7.739   8.440  0.00  0.00      PROA  
ATOM   2530  CB  PHE P 555     -14.292   9.016   7.086  0.00  0.00      PROA  
ATOM   2531  HB1 PHE P 555     -14.456  10.017   7.539  0.00  0.00      PROA  
ATOM   2532  HB2 PHE P 555     -15.154   8.683   6.468  0.00  0.00      PROA  
ATOM   2533  CG  PHE P 555     -13.016   9.278   6.311  0.00  0.00      PROA  
ATOM   2534  CD1 PHE P 555     -12.853   8.791   5.031  0.00  0.00      PROA  
ATOM   2535  HD1 PHE P 555     -13.643   8.105   4.764  0.00  0.00      PROA  
ATOM   2536  CE1 PHE P 555     -11.775   9.089   4.259  0.00  0.00      PROA  
ATOM   2537  HE1 PHE P 555     -11.708   8.685   3.260  0.00  0.00      PROA  
ATOM   2538  CZ  PHE P 555     -10.804   9.923   4.774  0.00  0.00      PROA  
ATOM   2539  HZ  PHE P 555      -9.949  10.198   4.174  0.00  0.00      PROA  
ATOM   2540  CD2 PHE P 555     -12.006  10.134   6.866  0.00  0.00      PROA  
ATOM   2541  HD2 PHE P 555     -12.100  10.535   7.865  0.00  0.00      PROA  
ATOM   2542  CE2 PHE P 555     -10.931  10.470   6.034  0.00  0.00      PROA  
ATOM   2543  HE2 PHE P 555     -10.066  10.985   6.424  0.00  0.00      PROA  
ATOM   2544  C   PHE P 555     -14.917   8.427   9.462  0.00  0.00      PROA  
ATOM   2545  O   PHE P 555     -14.255   8.737  10.455  0.00  0.00      PROA  
ATOM   2546  N   TYR P 556     -16.230   8.477   9.483  0.00  0.00      PROA  
ATOM   2547  HN  TYR P 556     -16.830   8.297   8.708  0.00  0.00      PROA  
ATOM   2548  CA  TYR P 556     -17.076   8.975  10.594  0.00  0.00      PROA  
ATOM   2549  HA  TYR P 556     -16.894  10.018  10.809  0.00  0.00      PROA  
ATOM   2550  CB  TYR P 556     -18.577   8.885  10.288  0.00  0.00      PROA  
ATOM   2551  HB1 TYR P 556     -18.834   7.810  10.179  0.00  0.00      PROA  
ATOM   2552  HB2 TYR P 556     -18.842   9.349   9.314  0.00  0.00      PROA  
ATOM   2553  CG  TYR P 556     -19.346   9.567  11.366  0.00  0.00      PROA  
ATOM   2554  CD1 TYR P 556     -19.536  10.921  11.316  0.00  0.00      PROA  
ATOM   2555  HD1 TYR P 556     -19.117  11.580  10.570  0.00  0.00      PROA  
ATOM   2556  CE1 TYR P 556     -20.018  11.566  12.477  0.00  0.00      PROA  
ATOM   2557  HE1 TYR P 556     -20.057  12.642  12.391  0.00  0.00      PROA  
ATOM   2558  CZ  TYR P 556     -20.657  10.844  13.495  0.00  0.00      PROA  
ATOM   2559  OH  TYR P 556     -21.344  11.479  14.586  0.00  0.00      PROA  
ATOM   2560  HH  TYR P 556     -21.168  12.421  14.522  0.00  0.00      PROA  
ATOM   2561  CD2 TYR P 556     -19.988   8.768  12.397  0.00  0.00      PROA  
ATOM   2562  HD2 TYR P 556     -19.950   7.689  12.394  0.00  0.00      PROA  
ATOM   2563  CE2 TYR P 556     -20.689   9.466  13.445  0.00  0.00      PROA  
ATOM   2564  HE2 TYR P 556     -21.345   8.905  14.094  0.00  0.00      PROA  
ATOM   2565  C   TYR P 556     -16.733   8.170  11.824  0.00  0.00      PROA  
ATOM   2566  O   TYR P 556     -16.512   8.623  12.943  0.00  0.00      PROA  
ATOM   2567  N   LYS P 557     -16.689   6.849  11.651  0.00  0.00      PROA  
ATOM   2568  HN  LYS P 557     -16.955   6.419  10.792  0.00  0.00      PROA  
ATOM   2569  CA  LYS P 557     -16.212   5.945  12.704  0.00  0.00      PROA  
ATOM   2570  HA  LYS P 557     -16.879   6.082  13.542  0.00  0.00      PROA  
ATOM   2571  CB  LYS P 557     -16.422   4.442  12.333  0.00  0.00      PROA  
ATOM   2572  HB1 LYS P 557     -15.624   3.815  12.785  0.00  0.00      PROA  
ATOM   2573  HB2 LYS P 557     -16.243   4.334  11.242  0.00  0.00      PROA  
ATOM   2574  CG  LYS P 557     -17.887   3.998  12.612  0.00  0.00      PROA  
ATOM   2575  HG1 LYS P 557     -18.134   3.080  12.037  0.00  0.00      PROA  
ATOM   2576  HG2 LYS P 557     -18.486   4.844  12.212  0.00  0.00      PROA  
ATOM   2577  CD  LYS P 557     -18.101   3.675  14.077  0.00  0.00      PROA  
ATOM   2578  HD1 LYS P 557     -17.956   4.636  14.615  0.00  0.00      PROA  
ATOM   2579  HD2 LYS P 557     -17.364   2.900  14.375  0.00  0.00      PROA  
ATOM   2580  CE  LYS P 557     -19.443   2.959  14.458  0.00  0.00      PROA  
ATOM   2581  HE1 LYS P 557     -19.592   1.995  13.926  0.00  0.00      PROA  
ATOM   2582  HE2 LYS P 557     -20.296   3.591  14.132  0.00  0.00      PROA  
ATOM   2583  NZ  LYS P 557     -19.451   2.711  15.861  0.00  0.00      PROA  
ATOM   2584  HZ1 LYS P 557     -18.663   2.042  15.978  0.00  0.00      PROA  
ATOM   2585  HZ2 LYS P 557     -20.340   2.229  16.104  0.00  0.00      PROA  
ATOM   2586  HZ3 LYS P 557     -19.200   3.548  16.425  0.00  0.00      PROA  
ATOM   2587  C   LYS P 557     -14.867   6.030  13.317  0.00  0.00      PROA  
ATOM   2588  O   LYS P 557     -14.697   5.967  14.504  0.00  0.00      PROA  
ATOM   2589  N   LEU P 558     -13.809   6.185  12.509  0.00  0.00      PROA  
ATOM   2590  HN  LEU P 558     -13.918   6.221  11.519  0.00  0.00      PROA  
ATOM   2591  CA  LEU P 558     -12.420   6.432  12.965  0.00  0.00      PROA  
ATOM   2592  HA  LEU P 558     -12.219   5.606  13.631  0.00  0.00      PROA  
ATOM   2593  CB  LEU P 558     -11.666   6.481  11.639  0.00  0.00      PROA  
ATOM   2594  HB1 LEU P 558     -12.182   7.143  10.910  0.00  0.00      PROA  
ATOM   2595  HB2 LEU P 558     -11.747   5.497  11.129  0.00  0.00      PROA  
ATOM   2596  CG  LEU P 558     -10.136   6.817  11.594  0.00  0.00      PROA  
ATOM   2597  HG  LEU P 558      -9.541   6.602  10.681  0.00  0.00      PROA  
ATOM   2598  CD1 LEU P 558      -9.873   8.225  11.896  0.00  0.00      PROA  
ATOM   2599 HD11 LEU P 558     -10.014   8.358  12.990  0.00  0.00      PROA  
ATOM   2600 HD12 LEU P 558     -10.577   8.957  11.446  0.00  0.00      PROA  
ATOM   2601 HD13 LEU P 558      -8.853   8.425  11.503  0.00  0.00      PROA  
ATOM   2602  CD2 LEU P 558      -9.337   5.926  12.590  0.00  0.00      PROA  
ATOM   2603 HD21 LEU P 558      -8.266   6.221  12.613  0.00  0.00      PROA  
ATOM   2604 HD22 LEU P 558      -9.322   4.904  12.156  0.00  0.00      PROA  
ATOM   2605 HD23 LEU P 558      -9.702   5.920  13.639  0.00  0.00      PROA  
ATOM   2606  C   LEU P 558     -12.364   7.721  13.815  0.00  0.00      PROA  
ATOM   2607  O   LEU P 558     -11.820   7.858  14.965  0.00  0.00      PROA  
ATOM   2608  N   VAL P 559     -13.032   8.797  13.374  0.00  0.00      PROA  
ATOM   2609  HN  VAL P 559     -13.316   8.825  12.419  0.00  0.00      PROA  
ATOM   2610  CA  VAL P 559     -13.202  10.015  14.063  0.00  0.00      PROA  
ATOM   2611  HA  VAL P 559     -12.203  10.387  14.234  0.00  0.00      PROA  
ATOM   2612  CB  VAL P 559     -14.001  10.961  13.143  0.00  0.00      PROA  
ATOM   2613  HB  VAL P 559     -14.808  10.342  12.698  0.00  0.00      PROA  
ATOM   2614  CG1 VAL P 559     -14.672  12.112  13.839  0.00  0.00      PROA  
ATOM   2615 HG11 VAL P 559     -14.815  12.984  13.166  0.00  0.00      PROA  
ATOM   2616 HG12 VAL P 559     -14.074  12.317  14.753  0.00  0.00      PROA  
ATOM   2617 HG13 VAL P 559     -15.642  11.739  14.231  0.00  0.00      PROA  
ATOM   2618  CG2 VAL P 559     -13.043  11.362  12.067  0.00  0.00      PROA  
ATOM   2619 HG21 VAL P 559     -12.124  11.801  12.510  0.00  0.00      PROA  
ATOM   2620 HG22 VAL P 559     -13.454  12.151  11.402  0.00  0.00      PROA  
ATOM   2621 HG23 VAL P 559     -12.697  10.490  11.471  0.00  0.00      PROA  
ATOM   2622  C   VAL P 559     -13.907   9.791  15.371  0.00  0.00      PROA  
ATOM   2623  O   VAL P 559     -13.451  10.419  16.352  0.00  0.00      PROA  
ATOM   2624  N   THR P 560     -14.974   8.965  15.461  0.00  0.00      PROA  
ATOM   2625  HN  THR P 560     -15.381   8.628  14.615  0.00  0.00      PROA  
ATOM   2626  CA  THR P 560     -15.687   8.708  16.711  0.00  0.00      PROA  
ATOM   2627  HA  THR P 560     -15.894   9.685  17.120  0.00  0.00      PROA  
ATOM   2628  CB  THR P 560     -17.068   8.161  16.444  0.00  0.00      PROA  
ATOM   2629  HB  THR P 560     -16.994   7.189  15.911  0.00  0.00      PROA  
ATOM   2630  OG1 THR P 560     -17.783   9.091  15.684  0.00  0.00      PROA  
ATOM   2631  HG1 THR P 560     -17.692   8.841  14.762  0.00  0.00      PROA  
ATOM   2632  CG2 THR P 560     -17.864   7.854  17.752  0.00  0.00      PROA  
ATOM   2633 HG21 THR P 560     -17.470   6.986  18.323  0.00  0.00      PROA  
ATOM   2634 HG22 THR P 560     -18.930   7.670  17.497  0.00  0.00      PROA  
ATOM   2635 HG23 THR P 560     -17.716   8.764  18.372  0.00  0.00      PROA  
ATOM   2636  C   THR P 560     -14.883   7.946  17.736  0.00  0.00      PROA  
ATOM   2637  O   THR P 560     -14.952   8.353  18.870  0.00  0.00      PROA  
ATOM   2638  N   ILE P 561     -14.118   6.914  17.248  0.00  0.00      PROA  
ATOM   2639  HN  ILE P 561     -14.209   6.733  16.272  0.00  0.00      PROA  
ATOM   2640  CA  ILE P 561     -13.190   6.106  18.000  0.00  0.00      PROA  
ATOM   2641  HA  ILE P 561     -13.685   5.753  18.892  0.00  0.00      PROA  
ATOM   2642  CB  ILE P 561     -12.591   5.015  17.201  0.00  0.00      PROA  
ATOM   2643  HB  ILE P 561     -12.241   5.499  16.264  0.00  0.00      PROA  
ATOM   2644  CG2 ILE P 561     -11.282   4.259  17.776  0.00  0.00      PROA  
ATOM   2645 HG21 ILE P 561     -10.401   4.935  17.820  0.00  0.00      PROA  
ATOM   2646 HG22 ILE P 561     -10.997   3.443  17.077  0.00  0.00      PROA  
ATOM   2647 HG23 ILE P 561     -11.678   3.827  18.720  0.00  0.00      PROA  
ATOM   2648  CG1 ILE P 561     -13.720   3.999  16.931  0.00  0.00      PROA  
ATOM   2649 HG11 ILE P 561     -14.672   4.546  16.759  0.00  0.00      PROA  
ATOM   2650 HG12 ILE P 561     -14.005   3.495  17.879  0.00  0.00      PROA  
ATOM   2651  CD  ILE P 561     -13.448   2.904  15.839  0.00  0.00      PROA  
ATOM   2652  HD1 ILE P 561     -13.123   3.348  14.873  0.00  0.00      PROA  
ATOM   2653  HD2 ILE P 561     -14.436   2.409  15.725  0.00  0.00      PROA  
ATOM   2654  HD3 ILE P 561     -12.715   2.126  16.143  0.00  0.00      PROA  
ATOM   2655  C   ILE P 561     -12.015   6.988  18.593  0.00  0.00      PROA  
ATOM   2656  O   ILE P 561     -11.614   6.840  19.726  0.00  0.00      PROA  
ATOM   2657  N   PHE P 562     -11.445   7.931  17.852  0.00  0.00      PROA  
ATOM   2658  HN  PHE P 562     -11.603   7.939  16.867  0.00  0.00      PROA  
ATOM   2659  CA  PHE P 562     -10.459   8.812  18.392  0.00  0.00      PROA  
ATOM   2660  HA  PHE P 562      -9.746   8.218  18.944  0.00  0.00      PROA  
ATOM   2661  CB  PHE P 562      -9.876   9.694  17.246  0.00  0.00      PROA  
ATOM   2662  HB1 PHE P 562      -9.200  10.450  17.701  0.00  0.00      PROA  
ATOM   2663  HB2 PHE P 562     -10.736  10.008  16.618  0.00  0.00      PROA  
ATOM   2664  CG  PHE P 562      -8.965   8.864  16.341  0.00  0.00      PROA  
ATOM   2665  CD1 PHE P 562      -8.744   7.464  16.534  0.00  0.00      PROA  
ATOM   2666  HD1 PHE P 562      -9.142   7.017  17.433  0.00  0.00      PROA  
ATOM   2667  CE1 PHE P 562      -7.942   6.762  15.653  0.00  0.00      PROA  
ATOM   2668  HE1 PHE P 562      -7.774   5.702  15.771  0.00  0.00      PROA  
ATOM   2669  CZ  PHE P 562      -7.300   7.403  14.557  0.00  0.00      PROA  
ATOM   2670  HZ  PHE P 562      -6.572   6.906  13.933  0.00  0.00      PROA  
ATOM   2671  CD2 PHE P 562      -8.357   9.463  15.202  0.00  0.00      PROA  
ATOM   2672  HD2 PHE P 562      -8.504  10.511  14.982  0.00  0.00      PROA  
ATOM   2673  CE2 PHE P 562      -7.473   8.756  14.361  0.00  0.00      PROA  
ATOM   2674  HE2 PHE P 562      -7.100   9.290  13.500  0.00  0.00      PROA  
ATOM   2675  C   PHE P 562     -11.071   9.801  19.418  0.00  0.00      PROA  
ATOM   2676  O   PHE P 562     -10.419  10.263  20.310  0.00  0.00      PROA  
ATOM   2677  N   GLN P 563     -12.352  10.136  19.424  0.00  0.00      PROA  
ATOM   2678  HN  GLN P 563     -13.006   9.926  18.701  0.00  0.00      PROA  
ATOM   2679  CA  GLN P 563     -12.937  10.995  20.465  0.00  0.00      PROA  
ATOM   2680  HA  GLN P 563     -12.277  11.835  20.619  0.00  0.00      PROA  
ATOM   2681  CB  GLN P 563     -14.322  11.619  20.013  0.00  0.00      PROA  
ATOM   2682  HB1 GLN P 563     -14.858  11.951  20.928  0.00  0.00      PROA  
ATOM   2683  HB2 GLN P 563     -15.032  10.935  19.502  0.00  0.00      PROA  
ATOM   2684  CG  GLN P 563     -14.180  12.854  19.063  0.00  0.00      PROA  
ATOM   2685  HG1 GLN P 563     -13.434  12.514  18.313  0.00  0.00      PROA  
ATOM   2686  HG2 GLN P 563     -13.748  13.703  19.635  0.00  0.00      PROA  
ATOM   2687  CD  GLN P 563     -15.467  13.156  18.286  0.00  0.00      PROA  
ATOM   2688  OE1 GLN P 563     -16.241  14.023  18.696  0.00  0.00      PROA  
ATOM   2689  NE2 GLN P 563     -15.647  12.560  17.086  0.00  0.00      PROA  
ATOM   2690 HE21 GLN P 563     -16.317  12.916  16.435  0.00  0.00      PROA  
ATOM   2691 HE22 GLN P 563     -15.036  11.849  16.740  0.00  0.00      PROA  
ATOM   2692  C   GLN P 563     -13.166  10.201  21.764  0.00  0.00      PROA  
ATOM   2693  O   GLN P 563     -13.106  10.655  22.911  0.00  0.00      PROA  
ATOM   2694  N   ASP P 564     -13.411   8.863  21.625  0.00  0.00      PROA  
ATOM   2695  HN  ASP P 564     -13.483   8.464  20.714  0.00  0.00      PROA  
ATOM   2696  CA  ASP P 564     -13.413   7.829  22.679  0.00  0.00      PROA  
ATOM   2697  HA  ASP P 564     -13.899   8.239  23.552  0.00  0.00      PROA  
ATOM   2698  CB  ASP P 564     -14.180   6.609  22.295  0.00  0.00      PROA  
ATOM   2699  HB1 ASP P 564     -13.927   5.801  23.014  0.00  0.00      PROA  
ATOM   2700  HB2 ASP P 564     -13.987   6.300  21.245  0.00  0.00      PROA  
ATOM   2701  CG  ASP P 564     -15.695   6.629  22.319  0.00  0.00      PROA  
ATOM   2702  OD1 ASP P 564     -16.249   5.636  21.785  0.00  0.00      PROA  
ATOM   2703  OD2 ASP P 564     -16.369   7.637  22.618  0.00  0.00      PROA  
ATOM   2704  C   ASP P 564     -12.038   7.516  23.243  0.00  0.00      PROA  
ATOM   2705  O   ASP P 564     -11.833   7.372  24.462  0.00  0.00      PROA  
ATOM   2706  N   HSD P 565     -11.023   7.326  22.432  0.00  0.00      PROA  
ATOM   2707  HN  HSD P 565     -11.244   7.264  21.462  0.00  0.00      PROA  
ATOM   2708  CA  HSD P 565      -9.718   6.943  22.863  0.00  0.00      PROA  
ATOM   2709  HA  HSD P 565      -9.608   6.988  23.936  0.00  0.00      PROA  
ATOM   2710  CB  HSD P 565      -9.489   5.456  22.399  0.00  0.00      PROA  
ATOM   2711  HB1 HSD P 565      -8.396   5.285  22.508  0.00  0.00      PROA  
ATOM   2712  HB2 HSD P 565      -9.774   5.354  21.330  0.00  0.00      PROA  
ATOM   2713  ND1 HSD P 565      -9.981   4.011  24.491  0.00  0.00      PROA  
ATOM   2714  HD1 HSD P 565      -9.119   4.322  24.891  0.00  0.00      PROA  
ATOM   2715  CG  HSD P 565     -10.272   4.492  23.242  0.00  0.00      PROA  
ATOM   2716  CE1 HSD P 565     -10.939   3.179  24.911  0.00  0.00      PROA  
ATOM   2717  HE1 HSD P 565     -10.908   2.561  25.808  0.00  0.00      PROA  
ATOM   2718  NE2 HSD P 565     -11.858   2.996  23.959  0.00  0.00      PROA  
ATOM   2719  CD2 HSD P 565     -11.387   3.828  22.929  0.00  0.00      PROA  
ATOM   2720  HD2 HSD P 565     -12.054   4.051  22.106  0.00  0.00      PROA  
ATOM   2721  C   HSD P 565      -8.675   7.964  22.216  0.00  0.00      PROA  
ATOM   2722  O   HSD P 565      -8.002   7.657  21.212  0.00  0.00      PROA  
ATOM   2723  N   PRO P 566      -8.505   9.157  22.764  0.00  0.00      PROA  
ATOM   2724  CD  PRO P 566      -9.317   9.529  23.932  0.00  0.00      PROA  
ATOM   2725  HD1 PRO P 566      -9.247   8.891  24.839  0.00  0.00      PROA  
ATOM   2726  HD2 PRO P 566     -10.395   9.571  23.665  0.00  0.00      PROA  
ATOM   2727  CA  PRO P 566      -7.643  10.222  22.373  0.00  0.00      PROA  
ATOM   2728  HA  PRO P 566      -8.159  10.748  21.583  0.00  0.00      PROA  
ATOM   2729  CB  PRO P 566      -7.629  11.046  23.628  0.00  0.00      PROA  
ATOM   2730  HB1 PRO P 566      -7.472  12.116  23.373  0.00  0.00      PROA  
ATOM   2731  HB2 PRO P 566      -6.752  10.699  24.215  0.00  0.00      PROA  
ATOM   2732  CG  PRO P 566      -8.929  10.869  24.363  0.00  0.00      PROA  
ATOM   2733  HG1 PRO P 566      -8.773  11.059  25.446  0.00  0.00      PROA  
ATOM   2734  HG2 PRO P 566      -9.646  11.652  24.036  0.00  0.00      PROA  
ATOM   2735  C   PRO P 566      -6.234   9.862  21.852  0.00  0.00      PROA  
ATOM   2736  O   PRO P 566      -5.446   9.243  22.593  0.00  0.00      PROA  
ATOM   2737  N   LEU P 567      -5.895  10.292  20.618  0.00  0.00      PROA  
ATOM   2738  HN  LEU P 567      -6.522  10.734  19.981  0.00  0.00      PROA  
ATOM   2739  CA  LEU P 567      -4.456  10.331  20.160  0.00  0.00      PROA  
ATOM   2740  HA  LEU P 567      -4.029   9.373  20.416  0.00  0.00      PROA  
ATOM   2741  CB  LEU P 567      -4.203  10.656  18.701  0.00  0.00      PROA  
ATOM   2742  HB1 LEU P 567      -3.129  10.620  18.420  0.00  0.00      PROA  
ATOM   2743  HB2 LEU P 567      -4.510  11.718  18.595  0.00  0.00      PROA  
ATOM   2744  CG  LEU P 567      -4.927   9.788  17.636  0.00  0.00      PROA  
ATOM   2745  HG  LEU P 567      -5.997  10.074  17.723  0.00  0.00      PROA  
ATOM   2746  CD1 LEU P 567      -4.415  10.096  16.235  0.00  0.00      PROA  
ATOM   2747 HD11 LEU P 567      -4.622  11.162  16.002  0.00  0.00      PROA  
ATOM   2748 HD12 LEU P 567      -4.989   9.506  15.488  0.00  0.00      PROA  
ATOM   2749 HD13 LEU P 567      -3.318   9.925  16.206  0.00  0.00      PROA  
ATOM   2750  CD2 LEU P 567      -4.761   8.244  17.888  0.00  0.00      PROA  
ATOM   2751 HD21 LEU P 567      -3.690   7.973  18.008  0.00  0.00      PROA  
ATOM   2752 HD22 LEU P 567      -5.149   7.561  17.102  0.00  0.00      PROA  
ATOM   2753 HD23 LEU P 567      -5.260   7.997  18.849  0.00  0.00      PROA  
ATOM   2754  C   LEU P 567      -3.626  11.310  21.033  0.00  0.00      PROA  
ATOM   2755  O   LEU P 567      -2.465  11.075  21.370  0.00  0.00      PROA  
ATOM   2756  N   GLN P 568      -4.240  12.455  21.273  0.00  0.00      PROA  
ATOM   2757  HN  GLN P 568      -5.144  12.604  20.880  0.00  0.00      PROA  
ATOM   2758  CA  GLN P 568      -3.665  13.485  22.135  0.00  0.00      PROA  
ATOM   2759  HA  GLN P 568      -2.802  13.083  22.643  0.00  0.00      PROA  
ATOM   2760  CB  GLN P 568      -3.340  14.812  21.516  0.00  0.00      PROA  
ATOM   2761  HB1 GLN P 568      -3.122  15.555  22.313  0.00  0.00      PROA  
ATOM   2762  HB2 GLN P 568      -4.283  15.156  21.039  0.00  0.00      PROA  
ATOM   2763  CG  GLN P 568      -2.283  14.703  20.369  0.00  0.00      PROA  
ATOM   2764  HG1 GLN P 568      -2.809  14.459  19.421  0.00  0.00      PROA  
ATOM   2765  HG2 GLN P 568      -1.552  13.904  20.617  0.00  0.00      PROA  
ATOM   2766  CD  GLN P 568      -1.476  15.984  20.136  0.00  0.00      PROA  
ATOM   2767  OE1 GLN P 568      -0.581  16.283  20.949  0.00  0.00      PROA  
ATOM   2768  NE2 GLN P 568      -1.712  16.767  19.086  0.00  0.00      PROA  
ATOM   2769 HE21 GLN P 568      -1.198  17.615  18.963  0.00  0.00      PROA  
ATOM   2770 HE22 GLN P 568      -2.395  16.584  18.379  0.00  0.00      PROA  
ATOM   2771  C   GLN P 568      -4.674  13.800  23.233  0.00  0.00      PROA  
ATOM   2772  O   GLN P 568      -5.821  13.869  22.949  0.00  0.00      PROA  
ATOM   2773  N   LYS P 569      -4.320  13.898  24.527  0.00  0.00      PROA  
ATOM   2774  HN  LYS P 569      -3.453  13.917  25.018  0.00  0.00      PROA  
ATOM   2775  CA  LYS P 569      -5.369  14.307  25.508  0.00  0.00      PROA  
ATOM   2776  HA  LYS P 569      -6.136  13.551  25.429  0.00  0.00      PROA  
ATOM   2777  CB  LYS P 569      -4.884  14.308  26.949  0.00  0.00      PROA  
ATOM   2778  HB1 LYS P 569      -5.707  14.724  27.569  0.00  0.00      PROA  
ATOM   2779  HB2 LYS P 569      -3.983  14.951  27.036  0.00  0.00      PROA  
ATOM   2780  CG  LYS P 569      -4.471  12.948  27.524  0.00  0.00      PROA  
ATOM   2781  HG1 LYS P 569      -3.417  12.645  27.346  0.00  0.00      PROA  
ATOM   2782  HG2 LYS P 569      -5.124  12.156  27.098  0.00  0.00      PROA  
ATOM   2783  CD  LYS P 569      -4.953  12.903  29.059  0.00  0.00      PROA  
ATOM   2784  HD1 LYS P 569      -6.043  13.112  29.038  0.00  0.00      PROA  
ATOM   2785  HD2 LYS P 569      -4.497  13.729  29.645  0.00  0.00      PROA  
ATOM   2786  CE  LYS P 569      -4.586  11.560  29.903  0.00  0.00      PROA  
ATOM   2787  HE1 LYS P 569      -3.500  11.342  29.816  0.00  0.00      PROA  
ATOM   2788  HE2 LYS P 569      -5.327  10.798  29.582  0.00  0.00      PROA  
ATOM   2789  NZ  LYS P 569      -4.816  11.859  31.314  0.00  0.00      PROA  
ATOM   2790  HZ1 LYS P 569      -5.549  12.594  31.372  0.00  0.00      PROA  
ATOM   2791  HZ2 LYS P 569      -3.985  12.287  31.770  0.00  0.00      PROA  
ATOM   2792  HZ3 LYS P 569      -5.217  11.069  31.858  0.00  0.00      PROA  
ATOM   2793  C   LYS P 569      -6.061  15.642  25.259  0.00  0.00      PROA  
ATOM   2794  O   LYS P 569      -5.455  16.588  24.757  0.00  0.00      PROA  
ATOM   2795  N   ASN P 570      -7.413  15.719  25.468  0.00  0.00      PROA  
ATOM   2796  HN  ASN P 570      -7.886  14.861  25.657  0.00  0.00      PROA  
ATOM   2797  CA  ASN P 570      -8.093  17.031  25.399  0.00  0.00      PROA  
ATOM   2798  HA  ASN P 570      -7.505  17.594  24.689  0.00  0.00      PROA  
ATOM   2799  CB  ASN P 570      -9.544  16.817  24.877  0.00  0.00      PROA  
ATOM   2800  HB1 ASN P 570     -10.028  16.084  25.558  0.00  0.00      PROA  
ATOM   2801  HB2 ASN P 570      -9.580  16.307  23.891  0.00  0.00      PROA  
ATOM   2802  CG  ASN P 570     -10.376  18.161  24.925  0.00  0.00      PROA  
ATOM   2803  OD1 ASN P 570      -9.839  19.290  24.859  0.00  0.00      PROA  
ATOM   2804  ND2 ASN P 570     -11.708  17.994  24.888  0.00  0.00      PROA  
ATOM   2805 HD21 ASN P 570     -12.336  18.765  24.991  0.00  0.00      PROA  
ATOM   2806 HD22 ASN P 570     -12.149  17.120  24.682  0.00  0.00      PROA  
ATOM   2807  C   ASN P 570      -8.094  17.753  26.810  0.00  0.00      PROA  
ATOM   2808  O   ASN P 570      -8.714  17.323  27.773  0.00  0.00      PROA  
ATOM   2809  N   TYR P 571      -7.295  18.879  26.903  0.00  0.00      PROA  
ATOM   2810  HN  TYR P 571      -6.638  19.188  26.220  0.00  0.00      PROA  
ATOM   2811  CA  TYR P 571      -7.358  19.765  28.038  0.00  0.00      PROA  
ATOM   2812  HA  TYR P 571      -7.915  19.296  28.836  0.00  0.00      PROA  
ATOM   2813  CB  TYR P 571      -5.900  19.941  28.496  0.00  0.00      PROA  
ATOM   2814  HB1 TYR P 571      -5.752  20.610  29.371  0.00  0.00      PROA  
ATOM   2815  HB2 TYR P 571      -5.266  20.249  27.637  0.00  0.00      PROA  
ATOM   2816  CG  TYR P 571      -5.250  18.640  28.970  0.00  0.00      PROA  
ATOM   2817  CD1 TYR P 571      -4.172  18.038  28.209  0.00  0.00      PROA  
ATOM   2818  HD1 TYR P 571      -3.771  18.529  27.334  0.00  0.00      PROA  
ATOM   2819  CE1 TYR P 571      -3.392  16.993  28.677  0.00  0.00      PROA  
ATOM   2820  HE1 TYR P 571      -2.456  16.745  28.198  0.00  0.00      PROA  
ATOM   2821  CZ  TYR P 571      -3.782  16.455  29.917  0.00  0.00      PROA  
ATOM   2822  OH  TYR P 571      -3.003  15.398  30.378  0.00  0.00      PROA  
ATOM   2823  HH  TYR P 571      -2.336  15.238  29.706  0.00  0.00      PROA  
ATOM   2824  CD2 TYR P 571      -5.640  18.050  30.155  0.00  0.00      PROA  
ATOM   2825  HD2 TYR P 571      -6.436  18.479  30.745  0.00  0.00      PROA  
ATOM   2826  CE2 TYR P 571      -4.838  16.954  30.600  0.00  0.00      PROA  
ATOM   2827  HE2 TYR P 571      -5.235  16.476  31.483  0.00  0.00      PROA  
ATOM   2828  C   TYR P 571      -7.954  21.036  27.676  0.00  0.00      PROA  
ATOM   2829  O   TYR P 571      -7.947  21.947  28.504  0.00  0.00      PROA  
ATOM   2830  N   ASP P 572      -8.478  21.229  26.451  0.00  0.00      PROA  
ATOM   2831  HN  ASP P 572      -8.454  20.516  25.755  0.00  0.00      PROA  
ATOM   2832  CA  ASP P 572      -8.970  22.474  25.966  0.00  0.00      PROA  
ATOM   2833  HA  ASP P 572      -8.446  23.322  26.380  0.00  0.00      PROA  
ATOM   2834  CB  ASP P 572      -8.644  22.570  24.388  0.00  0.00      PROA  
ATOM   2835  HB1 ASP P 572      -9.121  23.345  23.750  0.00  0.00      PROA  
ATOM   2836  HB2 ASP P 572      -8.728  21.537  23.988  0.00  0.00      PROA  
ATOM   2837  CG  ASP P 572      -7.116  22.826  24.313  0.00  0.00      PROA  
ATOM   2838  OD1 ASP P 572      -6.387  22.799  25.332  0.00  0.00      PROA  
ATOM   2839  OD2 ASP P 572      -6.715  23.173  23.208  0.00  0.00      PROA  
ATOM   2840  C   ASP P 572     -10.417  22.820  26.140  0.00  0.00      PROA  
ATOM   2841  O   ASP P 572     -10.882  23.961  26.297  0.00  0.00      PROA  
ATOM   2842  N   HSD P 573     -11.185  21.800  26.308  0.00  0.00      PROA  
ATOM   2843  HN  HSD P 573     -10.699  20.932  26.378  0.00  0.00      PROA  
ATOM   2844  CA  HSD P 573     -12.623  21.816  26.206  0.00  0.00      PROA  
ATOM   2845  HA  HSD P 573     -13.010  22.712  26.668  0.00  0.00      PROA  
ATOM   2846  CB  HSD P 573     -13.002  21.816  24.735  0.00  0.00      PROA  
ATOM   2847  HB1 HSD P 573     -14.070  21.593  24.522  0.00  0.00      PROA  
ATOM   2848  HB2 HSD P 573     -12.437  21.034  24.184  0.00  0.00      PROA  
ATOM   2849  ND1 HSD P 573     -13.255  24.291  24.378  0.00  0.00      PROA  
ATOM   2850  HD1 HSD P 573     -13.490  24.516  25.324  0.00  0.00      PROA  
ATOM   2851  CG  HSD P 573     -12.686  23.091  24.027  0.00  0.00      PROA  
ATOM   2852  CE1 HSD P 573     -12.658  25.225  23.575  0.00  0.00      PROA  
ATOM   2853  HE1 HSD P 573     -12.777  26.298  23.721  0.00  0.00      PROA  
ATOM   2854  NE2 HSD P 573     -11.759  24.678  22.719  0.00  0.00      PROA  
ATOM   2855  CD2 HSD P 573     -11.827  23.300  22.979  0.00  0.00      PROA  
ATOM   2856  HD2 HSD P 573     -11.323  22.538  22.397  0.00  0.00      PROA  
ATOM   2857  C   HSD P 573     -13.131  20.641  26.983  0.00  0.00      PROA  
ATOM   2858  O   HSD P 573     -12.333  19.747  27.302  0.00  0.00      PROA  
ATOM   2859  N   ASP P 574     -14.427  20.623  27.352  0.00  0.00      PROA  
ATOM   2860  HN  ASP P 574     -15.030  21.261  26.880  0.00  0.00      PROA  
ATOM   2861  CA  ASP P 574     -15.029  19.592  28.210  0.00  0.00      PROA  
ATOM   2862  HA  ASP P 574     -14.352  18.867  28.636  0.00  0.00      PROA  
ATOM   2863  CB  ASP P 574     -15.637  20.358  29.443  0.00  0.00      PROA  
ATOM   2864  HB1 ASP P 574     -16.175  19.714  30.171  0.00  0.00      PROA  
ATOM   2865  HB2 ASP P 574     -16.476  21.038  29.183  0.00  0.00      PROA  
ATOM   2866  CG  ASP P 574     -14.589  21.104  30.336  0.00  0.00      PROA  
ATOM   2867  OD1 ASP P 574     -13.477  20.548  30.532  0.00  0.00      PROA  
ATOM   2868  OD2 ASP P 574     -14.911  22.199  30.905  0.00  0.00      PROA  
ATOM   2869  C   ASP P 574     -16.131  18.869  27.439  0.00  0.00      PROA  
ATOM   2870  O   ASP P 574     -17.067  18.333  28.025  0.00  0.00      PROA  
ATOM   2871  N   VAL P 575     -15.901  18.941  26.098  0.00  0.00      PROA  
ATOM   2872  HN  VAL P 575     -15.137  19.500  25.785  0.00  0.00      PROA  
ATOM   2873  CA  VAL P 575     -16.672  18.296  25.007  0.00  0.00      PROA  
ATOM   2874  HA  VAL P 575     -17.283  17.542  25.480  0.00  0.00      PROA  
ATOM   2875  CB  VAL P 575     -17.425  19.312  24.099  0.00  0.00      PROA  
ATOM   2876  HB  VAL P 575     -16.849  19.949  23.394  0.00  0.00      PROA  
ATOM   2877  CG1 VAL P 575     -18.266  18.463  23.214  0.00  0.00      PROA  
ATOM   2878 HG11 VAL P 575     -17.669  17.813  22.540  0.00  0.00      PROA  
ATOM   2879 HG12 VAL P 575     -19.061  19.053  22.710  0.00  0.00      PROA  
ATOM   2880 HG13 VAL P 575     -18.790  17.739  23.874  0.00  0.00      PROA  
ATOM   2881  CG2 VAL P 575     -18.393  19.984  25.069  0.00  0.00      PROA  
ATOM   2882 HG21 VAL P 575     -19.138  20.559  24.479  0.00  0.00      PROA  
ATOM   2883 HG22 VAL P 575     -17.798  20.605  25.773  0.00  0.00      PROA  
ATOM   2884 HG23 VAL P 575     -18.905  19.251  25.729  0.00  0.00      PROA  
ATOM   2885  C   VAL P 575     -15.795  17.415  24.221  0.00  0.00      PROA  
ATOM   2886  O   VAL P 575     -14.822  17.787  23.541  0.00  0.00      PROA  
ATOM   2887  N   LEU P 576     -16.007  16.053  24.259  0.00  0.00      PROA  
ATOM   2888  HN  LEU P 576     -16.714  15.601  24.797  0.00  0.00      PROA  
ATOM   2889  CA  LEU P 576     -15.186  15.234  23.259  0.00  0.00      PROA  
ATOM   2890  HA  LEU P 576     -15.141  15.804  22.343  0.00  0.00      PROA  
ATOM   2891  CB  LEU P 576     -13.763  14.923  23.775  0.00  0.00      PROA  
ATOM   2892  HB1 LEU P 576     -13.953  14.238  24.629  0.00  0.00      PROA  
ATOM   2893  HB2 LEU P 576     -13.261  15.761  24.305  0.00  0.00      PROA  
ATOM   2894  CG  LEU P 576     -12.739  14.241  22.775  0.00  0.00      PROA  
ATOM   2895  HG  LEU P 576     -13.240  13.431  22.202  0.00  0.00      PROA  
ATOM   2896  CD1 LEU P 576     -12.275  15.179  21.695  0.00  0.00      PROA  
ATOM   2897 HD11 LEU P 576     -11.539  14.663  21.042  0.00  0.00      PROA  
ATOM   2898 HD12 LEU P 576     -11.827  16.090  22.149  0.00  0.00      PROA  
ATOM   2899 HD13 LEU P 576     -13.158  15.570  21.146  0.00  0.00      PROA  
ATOM   2900  CD2 LEU P 576     -11.615  13.681  23.678  0.00  0.00      PROA  
ATOM   2901 HD21 LEU P 576     -11.071  14.449  24.268  0.00  0.00      PROA  
ATOM   2902 HD22 LEU P 576     -10.757  13.313  23.077  0.00  0.00      PROA  
ATOM   2903 HD23 LEU P 576     -11.945  12.864  24.355  0.00  0.00      PROA  
ATOM   2904  C   LEU P 576     -15.999  13.961  23.012  0.00  0.00      PROA  
ATOM   2905  O   LEU P 576     -16.332  13.735  21.891  0.00  0.00      PROA  
ATOM   2906  N   THR P 577     -16.272  13.208  24.050  0.00  0.00      PROA  
ATOM   2907  HN  THR P 577     -15.938  13.425  24.964  0.00  0.00      PROA  
ATOM   2908  CA  THR P 577     -17.175  12.117  24.180  0.00  0.00      PROA  
ATOM   2909  HA  THR P 577     -17.899  12.168  23.381  0.00  0.00      PROA  
ATOM   2910  CB  THR P 577     -16.502  10.754  24.141  0.00  0.00      PROA  
ATOM   2911  HB  THR P 577     -15.567  10.910  23.563  0.00  0.00      PROA  
ATOM   2912  OG1 THR P 577     -17.456   9.847  23.640  0.00  0.00      PROA  
ATOM   2913  HG1 THR P 577     -17.040   9.209  23.056  0.00  0.00      PROA  
ATOM   2914  CG2 THR P 577     -16.019  10.189  25.470  0.00  0.00      PROA  
ATOM   2915 HG21 THR P 577     -15.134   9.581  25.186  0.00  0.00      PROA  
ATOM   2916 HG22 THR P 577     -16.831   9.683  26.035  0.00  0.00      PROA  
ATOM   2917 HG23 THR P 577     -15.621  10.925  26.201  0.00  0.00      PROA  
ATOM   2918  C   THR P 577     -18.017  12.346  25.416  0.00  0.00      PROA  
ATOM   2919  O   THR P 577     -17.495  13.016  26.328  0.00  0.00      PROA  
ATOM   2920  N   THR P 578     -19.248  11.874  25.356  0.00  0.00      PROA  
ATOM   2921  HN  THR P 578     -19.511  11.463  24.486  0.00  0.00      PROA  
ATOM   2922  CA  THR P 578     -20.142  11.829  26.489  0.00  0.00      PROA  
ATOM   2923  HA  THR P 578     -20.075  12.846  26.846  0.00  0.00      PROA  
ATOM   2924  CB  THR P 578     -21.609  11.595  26.145  0.00  0.00      PROA  
ATOM   2925  HB  THR P 578     -21.913  12.151  25.232  0.00  0.00      PROA  
ATOM   2926  OG1 THR P 578     -22.480  11.962  27.236  0.00  0.00      PROA  
ATOM   2927  HG1 THR P 578     -22.538  12.906  27.401  0.00  0.00      PROA  
ATOM   2928  CG2 THR P 578     -21.984  10.119  25.907  0.00  0.00      PROA  
ATOM   2929 HG21 THR P 578     -22.980   9.986  25.434  0.00  0.00      PROA  
ATOM   2930 HG22 THR P 578     -21.891   9.575  26.871  0.00  0.00      PROA  
ATOM   2931 HG23 THR P 578     -21.340   9.685  25.113  0.00  0.00      PROA  
ATOM   2932  C   THR P 578     -19.667  10.858  27.623  0.00  0.00      PROA  
ATOM   2933  O   THR P 578     -19.494   9.673  27.352  0.00  0.00      PROA  
ATOM   2934  N   PRO P 579     -19.512  11.255  28.888  0.00  0.00      PROA  
ATOM   2935  CD  PRO P 579     -19.287  10.218  29.879  0.00  0.00      PROA  
ATOM   2936  HD1 PRO P 579     -18.398   9.703  29.458  0.00  0.00      PROA  
ATOM   2937  HD2 PRO P 579     -20.160   9.531  29.890  0.00  0.00      PROA  
ATOM   2938  CA  PRO P 579     -19.848  12.552  29.495  0.00  0.00      PROA  
ATOM   2939  HA  PRO P 579     -20.879  12.848  29.366  0.00  0.00      PROA  
ATOM   2940  CB  PRO P 579     -19.945  12.095  30.940  0.00  0.00      PROA  
ATOM   2941  HB1 PRO P 579     -20.939  11.603  31.013  0.00  0.00      PROA  
ATOM   2942  HB2 PRO P 579     -19.818  12.945  31.644  0.00  0.00      PROA  
ATOM   2943  CG  PRO P 579     -18.954  10.940  31.084  0.00  0.00      PROA  
ATOM   2944  HG1 PRO P 579     -17.900  11.288  31.138  0.00  0.00      PROA  
ATOM   2945  HG2 PRO P 579     -19.169  10.467  32.066  0.00  0.00      PROA  
ATOM   2946  C   PRO P 579     -18.850  13.679  29.170  0.00  0.00      PROA  
ATOM   2947  O   PRO P 579     -19.235  14.817  28.904  0.00  0.00      PROA  
ATOM   2948  N   LYS P 580     -17.557  13.399  29.377  0.00  0.00      PROA  
ATOM   2949  HN  LYS P 580     -17.400  12.492  29.760  0.00  0.00      PROA  
ATOM   2950  CA  LYS P 580     -16.529  14.319  29.323  0.00  0.00      PROA  
ATOM   2951  HA  LYS P 580     -16.744  15.110  28.620  0.00  0.00      PROA  
ATOM   2952  CB  LYS P 580     -16.235  14.950  30.685  0.00  0.00      PROA  
ATOM   2953  HB1 LYS P 580     -17.153  15.422  31.095  0.00  0.00      PROA  
ATOM   2954  HB2 LYS P 580     -15.497  15.758  30.495  0.00  0.00      PROA  
ATOM   2955  CG  LYS P 580     -15.527  14.002  31.674  0.00  0.00      PROA  
ATOM   2956  HG1 LYS P 580     -14.558  13.658  31.254  0.00  0.00      PROA  
ATOM   2957  HG2 LYS P 580     -16.134  13.077  31.779  0.00  0.00      PROA  
ATOM   2958  CD  LYS P 580     -15.400  14.651  33.070  0.00  0.00      PROA  
ATOM   2959  HD1 LYS P 580     -16.397  14.858  33.514  0.00  0.00      PROA  
ATOM   2960  HD2 LYS P 580     -14.862  15.620  32.994  0.00  0.00      PROA  
ATOM   2961  CE  LYS P 580     -14.610  13.757  34.027  0.00  0.00      PROA  
ATOM   2962  HE1 LYS P 580     -13.584  13.605  33.628  0.00  0.00      PROA  
ATOM   2963  HE2 LYS P 580     -15.143  12.793  34.168  0.00  0.00      PROA  
ATOM   2964  NZ  LYS P 580     -14.469  14.429  35.372  0.00  0.00      PROA  
ATOM   2965  HZ1 LYS P 580     -13.652  14.062  35.902  0.00  0.00      PROA  
ATOM   2966  HZ2 LYS P 580     -15.278  14.071  35.918  0.00  0.00      PROA  
ATOM   2967  HZ3 LYS P 580     -14.440  15.463  35.267  0.00  0.00      PROA  
ATOM   2968  C   LYS P 580     -15.292  13.645  28.672  0.00  0.00      PROA  
ATOM   2969  O   LYS P 580     -15.336  12.399  28.525  0.00  0.00      PROA  
ATOM   2970  N   PRO P 581     -14.240  14.339  28.136  0.00  0.00      PROA  
ATOM   2971  CD  PRO P 581     -13.970  15.795  28.243  0.00  0.00      PROA  
ATOM   2972  HD1 PRO P 581     -13.613  16.018  29.271  0.00  0.00      PROA  
ATOM   2973  HD2 PRO P 581     -14.800  16.435  27.874  0.00  0.00      PROA  
ATOM   2974  CA  PRO P 581     -13.005  13.546  27.674  0.00  0.00      PROA  
ATOM   2975  HA  PRO P 581     -13.186  13.077  26.718  0.00  0.00      PROA  
ATOM   2976  CB  PRO P 581     -11.984  14.652  27.644  0.00  0.00      PROA  
ATOM   2977  HB1 PRO P 581     -11.261  14.529  26.809  0.00  0.00      PROA  
ATOM   2978  HB2 PRO P 581     -11.459  14.844  28.604  0.00  0.00      PROA  
ATOM   2979  CG  PRO P 581     -12.711  15.972  27.376  0.00  0.00      PROA  
ATOM   2980  HG1 PRO P 581     -12.080  16.828  27.697  0.00  0.00      PROA  
ATOM   2981  HG2 PRO P 581     -13.043  15.982  26.315  0.00  0.00      PROA  
ATOM   2982  C   PRO P 581     -12.645  12.367  28.658  0.00  0.00      PROA  
ATOM   2983  O   PRO P 581     -12.410  12.572  29.837  0.00  0.00      PROA  
ATOM   2984  N   GLN P 582     -12.529  11.176  28.165  0.00  0.00      PROA  
ATOM   2985  HN  GLN P 582     -12.569  11.078  27.173  0.00  0.00      PROA  
ATOM   2986  CA  GLN P 582     -12.376  10.002  28.910  0.00  0.00      PROA  
ATOM   2987  HA  GLN P 582     -12.559  10.252  29.945  0.00  0.00      PROA  
ATOM   2988  CB  GLN P 582     -13.445   8.873  28.557  0.00  0.00      PROA  
ATOM   2989  HB1 GLN P 582     -13.034   7.860  28.757  0.00  0.00      PROA  
ATOM   2990  HB2 GLN P 582     -13.381   8.844  27.449  0.00  0.00      PROA  
ATOM   2991  CG  GLN P 582     -14.905   9.129  28.925  0.00  0.00      PROA  
ATOM   2992  HG1 GLN P 582     -15.546   8.239  28.747  0.00  0.00      PROA  
ATOM   2993  HG2 GLN P 582     -15.372   9.955  28.347  0.00  0.00      PROA  
ATOM   2994  CD  GLN P 582     -15.006   9.364  30.400  0.00  0.00      PROA  
ATOM   2995  OE1 GLN P 582     -14.673   8.515  31.221  0.00  0.00      PROA  
ATOM   2996  NE2 GLN P 582     -15.358  10.631  30.810  0.00  0.00      PROA  
ATOM   2997 HE21 GLN P 582     -15.368  11.331  30.097  0.00  0.00      PROA  
ATOM   2998 HE22 GLN P 582     -15.237  10.882  31.771  0.00  0.00      PROA  
ATOM   2999  C   GLN P 582     -10.976   9.477  28.742  0.00  0.00      PROA  
ATOM   3000  O   GLN P 582     -10.321   9.800  27.728  0.00  0.00      PROA  
ATOM   3001  N   ALA P 583     -10.486   8.590  29.644  0.00  0.00      PROA  
ATOM   3002  HN  ALA P 583     -11.010   8.377  30.465  0.00  0.00      PROA  
ATOM   3003  CA  ALA P 583      -9.193   7.852  29.614  0.00  0.00      PROA  
ATOM   3004  HA  ALA P 583      -8.433   8.551  29.930  0.00  0.00      PROA  
ATOM   3005  CB  ALA P 583      -9.353   6.690  30.565  0.00  0.00      PROA  
ATOM   3006  HB1 ALA P 583      -9.540   7.133  31.566  0.00  0.00      PROA  
ATOM   3007  HB2 ALA P 583      -8.358   6.222  30.723  0.00  0.00      PROA  
ATOM   3008  HB3 ALA P 583     -10.090   5.948  30.190  0.00  0.00      PROA  
ATOM   3009  C   ALA P 583      -8.884   7.255  28.221  0.00  0.00      PROA  
ATOM   3010  O   ALA P 583      -9.729   6.757  27.516  0.00  0.00      PROA  
ATOM   3011  N   ALA P 584      -7.670   7.487  27.715  0.00  0.00      PROA  
ATOM   3012  HN  ALA P 584      -7.014   8.128  28.106  0.00  0.00      PROA  
ATOM   3013  CA  ALA P 584      -7.121   7.031  26.496  0.00  0.00      PROA  
ATOM   3014  HA  ALA P 584      -7.898   7.247  25.778  0.00  0.00      PROA  
ATOM   3015  CB  ALA P 584      -5.726   7.757  26.270  0.00  0.00      PROA  
ATOM   3016  HB1 ALA P 584      -5.368   7.440  25.267  0.00  0.00      PROA  
ATOM   3017  HB2 ALA P 584      -4.978   7.491  27.048  0.00  0.00      PROA  
ATOM   3018  HB3 ALA P 584      -5.715   8.867  26.325  0.00  0.00      PROA  
ATOM   3019  C   ALA P 584      -7.012   5.506  26.302  0.00  0.00      PROA  
ATOM   3020  O   ALA P 584      -7.356   5.047  25.222  0.00  0.00      PROA  
ATOM   3021  N   LEU P 585      -6.534   4.797  27.356  0.00  0.00      PROA  
ATOM   3022  HN  LEU P 585      -6.437   5.282  28.222  0.00  0.00      PROA  
ATOM   3023  CA  LEU P 585      -6.314   3.350  27.457  0.00  0.00      PROA  
ATOM   3024  HA  LEU P 585      -5.946   3.070  28.433  0.00  0.00      PROA  
ATOM   3025  CB  LEU P 585      -7.678   2.492  27.448  0.00  0.00      PROA  
ATOM   3026  HB1 LEU P 585      -7.527   1.392  27.394  0.00  0.00      PROA  
ATOM   3027  HB2 LEU P 585      -8.317   2.686  26.560  0.00  0.00      PROA  
ATOM   3028  CG  LEU P 585      -8.682   2.872  28.672  0.00  0.00      PROA  
ATOM   3029  HG  LEU P 585      -9.143   3.840  28.382  0.00  0.00      PROA  
ATOM   3030  CD1 LEU P 585      -9.857   1.898  28.753  0.00  0.00      PROA  
ATOM   3031 HD11 LEU P 585      -9.553   0.865  29.026  0.00  0.00      PROA  
ATOM   3032 HD12 LEU P 585     -10.352   1.919  27.758  0.00  0.00      PROA  
ATOM   3033 HD13 LEU P 585     -10.641   2.268  29.448  0.00  0.00      PROA  
ATOM   3034  CD2 LEU P 585      -8.049   3.074  30.026  0.00  0.00      PROA  
ATOM   3035 HD21 LEU P 585      -8.884   3.345  30.708  0.00  0.00      PROA  
ATOM   3036 HD22 LEU P 585      -7.272   3.868  30.003  0.00  0.00      PROA  
ATOM   3037 HD23 LEU P 585      -7.594   2.127  30.389  0.00  0.00      PROA  
ATOM   3038  C   LEU P 585      -5.341   2.861  26.473  0.00  0.00      PROA  
ATOM   3039  O   LEU P 585      -5.771   2.419  25.413  0.00  0.00      PROA  
ATOM   3040  N   PRO P 586      -4.076   2.948  26.765  0.00  0.00      PROA  
ATOM   3041  CD  PRO P 586      -3.511   3.460  28.071  0.00  0.00      PROA  
ATOM   3042  HD1 PRO P 586      -3.426   2.548  28.701  0.00  0.00      PROA  
ATOM   3043  HD2 PRO P 586      -4.018   4.210  28.715  0.00  0.00      PROA  
ATOM   3044  CA  PRO P 586      -2.975   2.611  25.852  0.00  0.00      PROA  
ATOM   3045  HA  PRO P 586      -3.028   3.379  25.094  0.00  0.00      PROA  
ATOM   3046  CB  PRO P 586      -1.756   2.719  26.753  0.00  0.00      PROA  
ATOM   3047  HB1 PRO P 586      -0.880   2.979  26.122  0.00  0.00      PROA  
ATOM   3048  HB2 PRO P 586      -1.416   1.789  27.256  0.00  0.00      PROA  
ATOM   3049  CG  PRO P 586      -2.072   3.807  27.741  0.00  0.00      PROA  
ATOM   3050  HG1 PRO P 586      -1.332   3.899  28.565  0.00  0.00      PROA  
ATOM   3051  HG2 PRO P 586      -2.054   4.733  27.128  0.00  0.00      PROA  
ATOM   3052  C   PRO P 586      -3.091   1.328  25.015  0.00  0.00      PROA  
ATOM   3053  O   PRO P 586      -3.769   0.403  25.416  0.00  0.00      PROA  
ATOM   3054  N   ASN P 587      -2.528   1.465  23.778  0.00  0.00      PROA  
ATOM   3055  HN  ASN P 587      -2.064   2.320  23.559  0.00  0.00      PROA  
ATOM   3056  CA  ASN P 587      -2.711   0.641  22.574  0.00  0.00      PROA  
ATOM   3057  HA  ASN P 587      -2.171   1.079  21.747  0.00  0.00      PROA  
ATOM   3058  CB  ASN P 587      -2.080  -0.768  22.794  0.00  0.00      PROA  
ATOM   3059  HB1 ASN P 587      -2.123  -1.443  21.913  0.00  0.00      PROA  
ATOM   3060  HB2 ASN P 587      -2.550  -1.245  23.681  0.00  0.00      PROA  
ATOM   3061  CG  ASN P 587      -0.554  -0.678  23.093  0.00  0.00      PROA  
ATOM   3062  OD1 ASN P 587       0.119   0.104  22.418  0.00  0.00      PROA  
ATOM   3063  ND2 ASN P 587      -0.050  -1.550  23.985  0.00  0.00      PROA  
ATOM   3064 HD21 ASN P 587       0.928  -1.758  23.996  0.00  0.00      PROA  
ATOM   3065 HD22 ASN P 587      -0.642  -2.121  24.555  0.00  0.00      PROA  
ATOM   3066  C   ASN P 587      -4.126   0.501  22.141  0.00  0.00      PROA  
ATOM   3067  O   ASN P 587      -4.398  -0.172  21.138  0.00  0.00      PROA  
ATOM   3068  N   THR P 588      -5.167   1.235  22.660  0.00  0.00      PROA  
ATOM   3069  HN  THR P 588      -5.058   1.856  23.433  0.00  0.00      PROA  
ATOM   3070  CA  THR P 588      -6.529   0.950  22.239  0.00  0.00      PROA  
ATOM   3071  HA  THR P 588      -6.598  -0.123  22.140  0.00  0.00      PROA  
ATOM   3072  CB  THR P 588      -7.639   1.336  23.246  0.00  0.00      PROA  
ATOM   3073  HB  THR P 588      -7.751   2.429  23.412  0.00  0.00      PROA  
ATOM   3074  OG1 THR P 588      -7.381   0.613  24.475  0.00  0.00      PROA  
ATOM   3075  HG1 THR P 588      -6.625   1.038  24.888  0.00  0.00      PROA  
ATOM   3076  CG2 THR P 588      -9.027   0.773  22.730  0.00  0.00      PROA  
ATOM   3077 HG21 THR P 588      -8.921  -0.266  22.351  0.00  0.00      PROA  
ATOM   3078 HG22 THR P 588      -9.389   1.370  21.866  0.00  0.00      PROA  
ATOM   3079 HG23 THR P 588      -9.789   0.729  23.537  0.00  0.00      PROA  
ATOM   3080  C   THR P 588      -6.898   1.554  20.834  0.00  0.00      PROA  
ATOM   3081  O   THR P 588      -7.376   0.821  19.929  0.00  0.00      PROA  
ATOM   3082  N   ALA P 589      -6.639   2.851  20.646  0.00  0.00      PROA  
ATOM   3083  HN  ALA P 589      -6.250   3.332  21.428  0.00  0.00      PROA  
ATOM   3084  CA  ALA P 589      -6.886   3.576  19.445  0.00  0.00      PROA  
ATOM   3085  HA  ALA P 589      -7.927   3.576  19.160  0.00  0.00      PROA  
ATOM   3086  CB  ALA P 589      -6.726   5.098  19.766  0.00  0.00      PROA  
ATOM   3087  HB1 ALA P 589      -7.407   5.490  20.552  0.00  0.00      PROA  
ATOM   3088  HB2 ALA P 589      -6.901   5.633  18.808  0.00  0.00      PROA  
ATOM   3089  HB3 ALA P 589      -5.676   5.357  20.021  0.00  0.00      PROA  
ATOM   3090  C   ALA P 589      -6.008   3.141  18.358  0.00  0.00      PROA  
ATOM   3091  O   ALA P 589      -6.460   2.865  17.284  0.00  0.00      PROA  
ATOM   3092  N   LEU P 590      -4.717   2.905  18.734  0.00  0.00      PROA  
ATOM   3093  HN  LEU P 590      -4.347   3.157  19.625  0.00  0.00      PROA  
ATOM   3094  CA  LEU P 590      -3.673   2.566  17.743  0.00  0.00      PROA  
ATOM   3095  HA  LEU P 590      -3.640   3.275  16.930  0.00  0.00      PROA  
ATOM   3096  CB  LEU P 590      -2.268   2.661  18.473  0.00  0.00      PROA  
ATOM   3097  HB1 LEU P 590      -1.606   1.927  17.966  0.00  0.00      PROA  
ATOM   3098  HB2 LEU P 590      -2.398   2.352  19.532  0.00  0.00      PROA  
ATOM   3099  CG  LEU P 590      -1.579   4.053  18.477  0.00  0.00      PROA  
ATOM   3100  HG  LEU P 590      -0.592   3.886  18.961  0.00  0.00      PROA  
ATOM   3101  CD1 LEU P 590      -1.301   4.550  17.066  0.00  0.00      PROA  
ATOM   3102 HD11 LEU P 590      -2.276   4.838  16.620  0.00  0.00      PROA  
ATOM   3103 HD12 LEU P 590      -0.777   3.744  16.509  0.00  0.00      PROA  
ATOM   3104 HD13 LEU P 590      -0.736   5.506  17.112  0.00  0.00      PROA  
ATOM   3105  CD2 LEU P 590      -2.378   5.143  19.282  0.00  0.00      PROA  
ATOM   3106 HD21 LEU P 590      -2.632   4.795  20.306  0.00  0.00      PROA  
ATOM   3107 HD22 LEU P 590      -3.290   5.546  18.791  0.00  0.00      PROA  
ATOM   3108 HD23 LEU P 590      -1.712   6.011  19.473  0.00  0.00      PROA  
ATOM   3109  C   LEU P 590      -3.851   1.089  17.311  0.00  0.00      PROA  
ATOM   3110  O   LEU P 590      -3.475   0.710  16.169  0.00  0.00      PROA  
ATOM   3111  N   LEU P 591      -4.452   0.264  18.165  0.00  0.00      PROA  
ATOM   3112  HN  LEU P 591      -4.692   0.562  19.085  0.00  0.00      PROA  
ATOM   3113  CA  LEU P 591      -4.728  -1.050  17.657  0.00  0.00      PROA  
ATOM   3114  HA  LEU P 591      -3.858  -1.432  17.143  0.00  0.00      PROA  
ATOM   3115  CB  LEU P 591      -5.232  -1.921  18.815  0.00  0.00      PROA  
ATOM   3116  HB1 LEU P 591      -5.946  -1.230  19.312  0.00  0.00      PROA  
ATOM   3117  HB2 LEU P 591      -4.489  -2.006  19.637  0.00  0.00      PROA  
ATOM   3118  CG  LEU P 591      -5.814  -3.345  18.470  0.00  0.00      PROA  
ATOM   3119  HG  LEU P 591      -6.774  -3.237  17.922  0.00  0.00      PROA  
ATOM   3120  CD1 LEU P 591      -4.806  -4.211  17.668  0.00  0.00      PROA  
ATOM   3121 HD11 LEU P 591      -4.751  -3.806  16.634  0.00  0.00      PROA  
ATOM   3122 HD12 LEU P 591      -5.320  -5.188  17.550  0.00  0.00      PROA  
ATOM   3123 HD13 LEU P 591      -3.840  -4.203  18.216  0.00  0.00      PROA  
ATOM   3124  CD2 LEU P 591      -6.258  -3.879  19.839  0.00  0.00      PROA  
ATOM   3125 HD21 LEU P 591      -5.396  -4.237  20.443  0.00  0.00      PROA  
ATOM   3126 HD22 LEU P 591      -6.902  -4.774  19.703  0.00  0.00      PROA  
ATOM   3127 HD23 LEU P 591      -6.902  -3.136  20.355  0.00  0.00      PROA  
ATOM   3128  C   LEU P 591      -5.813  -0.998  16.641  0.00  0.00      PROA  
ATOM   3129  O   LEU P 591      -5.790  -1.475  15.569  0.00  0.00      PROA  
ATOM   3130  N   SER P 592      -6.937  -0.172  16.961  0.00  0.00      PROA  
ATOM   3131  HN  SER P 592      -6.790   0.340  17.803  0.00  0.00      PROA  
ATOM   3132  CA  SER P 592      -7.979   0.010  16.038  0.00  0.00      PROA  
ATOM   3133  HA  SER P 592      -8.302  -0.994  15.808  0.00  0.00      PROA  
ATOM   3134  CB  SER P 592      -9.080   0.918  16.591  0.00  0.00      PROA  
ATOM   3135  HB1 SER P 592      -9.878   0.974  15.820  0.00  0.00      PROA  
ATOM   3136  HB2 SER P 592      -8.776   1.951  16.864  0.00  0.00      PROA  
ATOM   3137  OG  SER P 592      -9.649   0.301  17.734  0.00  0.00      PROA  
ATOM   3138  HG1 SER P 592      -9.084   0.547  18.470  0.00  0.00      PROA  
ATOM   3139  C   SER P 592      -7.529   0.636  14.718  0.00  0.00      PROA  
ATOM   3140  O   SER P 592      -7.857   0.154  13.627  0.00  0.00      PROA  
ATOM   3141  N   LEU P 593      -6.631   1.665  14.825  0.00  0.00      PROA  
ATOM   3142  HN  LEU P 593      -6.421   2.111  15.692  0.00  0.00      PROA  
ATOM   3143  CA  LEU P 593      -5.871   2.198  13.747  0.00  0.00      PROA  
ATOM   3144  HA  LEU P 593      -6.553   2.530  12.979  0.00  0.00      PROA  
ATOM   3145  CB  LEU P 593      -4.941   3.295  14.277  0.00  0.00      PROA  
ATOM   3146  HB1 LEU P 593      -4.243   2.806  14.989  0.00  0.00      PROA  
ATOM   3147  HB2 LEU P 593      -5.554   4.020  14.854  0.00  0.00      PROA  
ATOM   3148  CG  LEU P 593      -4.133   4.063  13.170  0.00  0.00      PROA  
ATOM   3149  HG  LEU P 593      -3.358   3.375  12.769  0.00  0.00      PROA  
ATOM   3150  CD1 LEU P 593      -5.003   4.535  12.027  0.00  0.00      PROA  
ATOM   3151 HD11 LEU P 593      -5.310   3.597  11.517  0.00  0.00      PROA  
ATOM   3152 HD12 LEU P 593      -4.410   5.220  11.384  0.00  0.00      PROA  
ATOM   3153 HD13 LEU P 593      -5.967   4.944  12.397  0.00  0.00      PROA  
ATOM   3154  CD2 LEU P 593      -3.401   5.299  13.704  0.00  0.00      PROA  
ATOM   3155 HD21 LEU P 593      -4.123   6.009  14.161  0.00  0.00      PROA  
ATOM   3156 HD22 LEU P 593      -2.844   5.770  12.866  0.00  0.00      PROA  
ATOM   3157 HD23 LEU P 593      -2.647   4.991  14.459  0.00  0.00      PROA  
ATOM   3158  C   LEU P 593      -5.149   1.150  12.827  0.00  0.00      PROA  
ATOM   3159  O   LEU P 593      -5.270   1.239  11.637  0.00  0.00      PROA  
ATOM   3160  N   VAL P 594      -4.337   0.295  13.427  0.00  0.00      PROA  
ATOM   3161  HN  VAL P 594      -4.163   0.187  14.403  0.00  0.00      PROA  
ATOM   3162  CA  VAL P 594      -3.609  -0.687  12.675  0.00  0.00      PROA  
ATOM   3163  HA  VAL P 594      -3.087  -0.224  11.850  0.00  0.00      PROA  
ATOM   3164  CB  VAL P 594      -2.510  -1.354  13.579  0.00  0.00      PROA  
ATOM   3165  HB  VAL P 594      -3.013  -1.592  14.541  0.00  0.00      PROA  
ATOM   3166  CG1 VAL P 594      -2.045  -2.748  12.947  0.00  0.00      PROA  
ATOM   3167 HG11 VAL P 594      -2.782  -3.553  13.154  0.00  0.00      PROA  
ATOM   3168 HG12 VAL P 594      -1.113  -3.078  13.453  0.00  0.00      PROA  
ATOM   3169 HG13 VAL P 594      -1.850  -2.671  11.856  0.00  0.00      PROA  
ATOM   3170  CG2 VAL P 594      -1.290  -0.406  13.798  0.00  0.00      PROA  
ATOM   3171 HG21 VAL P 594      -0.875  -0.317  12.771  0.00  0.00      PROA  
ATOM   3172 HG22 VAL P 594      -0.560  -0.893  14.480  0.00  0.00      PROA  
ATOM   3173 HG23 VAL P 594      -1.664   0.508  14.306  0.00  0.00      PROA  
ATOM   3174  C   VAL P 594      -4.545  -1.764  11.992  0.00  0.00      PROA  
ATOM   3175  O   VAL P 594      -4.336  -2.216  10.857  0.00  0.00      PROA  
ATOM   3176  N   LEU P 595      -5.590  -2.225  12.712  0.00  0.00      PROA  
ATOM   3177  HN  LEU P 595      -5.759  -2.004  13.670  0.00  0.00      PROA  
ATOM   3178  CA  LEU P 595      -6.716  -3.019  12.130  0.00  0.00      PROA  
ATOM   3179  HA  LEU P 595      -6.315  -3.983  11.856  0.00  0.00      PROA  
ATOM   3180  CB  LEU P 595      -7.744  -3.266  13.274  0.00  0.00      PROA  
ATOM   3181  HB1 LEU P 595      -8.727  -3.554  12.844  0.00  0.00      PROA  
ATOM   3182  HB2 LEU P 595      -7.812  -2.324  13.859  0.00  0.00      PROA  
ATOM   3183  CG  LEU P 595      -7.385  -4.379  14.312  0.00  0.00      PROA  
ATOM   3184  HG  LEU P 595      -6.508  -4.041  14.904  0.00  0.00      PROA  
ATOM   3185  CD1 LEU P 595      -8.541  -4.554  15.276  0.00  0.00      PROA  
ATOM   3186 HD11 LEU P 595      -8.284  -5.436  15.901  0.00  0.00      PROA  
ATOM   3187 HD12 LEU P 595      -9.557  -4.821  14.915  0.00  0.00      PROA  
ATOM   3188 HD13 LEU P 595      -8.583  -3.711  15.998  0.00  0.00      PROA  
ATOM   3189  CD2 LEU P 595      -7.069  -5.721  13.736  0.00  0.00      PROA  
ATOM   3190 HD21 LEU P 595      -6.159  -5.760  13.100  0.00  0.00      PROA  
ATOM   3191 HD22 LEU P 595      -7.992  -6.120  13.264  0.00  0.00      PROA  
ATOM   3192 HD23 LEU P 595      -6.832  -6.489  14.502  0.00  0.00      PROA  
ATOM   3193  C   LEU P 595      -7.406  -2.357  10.864  0.00  0.00      PROA  
ATOM   3194  O   LEU P 595      -7.321  -2.962   9.794  0.00  0.00      PROA  
ATOM   3195  N   MET P 596      -7.920  -1.159  10.947  0.00  0.00      PROA  
ATOM   3196  HN  MET P 596      -7.800  -0.623  11.778  0.00  0.00      PROA  
ATOM   3197  CA  MET P 596      -8.359  -0.446   9.835  0.00  0.00      PROA  
ATOM   3198  HA  MET P 596      -9.289  -0.851   9.464  0.00  0.00      PROA  
ATOM   3199  CB  MET P 596      -8.971   0.856  10.244  0.00  0.00      PROA  
ATOM   3200  HB1 MET P 596      -9.150   1.394   9.288  0.00  0.00      PROA  
ATOM   3201  HB2 MET P 596      -8.268   1.544  10.760  0.00  0.00      PROA  
ATOM   3202  CG  MET P 596     -10.296   0.655  11.033  0.00  0.00      PROA  
ATOM   3203  HG1 MET P 596      -9.994   0.310  12.045  0.00  0.00      PROA  
ATOM   3204  HG2 MET P 596     -10.994  -0.010  10.482  0.00  0.00      PROA  
ATOM   3205  SD  MET P 596     -10.960   2.342  11.174  0.00  0.00      PROA  
ATOM   3206  CE  MET P 596     -12.476   1.954  12.100  0.00  0.00      PROA  
ATOM   3207  HE1 MET P 596     -13.252   2.739  12.229  0.00  0.00      PROA  
ATOM   3208  HE2 MET P 596     -12.219   1.458  13.060  0.00  0.00      PROA  
ATOM   3209  HE3 MET P 596     -12.925   1.167  11.457  0.00  0.00      PROA  
ATOM   3210  C   MET P 596      -7.418  -0.239   8.675  0.00  0.00      PROA  
ATOM   3211  O   MET P 596      -7.619  -0.716   7.558  0.00  0.00      PROA  
ATOM   3212  N   ALA P 597      -6.276   0.403   9.001  0.00  0.00      PROA  
ATOM   3213  HN  ALA P 597      -6.053   0.732   9.916  0.00  0.00      PROA  
ATOM   3214  CA  ALA P 597      -5.172   0.665   8.105  0.00  0.00      PROA  
ATOM   3215  HA  ALA P 597      -5.569   1.346   7.367  0.00  0.00      PROA  
ATOM   3216  CB  ALA P 597      -4.074   1.324   8.964  0.00  0.00      PROA  
ATOM   3217  HB1 ALA P 597      -3.738   0.715   9.830  0.00  0.00      PROA  
ATOM   3218  HB2 ALA P 597      -4.311   2.360   9.287  0.00  0.00      PROA  
ATOM   3219  HB3 ALA P 597      -3.147   1.453   8.367  0.00  0.00      PROA  
ATOM   3220  C   ALA P 597      -4.500  -0.537   7.429  0.00  0.00      PROA  
ATOM   3221  O   ALA P 597      -4.436  -0.561   6.215  0.00  0.00      PROA  
ATOM   3222  N   GLY P 598      -4.027  -1.489   8.210  0.00  0.00      PROA  
ATOM   3223  HN  GLY P 598      -4.098  -1.344   9.194  0.00  0.00      PROA  
ATOM   3224  CA  GLY P 598      -3.371  -2.701   7.760  0.00  0.00      PROA  
ATOM   3225  HA1 GLY P 598      -3.142  -3.303   8.627  0.00  0.00      PROA  
ATOM   3226  HA2 GLY P 598      -2.606  -2.469   7.034  0.00  0.00      PROA  
ATOM   3227  C   GLY P 598      -4.308  -3.519   6.860  0.00  0.00      PROA  
ATOM   3228  O   GLY P 598      -3.809  -4.090   5.879  0.00  0.00      PROA  
ATOM   3229  N   THR P 599      -5.614  -3.661   7.174  0.00  0.00      PROA  
ATOM   3230  HN  THR P 599      -5.974  -3.207   7.986  0.00  0.00      PROA  
ATOM   3231  CA  THR P 599      -6.550  -4.194   6.189  0.00  0.00      PROA  
ATOM   3232  HA  THR P 599      -6.307  -5.220   5.954  0.00  0.00      PROA  
ATOM   3233  CB  THR P 599      -7.992  -4.195   6.682  0.00  0.00      PROA  
ATOM   3234  HB  THR P 599      -8.501  -3.213   6.779  0.00  0.00      PROA  
ATOM   3235  OG1 THR P 599      -8.060  -4.935   7.858  0.00  0.00      PROA  
ATOM   3236  HG1 THR P 599      -7.829  -4.403   8.624  0.00  0.00      PROA  
ATOM   3237  CG2 THR P 599      -9.010  -4.846   5.666  0.00  0.00      PROA  
ATOM   3238 HG21 THR P 599      -9.964  -5.056   6.195  0.00  0.00      PROA  
ATOM   3239 HG22 THR P 599      -8.569  -5.770   5.235  0.00  0.00      PROA  
ATOM   3240 HG23 THR P 599      -9.251  -4.110   4.869  0.00  0.00      PROA  
ATOM   3241  C   THR P 599      -6.603  -3.408   4.916  0.00  0.00      PROA  
ATOM   3242  O   THR P 599      -6.574  -4.012   3.839  0.00  0.00      PROA  
ATOM   3243  N   PHE P 600      -6.705  -2.084   5.015  0.00  0.00      PROA  
ATOM   3244  HN  PHE P 600      -6.658  -1.695   5.932  0.00  0.00      PROA  
ATOM   3245  CA  PHE P 600      -6.819  -1.222   3.783  0.00  0.00      PROA  
ATOM   3246  HA  PHE P 600      -7.627  -1.446   3.102  0.00  0.00      PROA  
ATOM   3247  CB  PHE P 600      -7.032   0.219   4.227  0.00  0.00      PROA  
ATOM   3248  HB1 PHE P 600      -6.273   0.626   4.929  0.00  0.00      PROA  
ATOM   3249  HB2 PHE P 600      -7.991   0.193   4.787  0.00  0.00      PROA  
ATOM   3250  CG  PHE P 600      -7.375   1.244   3.118  0.00  0.00      PROA  
ATOM   3251  CD1 PHE P 600      -8.425   1.093   2.191  0.00  0.00      PROA  
ATOM   3252  HD1 PHE P 600      -9.069   0.226   2.221  0.00  0.00      PROA  
ATOM   3253  CE1 PHE P 600      -8.669   2.037   1.198  0.00  0.00      PROA  
ATOM   3254  HE1 PHE P 600      -9.475   1.780   0.528  0.00  0.00      PROA  
ATOM   3255  CZ  PHE P 600      -7.949   3.228   1.178  0.00  0.00      PROA  
ATOM   3256  HZ  PHE P 600      -8.236   3.973   0.451  0.00  0.00      PROA  
ATOM   3257  CD2 PHE P 600      -6.621   2.395   3.034  0.00  0.00      PROA  
ATOM   3258  HD2 PHE P 600      -5.858   2.578   3.776  0.00  0.00      PROA  
ATOM   3259  CE2 PHE P 600      -6.925   3.333   2.065  0.00  0.00      PROA  
ATOM   3260  HE2 PHE P 600      -6.318   4.225   2.028  0.00  0.00      PROA  
ATOM   3261  C   PHE P 600      -5.513  -1.185   2.942  0.00  0.00      PROA  
ATOM   3262  O   PHE P 600      -5.522  -1.338   1.708  0.00  0.00      PROA  
ATOM   3263  N   PHE P 601      -4.337  -1.177   3.529  0.00  0.00      PROA  
ATOM   3264  HN  PHE P 601      -4.218  -1.084   4.515  0.00  0.00      PROA  
ATOM   3265  CA  PHE P 601      -3.147  -1.047   2.718  0.00  0.00      PROA  
ATOM   3266  HA  PHE P 601      -3.391  -0.429   1.866  0.00  0.00      PROA  
ATOM   3267  CB  PHE P 601      -1.924  -0.586   3.576  0.00  0.00      PROA  
ATOM   3268  HB1 PHE P 601      -1.109  -0.487   2.826  0.00  0.00      PROA  
ATOM   3269  HB2 PHE P 601      -1.605  -1.351   4.316  0.00  0.00      PROA  
ATOM   3270  CG  PHE P 601      -2.217   0.812   4.225  0.00  0.00      PROA  
ATOM   3271  CD1 PHE P 601      -2.682   1.891   3.412  0.00  0.00      PROA  
ATOM   3272  HD1 PHE P 601      -2.972   1.777   2.378  0.00  0.00      PROA  
ATOM   3273  CE1 PHE P 601      -2.808   3.144   3.941  0.00  0.00      PROA  
ATOM   3274  HE1 PHE P 601      -3.060   3.966   3.287  0.00  0.00      PROA  
ATOM   3275  CZ  PHE P 601      -2.282   3.448   5.174  0.00  0.00      PROA  
ATOM   3276  HZ  PHE P 601      -2.302   4.460   5.550  0.00  0.00      PROA  
ATOM   3277  CD2 PHE P 601      -1.800   1.088   5.554  0.00  0.00      PROA  
ATOM   3278  HD2 PHE P 601      -1.361   0.328   6.184  0.00  0.00      PROA  
ATOM   3279  CE2 PHE P 601      -1.794   2.414   6.025  0.00  0.00      PROA  
ATOM   3280  HE2 PHE P 601      -1.403   2.518   7.026  0.00  0.00      PROA  
ATOM   3281  C   PHE P 601      -2.864  -2.443   2.126  0.00  0.00      PROA  
ATOM   3282  O   PHE P 601      -2.537  -2.530   0.940  0.00  0.00      PROA  
ATOM   3283  N   LEU P 602      -3.055  -3.533   2.820  0.00  0.00      PROA  
ATOM   3284  HN  LEU P 602      -3.520  -3.555   3.702  0.00  0.00      PROA  
ATOM   3285  CA  LEU P 602      -2.905  -4.868   2.292  0.00  0.00      PROA  
ATOM   3286  HA  LEU P 602      -1.847  -4.958   2.098  0.00  0.00      PROA  
ATOM   3287  CB  LEU P 602      -3.332  -5.943   3.439  0.00  0.00      PROA  
ATOM   3288  HB1 LEU P 602      -4.369  -5.737   3.780  0.00  0.00      PROA  
ATOM   3289  HB2 LEU P 602      -2.748  -5.627   4.329  0.00  0.00      PROA  
ATOM   3290  CG  LEU P 602      -3.306  -7.382   2.999  0.00  0.00      PROA  
ATOM   3291  HG  LEU P 602      -4.038  -7.645   2.206  0.00  0.00      PROA  
ATOM   3292  CD1 LEU P 602      -1.914  -7.666   2.329  0.00  0.00      PROA  
ATOM   3293 HD11 LEU P 602      -1.158  -7.333   3.072  0.00  0.00      PROA  
ATOM   3294 HD12 LEU P 602      -1.842  -7.103   1.374  0.00  0.00      PROA  
ATOM   3295 HD13 LEU P 602      -1.799  -8.748   2.105  0.00  0.00      PROA  
ATOM   3296  CD2 LEU P 602      -3.556  -8.284   4.194  0.00  0.00      PROA  
ATOM   3297 HD21 LEU P 602      -2.773  -8.118   4.964  0.00  0.00      PROA  
ATOM   3298 HD22 LEU P 602      -3.587  -9.354   3.896  0.00  0.00      PROA  
ATOM   3299 HD23 LEU P 602      -4.557  -8.104   4.641  0.00  0.00      PROA  
ATOM   3300  C   LEU P 602      -3.752  -5.164   1.078  0.00  0.00      PROA  
ATOM   3301  O   LEU P 602      -3.240  -5.669   0.072  0.00  0.00      PROA  
ATOM   3302  N   ALA P 603      -5.040  -4.713   1.091  0.00  0.00      PROA  
ATOM   3303  HN  ALA P 603      -5.371  -4.176   1.864  0.00  0.00      PROA  
ATOM   3304  CA  ALA P 603      -6.003  -4.931  -0.039  0.00  0.00      PROA  
ATOM   3305  HA  ALA P 603      -5.969  -5.974  -0.315  0.00  0.00      PROA  
ATOM   3306  CB  ALA P 603      -7.372  -4.540   0.518  0.00  0.00      PROA  
ATOM   3307  HB1 ALA P 603      -8.247  -4.546  -0.166  0.00  0.00      PROA  
ATOM   3308  HB2 ALA P 603      -7.314  -3.546   1.012  0.00  0.00      PROA  
ATOM   3309  HB3 ALA P 603      -7.679  -5.300   1.267  0.00  0.00      PROA  
ATOM   3310  C   ALA P 603      -5.842  -3.958  -1.286  0.00  0.00      PROA  
ATOM   3311  O   ALA P 603      -6.134  -4.330  -2.448  0.00  0.00      PROA  
ATOM   3312  N   MET P 604      -5.314  -2.762  -0.896  0.00  0.00      PROA  
ATOM   3313  HN  MET P 604      -5.144  -2.534   0.060  0.00  0.00      PROA  
ATOM   3314  CA  MET P 604      -4.983  -1.756  -1.951  0.00  0.00      PROA  
ATOM   3315  HA  MET P 604      -5.793  -1.622  -2.652  0.00  0.00      PROA  
ATOM   3316  CB  MET P 604      -4.635  -0.379  -1.354  0.00  0.00      PROA  
ATOM   3317  HB1 MET P 604      -4.013   0.194  -2.074  0.00  0.00      PROA  
ATOM   3318  HB2 MET P 604      -3.953  -0.752  -0.561  0.00  0.00      PROA  
ATOM   3319  CG  MET P 604      -5.977   0.433  -1.087  0.00  0.00      PROA  
ATOM   3320  HG1 MET P 604      -5.613   1.388  -0.651  0.00  0.00      PROA  
ATOM   3321  HG2 MET P 604      -6.494  -0.142  -0.289  0.00  0.00      PROA  
ATOM   3322  SD  MET P 604      -7.109   0.767  -2.487  0.00  0.00      PROA  
ATOM   3323  CE  MET P 604      -6.034   1.863  -3.447  0.00  0.00      PROA  
ATOM   3324  HE1 MET P 604      -6.127   2.925  -3.132  0.00  0.00      PROA  
ATOM   3325  HE2 MET P 604      -6.114   1.779  -4.552  0.00  0.00      PROA  
ATOM   3326  HE3 MET P 604      -4.976   1.591  -3.244  0.00  0.00      PROA  
ATOM   3327  C   MET P 604      -3.826  -2.336  -2.754  0.00  0.00      PROA  
ATOM   3328  O   MET P 604      -3.898  -2.342  -3.965  0.00  0.00      PROA  
ATOM   3329  N   MET P 605      -2.817  -2.964  -2.152  0.00  0.00      PROA  
ATOM   3330  HN  MET P 605      -2.720  -2.963  -1.160  0.00  0.00      PROA  
ATOM   3331  CA  MET P 605      -1.895  -3.843  -2.814  0.00  0.00      PROA  
ATOM   3332  HA  MET P 605      -1.458  -3.241  -3.597  0.00  0.00      PROA  
ATOM   3333  CB  MET P 605      -0.782  -4.260  -1.849  0.00  0.00      PROA  
ATOM   3334  HB1 MET P 605      -0.150  -5.055  -2.299  0.00  0.00      PROA  
ATOM   3335  HB2 MET P 605      -1.097  -4.710  -0.882  0.00  0.00      PROA  
ATOM   3336  CG  MET P 605       0.149  -3.101  -1.507  0.00  0.00      PROA  
ATOM   3337  HG1 MET P 605       0.880  -3.509  -0.776  0.00  0.00      PROA  
ATOM   3338  HG2 MET P 605      -0.384  -2.304  -0.946  0.00  0.00      PROA  
ATOM   3339  SD  MET P 605       1.135  -2.460  -2.854  0.00  0.00      PROA  
ATOM   3340  CE  MET P 605       2.390  -3.678  -3.047  0.00  0.00      PROA  
ATOM   3341  HE1 MET P 605       3.339  -3.432  -2.525  0.00  0.00      PROA  
ATOM   3342  HE2 MET P 605       2.548  -3.849  -4.134  0.00  0.00      PROA  
ATOM   3343  HE3 MET P 605       2.044  -4.660  -2.659  0.00  0.00      PROA  
ATOM   3344  C   MET P 605      -2.449  -5.057  -3.641  0.00  0.00      PROA  
ATOM   3345  O   MET P 605      -1.910  -5.411  -4.704  0.00  0.00      PROA  
ATOM   3346  N   LEU P 606      -3.516  -5.680  -3.240  0.00  0.00      PROA  
ATOM   3347  HN  LEU P 606      -4.068  -5.414  -2.453  0.00  0.00      PROA  
ATOM   3348  CA  LEU P 606      -4.139  -6.788  -4.003  0.00  0.00      PROA  
ATOM   3349  HA  LEU P 606      -3.342  -7.474  -4.247  0.00  0.00      PROA  
ATOM   3350  CB  LEU P 606      -5.026  -7.655  -3.094  0.00  0.00      PROA  
ATOM   3351  HB1 LEU P 606      -5.439  -8.488  -3.702  0.00  0.00      PROA  
ATOM   3352  HB2 LEU P 606      -5.966  -7.122  -2.835  0.00  0.00      PROA  
ATOM   3353  CG  LEU P 606      -4.293  -8.279  -1.873  0.00  0.00      PROA  
ATOM   3354  HG  LEU P 606      -4.162  -7.517  -1.076  0.00  0.00      PROA  
ATOM   3355  CD1 LEU P 606      -5.175  -9.412  -1.286  0.00  0.00      PROA  
ATOM   3356 HD11 LEU P 606      -5.148 -10.302  -1.950  0.00  0.00      PROA  
ATOM   3357 HD12 LEU P 606      -6.173  -8.936  -1.169  0.00  0.00      PROA  
ATOM   3358 HD13 LEU P 606      -4.971  -9.821  -0.273  0.00  0.00      PROA  
ATOM   3359  CD2 LEU P 606      -2.837  -8.765  -2.242  0.00  0.00      PROA  
ATOM   3360 HD21 LEU P 606      -2.425  -9.306  -1.364  0.00  0.00      PROA  
ATOM   3361 HD22 LEU P 606      -2.227  -7.939  -2.666  0.00  0.00      PROA  
ATOM   3362 HD23 LEU P 606      -2.984  -9.549  -3.015  0.00  0.00      PROA  
ATOM   3363  C   LEU P 606      -4.714  -6.283  -5.354  0.00  0.00      PROA  
ATOM   3364  O   LEU P 606      -4.482  -6.836  -6.429  0.00  0.00      PROA  
ATOM   3365  N   ARG P 607      -5.378  -5.123  -5.331  0.00  0.00      PROA  
ATOM   3366  HN  ARG P 607      -5.720  -4.770  -4.463  0.00  0.00      PROA  
ATOM   3367  CA  ARG P 607      -5.706  -4.359  -6.515  0.00  0.00      PROA  
ATOM   3368  HA  ARG P 607      -6.471  -4.866  -7.083  0.00  0.00      PROA  
ATOM   3369  CB  ARG P 607      -6.582  -3.155  -6.026  0.00  0.00      PROA  
ATOM   3370  HB1 ARG P 607      -6.129  -2.845  -5.060  0.00  0.00      PROA  
ATOM   3371  HB2 ARG P 607      -7.614  -3.459  -5.749  0.00  0.00      PROA  
ATOM   3372  CG  ARG P 607      -6.814  -1.909  -6.933  0.00  0.00      PROA  
ATOM   3373  HG1 ARG P 607      -5.814  -1.425  -6.966  0.00  0.00      PROA  
ATOM   3374  HG2 ARG P 607      -7.505  -1.233  -6.385  0.00  0.00      PROA  
ATOM   3375  CD  ARG P 607      -7.192  -2.130  -8.395  0.00  0.00      PROA  
ATOM   3376  HD1 ARG P 607      -6.561  -2.832  -8.982  0.00  0.00      PROA  
ATOM   3377  HD2 ARG P 607      -7.332  -1.128  -8.853  0.00  0.00      PROA  
ATOM   3378  NE  ARG P 607      -8.474  -2.864  -8.292  0.00  0.00      PROA  
ATOM   3379  HE  ARG P 607      -8.844  -3.083  -7.389  0.00  0.00      PROA  
ATOM   3380  CZ  ARG P 607      -9.324  -3.007  -9.322  0.00  0.00      PROA  
ATOM   3381  NH1 ARG P 607      -8.903  -2.899 -10.515  0.00  0.00      PROA  
ATOM   3382 HH11 ARG P 607      -7.908  -2.958 -10.603  0.00  0.00      PROA  
ATOM   3383 HH12 ARG P 607      -9.500  -3.138 -11.281  0.00  0.00      PROA  
ATOM   3384  NH2 ARG P 607     -10.513  -3.439  -9.104  0.00  0.00      PROA  
ATOM   3385 HH21 ARG P 607     -10.882  -3.765  -8.233  0.00  0.00      PROA  
ATOM   3386 HH22 ARG P 607     -11.150  -3.508  -9.872  0.00  0.00      PROA  
ATOM   3387  C   ARG P 607      -4.456  -4.019  -7.332  0.00  0.00      PROA  
ATOM   3388  O   ARG P 607      -4.461  -4.110  -8.541  0.00  0.00      PROA  
ATOM   3389  N   LYS P 608      -3.303  -3.551  -6.701  0.00  0.00      PROA  
ATOM   3390  HN  LYS P 608      -3.310  -3.538  -5.704  0.00  0.00      PROA  
ATOM   3391  CA  LYS P 608      -2.098  -3.254  -7.406  0.00  0.00      PROA  
ATOM   3392  HA  LYS P 608      -2.336  -2.554  -8.193  0.00  0.00      PROA  
ATOM   3393  CB  LYS P 608      -1.064  -2.531  -6.492  0.00  0.00      PROA  
ATOM   3394  HB1 LYS P 608      -0.854  -3.160  -5.601  0.00  0.00      PROA  
ATOM   3395  HB2 LYS P 608      -1.483  -1.583  -6.093  0.00  0.00      PROA  
ATOM   3396  CG  LYS P 608       0.300  -2.243  -7.119  0.00  0.00      PROA  
ATOM   3397  HG1 LYS P 608       0.875  -3.129  -7.463  0.00  0.00      PROA  
ATOM   3398  HG2 LYS P 608       0.860  -1.712  -6.321  0.00  0.00      PROA  
ATOM   3399  CD  LYS P 608       0.168  -1.297  -8.397  0.00  0.00      PROA  
ATOM   3400  HD1 LYS P 608      -0.259  -0.354  -7.993  0.00  0.00      PROA  
ATOM   3401  HD2 LYS P 608      -0.537  -1.759  -9.120  0.00  0.00      PROA  
ATOM   3402  CE  LYS P 608       1.532  -1.060  -9.124  0.00  0.00      PROA  
ATOM   3403  HE1 LYS P 608       1.841  -1.902  -9.780  0.00  0.00      PROA  
ATOM   3404  HE2 LYS P 608       2.331  -0.819  -8.391  0.00  0.00      PROA  
ATOM   3405  NZ  LYS P 608       1.337   0.133  -9.946  0.00  0.00      PROA  
ATOM   3406  HZ1 LYS P 608       1.238  -0.136 -10.946  0.00  0.00      PROA  
ATOM   3407  HZ2 LYS P 608       2.135   0.794  -9.858  0.00  0.00      PROA  
ATOM   3408  HZ3 LYS P 608       0.457   0.630  -9.700  0.00  0.00      PROA  
ATOM   3409  C   LYS P 608      -1.513  -4.485  -8.163  0.00  0.00      PROA  
ATOM   3410  O   LYS P 608      -1.007  -4.338  -9.233  0.00  0.00      PROA  
ATOM   3411  N   PHE P 609      -1.564  -5.710  -7.581  0.00  0.00      PROA  
ATOM   3412  HN  PHE P 609      -1.760  -5.740  -6.604  0.00  0.00      PROA  
ATOM   3413  CA  PHE P 609      -1.340  -6.982  -8.297  0.00  0.00      PROA  
ATOM   3414  HA  PHE P 609      -0.400  -6.875  -8.818  0.00  0.00      PROA  
ATOM   3415  CB  PHE P 609      -1.318  -8.200  -7.365  0.00  0.00      PROA  
ATOM   3416  HB1 PHE P 609      -1.062  -9.105  -7.956  0.00  0.00      PROA  
ATOM   3417  HB2 PHE P 609      -2.267  -8.285  -6.793  0.00  0.00      PROA  
ATOM   3418  CG  PHE P 609      -0.181  -8.078  -6.330  0.00  0.00      PROA  
ATOM   3419  CD1 PHE P 609      -0.323  -9.063  -5.284  0.00  0.00      PROA  
ATOM   3420  HD1 PHE P 609      -1.132  -9.778  -5.312  0.00  0.00      PROA  
ATOM   3421  CE1 PHE P 609       0.637  -9.101  -4.225  0.00  0.00      PROA  
ATOM   3422  HE1 PHE P 609       0.513  -9.842  -3.449  0.00  0.00      PROA  
ATOM   3423  CZ  PHE P 609       1.494  -7.974  -4.125  0.00  0.00      PROA  
ATOM   3424  HZ  PHE P 609       2.239  -7.996  -3.343  0.00  0.00      PROA  
ATOM   3425  CD2 PHE P 609       0.839  -7.113  -6.222  0.00  0.00      PROA  
ATOM   3426  HD2 PHE P 609       0.970  -6.353  -6.978  0.00  0.00      PROA  
ATOM   3427  CE2 PHE P 609       1.670  -7.055  -5.157  0.00  0.00      PROA  
ATOM   3428  HE2 PHE P 609       2.434  -6.316  -4.968  0.00  0.00      PROA  
ATOM   3429  C   PHE P 609      -2.361  -7.311  -9.412  0.00  0.00      PROA  
ATOM   3430  O   PHE P 609      -2.032  -7.835 -10.466  0.00  0.00      PROA  
ATOM   3431  N   LYS P 610      -3.646  -7.048  -9.148  0.00  0.00      PROA  
ATOM   3432  HN  LYS P 610      -3.843  -6.623  -8.268  0.00  0.00      PROA  
ATOM   3433  CA  LYS P 610      -4.691  -7.302 -10.138  0.00  0.00      PROA  
ATOM   3434  HA  LYS P 610      -4.465  -8.304 -10.472  0.00  0.00      PROA  
ATOM   3435  CB  LYS P 610      -6.091  -7.184  -9.385  0.00  0.00      PROA  
ATOM   3436  HB1 LYS P 610      -6.197  -6.218  -8.846  0.00  0.00      PROA  
ATOM   3437  HB2 LYS P 610      -6.037  -7.961  -8.592  0.00  0.00      PROA  
ATOM   3438  CG  LYS P 610      -7.379  -7.299 -10.250  0.00  0.00      PROA  
ATOM   3439  HG1 LYS P 610      -7.335  -8.219 -10.871  0.00  0.00      PROA  
ATOM   3440  HG2 LYS P 610      -7.480  -6.488 -11.002  0.00  0.00      PROA  
ATOM   3441  CD  LYS P 610      -8.610  -7.431  -9.266  0.00  0.00      PROA  
ATOM   3442  HD1 LYS P 610      -8.466  -6.564  -8.586  0.00  0.00      PROA  
ATOM   3443  HD2 LYS P 610      -8.507  -8.254  -8.527  0.00  0.00      PROA  
ATOM   3444  CE  LYS P 610     -10.026  -7.421  -9.898  0.00  0.00      PROA  
ATOM   3445  HE1 LYS P 610     -10.257  -6.452 -10.390  0.00  0.00      PROA  
ATOM   3446  HE2 LYS P 610     -10.711  -7.438  -9.024  0.00  0.00      PROA  
ATOM   3447  NZ  LYS P 610     -10.263  -8.571 -10.777  0.00  0.00      PROA  
ATOM   3448  HZ1 LYS P 610      -9.669  -8.639 -11.629  0.00  0.00      PROA  
ATOM   3449  HZ2 LYS P 610     -11.226  -8.422 -11.140  0.00  0.00      PROA  
ATOM   3450  HZ3 LYS P 610     -10.174  -9.482 -10.284  0.00  0.00      PROA  
ATOM   3451  C   LYS P 610      -4.674  -6.404 -11.427  0.00  0.00      PROA  
ATOM   3452  O   LYS P 610      -4.982  -6.839 -12.500  0.00  0.00      PROA  
ATOM   3453  N   ASN P 611      -4.353  -5.176 -11.318  0.00  0.00      PROA  
ATOM   3454  HN  ASN P 611      -4.110  -4.923 -10.385  0.00  0.00      PROA  
ATOM   3455  CA  ASN P 611      -4.015  -4.330 -12.450  0.00  0.00      PROA  
ATOM   3456  HA  ASN P 611      -4.678  -4.584 -13.264  0.00  0.00      PROA  
ATOM   3457  CB  ASN P 611      -4.018  -2.862 -12.039  0.00  0.00      PROA  
ATOM   3458  HB1 ASN P 611      -3.630  -2.240 -12.874  0.00  0.00      PROA  
ATOM   3459  HB2 ASN P 611      -3.277  -2.925 -11.214  0.00  0.00      PROA  
ATOM   3460  CG  ASN P 611      -5.436  -2.395 -11.639  0.00  0.00      PROA  
ATOM   3461  OD1 ASN P 611      -6.450  -3.105 -11.666  0.00  0.00      PROA  
ATOM   3462  ND2 ASN P 611      -5.614  -1.075 -11.461  0.00  0.00      PROA  
ATOM   3463 HD21 ASN P 611      -6.533  -0.681 -11.499  0.00  0.00      PROA  
ATOM   3464 HD22 ASN P 611      -4.827  -0.462 -11.402  0.00  0.00      PROA  
ATOM   3465  C   ASN P 611      -2.668  -4.688 -13.116  0.00  0.00      PROA  
ATOM   3466  O   ASN P 611      -2.487  -4.610 -14.362  0.00  0.00      PROA  
ATOM   3467  N   SER P 612      -1.621  -5.221 -12.316  0.00  0.00      PROA  
ATOM   3468  HN  SER P 612      -1.730  -5.290 -11.328  0.00  0.00      PROA  
ATOM   3469  CA  SER P 612      -0.276  -5.502 -12.794  0.00  0.00      PROA  
ATOM   3470  HA  SER P 612       0.144  -4.582 -13.174  0.00  0.00      PROA  
ATOM   3471  CB  SER P 612       0.560  -6.096 -11.636  0.00  0.00      PROA  
ATOM   3472  HB1 SER P 612       0.198  -7.129 -11.451  0.00  0.00      PROA  
ATOM   3473  HB2 SER P 612       0.334  -5.494 -10.730  0.00  0.00      PROA  
ATOM   3474  OG  SER P 612       1.934  -6.204 -11.923  0.00  0.00      PROA  
ATOM   3475  HG1 SER P 612       2.245  -5.302 -12.027  0.00  0.00      PROA  
ATOM   3476  C   SER P 612      -0.181  -6.541 -13.922  0.00  0.00      PROA  
ATOM   3477  O   SER P 612      -0.896  -7.506 -14.079  0.00  0.00      PROA  
ATOM   3478  N   SER P 613       0.821  -6.363 -14.831  0.00  0.00      PROA  
ATOM   3479  HN  SER P 613       1.459  -5.605 -14.721  0.00  0.00      PROA  
ATOM   3480  CA  SER P 613       0.909  -7.223 -16.016  0.00  0.00      PROA  
ATOM   3481  HA  SER P 613       0.020  -7.828 -16.112  0.00  0.00      PROA  
ATOM   3482  CB  SER P 613       1.168  -6.430 -17.327  0.00  0.00      PROA  
ATOM   3483  HB1 SER P 613       2.069  -5.786 -17.244  0.00  0.00      PROA  
ATOM   3484  HB2 SER P 613       0.275  -5.769 -17.322  0.00  0.00      PROA  
ATOM   3485  OG  SER P 613       1.147  -7.331 -18.421  0.00  0.00      PROA  
ATOM   3486  HG1 SER P 613       0.255  -7.345 -18.776  0.00  0.00      PROA  
ATOM   3487  C   SER P 613       2.122  -8.183 -15.663  0.00  0.00      PROA  
ATOM   3488  O   SER P 613       2.445  -9.156 -16.297  0.00  0.00      PROA  
ATOM   3489  N   TYR P 614       2.797  -8.031 -14.515  0.00  0.00      PROA  
ATOM   3490  HN  TYR P 614       2.674  -7.277 -13.875  0.00  0.00      PROA  
ATOM   3491  CA  TYR P 614       3.896  -8.806 -14.053  0.00  0.00      PROA  
ATOM   3492  HA  TYR P 614       4.588  -8.861 -14.879  0.00  0.00      PROA  
ATOM   3493  CB  TYR P 614       4.651  -7.988 -12.904  0.00  0.00      PROA  
ATOM   3494  HB1 TYR P 614       5.434  -8.652 -12.479  0.00  0.00      PROA  
ATOM   3495  HB2 TYR P 614       3.907  -7.805 -12.099  0.00  0.00      PROA  
ATOM   3496  CG  TYR P 614       5.365  -6.695 -13.215  0.00  0.00      PROA  
ATOM   3497  CD1 TYR P 614       5.364  -5.675 -12.208  0.00  0.00      PROA  
ATOM   3498  HD1 TYR P 614       4.953  -5.930 -11.242  0.00  0.00      PROA  
ATOM   3499  CE1 TYR P 614       6.143  -4.556 -12.297  0.00  0.00      PROA  
ATOM   3500  HE1 TYR P 614       6.118  -3.820 -11.508  0.00  0.00      PROA  
ATOM   3501  CZ  TYR P 614       6.789  -4.284 -13.522  0.00  0.00      PROA  
ATOM   3502  OH  TYR P 614       7.414  -3.022 -13.625  0.00  0.00      PROA  
ATOM   3503  HH  TYR P 614       8.084  -3.085 -14.310  0.00  0.00      PROA  
ATOM   3504  CD2 TYR P 614       6.100  -6.396 -14.411  0.00  0.00      PROA  
ATOM   3505  HD2 TYR P 614       6.113  -7.157 -15.177  0.00  0.00      PROA  
ATOM   3506  CE2 TYR P 614       6.808  -5.173 -14.565  0.00  0.00      PROA  
ATOM   3507  HE2 TYR P 614       7.288  -5.022 -15.521  0.00  0.00      PROA  
ATOM   3508  C   TYR P 614       3.637 -10.223 -13.643  0.00  0.00      PROA  
ATOM   3509  O   TYR P 614       4.455 -11.084 -13.898  0.00  0.00      PROA  
ATOM   3510  N   PHE P 615       2.418 -10.458 -13.187  0.00  0.00      PROA  
ATOM   3511  HN  PHE P 615       1.745  -9.729 -13.088  0.00  0.00      PROA  
ATOM   3512  CA  PHE P 615       1.949 -11.741 -12.702  0.00  0.00      PROA  
ATOM   3513  HA  PHE P 615       2.855 -12.330 -12.680  0.00  0.00      PROA  
ATOM   3514  CB  PHE P 615       1.309 -11.627 -11.330  0.00  0.00      PROA  
ATOM   3515  HB1 PHE P 615       1.258 -12.680 -10.980  0.00  0.00      PROA  
ATOM   3516  HB2 PHE P 615       0.336 -11.091 -11.353  0.00  0.00      PROA  
ATOM   3517  CG  PHE P 615       2.187 -10.840 -10.324  0.00  0.00      PROA  
ATOM   3518  CD1 PHE P 615       3.420 -11.331  -9.873  0.00  0.00      PROA  
ATOM   3519  HD1 PHE P 615       3.656 -12.288 -10.313  0.00  0.00      PROA  
ATOM   3520  CE1 PHE P 615       4.198 -10.535  -8.998  0.00  0.00      PROA  
ATOM   3521  HE1 PHE P 615       5.166 -10.903  -8.692  0.00  0.00      PROA  
ATOM   3522  CZ  PHE P 615       3.682  -9.309  -8.479  0.00  0.00      PROA  
ATOM   3523  HZ  PHE P 615       4.266  -8.755  -7.759  0.00  0.00      PROA  
ATOM   3524  CD2 PHE P 615       1.695  -9.593  -9.772  0.00  0.00      PROA  
ATOM   3525  HD2 PHE P 615       0.720  -9.211 -10.034  0.00  0.00      PROA  
ATOM   3526  CE2 PHE P 615       2.465  -8.817  -9.012  0.00  0.00      PROA  
ATOM   3527  HE2 PHE P 615       2.105  -7.903  -8.563  0.00  0.00      PROA  
ATOM   3528  C   PHE P 615       1.059 -12.406 -13.780  0.00  0.00      PROA  
ATOM   3529  O   PHE P 615       0.394 -11.620 -14.432  0.00  0.00      PROA  
ATOM   3530  N   PRO P 616       1.077 -13.645 -14.070  0.00  0.00      PROA  
ATOM   3531  CD  PRO P 616       2.206 -14.483 -13.799  0.00  0.00      PROA  
ATOM   3532  HD1 PRO P 616       2.062 -14.627 -12.707  0.00  0.00      PROA  
ATOM   3533  HD2 PRO P 616       3.230 -14.051 -13.820  0.00  0.00      PROA  
ATOM   3534  CA  PRO P 616       0.144 -14.263 -14.985  0.00  0.00      PROA  
ATOM   3535  HA  PRO P 616       0.419 -13.805 -15.924  0.00  0.00      PROA  
ATOM   3536  CB  PRO P 616       0.525 -15.697 -14.962  0.00  0.00      PROA  
ATOM   3537  HB1 PRO P 616       0.283 -16.303 -15.861  0.00  0.00      PROA  
ATOM   3538  HB2 PRO P 616       0.071 -16.204 -14.084  0.00  0.00      PROA  
ATOM   3539  CG  PRO P 616       2.054 -15.605 -14.806  0.00  0.00      PROA  
ATOM   3540  HG1 PRO P 616       2.432 -16.544 -14.349  0.00  0.00      PROA  
ATOM   3541  HG2 PRO P 616       2.507 -15.309 -15.776  0.00  0.00      PROA  
ATOM   3542  C   PRO P 616      -1.316 -14.088 -14.723  0.00  0.00      PROA  
ATOM   3543  O   PRO P 616      -1.734 -14.159 -13.569  0.00  0.00      PROA  
ATOM   3544  N   GLY P 617      -2.169 -13.929 -15.761  0.00  0.00      PROA  
ATOM   3545  HN  GLY P 617      -1.823 -13.809 -16.688  0.00  0.00      PROA  
ATOM   3546  CA  GLY P 617      -3.622 -13.877 -15.693  0.00  0.00      PROA  
ATOM   3547  HA1 GLY P 617      -4.004 -14.307 -16.607  0.00  0.00      PROA  
ATOM   3548  HA2 GLY P 617      -3.864 -12.846 -15.480  0.00  0.00      PROA  
ATOM   3549  C   GLY P 617      -4.346 -14.523 -14.633  0.00  0.00      PROA  
ATOM   3550  O   GLY P 617      -4.852 -13.899 -13.726  0.00  0.00      PROA  
ATOM   3551  N   LYS P 618      -4.378 -15.831 -14.699  0.00  0.00      PROA  
ATOM   3552  HN  LYS P 618      -3.937 -16.354 -15.424  0.00  0.00      PROA  
ATOM   3553  CA  LYS P 618      -5.239 -16.672 -13.803  0.00  0.00      PROA  
ATOM   3554  HA  LYS P 618      -6.228 -16.254 -13.912  0.00  0.00      PROA  
ATOM   3555  CB  LYS P 618      -5.437 -18.186 -14.124  0.00  0.00      PROA  
ATOM   3556  HB1 LYS P 618      -4.450 -18.640 -14.356  0.00  0.00      PROA  
ATOM   3557  HB2 LYS P 618      -5.972 -18.291 -15.092  0.00  0.00      PROA  
ATOM   3558  CG  LYS P 618      -6.170 -19.019 -13.098  0.00  0.00      PROA  
ATOM   3559  HG1 LYS P 618      -5.693 -18.994 -12.095  0.00  0.00      PROA  
ATOM   3560  HG2 LYS P 618      -6.149 -20.067 -13.465  0.00  0.00      PROA  
ATOM   3561  CD  LYS P 618      -7.640 -18.615 -12.921  0.00  0.00      PROA  
ATOM   3562  HD1 LYS P 618      -7.765 -17.596 -12.495  0.00  0.00      PROA  
ATOM   3563  HD2 LYS P 618      -8.059 -19.362 -12.213  0.00  0.00      PROA  
ATOM   3564  CE  LYS P 618      -8.407 -18.614 -14.269  0.00  0.00      PROA  
ATOM   3565  HE1 LYS P 618      -8.144 -19.590 -14.732  0.00  0.00      PROA  
ATOM   3566  HE2 LYS P 618      -8.195 -17.731 -14.909  0.00  0.00      PROA  
ATOM   3567  NZ  LYS P 618      -9.879 -18.407 -14.034  0.00  0.00      PROA  
ATOM   3568  HZ1 LYS P 618     -10.080 -17.391 -13.947  0.00  0.00      PROA  
ATOM   3569  HZ2 LYS P 618     -10.279 -18.940 -13.235  0.00  0.00      PROA  
ATOM   3570  HZ3 LYS P 618     -10.439 -18.679 -14.868  0.00  0.00      PROA  
ATOM   3571  C   LYS P 618      -4.885 -16.547 -12.298  0.00  0.00      PROA  
ATOM   3572  O   LYS P 618      -5.726 -16.316 -11.419  0.00  0.00      PROA  
ATOM   3573  N   LEU P 619      -3.602 -16.521 -12.065  0.00  0.00      PROA  
ATOM   3574  HN  LEU P 619      -2.902 -16.573 -12.773  0.00  0.00      PROA  
ATOM   3575  CA  LEU P 619      -2.994 -16.144 -10.775  0.00  0.00      PROA  
ATOM   3576  HA  LEU P 619      -3.386 -16.913 -10.127  0.00  0.00      PROA  
ATOM   3577  CB  LEU P 619      -1.483 -16.334 -10.811  0.00  0.00      PROA  
ATOM   3578  HB1 LEU P 619      -1.138 -15.684 -11.643  0.00  0.00      PROA  
ATOM   3579  HB2 LEU P 619      -1.158 -17.379 -11.003  0.00  0.00      PROA  
ATOM   3580  CG  LEU P 619      -0.737 -15.945  -9.546  0.00  0.00      PROA  
ATOM   3581  HG  LEU P 619      -0.947 -14.884  -9.289  0.00  0.00      PROA  
ATOM   3582  CD1 LEU P 619      -1.330 -16.689  -8.366  0.00  0.00      PROA  
ATOM   3583 HD11 LEU P 619      -1.228 -17.778  -8.563  0.00  0.00      PROA  
ATOM   3584 HD12 LEU P 619      -2.408 -16.478  -8.198  0.00  0.00      PROA  
ATOM   3585 HD13 LEU P 619      -0.806 -16.332  -7.453  0.00  0.00      PROA  
ATOM   3586  CD2 LEU P 619       0.763 -15.940  -9.676  0.00  0.00      PROA  
ATOM   3587 HD21 LEU P 619       1.241 -15.931  -8.673  0.00  0.00      PROA  
ATOM   3588 HD22 LEU P 619       1.090 -14.983 -10.136  0.00  0.00      PROA  
ATOM   3589 HD23 LEU P 619       1.118 -16.876 -10.157  0.00  0.00      PROA  
ATOM   3590  C   LEU P 619      -3.445 -14.833 -10.301  0.00  0.00      PROA  
ATOM   3591  O   LEU P 619      -3.935 -14.643  -9.181  0.00  0.00      PROA  
ATOM   3592  N   ARG P 620      -3.193 -13.698 -11.026  0.00  0.00      PROA  
ATOM   3593  HN  ARG P 620      -2.935 -13.663 -11.989  0.00  0.00      PROA  
ATOM   3594  CA  ARG P 620      -3.498 -12.385 -10.487  0.00  0.00      PROA  
ATOM   3595  HA  ARG P 620      -3.111 -12.362  -9.479  0.00  0.00      PROA  
ATOM   3596  CB  ARG P 620      -2.854 -11.228 -11.311  0.00  0.00      PROA  
ATOM   3597  HB1 ARG P 620      -1.803 -11.586 -11.346  0.00  0.00      PROA  
ATOM   3598  HB2 ARG P 620      -2.914 -10.233 -10.820  0.00  0.00      PROA  
ATOM   3599  CG  ARG P 620      -3.468 -11.104 -12.704  0.00  0.00      PROA  
ATOM   3600  HG1 ARG P 620      -4.565 -11.077 -12.526  0.00  0.00      PROA  
ATOM   3601  HG2 ARG P 620      -3.123 -11.893 -13.406  0.00  0.00      PROA  
ATOM   3602  CD  ARG P 620      -3.015  -9.809 -13.359  0.00  0.00      PROA  
ATOM   3603  HD1 ARG P 620      -1.914  -9.657 -13.361  0.00  0.00      PROA  
ATOM   3604  HD2 ARG P 620      -3.504  -8.939 -12.870  0.00  0.00      PROA  
ATOM   3605  NE  ARG P 620      -3.454  -9.804 -14.739  0.00  0.00      PROA  
ATOM   3606  HE  ARG P 620      -4.418  -9.615 -14.923  0.00  0.00      PROA  
ATOM   3607  CZ  ARG P 620      -2.850 -10.295 -15.797  0.00  0.00      PROA  
ATOM   3608  NH1 ARG P 620      -1.567 -10.539 -15.900  0.00  0.00      PROA  
ATOM   3609 HH11 ARG P 620      -1.076 -10.555 -15.029  0.00  0.00      PROA  
ATOM   3610 HH12 ARG P 620      -1.268 -11.152 -16.632  0.00  0.00      PROA  
ATOM   3611  NH2 ARG P 620      -3.571 -10.556 -16.875  0.00  0.00      PROA  
ATOM   3612 HH21 ARG P 620      -4.526 -10.277 -16.981  0.00  0.00      PROA  
ATOM   3613 HH22 ARG P 620      -3.149 -11.038 -17.643  0.00  0.00      PROA  
ATOM   3614  C   ARG P 620      -5.025 -12.161 -10.298  0.00  0.00      PROA  
ATOM   3615  O   ARG P 620      -5.526 -11.430  -9.421  0.00  0.00      PROA  
ATOM   3616  N   ARG P 621      -5.815 -12.836 -11.169  0.00  0.00      PROA  
ATOM   3617  HN  ARG P 621      -5.408 -13.383 -11.897  0.00  0.00      PROA  
ATOM   3618  CA  ARG P 621      -7.208 -13.075 -10.987  0.00  0.00      PROA  
ATOM   3619  HA  ARG P 621      -7.665 -12.100 -10.916  0.00  0.00      PROA  
ATOM   3620  CB  ARG P 621      -7.922 -13.738 -12.123  0.00  0.00      PROA  
ATOM   3621  HB1 ARG P 621      -8.965 -13.918 -11.785  0.00  0.00      PROA  
ATOM   3622  HB2 ARG P 621      -7.420 -14.696 -12.375  0.00  0.00      PROA  
ATOM   3623  CG  ARG P 621      -7.997 -12.827 -13.424  0.00  0.00      PROA  
ATOM   3624  HG1 ARG P 621      -6.988 -12.403 -13.613  0.00  0.00      PROA  
ATOM   3625  HG2 ARG P 621      -8.719 -12.021 -13.171  0.00  0.00      PROA  
ATOM   3626  CD  ARG P 621      -8.579 -13.672 -14.577  0.00  0.00      PROA  
ATOM   3627  HD1 ARG P 621      -9.690 -13.670 -14.565  0.00  0.00      PROA  
ATOM   3628  HD2 ARG P 621      -7.983 -14.589 -14.772  0.00  0.00      PROA  
ATOM   3629  NE  ARG P 621      -8.394 -12.805 -15.785  0.00  0.00      PROA  
ATOM   3630  HE  ARG P 621      -8.644 -11.839 -15.716  0.00  0.00      PROA  
ATOM   3631  CZ  ARG P 621      -7.419 -12.942 -16.614  0.00  0.00      PROA  
ATOM   3632  NH1 ARG P 621      -6.839 -14.048 -16.904  0.00  0.00      PROA  
ATOM   3633 HH11 ARG P 621      -7.332 -14.894 -16.705  0.00  0.00      PROA  
ATOM   3634 HH12 ARG P 621      -6.308 -13.991 -17.750  0.00  0.00      PROA  
ATOM   3635  NH2 ARG P 621      -6.940 -11.983 -17.407  0.00  0.00      PROA  
ATOM   3636 HH21 ARG P 621      -7.443 -11.123 -17.326  0.00  0.00      PROA  
ATOM   3637 HH22 ARG P 621      -6.123 -12.097 -17.972  0.00  0.00      PROA  
ATOM   3638  C   ARG P 621      -7.679 -13.800  -9.683  0.00  0.00      PROA  
ATOM   3639  O   ARG P 621      -8.503 -13.348  -8.965  0.00  0.00      PROA  
ATOM   3640  N   ILE P 622      -7.054 -14.989  -9.312  0.00  0.00      PROA  
ATOM   3641  HN  ILE P 622      -6.326 -15.371  -9.877  0.00  0.00      PROA  
ATOM   3642  CA  ILE P 622      -7.403 -15.605  -8.039  0.00  0.00      PROA  
ATOM   3643  HA  ILE P 622      -8.465 -15.594  -7.846  0.00  0.00      PROA  
ATOM   3644  CB  ILE P 622      -6.899 -17.104  -7.910  0.00  0.00      PROA  
ATOM   3645  HB  ILE P 622      -7.085 -17.454  -6.872  0.00  0.00      PROA  
ATOM   3646  CG2 ILE P 622      -7.592 -18.074  -8.915  0.00  0.00      PROA  
ATOM   3647 HG21 ILE P 622      -8.645 -17.740  -9.038  0.00  0.00      PROA  
ATOM   3648 HG22 ILE P 622      -7.572 -19.147  -8.630  0.00  0.00      PROA  
ATOM   3649 HG23 ILE P 622      -7.166 -17.980  -9.937  0.00  0.00      PROA  
ATOM   3650  CG1 ILE P 622      -5.408 -17.202  -8.135  0.00  0.00      PROA  
ATOM   3651 HG11 ILE P 622      -4.781 -16.558  -7.482  0.00  0.00      PROA  
ATOM   3652 HG12 ILE P 622      -5.200 -16.833  -9.162  0.00  0.00      PROA  
ATOM   3653  CD  ILE P 622      -4.891 -18.633  -7.934  0.00  0.00      PROA  
ATOM   3654  HD1 ILE P 622      -4.931 -19.185  -8.897  0.00  0.00      PROA  
ATOM   3655  HD2 ILE P 622      -5.558 -19.155  -7.214  0.00  0.00      PROA  
ATOM   3656  HD3 ILE P 622      -3.850 -18.657  -7.547  0.00  0.00      PROA  
ATOM   3657  C   ILE P 622      -7.006 -14.863  -6.745  0.00  0.00      PROA  
ATOM   3658  O   ILE P 622      -7.743 -14.842  -5.755  0.00  0.00      PROA  
ATOM   3659  N   ILE P 623      -5.875 -14.125  -6.818  0.00  0.00      PROA  
ATOM   3660  HN  ILE P 623      -5.332 -14.112  -7.654  0.00  0.00      PROA  
ATOM   3661  CA  ILE P 623      -5.382 -13.324  -5.714  0.00  0.00      PROA  
ATOM   3662  HA  ILE P 623      -5.487 -13.973  -4.857  0.00  0.00      PROA  
ATOM   3663  CB  ILE P 623      -4.006 -12.882  -5.986  0.00  0.00      PROA  
ATOM   3664  HB  ILE P 623      -3.983 -12.406  -6.989  0.00  0.00      PROA  
ATOM   3665  CG2 ILE P 623      -3.575 -11.889  -4.924  0.00  0.00      PROA  
ATOM   3666 HG21 ILE P 623      -3.732 -12.359  -3.930  0.00  0.00      PROA  
ATOM   3667 HG22 ILE P 623      -4.138 -10.932  -4.884  0.00  0.00      PROA  
ATOM   3668 HG23 ILE P 623      -2.485 -11.731  -5.071  0.00  0.00      PROA  
ATOM   3669  CG1 ILE P 623      -2.936 -13.986  -6.101  0.00  0.00      PROA  
ATOM   3670 HG11 ILE P 623      -1.986 -13.536  -6.459  0.00  0.00      PROA  
ATOM   3671 HG12 ILE P 623      -3.265 -14.669  -6.914  0.00  0.00      PROA  
ATOM   3672  CD  ILE P 623      -2.751 -14.939  -4.821  0.00  0.00      PROA  
ATOM   3673  HD1 ILE P 623      -1.936 -15.672  -5.004  0.00  0.00      PROA  
ATOM   3674  HD2 ILE P 623      -3.683 -15.519  -4.654  0.00  0.00      PROA  
ATOM   3675  HD3 ILE P 623      -2.445 -14.346  -3.932  0.00  0.00      PROA  
ATOM   3676  C   ILE P 623      -6.366 -12.158  -5.425  0.00  0.00      PROA  
ATOM   3677  O   ILE P 623      -6.609 -11.806  -4.272  0.00  0.00      PROA  
ATOM   3678  N   GLY P 624      -6.924 -11.497  -6.506  0.00  0.00      PROA  
ATOM   3679  HN  GLY P 624      -6.565 -11.595  -7.431  0.00  0.00      PROA  
ATOM   3680  CA  GLY P 624      -8.041 -10.547  -6.223  0.00  0.00      PROA  
ATOM   3681  HA1 GLY P 624      -8.079 -10.077  -7.195  0.00  0.00      PROA  
ATOM   3682  HA2 GLY P 624      -7.869  -9.902  -5.374  0.00  0.00      PROA  
ATOM   3683  C   GLY P 624      -9.396 -11.183  -5.875  0.00  0.00      PROA  
ATOM   3684  O   GLY P 624     -10.115 -10.637  -5.028  0.00  0.00      PROA  
ATOM   3685  N   ASP P 625      -9.704 -12.372  -6.501  0.00  0.00      PROA  
ATOM   3686  HN  ASP P 625      -9.119 -12.835  -7.161  0.00  0.00      PROA  
ATOM   3687  CA  ASP P 625     -11.048 -13.033  -6.211  0.00  0.00      PROA  
ATOM   3688  HA  ASP P 625     -11.782 -12.254  -6.357  0.00  0.00      PROA  
ATOM   3689  CB  ASP P 625     -11.326 -14.151  -7.214  0.00  0.00      PROA  
ATOM   3690  HB1 ASP P 625     -12.291 -14.614  -6.918  0.00  0.00      PROA  
ATOM   3691  HB2 ASP P 625     -10.589 -14.967  -7.056  0.00  0.00      PROA  
ATOM   3692  CG  ASP P 625     -11.576 -13.558  -8.610  0.00  0.00      PROA  
ATOM   3693  OD1 ASP P 625     -11.607 -14.350  -9.585  0.00  0.00      PROA  
ATOM   3694  OD2 ASP P 625     -11.922 -12.320  -8.684  0.00  0.00      PROA  
ATOM   3695  C   ASP P 625     -11.147 -13.396  -4.712  0.00  0.00      PROA  
ATOM   3696  O   ASP P 625     -12.216 -13.334  -4.125  0.00  0.00      PROA  
ATOM   3697  N   PHE P 626     -10.020 -13.803  -4.091  0.00  0.00      PROA  
ATOM   3698  HN  PHE P 626      -9.181 -13.822  -4.629  0.00  0.00      PROA  
ATOM   3699  CA  PHE P 626      -9.987 -14.209  -2.687  0.00  0.00      PROA  
ATOM   3700  HA  PHE P 626     -11.017 -14.325  -2.384  0.00  0.00      PROA  
ATOM   3701  CB  PHE P 626      -9.176 -15.557  -2.480  0.00  0.00      PROA  
ATOM   3702  HB1 PHE P 626      -8.844 -15.726  -1.434  0.00  0.00      PROA  
ATOM   3703  HB2 PHE P 626      -8.205 -15.340  -2.974  0.00  0.00      PROA  
ATOM   3704  CG  PHE P 626      -9.856 -16.785  -3.019  0.00  0.00      PROA  
ATOM   3705  CD1 PHE P 626      -9.310 -17.473  -4.130  0.00  0.00      PROA  
ATOM   3706  HD1 PHE P 626      -8.396 -17.092  -4.562  0.00  0.00      PROA  
ATOM   3707  CE1 PHE P 626      -9.827 -18.708  -4.492  0.00  0.00      PROA  
ATOM   3708  HE1 PHE P 626      -9.258 -19.272  -5.216  0.00  0.00      PROA  
ATOM   3709  CZ  PHE P 626     -10.989 -19.224  -3.884  0.00  0.00      PROA  
ATOM   3710  HZ  PHE P 626     -11.382 -20.203  -4.114  0.00  0.00      PROA  
ATOM   3711  CD2 PHE P 626     -11.040 -17.270  -2.417  0.00  0.00      PROA  
ATOM   3712  HD2 PHE P 626     -11.419 -16.739  -1.557  0.00  0.00      PROA  
ATOM   3713  CE2 PHE P 626     -11.632 -18.483  -2.861  0.00  0.00      PROA  
ATOM   3714  HE2 PHE P 626     -12.472 -18.923  -2.345  0.00  0.00      PROA  
ATOM   3715  C   PHE P 626      -9.464 -13.154  -1.848  0.00  0.00      PROA  
ATOM   3716  O   PHE P 626      -9.022 -13.405  -0.752  0.00  0.00      PROA  
ATOM   3717  N   GLY P 627      -9.378 -11.938  -2.463  0.00  0.00      PROA  
ATOM   3718  HN  GLY P 627      -9.763 -11.792  -3.371  0.00  0.00      PROA  
ATOM   3719  CA  GLY P 627      -8.558 -10.793  -1.943  0.00  0.00      PROA  
ATOM   3720  HA1 GLY P 627      -8.552  -9.919  -2.577  0.00  0.00      PROA  
ATOM   3721  HA2 GLY P 627      -7.569 -11.154  -1.703  0.00  0.00      PROA  
ATOM   3722  C   GLY P 627      -9.025 -10.267  -0.643  0.00  0.00      PROA  
ATOM   3723  O   GLY P 627      -8.283  -9.962   0.297  0.00  0.00      PROA  
ATOM   3724  N   VAL P 628     -10.365 -10.195  -0.465  0.00  0.00      PROA  
ATOM   3725  HN  VAL P 628     -10.989 -10.489  -1.185  0.00  0.00      PROA  
ATOM   3726  CA  VAL P 628     -11.074 -10.074   0.895  0.00  0.00      PROA  
ATOM   3727  HA  VAL P 628     -10.694  -9.141   1.285  0.00  0.00      PROA  
ATOM   3728  CB  VAL P 628     -12.543  -9.802   0.768  0.00  0.00      PROA  
ATOM   3729  HB  VAL P 628     -13.006 -10.583   0.126  0.00  0.00      PROA  
ATOM   3730  CG1 VAL P 628     -13.180  -9.755   2.194  0.00  0.00      PROA  
ATOM   3731 HG11 VAL P 628     -12.590  -9.329   3.034  0.00  0.00      PROA  
ATOM   3732 HG12 VAL P 628     -13.464 -10.801   2.439  0.00  0.00      PROA  
ATOM   3733 HG13 VAL P 628     -14.206  -9.330   2.173  0.00  0.00      PROA  
ATOM   3734  CG2 VAL P 628     -12.712  -8.473   0.077  0.00  0.00      PROA  
ATOM   3735 HG21 VAL P 628     -12.490  -8.551  -1.009  0.00  0.00      PROA  
ATOM   3736 HG22 VAL P 628     -12.148  -7.630   0.530  0.00  0.00      PROA  
ATOM   3737 HG23 VAL P 628     -13.774  -8.148   0.118  0.00  0.00      PROA  
ATOM   3738  C   VAL P 628     -10.499 -11.125   1.849  0.00  0.00      PROA  
ATOM   3739  O   VAL P 628      -9.860 -10.810   2.818  0.00  0.00      PROA  
ATOM   3740  N   PRO P 629     -10.799 -12.466   1.718  0.00  0.00      PROA  
ATOM   3741  CD  PRO P 629     -11.995 -12.942   0.908  0.00  0.00      PROA  
ATOM   3742  HD1 PRO P 629     -11.981 -12.524  -0.121  0.00  0.00      PROA  
ATOM   3743  HD2 PRO P 629     -12.963 -12.644   1.364  0.00  0.00      PROA  
ATOM   3744  CA  PRO P 629     -10.218 -13.479   2.554  0.00  0.00      PROA  
ATOM   3745  HA  PRO P 629     -10.692 -13.310   3.510  0.00  0.00      PROA  
ATOM   3746  CB  PRO P 629     -10.624 -14.762   1.822  0.00  0.00      PROA  
ATOM   3747  HB1 PRO P 629     -10.738 -15.637   2.498  0.00  0.00      PROA  
ATOM   3748  HB2 PRO P 629      -9.924 -14.941   0.978  0.00  0.00      PROA  
ATOM   3749  CG  PRO P 629     -11.920 -14.503   1.135  0.00  0.00      PROA  
ATOM   3750  HG1 PRO P 629     -12.083 -15.017   0.163  0.00  0.00      PROA  
ATOM   3751  HG2 PRO P 629     -12.707 -14.918   1.800  0.00  0.00      PROA  
ATOM   3752  C   PRO P 629      -8.715 -13.435   2.880  0.00  0.00      PROA  
ATOM   3753  O   PRO P 629      -8.387 -13.505   4.047  0.00  0.00      PROA  
ATOM   3754  N   ILE P 630      -7.809 -13.269   1.884  0.00  0.00      PROA  
ATOM   3755  HN  ILE P 630      -8.176 -13.252   0.957  0.00  0.00      PROA  
ATOM   3756  CA  ILE P 630      -6.370 -13.123   2.009  0.00  0.00      PROA  
ATOM   3757  HA  ILE P 630      -5.988 -14.024   2.465  0.00  0.00      PROA  
ATOM   3758  CB  ILE P 630      -5.738 -12.934   0.602  0.00  0.00      PROA  
ATOM   3759  HB  ILE P 630      -6.314 -12.153   0.062  0.00  0.00      PROA  
ATOM   3760  CG2 ILE P 630      -4.268 -12.589   0.754  0.00  0.00      PROA  
ATOM   3761 HG21 ILE P 630      -4.063 -11.521   0.979  0.00  0.00      PROA  
ATOM   3762 HG22 ILE P 630      -3.824 -12.730  -0.255  0.00  0.00      PROA  
ATOM   3763 HG23 ILE P 630      -3.761 -13.249   1.491  0.00  0.00      PROA  
ATOM   3764  CG1 ILE P 630      -5.906 -14.214  -0.259  0.00  0.00      PROA  
ATOM   3765 HG11 ILE P 630      -6.892 -14.713  -0.148  0.00  0.00      PROA  
ATOM   3766 HG12 ILE P 630      -4.996 -14.840  -0.140  0.00  0.00      PROA  
ATOM   3767  CD  ILE P 630      -5.837 -13.852  -1.761  0.00  0.00      PROA  
ATOM   3768  HD1 ILE P 630      -6.830 -13.470  -2.083  0.00  0.00      PROA  
ATOM   3769  HD2 ILE P 630      -5.615 -14.791  -2.312  0.00  0.00      PROA  
ATOM   3770  HD3 ILE P 630      -5.061 -13.085  -1.969  0.00  0.00      PROA  
ATOM   3771  C   ILE P 630      -6.102 -11.888   2.897  0.00  0.00      PROA  
ATOM   3772  O   ILE P 630      -5.250 -11.900   3.780  0.00  0.00      PROA  
ATOM   3773  N   SER P 631      -6.838 -10.761   2.709  0.00  0.00      PROA  
ATOM   3774  HN  SER P 631      -7.510 -10.879   1.982  0.00  0.00      PROA  
ATOM   3775  CA  SER P 631      -6.700  -9.536   3.428  0.00  0.00      PROA  
ATOM   3776  HA  SER P 631      -5.683  -9.211   3.264  0.00  0.00      PROA  
ATOM   3777  CB  SER P 631      -7.629  -8.374   2.989  0.00  0.00      PROA  
ATOM   3778  HB1 SER P 631      -7.382  -7.499   3.627  0.00  0.00      PROA  
ATOM   3779  HB2 SER P 631      -8.679  -8.728   3.063  0.00  0.00      PROA  
ATOM   3780  OG  SER P 631      -7.211  -7.878   1.675  0.00  0.00      PROA  
ATOM   3781  HG1 SER P 631      -7.287  -8.521   0.966  0.00  0.00      PROA  
ATOM   3782  C   SER P 631      -6.939  -9.706   4.885  0.00  0.00      PROA  
ATOM   3783  O   SER P 631      -6.335  -9.192   5.785  0.00  0.00      PROA  
ATOM   3784  N   ILE P 632      -8.093 -10.447   5.154  0.00  0.00      PROA  
ATOM   3785  HN  ILE P 632      -8.671 -10.681   4.377  0.00  0.00      PROA  
ATOM   3786  CA  ILE P 632      -8.681 -10.739   6.450  0.00  0.00      PROA  
ATOM   3787  HA  ILE P 632      -8.690  -9.907   7.138  0.00  0.00      PROA  
ATOM   3788  CB  ILE P 632     -10.116 -11.273   6.331  0.00  0.00      PROA  
ATOM   3789  HB  ILE P 632     -10.056 -12.146   5.646  0.00  0.00      PROA  
ATOM   3790  CG2 ILE P 632     -10.620 -11.724   7.716  0.00  0.00      PROA  
ATOM   3791 HG21 ILE P 632     -11.730 -11.762   7.724  0.00  0.00      PROA  
ATOM   3792 HG22 ILE P 632     -10.308 -10.977   8.477  0.00  0.00      PROA  
ATOM   3793 HG23 ILE P 632     -10.153 -12.702   7.961  0.00  0.00      PROA  
ATOM   3794  CG1 ILE P 632     -11.036 -10.132   5.814  0.00  0.00      PROA  
ATOM   3795 HG11 ILE P 632     -10.525  -9.535   5.029  0.00  0.00      PROA  
ATOM   3796 HG12 ILE P 632     -11.239  -9.422   6.644  0.00  0.00      PROA  
ATOM   3797  CD  ILE P 632     -12.437 -10.598   5.384  0.00  0.00      PROA  
ATOM   3798  HD1 ILE P 632     -12.260 -11.175   4.451  0.00  0.00      PROA  
ATOM   3799  HD2 ILE P 632     -13.236  -9.896   5.063  0.00  0.00      PROA  
ATOM   3800  HD3 ILE P 632     -12.937 -11.279   6.105  0.00  0.00      PROA  
ATOM   3801  C   ILE P 632      -7.779 -11.785   7.167  0.00  0.00      PROA  
ATOM   3802  O   ILE P 632      -7.587 -11.662   8.369  0.00  0.00      PROA  
ATOM   3803  N   LEU P 633      -7.142 -12.719   6.391  0.00  0.00      PROA  
ATOM   3804  HN  LEU P 633      -7.183 -12.593   5.403  0.00  0.00      PROA  
ATOM   3805  CA  LEU P 633      -6.243 -13.803   6.889  0.00  0.00      PROA  
ATOM   3806  HA  LEU P 633      -6.854 -14.331   7.606  0.00  0.00      PROA  
ATOM   3807  CB  LEU P 633      -6.004 -14.764   5.749  0.00  0.00      PROA  
ATOM   3808  HB1 LEU P 633      -5.611 -14.291   4.824  0.00  0.00      PROA  
ATOM   3809  HB2 LEU P 633      -7.017 -15.105   5.447  0.00  0.00      PROA  
ATOM   3810  CG  LEU P 633      -5.046 -15.975   6.084  0.00  0.00      PROA  
ATOM   3811  HG  LEU P 633      -4.844 -15.916   7.175  0.00  0.00      PROA  
ATOM   3812  CD1 LEU P 633      -5.719 -17.289   5.739  0.00  0.00      PROA  
ATOM   3813 HD11 LEU P 633      -6.688 -17.354   6.277  0.00  0.00      PROA  
ATOM   3814 HD12 LEU P 633      -5.146 -18.221   5.934  0.00  0.00      PROA  
ATOM   3815 HD13 LEU P 633      -6.064 -17.391   4.688  0.00  0.00      PROA  
ATOM   3816  CD2 LEU P 633      -3.634 -15.713   5.625  0.00  0.00      PROA  
ATOM   3817 HD21 LEU P 633      -2.866 -16.381   6.070  0.00  0.00      PROA  
ATOM   3818 HD22 LEU P 633      -3.306 -14.703   5.954  0.00  0.00      PROA  
ATOM   3819 HD23 LEU P 633      -3.709 -15.614   4.521  0.00  0.00      PROA  
ATOM   3820  C   LEU P 633      -5.026 -13.335   7.610  0.00  0.00      PROA  
ATOM   3821  O   LEU P 633      -4.701 -13.805   8.729  0.00  0.00      PROA  
ATOM   3822  N   ILE P 634      -4.407 -12.276   7.053  0.00  0.00      PROA  
ATOM   3823  HN  ILE P 634      -4.725 -11.868   6.200  0.00  0.00      PROA  
ATOM   3824  CA  ILE P 634      -3.266 -11.588   7.751  0.00  0.00      PROA  
ATOM   3825  HA  ILE P 634      -2.559 -12.330   8.094  0.00  0.00      PROA  
ATOM   3826  CB  ILE P 634      -2.512 -10.655   6.803  0.00  0.00      PROA  
ATOM   3827  HB  ILE P 634      -3.352 -10.078   6.361  0.00  0.00      PROA  
ATOM   3828  CG2 ILE P 634      -1.439  -9.740   7.409  0.00  0.00      PROA  
ATOM   3829 HG21 ILE P 634      -0.758 -10.383   8.006  0.00  0.00      PROA  
ATOM   3830 HG22 ILE P 634      -1.783  -8.940   8.099  0.00  0.00      PROA  
ATOM   3831 HG23 ILE P 634      -0.844  -9.193   6.647  0.00  0.00      PROA  
ATOM   3832  CG1 ILE P 634      -1.842 -11.386   5.616  0.00  0.00      PROA  
ATOM   3833 HG11 ILE P 634      -1.540 -10.559   4.937  0.00  0.00      PROA  
ATOM   3834 HG12 ILE P 634      -2.585 -12.015   5.081  0.00  0.00      PROA  
ATOM   3835  CD  ILE P 634      -0.655 -12.310   5.983  0.00  0.00      PROA  
ATOM   3836  HD1 ILE P 634      -0.494 -13.129   5.251  0.00  0.00      PROA  
ATOM   3837  HD2 ILE P 634      -0.846 -12.653   7.022  0.00  0.00      PROA  
ATOM   3838  HD3 ILE P 634       0.292 -11.766   6.189  0.00  0.00      PROA  
ATOM   3839  C   ILE P 634      -3.748 -10.845   9.012  0.00  0.00      PROA  
ATOM   3840  O   ILE P 634      -3.154 -10.729  10.066  0.00  0.00      PROA  
ATOM   3841  N   MET P 635      -5.014 -10.413   9.060  0.00  0.00      PROA  
ATOM   3842  HN  MET P 635      -5.704 -10.674   8.390  0.00  0.00      PROA  
ATOM   3843  CA  MET P 635      -5.480  -9.690  10.253  0.00  0.00      PROA  
ATOM   3844  HA  MET P 635      -4.720  -9.053  10.682  0.00  0.00      PROA  
ATOM   3845  CB  MET P 635      -6.772  -8.809  10.010  0.00  0.00      PROA  
ATOM   3846  HB1 MET P 635      -7.099  -8.357  10.970  0.00  0.00      PROA  
ATOM   3847  HB2 MET P 635      -7.659  -9.331   9.591  0.00  0.00      PROA  
ATOM   3848  CG  MET P 635      -6.462  -7.706   8.959  0.00  0.00      PROA  
ATOM   3849  HG1 MET P 635      -7.412  -7.342   8.513  0.00  0.00      PROA  
ATOM   3850  HG2 MET P 635      -5.819  -8.083   8.136  0.00  0.00      PROA  
ATOM   3851  SD  MET P 635      -5.550  -6.277   9.759  0.00  0.00      PROA  
ATOM   3852  CE  MET P 635      -3.997  -6.600   8.932  0.00  0.00      PROA  
ATOM   3853  HE1 MET P 635      -3.512  -7.554   9.229  0.00  0.00      PROA  
ATOM   3854  HE2 MET P 635      -3.313  -5.774   9.221  0.00  0.00      PROA  
ATOM   3855  HE3 MET P 635      -4.202  -6.547   7.841  0.00  0.00      PROA  
ATOM   3856  C   MET P 635      -6.081 -10.550  11.319  0.00  0.00      PROA  
ATOM   3857  O   MET P 635      -6.266 -10.101  12.409  0.00  0.00      PROA  
ATOM   3858  N   VAL P 636      -6.312 -11.851  11.007  0.00  0.00      PROA  
ATOM   3859  HN  VAL P 636      -6.430 -12.106  10.051  0.00  0.00      PROA  
ATOM   3860  CA  VAL P 636      -6.525 -12.945  11.974  0.00  0.00      PROA  
ATOM   3861  HA  VAL P 636      -7.330 -12.755  12.668  0.00  0.00      PROA  
ATOM   3862  CB  VAL P 636      -6.891 -14.226  11.356  0.00  0.00      PROA  
ATOM   3863  HB  VAL P 636      -6.295 -14.407  10.436  0.00  0.00      PROA  
ATOM   3864  CG1 VAL P 636      -6.589 -15.490  12.299  0.00  0.00      PROA  
ATOM   3865 HG11 VAL P 636      -6.992 -16.417  11.837  0.00  0.00      PROA  
ATOM   3866 HG12 VAL P 636      -7.001 -15.436  13.330  0.00  0.00      PROA  
ATOM   3867 HG13 VAL P 636      -5.494 -15.676  12.271  0.00  0.00      PROA  
ATOM   3868  CG2 VAL P 636      -8.414 -14.297  10.870  0.00  0.00      PROA  
ATOM   3869 HG21 VAL P 636      -8.539 -15.070  10.083  0.00  0.00      PROA  
ATOM   3870 HG22 VAL P 636      -8.803 -13.338  10.466  0.00  0.00      PROA  
ATOM   3871 HG23 VAL P 636      -9.037 -14.519  11.763  0.00  0.00      PROA  
ATOM   3872  C   VAL P 636      -5.273 -13.089  12.757  0.00  0.00      PROA  
ATOM   3873  O   VAL P 636      -5.280 -13.302  13.924  0.00  0.00      PROA  
ATOM   3874  N   MET P 637      -4.156 -13.001  12.076  0.00  0.00      PROA  
ATOM   3875  HN  MET P 637      -4.193 -12.914  11.084  0.00  0.00      PROA  
ATOM   3876  CA  MET P 637      -2.807 -12.940  12.706  0.00  0.00      PROA  
ATOM   3877  HA  MET P 637      -2.736 -13.836  13.305  0.00  0.00      PROA  
ATOM   3878  CB  MET P 637      -1.705 -13.045  11.608  0.00  0.00      PROA  
ATOM   3879  HB1 MET P 637      -0.710 -13.093  12.100  0.00  0.00      PROA  
ATOM   3880  HB2 MET P 637      -1.582 -12.171  10.933  0.00  0.00      PROA  
ATOM   3881  CG  MET P 637      -1.815 -14.353  10.765  0.00  0.00      PROA  
ATOM   3882  HG1 MET P 637      -2.812 -14.541  10.313  0.00  0.00      PROA  
ATOM   3883  HG2 MET P 637      -1.551 -15.264  11.344  0.00  0.00      PROA  
ATOM   3884  SD  MET P 637      -0.641 -14.301   9.370  0.00  0.00      PROA  
ATOM   3885  CE  MET P 637      -0.779 -15.981   8.788  0.00  0.00      PROA  
ATOM   3886  HE1 MET P 637      -1.865 -16.211   8.838  0.00  0.00      PROA  
ATOM   3887  HE2 MET P 637      -0.138 -16.686   9.360  0.00  0.00      PROA  
ATOM   3888  HE3 MET P 637      -0.425 -16.084   7.740  0.00  0.00      PROA  
ATOM   3889  C   MET P 637      -2.654 -11.816  13.647  0.00  0.00      PROA  
ATOM   3890  O   MET P 637      -2.150 -11.973  14.789  0.00  0.00      PROA  
ATOM   3891  N   VAL P 638      -3.207 -10.563  13.336  0.00  0.00      PROA  
ATOM   3892  HN  VAL P 638      -3.623 -10.380  12.449  0.00  0.00      PROA  
ATOM   3893  CA  VAL P 638      -3.080  -9.393  14.169  0.00  0.00      PROA  
ATOM   3894  HA  VAL P 638      -2.054  -9.278  14.485  0.00  0.00      PROA  
ATOM   3895  CB  VAL P 638      -3.450  -8.071  13.473  0.00  0.00      PROA  
ATOM   3896  HB  VAL P 638      -4.472  -8.250  13.075  0.00  0.00      PROA  
ATOM   3897  CG1 VAL P 638      -3.714  -6.989  14.553  0.00  0.00      PROA  
ATOM   3898 HG11 VAL P 638      -2.864  -6.906  15.264  0.00  0.00      PROA  
ATOM   3899 HG12 VAL P 638      -4.616  -7.233  15.154  0.00  0.00      PROA  
ATOM   3900 HG13 VAL P 638      -3.917  -5.992  14.108  0.00  0.00      PROA  
ATOM   3901  CG2 VAL P 638      -2.450  -7.663  12.360  0.00  0.00      PROA  
ATOM   3902 HG21 VAL P 638      -2.541  -8.357  11.496  0.00  0.00      PROA  
ATOM   3903 HG22 VAL P 638      -1.410  -7.597  12.745  0.00  0.00      PROA  
ATOM   3904 HG23 VAL P 638      -2.727  -6.646  12.008  0.00  0.00      PROA  
ATOM   3905  C   VAL P 638      -3.993  -9.623  15.391  0.00  0.00      PROA  
ATOM   3906  O   VAL P 638      -3.581  -9.500  16.550  0.00  0.00      PROA  
ATOM   3907  N   ASP P 639      -5.170 -10.092  15.162  0.00  0.00      PROA  
ATOM   3908  HN  ASP P 639      -5.455 -10.373  14.249  0.00  0.00      PROA  
ATOM   3909  CA  ASP P 639      -6.183 -10.380  16.132  0.00  0.00      PROA  
ATOM   3910  HA  ASP P 639      -6.360  -9.533  16.780  0.00  0.00      PROA  
ATOM   3911  CB  ASP P 639      -7.451 -10.647  15.338  0.00  0.00      PROA  
ATOM   3912  HB1 ASP P 639      -7.420 -11.255  14.408  0.00  0.00      PROA  
ATOM   3913  HB2 ASP P 639      -7.769  -9.723  14.811  0.00  0.00      PROA  
ATOM   3914  CG  ASP P 639      -8.552 -11.246  16.215  0.00  0.00      PROA  
ATOM   3915  OD1 ASP P 639      -8.937 -10.577  17.169  0.00  0.00      PROA  
ATOM   3916  OD2 ASP P 639      -8.899 -12.398  15.878  0.00  0.00      PROA  
ATOM   3917  C   ASP P 639      -5.780 -11.504  17.092  0.00  0.00      PROA  
ATOM   3918  O   ASP P 639      -6.109 -11.549  18.307  0.00  0.00      PROA  
ATOM   3919  N   ALA P 640      -5.032 -12.457  16.553  0.00  0.00      PROA  
ATOM   3920  HN  ALA P 640      -4.839 -12.304  15.587  0.00  0.00      PROA  
ATOM   3921  CA  ALA P 640      -4.492 -13.571  17.320  0.00  0.00      PROA  
ATOM   3922  HA  ALA P 640      -5.314 -14.021  17.855  0.00  0.00      PROA  
ATOM   3923  CB  ALA P 640      -3.762 -14.643  16.547  0.00  0.00      PROA  
ATOM   3924  HB1 ALA P 640      -4.418 -15.133  15.796  0.00  0.00      PROA  
ATOM   3925  HB2 ALA P 640      -3.380 -15.477  17.174  0.00  0.00      PROA  
ATOM   3926  HB3 ALA P 640      -2.886 -14.277  15.971  0.00  0.00      PROA  
ATOM   3927  C   ALA P 640      -3.513 -13.182  18.472  0.00  0.00      PROA  
ATOM   3928  O   ALA P 640      -3.484 -13.768  19.550  0.00  0.00      PROA  
ATOM   3929  N   LEU P 641      -2.609 -12.187  18.221  0.00  0.00      PROA  
ATOM   3930  HN  LEU P 641      -2.557 -11.859  17.281  0.00  0.00      PROA  
ATOM   3931  CA  LEU P 641      -1.638 -11.568  19.155  0.00  0.00      PROA  
ATOM   3932  HA  LEU P 641      -1.092 -12.408  19.559  0.00  0.00      PROA  
ATOM   3933  CB  LEU P 641      -0.786 -10.444  18.395  0.00  0.00      PROA  
ATOM   3934  HB1 LEU P 641      -0.193  -9.816  19.095  0.00  0.00      PROA  
ATOM   3935  HB2 LEU P 641      -1.601  -9.830  17.955  0.00  0.00      PROA  
ATOM   3936  CG  LEU P 641       0.251 -10.998  17.372  0.00  0.00      PROA  
ATOM   3937  HG  LEU P 641      -0.245 -11.617  16.594  0.00  0.00      PROA  
ATOM   3938  CD1 LEU P 641       0.876  -9.755  16.744  0.00  0.00      PROA  
ATOM   3939 HD11 LEU P 641       1.480 -10.056  15.862  0.00  0.00      PROA  
ATOM   3940 HD12 LEU P 641       1.541  -9.195  17.435  0.00  0.00      PROA  
ATOM   3941 HD13 LEU P 641       0.090  -9.095  16.317  0.00  0.00      PROA  
ATOM   3942  CD2 LEU P 641       1.383 -11.803  18.077  0.00  0.00      PROA  
ATOM   3943 HD21 LEU P 641       0.906 -12.446  18.847  0.00  0.00      PROA  
ATOM   3944 HD22 LEU P 641       2.042 -11.179  18.718  0.00  0.00      PROA  
ATOM   3945 HD23 LEU P 641       1.924 -12.481  17.383  0.00  0.00      PROA  
ATOM   3946  C   LEU P 641      -2.293 -11.005  20.449  0.00  0.00      PROA  
ATOM   3947  O   LEU P 641      -1.877 -11.279  21.566  0.00  0.00      PROA  
ATOM   3948  N   ILE P 642      -3.263 -10.110  20.236  0.00  0.00      PROA  
ATOM   3949  HN  ILE P 642      -3.465 -10.017  19.265  0.00  0.00      PROA  
ATOM   3950  CA  ILE P 642      -4.237  -9.563  21.175  0.00  0.00      PROA  
ATOM   3951  HA  ILE P 642      -3.620  -8.951  21.817  0.00  0.00      PROA  
ATOM   3952  CB  ILE P 642      -5.189  -8.687  20.394  0.00  0.00      PROA  
ATOM   3953  HB  ILE P 642      -5.618  -9.271  19.552  0.00  0.00      PROA  
ATOM   3954  CG2 ILE P 642      -6.424  -8.233  21.214  0.00  0.00      PROA  
ATOM   3955 HG21 ILE P 642      -7.056  -9.109  21.473  0.00  0.00      PROA  
ATOM   3956 HG22 ILE P 642      -7.050  -7.479  20.691  0.00  0.00      PROA  
ATOM   3957 HG23 ILE P 642      -6.141  -7.801  22.198  0.00  0.00      PROA  
ATOM   3958  CG1 ILE P 642      -4.402  -7.436  19.832  0.00  0.00      PROA  
ATOM   3959 HG11 ILE P 642      -5.145  -6.753  19.367  0.00  0.00      PROA  
ATOM   3960 HG12 ILE P 642      -3.810  -7.757  18.949  0.00  0.00      PROA  
ATOM   3961  CD  ILE P 642      -3.506  -6.631  20.780  0.00  0.00      PROA  
ATOM   3962  HD1 ILE P 642      -2.906  -7.235  21.493  0.00  0.00      PROA  
ATOM   3963  HD2 ILE P 642      -4.151  -5.990  21.419  0.00  0.00      PROA  
ATOM   3964  HD3 ILE P 642      -2.937  -5.814  20.286  0.00  0.00      PROA  
ATOM   3965  C   ILE P 642      -4.895 -10.583  22.042  0.00  0.00      PROA  
ATOM   3966  O   ILE P 642      -5.478 -11.616  21.623  0.00  0.00      PROA  
ATOM   3967  N   GLN P 643      -4.675 -10.490  23.360  0.00  0.00      PROA  
ATOM   3968  HN  GLN P 643      -3.986  -9.828  23.645  0.00  0.00      PROA  
ATOM   3969  CA  GLN P 643      -5.195 -11.335  24.470  0.00  0.00      PROA  
ATOM   3970  HA  GLN P 643      -5.573 -12.255  24.050  0.00  0.00      PROA  
ATOM   3971  CB  GLN P 643      -4.117 -11.612  25.479  0.00  0.00      PROA  
ATOM   3972  HB1 GLN P 643      -4.596 -12.258  26.245  0.00  0.00      PROA  
ATOM   3973  HB2 GLN P 643      -3.853 -10.705  26.064  0.00  0.00      PROA  
ATOM   3974  CG  GLN P 643      -2.964 -12.493  24.966  0.00  0.00      PROA  
ATOM   3975  HG1 GLN P 643      -2.463 -12.990  25.824  0.00  0.00      PROA  
ATOM   3976  HG2 GLN P 643      -2.232 -11.842  24.442  0.00  0.00      PROA  
ATOM   3977  CD  GLN P 643      -3.467 -13.593  23.991  0.00  0.00      PROA  
ATOM   3978  OE1 GLN P 643      -4.213 -14.404  24.503  0.00  0.00      PROA  
ATOM   3979  NE2 GLN P 643      -3.136 -13.584  22.697  0.00  0.00      PROA  
ATOM   3980 HE21 GLN P 643      -3.634 -14.211  22.098  0.00  0.00      PROA  
ATOM   3981 HE22 GLN P 643      -2.632 -12.847  22.248  0.00  0.00      PROA  
ATOM   3982  C   GLN P 643      -6.413 -10.776  25.151  0.00  0.00      PROA  
ATOM   3983  O   GLN P 643      -6.816 -11.201  26.241  0.00  0.00      PROA  
ATOM   3984  N   ASP P 644      -7.099  -9.777  24.512  0.00  0.00      PROA  
ATOM   3985  HN  ASP P 644      -6.650  -9.277  23.775  0.00  0.00      PROA  
ATOM   3986  CA  ASP P 644      -8.333  -9.283  25.101  0.00  0.00      PROA  
ATOM   3987  HA  ASP P 644      -8.226  -9.203  26.173  0.00  0.00      PROA  
ATOM   3988  CB  ASP P 644      -8.800  -7.882  24.600  0.00  0.00      PROA  
ATOM   3989  HB1 ASP P 644      -8.911  -7.871  23.495  0.00  0.00      PROA  
ATOM   3990  HB2 ASP P 644      -7.994  -7.161  24.855  0.00  0.00      PROA  
ATOM   3991  CG  ASP P 644     -10.051  -7.363  25.238  0.00  0.00      PROA  
ATOM   3992  OD1 ASP P 644     -10.713  -8.115  26.043  0.00  0.00      PROA  
ATOM   3993  OD2 ASP P 644     -10.436  -6.177  25.075  0.00  0.00      PROA  
ATOM   3994  C   ASP P 644      -9.404 -10.357  24.805  0.00  0.00      PROA  
ATOM   3995  O   ASP P 644      -9.823 -10.510  23.643  0.00  0.00      PROA  
ATOM   3996  N   THR P 645      -9.944 -11.032  25.867  0.00  0.00      PROA  
ATOM   3997  HN  THR P 645      -9.507 -10.870  26.748  0.00  0.00      PROA  
ATOM   3998  CA  THR P 645     -10.905 -12.043  25.561  0.00  0.00      PROA  
ATOM   3999  HA  THR P 645     -10.538 -12.535  24.673  0.00  0.00      PROA  
ATOM   4000  CB  THR P 645     -11.119 -13.180  26.609  0.00  0.00      PROA  
ATOM   4001  HB  THR P 645     -12.071 -13.711  26.394  0.00  0.00      PROA  
ATOM   4002  OG1 THR P 645     -11.350 -12.598  27.886  0.00  0.00      PROA  
ATOM   4003  HG1 THR P 645     -11.903 -11.843  27.669  0.00  0.00      PROA  
ATOM   4004  CG2 THR P 645      -9.945 -14.117  26.761  0.00  0.00      PROA  
ATOM   4005 HG21 THR P 645     -10.125 -15.000  27.411  0.00  0.00      PROA  
ATOM   4006 HG22 THR P 645      -8.995 -13.677  27.131  0.00  0.00      PROA  
ATOM   4007 HG23 THR P 645      -9.694 -14.403  25.718  0.00  0.00      PROA  
ATOM   4008  C   THR P 645     -12.282 -11.617  25.202  0.00  0.00      PROA  
ATOM   4009  O   THR P 645     -12.974 -10.858  25.953  0.00  0.00      PROA  
ATOM   4010  N   TYR P 646     -12.810 -12.174  24.079  0.00  0.00      PROA  
ATOM   4011  HN  TYR P 646     -12.284 -12.874  23.603  0.00  0.00      PROA  
ATOM   4012  CA  TYR P 646     -14.042 -11.724  23.516  0.00  0.00      PROA  
ATOM   4013  HA  TYR P 646     -13.921 -10.662  23.364  0.00  0.00      PROA  
ATOM   4014  CB  TYR P 646     -14.232 -12.231  22.010  0.00  0.00      PROA  
ATOM   4015  HB1 TYR P 646     -15.313 -12.209  21.753  0.00  0.00      PROA  
ATOM   4016  HB2 TYR P 646     -13.963 -13.307  22.084  0.00  0.00      PROA  
ATOM   4017  CG  TYR P 646     -13.523 -11.448  20.974  0.00  0.00      PROA  
ATOM   4018  CD1 TYR P 646     -13.976 -10.155  20.644  0.00  0.00      PROA  
ATOM   4019  HD1 TYR P 646     -14.940  -9.885  21.050  0.00  0.00      PROA  
ATOM   4020  CE1 TYR P 646     -13.308  -9.439  19.619  0.00  0.00      PROA  
ATOM   4021  HE1 TYR P 646     -13.700  -8.469  19.349  0.00  0.00      PROA  
ATOM   4022  CZ  TYR P 646     -12.071  -9.881  19.153  0.00  0.00      PROA  
ATOM   4023  OH  TYR P 646     -11.355  -9.231  18.136  0.00  0.00      PROA  
ATOM   4024  HH  TYR P 646     -10.626  -9.831  17.964  0.00  0.00      PROA  
ATOM   4025  CD2 TYR P 646     -12.521 -12.024  20.188  0.00  0.00      PROA  
ATOM   4026  HD2 TYR P 646     -12.212 -13.027  20.443  0.00  0.00      PROA  
ATOM   4027  CE2 TYR P 646     -11.661 -11.174  19.450  0.00  0.00      PROA  
ATOM   4028  HE2 TYR P 646     -10.772 -11.561  18.973  0.00  0.00      PROA  
ATOM   4029  C   TYR P 646     -15.284 -11.906  24.461  0.00  0.00      PROA  
ATOM   4030  O   TYR P 646     -15.503 -12.974  25.008  0.00  0.00      PROA  
ATOM   4031  N   THR P 647     -16.169 -10.860  24.506  0.00  0.00      PROA  
ATOM   4032  HN  THR P 647     -15.743 -10.059  24.093  0.00  0.00      PROA  
ATOM   4033  CA  THR P 647     -17.439 -10.908  25.197  0.00  0.00      PROA  
ATOM   4034  HA  THR P 647     -17.877 -11.858  24.929  0.00  0.00      PROA  
ATOM   4035  CB  THR P 647     -17.292 -10.801  26.736  0.00  0.00      PROA  
ATOM   4036  HB  THR P 647     -16.458 -11.494  26.975  0.00  0.00      PROA  
ATOM   4037  OG1 THR P 647     -18.353 -11.277  27.445  0.00  0.00      PROA  
ATOM   4038  HG1 THR P 647     -18.671 -11.998  26.898  0.00  0.00      PROA  
ATOM   4039  CG2 THR P 647     -16.913  -9.390  27.271  0.00  0.00      PROA  
ATOM   4040 HG21 THR P 647     -17.756  -8.683  27.116  0.00  0.00      PROA  
ATOM   4041 HG22 THR P 647     -16.099  -8.951  26.657  0.00  0.00      PROA  
ATOM   4042 HG23 THR P 647     -16.640  -9.428  28.348  0.00  0.00      PROA  
ATOM   4043  C   THR P 647     -18.427  -9.823  24.775  0.00  0.00      PROA  
ATOM   4044  O   THR P 647     -19.629  -9.816  25.144  0.00  0.00      PROA  
ATOM   4045  N   GLN P 648     -17.928  -8.856  23.987  0.00  0.00      PROA  
ATOM   4046  HN  GLN P 648     -17.015  -8.978  23.605  0.00  0.00      PROA  
ATOM   4047  CA  GLN P 648     -18.615  -7.647  23.568  0.00  0.00      PROA  
ATOM   4048  HA  GLN P 648     -19.633  -7.724  23.920  0.00  0.00      PROA  
ATOM   4049  CB  GLN P 648     -17.880  -6.303  23.959  0.00  0.00      PROA  
ATOM   4050  HB1 GLN P 648     -18.393  -5.525  23.354  0.00  0.00      PROA  
ATOM   4051  HB2 GLN P 648     -16.818  -6.327  23.633  0.00  0.00      PROA  
ATOM   4052  CG  GLN P 648     -17.850  -6.128  25.534  0.00  0.00      PROA  
ATOM   4053  HG1 GLN P 648     -17.213  -5.259  25.802  0.00  0.00      PROA  
ATOM   4054  HG2 GLN P 648     -17.409  -7.068  25.929  0.00  0.00      PROA  
ATOM   4055  CD  GLN P 648     -19.276  -6.037  26.140  0.00  0.00      PROA  
ATOM   4056  OE1 GLN P 648     -19.730  -6.927  26.869  0.00  0.00      PROA  
ATOM   4057  NE2 GLN P 648     -20.065  -5.065  25.592  0.00  0.00      PROA  
ATOM   4058 HE21 GLN P 648     -21.000  -4.933  25.921  0.00  0.00      PROA  
ATOM   4059 HE22 GLN P 648     -19.691  -4.461  24.888  0.00  0.00      PROA  
ATOM   4060  C   GLN P 648     -18.739  -7.682  22.106  0.00  0.00      PROA  
ATOM   4061  O   GLN P 648     -17.930  -8.279  21.412  0.00  0.00      PROA  
ATOM   4062  N   LYS P 649     -19.752  -7.024  21.499  0.00  0.00      PROA  
ATOM   4063  HN  LYS P 649     -20.402  -6.503  22.047  0.00  0.00      PROA  
ATOM   4064  CA  LYS P 649     -20.025  -7.037  20.043  0.00  0.00      PROA  
ATOM   4065  HA  LYS P 649     -20.799  -6.290  19.950  0.00  0.00      PROA  
ATOM   4066  CB  LYS P 649     -18.890  -6.544  19.222  0.00  0.00      PROA  
ATOM   4067  HB1 LYS P 649     -19.268  -6.402  18.187  0.00  0.00      PROA  
ATOM   4068  HB2 LYS P 649     -18.126  -7.350  19.186  0.00  0.00      PROA  
ATOM   4069  CG  LYS P 649     -18.331  -5.148  19.579  0.00  0.00      PROA  
ATOM   4070  HG1 LYS P 649     -17.586  -4.915  18.789  0.00  0.00      PROA  
ATOM   4071  HG2 LYS P 649     -17.811  -4.985  20.547  0.00  0.00      PROA  
ATOM   4072  CD  LYS P 649     -19.413  -4.056  19.266  0.00  0.00      PROA  
ATOM   4073  HD1 LYS P 649     -20.240  -4.140  20.004  0.00  0.00      PROA  
ATOM   4074  HD2 LYS P 649     -19.963  -4.246  18.320  0.00  0.00      PROA  
ATOM   4075  CE  LYS P 649     -18.800  -2.695  19.183  0.00  0.00      PROA  
ATOM   4076  HE1 LYS P 649     -18.217  -2.646  18.238  0.00  0.00      PROA  
ATOM   4077  HE2 LYS P 649     -18.263  -2.410  20.113  0.00  0.00      PROA  
ATOM   4078  NZ  LYS P 649     -19.879  -1.688  19.140  0.00  0.00      PROA  
ATOM   4079  HZ1 LYS P 649     -20.509  -1.822  19.957  0.00  0.00      PROA  
ATOM   4080  HZ2 LYS P 649     -20.497  -1.749  18.306  0.00  0.00      PROA  
ATOM   4081  HZ3 LYS P 649     -19.543  -0.704  19.155  0.00  0.00      PROA  
ATOM   4082  C   LYS P 649     -20.670  -8.297  19.535  0.00  0.00      PROA  
ATOM   4083  O   LYS P 649     -20.579  -9.327  20.225  0.00  0.00      PROA  
ATOM   4084  N   LEU P 650     -21.321  -8.122  18.387  0.00  0.00      PROA  
ATOM   4085  HN  LEU P 650     -21.282  -7.220  17.964  0.00  0.00      PROA  
ATOM   4086  CA  LEU P 650     -22.156  -9.045  17.670  0.00  0.00      PROA  
ATOM   4087  HA  LEU P 650     -22.639  -8.426  16.928  0.00  0.00      PROA  
ATOM   4088  CB  LEU P 650     -21.437 -10.257  16.865  0.00  0.00      PROA  
ATOM   4089  HB1 LEU P 650     -22.101 -10.802  16.161  0.00  0.00      PROA  
ATOM   4090  HB2 LEU P 650     -21.026 -10.889  17.680  0.00  0.00      PROA  
ATOM   4091  CG  LEU P 650     -20.285  -9.781  15.976  0.00  0.00      PROA  
ATOM   4092  HG  LEU P 650     -19.544  -9.279  16.634  0.00  0.00      PROA  
ATOM   4093  CD1 LEU P 650     -19.574 -11.016  15.413  0.00  0.00      PROA  
ATOM   4094 HD11 LEU P 650     -20.185 -11.414  14.575  0.00  0.00      PROA  
ATOM   4095 HD12 LEU P 650     -19.567 -11.820  16.181  0.00  0.00      PROA  
ATOM   4096 HD13 LEU P 650     -18.556 -10.751  15.055  0.00  0.00      PROA  
ATOM   4097  CD2 LEU P 650     -20.777  -8.852  14.838  0.00  0.00      PROA  
ATOM   4098 HD21 LEU P 650     -21.176  -7.880  15.200  0.00  0.00      PROA  
ATOM   4099 HD22 LEU P 650     -21.579  -9.273  14.195  0.00  0.00      PROA  
ATOM   4100 HD23 LEU P 650     -19.898  -8.468  14.277  0.00  0.00      PROA  
ATOM   4101  C   LEU P 650     -23.331  -9.527  18.485  0.00  0.00      PROA  
ATOM   4102  O   LEU P 650     -23.469  -9.423  19.730  0.00  0.00      PROA  
ATOM   4103  N   SER P 651     -24.171 -10.329  17.832  0.00  0.00      PROA  
ATOM   4104  HN  SER P 651     -24.004 -10.637  16.898  0.00  0.00      PROA  
ATOM   4105  CA  SER P 651     -25.404 -10.896  18.281  0.00  0.00      PROA  
ATOM   4106  HA  SER P 651     -25.634 -10.497  19.258  0.00  0.00      PROA  
ATOM   4107  CB  SER P 651     -26.498 -10.667  17.233  0.00  0.00      PROA  
ATOM   4108  HB1 SER P 651     -26.476 -11.286  16.310  0.00  0.00      PROA  
ATOM   4109  HB2 SER P 651     -26.557  -9.611  16.895  0.00  0.00      PROA  
ATOM   4110  OG  SER P 651     -27.836 -10.859  17.772  0.00  0.00      PROA  
ATOM   4111  HG1 SER P 651     -28.124  -9.996  18.077  0.00  0.00      PROA  
ATOM   4112  C   SER P 651     -25.273 -12.442  18.427  0.00  0.00      PROA  
ATOM   4113  O   SER P 651     -24.999 -13.242  17.490  0.00  0.00      PROA  
ATOM   4114  N   VAL P 652     -25.555 -12.992  19.614  0.00  0.00      PROA  
ATOM   4115  HN  VAL P 652     -25.646 -12.335  20.359  0.00  0.00      PROA  
ATOM   4116  CA  VAL P 652     -25.488 -14.381  19.904  0.00  0.00      PROA  
ATOM   4117  HA  VAL P 652     -24.483 -14.627  19.593  0.00  0.00      PROA  
ATOM   4118  CB  VAL P 652     -25.376 -14.697  21.416  0.00  0.00      PROA  
ATOM   4119  HB  VAL P 652     -25.961 -14.022  22.078  0.00  0.00      PROA  
ATOM   4120  CG1 VAL P 652     -25.873 -16.155  21.773  0.00  0.00      PROA  
ATOM   4121 HG11 VAL P 652     -25.508 -16.502  22.764  0.00  0.00      PROA  
ATOM   4122 HG12 VAL P 652     -25.428 -16.916  21.098  0.00  0.00      PROA  
ATOM   4123 HG13 VAL P 652     -26.978 -16.252  21.831  0.00  0.00      PROA  
ATOM   4124  CG2 VAL P 652     -23.889 -14.359  21.857  0.00  0.00      PROA  
ATOM   4125 HG21 VAL P 652     -23.928 -14.462  22.962  0.00  0.00      PROA  
ATOM   4126 HG22 VAL P 652     -23.754 -13.275  21.653  0.00  0.00      PROA  
ATOM   4127 HG23 VAL P 652     -23.096 -14.982  21.390  0.00  0.00      PROA  
ATOM   4128  C   VAL P 652     -26.498 -15.266  19.140  0.00  0.00      PROA  
ATOM   4129  O   VAL P 652     -27.685 -14.966  19.116  0.00  0.00      PROA  
ATOM   4130  N   PRO P 653     -26.230 -16.407  18.445  0.00  0.00      PROA  
ATOM   4131  CD  PRO P 653     -24.847 -16.811  18.202  0.00  0.00      PROA  
ATOM   4132  HD1 PRO P 653     -24.423 -16.988  19.214  0.00  0.00      PROA  
ATOM   4133  HD2 PRO P 653     -24.317 -16.123  17.509  0.00  0.00      PROA  
ATOM   4134  CA  PRO P 653     -27.179 -17.160  17.654  0.00  0.00      PROA  
ATOM   4135  HA  PRO P 653     -27.817 -16.431  17.177  0.00  0.00      PROA  
ATOM   4136  CB  PRO P 653     -26.236 -17.914  16.654  0.00  0.00      PROA  
ATOM   4137  HB1 PRO P 653     -25.984 -17.222  15.822  0.00  0.00      PROA  
ATOM   4138  HB2 PRO P 653     -26.639 -18.865  16.246  0.00  0.00      PROA  
ATOM   4139  CG  PRO P 653     -25.016 -18.202  17.495  0.00  0.00      PROA  
ATOM   4140  HG1 PRO P 653     -25.155 -19.010  18.245  0.00  0.00      PROA  
ATOM   4141  HG2 PRO P 653     -24.129 -18.416  16.860  0.00  0.00      PROA  
ATOM   4142  C   PRO P 653     -28.110 -18.124  18.469  0.00  0.00      PROA  
ATOM   4143  O   PRO P 653     -28.511 -19.116  17.940  0.00  0.00      PROA  
ATOM   4144  N   GLU P 654     -28.379 -17.685  19.700  0.00  0.00      PROA  
ATOM   4145  HN  GLU P 654     -28.098 -16.764  19.955  0.00  0.00      PROA  
ATOM   4146  CA  GLU P 654     -29.161 -18.395  20.687  0.00  0.00      PROA  
ATOM   4147  HA  GLU P 654     -29.747 -19.163  20.205  0.00  0.00      PROA  
ATOM   4148  CB  GLU P 654     -28.252 -19.062  21.711  0.00  0.00      PROA  
ATOM   4149  HB1 GLU P 654     -28.907 -19.493  22.498  0.00  0.00      PROA  
ATOM   4150  HB2 GLU P 654     -27.479 -18.383  22.129  0.00  0.00      PROA  
ATOM   4151  CG  GLU P 654     -27.702 -20.369  21.166  0.00  0.00      PROA  
ATOM   4152  HG1 GLU P 654     -27.041 -20.042  20.336  0.00  0.00      PROA  
ATOM   4153  HG2 GLU P 654     -28.473 -21.058  20.759  0.00  0.00      PROA  
ATOM   4154  CD  GLU P 654     -26.847 -21.018  22.283  0.00  0.00      PROA  
ATOM   4155  OE1 GLU P 654     -26.915 -20.584  23.466  0.00  0.00      PROA  
ATOM   4156  OE2 GLU P 654     -26.123 -21.994  21.952  0.00  0.00      PROA  
ATOM   4157  C   GLU P 654     -30.180 -17.471  21.362  0.00  0.00      PROA  
ATOM   4158  O   GLU P 654     -29.879 -16.358  21.731  0.00  0.00      PROA  
ATOM   4159  N   GLY P 655     -31.420 -17.959  21.481  0.00  0.00      PROA  
ATOM   4160  HN  GLY P 655     -31.706 -18.811  21.050  0.00  0.00      PROA  
ATOM   4161  CA  GLY P 655     -32.554 -17.440  22.244  0.00  0.00      PROA  
ATOM   4162  HA1 GLY P 655     -33.422 -18.082  22.231  0.00  0.00      PROA  
ATOM   4163  HA2 GLY P 655     -32.756 -16.480  21.792  0.00  0.00      PROA  
ATOM   4164  C   GLY P 655     -32.344 -17.103  23.677  0.00  0.00      PROA  
ATOM   4165  O   GLY P 655     -31.340 -17.381  24.332  0.00  0.00      PROA  
ATOM   4166  N   LEU P 656     -33.342 -16.380  24.290  0.00  0.00      PROA  
ATOM   4167  HN  LEU P 656     -33.968 -15.777  23.802  0.00  0.00      PROA  
ATOM   4168  CA  LEU P 656     -33.452 -16.273  25.710  0.00  0.00      PROA  
ATOM   4169  HA  LEU P 656     -32.494 -15.987  26.117  0.00  0.00      PROA  
ATOM   4170  CB  LEU P 656     -34.653 -15.223  26.011  0.00  0.00      PROA  
ATOM   4171  HB1 LEU P 656     -35.531 -15.646  25.479  0.00  0.00      PROA  
ATOM   4172  HB2 LEU P 656     -34.392 -14.247  25.548  0.00  0.00      PROA  
ATOM   4173  CG  LEU P 656     -34.899 -14.931  27.554  0.00  0.00      PROA  
ATOM   4174  HG  LEU P 656     -34.165 -15.431  28.221  0.00  0.00      PROA  
ATOM   4175  CD1 LEU P 656     -34.697 -13.445  27.753  0.00  0.00      PROA  
ATOM   4176 HD11 LEU P 656     -34.774 -13.182  28.830  0.00  0.00      PROA  
ATOM   4177 HD12 LEU P 656     -35.456 -12.870  27.180  0.00  0.00      PROA  
ATOM   4178 HD13 LEU P 656     -33.658 -13.225  27.428  0.00  0.00      PROA  
ATOM   4179  CD2 LEU P 656     -36.335 -15.325  27.856  0.00  0.00      PROA  
ATOM   4180 HD21 LEU P 656     -36.548 -16.411  27.756  0.00  0.00      PROA  
ATOM   4181 HD22 LEU P 656     -36.936 -14.704  27.158  0.00  0.00      PROA  
ATOM   4182 HD23 LEU P 656     -36.523 -15.010  28.905  0.00  0.00      PROA  
ATOM   4183  C   LEU P 656     -33.813 -17.530  26.446  0.00  0.00      PROA  
ATOM   4184  O   LEU P 656     -33.256 -17.948  27.492  0.00  0.00      PROA  
ATOM   4185  N   SER P 657     -34.769 -18.227  25.863  0.00  0.00      PROA  
ATOM   4186  HN  SER P 657     -35.249 -17.902  25.052  0.00  0.00      PROA  
ATOM   4187  CA  SER P 657     -35.016 -19.655  26.050  0.00  0.00      PROA  
ATOM   4188  HA  SER P 657     -34.988 -19.922  27.096  0.00  0.00      PROA  
ATOM   4189  CB  SER P 657     -36.347 -20.115  25.397  0.00  0.00      PROA  
ATOM   4190  HB1 SER P 657     -36.322 -19.859  24.316  0.00  0.00      PROA  
ATOM   4191  HB2 SER P 657     -37.132 -19.518  25.909  0.00  0.00      PROA  
ATOM   4192  OG  SER P 657     -36.648 -21.522  25.468  0.00  0.00      PROA  
ATOM   4193  HG1 SER P 657     -35.951 -22.031  25.048  0.00  0.00      PROA  
ATOM   4194  C   SER P 657     -33.916 -20.557  25.392  0.00  0.00      PROA  
ATOM   4195  O   SER P 657     -33.575 -20.413  24.254  0.00  0.00      PROA  
ATOM   4196  N   VAL P 658     -33.501 -21.594  26.129  0.00  0.00      PROA  
ATOM   4197  HN  VAL P 658     -33.885 -21.693  27.044  0.00  0.00      PROA  
ATOM   4198  CA  VAL P 658     -32.710 -22.770  25.646  0.00  0.00      PROA  
ATOM   4199  HA  VAL P 658     -31.783 -22.406  25.228  0.00  0.00      PROA  
ATOM   4200  CB  VAL P 658     -32.479 -23.757  26.787  0.00  0.00      PROA  
ATOM   4201  HB  VAL P 658     -33.405 -23.889  27.386  0.00  0.00      PROA  
ATOM   4202  CG1 VAL P 658     -32.009 -25.173  26.293  0.00  0.00      PROA  
ATOM   4203 HG11 VAL P 658     -32.730 -25.640  25.588  0.00  0.00      PROA  
ATOM   4204 HG12 VAL P 658     -31.777 -25.892  27.107  0.00  0.00      PROA  
ATOM   4205 HG13 VAL P 658     -31.178 -25.147  25.556  0.00  0.00      PROA  
ATOM   4206  CG2 VAL P 658     -31.359 -23.087  27.626  0.00  0.00      PROA  
ATOM   4207 HG21 VAL P 658     -31.238 -23.733  28.522  0.00  0.00      PROA  
ATOM   4208 HG22 VAL P 658     -31.711 -22.173  28.149  0.00  0.00      PROA  
ATOM   4209 HG23 VAL P 658     -30.392 -22.869  27.125  0.00  0.00      PROA  
ATOM   4210  C   VAL P 658     -33.387 -23.391  24.463  0.00  0.00      PROA  
ATOM   4211  O   VAL P 658     -34.603 -23.325  24.400  0.00  0.00      PROA  
ATOM   4212  N   SER P 659     -32.552 -23.906  23.500  0.00  0.00      PROA  
ATOM   4213  HN  SER P 659     -31.586 -23.677  23.589  0.00  0.00      PROA  
ATOM   4214  CA  SER P 659     -32.970 -24.608  22.273  0.00  0.00      PROA  
ATOM   4215  HA  SER P 659     -32.033 -24.824  21.780  0.00  0.00      PROA  
ATOM   4216  CB  SER P 659     -33.431 -26.034  22.631  0.00  0.00      PROA  
ATOM   4217  HB1 SER P 659     -34.172 -26.106  23.456  0.00  0.00      PROA  
ATOM   4218  HB2 SER P 659     -32.558 -26.503  23.132  0.00  0.00      PROA  
ATOM   4219  OG  SER P 659     -33.650 -26.825  21.482  0.00  0.00      PROA  
ATOM   4220  HG1 SER P 659     -34.259 -26.262  20.999  0.00  0.00      PROA  
ATOM   4221  C   SER P 659     -33.798 -23.861  21.253  0.00  0.00      PROA  
ATOM   4222  O   SER P 659     -34.763 -24.299  20.600  0.00  0.00      PROA  
ATOM   4223  N   ASN P 660     -33.434 -22.594  21.049  0.00  0.00      PROA  
ATOM   4224  HN  ASN P 660     -32.649 -22.132  21.456  0.00  0.00      PROA  
ATOM   4225  CA  ASN P 660     -34.286 -21.831  20.007  0.00  0.00      PROA  
ATOM   4226  HA  ASN P 660     -34.786 -22.369  19.215  0.00  0.00      PROA  
ATOM   4227  CB  ASN P 660     -35.307 -20.974  20.713  0.00  0.00      PROA  
ATOM   4228  HB1 ASN P 660     -35.610 -20.069  20.144  0.00  0.00      PROA  
ATOM   4229  HB2 ASN P 660     -34.882 -20.526  21.637  0.00  0.00      PROA  
ATOM   4230  CG  ASN P 660     -36.552 -21.823  21.132  0.00  0.00      PROA  
ATOM   4231  OD1 ASN P 660     -37.454 -22.213  20.443  0.00  0.00      PROA  
ATOM   4232  ND2 ASN P 660     -36.591 -22.053  22.430  0.00  0.00      PROA  
ATOM   4233 HD21 ASN P 660     -37.485 -22.201  22.854  0.00  0.00      PROA  
ATOM   4234 HD22 ASN P 660     -35.882 -21.740  23.062  0.00  0.00      PROA  
ATOM   4235  C   ASN P 660     -33.208 -20.870  19.388  0.00  0.00      PROA  
ATOM   4236  O   ASN P 660     -33.009 -19.823  19.974  0.00  0.00      PROA  
ATOM   4237  N   PRO P 661     -32.565 -21.217  18.287  0.00  0.00      PROA  
ATOM   4238  CD  PRO P 661     -32.783 -22.525  17.647  0.00  0.00      PROA  
ATOM   4239  HD1 PRO P 661     -33.793 -22.548  17.186  0.00  0.00      PROA  
ATOM   4240  HD2 PRO P 661     -32.659 -23.337  18.396  0.00  0.00      PROA  
ATOM   4241  CA  PRO P 661     -31.392 -20.493  17.858  0.00  0.00      PROA  
ATOM   4242  HA  PRO P 661     -30.836 -20.129  18.709  0.00  0.00      PROA  
ATOM   4243  CB  PRO P 661     -30.611 -21.578  17.152  0.00  0.00      PROA  
ATOM   4244  HB1 PRO P 661     -30.070 -22.261  17.842  0.00  0.00      PROA  
ATOM   4245  HB2 PRO P 661     -29.928 -21.251  16.339  0.00  0.00      PROA  
ATOM   4246  CG  PRO P 661     -31.687 -22.509  16.519  0.00  0.00      PROA  
ATOM   4247  HG1 PRO P 661     -32.015 -22.068  15.554  0.00  0.00      PROA  
ATOM   4248  HG2 PRO P 661     -31.337 -23.553  16.374  0.00  0.00      PROA  
ATOM   4249  C   PRO P 661     -31.705 -19.317  16.941  0.00  0.00      PROA  
ATOM   4250  O   PRO P 661     -32.867 -19.159  16.570  0.00  0.00      PROA  
ATOM   4251  N   THR P 662     -30.764 -18.392  16.631  0.00  0.00      PROA  
ATOM   4252  HN  THR P 662     -29.840 -18.631  16.920  0.00  0.00      PROA  
ATOM   4253  CA  THR P 662     -30.953 -17.154  15.906  0.00  0.00      PROA  
ATOM   4254  HA  THR P 662     -29.904 -16.898  15.907  0.00  0.00      PROA  
ATOM   4255  CB  THR P 662     -31.425 -17.284  14.467  0.00  0.00      PROA  
ATOM   4256  HB  THR P 662     -31.214 -16.328  13.942  0.00  0.00      PROA  
ATOM   4257  OG1 THR P 662     -32.841 -17.504  14.458  0.00  0.00      PROA  
ATOM   4258  HG1 THR P 662     -32.998 -18.052  15.231  0.00  0.00      PROA  
ATOM   4259  CG2 THR P 662     -30.824 -18.479  13.704  0.00  0.00      PROA  
ATOM   4260 HG21 THR P 662     -29.725 -18.485  13.863  0.00  0.00      PROA  
ATOM   4261 HG22 THR P 662     -31.049 -18.483  12.616  0.00  0.00      PROA  
ATOM   4262 HG23 THR P 662     -31.136 -19.518  13.945  0.00  0.00      PROA  
ATOM   4263  C   THR P 662     -31.715 -16.076  16.683  0.00  0.00      PROA  
ATOM   4264  O   THR P 662     -31.640 -16.126  17.932  0.00  0.00      PROA  
ATOM   4265  N   GLU P 663     -32.299 -15.066  16.089  0.00  0.00      PROA  
ATOM   4266  HN  GLU P 663     -32.563 -15.008  15.130  0.00  0.00      PROA  
ATOM   4267  CA  GLU P 663     -32.926 -13.963  16.842  0.00  0.00      PROA  
ATOM   4268  HA  GLU P 663     -32.227 -13.636  17.598  0.00  0.00      PROA  
ATOM   4269  CB  GLU P 663     -33.131 -12.848  15.827  0.00  0.00      PROA  
ATOM   4270  HB1 GLU P 663     -33.847 -12.083  16.198  0.00  0.00      PROA  
ATOM   4271  HB2 GLU P 663     -33.565 -13.388  14.958  0.00  0.00      PROA  
ATOM   4272  CG  GLU P 663     -31.787 -12.140  15.280  0.00  0.00      PROA  
ATOM   4273  HG1 GLU P 663     -30.974 -12.484  15.955  0.00  0.00      PROA  
ATOM   4274  HG2 GLU P 663     -32.043 -11.080  15.493  0.00  0.00      PROA  
ATOM   4275  CD  GLU P 663     -31.389 -12.301  13.810  0.00  0.00      PROA  
ATOM   4276  OE1 GLU P 663     -31.223 -13.493  13.362  0.00  0.00      PROA  
ATOM   4277  OE2 GLU P 663     -31.264 -11.327  13.018  0.00  0.00      PROA  
ATOM   4278  C   GLU P 663     -34.149 -14.325  17.664  0.00  0.00      PROA  
ATOM   4279  O   GLU P 663     -35.248 -14.212  17.134  0.00  0.00      PROA  
ATOM   4280  N   ARG P 664     -34.069 -14.674  19.000  0.00  0.00      PROA  
ATOM   4281  HN  ARG P 664     -33.181 -14.711  19.451  0.00  0.00      PROA  
ATOM   4282  CA  ARG P 664     -35.097 -15.229  19.902  0.00  0.00      PROA  
ATOM   4283  HA  ARG P 664     -36.074 -14.892  19.588  0.00  0.00      PROA  
ATOM   4284  CB  ARG P 664     -35.045 -16.768  19.963  0.00  0.00      PROA  
ATOM   4285  HB1 ARG P 664     -35.684 -17.289  20.708  0.00  0.00      PROA  
ATOM   4286  HB2 ARG P 664     -34.035 -17.229  19.925  0.00  0.00      PROA  
ATOM   4287  CG  ARG P 664     -35.702 -17.300  18.698  0.00  0.00      PROA  
ATOM   4288  HG1 ARG P 664     -35.922 -18.378  18.850  0.00  0.00      PROA  
ATOM   4289  HG2 ARG P 664     -35.085 -17.083  17.800  0.00  0.00      PROA  
ATOM   4290  CD  ARG P 664     -37.089 -16.764  18.418  0.00  0.00      PROA  
ATOM   4291  HD1 ARG P 664     -37.210 -15.663  18.332  0.00  0.00      PROA  
ATOM   4292  HD2 ARG P 664     -37.799 -17.186  19.161  0.00  0.00      PROA  
ATOM   4293  NE  ARG P 664     -37.490 -17.433  17.125  0.00  0.00      PROA  
ATOM   4294  HE  ARG P 664     -37.334 -18.420  17.163  0.00  0.00      PROA  
ATOM   4295  CZ  ARG P 664     -37.396 -16.936  15.878  0.00  0.00      PROA  
ATOM   4296  NH1 ARG P 664     -37.108 -15.737  15.589  0.00  0.00      PROA  
ATOM   4297 HH11 ARG P 664     -36.579 -15.228  16.269  0.00  0.00      PROA  
ATOM   4298 HH12 ARG P 664     -37.530 -15.381  14.756  0.00  0.00      PROA  
ATOM   4299  NH2 ARG P 664     -37.545 -17.839  14.929  0.00  0.00      PROA  
ATOM   4300 HH21 ARG P 664     -37.740 -18.761  15.265  0.00  0.00      PROA  
ATOM   4301 HH22 ARG P 664     -37.197 -17.640  14.013  0.00  0.00      PROA  
ATOM   4302  C   ARG P 664     -35.009 -14.636  21.323  0.00  0.00      PROA  
ATOM   4303  O   ARG P 664     -35.057 -15.345  22.324  0.00  0.00      PROA  
ATOM   4304  N   ASP P 665     -35.022 -13.259  21.387  0.00  0.00      PROA  
ATOM   4305  HN  ASP P 665     -34.730 -12.772  20.567  0.00  0.00      PROA  
ATOM   4306  CA  ASP P 665     -35.356 -12.558  22.612  0.00  0.00      PROA  
ATOM   4307  HA  ASP P 665     -34.633 -12.802  23.377  0.00  0.00      PROA  
ATOM   4308  CB  ASP P 665     -35.287 -11.022  22.484  0.00  0.00      PROA  
ATOM   4309  HB1 ASP P 665     -36.051 -10.729  21.732  0.00  0.00      PROA  
ATOM   4310  HB2 ASP P 665     -34.260 -10.677  22.239  0.00  0.00      PROA  
ATOM   4311  CG  ASP P 665     -35.699 -10.326  23.780  0.00  0.00      PROA  
ATOM   4312  OD1 ASP P 665     -35.508 -10.859  24.922  0.00  0.00      PROA  
ATOM   4313  OD2 ASP P 665     -36.066  -9.132  23.686  0.00  0.00      PROA  
ATOM   4314  C   ASP P 665     -36.815 -12.862  23.052  0.00  0.00      PROA  
ATOM   4315  O   ASP P 665     -37.054 -13.418  24.118  0.00  0.00      PROA  
ATOM   4316  N   TRP P 666     -37.748 -12.599  22.114  0.00  0.00      PROA  
ATOM   4317  HN  TRP P 666     -37.416 -12.179  21.273  0.00  0.00      PROA  
ATOM   4318  CA  TRP P 666     -39.194 -12.991  22.185  0.00  0.00      PROA  
ATOM   4319  HA  TRP P 666     -39.530 -12.765  23.186  0.00  0.00      PROA  
ATOM   4320  CB  TRP P 666     -39.910 -12.124  21.107  0.00  0.00      PROA  
ATOM   4321  HB1 TRP P 666     -39.758 -11.085  21.470  0.00  0.00      PROA  
ATOM   4322  HB2 TRP P 666     -41.014 -12.248  21.118  0.00  0.00      PROA  
ATOM   4323  CG  TRP P 666     -39.461 -12.253  19.733  0.00  0.00      PROA  
ATOM   4324  CD1 TRP P 666     -39.941 -13.084  18.728  0.00  0.00      PROA  
ATOM   4325  HD1 TRP P 666     -40.846 -13.652  18.887  0.00  0.00      PROA  
ATOM   4326  NE1 TRP P 666     -39.134 -13.076  17.620  0.00  0.00      PROA  
ATOM   4327  HE1 TRP P 666     -39.228 -13.689  16.866  0.00  0.00      PROA  
ATOM   4328  CE2 TRP P 666     -38.163 -12.070  17.844  0.00  0.00      PROA  
ATOM   4329  CD2 TRP P 666     -38.333 -11.590  19.147  0.00  0.00      PROA  
ATOM   4330  CE3 TRP P 666     -37.506 -10.596  19.618  0.00  0.00      PROA  
ATOM   4331  HE3 TRP P 666     -37.662 -10.185  20.604  0.00  0.00      PROA  
ATOM   4332  CZ3 TRP P 666     -36.560 -10.043  18.721  0.00  0.00      PROA  
ATOM   4333  HZ3 TRP P 666     -35.758  -9.468  19.161  0.00  0.00      PROA  
ATOM   4334  CZ2 TRP P 666     -37.141 -11.594  17.002  0.00  0.00      PROA  
ATOM   4335  HZ2 TRP P 666     -37.024 -11.896  15.972  0.00  0.00      PROA  
ATOM   4336  CH2 TRP P 666     -36.331 -10.662  17.515  0.00  0.00      PROA  
ATOM   4337  HH2 TRP P 666     -35.583 -10.173  16.908  0.00  0.00      PROA  
ATOM   4338  C   TRP P 666     -39.455 -14.478  21.960  0.00  0.00      PROA  
ATOM   4339  O   TRP P 666     -38.620 -15.214  21.346  0.00  0.00      PROA  
ATOM   4340  N   LEU P 667     -40.586 -14.995  22.424  0.00  0.00      PROA  
ATOM   4341  HN  LEU P 667     -41.233 -14.407  22.902  0.00  0.00      PROA  
ATOM   4342  CA  LEU P 667     -40.965 -16.381  22.203  0.00  0.00      PROA  
ATOM   4343  HA  LEU P 667     -40.060 -16.943  22.382  0.00  0.00      PROA  
ATOM   4344  CB  LEU P 667     -42.103 -16.732  23.188  0.00  0.00      PROA  
ATOM   4345  HB1 LEU P 667     -43.065 -16.212  22.991  0.00  0.00      PROA  
ATOM   4346  HB2 LEU P 667     -41.792 -16.373  24.192  0.00  0.00      PROA  
ATOM   4347  CG  LEU P 667     -42.372 -18.300  23.360  0.00  0.00      PROA  
ATOM   4348  HG  LEU P 667     -42.811 -18.692  22.418  0.00  0.00      PROA  
ATOM   4349  CD1 LEU P 667     -41.073 -19.045  23.719  0.00  0.00      PROA  
ATOM   4350 HD11 LEU P 667     -40.529 -18.483  24.508  0.00  0.00      PROA  
ATOM   4351 HD12 LEU P 667     -40.325 -19.171  22.908  0.00  0.00      PROA  
ATOM   4352 HD13 LEU P 667     -41.332 -20.051  24.112  0.00  0.00      PROA  
ATOM   4353  CD2 LEU P 667     -43.390 -18.457  24.489  0.00  0.00      PROA  
ATOM   4354 HD21 LEU P 667     -42.843 -17.984  25.333  0.00  0.00      PROA  
ATOM   4355 HD22 LEU P 667     -43.524 -19.533  24.732  0.00  0.00      PROA  
ATOM   4356 HD23 LEU P 667     -44.388 -18.030  24.251  0.00  0.00      PROA  
ATOM   4357  C   LEU P 667     -41.498 -16.715  20.762  0.00  0.00      PROA  
ATOM   4358  O   LEU P 667     -42.666 -17.033  20.645  0.00  0.00      PROA  
ATOM   4359  N   ILE P 668     -40.592 -16.751  19.760  0.00  0.00      PROA  
ATOM   4360  HN  ILE P 668     -39.697 -16.354  19.949  0.00  0.00      PROA  
ATOM   4361  CA  ILE P 668     -40.843 -17.244  18.392  0.00  0.00      PROA  
ATOM   4362  HA  ILE P 668     -39.870 -17.449  17.972  0.00  0.00      PROA  
ATOM   4363  CB  ILE P 668     -41.432 -18.614  18.128  0.00  0.00      PROA  
ATOM   4364  HB  ILE P 668     -42.541 -18.551  18.116  0.00  0.00      PROA  
ATOM   4365  CG2 ILE P 668     -41.090 -19.031  16.627  0.00  0.00      PROA  
ATOM   4366 HG21 ILE P 668     -40.011 -19.247  16.780  0.00  0.00      PROA  
ATOM   4367 HG22 ILE P 668     -41.195 -18.184  15.917  0.00  0.00      PROA  
ATOM   4368 HG23 ILE P 668     -41.694 -19.938  16.407  0.00  0.00      PROA  
ATOM   4369  CG1 ILE P 668     -41.023 -19.737  19.116  0.00  0.00      PROA  
ATOM   4370 HG11 ILE P 668     -41.539 -20.692  18.881  0.00  0.00      PROA  
ATOM   4371 HG12 ILE P 668     -41.412 -19.412  20.104  0.00  0.00      PROA  
ATOM   4372  CD  ILE P 668     -39.510 -19.879  19.455  0.00  0.00      PROA  
ATOM   4373  HD1 ILE P 668     -39.495 -20.503  20.374  0.00  0.00      PROA  
ATOM   4374  HD2 ILE P 668     -38.945 -18.955  19.700  0.00  0.00      PROA  
ATOM   4375  HD3 ILE P 668     -38.988 -20.413  18.632  0.00  0.00      PROA  
ATOM   4376  C   ILE P 668     -41.481 -16.126  17.539  0.00  0.00      PROA  
ATOM   4377  O   ILE P 668     -40.910 -15.618  16.590  0.00  0.00      PROA  
ATOM   4378  N   HSD P 669     -42.660 -15.667  17.859  0.00  0.00      PROA  
ATOM   4379  HN  HSD P 669     -43.036 -15.931  18.743  0.00  0.00      PROA  
ATOM   4380  CA  HSD P 669     -43.445 -14.818  17.040  0.00  0.00      PROA  
ATOM   4381  HA  HSD P 669     -42.983 -14.635  16.081  0.00  0.00      PROA  
ATOM   4382  CB  HSD P 669     -44.906 -15.442  16.777  0.00  0.00      PROA  
ATOM   4383  HB1 HSD P 669     -45.559 -14.731  16.228  0.00  0.00      PROA  
ATOM   4384  HB2 HSD P 669     -45.388 -15.515  17.775  0.00  0.00      PROA  
ATOM   4385  ND1 HSD P 669     -44.255 -17.120  15.044  0.00  0.00      PROA  
ATOM   4386  HD1 HSD P 669     -43.828 -16.576  14.322  0.00  0.00      PROA  
ATOM   4387  CG  HSD P 669     -44.955 -16.800  16.199  0.00  0.00      PROA  
ATOM   4388  CE1 HSD P 669     -44.360 -18.517  14.913  0.00  0.00      PROA  
ATOM   4389  HE1 HSD P 669     -44.001 -19.027  14.019  0.00  0.00      PROA  
ATOM   4390  NE2 HSD P 669     -45.099 -19.047  15.936  0.00  0.00      PROA  
ATOM   4391  CD2 HSD P 669     -45.454 -17.956  16.720  0.00  0.00      PROA  
ATOM   4392  HD2 HSD P 669     -46.067 -18.105  17.600  0.00  0.00      PROA  
ATOM   4393  C   HSD P 669     -43.532 -13.377  17.580  0.00  0.00      PROA  
ATOM   4394  O   HSD P 669     -43.694 -13.314  18.801  0.00  0.00      PROA  
ATOM   4395  N   PRO P 670     -43.366 -12.248  16.780  0.00  0.00      PROA  
ATOM   4396  CD  PRO P 670     -43.137 -12.337  15.323  0.00  0.00      PROA  
ATOM   4397  HD1 PRO P 670     -44.046 -12.749  14.836  0.00  0.00      PROA  
ATOM   4398  HD2 PRO P 670     -42.291 -13.002  15.047  0.00  0.00      PROA  
ATOM   4399  CA  PRO P 670     -43.124 -11.009  17.411  0.00  0.00      PROA  
ATOM   4400  HA  PRO P 670     -42.705 -11.048  18.405  0.00  0.00      PROA  
ATOM   4401  CB  PRO P 670     -42.258 -10.332  16.316  0.00  0.00      PROA  
ATOM   4402  HB1 PRO P 670     -41.195 -10.622  16.453  0.00  0.00      PROA  
ATOM   4403  HB2 PRO P 670     -42.160  -9.228  16.391  0.00  0.00      PROA  
ATOM   4404  CG  PRO P 670     -42.768 -10.925  14.969  0.00  0.00      PROA  
ATOM   4405  HG1 PRO P 670     -43.653 -10.282  14.772  0.00  0.00      PROA  
ATOM   4406  HG2 PRO P 670     -41.948 -10.808  14.228  0.00  0.00      PROA  
ATOM   4407  C   PRO P 670     -44.435 -10.298  17.599  0.00  0.00      PROA  
ATOM   4408  O   PRO P 670     -44.392  -9.090  17.836  0.00  0.00      PROA  
ATOM   4409  N   LEU P 671     -45.655 -10.884  17.572  0.00  0.00      PROA  
ATOM   4410  HN  LEU P 671     -45.750 -11.869  17.446  0.00  0.00      PROA  
ATOM   4411  CA  LEU P 671     -46.903 -10.206  17.482  0.00  0.00      PROA  
ATOM   4412  HA  LEU P 671     -46.886  -9.314  16.874  0.00  0.00      PROA  
ATOM   4413  CB  LEU P 671     -48.018 -11.176  16.855  0.00  0.00      PROA  
ATOM   4414  HB1 LEU P 671     -48.986 -11.001  17.370  0.00  0.00      PROA  
ATOM   4415  HB2 LEU P 671     -47.681 -12.116  17.342  0.00  0.00      PROA  
ATOM   4416  CG  LEU P 671     -48.064 -11.423  15.358  0.00  0.00      PROA  
ATOM   4417  HG  LEU P 671     -48.384 -10.470  14.884  0.00  0.00      PROA  
ATOM   4418  CD1 LEU P 671     -46.726 -11.924  14.880  0.00  0.00      PROA  
ATOM   4419 HD11 LEU P 671     -45.981 -11.100  14.919  0.00  0.00      PROA  
ATOM   4420 HD12 LEU P 671     -46.819 -12.401  13.881  0.00  0.00      PROA  
ATOM   4421 HD13 LEU P 671     -46.212 -12.663  15.530  0.00  0.00      PROA  
ATOM   4422  CD2 LEU P 671     -49.122 -12.474  14.959  0.00  0.00      PROA  
ATOM   4423 HD21 LEU P 671     -50.050 -12.260  15.531  0.00  0.00      PROA  
ATOM   4424 HD22 LEU P 671     -48.603 -13.413  15.249  0.00  0.00      PROA  
ATOM   4425 HD23 LEU P 671     -49.275 -12.434  13.859  0.00  0.00      PROA  
ATOM   4426  C   LEU P 671     -47.293  -9.675  18.808  0.00  0.00      PROA  
ATOM   4427  O   LEU P 671     -47.618 -10.458  19.710  0.00  0.00      PROA  
ATOM   4428  N   GLY P 672     -47.333  -8.288  19.014  0.00  0.00      PROA  
ATOM   4429  HN  GLY P 672     -47.246  -7.611  18.288  0.00  0.00      PROA  
ATOM   4430  CA  GLY P 672     -47.616  -7.607  20.269  0.00  0.00      PROA  
ATOM   4431  HA1 GLY P 672     -48.485  -8.070  20.713  0.00  0.00      PROA  
ATOM   4432  HA2 GLY P 672     -47.787  -6.549  20.139  0.00  0.00      PROA  
ATOM   4433  C   GLY P 672     -46.548  -7.618  21.380  0.00  0.00      PROA  
ATOM   4434  O   GLY P 672     -46.960  -7.457  22.540  0.00  0.00      PROA  
ATOM   4435  N   ILE P 673     -45.197  -7.629  21.048  0.00  0.00      PROA  
ATOM   4436  HN  ILE P 673     -44.912  -7.803  20.109  0.00  0.00      PROA  
ATOM   4437  CA  ILE P 673     -44.205  -7.792  22.084  0.00  0.00      PROA  
ATOM   4438  HA  ILE P 673     -44.539  -8.365  22.937  0.00  0.00      PROA  
ATOM   4439  CB  ILE P 673     -43.051  -8.778  21.645  0.00  0.00      PROA  
ATOM   4440  HB  ILE P 673     -42.356  -8.902  22.502  0.00  0.00      PROA  
ATOM   4441  CG2 ILE P 673     -43.676 -10.123  21.306  0.00  0.00      PROA  
ATOM   4442 HG21 ILE P 673     -42.954 -10.892  20.957  0.00  0.00      PROA  
ATOM   4443 HG22 ILE P 673     -44.316  -9.914  20.422  0.00  0.00      PROA  
ATOM   4444 HG23 ILE P 673     -44.164 -10.490  22.233  0.00  0.00      PROA  
ATOM   4445  CG1 ILE P 673     -42.296  -8.163  20.450  0.00  0.00      PROA  
ATOM   4446 HG11 ILE P 673     -41.997  -7.117  20.674  0.00  0.00      PROA  
ATOM   4447 HG12 ILE P 673     -43.030  -8.112  19.618  0.00  0.00      PROA  
ATOM   4448  CD  ILE P 673     -41.075  -8.932  20.054  0.00  0.00      PROA  
ATOM   4449  HD1 ILE P 673     -40.669  -8.698  19.047  0.00  0.00      PROA  
ATOM   4450  HD2 ILE P 673     -41.256 -10.027  20.104  0.00  0.00      PROA  
ATOM   4451  HD3 ILE P 673     -40.282  -8.713  20.801  0.00  0.00      PROA  
ATOM   4452  C   ILE P 673     -43.584  -6.423  22.560  0.00  0.00      PROA  
ATOM   4453  O   ILE P 673     -43.718  -5.443  21.801  0.00  0.00      PROA  
ATOM   4454  N   ARG P 674     -42.867  -6.400  23.683  0.00  0.00      PROA  
ATOM   4455  HN  ARG P 674     -42.997  -7.214  24.244  0.00  0.00      PROA  
ATOM   4456  CA  ARG P 674     -42.134  -5.285  24.261  0.00  0.00      PROA  
ATOM   4457  HA  ARG P 674     -41.668  -5.524  25.206  0.00  0.00      PROA  
ATOM   4458  CB  ARG P 674     -41.007  -4.837  23.343  0.00  0.00      PROA  
ATOM   4459  HB1 ARG P 674     -40.429  -4.046  23.866  0.00  0.00      PROA  
ATOM   4460  HB2 ARG P 674     -41.501  -4.433  22.434  0.00  0.00      PROA  
ATOM   4461  CG  ARG P 674     -40.048  -5.981  22.917  0.00  0.00      PROA  
ATOM   4462  HG1 ARG P 674     -40.568  -6.855  22.469  0.00  0.00      PROA  
ATOM   4463  HG2 ARG P 674     -39.549  -6.354  23.837  0.00  0.00      PROA  
ATOM   4464  CD  ARG P 674     -38.989  -5.553  22.006  0.00  0.00      PROA  
ATOM   4465  HD1 ARG P 674     -38.470  -4.598  22.236  0.00  0.00      PROA  
ATOM   4466  HD2 ARG P 674     -39.339  -5.303  20.982  0.00  0.00      PROA  
ATOM   4467  NE  ARG P 674     -38.043  -6.635  21.952  0.00  0.00      PROA  
ATOM   4468  HE  ARG P 674     -38.109  -7.386  22.608  0.00  0.00      PROA  
ATOM   4469  CZ  ARG P 674     -36.860  -6.428  21.428  0.00  0.00      PROA  
ATOM   4470  NH1 ARG P 674     -36.482  -5.439  20.687  0.00  0.00      PROA  
ATOM   4471 HH11 ARG P 674     -37.191  -4.801  20.387  0.00  0.00      PROA  
ATOM   4472 HH12 ARG P 674     -35.545  -5.246  20.395  0.00  0.00      PROA  
ATOM   4473  NH2 ARG P 674     -35.888  -7.281  21.761  0.00  0.00      PROA  
ATOM   4474 HH21 ARG P 674     -35.093  -7.312  21.154  0.00  0.00      PROA  
ATOM   4475 HH22 ARG P 674     -35.907  -7.828  22.598  0.00  0.00      PROA  
ATOM   4476  C   ARG P 674     -43.068  -4.140  24.669  0.00  0.00      PROA  
ATOM   4477  O   ARG P 674     -44.055  -4.392  25.357  0.00  0.00      PROA  
ATOM   4478  N   VAL P 675     -42.896  -2.853  24.380  0.00  0.00      PROA  
ATOM   4479  HN  VAL P 675     -41.994  -2.576  24.057  0.00  0.00      PROA  
ATOM   4480  CA  VAL P 675     -43.785  -1.738  24.635  0.00  0.00      PROA  
ATOM   4481  HA  VAL P 675     -44.414  -1.890  25.500  0.00  0.00      PROA  
ATOM   4482  CB  VAL P 675     -42.888  -0.491  24.697  0.00  0.00      PROA  
ATOM   4483  HB  VAL P 675     -42.417  -0.153  23.749  0.00  0.00      PROA  
ATOM   4484  CG1 VAL P 675     -43.664   0.628  25.348  0.00  0.00      PROA  
ATOM   4485 HG11 VAL P 675     -43.087   1.566  25.494  0.00  0.00      PROA  
ATOM   4486 HG12 VAL P 675     -44.217   0.498  26.303  0.00  0.00      PROA  
ATOM   4487 HG13 VAL P 675     -44.436   0.950  24.616  0.00  0.00      PROA  
ATOM   4488  CG2 VAL P 675     -41.641  -0.744  25.488  0.00  0.00      PROA  
ATOM   4489 HG21 VAL P 675     -40.861  -1.329  24.954  0.00  0.00      PROA  
ATOM   4490 HG22 VAL P 675     -41.974  -1.166  26.460  0.00  0.00      PROA  
ATOM   4491 HG23 VAL P 675     -41.027   0.104  25.859  0.00  0.00      PROA  
ATOM   4492  C   VAL P 675     -44.716  -1.600  23.472  0.00  0.00      PROA  
ATOM   4493  O   VAL P 675     -44.493  -2.145  22.390  0.00  0.00      PROA  
ATOM   4494  N   GLU P 676     -45.913  -0.995  23.642  0.00  0.00      PROA  
ATOM   4495  HN  GLU P 676     -46.114  -0.606  24.537  0.00  0.00      PROA  
ATOM   4496  CA  GLU P 676     -46.966  -0.867  22.676  0.00  0.00      PROA  
ATOM   4497  HA  GLU P 676     -46.992  -1.887  22.322  0.00  0.00      PROA  
ATOM   4498  CB  GLU P 676     -48.334  -0.680  23.344  0.00  0.00      PROA  
ATOM   4499  HB1 GLU P 676     -49.123  -0.722  22.564  0.00  0.00      PROA  
ATOM   4500  HB2 GLU P 676     -48.430   0.354  23.741  0.00  0.00      PROA  
ATOM   4501  CG  GLU P 676     -48.510  -1.714  24.490  0.00  0.00      PROA  
ATOM   4502  HG1 GLU P 676     -47.742  -1.659  25.290  0.00  0.00      PROA  
ATOM   4503  HG2 GLU P 676     -48.320  -2.702  24.020  0.00  0.00      PROA  
ATOM   4504  CD  GLU P 676     -49.903  -1.610  25.098  0.00  0.00      PROA  
ATOM   4505  OE1 GLU P 676     -50.043  -0.730  25.987  0.00  0.00      PROA  
ATOM   4506  OE2 GLU P 676     -50.850  -2.243  24.581  0.00  0.00      PROA  
ATOM   4507  C   GLU P 676     -46.700  -0.042  21.398  0.00  0.00      PROA  
ATOM   4508  O   GLU P 676     -46.139   1.042  21.508  0.00  0.00      PROA  
ATOM   4509  N   PHE P 677     -46.944  -0.717  20.167  0.00  0.00      PROA  
ATOM   4510  HN  PHE P 677     -47.275  -1.629  19.939  0.00  0.00      PROA  
ATOM   4511  CA  PHE P 677     -46.836  -0.086  18.905  0.00  0.00      PROA  
ATOM   4512  HA  PHE P 677     -45.875   0.403  18.969  0.00  0.00      PROA  
ATOM   4513  CB  PHE P 677     -46.926  -1.202  17.827  0.00  0.00      PROA  
ATOM   4514  HB1 PHE P 677     -47.972  -1.406  17.513  0.00  0.00      PROA  
ATOM   4515  HB2 PHE P 677     -46.327  -2.089  18.126  0.00  0.00      PROA  
ATOM   4516  CG  PHE P 677     -46.298  -0.644  16.595  0.00  0.00      PROA  
ATOM   4517  CD1 PHE P 677     -47.059  -0.725  15.388  0.00  0.00      PROA  
ATOM   4518  HD1 PHE P 677     -48.055  -1.138  15.333  0.00  0.00      PROA  
ATOM   4519  CE1 PHE P 677     -46.427  -0.314  14.208  0.00  0.00      PROA  
ATOM   4520  HE1 PHE P 677     -47.004  -0.300  13.296  0.00  0.00      PROA  
ATOM   4521  CZ  PHE P 677     -45.043   0.135  14.113  0.00  0.00      PROA  
ATOM   4522  HZ  PHE P 677     -44.598   0.403  13.166  0.00  0.00      PROA  
ATOM   4523  CD2 PHE P 677     -44.947  -0.077  16.539  0.00  0.00      PROA  
ATOM   4524  HD2 PHE P 677     -44.438  -0.019  17.490  0.00  0.00      PROA  
ATOM   4525  CE2 PHE P 677     -44.370   0.274  15.366  0.00  0.00      PROA  
ATOM   4526  HE2 PHE P 677     -43.380   0.706  15.369  0.00  0.00      PROA  
ATOM   4527  C   PHE P 677     -47.988   1.000  18.652  0.00  0.00      PROA  
ATOM   4528  O   PHE P 677     -49.165   0.711  18.934  0.00  0.00      PROA  
ATOM   4529  N   PRO P 678     -47.757   2.231  18.285  0.00  0.00      PROA  
ATOM   4530  CD  PRO P 678     -46.448   2.699  17.880  0.00  0.00      PROA  
ATOM   4531  HD1 PRO P 678     -45.994   2.385  16.916  0.00  0.00      PROA  
ATOM   4532  HD2 PRO P 678     -45.690   2.419  18.642  0.00  0.00      PROA  
ATOM   4533  CA  PRO P 678     -48.789   3.155  17.810  0.00  0.00      PROA  
ATOM   4534  HA  PRO P 678     -49.368   3.423  18.682  0.00  0.00      PROA  
ATOM   4535  CB  PRO P 678     -48.093   4.387  17.315  0.00  0.00      PROA  
ATOM   4536  HB1 PRO P 678     -48.487   5.305  17.801  0.00  0.00      PROA  
ATOM   4537  HB2 PRO P 678     -48.016   4.525  16.215  0.00  0.00      PROA  
ATOM   4538  CG  PRO P 678     -46.698   4.166  17.819  0.00  0.00      PROA  
ATOM   4539  HG1 PRO P 678     -45.979   4.681  17.147  0.00  0.00      PROA  
ATOM   4540  HG2 PRO P 678     -46.454   4.478  18.857  0.00  0.00      PROA  
ATOM   4541  C   PRO P 678     -49.853   2.773  16.830  0.00  0.00      PROA  
ATOM   4542  O   PRO P 678     -49.560   2.110  15.824  0.00  0.00      PROA  
ATOM   4543  N   ILE P 679     -51.142   3.158  17.056  0.00  0.00      PROA  
ATOM   4544  HN  ILE P 679     -51.391   3.776  17.797  0.00  0.00      PROA  
ATOM   4545  CA  ILE P 679     -52.267   2.797  16.252  0.00  0.00      PROA  
ATOM   4546  HA  ILE P 679     -52.206   1.765  15.941  0.00  0.00      PROA  
ATOM   4547  CB  ILE P 679     -53.647   3.140  16.980  0.00  0.00      PROA  
ATOM   4548  HB  ILE P 679     -53.722   4.247  17.040  0.00  0.00      PROA  
ATOM   4549  CG2 ILE P 679     -54.856   2.635  16.122  0.00  0.00      PROA  
ATOM   4550 HG21 ILE P 679     -55.752   2.611  16.778  0.00  0.00      PROA  
ATOM   4551 HG22 ILE P 679     -54.739   1.575  15.811  0.00  0.00      PROA  
ATOM   4552 HG23 ILE P 679     -55.034   3.165  15.162  0.00  0.00      PROA  
ATOM   4553  CG1 ILE P 679     -53.802   2.516  18.357  0.00  0.00      PROA  
ATOM   4554 HG11 ILE P 679     -54.712   2.870  18.887  0.00  0.00      PROA  
ATOM   4555 HG12 ILE P 679     -52.914   2.936  18.877  0.00  0.00      PROA  
ATOM   4556  CD  ILE P 679     -53.667   0.974  18.291  0.00  0.00      PROA  
ATOM   4557  HD1 ILE P 679     -52.644   0.736  17.928  0.00  0.00      PROA  
ATOM   4558  HD2 ILE P 679     -54.437   0.576  17.596  0.00  0.00      PROA  
ATOM   4559  HD3 ILE P 679     -53.779   0.554  19.313  0.00  0.00      PROA  
ATOM   4560  C   ILE P 679     -52.121   3.461  14.922  0.00  0.00      PROA  
ATOM   4561  O   ILE P 679     -52.516   2.913  13.915  0.00  0.00      PROA  
ATOM   4562  N   TRP P 680     -51.619   4.685  14.891  0.00  0.00      PROA  
ATOM   4563  HN  TRP P 680     -51.307   5.049  15.765  0.00  0.00      PROA  
ATOM   4564  CA  TRP P 680     -51.437   5.476  13.699  0.00  0.00      PROA  
ATOM   4565  HA  TRP P 680     -52.320   5.448  13.078  0.00  0.00      PROA  
ATOM   4566  CB  TRP P 680     -51.043   6.924  13.995  0.00  0.00      PROA  
ATOM   4567  HB1 TRP P 680     -51.783   7.519  14.572  0.00  0.00      PROA  
ATOM   4568  HB2 TRP P 680     -50.890   7.428  13.017  0.00  0.00      PROA  
ATOM   4569  CG  TRP P 680     -49.669   7.148  14.688  0.00  0.00      PROA  
ATOM   4570  CD1 TRP P 680     -49.552   7.572  15.997  0.00  0.00      PROA  
ATOM   4571  HD1 TRP P 680     -50.292   7.597  16.783  0.00  0.00      PROA  
ATOM   4572  NE1 TRP P 680     -48.252   7.817  16.267  0.00  0.00      PROA  
ATOM   4573  HE1 TRP P 680     -47.871   8.439  16.916  0.00  0.00      PROA  
ATOM   4574  CE2 TRP P 680     -47.525   7.581  15.186  0.00  0.00      PROA  
ATOM   4575  CD2 TRP P 680     -48.339   7.216  14.183  0.00  0.00      PROA  
ATOM   4576  CE3 TRP P 680     -47.738   7.067  12.866  0.00  0.00      PROA  
ATOM   4577  HE3 TRP P 680     -48.391   6.783  12.054  0.00  0.00      PROA  
ATOM   4578  CZ3 TRP P 680     -46.380   7.297  12.705  0.00  0.00      PROA  
ATOM   4579  HZ3 TRP P 680     -45.937   7.226  11.723  0.00  0.00      PROA  
ATOM   4580  CZ2 TRP P 680     -46.194   7.847  15.025  0.00  0.00      PROA  
ATOM   4581  HZ2 TRP P 680     -45.616   8.259  15.839  0.00  0.00      PROA  
ATOM   4582  CH2 TRP P 680     -45.608   7.728  13.761  0.00  0.00      PROA  
ATOM   4583  HH2 TRP P 680     -44.577   8.038  13.672  0.00  0.00      PROA  
ATOM   4584  C   TRP P 680     -50.478   4.818  12.776  0.00  0.00      PROA  
ATOM   4585  O   TRP P 680     -50.694   4.755  11.576  0.00  0.00      PROA  
ATOM   4586  N   MET P 681     -49.317   4.206  13.318  0.00  0.00      PROA  
ATOM   4587  HN  MET P 681     -49.186   4.162  14.305  0.00  0.00      PROA  
ATOM   4588  CA  MET P 681     -48.216   3.703  12.488  0.00  0.00      PROA  
ATOM   4589  HA  MET P 681     -48.007   4.476  11.763  0.00  0.00      PROA  
ATOM   4590  CB  MET P 681     -46.973   3.509  13.406  0.00  0.00      PROA  
ATOM   4591  HB1 MET P 681     -47.309   2.767  14.162  0.00  0.00      PROA  
ATOM   4592  HB2 MET P 681     -46.805   4.505  13.867  0.00  0.00      PROA  
ATOM   4593  CG  MET P 681     -45.706   3.022  12.691  0.00  0.00      PROA  
ATOM   4594  HG1 MET P 681     -45.827   1.981  12.323  0.00  0.00      PROA  
ATOM   4595  HG2 MET P 681     -44.862   2.998  13.413  0.00  0.00      PROA  
ATOM   4596  SD  MET P 681     -45.173   3.927  11.221  0.00  0.00      PROA  
ATOM   4597  CE  MET P 681     -43.899   2.761  10.771  0.00  0.00      PROA  
ATOM   4598  HE1 MET P 681     -43.647   2.711   9.690  0.00  0.00      PROA  
ATOM   4599  HE2 MET P 681     -44.263   1.740  11.014  0.00  0.00      PROA  
ATOM   4600  HE3 MET P 681     -43.008   2.822  11.431  0.00  0.00      PROA  
ATOM   4601  C   MET P 681     -48.604   2.367  11.909  0.00  0.00      PROA  
ATOM   4602  O   MET P 681     -48.001   1.874  10.952  0.00  0.00      PROA  
ATOM   4603  N   MET P 682     -49.652   1.654  12.453  0.00  0.00      PROA  
ATOM   4604  HN  MET P 682     -50.024   2.127  13.247  0.00  0.00      PROA  
ATOM   4605  CA  MET P 682     -50.272   0.404  11.868  0.00  0.00      PROA  
ATOM   4606  HA  MET P 682     -49.502  -0.353  11.877  0.00  0.00      PROA  
ATOM   4607  CB  MET P 682     -51.509  -0.117  12.654  0.00  0.00      PROA  
ATOM   4608  HB1 MET P 682     -51.896  -1.030  12.151  0.00  0.00      PROA  
ATOM   4609  HB2 MET P 682     -52.309   0.646  12.761  0.00  0.00      PROA  
ATOM   4610  CG  MET P 682     -51.115  -0.639  14.036  0.00  0.00      PROA  
ATOM   4611  HG1 MET P 682     -50.351   0.010  14.515  0.00  0.00      PROA  
ATOM   4612  HG2 MET P 682     -50.511  -1.571  13.990  0.00  0.00      PROA  
ATOM   4613  SD  MET P 682     -52.537  -0.955  15.157  0.00  0.00      PROA  
ATOM   4614  CE  MET P 682     -51.389  -1.486  16.452  0.00  0.00      PROA  
ATOM   4615  HE1 MET P 682     -50.643  -0.767  16.851  0.00  0.00      PROA  
ATOM   4616  HE2 MET P 682     -50.845  -2.380  16.078  0.00  0.00      PROA  
ATOM   4617  HE3 MET P 682     -51.995  -1.692  17.360  0.00  0.00      PROA  
ATOM   4618  C   MET P 682     -50.589   0.587  10.418  0.00  0.00      PROA  
ATOM   4619  O   MET P 682     -50.283  -0.098   9.486  0.00  0.00      PROA  
ATOM   4620  N   PHE P 683     -51.362   1.713  10.124  0.00  0.00      PROA  
ATOM   4621  HN  PHE P 683     -51.542   2.360  10.861  0.00  0.00      PROA  
ATOM   4622  CA  PHE P 683     -51.714   2.106   8.806  0.00  0.00      PROA  
ATOM   4623  HA  PHE P 683     -52.273   1.315   8.328  0.00  0.00      PROA  
ATOM   4624  CB  PHE P 683     -52.779   3.346   8.905  0.00  0.00      PROA  
ATOM   4625  HB1 PHE P 683     -53.001   3.611   7.849  0.00  0.00      PROA  
ATOM   4626  HB2 PHE P 683     -52.426   4.227   9.482  0.00  0.00      PROA  
ATOM   4627  CG  PHE P 683     -54.043   2.865   9.541  0.00  0.00      PROA  
ATOM   4628  CD1 PHE P 683     -54.118   2.922  10.973  0.00  0.00      PROA  
ATOM   4629  HD1 PHE P 683     -53.188   3.195  11.450  0.00  0.00      PROA  
ATOM   4630  CE1 PHE P 683     -55.390   2.660  11.583  0.00  0.00      PROA  
ATOM   4631  HE1 PHE P 683     -55.323   2.769  12.655  0.00  0.00      PROA  
ATOM   4632  CZ  PHE P 683     -56.453   2.139  10.820  0.00  0.00      PROA  
ATOM   4633  HZ  PHE P 683     -57.386   1.812  11.256  0.00  0.00      PROA  
ATOM   4634  CD2 PHE P 683     -55.124   2.414   8.808  0.00  0.00      PROA  
ATOM   4635  HD2 PHE P 683     -55.082   2.267   7.739  0.00  0.00      PROA  
ATOM   4636  CE2 PHE P 683     -56.282   2.003   9.429  0.00  0.00      PROA  
ATOM   4637  HE2 PHE P 683     -57.181   1.593   8.994  0.00  0.00      PROA  
ATOM   4638  C   PHE P 683     -50.504   2.587   7.964  0.00  0.00      PROA  
ATOM   4639  O   PHE P 683     -50.244   2.247   6.835  0.00  0.00      PROA  
ATOM   4640  N   ALA P 684     -49.608   3.347   8.579  0.00  0.00      PROA  
ATOM   4641  HN  ALA P 684     -49.797   3.548   9.537  0.00  0.00      PROA  
ATOM   4642  CA  ALA P 684     -48.479   4.090   7.917  0.00  0.00      PROA  
ATOM   4643  HA  ALA P 684     -48.800   4.639   7.044  0.00  0.00      PROA  
ATOM   4644  CB  ALA P 684     -47.971   5.085   8.967  0.00  0.00      PROA  
ATOM   4645  HB1 ALA P 684     -47.785   4.563   9.929  0.00  0.00      PROA  
ATOM   4646  HB2 ALA P 684     -48.811   5.759   9.241  0.00  0.00      PROA  
ATOM   4647  HB3 ALA P 684     -47.034   5.650   8.770  0.00  0.00      PROA  
ATOM   4648  C   ALA P 684     -47.346   3.183   7.500  0.00  0.00      PROA  
ATOM   4649  O   ALA P 684     -46.555   3.415   6.590  0.00  0.00      PROA  
ATOM   4650  N   SER P 685     -47.307   1.984   8.137  0.00  0.00      PROA  
ATOM   4651  HN  SER P 685     -47.998   1.872   8.848  0.00  0.00      PROA  
ATOM   4652  CA  SER P 685     -46.504   0.853   7.698  0.00  0.00      PROA  
ATOM   4653  HA  SER P 685     -45.500   1.215   7.863  0.00  0.00      PROA  
ATOM   4654  CB  SER P 685     -46.782  -0.381   8.685  0.00  0.00      PROA  
ATOM   4655  HB1 SER P 685     -46.330  -1.367   8.444  0.00  0.00      PROA  
ATOM   4656  HB2 SER P 685     -47.886  -0.488   8.614  0.00  0.00      PROA  
ATOM   4657  OG  SER P 685     -46.294  -0.135  10.018  0.00  0.00      PROA  
ATOM   4658  HG1 SER P 685     -46.732   0.625  10.408  0.00  0.00      PROA  
ATOM   4659  C   SER P 685     -46.559   0.461   6.222  0.00  0.00      PROA  
ATOM   4660  O   SER P 685     -45.592  -0.060   5.666  0.00  0.00      PROA  
ATOM   4661  N   ALA P 686     -47.727   0.737   5.611  0.00  0.00      PROA  
ATOM   4662  HN  ALA P 686     -48.512   1.069   6.126  0.00  0.00      PROA  
ATOM   4663  CA  ALA P 686     -47.890   0.473   4.174  0.00  0.00      PROA  
ATOM   4664  HA  ALA P 686     -47.842  -0.589   3.983  0.00  0.00      PROA  
ATOM   4665  CB  ALA P 686     -49.288   0.935   3.837  0.00  0.00      PROA  
ATOM   4666  HB1 ALA P 686     -50.073   0.295   4.294  0.00  0.00      PROA  
ATOM   4667  HB2 ALA P 686     -49.484   0.867   2.746  0.00  0.00      PROA  
ATOM   4668  HB3 ALA P 686     -49.543   1.983   4.103  0.00  0.00      PROA  
ATOM   4669  C   ALA P 686     -46.867   1.177   3.283  0.00  0.00      PROA  
ATOM   4670  O   ALA P 686     -46.521   0.573   2.264  0.00  0.00      PROA  
ATOM   4671  N   LEU P 687     -46.337   2.493   3.602  0.00  0.00      PROA  
ATOM   4672  HN  LEU P 687     -46.888   2.959   4.291  0.00  0.00      PROA  
ATOM   4673  CA  LEU P 687     -45.386   3.248   2.840  0.00  0.00      PROA  
ATOM   4674  HA  LEU P 687     -45.786   3.211   1.838  0.00  0.00      PROA  
ATOM   4675  CB  LEU P 687     -45.429   4.673   3.353  0.00  0.00      PROA  
ATOM   4676  HB1 LEU P 687     -45.260   4.679   4.451  0.00  0.00      PROA  
ATOM   4677  HB2 LEU P 687     -46.373   5.217   3.138  0.00  0.00      PROA  
ATOM   4678  CG  LEU P 687     -44.270   5.562   2.802  0.00  0.00      PROA  
ATOM   4679  HG  LEU P 687     -43.310   5.164   3.196  0.00  0.00      PROA  
ATOM   4680  CD1 LEU P 687     -44.213   5.486   1.295  0.00  0.00      PROA  
ATOM   4681 HD11 LEU P 687     -45.155   5.723   0.757  0.00  0.00      PROA  
ATOM   4682 HD12 LEU P 687     -44.107   4.494   0.805  0.00  0.00      PROA  
ATOM   4683 HD13 LEU P 687     -43.481   6.184   0.835  0.00  0.00      PROA  
ATOM   4684  CD2 LEU P 687     -44.540   7.027   3.109  0.00  0.00      PROA  
ATOM   4685 HD21 LEU P 687     -43.749   7.683   2.689  0.00  0.00      PROA  
ATOM   4686 HD22 LEU P 687     -44.686   7.155   4.203  0.00  0.00      PROA  
ATOM   4687 HD23 LEU P 687     -45.499   7.346   2.646  0.00  0.00      PROA  
ATOM   4688  C   LEU P 687     -44.034   2.493   2.749  0.00  0.00      PROA  
ATOM   4689  O   LEU P 687     -43.730   2.109   1.615  0.00  0.00      PROA  
ATOM   4690  N   PRO P 688     -43.317   2.088   3.808  0.00  0.00      PROA  
ATOM   4691  CD  PRO P 688     -43.466   2.669   5.070  0.00  0.00      PROA  
ATOM   4692  HD1 PRO P 688     -44.423   2.326   5.518  0.00  0.00      PROA  
ATOM   4693  HD2 PRO P 688     -43.395   3.775   4.981  0.00  0.00      PROA  
ATOM   4694  CA  PRO P 688     -42.140   1.276   3.748  0.00  0.00      PROA  
ATOM   4695  HA  PRO P 688     -41.362   1.896   3.326  0.00  0.00      PROA  
ATOM   4696  CB  PRO P 688     -41.847   0.928   5.204  0.00  0.00      PROA  
ATOM   4697  HB1 PRO P 688     -40.780   0.728   5.440  0.00  0.00      PROA  
ATOM   4698  HB2 PRO P 688     -42.565   0.117   5.452  0.00  0.00      PROA  
ATOM   4699  CG  PRO P 688     -42.283   2.276   5.901  0.00  0.00      PROA  
ATOM   4700  HG1 PRO P 688     -42.555   2.171   6.973  0.00  0.00      PROA  
ATOM   4701  HG2 PRO P 688     -41.384   2.923   5.818  0.00  0.00      PROA  
ATOM   4702  C   PRO P 688     -42.272   0.025   2.933  0.00  0.00      PROA  
ATOM   4703  O   PRO P 688     -41.316  -0.459   2.357  0.00  0.00      PROA  
ATOM   4704  N   ALA P 689     -43.512  -0.558   2.915  0.00  0.00      PROA  
ATOM   4705  HN  ALA P 689     -44.038  -0.204   3.684  0.00  0.00      PROA  
ATOM   4706  CA  ALA P 689     -43.803  -1.784   2.229  0.00  0.00      PROA  
ATOM   4707  HA  ALA P 689     -43.019  -2.445   2.569  0.00  0.00      PROA  
ATOM   4708  CB  ALA P 689     -45.155  -2.354   2.667  0.00  0.00      PROA  
ATOM   4709  HB1 ALA P 689     -45.959  -1.855   2.083  0.00  0.00      PROA  
ATOM   4710  HB2 ALA P 689     -45.298  -2.118   3.743  0.00  0.00      PROA  
ATOM   4711  HB3 ALA P 689     -45.120  -3.459   2.559  0.00  0.00      PROA  
ATOM   4712  C   ALA P 689     -43.708  -1.673   0.726  0.00  0.00      PROA  
ATOM   4713  O   ALA P 689     -43.047  -2.523   0.013  0.00  0.00      PROA  
ATOM   4714  N   LEU P 690     -44.267  -0.604   0.211  0.00  0.00      PROA  
ATOM   4715  HN  LEU P 690     -44.689   0.016   0.868  0.00  0.00      PROA  
ATOM   4716  CA  LEU P 690     -44.122  -0.168  -1.135  0.00  0.00      PROA  
ATOM   4717  HA  LEU P 690     -44.494  -1.021  -1.684  0.00  0.00      PROA  
ATOM   4718  CB  LEU P 690     -45.088   1.011  -1.344  0.00  0.00      PROA  
ATOM   4719  HB1 LEU P 690     -44.816   1.918  -0.763  0.00  0.00      PROA  
ATOM   4720  HB2 LEU P 690     -46.082   0.656  -0.998  0.00  0.00      PROA  
ATOM   4721  CG  LEU P 690     -45.287   1.522  -2.755  0.00  0.00      PROA  
ATOM   4722  HG  LEU P 690     -44.297   1.893  -3.097  0.00  0.00      PROA  
ATOM   4723  CD1 LEU P 690     -45.739   0.489  -3.821  0.00  0.00      PROA  
ATOM   4724 HD11 LEU P 690     -45.980   1.050  -4.749  0.00  0.00      PROA  
ATOM   4725 HD12 LEU P 690     -46.685   0.041  -3.450  0.00  0.00      PROA  
ATOM   4726 HD13 LEU P 690     -45.001  -0.300  -4.081  0.00  0.00      PROA  
ATOM   4727  CD2 LEU P 690     -46.285   2.669  -2.568  0.00  0.00      PROA  
ATOM   4728 HD21 LEU P 690     -46.466   3.050  -3.596  0.00  0.00      PROA  
ATOM   4729 HD22 LEU P 690     -45.840   3.320  -1.786  0.00  0.00      PROA  
ATOM   4730 HD23 LEU P 690     -47.247   2.234  -2.224  0.00  0.00      PROA  
ATOM   4731  C   LEU P 690     -42.684   0.132  -1.505  0.00  0.00      PROA  
ATOM   4732  O   LEU P 690     -42.160  -0.226  -2.520  0.00  0.00      PROA  
ATOM   4733  N   LEU P 691     -41.938   0.762  -0.553  0.00  0.00      PROA  
ATOM   4734  HN  LEU P 691     -42.399   1.066   0.276  0.00  0.00      PROA  
ATOM   4735  CA  LEU P 691     -40.554   1.029  -0.674  0.00  0.00      PROA  
ATOM   4736  HA  LEU P 691     -40.441   1.464  -1.656  0.00  0.00      PROA  
ATOM   4737  CB  LEU P 691     -40.031   2.146   0.364  0.00  0.00      PROA  
ATOM   4738  HB1 LEU P 691     -38.922   2.217   0.342  0.00  0.00      PROA  
ATOM   4739  HB2 LEU P 691     -40.319   1.776   1.371  0.00  0.00      PROA  
ATOM   4740  CG  LEU P 691     -40.757   3.476   0.229  0.00  0.00      PROA  
ATOM   4741  HG  LEU P 691     -41.854   3.353   0.357  0.00  0.00      PROA  
ATOM   4742  CD1 LEU P 691     -40.504   4.238   1.538  0.00  0.00      PROA  
ATOM   4743 HD11 LEU P 691     -39.488   4.685   1.587  0.00  0.00      PROA  
ATOM   4744 HD12 LEU P 691     -40.664   3.656   2.471  0.00  0.00      PROA  
ATOM   4745 HD13 LEU P 691     -41.225   5.079   1.615  0.00  0.00      PROA  
ATOM   4746  CD2 LEU P 691     -40.435   4.311  -1.014  0.00  0.00      PROA  
ATOM   4747 HD21 LEU P 691     -40.636   3.810  -1.985  0.00  0.00      PROA  
ATOM   4748 HD22 LEU P 691     -39.345   4.525  -1.055  0.00  0.00      PROA  
ATOM   4749 HD23 LEU P 691     -41.066   5.225  -1.039  0.00  0.00      PROA  
ATOM   4750  C   LEU P 691     -39.631  -0.233  -0.635  0.00  0.00      PROA  
ATOM   4751  O   LEU P 691     -38.597  -0.219  -1.317  0.00  0.00      PROA  
ATOM   4752  N   VAL P 692     -39.994  -1.234   0.132  0.00  0.00      PROA  
ATOM   4753  HN  VAL P 692     -40.733  -1.118   0.791  0.00  0.00      PROA  
ATOM   4754  CA  VAL P 692     -39.350  -2.581   0.004  0.00  0.00      PROA  
ATOM   4755  HA  VAL P 692     -38.282  -2.421  -0.010  0.00  0.00      PROA  
ATOM   4756  CB  VAL P 692     -39.685  -3.487   1.160  0.00  0.00      PROA  
ATOM   4757  HB  VAL P 692     -40.758  -3.361   1.422  0.00  0.00      PROA  
ATOM   4758  CG1 VAL P 692     -39.347  -4.951   0.883  0.00  0.00      PROA  
ATOM   4759 HG11 VAL P 692     -38.289  -5.146   0.605  0.00  0.00      PROA  
ATOM   4760 HG12 VAL P 692     -39.952  -5.349   0.040  0.00  0.00      PROA  
ATOM   4761 HG13 VAL P 692     -39.569  -5.626   1.737  0.00  0.00      PROA  
ATOM   4762  CG2 VAL P 692     -38.915  -2.941   2.360  0.00  0.00      PROA  
ATOM   4763 HG21 VAL P 692     -39.233  -3.484   3.276  0.00  0.00      PROA  
ATOM   4764 HG22 VAL P 692     -39.086  -1.847   2.462  0.00  0.00      PROA  
ATOM   4765 HG23 VAL P 692     -37.842  -3.102   2.124  0.00  0.00      PROA  
ATOM   4766  C   VAL P 692     -39.722  -3.186  -1.427  0.00  0.00      PROA  
ATOM   4767  O   VAL P 692     -38.800  -3.592  -2.198  0.00  0.00      PROA  
ATOM   4768  N   PHE P 693     -41.012  -3.096  -1.888  0.00  0.00      PROA  
ATOM   4769  HN  PHE P 693     -41.772  -2.732  -1.355  0.00  0.00      PROA  
ATOM   4770  CA  PHE P 693     -41.387  -3.698  -3.125  0.00  0.00      PROA  
ATOM   4771  HA  PHE P 693     -41.035  -4.719  -3.130  0.00  0.00      PROA  
ATOM   4772  CB  PHE P 693     -42.918  -3.609  -3.194  0.00  0.00      PROA  
ATOM   4773  HB1 PHE P 693     -43.217  -2.544  -3.090  0.00  0.00      PROA  
ATOM   4774  HB2 PHE P 693     -43.249  -4.174  -2.296  0.00  0.00      PROA  
ATOM   4775  CG  PHE P 693     -43.528  -4.139  -4.441  0.00  0.00      PROA  
ATOM   4776  CD1 PHE P 693     -43.503  -5.586  -4.592  0.00  0.00      PROA  
ATOM   4777  HD1 PHE P 693     -42.948  -6.247  -3.943  0.00  0.00      PROA  
ATOM   4778  CE1 PHE P 693     -43.855  -6.102  -5.783  0.00  0.00      PROA  
ATOM   4779  HE1 PHE P 693     -43.820  -7.154  -6.027  0.00  0.00      PROA  
ATOM   4780  CZ  PHE P 693     -44.384  -5.233  -6.794  0.00  0.00      PROA  
ATOM   4781  HZ  PHE P 693     -44.761  -5.641  -7.720  0.00  0.00      PROA  
ATOM   4782  CD2 PHE P 693     -44.060  -3.291  -5.476  0.00  0.00      PROA  
ATOM   4783  HD2 PHE P 693     -44.020  -2.211  -5.489  0.00  0.00      PROA  
ATOM   4784  CE2 PHE P 693     -44.458  -3.885  -6.647  0.00  0.00      PROA  
ATOM   4785  HE2 PHE P 693     -44.854  -3.300  -7.464  0.00  0.00      PROA  
ATOM   4786  C   PHE P 693     -40.664  -3.005  -4.299  0.00  0.00      PROA  
ATOM   4787  O   PHE P 693     -40.071  -3.710  -5.116  0.00  0.00      PROA  
ATOM   4788  N   ILE P 694     -40.691  -1.689  -4.325  0.00  0.00      PROA  
ATOM   4789  HN  ILE P 694     -41.266  -1.166  -3.701  0.00  0.00      PROA  
ATOM   4790  CA  ILE P 694     -39.980  -0.743  -5.195  0.00  0.00      PROA  
ATOM   4791  HA  ILE P 694     -40.334  -0.984  -6.186  0.00  0.00      PROA  
ATOM   4792  CB  ILE P 694     -40.400   0.716  -4.901  0.00  0.00      PROA  
ATOM   4793  HB  ILE P 694     -40.403   0.921  -3.809  0.00  0.00      PROA  
ATOM   4794  CG2 ILE P 694     -39.317   1.736  -5.432  0.00  0.00      PROA  
ATOM   4795 HG21 ILE P 694     -39.597   2.793  -5.235  0.00  0.00      PROA  
ATOM   4796 HG22 ILE P 694     -39.069   1.543  -6.497  0.00  0.00      PROA  
ATOM   4797 HG23 ILE P 694     -38.334   1.581  -4.937  0.00  0.00      PROA  
ATOM   4798  CG1 ILE P 694     -41.809   1.140  -5.485  0.00  0.00      PROA  
ATOM   4799 HG11 ILE P 694     -41.865   2.245  -5.381  0.00  0.00      PROA  
ATOM   4800 HG12 ILE P 694     -42.705   0.752  -4.955  0.00  0.00      PROA  
ATOM   4801  CD  ILE P 694     -42.028   0.772  -6.978  0.00  0.00      PROA  
ATOM   4802  HD1 ILE P 694     -42.915   1.361  -7.292  0.00  0.00      PROA  
ATOM   4803  HD2 ILE P 694     -42.306  -0.298  -7.086  0.00  0.00      PROA  
ATOM   4804  HD3 ILE P 694     -41.099   0.942  -7.564  0.00  0.00      PROA  
ATOM   4805  C   ILE P 694     -38.466  -0.994  -5.288  0.00  0.00      PROA  
ATOM   4806  O   ILE P 694     -37.963  -1.205  -6.382  0.00  0.00      PROA  
ATOM   4807  N   LEU P 695     -37.740  -1.048  -4.142  0.00  0.00      PROA  
ATOM   4808  HN  LEU P 695     -38.170  -1.030  -3.243  0.00  0.00      PROA  
ATOM   4809  CA  LEU P 695     -36.320  -1.337  -4.058  0.00  0.00      PROA  
ATOM   4810  HA  LEU P 695     -35.854  -0.568  -4.657  0.00  0.00      PROA  
ATOM   4811  CB  LEU P 695     -35.861  -1.099  -2.668  0.00  0.00      PROA  
ATOM   4812  HB1 LEU P 695     -36.486  -1.705  -1.978  0.00  0.00      PROA  
ATOM   4813  HB2 LEU P 695     -36.009  -0.036  -2.379  0.00  0.00      PROA  
ATOM   4814  CG  LEU P 695     -34.448  -1.608  -2.362  0.00  0.00      PROA  
ATOM   4815  HG  LEU P 695     -34.469  -2.706  -2.531  0.00  0.00      PROA  
ATOM   4816  CD1 LEU P 695     -33.392  -0.908  -3.253  0.00  0.00      PROA  
ATOM   4817 HD11 LEU P 695     -33.678  -0.987  -4.323  0.00  0.00      PROA  
ATOM   4818 HD12 LEU P 695     -32.405  -1.417  -3.244  0.00  0.00      PROA  
ATOM   4819 HD13 LEU P 695     -33.321   0.134  -2.873  0.00  0.00      PROA  
ATOM   4820  CD2 LEU P 695     -34.103  -1.567  -0.877  0.00  0.00      PROA  
ATOM   4821 HD21 LEU P 695     -33.877  -0.521  -0.579  0.00  0.00      PROA  
ATOM   4822 HD22 LEU P 695     -33.121  -2.082  -0.809  0.00  0.00      PROA  
ATOM   4823 HD23 LEU P 695     -34.899  -2.059  -0.277  0.00  0.00      PROA  
ATOM   4824  C   LEU P 695     -36.022  -2.716  -4.681  0.00  0.00      PROA  
ATOM   4825  O   LEU P 695     -35.049  -2.780  -5.447  0.00  0.00      PROA  
ATOM   4826  N   ILE P 696     -36.713  -3.766  -4.391  0.00  0.00      PROA  
ATOM   4827  HN  ILE P 696     -37.403  -3.598  -3.692  0.00  0.00      PROA  
ATOM   4828  CA  ILE P 696     -36.438  -5.083  -5.014  0.00  0.00      PROA  
ATOM   4829  HA  ILE P 696     -35.392  -5.338  -4.934  0.00  0.00      PROA  
ATOM   4830  CB  ILE P 696     -37.196  -6.138  -4.223  0.00  0.00      PROA  
ATOM   4831  HB  ILE P 696     -38.237  -5.769  -4.100  0.00  0.00      PROA  
ATOM   4832  CG2 ILE P 696     -37.146  -7.567  -4.832  0.00  0.00      PROA  
ATOM   4833 HG21 ILE P 696     -36.097  -7.930  -4.778  0.00  0.00      PROA  
ATOM   4834 HG22 ILE P 696     -37.426  -7.465  -5.902  0.00  0.00      PROA  
ATOM   4835 HG23 ILE P 696     -37.814  -8.306  -4.340  0.00  0.00      PROA  
ATOM   4836  CG1 ILE P 696     -36.636  -6.145  -2.789  0.00  0.00      PROA  
ATOM   4837 HG11 ILE P 696     -36.554  -5.138  -2.328  0.00  0.00      PROA  
ATOM   4838 HG12 ILE P 696     -35.623  -6.597  -2.849  0.00  0.00      PROA  
ATOM   4839  CD  ILE P 696     -37.437  -6.983  -1.863  0.00  0.00      PROA  
ATOM   4840  HD1 ILE P 696     -38.483  -6.646  -1.699  0.00  0.00      PROA  
ATOM   4841  HD2 ILE P 696     -36.960  -7.081  -0.864  0.00  0.00      PROA  
ATOM   4842  HD3 ILE P 696     -37.588  -8.031  -2.199  0.00  0.00      PROA  
ATOM   4843  C   ILE P 696     -36.792  -5.033  -6.518  0.00  0.00      PROA  
ATOM   4844  O   ILE P 696     -35.992  -5.555  -7.297  0.00  0.00      PROA  
ATOM   4845  N   PHE P 697     -37.807  -4.285  -6.904  0.00  0.00      PROA  
ATOM   4846  HN  PHE P 697     -38.375  -3.876  -6.195  0.00  0.00      PROA  
ATOM   4847  CA  PHE P 697     -38.074  -3.831  -8.310  0.00  0.00      PROA  
ATOM   4848  HA  PHE P 697     -37.965  -4.740  -8.883  0.00  0.00      PROA  
ATOM   4849  CB  PHE P 697     -39.541  -3.244  -8.477  0.00  0.00      PROA  
ATOM   4850  HB1 PHE P 697     -39.435  -2.219  -8.062  0.00  0.00      PROA  
ATOM   4851  HB2 PHE P 697     -40.296  -3.698  -7.800  0.00  0.00      PROA  
ATOM   4852  CG  PHE P 697     -39.977  -3.142  -9.940  0.00  0.00      PROA  
ATOM   4853  CD1 PHE P 697     -40.162  -1.886 -10.489  0.00  0.00      PROA  
ATOM   4854  HD1 PHE P 697     -39.952  -0.982  -9.936  0.00  0.00      PROA  
ATOM   4855  CE1 PHE P 697     -40.527  -1.717 -11.824  0.00  0.00      PROA  
ATOM   4856  HE1 PHE P 697     -40.470  -0.722 -12.241  0.00  0.00      PROA  
ATOM   4857  CZ  PHE P 697     -40.799  -2.880 -12.585  0.00  0.00      PROA  
ATOM   4858  HZ  PHE P 697     -41.097  -2.840 -13.622  0.00  0.00      PROA  
ATOM   4859  CD2 PHE P 697     -40.423  -4.257 -10.639  0.00  0.00      PROA  
ATOM   4860  HD2 PHE P 697     -40.301  -5.259 -10.256  0.00  0.00      PROA  
ATOM   4861  CE2 PHE P 697     -40.758  -4.154 -12.015  0.00  0.00      PROA  
ATOM   4862  HE2 PHE P 697     -41.119  -4.973 -12.621  0.00  0.00      PROA  
ATOM   4863  C   PHE P 697     -36.918  -3.033  -8.947  0.00  0.00      PROA  
ATOM   4864  O   PHE P 697     -36.613  -3.190 -10.129  0.00  0.00      PROA  
ATOM   4865  N   LEU P 698     -36.282  -2.050  -8.298  0.00  0.00      PROA  
ATOM   4866  HN  LEU P 698     -36.592  -1.695  -7.419  0.00  0.00      PROA  
ATOM   4867  CA  LEU P 698     -35.277  -1.188  -8.812  0.00  0.00      PROA  
ATOM   4868  HA  LEU P 698     -35.568  -0.715  -9.738  0.00  0.00      PROA  
ATOM   4869  CB  LEU P 698     -35.074  -0.033  -7.820  0.00  0.00      PROA  
ATOM   4870  HB1 LEU P 698     -34.503  -0.413  -6.946  0.00  0.00      PROA  
ATOM   4871  HB2 LEU P 698     -36.102   0.296  -7.553  0.00  0.00      PROA  
ATOM   4872  CG  LEU P 698     -34.232   1.216  -8.287  0.00  0.00      PROA  
ATOM   4873  HG  LEU P 698     -33.350   0.935  -8.901  0.00  0.00      PROA  
ATOM   4874  CD1 LEU P 698     -35.085   2.238  -9.107  0.00  0.00      PROA  
ATOM   4875 HD11 LEU P 698     -36.047   2.528  -8.631  0.00  0.00      PROA  
ATOM   4876 HD12 LEU P 698     -35.146   1.780 -10.117  0.00  0.00      PROA  
ATOM   4877 HD13 LEU P 698     -34.440   3.128  -9.270  0.00  0.00      PROA  
ATOM   4878  CD2 LEU P 698     -33.615   1.970  -7.123  0.00  0.00      PROA  
ATOM   4879 HD21 LEU P 698     -33.124   2.933  -7.378  0.00  0.00      PROA  
ATOM   4880 HD22 LEU P 698     -32.896   1.341  -6.557  0.00  0.00      PROA  
ATOM   4881 HD23 LEU P 698     -34.498   2.143  -6.471  0.00  0.00      PROA  
ATOM   4882  C   LEU P 698     -33.943  -1.848  -9.016  0.00  0.00      PROA  
ATOM   4883  O   LEU P 698     -33.362  -1.739 -10.081  0.00  0.00      PROA  
ATOM   4884  N   GLU P 699     -33.658  -2.699  -8.059  0.00  0.00      PROA  
ATOM   4885  HN  GLU P 699     -34.197  -2.614  -7.225  0.00  0.00      PROA  
ATOM   4886  CA  GLU P 699     -32.622  -3.642  -8.255  0.00  0.00      PROA  
ATOM   4887  HA  GLU P 699     -31.750  -3.023  -8.407  0.00  0.00      PROA  
ATOM   4888  CB  GLU P 699     -32.282  -4.373  -6.953  0.00  0.00      PROA  
ATOM   4889  HB1 GLU P 699     -31.480  -5.111  -7.169  0.00  0.00      PROA  
ATOM   4890  HB2 GLU P 699     -33.115  -4.803  -6.356  0.00  0.00      PROA  
ATOM   4891  CG  GLU P 699     -31.573  -3.390  -5.970  0.00  0.00      PROA  
ATOM   4892  HG1 GLU P 699     -31.367  -3.882  -4.996  0.00  0.00      PROA  
ATOM   4893  HG2 GLU P 699     -32.215  -2.506  -5.768  0.00  0.00      PROA  
ATOM   4894  CD  GLU P 699     -30.207  -2.770  -6.447  0.00  0.00      PROA  
ATOM   4895  OE1 GLU P 699     -29.264  -3.574  -6.818  0.00  0.00      PROA  
ATOM   4896  OE2 GLU P 699     -30.088  -1.569  -6.491  0.00  0.00      PROA  
ATOM   4897  C   GLU P 699     -32.704  -4.605  -9.371  0.00  0.00      PROA  
ATOM   4898  O   GLU P 699     -31.797  -4.742 -10.219  0.00  0.00      PROA  
ATOM   4899  N   SER P 700     -33.886  -5.216  -9.513  0.00  0.00      PROA  
ATOM   4900  HN  SER P 700     -34.612  -5.050  -8.850  0.00  0.00      PROA  
ATOM   4901  CA  SER P 700     -34.167  -6.269 -10.496  0.00  0.00      PROA  
ATOM   4902  HA  SER P 700     -33.399  -7.028 -10.448  0.00  0.00      PROA  
ATOM   4903  CB  SER P 700     -35.597  -6.828 -10.282  0.00  0.00      PROA  
ATOM   4904  HB1 SER P 700     -36.021  -7.602 -10.957  0.00  0.00      PROA  
ATOM   4905  HB2 SER P 700     -36.259  -5.950 -10.441  0.00  0.00      PROA  
ATOM   4906  OG  SER P 700     -35.725  -7.382  -8.945  0.00  0.00      PROA  
ATOM   4907  HG1 SER P 700     -35.865  -6.708  -8.276  0.00  0.00      PROA  
ATOM   4908  C   SER P 700     -34.056  -5.741 -11.885  0.00  0.00      PROA  
ATOM   4909  O   SER P 700     -33.488  -6.301 -12.842  0.00  0.00      PROA  
ATOM   4910  N   GLN P 701     -34.582  -4.510 -12.089  0.00  0.00      PROA  
ATOM   4911  HN  GLN P 701     -35.068  -4.051 -11.350  0.00  0.00      PROA  
ATOM   4912  CA  GLN P 701     -34.520  -3.789 -13.308  0.00  0.00      PROA  
ATOM   4913  HA  GLN P 701     -34.838  -4.522 -14.034  0.00  0.00      PROA  
ATOM   4914  CB  GLN P 701     -35.443  -2.544 -13.365  0.00  0.00      PROA  
ATOM   4915  HB1 GLN P 701     -35.253  -1.892 -14.245  0.00  0.00      PROA  
ATOM   4916  HB2 GLN P 701     -35.184  -1.836 -12.548  0.00  0.00      PROA  
ATOM   4917  CG  GLN P 701     -36.916  -2.849 -13.319  0.00  0.00      PROA  
ATOM   4918  HG1 GLN P 701     -37.381  -1.892 -13.000  0.00  0.00      PROA  
ATOM   4919  HG2 GLN P 701     -37.137  -3.552 -12.488  0.00  0.00      PROA  
ATOM   4920  CD  GLN P 701     -37.494  -3.372 -14.650  0.00  0.00      PROA  
ATOM   4921  OE1 GLN P 701     -37.025  -2.990 -15.765  0.00  0.00      PROA  
ATOM   4922  NE2 GLN P 701     -38.455  -4.253 -14.463  0.00  0.00      PROA  
ATOM   4923 HE21 GLN P 701     -38.876  -4.608 -15.298  0.00  0.00      PROA  
ATOM   4924 HE22 GLN P 701     -38.849  -4.352 -13.549  0.00  0.00      PROA  
ATOM   4925  C   GLN P 701     -33.151  -3.366 -13.782  0.00  0.00      PROA  
ATOM   4926  O   GLN P 701     -32.832  -3.364 -14.994  0.00  0.00      PROA  
ATOM   4927  N   ILE P 702     -32.234  -3.007 -12.822  0.00  0.00      PROA  
ATOM   4928  HN  ILE P 702     -32.598  -2.764 -11.926  0.00  0.00      PROA  
ATOM   4929  CA  ILE P 702     -30.754  -2.978 -13.031  0.00  0.00      PROA  
ATOM   4930  HA  ILE P 702     -30.620  -2.426 -13.950  0.00  0.00      PROA  
ATOM   4931  CB  ILE P 702     -29.928  -2.185 -11.965  0.00  0.00      PROA  
ATOM   4932  HB  ILE P 702     -30.271  -2.680 -11.031  0.00  0.00      PROA  
ATOM   4933  CG2 ILE P 702     -28.389  -2.377 -12.233  0.00  0.00      PROA  
ATOM   4934 HG21 ILE P 702     -27.790  -1.723 -11.563  0.00  0.00      PROA  
ATOM   4935 HG22 ILE P 702     -28.179  -2.110 -13.290  0.00  0.00      PROA  
ATOM   4936 HG23 ILE P 702     -28.059  -3.422 -12.054  0.00  0.00      PROA  
ATOM   4937  CG1 ILE P 702     -30.336  -0.720 -11.901  0.00  0.00      PROA  
ATOM   4938 HG11 ILE P 702     -29.700  -0.194 -11.158  0.00  0.00      PROA  
ATOM   4939 HG12 ILE P 702     -31.364  -0.656 -11.484  0.00  0.00      PROA  
ATOM   4940  CD  ILE P 702     -30.096   0.112 -13.103  0.00  0.00      PROA  
ATOM   4941  HD1 ILE P 702     -29.005   0.112 -13.311  0.00  0.00      PROA  
ATOM   4942  HD2 ILE P 702     -30.408   1.144 -12.836  0.00  0.00      PROA  
ATOM   4943  HD3 ILE P 702     -30.562  -0.114 -14.086  0.00  0.00      PROA  
ATOM   4944  C   ILE P 702     -30.119  -4.309 -13.451  0.00  0.00      PROA  
ATOM   4945  O   ILE P 702     -29.426  -4.280 -14.447  0.00  0.00      PROA  
ATOM   4946  N   THR P 703     -30.460  -5.435 -12.815  0.00  0.00      PROA  
ATOM   4947  HN  THR P 703     -31.244  -5.425 -12.198  0.00  0.00      PROA  
ATOM   4948  CA  THR P 703     -29.954  -6.739 -13.082  0.00  0.00      PROA  
ATOM   4949  HA  THR P 703     -28.882  -6.635 -13.008  0.00  0.00      PROA  
ATOM   4950  CB  THR P 703     -30.410  -7.762 -12.031  0.00  0.00      PROA  
ATOM   4951  HB  THR P 703     -31.440  -7.581 -11.658  0.00  0.00      PROA  
ATOM   4952  OG1 THR P 703     -29.560  -7.809 -10.901  0.00  0.00      PROA  
ATOM   4953  HG1 THR P 703     -30.129  -7.823 -10.128  0.00  0.00      PROA  
ATOM   4954  CG2 THR P 703     -30.556  -9.230 -12.495  0.00  0.00      PROA  
ATOM   4955 HG21 THR P 703     -31.534  -9.419 -12.987  0.00  0.00      PROA  
ATOM   4956 HG22 THR P 703     -30.490  -9.809 -11.549  0.00  0.00      PROA  
ATOM   4957 HG23 THR P 703     -29.689  -9.519 -13.126  0.00  0.00      PROA  
ATOM   4958  C   THR P 703     -30.133  -7.224 -14.519  0.00  0.00      PROA  
ATOM   4959  O   THR P 703     -29.217  -7.689 -15.206  0.00  0.00      PROA  
ATOM   4960  N   THR P 704     -31.291  -7.111 -15.098  0.00  0.00      PROA  
ATOM   4961  HN  THR P 704     -32.033  -6.623 -14.644  0.00  0.00      PROA  
ATOM   4962  CA  THR P 704     -31.622  -7.451 -16.510  0.00  0.00      PROA  
ATOM   4963  HA  THR P 704     -31.106  -8.340 -16.841  0.00  0.00      PROA  
ATOM   4964  CB  THR P 704     -33.098  -7.652 -16.772  0.00  0.00      PROA  
ATOM   4965  HB  THR P 704     -33.262  -7.710 -17.869  0.00  0.00      PROA  
ATOM   4966  OG1 THR P 704     -33.947  -6.639 -16.208  0.00  0.00      PROA  
ATOM   4967  HG1 THR P 704     -34.793  -6.941 -16.547  0.00  0.00      PROA  
ATOM   4968  CG2 THR P 704     -33.514  -9.002 -16.241  0.00  0.00      PROA  
ATOM   4969 HG21 THR P 704     -33.361  -8.960 -15.142  0.00  0.00      PROA  
ATOM   4970 HG22 THR P 704     -32.741  -9.719 -16.593  0.00  0.00      PROA  
ATOM   4971 HG23 THR P 704     -34.534  -9.349 -16.513  0.00  0.00      PROA  
ATOM   4972  C   THR P 704     -31.121  -6.392 -17.511  0.00  0.00      PROA  
ATOM   4973  O   THR P 704     -31.011  -6.700 -18.706  0.00  0.00      PROA  
ATOM   4974  N   LEU P 705     -30.748  -5.124 -17.041  0.00  0.00      PROA  
ATOM   4975  HN  LEU P 705     -30.864  -4.868 -16.085  0.00  0.00      PROA  
ATOM   4976  CA  LEU P 705     -30.201  -4.124 -17.930  0.00  0.00      PROA  
ATOM   4977  HA  LEU P 705     -30.844  -4.181 -18.797  0.00  0.00      PROA  
ATOM   4978  CB  LEU P 705     -30.370  -2.706 -17.247  0.00  0.00      PROA  
ATOM   4979  HB1 LEU P 705     -30.211  -2.803 -16.151  0.00  0.00      PROA  
ATOM   4980  HB2 LEU P 705     -31.454  -2.505 -17.384  0.00  0.00      PROA  
ATOM   4981  CG  LEU P 705     -29.679  -1.534 -17.852  0.00  0.00      PROA  
ATOM   4982  HG  LEU P 705     -28.587  -1.716 -17.940  0.00  0.00      PROA  
ATOM   4983  CD1 LEU P 705     -30.057  -1.365 -19.346  0.00  0.00      PROA  
ATOM   4984 HD11 LEU P 705     -29.897  -2.275 -19.963  0.00  0.00      PROA  
ATOM   4985 HD12 LEU P 705     -29.399  -0.570 -19.758  0.00  0.00      PROA  
ATOM   4986 HD13 LEU P 705     -31.133  -1.252 -19.599  0.00  0.00      PROA  
ATOM   4987  CD2 LEU P 705     -29.802  -0.180 -17.101  0.00  0.00      PROA  
ATOM   4988 HD21 LEU P 705     -29.193  -0.366 -16.190  0.00  0.00      PROA  
ATOM   4989 HD22 LEU P 705     -30.819   0.201 -16.868  0.00  0.00      PROA  
ATOM   4990 HD23 LEU P 705     -29.386   0.683 -17.663  0.00  0.00      PROA  
ATOM   4991  C   LEU P 705     -28.690  -4.404 -18.176  0.00  0.00      PROA  
ATOM   4992  O   LEU P 705     -28.124  -4.218 -19.276  0.00  0.00      PROA  
ATOM   4993  N   ILE P 706     -27.961  -4.788 -17.107  0.00  0.00      PROA  
ATOM   4994  HN  ILE P 706     -28.471  -4.789 -16.250  0.00  0.00      PROA  
ATOM   4995  CA  ILE P 706     -26.562  -5.114 -17.072  0.00  0.00      PROA  
ATOM   4996  HA  ILE P 706     -26.011  -4.286 -17.494  0.00  0.00      PROA  
ATOM   4997  CB  ILE P 706     -25.820  -5.283 -15.748  0.00  0.00      PROA  
ATOM   4998  HB  ILE P 706     -26.232  -6.120 -15.145  0.00  0.00      PROA  
ATOM   4999  CG2 ILE P 706     -24.309  -5.465 -15.989  0.00  0.00      PROA  
ATOM   5000 HG21 ILE P 706     -24.156  -6.506 -16.347  0.00  0.00      PROA  
ATOM   5001 HG22 ILE P 706     -23.623  -5.396 -15.117  0.00  0.00      PROA  
ATOM   5002 HG23 ILE P 706     -23.918  -4.703 -16.696  0.00  0.00      PROA  
ATOM   5003  CG1 ILE P 706     -25.946  -4.044 -14.833  0.00  0.00      PROA  
ATOM   5004 HG11 ILE P 706     -27.023  -3.774 -14.783  0.00  0.00      PROA  
ATOM   5005 HG12 ILE P 706     -25.280  -3.242 -15.217  0.00  0.00      PROA  
ATOM   5006  CD  ILE P 706     -25.565  -4.310 -13.381  0.00  0.00      PROA  
ATOM   5007  HD1 ILE P 706     -25.634  -3.301 -12.922  0.00  0.00      PROA  
ATOM   5008  HD2 ILE P 706     -24.534  -4.725 -13.385  0.00  0.00      PROA  
ATOM   5009  HD3 ILE P 706     -26.242  -5.030 -12.873  0.00  0.00      PROA  
ATOM   5010  C   ILE P 706     -26.201  -6.233 -17.953  0.00  0.00      PROA  
ATOM   5011  O   ILE P 706     -25.249  -6.150 -18.681  0.00  0.00      PROA  
ATOM   5012  N   ILE P 707     -26.994  -7.376 -17.919  0.00  0.00      PROA  
ATOM   5013  HN  ILE P 707     -27.763  -7.380 -17.285  0.00  0.00      PROA  
ATOM   5014  CA  ILE P 707     -26.429  -8.523 -18.712  0.00  0.00      PROA  
ATOM   5015  HA  ILE P 707     -25.352  -8.478 -18.775  0.00  0.00      PROA  
ATOM   5016  CB  ILE P 707     -26.596  -9.831 -17.958  0.00  0.00      PROA  
ATOM   5017  HB  ILE P 707     -27.688 -10.014 -17.867  0.00  0.00      PROA  
ATOM   5018  CG2 ILE P 707     -26.058 -10.987 -18.798  0.00  0.00      PROA  
ATOM   5019 HG21 ILE P 707     -26.088 -11.984 -18.309  0.00  0.00      PROA  
ATOM   5020 HG22 ILE P 707     -24.969 -10.822 -18.948  0.00  0.00      PROA  
ATOM   5021 HG23 ILE P 707     -26.509 -11.113 -19.806  0.00  0.00      PROA  
ATOM   5022  CG1 ILE P 707     -26.039  -9.822 -16.590  0.00  0.00      PROA  
ATOM   5023 HG11 ILE P 707     -26.500  -8.965 -16.054  0.00  0.00      PROA  
ATOM   5024 HG12 ILE P 707     -24.945  -9.641 -16.654  0.00  0.00      PROA  
ATOM   5025  CD  ILE P 707     -26.347 -11.112 -15.787  0.00  0.00      PROA  
ATOM   5026  HD1 ILE P 707     -25.829 -11.944 -16.311  0.00  0.00      PROA  
ATOM   5027  HD2 ILE P 707     -27.451 -11.155 -15.671  0.00  0.00      PROA  
ATOM   5028  HD3 ILE P 707     -25.927 -10.976 -14.768  0.00  0.00      PROA  
ATOM   5029  C   ILE P 707     -27.040  -8.569 -20.100  0.00  0.00      PROA  
ATOM   5030  O   ILE P 707     -28.263  -8.840 -20.231  0.00  0.00      PROA  
ATOM   5031  N   SER P 708     -26.154  -8.227 -21.087  0.00  0.00      PROA  
ATOM   5032  HN  SER P 708     -25.175  -8.204 -20.901  0.00  0.00      PROA  
ATOM   5033  CA  SER P 708     -26.646  -8.155 -22.467  0.00  0.00      PROA  
ATOM   5034  HA  SER P 708     -27.707  -8.343 -22.387  0.00  0.00      PROA  
ATOM   5035  CB  SER P 708     -26.361  -6.665 -22.946  0.00  0.00      PROA  
ATOM   5036  HB1 SER P 708     -25.262  -6.537 -23.038  0.00  0.00      PROA  
ATOM   5037  HB2 SER P 708     -26.641  -6.059 -22.057  0.00  0.00      PROA  
ATOM   5038  OG  SER P 708     -27.055  -6.362 -24.164  0.00  0.00      PROA  
ATOM   5039  HG1 SER P 708     -27.979  -6.613 -24.085  0.00  0.00      PROA  
ATOM   5040  C   SER P 708     -25.911  -9.148 -23.326  0.00  0.00      PROA  
ATOM   5041  O   SER P 708     -26.548  -9.482 -24.376  0.00  0.00      PROA  
ATOM   5042  N   LYS P 709     -24.679  -9.597 -23.002  0.00  0.00      PROA  
ATOM   5043  HN  LYS P 709     -24.152  -9.258 -22.226  0.00  0.00      PROA  
ATOM   5044  CA  LYS P 709     -23.908 -10.522 -23.705  0.00  0.00      PROA  
ATOM   5045  HA  LYS P 709     -23.964 -10.313 -24.763  0.00  0.00      PROA  
ATOM   5046  CB  LYS P 709     -22.396 -10.445 -23.489  0.00  0.00      PROA  
ATOM   5047  HB1 LYS P 709     -21.847 -11.291 -23.955  0.00  0.00      PROA  
ATOM   5048  HB2 LYS P 709     -22.215 -10.465 -22.392  0.00  0.00      PROA  
ATOM   5049  CG  LYS P 709     -21.781  -9.193 -24.007  0.00  0.00      PROA  
ATOM   5050  HG1 LYS P 709     -22.451  -8.370 -23.679  0.00  0.00      PROA  
ATOM   5051  HG2 LYS P 709     -21.769  -9.130 -25.116  0.00  0.00      PROA  
ATOM   5052  CD  LYS P 709     -20.406  -8.876 -23.466  0.00  0.00      PROA  
ATOM   5053  HD1 LYS P 709     -19.814  -9.813 -23.546  0.00  0.00      PROA  
ATOM   5054  HD2 LYS P 709     -20.618  -8.623 -22.405  0.00  0.00      PROA  
ATOM   5055  CE  LYS P 709     -19.671  -7.715 -24.214  0.00  0.00      PROA  
ATOM   5056  HE1 LYS P 709     -19.495  -7.847 -25.302  0.00  0.00      PROA  
ATOM   5057  HE2 LYS P 709     -18.674  -7.608 -23.737  0.00  0.00      PROA  
ATOM   5058  NZ  LYS P 709     -20.490  -6.541 -24.099  0.00  0.00      PROA  
ATOM   5059  HZ1 LYS P 709     -20.622  -6.203 -23.125  0.00  0.00      PROA  
ATOM   5060  HZ2 LYS P 709     -21.484  -6.680 -24.374  0.00  0.00      PROA  
ATOM   5061  HZ3 LYS P 709     -20.085  -5.810 -24.717  0.00  0.00      PROA  
ATOM   5062  C   LYS P 709     -24.438 -11.885 -23.360  0.00  0.00      PROA
[truncated: 25,029,022 more chars]
