# Supplementary material for: CryoEM structures of anion exchanger 1 capture multiple states of inward- and outward-facing conformations
Source: Commun Biol. 2022 Dec 14;5:1372. doi: 10.1038/s42003-022-04306-8 (PMC9751308; doi:10.1038/s42003-022-04306-8)
Supplement: Supplementary file 4 — Supplementary Data 1 [file 42003_2022_4306_MOESM4_ESM.zip › bAE1_MDstructures_inputs_Comm_Bio/bAE1_IF_IF_rep2_end.pdb]

CRYST1  171.422  171.422  104.763  90.00  90.00  90.00 P 1           1
ATOM      1  N   LEU P 400     -48.126 -24.501 -19.084  0.00  0.00      PROA  
ATOM      2  HT1 LEU P 400     -48.755 -25.321 -19.205  0.00  0.00      PROA  
ATOM      3  HT2 LEU P 400     -47.463 -24.401 -19.879  0.00  0.00      PROA  
ATOM      4  HT3 LEU P 400     -48.754 -23.677 -19.173  0.00  0.00      PROA  
ATOM      5  CA  LEU P 400     -47.381 -24.675 -17.813  0.00  0.00      PROA  
ATOM      6  HA  LEU P 400     -46.363 -24.370 -18.007  0.00  0.00      PROA  
ATOM      7  CB  LEU P 400     -48.042 -23.777 -16.747  0.00  0.00      PROA  
ATOM      8  HB1 LEU P 400     -49.036 -24.183 -16.463  0.00  0.00      PROA  
ATOM      9  HB2 LEU P 400     -48.080 -22.769 -17.212  0.00  0.00      PROA  
ATOM     10  CG  LEU P 400     -47.231 -23.778 -15.415  0.00  0.00      PROA  
ATOM     11  HG  LEU P 400     -47.188 -24.822 -15.036  0.00  0.00      PROA  
ATOM     12  CD1 LEU P 400     -45.794 -23.168 -15.487  0.00  0.00      PROA  
ATOM     13 HD11 LEU P 400     -45.853 -22.076 -15.681  0.00  0.00      PROA  
ATOM     14 HD12 LEU P 400     -45.255 -23.664 -16.322  0.00  0.00      PROA  
ATOM     15 HD13 LEU P 400     -45.272 -23.330 -14.519  0.00  0.00      PROA  
ATOM     16  CD2 LEU P 400     -48.024 -23.056 -14.285  0.00  0.00      PROA  
ATOM     17 HD21 LEU P 400     -48.088 -21.985 -14.571  0.00  0.00      PROA  
ATOM     18 HD22 LEU P 400     -47.608 -23.073 -13.255  0.00  0.00      PROA  
ATOM     19 HD23 LEU P 400     -49.078 -23.391 -14.176  0.00  0.00      PROA  
ATOM     20  C   LEU P 400     -47.115 -26.146 -17.411  0.00  0.00      PROA  
ATOM     21  O   LEU P 400     -46.073 -26.676 -17.765  0.00  0.00      PROA  
ATOM     22  N   VAL P 401     -48.169 -26.749 -16.809  0.00  0.00      PROA  
ATOM     23  HN  VAL P 401     -49.061 -26.310 -16.728  0.00  0.00      PROA  
ATOM     24  CA  VAL P 401     -48.007 -28.043 -16.189  0.00  0.00      PROA  
ATOM     25  HA  VAL P 401     -47.169 -27.921 -15.519  0.00  0.00      PROA  
ATOM     26  CB  VAL P 401     -49.175 -28.410 -15.242  0.00  0.00      PROA  
ATOM     27  HB  VAL P 401     -50.116 -28.259 -15.812  0.00  0.00      PROA  
ATOM     28  CG1 VAL P 401     -49.132 -29.885 -14.770  0.00  0.00      PROA  
ATOM     29 HG11 VAL P 401     -48.149 -30.018 -14.269  0.00  0.00      PROA  
ATOM     30 HG12 VAL P 401     -49.308 -30.606 -15.596  0.00  0.00      PROA  
ATOM     31 HG13 VAL P 401     -49.898 -30.082 -13.989  0.00  0.00      PROA  
ATOM     32  CG2 VAL P 401     -49.088 -27.568 -14.002  0.00  0.00      PROA  
ATOM     33 HG21 VAL P 401     -48.287 -27.964 -13.342  0.00  0.00      PROA  
ATOM     34 HG22 VAL P 401     -50.013 -27.631 -13.390  0.00  0.00      PROA  
ATOM     35 HG23 VAL P 401     -48.986 -26.464 -14.073  0.00  0.00      PROA  
ATOM     36  C   VAL P 401     -47.605 -29.207 -17.067  0.00  0.00      PROA  
ATOM     37  O   VAL P 401     -46.899 -30.060 -16.562  0.00  0.00      PROA  
ATOM     38  N   ARG P 402     -47.989 -29.156 -18.312  0.00  0.00      PROA  
ATOM     39  HN  ARG P 402     -48.520 -28.391 -18.667  0.00  0.00      PROA  
ATOM     40  CA  ARG P 402     -47.541 -30.228 -19.223  0.00  0.00      PROA  
ATOM     41  HA  ARG P 402     -47.888 -31.081 -18.659  0.00  0.00      PROA  
ATOM     42  CB  ARG P 402     -48.477 -30.083 -20.542  0.00  0.00      PROA  
ATOM     43  HB1 ARG P 402     -48.047 -30.850 -21.220  0.00  0.00      PROA  
ATOM     44  HB2 ARG P 402     -48.277 -29.040 -20.869  0.00  0.00      PROA  
ATOM     45  CG  ARG P 402     -49.904 -30.302 -20.262  0.00  0.00      PROA  
ATOM     46  HG1 ARG P 402     -50.328 -29.823 -21.170  0.00  0.00      PROA  
ATOM     47  HG2 ARG P 402     -50.346 -29.719 -19.426  0.00  0.00      PROA  
ATOM     48  CD  ARG P 402     -50.301 -31.785 -20.116  0.00  0.00      PROA  
ATOM     49  HD1 ARG P 402     -49.840 -32.324 -19.261  0.00  0.00      PROA  
ATOM     50  HD2 ARG P 402     -50.085 -32.339 -21.055  0.00  0.00      PROA  
ATOM     51  NE  ARG P 402     -51.768 -31.752 -20.122  0.00  0.00      PROA  
ATOM     52  HE  ARG P 402     -52.206 -30.854 -20.079  0.00  0.00      PROA  
ATOM     53  CZ  ARG P 402     -52.488 -32.798 -19.770  0.00  0.00      PROA  
ATOM     54  NH1 ARG P 402     -52.154 -34.078 -19.744  0.00  0.00      PROA  
ATOM     55 HH11 ARG P 402     -51.249 -34.330 -20.086  0.00  0.00      PROA  
ATOM     56 HH12 ARG P 402     -52.827 -34.645 -19.271  0.00  0.00      PROA  
ATOM     57  NH2 ARG P 402     -53.776 -32.523 -19.398  0.00  0.00      PROA  
ATOM     58 HH21 ARG P 402     -54.007 -31.557 -19.513  0.00  0.00      PROA  
ATOM     59 HH22 ARG P 402     -54.441 -33.260 -19.283  0.00  0.00      PROA  
ATOM     60  C   ARG P 402     -46.106 -30.382 -19.606  0.00  0.00      PROA  
ATOM     61  O   ARG P 402     -45.530 -31.451 -19.670  0.00  0.00      PROA  
ATOM     62  N   ASP P 403     -45.505 -29.179 -19.742  0.00  0.00      PROA  
ATOM     63  HN  ASP P 403     -45.918 -28.292 -19.929  0.00  0.00      PROA  
ATOM     64  CA  ASP P 403     -44.075 -29.083 -19.848  0.00  0.00      PROA  
ATOM     65  HA  ASP P 403     -43.843 -29.805 -20.618  0.00  0.00      PROA  
ATOM     66  CB  ASP P 403     -43.674 -27.600 -20.136  0.00  0.00      PROA  
ATOM     67  HB1 ASP P 403     -42.572 -27.618 -19.996  0.00  0.00      PROA  
ATOM     68  HB2 ASP P 403     -44.058 -26.837 -19.426  0.00  0.00      PROA  
ATOM     69  CG  ASP P 403     -44.108 -27.058 -21.529  0.00  0.00      PROA  
ATOM     70  OD1 ASP P 403     -44.243 -25.843 -21.660  0.00  0.00      PROA  
ATOM     71  OD2 ASP P 403     -44.192 -27.813 -22.477  0.00  0.00      PROA  
ATOM     72  C   ASP P 403     -43.355 -29.460 -18.574  0.00  0.00      PROA  
ATOM     73  O   ASP P 403     -42.235 -30.002 -18.631  0.00  0.00      PROA  
ATOM     74  N   ILE P 404     -43.880 -29.212 -17.285  0.00  0.00      PROA  
ATOM     75  HN  ILE P 404     -44.589 -28.521 -17.165  0.00  0.00      PROA  
ATOM     76  CA  ILE P 404     -43.330 -29.700 -15.999  0.00  0.00      PROA  
ATOM     77  HA  ILE P 404     -42.310 -29.401 -15.806  0.00  0.00      PROA  
ATOM     78  CB  ILE P 404     -44.205 -29.178 -14.852  0.00  0.00      PROA  
ATOM     79  HB  ILE P 404     -45.283 -29.388 -15.016  0.00  0.00      PROA  
ATOM     80  CG2 ILE P 404     -43.739 -29.753 -13.436  0.00  0.00      PROA  
ATOM     81 HG21 ILE P 404     -42.791 -29.313 -13.060  0.00  0.00      PROA  
ATOM     82 HG22 ILE P 404     -43.709 -30.864 -13.446  0.00  0.00      PROA  
ATOM     83 HG23 ILE P 404     -44.390 -29.506 -12.571  0.00  0.00      PROA  
ATOM     84  CG1 ILE P 404     -43.976 -27.635 -14.863  0.00  0.00      PROA  
ATOM     85 HG11 ILE P 404     -44.118 -27.319 -15.918  0.00  0.00      PROA  
ATOM     86 HG12 ILE P 404     -42.940 -27.278 -14.676  0.00  0.00      PROA  
ATOM     87  CD  ILE P 404     -44.860 -26.921 -13.852  0.00  0.00      PROA  
ATOM     88  HD1 ILE P 404     -44.849 -25.840 -14.108  0.00  0.00      PROA  
ATOM     89  HD2 ILE P 404     -44.602 -27.085 -12.784  0.00  0.00      PROA  
ATOM     90  HD3 ILE P 404     -45.934 -27.204 -13.885  0.00  0.00      PROA  
ATOM     91  C   ILE P 404     -43.460 -31.274 -16.007  0.00  0.00      PROA  
ATOM     92  O   ILE P 404     -42.575 -32.082 -15.590  0.00  0.00      PROA  
ATOM     93  N   ARG P 405     -44.661 -31.787 -16.428  0.00  0.00      PROA  
ATOM     94  HN  ARG P 405     -45.425 -31.229 -16.743  0.00  0.00      PROA  
ATOM     95  CA  ARG P 405     -44.920 -33.208 -16.605  0.00  0.00      PROA  
ATOM     96  HA  ARG P 405     -44.580 -33.737 -15.726  0.00  0.00      PROA  
ATOM     97  CB  ARG P 405     -46.351 -33.517 -16.912  0.00  0.00      PROA  
ATOM     98  HB1 ARG P 405     -46.486 -34.592 -17.159  0.00  0.00      PROA  
ATOM     99  HB2 ARG P 405     -46.722 -33.037 -17.842  0.00  0.00      PROA  
ATOM    100  CG  ARG P 405     -47.292 -33.237 -15.668  0.00  0.00      PROA  
ATOM    101  HG1 ARG P 405     -47.195 -32.134 -15.580  0.00  0.00      PROA  
ATOM    102  HG2 ARG P 405     -46.888 -33.868 -14.847  0.00  0.00      PROA  
ATOM    103  CD  ARG P 405     -48.752 -33.499 -15.691  0.00  0.00      PROA  
ATOM    104  HD1 ARG P 405     -49.212 -33.030 -16.587  0.00  0.00      PROA  
ATOM    105  HD2 ARG P 405     -49.372 -33.137 -14.843  0.00  0.00      PROA  
ATOM    106  NE  ARG P 405     -48.813 -35.002 -15.940  0.00  0.00      PROA  
ATOM    107  HE  ARG P 405     -48.066 -35.609 -15.669  0.00  0.00      PROA  
ATOM    108  CZ  ARG P 405     -49.829 -35.548 -16.628  0.00  0.00      PROA  
ATOM    109  NH1 ARG P 405     -50.859 -34.831 -17.053  0.00  0.00      PROA  
ATOM    110 HH11 ARG P 405     -51.653 -35.331 -17.398  0.00  0.00      PROA  
ATOM    111 HH12 ARG P 405     -50.981 -33.894 -16.727  0.00  0.00      PROA  
ATOM    112  NH2 ARG P 405     -49.776 -36.820 -16.886  0.00  0.00      PROA  
ATOM    113 HH21 ARG P 405     -48.934 -37.242 -16.548  0.00  0.00      PROA  
ATOM    114 HH22 ARG P 405     -50.650 -37.306 -16.893  0.00  0.00      PROA  
ATOM    115  C   ARG P 405     -43.912 -33.885 -17.639  0.00  0.00      PROA  
ATOM    116  O   ARG P 405     -43.376 -34.992 -17.347  0.00  0.00      PROA  
ATOM    117  N   ARG P 406     -43.740 -33.333 -18.850  0.00  0.00      PROA  
ATOM    118  HN  ARG P 406     -44.297 -32.588 -19.207  0.00  0.00      PROA  
ATOM    119  CA  ARG P 406     -42.797 -33.892 -19.739  0.00  0.00      PROA  
ATOM    120  HA  ARG P 406     -43.041 -34.937 -19.863  0.00  0.00      PROA  
ATOM    121  CB  ARG P 406     -42.808 -33.196 -21.161  0.00  0.00      PROA  
ATOM    122  HB1 ARG P 406     -41.871 -33.346 -21.738  0.00  0.00      PROA  
ATOM    123  HB2 ARG P 406     -42.805 -32.100 -20.978  0.00  0.00      PROA  
ATOM    124  CG  ARG P 406     -43.938 -33.608 -22.168  0.00  0.00      PROA  
ATOM    125  HG1 ARG P 406     -44.846 -33.564 -21.528  0.00  0.00      PROA  
ATOM    126  HG2 ARG P 406     -43.849 -34.692 -22.398  0.00  0.00      PROA  
ATOM    127  CD  ARG P 406     -44.086 -32.835 -23.472  0.00  0.00      PROA  
ATOM    128  HD1 ARG P 406     -44.854 -33.322 -24.110  0.00  0.00      PROA  
ATOM    129  HD2 ARG P 406     -43.109 -32.749 -23.994  0.00  0.00      PROA  
ATOM    130  NE  ARG P 406     -44.546 -31.424 -23.081  0.00  0.00      PROA  
ATOM    131  HE  ARG P 406     -43.955 -30.845 -22.519  0.00  0.00      PROA  
ATOM    132  CZ  ARG P 406     -45.695 -30.938 -23.380  0.00  0.00      PROA  
ATOM    133  NH1 ARG P 406     -46.661 -31.507 -24.026  0.00  0.00      PROA  
ATOM    134 HH11 ARG P 406     -46.387 -32.148 -24.743  0.00  0.00      PROA  
ATOM    135 HH12 ARG P 406     -47.450 -30.914 -24.185  0.00  0.00      PROA  
ATOM    136  NH2 ARG P 406     -45.961 -29.661 -23.090  0.00  0.00      PROA  
ATOM    137 HH21 ARG P 406     -45.178 -29.042 -23.038  0.00  0.00      PROA  
ATOM    138 HH22 ARG P 406     -46.849 -29.222 -23.229  0.00  0.00      PROA  
ATOM    139  C   ARG P 406     -41.379 -33.950 -19.291  0.00  0.00      PROA  
ATOM    140  O   ARG P 406     -40.709 -34.964 -19.450  0.00  0.00      PROA  
ATOM    141  N   ARG P 407     -40.798 -32.885 -18.656  0.00  0.00      PROA  
ATOM    142  HN  ARG P 407     -41.206 -31.978 -18.588  0.00  0.00      PROA  
ATOM    143  CA  ARG P 407     -39.505 -32.892 -17.986  0.00  0.00      PROA  
ATOM    144  HA  ARG P 407     -38.798 -33.222 -18.733  0.00  0.00      PROA  
ATOM    145  CB  ARG P 407     -39.031 -31.425 -17.805  0.00  0.00      PROA  
ATOM    146  HB1 ARG P 407     -39.804 -30.897 -17.207  0.00  0.00      PROA  
ATOM    147  HB2 ARG P 407     -39.015 -30.980 -18.823  0.00  0.00      PROA  
ATOM    148  CG  ARG P 407     -37.739 -31.258 -16.940  0.00  0.00      PROA  
ATOM    149  HG1 ARG P 407     -37.854 -31.519 -15.866  0.00  0.00      PROA  
ATOM    150  HG2 ARG P 407     -37.543 -30.169 -17.043  0.00  0.00      PROA  
ATOM    151  CD  ARG P 407     -36.541 -32.053 -17.476  0.00  0.00      PROA  
ATOM    152  HD1 ARG P 407     -36.309 -31.589 -18.459  0.00  0.00      PROA  
ATOM    153  HD2 ARG P 407     -36.593 -33.161 -17.539  0.00  0.00      PROA  
ATOM    154  NE  ARG P 407     -35.471 -31.676 -16.525  0.00  0.00      PROA  
ATOM    155  HE  ARG P 407     -35.512 -30.935 -15.854  0.00  0.00      PROA  
ATOM    156  CZ  ARG P 407     -34.229 -31.901 -16.810  0.00  0.00      PROA  
ATOM    157  NH1 ARG P 407     -33.731 -32.731 -17.718  0.00  0.00      PROA  
ATOM    158 HH11 ARG P 407     -32.734 -32.782 -17.657  0.00  0.00      PROA  
ATOM    159 HH12 ARG P 407     -34.296 -33.121 -18.445  0.00  0.00      PROA  
ATOM    160  NH2 ARG P 407     -33.373 -31.187 -16.208  0.00  0.00      PROA  
ATOM    161 HH21 ARG P 407     -33.767 -30.446 -15.665  0.00  0.00      PROA  
ATOM    162 HH22 ARG P 407     -32.390 -31.311 -16.349  0.00  0.00      PROA  
ATOM    163  C   ARG P 407     -39.352 -33.806 -16.729  0.00  0.00      PROA  
ATOM    164  O   ARG P 407     -38.266 -34.299 -16.483  0.00  0.00      PROA  
ATOM    165  N   TYR P 408     -40.383 -33.989 -15.921  0.00  0.00      PROA  
ATOM    166  HN  TYR P 408     -41.297 -33.621 -16.078  0.00  0.00      PROA  
ATOM    167  CA  TYR P 408     -40.338 -34.667 -14.653  0.00  0.00      PROA  
ATOM    168  HA  TYR P 408     -39.614 -34.160 -14.032  0.00  0.00      PROA  
ATOM    169  CB  TYR P 408     -41.700 -34.443 -13.859  0.00  0.00      PROA  
ATOM    170  HB1 TYR P 408     -42.614 -34.658 -14.453  0.00  0.00      PROA  
ATOM    171  HB2 TYR P 408     -41.763 -33.354 -13.649  0.00  0.00      PROA  
ATOM    172  CG  TYR P 408     -41.846 -35.273 -12.700  0.00  0.00      PROA  
ATOM    173  CD1 TYR P 408     -41.114 -34.972 -11.567  0.00  0.00      PROA  
ATOM    174  HD1 TYR P 408     -40.352 -34.207 -11.535  0.00  0.00      PROA  
ATOM    175  CE1 TYR P 408     -41.233 -35.660 -10.374  0.00  0.00      PROA  
ATOM    176  HE1 TYR P 408     -40.567 -35.434  -9.554  0.00  0.00      PROA  
ATOM    177  CZ  TYR P 408     -42.244 -36.684 -10.265  0.00  0.00      PROA  
ATOM    178  OH  TYR P 408     -42.325 -37.358  -9.046  0.00  0.00      PROA  
ATOM    179  HH  TYR P 408     -42.805 -38.175  -9.200  0.00  0.00      PROA  
ATOM    180  CD2 TYR P 408     -42.934 -36.130 -12.533  0.00  0.00      PROA  
ATOM    181  HD2 TYR P 408     -43.512 -36.456 -13.385  0.00  0.00      PROA  
ATOM    182  CE2 TYR P 408     -43.148 -36.871 -11.377  0.00  0.00      PROA  
ATOM    183  HE2 TYR P 408     -43.940 -37.604 -11.382  0.00  0.00      PROA  
ATOM    184  C   TYR P 408     -39.812 -36.111 -14.664  0.00  0.00      PROA  
ATOM    185  O   TYR P 408     -39.049 -36.481 -13.776  0.00  0.00      PROA  
ATOM    186  N   PRO P 409     -40.148 -36.968 -15.572  0.00  0.00      PROA  
ATOM    187  CD  PRO P 409     -41.506 -37.094 -16.083  0.00  0.00      PROA  
ATOM    188  HD1 PRO P 409     -41.613 -36.588 -17.066  0.00  0.00      PROA  
ATOM    189  HD2 PRO P 409     -42.270 -36.672 -15.395  0.00  0.00      PROA  
ATOM    190  CA  PRO P 409     -39.535 -38.242 -15.671  0.00  0.00      PROA  
ATOM    191  HA  PRO P 409     -39.481 -38.694 -14.692  0.00  0.00      PROA  
ATOM    192  CB  PRO P 409     -40.354 -39.104 -16.586  0.00  0.00      PROA  
ATOM    193  HB1 PRO P 409     -40.205 -40.180 -16.353  0.00  0.00      PROA  
ATOM    194  HB2 PRO P 409     -40.013 -38.999 -17.639  0.00  0.00      PROA  
ATOM    195  CG  PRO P 409     -41.752 -38.551 -16.336  0.00  0.00      PROA  
ATOM    196  HG1 PRO P 409     -42.388 -38.837 -17.201  0.00  0.00      PROA  
ATOM    197  HG2 PRO P 409     -42.145 -38.911 -15.362  0.00  0.00      PROA  
ATOM    198  C   PRO P 409     -38.067 -38.229 -16.152  0.00  0.00      PROA  
ATOM    199  O   PRO P 409     -37.325 -39.128 -15.875  0.00  0.00      PROA  
ATOM    200  N   ARG P 410     -37.733 -37.214 -16.953  0.00  0.00      PROA  
ATOM    201  HN  ARG P 410     -38.346 -36.458 -17.167  0.00  0.00      PROA  
ATOM    202  CA  ARG P 410     -36.469 -37.181 -17.688  0.00  0.00      PROA  
ATOM    203  HA  ARG P 410     -35.900 -38.097 -17.637  0.00  0.00      PROA  
ATOM    204  CB  ARG P 410     -36.718 -36.638 -19.193  0.00  0.00      PROA  
ATOM    205  HB1 ARG P 410     -35.736 -36.426 -19.665  0.00  0.00      PROA  
ATOM    206  HB2 ARG P 410     -37.243 -35.669 -19.053  0.00  0.00      PROA  
ATOM    207  CG  ARG P 410     -37.595 -37.618 -19.959  0.00  0.00      PROA  
ATOM    208  HG1 ARG P 410     -38.012 -36.927 -20.723  0.00  0.00      PROA  
ATOM    209  HG2 ARG P 410     -38.385 -38.027 -19.293  0.00  0.00      PROA  
ATOM    210  CD  ARG P 410     -36.839 -38.671 -20.743  0.00  0.00      PROA  
ATOM    211  HD1 ARG P 410     -36.201 -38.141 -21.483  0.00  0.00      PROA  
ATOM    212  HD2 ARG P 410     -37.549 -39.289 -21.333  0.00  0.00      PROA  
ATOM    213  NE  ARG P 410     -35.832 -39.457 -19.933  0.00  0.00      PROA  
ATOM    214  HE  ARG P 410     -34.975 -39.000 -19.694  0.00  0.00      PROA  
ATOM    215  CZ  ARG P 410     -36.127 -40.470 -19.130  0.00  0.00      PROA  
ATOM    216  NH1 ARG P 410     -37.331 -40.732 -18.777  0.00  0.00      PROA  
ATOM    217 HH11 ARG P 410     -38.105 -40.309 -19.248  0.00  0.00      PROA  
ATOM    218 HH12 ARG P 410     -37.473 -41.511 -18.166  0.00  0.00      PROA  
ATOM    219  NH2 ARG P 410     -35.154 -41.219 -18.664  0.00  0.00      PROA  
ATOM    220 HH21 ARG P 410     -34.256 -41.248 -19.102  0.00  0.00      PROA  
ATOM    221 HH22 ARG P 410     -35.443 -41.992 -18.098  0.00  0.00      PROA  
ATOM    222  C   ARG P 410     -35.554 -36.191 -16.993  0.00  0.00      PROA  
ATOM    223  O   ARG P 410     -34.575 -35.648 -17.476  0.00  0.00      PROA  
ATOM    224  N   TYR P 411     -35.765 -35.987 -15.676  0.00  0.00      PROA  
ATOM    225  HN  TYR P 411     -36.658 -36.218 -15.297  0.00  0.00      PROA  
ATOM    226  CA  TYR P 411     -34.994 -35.123 -14.876  0.00  0.00      PROA  
ATOM    227  HA  TYR P 411     -35.038 -34.146 -15.334  0.00  0.00      PROA  
ATOM    228  CB  TYR P 411     -35.660 -35.055 -13.442  0.00  0.00      PROA  
ATOM    229  HB1 TYR P 411     -35.629 -36.046 -12.941  0.00  0.00      PROA  
ATOM    230  HB2 TYR P 411     -36.747 -34.832 -13.506  0.00  0.00      PROA  
ATOM    231  CG  TYR P 411     -34.976 -33.935 -12.623  0.00  0.00      PROA  
ATOM    232  CD1 TYR P 411     -35.090 -32.662 -13.065  0.00  0.00      PROA  
ATOM    233  HD1 TYR P 411     -35.699 -32.484 -13.939  0.00  0.00      PROA  
ATOM    234  CE1 TYR P 411     -34.554 -31.585 -12.334  0.00  0.00      PROA  
ATOM    235  HE1 TYR P 411     -34.577 -30.616 -12.810  0.00  0.00      PROA  
ATOM    236  CZ  TYR P 411     -33.965 -31.760 -11.049  0.00  0.00      PROA  
ATOM    237  OH  TYR P 411     -33.627 -30.570 -10.325  0.00  0.00      PROA  
ATOM    238  HH  TYR P 411     -34.282 -29.898 -10.530  0.00  0.00      PROA  
ATOM    239  CD2 TYR P 411     -34.214 -34.164 -11.380  0.00  0.00      PROA  
ATOM    240  HD2 TYR P 411     -34.043 -35.195 -11.107  0.00  0.00      PROA  
ATOM    241  CE2 TYR P 411     -33.934 -33.100 -10.511  0.00  0.00      PROA  
ATOM    242  HE2 TYR P 411     -33.454 -33.266  -9.558  0.00  0.00      PROA  
ATOM    243  C   TYR P 411     -33.504 -35.542 -14.731  0.00  0.00      PROA  
ATOM    244  O   TYR P 411     -32.628 -34.732 -14.694  0.00  0.00      PROA  
ATOM    245  N   LEU P 412     -33.191 -36.881 -14.744  0.00  0.00      PROA  
ATOM    246  HN  LEU P 412     -33.904 -37.577 -14.719  0.00  0.00      PROA  
ATOM    247  CA  LEU P 412     -31.765 -37.315 -14.576  0.00  0.00      PROA  
ATOM    248  HA  LEU P 412     -31.204 -36.525 -14.099  0.00  0.00      PROA  
ATOM    249  CB  LEU P 412     -31.755 -38.530 -13.546  0.00  0.00      PROA  
ATOM    250  HB1 LEU P 412     -30.752 -38.895 -13.238  0.00  0.00      PROA  
ATOM    251  HB2 LEU P 412     -32.175 -39.402 -14.092  0.00  0.00      PROA  
ATOM    252  CG  LEU P 412     -32.478 -38.359 -12.174  0.00  0.00      PROA  
ATOM    253  HG  LEU P 412     -33.521 -37.992 -12.280  0.00  0.00      PROA  
ATOM    254  CD1 LEU P 412     -32.352 -39.557 -11.280  0.00  0.00      PROA  
ATOM    255 HD11 LEU P 412     -33.014 -39.611 -10.389  0.00  0.00      PROA  
ATOM    256 HD12 LEU P 412     -31.301 -39.602 -10.923  0.00  0.00      PROA  
ATOM    257 HD13 LEU P 412     -32.580 -40.458 -11.888  0.00  0.00      PROA  
ATOM    258  CD2 LEU P 412     -31.877 -37.170 -11.419  0.00  0.00      PROA  
ATOM    259 HD21 LEU P 412     -32.367 -36.963 -10.444  0.00  0.00      PROA  
ATOM    260 HD22 LEU P 412     -32.021 -36.295 -12.088  0.00  0.00      PROA  
ATOM    261 HD23 LEU P 412     -30.814 -37.456 -11.264  0.00  0.00      PROA  
ATOM    262  C   LEU P 412     -31.121 -37.569 -15.921  0.00  0.00      PROA  
ATOM    263  O   LEU P 412     -29.982 -38.058 -15.922  0.00  0.00      PROA  
ATOM    264  N   SER P 413     -31.633 -37.134 -17.071  0.00  0.00      PROA  
ATOM    265  HN  SER P 413     -32.475 -36.608 -16.976  0.00  0.00      PROA  
ATOM    266  CA  SER P 413     -31.149 -37.334 -18.433  0.00  0.00      PROA  
ATOM    267  HA  SER P 413     -30.510 -38.202 -18.500  0.00  0.00      PROA  
ATOM    268  CB  SER P 413     -32.223 -37.354 -19.541  0.00  0.00      PROA  
ATOM    269  HB1 SER P 413     -31.749 -37.385 -20.546  0.00  0.00      PROA  
ATOM    270  HB2 SER P 413     -32.843 -36.432 -19.549  0.00  0.00      PROA  
ATOM    271  OG  SER P 413     -33.104 -38.453 -19.451  0.00  0.00      PROA  
ATOM    272  HG1 SER P 413     -32.646 -39.269 -19.667  0.00  0.00      PROA  
ATOM    273  C   SER P 413     -30.120 -36.228 -18.726  0.00  0.00      PROA  
ATOM    274  O   SER P 413     -29.366 -36.371 -19.664  0.00  0.00      PROA  
ATOM    275  N   ASP P 414     -29.980 -35.210 -17.812  0.00  0.00      PROA  
ATOM    276  HN  ASP P 414     -30.628 -35.141 -17.057  0.00  0.00      PROA  
ATOM    277  CA  ASP P 414     -28.928 -34.291 -17.888  0.00  0.00      PROA  
ATOM    278  HA  ASP P 414     -28.916 -33.957 -18.915  0.00  0.00      PROA  
ATOM    279  CB  ASP P 414     -29.167 -33.117 -16.888  0.00  0.00      PROA  
ATOM    280  HB1 ASP P 414     -28.351 -32.363 -16.904  0.00  0.00      PROA  
ATOM    281  HB2 ASP P 414     -29.216 -33.568 -15.874  0.00  0.00      PROA  
ATOM    282  CG  ASP P 414     -30.461 -32.293 -17.094  0.00  0.00      PROA  
ATOM    283  OD1 ASP P 414     -31.074 -32.275 -18.188  0.00  0.00      PROA  
ATOM    284  OD2 ASP P 414     -30.801 -31.462 -16.266  0.00  0.00      PROA  
ATOM    285  C   ASP P 414     -27.545 -34.897 -17.622  0.00  0.00      PROA  
ATOM    286  O   ASP P 414     -26.542 -34.436 -18.134  0.00  0.00      PROA  
ATOM    287  N   ILE P 415     -27.464 -35.965 -16.851  0.00  0.00      PROA  
ATOM    288  HN  ILE P 415     -28.287 -36.383 -16.473  0.00  0.00      PROA  
ATOM    289  CA  ILE P 415     -26.300 -36.606 -16.421  0.00  0.00      PROA  
ATOM    290  HA  ILE P 415     -25.528 -35.886 -16.190  0.00  0.00      PROA  
ATOM    291  CB  ILE P 415     -26.441 -37.463 -15.129  0.00  0.00      PROA  
ATOM    292  HB  ILE P 415     -27.303 -38.125 -15.358  0.00  0.00      PROA  
ATOM    293  CG2 ILE P 415     -25.102 -38.096 -14.727  0.00  0.00      PROA  
ATOM    294 HG21 ILE P 415     -24.418 -37.255 -14.482  0.00  0.00      PROA  
ATOM    295 HG22 ILE P 415     -24.678 -38.696 -15.560  0.00  0.00      PROA  
ATOM    296 HG23 ILE P 415     -25.181 -38.869 -13.934  0.00  0.00      PROA  
ATOM    297  CG1 ILE P 415     -27.092 -36.565 -14.050  0.00  0.00      PROA  
ATOM    298 HG11 ILE P 415     -27.135 -37.082 -13.068  0.00  0.00      PROA  
ATOM    299 HG12 ILE P 415     -28.146 -36.328 -14.311  0.00  0.00      PROA  
ATOM    300  CD  ILE P 415     -26.457 -35.167 -13.823  0.00  0.00      PROA  
ATOM    301  HD1 ILE P 415     -27.121 -34.625 -13.116  0.00  0.00      PROA  
ATOM    302  HD2 ILE P 415     -26.125 -34.568 -14.697  0.00  0.00      PROA  
ATOM    303  HD3 ILE P 415     -25.524 -35.374 -13.256  0.00  0.00      PROA  
ATOM    304  C   ILE P 415     -25.681 -37.475 -17.531  0.00  0.00      PROA  
ATOM    305  O   ILE P 415     -26.266 -38.453 -17.942  0.00  0.00      PROA  
ATOM    306  N   THR P 416     -24.430 -37.102 -17.951  0.00  0.00      PROA  
ATOM    307  HN  THR P 416     -24.007 -36.331 -17.481  0.00  0.00      PROA  
ATOM    308  CA  THR P 416     -23.746 -37.831 -19.010  0.00  0.00      PROA  
ATOM    309  HA  THR P 416     -24.163 -38.819 -19.139  0.00  0.00      PROA  
ATOM    310  CB  THR P 416     -22.254 -37.937 -18.747  0.00  0.00      PROA  
ATOM    311  HB  THR P 416     -21.762 -36.943 -18.813  0.00  0.00      PROA  
ATOM    312  OG1 THR P 416     -21.589 -38.857 -19.693  0.00  0.00      PROA  
ATOM    313  HG1 THR P 416     -20.649 -38.677 -19.618  0.00  0.00      PROA  
ATOM    314  CG2 THR P 416     -22.205 -38.588 -17.393  0.00  0.00      PROA  
ATOM    315 HG21 THR P 416     -22.431 -37.766 -16.679  0.00  0.00      PROA  
ATOM    316 HG22 THR P 416     -21.211 -39.035 -17.180  0.00  0.00      PROA  
ATOM    317 HG23 THR P 416     -23.023 -39.339 -17.416  0.00  0.00      PROA  
ATOM    318  C   THR P 416     -23.885 -37.051 -20.327  0.00  0.00      PROA  
ATOM    319  O   THR P 416     -24.124 -37.676 -21.360  0.00  0.00      PROA  
ATOM    320  N   ASP P 417     -23.727 -35.719 -20.276  0.00  0.00      PROA  
ATOM    321  HN  ASP P 417     -23.479 -35.346 -19.386  0.00  0.00      PROA  
ATOM    322  CA  ASP P 417     -23.856 -34.752 -21.342  0.00  0.00      PROA  
ATOM    323  HA  ASP P 417     -23.954 -35.304 -22.265  0.00  0.00      PROA  
ATOM    324  CB  ASP P 417     -25.217 -33.955 -21.021  0.00  0.00      PROA  
ATOM    325  HB1 ASP P 417     -25.158 -33.536 -19.994  0.00  0.00      PROA  
ATOM    326  HB2 ASP P 417     -26.096 -34.633 -20.976  0.00  0.00      PROA  
ATOM    327  CG  ASP P 417     -25.591 -32.902 -22.041  0.00  0.00      PROA  
ATOM    328  OD1 ASP P 417     -25.330 -33.237 -23.235  0.00  0.00      PROA  
ATOM    329  OD2 ASP P 417     -26.233 -31.868 -21.708  0.00  0.00      PROA  
ATOM    330  C   ASP P 417     -22.607 -33.870 -21.486  0.00  0.00      PROA  
ATOM    331  O   ASP P 417     -21.702 -33.933 -20.675  0.00  0.00      PROA  
ATOM    332  N   ALA P 418     -22.393 -33.056 -22.597  0.00  0.00      PROA  
ATOM    333  HN  ALA P 418     -23.137 -33.134 -23.257  0.00  0.00      PROA  
ATOM    334  CA  ALA P 418     -21.155 -32.345 -22.920  0.00  0.00      PROA  
ATOM    335  HA  ALA P 418     -20.310 -33.013 -22.998  0.00  0.00      PROA  
ATOM    336  CB  ALA P 418     -21.372 -31.917 -24.433  0.00  0.00      PROA  
ATOM    337  HB1 ALA P 418     -21.277 -32.829 -25.060  0.00  0.00      PROA  
ATOM    338  HB2 ALA P 418     -20.560 -31.199 -24.677  0.00  0.00      PROA  
ATOM    339  HB3 ALA P 418     -22.294 -31.316 -24.584  0.00  0.00      PROA  
ATOM    340  C   ALA P 418     -20.930 -31.203 -21.909  0.00  0.00      PROA  
ATOM    341  O   ALA P 418     -21.578 -30.155 -21.930  0.00  0.00      PROA  
ATOM    342  N   LEU P 419     -20.021 -31.416 -20.928  0.00  0.00      PROA  
ATOM    343  HN  LEU P 419     -19.581 -32.308 -20.998  0.00  0.00      PROA  
ATOM    344  CA  LEU P 419     -19.692 -30.421 -19.925  0.00  0.00      PROA  
ATOM    345  HA  LEU P 419     -20.370 -29.581 -19.884  0.00  0.00      PROA  
ATOM    346  CB  LEU P 419     -19.650 -30.959 -18.513  0.00  0.00      PROA  
ATOM    347  HB1 LEU P 419     -18.593 -31.174 -18.249  0.00  0.00      PROA  
ATOM    348  HB2 LEU P 419     -20.015 -32.000 -18.382  0.00  0.00      PROA  
ATOM    349  CG  LEU P 419     -20.178 -30.076 -17.390  0.00  0.00      PROA  
ATOM    350  HG  LEU P 419     -21.250 -29.862 -17.586  0.00  0.00      PROA  
ATOM    351  CD1 LEU P 419     -20.126 -30.764 -16.043  0.00  0.00      PROA  
ATOM    352 HD11 LEU P 419     -20.824 -31.614 -15.882  0.00  0.00      PROA  
ATOM    353 HD12 LEU P 419     -20.363 -30.002 -15.270  0.00  0.00      PROA  
ATOM    354 HD13 LEU P 419     -19.118 -31.169 -15.810  0.00  0.00      PROA  
ATOM    355  CD2 LEU P 419     -19.366 -28.776 -17.166  0.00  0.00      PROA  
ATOM    356 HD21 LEU P 419     -19.578 -28.090 -18.014  0.00  0.00      PROA  
ATOM    357 HD22 LEU P 419     -18.277 -28.965 -17.274  0.00  0.00      PROA  
ATOM    358 HD23 LEU P 419     -19.641 -28.290 -16.205  0.00  0.00      PROA  
ATOM    359  C   LEU P 419     -18.388 -29.819 -20.385  0.00  0.00      PROA  
ATOM    360  O   LEU P 419     -17.523 -30.504 -20.837  0.00  0.00      PROA  
ATOM    361  N   SER P 420     -18.276 -28.478 -20.320  0.00  0.00      PROA  
ATOM    362  HN  SER P 420     -19.087 -27.945 -20.093  0.00  0.00      PROA  
ATOM    363  CA  SER P 420     -17.019 -27.809 -20.445  0.00  0.00      PROA  
ATOM    364  HA  SER P 420     -16.643 -28.158 -21.396  0.00  0.00      PROA  
ATOM    365  CB  SER P 420     -17.290 -26.305 -20.610  0.00  0.00      PROA  
ATOM    366  HB1 SER P 420     -17.829 -25.802 -19.778  0.00  0.00      PROA  
ATOM    367  HB2 SER P 420     -17.861 -26.318 -21.562  0.00  0.00      PROA  
ATOM    368  OG  SER P 420     -16.073 -25.560 -20.632  0.00  0.00      PROA  
ATOM    369  HG1 SER P 420     -15.631 -25.784 -21.455  0.00  0.00      PROA  
ATOM    370  C   SER P 420     -15.930 -28.037 -19.398  0.00  0.00      PROA  
ATOM    371  O   SER P 420     -16.221 -27.880 -18.242  0.00  0.00      PROA  
ATOM    372  N   PRO P 421     -14.683 -28.273 -19.746  0.00  0.00      PROA  
ATOM    373  CD  PRO P 421     -14.270 -28.970 -21.027  0.00  0.00      PROA  
ATOM    374  HD1 PRO P 421     -14.141 -28.249 -21.863  0.00  0.00      PROA  
ATOM    375  HD2 PRO P 421     -15.129 -29.634 -21.261  0.00  0.00      PROA  
ATOM    376  CA  PRO P 421     -13.724 -28.489 -18.663  0.00  0.00      PROA  
ATOM    377  HA  PRO P 421     -14.135 -29.207 -17.968  0.00  0.00      PROA  
ATOM    378  CB  PRO P 421     -12.440 -29.081 -19.422  0.00  0.00      PROA  
ATOM    379  HB1 PRO P 421     -11.849 -29.675 -18.693  0.00  0.00      PROA  
ATOM    380  HB2 PRO P 421     -11.885 -28.233 -19.876  0.00  0.00      PROA  
ATOM    381  CG  PRO P 421     -12.962 -29.734 -20.717  0.00  0.00      PROA  
ATOM    382  HG1 PRO P 421     -12.168 -29.692 -21.492  0.00  0.00      PROA  
ATOM    383  HG2 PRO P 421     -13.251 -30.803 -20.632  0.00  0.00      PROA  
ATOM    384  C   PRO P 421     -13.274 -27.199 -18.029  0.00  0.00      PROA  
ATOM    385  O   PRO P 421     -12.810 -27.203 -16.926  0.00  0.00      PROA  
ATOM    386  N   GLN P 422     -13.476 -26.091 -18.739  0.00  0.00      PROA  
ATOM    387  HN  GLN P 422     -13.832 -26.153 -19.668  0.00  0.00      PROA  
ATOM    388  CA  GLN P 422     -13.373 -24.769 -18.222  0.00  0.00      PROA  
ATOM    389  HA  GLN P 422     -12.368 -24.628 -17.853  0.00  0.00      PROA  
ATOM    390  CB  GLN P 422     -13.627 -23.766 -19.425  0.00  0.00      PROA  
ATOM    391  HB1 GLN P 422     -14.620 -24.020 -19.854  0.00  0.00      PROA  
ATOM    392  HB2 GLN P 422     -12.897 -24.074 -20.204  0.00  0.00      PROA  
ATOM    393  CG  GLN P 422     -13.542 -22.318 -19.178  0.00  0.00      PROA  
ATOM    394  HG1 GLN P 422     -14.244 -22.038 -18.363  0.00  0.00      PROA  
ATOM    395  HG2 GLN P 422     -13.884 -21.768 -20.080  0.00  0.00      PROA  
ATOM    396  CD  GLN P 422     -12.202 -21.751 -18.648  0.00  0.00      PROA  
ATOM    397  OE1 GLN P 422     -12.256 -21.077 -17.600  0.00  0.00      PROA  
ATOM    398  NE2 GLN P 422     -11.168 -21.958 -19.434  0.00  0.00      PROA  
ATOM    399 HE21 GLN P 422     -11.359 -22.208 -20.384  0.00  0.00      PROA  
ATOM    400 HE22 GLN P 422     -10.243 -21.583 -19.382  0.00  0.00      PROA  
ATOM    401  C   GLN P 422     -14.371 -24.591 -17.059  0.00  0.00      PROA  
ATOM    402  O   GLN P 422     -14.004 -24.179 -16.010  0.00  0.00      PROA  
ATOM    403  N   VAL P 423     -15.646 -24.995 -17.216  0.00  0.00      PROA  
ATOM    404  HN  VAL P 423     -15.873 -25.444 -18.076  0.00  0.00      PROA  
ATOM    405  CA  VAL P 423     -16.534 -24.880 -16.052  0.00  0.00      PROA  
ATOM    406  HA  VAL P 423     -16.312 -23.899 -15.659  0.00  0.00      PROA  
ATOM    407  CB  VAL P 423     -17.958 -24.998 -16.508  0.00  0.00      PROA  
ATOM    408  HB  VAL P 423     -17.948 -25.896 -17.163  0.00  0.00      PROA  
ATOM    409  CG1 VAL P 423     -19.004 -25.097 -15.363  0.00  0.00      PROA  
ATOM    410 HG11 VAL P 423     -18.904 -25.887 -14.589  0.00  0.00      PROA  
ATOM    411 HG12 VAL P 423     -19.924 -25.479 -15.855  0.00  0.00      PROA  
ATOM    412 HG13 VAL P 423     -19.260 -24.088 -14.978  0.00  0.00      PROA  
ATOM    413  CG2 VAL P 423     -18.291 -23.712 -17.343  0.00  0.00      PROA  
ATOM    414 HG21 VAL P 423     -18.250 -22.910 -16.575  0.00  0.00      PROA  
ATOM    415 HG22 VAL P 423     -19.271 -23.673 -17.866  0.00  0.00      PROA  
ATOM    416 HG23 VAL P 423     -17.534 -23.454 -18.114  0.00  0.00      PROA  
ATOM    417  C   VAL P 423     -16.155 -25.826 -15.002  0.00  0.00      PROA  
ATOM    418  O   VAL P 423     -15.958 -25.437 -13.841  0.00  0.00      PROA  
ATOM    419  N   LEU P 424     -15.897 -27.119 -15.357  0.00  0.00      PROA  
ATOM    420  HN  LEU P 424     -15.907 -27.333 -16.331  0.00  0.00      PROA  
ATOM    421  CA  LEU P 424     -15.600 -28.154 -14.351  0.00  0.00      PROA  
ATOM    422  HA  LEU P 424     -16.381 -28.133 -13.605  0.00  0.00      PROA  
ATOM    423  CB  LEU P 424     -15.478 -29.525 -15.094  0.00  0.00      PROA  
ATOM    424  HB1 LEU P 424     -14.651 -29.293 -15.799  0.00  0.00      PROA  
ATOM    425  HB2 LEU P 424     -16.367 -29.724 -15.730  0.00  0.00      PROA  
ATOM    426  CG  LEU P 424     -15.223 -30.868 -14.195  0.00  0.00      PROA  
ATOM    427  HG  LEU P 424     -14.208 -30.679 -13.785  0.00  0.00      PROA  
ATOM    428  CD1 LEU P 424     -16.234 -31.100 -13.044  0.00  0.00      PROA  
ATOM    429 HD11 LEU P 424     -15.943 -30.233 -12.413  0.00  0.00      PROA  
ATOM    430 HD12 LEU P 424     -16.084 -32.090 -12.562  0.00  0.00      PROA  
ATOM    431 HD13 LEU P 424     -17.239 -31.036 -13.514  0.00  0.00      PROA  
ATOM    432  CD2 LEU P 424     -15.135 -32.049 -15.143  0.00  0.00      PROA  
ATOM    433 HD21 LEU P 424     -16.120 -32.203 -15.633  0.00  0.00      PROA  
ATOM    434 HD22 LEU P 424     -14.920 -32.944 -14.520  0.00  0.00      PROA  
ATOM    435 HD23 LEU P 424     -14.365 -31.989 -15.942  0.00  0.00      PROA  
ATOM    436  C   LEU P 424     -14.343 -27.909 -13.557  0.00  0.00      PROA  
ATOM    437  O   LEU P 424     -14.262 -28.287 -12.379  0.00  0.00      PROA  
ATOM    438  N   SER P 425     -13.330 -27.276 -14.193  0.00  0.00      PROA  
ATOM    439  HN  SER P 425     -13.411 -26.942 -15.129  0.00  0.00      PROA  
ATOM    440  CA  SER P 425     -12.141 -26.797 -13.464  0.00  0.00      PROA  
ATOM    441  HA  SER P 425     -11.818 -27.667 -12.912  0.00  0.00      PROA  
ATOM    442  CB  SER P 425     -10.939 -26.518 -14.377  0.00  0.00      PROA  
ATOM    443  HB1 SER P 425     -10.500 -27.452 -14.788  0.00  0.00      PROA  
ATOM    444  HB2 SER P 425     -10.099 -26.065 -13.808  0.00  0.00      PROA  
ATOM    445  OG  SER P 425     -11.220 -25.691 -15.468  0.00  0.00      PROA  
ATOM    446  HG1 SER P 425     -11.893 -26.082 -16.030  0.00  0.00      PROA  
ATOM    447  C   SER P 425     -12.320 -25.755 -12.471  0.00  0.00      PROA  
ATOM    448  O   SER P 425     -11.857 -25.762 -11.378  0.00  0.00      PROA  
ATOM    449  N   ALA P 426     -13.176 -24.801 -12.807  0.00  0.00      PROA  
ATOM    450  HN  ALA P 426     -13.525 -24.802 -13.741  0.00  0.00      PROA  
ATOM    451  CA  ALA P 426     -13.427 -23.565 -12.042  0.00  0.00      PROA  
ATOM    452  HA  ALA P 426     -12.595 -23.257 -11.426  0.00  0.00      PROA  
ATOM    453  CB  ALA P 426     -13.671 -22.545 -13.157  0.00  0.00      PROA  
ATOM    454  HB1 ALA P 426     -14.601 -22.815 -13.702  0.00  0.00      PROA  
ATOM    455  HB2 ALA P 426     -12.847 -22.420 -13.892  0.00  0.00      PROA  
ATOM    456  HB3 ALA P 426     -13.729 -21.522 -12.729  0.00  0.00      PROA  
ATOM    457  C   ALA P 426     -14.593 -23.613 -11.037  0.00  0.00      PROA  
ATOM    458  O   ALA P 426     -14.713 -22.769 -10.147  0.00  0.00      PROA  
ATOM    459  N   ILE P 427     -15.518 -24.638 -11.167  0.00  0.00      PROA  
ATOM    460  HN  ILE P 427     -15.302 -25.239 -11.933  0.00  0.00      PROA  
ATOM    461  CA  ILE P 427     -16.887 -24.622 -10.593  0.00  0.00      PROA  
ATOM    462  HA  ILE P 427     -17.239 -23.742 -11.110  0.00  0.00      PROA  
ATOM    463  CB  ILE P 427     -17.806 -25.824 -10.958  0.00  0.00      PROA  
ATOM    464  HB  ILE P 427     -17.728 -25.791 -12.066  0.00  0.00      PROA  
ATOM    465  CG2 ILE P 427     -17.382 -27.167 -10.381  0.00  0.00      PROA  
ATOM    466 HG21 ILE P 427     -18.115 -27.874 -10.826  0.00  0.00      PROA  
ATOM    467 HG22 ILE P 427     -17.599 -27.241  -9.294  0.00  0.00      PROA  
ATOM    468 HG23 ILE P 427     -16.308 -27.393 -10.555  0.00  0.00      PROA  
ATOM    469  CG1 ILE P 427     -19.270 -25.542 -10.620  0.00  0.00      PROA  
ATOM    470 HG11 ILE P 427     -19.305 -25.602  -9.511  0.00  0.00      PROA  
ATOM    471 HG12 ILE P 427     -19.872 -26.421 -10.933  0.00  0.00      PROA  
ATOM    472  CD  ILE P 427     -19.909 -24.222 -11.119  0.00  0.00      PROA  
ATOM    473  HD1 ILE P 427     -19.955 -24.203 -12.229  0.00  0.00      PROA  
ATOM    474  HD2 ILE P 427     -19.333 -23.280 -10.992  0.00  0.00      PROA  
ATOM    475  HD3 ILE P 427     -20.950 -24.118 -10.746  0.00  0.00      PROA  
ATOM    476  C   ILE P 427     -16.889 -24.322  -9.066  0.00  0.00      PROA  
ATOM    477  O   ILE P 427     -17.747 -23.575  -8.538  0.00  0.00      PROA  
ATOM    478  N   ILE P 428     -15.987 -24.930  -8.253  0.00  0.00      PROA  
ATOM    479  HN  ILE P 428     -15.344 -25.613  -8.589  0.00  0.00      PROA  
ATOM    480  CA  ILE P 428     -16.146 -24.739  -6.839  0.00  0.00      PROA  
ATOM    481  HA  ILE P 428     -17.212 -24.823  -6.689  0.00  0.00      PROA  
ATOM    482  CB  ILE P 428     -15.445 -25.849  -6.097  0.00  0.00      PROA  
ATOM    483  HB  ILE P 428     -15.514 -25.673  -5.002  0.00  0.00      PROA  
ATOM    484  CG2 ILE P 428     -16.182 -27.154  -6.316  0.00  0.00      PROA  
ATOM    485 HG21 ILE P 428     -17.139 -27.017  -5.769  0.00  0.00      PROA  
ATOM    486 HG22 ILE P 428     -15.631 -27.933  -5.747  0.00  0.00      PROA  
ATOM    487 HG23 ILE P 428     -16.244 -27.374  -7.403  0.00  0.00      PROA  
ATOM    488  CG1 ILE P 428     -13.936 -25.890  -6.487  0.00  0.00      PROA  
ATOM    489 HG11 ILE P 428     -13.456 -24.902  -6.655  0.00  0.00      PROA  
ATOM    490 HG12 ILE P 428     -13.757 -26.514  -7.389  0.00  0.00      PROA  
ATOM    491  CD  ILE P 428     -12.955 -26.416  -5.461  0.00  0.00      PROA  
ATOM    492  HD1 ILE P 428     -11.930 -26.498  -5.880  0.00  0.00      PROA  
ATOM    493  HD2 ILE P 428     -13.282 -27.430  -5.145  0.00  0.00      PROA  
ATOM    494  HD3 ILE P 428     -12.879 -25.715  -4.603  0.00  0.00      PROA  
ATOM    495  C   ILE P 428     -15.742 -23.325  -6.331  0.00  0.00      PROA  
ATOM    496  O   ILE P 428     -16.186 -22.795  -5.262  0.00  0.00      PROA  
ATOM    497  N   PHE P 429     -14.833 -22.648  -7.083  0.00  0.00      PROA  
ATOM    498  HN  PHE P 429     -14.408 -23.162  -7.824  0.00  0.00      PROA  
ATOM    499  CA  PHE P 429     -14.502 -21.248  -6.884  0.00  0.00      PROA  
ATOM    500  HA  PHE P 429     -14.454 -21.076  -5.819  0.00  0.00      PROA  
ATOM    501  CB  PHE P 429     -13.155 -20.813  -7.601  0.00  0.00      PROA  
ATOM    502  HB1 PHE P 429     -12.999 -19.733  -7.394  0.00  0.00      PROA  
ATOM    503  HB2 PHE P 429     -13.090 -20.882  -8.708  0.00  0.00      PROA  
ATOM    504  CG  PHE P 429     -12.013 -21.539  -6.940  0.00  0.00      PROA  
ATOM    505  CD1 PHE P 429     -11.742 -21.384  -5.572  0.00  0.00      PROA  
ATOM    506  HD1 PHE P 429     -12.216 -20.468  -5.252  0.00  0.00      PROA  
ATOM    507  CE1 PHE P 429     -10.714 -22.033  -4.947  0.00  0.00      PROA  
ATOM    508  HE1 PHE P 429     -10.276 -21.888  -3.971  0.00  0.00      PROA  
ATOM    509  CZ  PHE P 429     -10.013 -23.090  -5.612  0.00  0.00      PROA  
ATOM    510  HZ  PHE P 429      -9.157 -23.622  -5.224  0.00  0.00      PROA  
ATOM    511  CD2 PHE P 429     -11.430 -22.654  -7.589  0.00  0.00      PROA  
ATOM    512  HD2 PHE P 429     -11.672 -22.872  -8.619  0.00  0.00      PROA  
ATOM    513  CE2 PHE P 429     -10.358 -23.354  -6.969  0.00  0.00      PROA  
ATOM    514  HE2 PHE P 429      -9.844 -24.192  -7.417  0.00  0.00      PROA  
ATOM    515  C   PHE P 429     -15.619 -20.328  -7.247  0.00  0.00      PROA  
ATOM    516  O   PHE P 429     -15.755 -19.285  -6.604  0.00  0.00      PROA  
ATOM    517  N   ILE P 430     -16.391 -20.692  -8.279  0.00  0.00      PROA  
ATOM    518  HN  ILE P 430     -16.103 -21.410  -8.908  0.00  0.00      PROA  
ATOM    519  CA  ILE P 430     -17.635 -20.018  -8.548  0.00  0.00      PROA  
ATOM    520  HA  ILE P 430     -17.476 -18.983  -8.813  0.00  0.00      PROA  
ATOM    521  CB  ILE P 430     -18.234 -20.662  -9.794  0.00  0.00      PROA  
ATOM    522  HB  ILE P 430     -18.577 -21.679  -9.507  0.00  0.00      PROA  
ATOM    523  CG2 ILE P 430     -19.567 -20.026 -10.130  0.00  0.00      PROA  
ATOM    524 HG21 ILE P 430     -19.854 -20.320 -11.163  0.00  0.00      PROA  
ATOM    525 HG22 ILE P 430     -19.460 -18.929 -10.270  0.00  0.00      PROA  
ATOM    526 HG23 ILE P 430     -20.437 -20.243  -9.474  0.00  0.00      PROA  
ATOM    527  CG1 ILE P 430     -17.263 -20.769 -10.987  0.00  0.00      PROA  
ATOM    528 HG11 ILE P 430     -17.614 -21.451 -11.791  0.00  0.00      PROA  
ATOM    529 HG12 ILE P 430     -16.312 -21.235 -10.652  0.00  0.00      PROA  
ATOM    530  CD  ILE P 430     -16.729 -19.507 -11.602  0.00  0.00      PROA  
ATOM    531  HD1 ILE P 430     -16.150 -18.888 -10.883  0.00  0.00      PROA  
ATOM    532  HD2 ILE P 430     -17.555 -18.905 -12.039  0.00  0.00      PROA  
ATOM    533  HD3 ILE P 430     -15.971 -19.762 -12.372  0.00  0.00      PROA  
ATOM    534  C   ILE P 430     -18.605 -20.040  -7.361  0.00  0.00      PROA  
ATOM    535  O   ILE P 430     -19.226 -19.073  -6.903  0.00  0.00      PROA  
ATOM    536  N   TYR P 431     -18.866 -21.224  -6.724  0.00  0.00      PROA  
ATOM    537  HN  TYR P 431     -18.631 -22.052  -7.228  0.00  0.00      PROA  
ATOM    538  CA  TYR P 431     -19.582 -21.499  -5.499  0.00  0.00      PROA  
ATOM    539  HA  TYR P 431     -20.602 -21.169  -5.627  0.00  0.00      PROA  
ATOM    540  CB  TYR P 431     -19.564 -23.024  -5.301  0.00  0.00      PROA  
ATOM    541  HB1 TYR P 431     -18.596 -23.447  -5.646  0.00  0.00      PROA  
ATOM    542  HB2 TYR P 431     -20.370 -23.430  -5.950  0.00  0.00      PROA  
ATOM    543  CG  TYR P 431     -19.857 -23.622  -3.923  0.00  0.00      PROA  
ATOM    544  CD1 TYR P 431     -18.861 -24.154  -3.102  0.00  0.00      PROA  
ATOM    545  HD1 TYR P 431     -17.866 -24.195  -3.522  0.00  0.00      PROA  
ATOM    546  CE1 TYR P 431     -19.133 -24.790  -1.904  0.00  0.00      PROA  
ATOM    547  HE1 TYR P 431     -18.313 -25.262  -1.383  0.00  0.00      PROA  
ATOM    548  CZ  TYR P 431     -20.348 -24.684  -1.303  0.00  0.00      PROA  
ATOM    549  OH  TYR P 431     -20.530 -25.182  -0.019  0.00  0.00      PROA  
ATOM    550  HH  TYR P 431     -21.446 -25.063   0.243  0.00  0.00      PROA  
ATOM    551  CD2 TYR P 431     -21.199 -23.488  -3.325  0.00  0.00      PROA  
ATOM    552  HD2 TYR P 431     -22.059 -23.229  -3.925  0.00  0.00      PROA  
ATOM    553  CE2 TYR P 431     -21.385 -24.008  -2.061  0.00  0.00      PROA  
ATOM    554  HE2 TYR P 431     -22.288 -23.776  -1.515  0.00  0.00      PROA  
ATOM    555  C   TYR P 431     -19.035 -20.772  -4.323  0.00  0.00      PROA  
ATOM    556  O   TYR P 431     -19.734 -20.168  -3.494  0.00  0.00      PROA  
ATOM    557  N   PHE P 432     -17.653 -20.635  -4.201  0.00  0.00      PROA  
ATOM    558  HN  PHE P 432     -17.190 -21.341  -4.731  0.00  0.00      PROA  
ATOM    559  CA  PHE P 432     -17.077 -19.704  -3.313  0.00  0.00      PROA  
ATOM    560  HA  PHE P 432     -17.536 -19.897  -2.354  0.00  0.00      PROA  
ATOM    561  CB  PHE P 432     -15.596 -19.928  -3.144  0.00  0.00      PROA  
ATOM    562  HB1 PHE P 432     -15.162 -19.298  -2.339  0.00  0.00      PROA  
ATOM    563  HB2 PHE P 432     -14.965 -19.770  -4.045  0.00  0.00      PROA  
ATOM    564  CG  PHE P 432     -15.246 -21.308  -2.681  0.00  0.00      PROA  
ATOM    565  CD1 PHE P 432     -16.211 -22.015  -1.959  0.00  0.00      PROA  
ATOM    566  HD1 PHE P 432     -17.164 -21.559  -1.735  0.00  0.00      PROA  
ATOM    567  CE1 PHE P 432     -15.841 -23.303  -1.386  0.00  0.00      PROA  
ATOM    568  HE1 PHE P 432     -16.470 -23.811  -0.670  0.00  0.00      PROA  
ATOM    569  CZ  PHE P 432     -14.497 -23.776  -1.485  0.00  0.00      PROA  
ATOM    570  HZ  PHE P 432     -14.261 -24.736  -1.051  0.00  0.00      PROA  
ATOM    571  CD2 PHE P 432     -13.977 -21.871  -2.947  0.00  0.00      PROA  
ATOM    572  HD2 PHE P 432     -13.277 -21.333  -3.570  0.00  0.00      PROA  
ATOM    573  CE2 PHE P 432     -13.662 -23.058  -2.314  0.00  0.00      PROA  
ATOM    574  HE2 PHE P 432     -12.640 -23.394  -2.407  0.00  0.00      PROA  
ATOM    575  C   PHE P 432     -17.449 -18.257  -3.588  0.00  0.00      PROA  
ATOM    576  O   PHE P 432     -17.749 -17.496  -2.631  0.00  0.00      PROA  
ATOM    577  N   ALA P 433     -17.330 -17.807  -4.803  0.00  0.00      PROA  
ATOM    578  HN  ALA P 433     -16.991 -18.494  -5.441  0.00  0.00      PROA  
ATOM    579  CA  ALA P 433     -17.561 -16.464  -5.238  0.00  0.00      PROA  
ATOM    580  HA  ALA P 433     -16.943 -15.768  -4.691  0.00  0.00      PROA  
ATOM    581  CB  ALA P 433     -17.016 -16.427  -6.686  0.00  0.00      PROA  
ATOM    582  HB1 ALA P 433     -15.947 -16.720  -6.762  0.00  0.00      PROA  
ATOM    583  HB2 ALA P 433     -16.961 -15.400  -7.105  0.00  0.00      PROA  
ATOM    584  HB3 ALA P 433     -17.636 -17.043  -7.371  0.00  0.00      PROA  
ATOM    585  C   ALA P 433     -19.036 -15.997  -5.138  0.00  0.00      PROA  
ATOM    586  O   ALA P 433     -19.369 -14.835  -5.012  0.00  0.00      PROA  
ATOM    587  N   ALA P 434     -19.960 -16.994  -4.979  0.00  0.00      PROA  
ATOM    588  HN  ALA P 434     -19.707 -17.953  -5.081  0.00  0.00      PROA  
ATOM    589  CA  ALA P 434     -21.359 -16.811  -4.696  0.00  0.00      PROA  
ATOM    590  HA  ALA P 434     -21.601 -15.843  -5.109  0.00  0.00      PROA  
ATOM    591  CB  ALA P 434     -22.218 -17.927  -5.374  0.00  0.00      PROA  
ATOM    592  HB1 ALA P 434     -23.278 -17.597  -5.411  0.00  0.00      PROA  
ATOM    593  HB2 ALA P 434     -22.148 -18.790  -4.677  0.00  0.00      PROA  
ATOM    594  HB3 ALA P 434     -21.738 -18.150  -6.350  0.00  0.00      PROA  
ATOM    595  C   ALA P 434     -21.582 -16.660  -3.241  0.00  0.00      PROA  
ATOM    596  O   ALA P 434     -22.562 -16.103  -2.724  0.00  0.00      PROA  
ATOM    597  N   LEU P 435     -20.693 -17.159  -2.426  0.00  0.00      PROA  
ATOM    598  HN  LEU P 435     -19.959 -17.791  -2.664  0.00  0.00      PROA  
ATOM    599  CA  LEU P 435     -20.833 -17.062  -0.982  0.00  0.00      PROA  
ATOM    600  HA  LEU P 435     -21.857 -16.851  -0.712  0.00  0.00      PROA  
ATOM    601  CB  LEU P 435     -20.569 -18.368  -0.311  0.00  0.00      PROA  
ATOM    602  HB1 LEU P 435     -20.494 -18.278   0.794  0.00  0.00      PROA  
ATOM    603  HB2 LEU P 435     -19.562 -18.634  -0.699  0.00  0.00      PROA  
ATOM    604  CG  LEU P 435     -21.546 -19.441  -0.781  0.00  0.00      PROA  
ATOM    605  HG  LEU P 435     -21.581 -19.405  -1.891  0.00  0.00      PROA  
ATOM    606  CD1 LEU P 435     -21.137 -20.876  -0.466  0.00  0.00      PROA  
ATOM    607 HD11 LEU P 435     -20.220 -21.194  -1.007  0.00  0.00      PROA  
ATOM    608 HD12 LEU P 435     -22.005 -21.490  -0.789  0.00  0.00      PROA  
ATOM    609 HD13 LEU P 435     -20.889 -21.090   0.596  0.00  0.00      PROA  
ATOM    610  CD2 LEU P 435     -23.042 -19.246  -0.329  0.00  0.00      PROA  
ATOM    611 HD21 LEU P 435     -23.796 -19.826  -0.903  0.00  0.00      PROA  
ATOM    612 HD22 LEU P 435     -23.351 -18.218  -0.614  0.00  0.00      PROA  
ATOM    613 HD23 LEU P 435     -23.107 -19.424   0.766  0.00  0.00      PROA  
ATOM    614  C   LEU P 435     -20.052 -15.925  -0.404  0.00  0.00      PROA  
ATOM    615  O   LEU P 435     -20.282 -15.531   0.703  0.00  0.00      PROA  
ATOM    616  N   THR P 436     -19.166 -15.326  -1.243  0.00  0.00      PROA  
ATOM    617  HN  THR P 436     -19.123 -15.682  -2.173  0.00  0.00      PROA  
ATOM    618  CA  THR P 436     -18.299 -14.263  -0.813  0.00  0.00      PROA  
ATOM    619  HA  THR P 436     -17.850 -14.652   0.090  0.00  0.00      PROA  
ATOM    620  CB  THR P 436     -17.114 -14.050  -1.744  0.00  0.00      PROA  
ATOM    621  HB  THR P 436     -17.581 -13.890  -2.739  0.00  0.00      PROA  
ATOM    622  OG1 THR P 436     -16.328 -15.242  -1.732  0.00  0.00      PROA  
ATOM    623  HG1 THR P 436     -16.983 -15.932  -1.607  0.00  0.00      PROA  
ATOM    624  CG2 THR P 436     -16.368 -12.776  -1.281  0.00  0.00      PROA  
ATOM    625 HG21 THR P 436     -17.036 -11.892  -1.197  0.00  0.00      PROA  
ATOM    626 HG22 THR P 436     -15.646 -12.509  -2.082  0.00  0.00      PROA  
ATOM    627 HG23 THR P 436     -15.880 -12.996  -0.307  0.00  0.00      PROA  
ATOM    628  C   THR P 436     -19.003 -12.915  -0.466  0.00  0.00      PROA  
ATOM    629  O   THR P 436     -18.658 -12.422   0.598  0.00  0.00      PROA  
ATOM    630  N   PRO P 437     -19.845 -12.323  -1.258  0.00  0.00      PROA  
ATOM    631  CD  PRO P 437     -20.033 -12.620  -2.716  0.00  0.00      PROA  
ATOM    632  HD1 PRO P 437     -20.131 -13.709  -2.911  0.00  0.00      PROA  
ATOM    633  HD2 PRO P 437     -19.131 -12.199  -3.211  0.00  0.00      PROA  
ATOM    634  CA  PRO P 437     -20.799 -11.391  -0.711  0.00  0.00      PROA  
ATOM    635  HA  PRO P 437     -20.260 -10.533  -0.337  0.00  0.00      PROA  
ATOM    636  CB  PRO P 437     -21.651 -10.901  -1.885  0.00  0.00      PROA  
ATOM    637  HB1 PRO P 437     -21.349  -9.841  -2.028  0.00  0.00      PROA  
ATOM    638  HB2 PRO P 437     -22.754 -10.821  -1.777  0.00  0.00      PROA  
ATOM    639  CG  PRO P 437     -21.383 -11.925  -3.074  0.00  0.00      PROA  
ATOM    640  HG1 PRO P 437     -22.198 -12.679  -3.053  0.00  0.00      PROA  
ATOM    641  HG2 PRO P 437     -21.561 -11.328  -3.994  0.00  0.00      PROA  
ATOM    642  C   PRO P 437     -21.790 -11.825   0.356  0.00  0.00      PROA  
ATOM    643  O   PRO P 437     -21.981 -11.104   1.360  0.00  0.00      PROA  
ATOM    644  N   ALA P 438     -22.261 -13.106   0.123  0.00  0.00      PROA  
ATOM    645  HN  ALA P 438     -21.831 -13.608  -0.624  0.00  0.00      PROA  
ATOM    646  CA  ALA P 438     -23.271 -13.684   0.996  0.00  0.00      PROA  
ATOM    647  HA  ALA P 438     -24.090 -12.983   0.935  0.00  0.00      PROA  
ATOM    648  CB  ALA P 438     -23.680 -15.034   0.500  0.00  0.00      PROA  
ATOM    649  HB1 ALA P 438     -23.132 -15.837   1.038  0.00  0.00      PROA  
ATOM    650  HB2 ALA P 438     -23.409 -15.160  -0.570  0.00  0.00      PROA  
ATOM    651  HB3 ALA P 438     -24.786 -15.110   0.574  0.00  0.00      PROA  
ATOM    652  C   ALA P 438     -22.864 -13.788   2.490  0.00  0.00      PROA  
ATOM    653  O   ALA P 438     -23.581 -13.300   3.418  0.00  0.00      PROA  
ATOM    654  N   ILE P 439     -21.662 -14.338   2.829  0.00  0.00      PROA  
ATOM    655  HN  ILE P 439     -21.257 -14.916   2.124  0.00  0.00      PROA  
ATOM    656  CA  ILE P 439     -21.218 -14.438   4.196  0.00  0.00      PROA  
ATOM    657  HA  ILE P 439     -22.004 -14.782   4.852  0.00  0.00      PROA  
ATOM    658  CB  ILE P 439     -20.137 -15.444   4.182  0.00  0.00      PROA  
ATOM    659  HB  ILE P 439     -19.482 -15.143   3.337  0.00  0.00      PROA  
ATOM    660  CG2 ILE P 439     -19.292 -15.412   5.541  0.00  0.00      PROA  
ATOM    661 HG21 ILE P 439     -18.841 -14.445   5.849  0.00  0.00      PROA  
ATOM    662 HG22 ILE P 439     -18.409 -16.083   5.603  0.00  0.00      PROA  
ATOM    663 HG23 ILE P 439     -19.957 -15.713   6.379  0.00  0.00      PROA  
ATOM    664  CG1 ILE P 439     -20.592 -16.902   3.713  0.00  0.00      PROA  
ATOM    665 HG11 ILE P 439     -19.785 -17.619   3.978  0.00  0.00      PROA  
ATOM    666 HG12 ILE P 439     -20.755 -16.736   2.627  0.00  0.00      PROA  
ATOM    667  CD  ILE P 439     -21.927 -17.377   4.378  0.00  0.00      PROA  
ATOM    668  HD1 ILE P 439     -22.021 -18.436   4.054  0.00  0.00      PROA  
ATOM    669  HD2 ILE P 439     -22.791 -16.957   3.820  0.00  0.00      PROA  
ATOM    670  HD3 ILE P 439     -22.035 -17.144   5.459  0.00  0.00      PROA  
ATOM    671  C   ILE P 439     -20.794 -13.123   4.786  0.00  0.00      PROA  
ATOM    672  O   ILE P 439     -21.133 -12.759   5.893  0.00  0.00      PROA  
ATOM    673  N   THR P 440     -20.113 -12.272   3.930  0.00  0.00      PROA  
ATOM    674  HN  THR P 440     -19.951 -12.471   2.967  0.00  0.00      PROA  
ATOM    675  CA  THR P 440     -19.628 -11.050   4.374  0.00  0.00      PROA  
ATOM    676  HA  THR P 440     -19.053 -11.032   5.289  0.00  0.00      PROA  
ATOM    677  CB  THR P 440     -18.759 -10.428   3.300  0.00  0.00      PROA  
ATOM    678  HB  THR P 440     -19.409 -10.237   2.419  0.00  0.00      PROA  
ATOM    679  OG1 THR P 440     -17.723 -11.244   2.843  0.00  0.00      PROA  
ATOM    680  HG1 THR P 440     -17.964 -11.496   1.948  0.00  0.00      PROA  
ATOM    681  CG2 THR P 440     -18.110  -9.109   3.877  0.00  0.00      PROA  
ATOM    682 HG21 THR P 440     -17.851  -8.369   3.090  0.00  0.00      PROA  
ATOM    683 HG22 THR P 440     -17.183  -9.363   4.434  0.00  0.00      PROA  
ATOM    684 HG23 THR P 440     -18.720  -8.570   4.633  0.00  0.00      PROA  
ATOM    685  C   THR P 440     -20.779 -10.051   4.758  0.00  0.00      PROA  
ATOM    686  O   THR P 440     -20.840  -9.580   5.886  0.00  0.00      PROA  
ATOM    687  N   PHE P 441     -21.809  -9.883   3.907  0.00  0.00      PROA  
ATOM    688  HN  PHE P 441     -21.804 -10.412   3.062  0.00  0.00      PROA  
ATOM    689  CA  PHE P 441     -22.964  -9.083   4.163  0.00  0.00      PROA  
ATOM    690  HA  PHE P 441     -22.578  -8.110   4.430  0.00  0.00      PROA  
ATOM    691  CB  PHE P 441     -23.747  -8.787   2.878  0.00  0.00      PROA  
ATOM    692  HB1 PHE P 441     -24.415  -7.948   3.170  0.00  0.00      PROA  
ATOM    693  HB2 PHE P 441     -24.331  -9.626   2.442  0.00  0.00      PROA  
ATOM    694  CG  PHE P 441     -23.050  -8.180   1.694  0.00  0.00      PROA  
ATOM    695  CD1 PHE P 441     -21.706  -7.657   1.832  0.00  0.00      PROA  
ATOM    696  HD1 PHE P 441     -21.124  -7.667   2.742  0.00  0.00      PROA  
ATOM    697  CE1 PHE P 441     -21.162  -7.086   0.664  0.00  0.00      PROA  
ATOM    698  HE1 PHE P 441     -20.138  -6.760   0.775  0.00  0.00      PROA  
ATOM    699  CZ  PHE P 441     -21.830  -7.058  -0.559  0.00  0.00      PROA  
ATOM    700  HZ  PHE P 441     -21.363  -6.613  -1.425  0.00  0.00      PROA  
ATOM    701  CD2 PHE P 441     -23.656  -8.213   0.447  0.00  0.00      PROA  
ATOM    702  HD2 PHE P 441     -24.599  -8.731   0.347  0.00  0.00      PROA  
ATOM    703  CE2 PHE P 441     -23.106  -7.646  -0.660  0.00  0.00      PROA  
ATOM    704  HE2 PHE P 441     -23.664  -7.628  -1.584  0.00  0.00      PROA  
ATOM    705  C   PHE P 441     -23.844  -9.564   5.315  0.00  0.00      PROA  
ATOM    706  O   PHE P 441     -24.454  -8.875   6.119  0.00  0.00      PROA  
ATOM    707  N   GLY P 442     -23.889 -10.872   5.528  0.00  0.00      PROA  
ATOM    708  HN  GLY P 442     -23.462 -11.477   4.860  0.00  0.00      PROA  
ATOM    709  CA  GLY P 442     -24.665 -11.626   6.483  0.00  0.00      PROA  
ATOM    710  HA1 GLY P 442     -24.449 -12.661   6.260  0.00  0.00      PROA  
ATOM    711  HA2 GLY P 442     -25.729 -11.451   6.424  0.00  0.00      PROA  
ATOM    712  C   GLY P 442     -24.250 -11.251   7.914  0.00  0.00      PROA  
ATOM    713  O   GLY P 442     -25.118 -11.103   8.770  0.00  0.00      PROA  
ATOM    714  N   GLY P 443     -22.953 -10.993   8.184  0.00  0.00      PROA  
ATOM    715  HN  GLY P 443     -22.375 -11.113   7.381  0.00  0.00      PROA  
ATOM    716  CA  GLY P 443     -22.492 -10.518   9.451  0.00  0.00      PROA  
ATOM    717  HA1 GLY P 443     -21.436 -10.692   9.594  0.00  0.00      PROA  
ATOM    718  HA2 GLY P 443     -23.151 -11.015  10.149  0.00  0.00      PROA  
ATOM    719  C   GLY P 443     -22.686  -9.041   9.644  0.00  0.00      PROA  
ATOM    720  O   GLY P 443     -22.906  -8.622  10.799  0.00  0.00      PROA  
ATOM    721  N   LEU P 444     -22.635  -8.275   8.554  0.00  0.00      PROA  
ATOM    722  HN  LEU P 444     -22.322  -8.699   7.708  0.00  0.00      PROA  
ATOM    723  CA  LEU P 444     -23.097  -6.867   8.525  0.00  0.00      PROA  
ATOM    724  HA  LEU P 444     -22.662  -6.328   9.354  0.00  0.00      PROA  
ATOM    725  CB  LEU P 444     -22.617  -6.123   7.204  0.00  0.00      PROA  
ATOM    726  HB1 LEU P 444     -22.796  -5.042   7.385  0.00  0.00      PROA  
ATOM    727  HB2 LEU P 444     -23.430  -6.389   6.495  0.00  0.00      PROA  
ATOM    728  CG  LEU P 444     -21.230  -6.378   6.532  0.00  0.00      PROA  
ATOM    729  HG  LEU P 444     -21.285  -7.421   6.154  0.00  0.00      PROA  
ATOM    730  CD1 LEU P 444     -21.017  -5.572   5.255  0.00  0.00      PROA  
ATOM    731 HD11 LEU P 444     -22.000  -5.677   4.748  0.00  0.00      PROA  
ATOM    732 HD12 LEU P 444     -20.183  -5.927   4.613  0.00  0.00      PROA  
ATOM    733 HD13 LEU P 444     -20.967  -4.513   5.589  0.00  0.00      PROA  
ATOM    734  CD2 LEU P 444     -20.014  -6.357   7.414  0.00  0.00      PROA  
ATOM    735 HD21 LEU P 444     -19.964  -5.415   8.002  0.00  0.00      PROA  
ATOM    736 HD22 LEU P 444     -19.107  -6.487   6.786  0.00  0.00      PROA  
ATOM    737 HD23 LEU P 444     -19.907  -7.219   8.107  0.00  0.00      PROA  
ATOM    738  C   LEU P 444     -24.565  -6.787   8.851  0.00  0.00      PROA  
ATOM    739  O   LEU P 444     -24.937  -5.908   9.656  0.00  0.00      PROA  
ATOM    740  N   LEU P 445     -25.417  -7.664   8.276  0.00  0.00      PROA  
ATOM    741  HN  LEU P 445     -25.203  -8.290   7.531  0.00  0.00      PROA  
ATOM    742  CA  LEU P 445     -26.855  -7.623   8.518  0.00  0.00      PROA  
ATOM    743  HA  LEU P 445     -27.241  -6.650   8.255  0.00  0.00      PROA  
ATOM    744  CB  LEU P 445     -27.474  -8.619   7.583  0.00  0.00      PROA  
ATOM    745  HB1 LEU P 445     -27.037  -9.621   7.780  0.00  0.00      PROA  
ATOM    746  HB2 LEU P 445     -27.207  -8.379   6.532  0.00  0.00      PROA  
ATOM    747  CG  LEU P 445     -29.018  -8.676   7.521  0.00  0.00      PROA  
ATOM    748  HG  LEU P 445     -29.400  -8.906   8.538  0.00  0.00      PROA  
ATOM    749  CD1 LEU P 445     -29.608  -7.265   7.231  0.00  0.00      PROA  
ATOM    750 HD11 LEU P 445     -29.152  -6.650   8.036  0.00  0.00      PROA  
ATOM    751 HD12 LEU P 445     -30.718  -7.304   7.247  0.00  0.00      PROA  
ATOM    752 HD13 LEU P 445     -29.256  -6.886   6.248  0.00  0.00      PROA  
ATOM    753  CD2 LEU P 445     -29.427  -9.683   6.492  0.00  0.00      PROA  
ATOM    754 HD21 LEU P 445     -30.512  -9.483   6.364  0.00  0.00      PROA  
ATOM    755 HD22 LEU P 445     -29.211 -10.734   6.779  0.00  0.00      PROA  
ATOM    756 HD23 LEU P 445     -29.039  -9.338   5.510  0.00  0.00      PROA  
ATOM    757  C   LEU P 445     -27.148  -7.862   9.905  0.00  0.00      PROA  
ATOM    758  O   LEU P 445     -28.084  -7.291  10.389  0.00  0.00      PROA  
ATOM    759  N   GLY P 446     -26.336  -8.737  10.632  0.00  0.00      PROA  
ATOM    760  HN  GLY P 446     -25.536  -9.142  10.196  0.00  0.00      PROA  
ATOM    761  CA  GLY P 446     -26.693  -9.125  11.956  0.00  0.00      PROA  
ATOM    762  HA1 GLY P 446     -26.085  -9.987  12.190  0.00  0.00      PROA  
ATOM    763  HA2 GLY P 446     -27.742  -9.362  12.056  0.00  0.00      PROA  
ATOM    764  C   GLY P 446     -26.265  -8.105  12.975  0.00  0.00      PROA  
ATOM    765  O   GLY P 446     -26.985  -7.922  13.974  0.00  0.00      PROA  
ATOM    766  N   ASP P 447     -25.113  -7.439  12.831  0.00  0.00      PROA  
ATOM    767  HN  ASP P 447     -24.483  -7.725  12.113  0.00  0.00      PROA  
ATOM    768  CA  ASP P 447     -24.758  -6.205  13.541  0.00  0.00      PROA  
ATOM    769  HA  ASP P 447     -24.702  -6.416  14.599  0.00  0.00      PROA  
ATOM    770  CB  ASP P 447     -23.259  -5.837  13.228  0.00  0.00      PROA  
ATOM    771  HB1 ASP P 447     -23.142  -5.743  12.127  0.00  0.00      PROA  
ATOM    772  HB2 ASP P 447     -22.613  -6.662  13.598  0.00  0.00      PROA  
ATOM    773  CG  ASP P 447     -22.861  -4.481  13.787  0.00  0.00      PROA  
ATOM    774  OD1 ASP P 447     -22.612  -4.359  14.992  0.00  0.00      PROA  
ATOM    775  OD2 ASP P 447     -22.865  -3.439  13.032  0.00  0.00      PROA  
ATOM    776  C   ASP P 447     -25.759  -5.107  13.341  0.00  0.00      PROA  
ATOM    777  O   ASP P 447     -26.415  -4.643  14.272  0.00  0.00      PROA  
ATOM    778  N   LYS P 448     -26.034  -4.827  12.053  0.00  0.00      PROA  
ATOM    779  HN  LYS P 448     -25.536  -5.132  11.244  0.00  0.00      PROA  
ATOM    780  CA  LYS P 448     -26.827  -3.651  11.797  0.00  0.00      PROA  
ATOM    781  HA  LYS P 448     -26.496  -2.794  12.364  0.00  0.00      PROA  
ATOM    782  CB  LYS P 448     -26.690  -3.272  10.268  0.00  0.00      PROA  
ATOM    783  HB1 LYS P 448     -27.528  -2.577  10.048  0.00  0.00      PROA  
ATOM    784  HB2 LYS P 448     -26.897  -4.160   9.633  0.00  0.00      PROA  
ATOM    785  CG  LYS P 448     -25.311  -2.666   9.915  0.00  0.00      PROA  
ATOM    786  HG1 LYS P 448     -24.468  -3.354  10.141  0.00  0.00      PROA  
ATOM    787  HG2 LYS P 448     -25.133  -1.751  10.520  0.00  0.00      PROA  
ATOM    788  CD  LYS P 448     -25.036  -2.183   8.446  0.00  0.00      PROA  
ATOM    789  HD1 LYS P 448     -25.965  -1.654   8.143  0.00  0.00      PROA  
ATOM    790  HD2 LYS P 448     -25.005  -3.051   7.753  0.00  0.00      PROA  
ATOM    791  CE  LYS P 448     -23.688  -1.425   8.203  0.00  0.00      PROA  
ATOM    792  HE1 LYS P 448     -23.542  -1.240   7.117  0.00  0.00      PROA  
ATOM    793  HE2 LYS P 448     -22.823  -2.015   8.575  0.00  0.00      PROA  
ATOM    794  NZ  LYS P 448     -23.658  -0.195   8.908  0.00  0.00      PROA  
ATOM    795  HZ1 LYS P 448     -23.337  -0.373   9.881  0.00  0.00      PROA  
ATOM    796  HZ2 LYS P 448     -24.652   0.112   8.885  0.00  0.00      PROA  
ATOM    797  HZ3 LYS P 448     -23.071   0.572   8.522  0.00  0.00      PROA  
ATOM    798  C   LYS P 448     -28.315  -3.630  12.177  0.00  0.00      PROA  
ATOM    799  O   LYS P 448     -28.922  -2.619  12.558  0.00  0.00      PROA  
ATOM    800  N   THR P 449     -28.900  -4.827  12.113  0.00  0.00      PROA  
ATOM    801  HN  THR P 449     -28.405  -5.616  11.758  0.00  0.00      PROA  
ATOM    802  CA  THR P 449     -30.327  -5.019  12.398  0.00  0.00      PROA  
ATOM    803  HA  THR P 449     -30.781  -4.040  12.436  0.00  0.00      PROA  
ATOM    804  CB  THR P 449     -31.135  -5.723  11.301  0.00  0.00      PROA  
ATOM    805  HB  THR P 449     -32.208  -5.766  11.588  0.00  0.00      PROA  
ATOM    806  OG1 THR P 449     -30.662  -7.064  11.144  0.00  0.00      PROA  
ATOM    807  HG1 THR P 449     -29.770  -7.069  10.791  0.00  0.00      PROA  
ATOM    808  CG2 THR P 449     -30.996  -4.998   9.930  0.00  0.00      PROA  
ATOM    809 HG21 THR P 449     -31.836  -5.332   9.285  0.00  0.00      PROA  
ATOM    810 HG22 THR P 449     -30.023  -5.165   9.420  0.00  0.00      PROA  
ATOM    811 HG23 THR P 449     -31.187  -3.918  10.104  0.00  0.00      PROA  
ATOM    812  C   THR P 449     -30.527  -5.684  13.769  0.00  0.00      PROA  
ATOM    813  O   THR P 449     -31.699  -5.839  14.143  0.00  0.00      PROA  
ATOM    814  N   GLU P 450     -29.386  -6.030  14.478  0.00  0.00      PROA  
ATOM    815  HN  GLU P 450     -28.501  -5.922  14.032  0.00  0.00      PROA  
ATOM    816  CA  GLU P 450     -29.290  -6.740  15.712  0.00  0.00      PROA  
ATOM    817  HA  GLU P 450     -28.284  -7.130  15.675  0.00  0.00      PROA  
ATOM    818  CB  GLU P 450     -29.433  -5.818  16.971  0.00  0.00      PROA  
ATOM    819  HB1 GLU P 450     -30.356  -5.222  16.804  0.00  0.00      PROA  
ATOM    820  HB2 GLU P 450     -28.605  -5.081  16.894  0.00  0.00      PROA  
ATOM    821  CG  GLU P 450     -29.276  -6.500  18.364  0.00  0.00      PROA  
ATOM    822  HG1 GLU P 450     -28.426  -7.196  18.202  0.00  0.00      PROA  
ATOM    823  HG2 GLU P 450     -30.181  -7.047  18.702  0.00  0.00      PROA  
ATOM    824  CD  GLU P 450     -28.942  -5.455  19.486  0.00  0.00      PROA  
ATOM    825  OE1 GLU P 450     -27.828  -5.637  20.051  0.00  0.00      PROA  
ATOM    826  OE2 GLU P 450     -29.754  -4.555  19.754  0.00  0.00      PROA  
ATOM    827  C   GLU P 450     -30.280  -7.933  15.683  0.00  0.00      PROA  
ATOM    828  O   GLU P 450     -31.167  -8.110  16.551  0.00  0.00      PROA  
ATOM    829  N   ASN P 451     -30.116  -8.842  14.736  0.00  0.00      PROA  
ATOM    830  HN  ASN P 451     -29.327  -8.759  14.132  0.00  0.00      PROA  
ATOM    831  CA  ASN P 451     -30.942  -9.965  14.484  0.00  0.00      PROA  
ATOM    832  HA  ASN P 451     -31.496 -10.289  15.352  0.00  0.00      PROA  
ATOM    833  CB  ASN P 451     -31.832  -9.820  13.189  0.00  0.00      PROA  
ATOM    834  HB1 ASN P 451     -32.316 -10.770  12.877  0.00  0.00      PROA  
ATOM    835  HB2 ASN P 451     -31.109  -9.438  12.437  0.00  0.00      PROA  
ATOM    836  CG  ASN P 451     -32.947  -8.810  13.511  0.00  0.00      PROA  
ATOM    837  OD1 ASN P 451     -33.699  -8.740  14.455  0.00  0.00      PROA  
ATOM    838  ND2 ASN P 451     -33.065  -8.009  12.456  0.00  0.00      PROA  
ATOM    839 HD21 ASN P 451     -33.816  -7.349  12.466  0.00  0.00      PROA  
ATOM    840 HD22 ASN P 451     -32.453  -8.128  11.674  0.00  0.00      PROA  
ATOM    841  C   ASN P 451     -29.938 -11.042  14.163  0.00  0.00      PROA  
ATOM    842  O   ASN P 451     -28.927 -10.841  13.490  0.00  0.00      PROA  
ATOM    843  N   MET P 452     -30.266 -12.286  14.639  0.00  0.00      PROA  
ATOM    844  HN  MET P 452     -30.972 -12.333  15.341  0.00  0.00      PROA  
ATOM    845  CA  MET P 452     -29.581 -13.577  14.233  0.00  0.00      PROA  
ATOM    846  HA  MET P 452     -28.516 -13.433  14.335  0.00  0.00      PROA  
ATOM    847  CB  MET P 452     -30.071 -14.715  15.080  0.00  0.00      PROA  
ATOM    848  HB1 MET P 452     -29.588 -15.648  14.720  0.00  0.00      PROA  
ATOM    849  HB2 MET P 452     -31.180 -14.713  15.021  0.00  0.00      PROA  
ATOM    850  CG  MET P 452     -29.574 -14.574  16.572  0.00  0.00      PROA  
ATOM    851  HG1 MET P 452     -29.898 -15.478  17.132  0.00  0.00      PROA  
ATOM    852  HG2 MET P 452     -30.068 -13.689  17.028  0.00  0.00      PROA  
ATOM    853  SD  MET P 452     -27.796 -14.477  16.844  0.00  0.00      PROA  
ATOM    854  CE  MET P 452     -28.009 -14.370  18.684  0.00  0.00      PROA  
ATOM    855  HE1 MET P 452     -27.940 -15.391  19.118  0.00  0.00      PROA  
ATOM    856  HE2 MET P 452     -28.949 -13.892  19.033  0.00  0.00      PROA  
ATOM    857  HE3 MET P 452     -27.168 -13.733  19.034  0.00  0.00      PROA  
ATOM    858  C   MET P 452     -29.824 -14.017  12.782  0.00  0.00      PROA  
ATOM    859  O   MET P 452     -30.962 -14.375  12.462  0.00  0.00      PROA  
ATOM    860  N   ILE P 453     -28.759 -13.871  11.901  0.00  0.00      PROA  
ATOM    861  HN  ILE P 453     -27.961 -13.350  12.195  0.00  0.00      PROA  
ATOM    862  CA  ILE P 453     -28.888 -14.134  10.396  0.00  0.00      PROA  
ATOM    863  HA  ILE P 453     -29.929 -14.127  10.109  0.00  0.00      PROA  
ATOM    864  CB  ILE P 453     -28.174 -13.122   9.502  0.00  0.00      PROA  
ATOM    865  HB  ILE P 453     -27.075 -13.151   9.664  0.00  0.00      PROA  
ATOM    866  CG2 ILE P 453     -28.522 -13.332   8.019  0.00  0.00      PROA  
ATOM    867 HG21 ILE P 453     -28.082 -12.480   7.457  0.00  0.00      PROA  
ATOM    868 HG22 ILE P 453     -29.628 -13.271   7.933  0.00  0.00      PROA  
ATOM    869 HG23 ILE P 453     -28.230 -14.265   7.492  0.00  0.00      PROA  
ATOM    870  CG1 ILE P 453     -28.629 -11.715   9.967  0.00  0.00      PROA  
ATOM    871 HG11 ILE P 453     -28.155 -10.924   9.346  0.00  0.00      PROA  
ATOM    872 HG12 ILE P 453     -28.283 -11.533  11.007  0.00  0.00      PROA  
ATOM    873  CD  ILE P 453     -30.089 -11.411   9.939  0.00  0.00      PROA  
ATOM    874  HD1 ILE P 453     -30.385 -10.363  10.162  0.00  0.00      PROA  
ATOM    875  HD2 ILE P 453     -30.630 -12.117  10.605  0.00  0.00      PROA  
ATOM    876  HD3 ILE P 453     -30.509 -11.716   8.957  0.00  0.00      PROA  
ATOM    877  C   ILE P 453     -28.287 -15.508  10.037  0.00  0.00      PROA  
ATOM    878  O   ILE P 453     -27.114 -15.830  10.356  0.00  0.00      PROA  
ATOM    879  N   GLY P 454     -29.102 -16.409   9.414  0.00  0.00      PROA  
ATOM    880  HN  GLY P 454     -30.069 -16.184   9.323  0.00  0.00      PROA  
ATOM    881  CA  GLY P 454     -28.721 -17.781   8.884  0.00  0.00      PROA  
ATOM    882  HA1 GLY P 454     -29.394 -18.462   9.384  0.00  0.00      PROA  
ATOM    883  HA2 GLY P 454     -27.680 -18.041   9.010  0.00  0.00      PROA  
ATOM    884  C   GLY P 454     -28.868 -17.789   7.398  0.00  0.00      PROA  
ATOM    885  O   GLY P 454     -28.558 -16.893   6.651  0.00  0.00      PROA  
ATOM    886  N   VAL P 455     -29.297 -18.945   6.841  0.00  0.00      PROA  
ATOM    887  HN  VAL P 455     -29.612 -19.737   7.359  0.00  0.00      PROA  
ATOM    888  CA  VAL P 455     -29.265 -19.217   5.359  0.00  0.00      PROA  
ATOM    889  HA  VAL P 455     -28.542 -18.622   4.822  0.00  0.00      PROA  
ATOM    890  CB  VAL P 455     -28.845 -20.736   5.182  0.00  0.00      PROA  
ATOM    891  HB  VAL P 455     -28.736 -20.926   4.093  0.00  0.00      PROA  
ATOM    892  CG1 VAL P 455     -27.476 -21.112   5.835  0.00  0.00      PROA  
ATOM    893 HG11 VAL P 455     -27.208 -22.127   5.470  0.00  0.00      PROA  
ATOM    894 HG12 VAL P 455     -27.485 -21.234   6.939  0.00  0.00      PROA  
ATOM    895 HG13 VAL P 455     -26.712 -20.361   5.540  0.00  0.00      PROA  
ATOM    896  CG2 VAL P 455     -29.846 -21.795   5.538  0.00  0.00      PROA  
ATOM    897 HG21 VAL P 455     -30.678 -21.864   4.804  0.00  0.00      PROA  
ATOM    898 HG22 VAL P 455     -30.176 -21.550   6.570  0.00  0.00      PROA  
ATOM    899 HG23 VAL P 455     -29.355 -22.791   5.571  0.00  0.00      PROA  
ATOM    900  C   VAL P 455     -30.596 -19.025   4.636  0.00  0.00      PROA  
ATOM    901  O   VAL P 455     -30.776 -19.369   3.477  0.00  0.00      PROA  
ATOM    902  N   SER P 456     -31.503 -18.289   5.297  0.00  0.00      PROA  
ATOM    903  HN  SER P 456     -31.299 -18.032   6.239  0.00  0.00      PROA  
ATOM    904  CA  SER P 456     -32.744 -17.817   4.768  0.00  0.00      PROA  
ATOM    905  HA  SER P 456     -33.390 -18.670   4.625  0.00  0.00      PROA  
ATOM    906  CB  SER P 456     -33.538 -16.845   5.727  0.00  0.00      PROA  
ATOM    907  HB1 SER P 456     -34.464 -16.440   5.265  0.00  0.00      PROA  
ATOM    908  HB2 SER P 456     -32.918 -15.971   6.018  0.00  0.00      PROA  
ATOM    909  OG  SER P 456     -34.012 -17.559   6.923  0.00  0.00      PROA  
ATOM    910  HG1 SER P 456     -33.188 -17.809   7.347  0.00  0.00      PROA  
ATOM    911  C   SER P 456     -32.592 -17.111   3.462  0.00  0.00      PROA  
ATOM    912  O   SER P 456     -33.314 -17.501   2.531  0.00  0.00      PROA  
ATOM    913  N   GLU P 457     -31.601 -16.184   3.319  0.00  0.00      PROA  
ATOM    914  HN  GLU P 457     -31.019 -15.959   4.097  0.00  0.00      PROA  
ATOM    915  CA  GLU P 457     -31.264 -15.642   2.030  0.00  0.00      PROA  
ATOM    916  HA  GLU P 457     -32.223 -15.286   1.686  0.00  0.00      PROA  
ATOM    917  CB  GLU P 457     -30.298 -14.484   2.226  0.00  0.00      PROA  
ATOM    918  HB1 GLU P 457     -29.846 -14.135   1.273  0.00  0.00      PROA  
ATOM    919  HB2 GLU P 457     -29.412 -14.959   2.699  0.00  0.00      PROA  
ATOM    920  CG  GLU P 457     -30.927 -13.349   3.005  0.00  0.00      PROA  
ATOM    921  HG1 GLU P 457     -30.102 -12.839   3.548  0.00  0.00      PROA  
ATOM    922  HG2 GLU P 457     -31.501 -13.750   3.867  0.00  0.00      PROA  
ATOM    923  CD  GLU P 457     -31.795 -12.440   2.155  0.00  0.00      PROA  
ATOM    924  OE1 GLU P 457     -32.389 -11.531   2.602  0.00  0.00      PROA  
ATOM    925  OE2 GLU P 457     -31.829 -12.747   0.804  0.00  0.00      PROA  
ATOM    926  HE2 GLU P 457     -32.467 -12.182   0.364  0.00  0.00      PROA  
ATOM    927  C   GLU P 457     -30.738 -16.645   0.932  0.00  0.00      PROA  
ATOM    928  O   GLU P 457     -31.117 -16.542  -0.220  0.00  0.00      PROA  
ATOM    929  N   LEU P 458     -29.901 -17.564   1.302  0.00  0.00      PROA  
ATOM    930  HN  LEU P 458     -29.675 -17.702   2.263  0.00  0.00      PROA  
ATOM    931  CA  LEU P 458     -29.371 -18.556   0.419  0.00  0.00      PROA  
ATOM    932  HA  LEU P 458     -28.863 -18.158  -0.447  0.00  0.00      PROA  
ATOM    933  CB  LEU P 458     -28.278 -19.432   1.124  0.00  0.00      PROA  
ATOM    934  HB1 LEU P 458     -27.873 -20.104   0.337  0.00  0.00      PROA  
ATOM    935  HB2 LEU P 458     -28.820 -20.027   1.890  0.00  0.00      PROA  
ATOM    936  CG  LEU P 458     -27.130 -18.733   1.864  0.00  0.00      PROA  
ATOM    937  HG  LEU P 458     -27.566 -18.224   2.750  0.00  0.00      PROA  
ATOM    938  CD1 LEU P 458     -26.228 -19.906   2.331  0.00  0.00      PROA  
ATOM    939 HD11 LEU P 458     -25.373 -19.526   2.931  0.00  0.00      PROA  
ATOM    940 HD12 LEU P 458     -25.717 -20.452   1.510  0.00  0.00      PROA  
ATOM    941 HD13 LEU P 458     -26.794 -20.645   2.939  0.00  0.00      PROA  
ATOM    942  CD2 LEU P 458     -26.357 -17.613   1.068  0.00  0.00      PROA  
ATOM    943 HD21 LEU P 458     -27.057 -16.753   1.135  0.00  0.00      PROA  
ATOM    944 HD22 LEU P 458     -26.237 -17.962   0.020  0.00  0.00      PROA  
ATOM    945 HD23 LEU P 458     -25.377 -17.349   1.522  0.00  0.00      PROA  
ATOM    946  C   LEU P 458     -30.413 -19.604  -0.107  0.00  0.00      PROA  
ATOM    947  O   LEU P 458     -30.482 -19.809  -1.315  0.00  0.00      PROA  
ATOM    948  N   LEU P 459     -31.267 -20.153   0.774  0.00  0.00      PROA  
ATOM    949  HN  LEU P 459     -31.199 -20.017   1.759  0.00  0.00      PROA  
ATOM    950  CA  LEU P 459     -32.485 -20.781   0.434  0.00  0.00      PROA  
ATOM    951  HA  LEU P 459     -32.339 -21.655  -0.184  0.00  0.00      PROA  
ATOM    952  CB  LEU P 459     -33.186 -21.222   1.713  0.00  0.00      PROA  
ATOM    953  HB1 LEU P 459     -33.418 -20.394   2.417  0.00  0.00      PROA  
ATOM    954  HB2 LEU P 459     -32.496 -21.901   2.259  0.00  0.00      PROA  
ATOM    955  CG  LEU P 459     -34.581 -22.035   1.613  0.00  0.00      PROA  
ATOM    956  HG  LEU P 459     -35.268 -21.315   1.120  0.00  0.00      PROA  
ATOM    957  CD1 LEU P 459     -34.705 -23.253   0.703  0.00  0.00      PROA  
ATOM    958 HD11 LEU P 459     -34.086 -24.110   1.044  0.00  0.00      PROA  
ATOM    959 HD12 LEU P 459     -34.480 -23.111  -0.376  0.00  0.00      PROA  
ATOM    960 HD13 LEU P 459     -35.768 -23.575   0.718  0.00  0.00      PROA  
ATOM    961  CD2 LEU P 459     -35.203 -22.293   3.033  0.00  0.00      PROA  
ATOM    962 HD21 LEU P 459     -36.291 -22.504   2.950  0.00  0.00      PROA  
ATOM    963 HD22 LEU P 459     -35.149 -21.363   3.637  0.00  0.00      PROA  
ATOM    964 HD23 LEU P 459     -34.569 -23.088   3.481  0.00  0.00      PROA  
ATOM    965  C   LEU P 459     -33.447 -19.934  -0.375  0.00  0.00      PROA  
ATOM    966  O   LEU P 459     -33.875 -20.395  -1.439  0.00  0.00      PROA  
ATOM    967  N   LEU P 460     -33.700 -18.688  -0.058  0.00  0.00      PROA  
ATOM    968  HN  LEU P 460     -33.294 -18.399   0.806  0.00  0.00      PROA  
ATOM    969  CA  LEU P 460     -34.392 -17.739  -0.940  0.00  0.00      PROA  
ATOM    970  HA  LEU P 460     -35.343 -18.235  -1.068  0.00  0.00      PROA  
ATOM    971  CB  LEU P 460     -34.521 -16.426  -0.127  0.00  0.00      PROA  
ATOM    972  HB1 LEU P 460     -33.476 -16.137   0.118  0.00  0.00      PROA  
ATOM    973  HB2 LEU P 460     -35.098 -16.749   0.767  0.00  0.00      PROA  
ATOM    974  CG  LEU P 460     -35.264 -15.320  -0.838  0.00  0.00      PROA  
ATOM    975  HG  LEU P 460     -34.929 -15.265  -1.896  0.00  0.00      PROA  
ATOM    976  CD1 LEU P 460     -36.766 -15.547  -0.775  0.00  0.00      PROA  
ATOM    977 HD11 LEU P 460     -36.991 -16.513  -1.277  0.00  0.00      PROA  
ATOM    978 HD12 LEU P 460     -37.228 -14.743  -1.387  0.00  0.00      PROA  
ATOM    979 HD13 LEU P 460     -37.229 -15.511   0.234  0.00  0.00      PROA  
ATOM    980  CD2 LEU P 460     -34.998 -13.991  -0.099  0.00  0.00      PROA  
ATOM    981 HD21 LEU P 460     -35.226 -13.760   0.964  0.00  0.00      PROA  
ATOM    982 HD22 LEU P 460     -35.535 -13.223  -0.696  0.00  0.00      PROA  
ATOM    983 HD23 LEU P 460     -33.910 -13.786  -0.197  0.00  0.00      PROA  
ATOM    984  C   LEU P 460     -33.796 -17.604  -2.329  0.00  0.00      PROA  
ATOM    985  O   LEU P 460     -34.523 -17.467  -3.282  0.00  0.00      PROA  
ATOM    986  N   SER P 461     -32.435 -17.624  -2.471  0.00  0.00      PROA  
ATOM    987  HN  SER P 461     -31.890 -17.800  -1.655  0.00  0.00      PROA  
ATOM    988  CA  SER P 461     -31.768 -17.593  -3.752  0.00  0.00      PROA  
ATOM    989  HA  SER P 461     -32.156 -16.752  -4.307  0.00  0.00      PROA  
ATOM    990  CB  SER P 461     -30.288 -17.323  -3.634  0.00  0.00      PROA  
ATOM    991  HB1 SER P 461     -29.796 -18.145  -3.071  0.00  0.00      PROA  
ATOM    992  HB2 SER P 461     -30.214 -16.463  -2.936  0.00  0.00      PROA  
ATOM    993  OG  SER P 461     -29.823 -17.053  -4.951  0.00  0.00      PROA  
ATOM    994  HG1 SER P 461     -30.063 -16.137  -5.110  0.00  0.00      PROA  
ATOM    995  C   SER P 461     -31.992 -18.904  -4.452  0.00  0.00      PROA  
ATOM    996  O   SER P 461     -32.248 -18.925  -5.656  0.00  0.00      PROA  
ATOM    997  N   THR P 462     -31.901 -19.958  -3.710  0.00  0.00      PROA  
ATOM    998  HN  THR P 462     -31.737 -19.871  -2.731  0.00  0.00      PROA  
ATOM    999  CA  THR P 462     -32.077 -21.346  -4.293  0.00  0.00      PROA  
ATOM   1000  HA  THR P 462     -31.296 -21.546  -5.012  0.00  0.00      PROA  
ATOM   1001  CB  THR P 462     -31.730 -22.380  -3.217  0.00  0.00      PROA  
ATOM   1002  HB  THR P 462     -32.452 -22.515  -2.383  0.00  0.00      PROA  
ATOM   1003  OG1 THR P 462     -30.522 -22.209  -2.569  0.00  0.00      PROA  
ATOM   1004  HG1 THR P 462     -30.330 -21.304  -2.315  0.00  0.00      PROA  
ATOM   1005  CG2 THR P 462     -31.613 -23.766  -3.974  0.00  0.00      PROA  
ATOM   1006 HG21 THR P 462     -32.445 -23.913  -4.695  0.00  0.00      PROA  
ATOM   1007 HG22 THR P 462     -31.460 -24.653  -3.322  0.00  0.00      PROA  
ATOM   1008 HG23 THR P 462     -30.719 -23.749  -4.633  0.00  0.00      PROA  
ATOM   1009  C   THR P 462     -33.483 -21.563  -4.862  0.00  0.00      PROA  
ATOM   1010  O   THR P 462     -33.750 -22.333  -5.804  0.00  0.00      PROA  
ATOM   1011  N   ALA P 463     -34.498 -21.012  -4.251  0.00  0.00      PROA  
ATOM   1012  HN  ALA P 463     -34.350 -20.387  -3.489  0.00  0.00      PROA  
ATOM   1013  CA  ALA P 463     -35.846 -21.038  -4.649  0.00  0.00      PROA  
ATOM   1014  HA  ALA P 463     -36.201 -22.040  -4.839  0.00  0.00      PROA  
ATOM   1015  CB  ALA P 463     -36.678 -20.412  -3.492  0.00  0.00      PROA  
ATOM   1016  HB1 ALA P 463     -36.589 -21.034  -2.576  0.00  0.00      PROA  
ATOM   1017  HB2 ALA P 463     -37.725 -20.417  -3.863  0.00  0.00      PROA  
ATOM   1018  HB3 ALA P 463     -36.317 -19.385  -3.274  0.00  0.00      PROA  
ATOM   1019  C   ALA P 463     -36.014 -20.187  -5.955  0.00  0.00      PROA  
ATOM   1020  O   ALA P 463     -36.454 -20.697  -6.978  0.00  0.00      PROA  
ATOM   1021  N   LEU P 464     -35.448 -18.877  -5.948  0.00  0.00      PROA  
ATOM   1022  HN  LEU P 464     -34.951 -18.457  -5.192  0.00  0.00      PROA  
ATOM   1023  CA  LEU P 464     -35.404 -18.143  -7.203  0.00  0.00      PROA  
ATOM   1024  HA  LEU P 464     -36.414 -18.100  -7.583  0.00  0.00      PROA  
ATOM   1025  CB  LEU P 464     -34.834 -16.735  -6.914  0.00  0.00      PROA  
ATOM   1026  HB1 LEU P 464     -34.454 -16.229  -7.826  0.00  0.00      PROA  
ATOM   1027  HB2 LEU P 464     -34.005 -16.794  -6.176  0.00  0.00      PROA  
ATOM   1028  CG  LEU P 464     -35.869 -15.690  -6.290  0.00  0.00      PROA  
ATOM   1029  HG  LEU P 464     -36.359 -16.295  -5.498  0.00  0.00      PROA  
ATOM   1030  CD1 LEU P 464     -35.166 -14.448  -5.790  0.00  0.00      PROA  
ATOM   1031 HD11 LEU P 464     -34.815 -13.862  -6.666  0.00  0.00      PROA  
ATOM   1032 HD12 LEU P 464     -34.295 -14.696  -5.148  0.00  0.00      PROA  
ATOM   1033 HD13 LEU P 464     -35.820 -13.699  -5.295  0.00  0.00      PROA  
ATOM   1034  CD2 LEU P 464     -36.805 -15.332  -7.412  0.00  0.00      PROA  
ATOM   1035 HD21 LEU P 464     -37.421 -16.183  -7.775  0.00  0.00      PROA  
ATOM   1036 HD22 LEU P 464     -36.219 -14.783  -8.180  0.00  0.00      PROA  
ATOM   1037 HD23 LEU P 464     -37.540 -14.585  -7.043  0.00  0.00      PROA  
ATOM   1038  C   LEU P 464     -34.617 -18.784  -8.368  0.00  0.00      PROA  
ATOM   1039  O   LEU P 464     -35.173 -18.886  -9.461  0.00  0.00      PROA  
ATOM   1040  N   GLN P 465     -33.346 -19.297  -8.112  0.00  0.00      PROA  
ATOM   1041  HN  GLN P 465     -33.037 -19.215  -7.168  0.00  0.00      PROA  
ATOM   1042  CA  GLN P 465     -32.464 -20.018  -9.074  0.00  0.00      PROA  
ATOM   1043  HA  GLN P 465     -32.144 -19.317  -9.830  0.00  0.00      PROA  
ATOM   1044  CB  GLN P 465     -31.092 -20.502  -8.442  0.00  0.00      PROA  
ATOM   1045  HB1 GLN P 465     -30.678 -21.223  -9.180  0.00  0.00      PROA  
ATOM   1046  HB2 GLN P 465     -31.320 -21.137  -7.559  0.00  0.00      PROA  
ATOM   1047  CG  GLN P 465     -30.169 -19.412  -7.957  0.00  0.00      PROA  
ATOM   1048  HG1 GLN P 465     -30.650 -18.548  -7.451  0.00  0.00      PROA  
ATOM   1049  HG2 GLN P 465     -29.612 -19.056  -8.850  0.00  0.00      PROA  
ATOM   1050  CD  GLN P 465     -29.000 -20.058  -7.229  0.00  0.00      PROA  
ATOM   1051  OE1 GLN P 465     -28.533 -21.092  -7.693  0.00  0.00      PROA  
ATOM   1052  NE2 GLN P 465     -28.644 -19.465  -6.066  0.00  0.00      PROA  
ATOM   1053 HE21 GLN P 465     -29.215 -18.780  -5.615  0.00  0.00      PROA  
ATOM   1054 HE22 GLN P 465     -27.966 -19.866  -5.450  0.00  0.00      PROA  
ATOM   1055  C   GLN P 465     -33.170 -21.202  -9.847  0.00  0.00      PROA  
ATOM   1056  O   GLN P 465     -33.025 -21.250 -11.082  0.00  0.00      PROA  
ATOM   1057  N   GLY P 466     -33.896 -22.129  -9.153  0.00  0.00      PROA  
ATOM   1058  HN  GLY P 466     -33.927 -22.102  -8.157  0.00  0.00      PROA  
ATOM   1059  CA  GLY P 466     -34.674 -23.135  -9.880  0.00  0.00      PROA  
ATOM   1060  HA1 GLY P 466     -35.153 -23.706  -9.099  0.00  0.00      PROA  
ATOM   1061  HA2 GLY P 466     -33.975 -23.663 -10.513  0.00  0.00      PROA  
ATOM   1062  C   GLY P 466     -35.741 -22.644 -10.779  0.00  0.00      PROA  
ATOM   1063  O   GLY P 466     -35.867 -23.035 -11.943  0.00  0.00      PROA  
ATOM   1064  N   ILE P 467     -36.662 -21.763 -10.311  0.00  0.00      PROA  
ATOM   1065  HN  ILE P 467     -36.555 -21.530  -9.348  0.00  0.00      PROA  
ATOM   1066  CA  ILE P 467     -37.719 -21.358 -11.156  0.00  0.00      PROA  
ATOM   1067  HA  ILE P 467     -38.213 -22.272 -11.451  0.00  0.00      PROA  
ATOM   1068  CB  ILE P 467     -38.742 -20.536 -10.453  0.00  0.00      PROA  
ATOM   1069  HB  ILE P 467     -38.293 -19.547 -10.219  0.00  0.00      PROA  
ATOM   1070  CG2 ILE P 467     -39.957 -20.334 -11.437  0.00  0.00      PROA  
ATOM   1071 HG21 ILE P 467     -40.425 -21.311 -11.686  0.00  0.00      PROA  
ATOM   1072 HG22 ILE P 467     -39.663 -19.885 -12.410  0.00  0.00      PROA  
ATOM   1073 HG23 ILE P 467     -40.669 -19.701 -10.867  0.00  0.00      PROA  
ATOM   1074  CG1 ILE P 467     -39.121 -21.187  -9.196  0.00  0.00      PROA  
ATOM   1075 HG11 ILE P 467     -40.058 -20.685  -8.875  0.00  0.00      PROA  
ATOM   1076 HG12 ILE P 467     -38.358 -21.038  -8.403  0.00  0.00      PROA  
ATOM   1077  CD  ILE P 467     -39.392 -22.700  -9.187  0.00  0.00      PROA  
ATOM   1078  HD1 ILE P 467     -40.103 -22.939 -10.007  0.00  0.00      PROA  
ATOM   1079  HD2 ILE P 467     -39.907 -22.850  -8.213  0.00  0.00      PROA  
ATOM   1080  HD3 ILE P 467     -38.522 -23.387  -9.251  0.00  0.00      PROA  
ATOM   1081  C   ILE P 467     -37.212 -20.536 -12.315  0.00  0.00      PROA  
ATOM   1082  O   ILE P 467     -37.583 -20.749 -13.459  0.00  0.00      PROA  
ATOM   1083  N   ILE P 468     -36.319 -19.562 -12.083  0.00  0.00      PROA  
ATOM   1084  HN  ILE P 468     -36.132 -19.477 -11.107  0.00  0.00      PROA  
ATOM   1085  CA  ILE P 468     -35.719 -18.731 -13.078  0.00  0.00      PROA  
ATOM   1086  HA  ILE P 468     -36.529 -18.184 -13.536  0.00  0.00      PROA  
ATOM   1087  CB  ILE P 468     -34.849 -17.587 -12.490  0.00  0.00      PROA  
ATOM   1088  HB  ILE P 468     -34.095 -18.110 -11.864  0.00  0.00      PROA  
ATOM   1089  CG2 ILE P 468     -34.132 -16.851 -13.714  0.00  0.00      PROA  
ATOM   1090 HG21 ILE P 468     -34.878 -16.164 -14.165  0.00  0.00      PROA  
ATOM   1091 HG22 ILE P 468     -33.588 -17.545 -14.390  0.00  0.00      PROA  
ATOM   1092 HG23 ILE P 468     -33.421 -16.163 -13.209  0.00  0.00      PROA  
ATOM   1093  CG1 ILE P 468     -35.812 -16.678 -11.661  0.00  0.00      PROA  
ATOM   1094 HG11 ILE P 468     -36.415 -17.284 -10.951  0.00  0.00      PROA  
ATOM   1095 HG12 ILE P 468     -36.619 -16.276 -12.311  0.00  0.00      PROA  
ATOM   1096  CD  ILE P 468     -35.078 -15.508 -10.972  0.00  0.00      PROA  
ATOM   1097  HD1 ILE P 468     -34.495 -15.974 -10.149  0.00  0.00      PROA  
ATOM   1098  HD2 ILE P 468     -35.814 -14.794 -10.543  0.00  0.00      PROA  
ATOM   1099  HD3 ILE P 468     -34.326 -14.960 -11.580  0.00  0.00      PROA  
ATOM   1100  C   ILE P 468     -34.925 -19.564 -14.136  0.00  0.00      PROA  
ATOM   1101  O   ILE P 468     -35.178 -19.327 -15.331  0.00  0.00      PROA  
ATOM   1102  N   PHE P 469     -34.032 -20.507 -13.763  0.00  0.00      PROA  
ATOM   1103  HN  PHE P 469     -33.811 -20.702 -12.811  0.00  0.00      PROA  
ATOM   1104  CA  PHE P 469     -33.239 -21.334 -14.719  0.00  0.00      PROA  
ATOM   1105  HA  PHE P 469     -33.119 -20.643 -15.541  0.00  0.00      PROA  
ATOM   1106  CB  PHE P 469     -31.861 -21.733 -14.160  0.00  0.00      PROA  
ATOM   1107  HB1 PHE P 469     -31.417 -22.502 -14.828  0.00  0.00      PROA  
ATOM   1108  HB2 PHE P 469     -32.227 -22.263 -13.255  0.00  0.00      PROA  
ATOM   1109  CG  PHE P 469     -30.865 -20.603 -13.967  0.00  0.00      PROA  
ATOM   1110  CD1 PHE P 469     -30.397 -19.803 -15.057  0.00  0.00      PROA  
ATOM   1111  HD1 PHE P 469     -30.702 -20.001 -16.074  0.00  0.00      PROA  
ATOM   1112  CE1 PHE P 469     -29.471 -18.770 -14.760  0.00  0.00      PROA  
ATOM   1113  HE1 PHE P 469     -29.099 -18.137 -15.552  0.00  0.00      PROA  
ATOM   1114  CZ  PHE P 469     -29.154 -18.414 -13.440  0.00  0.00      PROA  
ATOM   1115  HZ  PHE P 469     -28.541 -17.552 -13.221  0.00  0.00      PROA  
ATOM   1116  CD2 PHE P 469     -30.463 -20.340 -12.614  0.00  0.00      PROA  
ATOM   1117  HD2 PHE P 469     -30.763 -21.123 -11.934  0.00  0.00      PROA  
ATOM   1118  CE2 PHE P 469     -29.552 -19.300 -12.441  0.00  0.00      PROA  
ATOM   1119  HE2 PHE P 469     -29.156 -19.224 -11.439  0.00  0.00      PROA  
ATOM   1120  C   PHE P 469     -33.988 -22.543 -15.378  0.00  0.00      PROA  
ATOM   1121  O   PHE P 469     -33.592 -23.105 -16.413  0.00  0.00      PROA  
ATOM   1122  N   SER P 470     -35.162 -22.898 -14.821  0.00  0.00      PROA  
ATOM   1123  HN  SER P 470     -35.408 -22.420 -13.981  0.00  0.00      PROA  
ATOM   1124  CA  SER P 470     -36.092 -23.870 -15.406  0.00  0.00      PROA  
ATOM   1125  HA  SER P 470     -35.605 -24.794 -15.683  0.00  0.00      PROA  
ATOM   1126  CB  SER P 470     -37.033 -24.437 -14.330  0.00  0.00      PROA  
ATOM   1127  HB1 SER P 470     -37.697 -23.653 -13.907  0.00  0.00      PROA  
ATOM   1128  HB2 SER P 470     -36.307 -24.853 -13.600  0.00  0.00      PROA  
ATOM   1129  OG  SER P 470     -37.822 -25.456 -14.873  0.00  0.00      PROA  
ATOM   1130  HG1 SER P 470     -37.325 -26.272 -14.962  0.00  0.00      PROA  
ATOM   1131  C   SER P 470     -36.854 -23.352 -16.498  0.00  0.00      PROA  
ATOM   1132  O   SER P 470     -37.008 -23.863 -17.601  0.00  0.00      PROA  
ATOM   1133  N   LEU P 471     -37.305 -22.027 -16.342  0.00  0.00      PROA  
ATOM   1134  HN  LEU P 471     -37.087 -21.476 -15.540  0.00  0.00      PROA  
ATOM   1135  CA  LEU P 471     -37.970 -21.233 -17.369  0.00  0.00      PROA  
ATOM   1136  HA  LEU P 471     -38.782 -21.757 -17.851  0.00  0.00      PROA  
ATOM   1137  CB  LEU P 471     -38.496 -19.812 -17.001  0.00  0.00      PROA  
ATOM   1138  HB1 LEU P 471     -38.892 -19.200 -17.839  0.00  0.00      PROA  
ATOM   1139  HB2 LEU P 471     -37.692 -19.223 -16.510  0.00  0.00      PROA  
ATOM   1140  CG  LEU P 471     -39.609 -19.753 -15.969  0.00  0.00      PROA  
ATOM   1141  HG  LEU P 471     -39.331 -20.361 -15.081  0.00  0.00      PROA  
ATOM   1142  CD1 LEU P 471     -39.941 -18.320 -15.559  0.00  0.00      PROA  
ATOM   1143 HD11 LEU P 471     -40.913 -18.347 -15.022  0.00  0.00      PROA  
ATOM   1144 HD12 LEU P 471     -40.218 -17.759 -16.477  0.00  0.00      PROA  
ATOM   1145 HD13 LEU P 471     -39.085 -17.791 -15.088  0.00  0.00      PROA  
ATOM   1146  CD2 LEU P 471     -40.896 -20.341 -16.571  0.00  0.00      PROA  
ATOM   1147 HD21 LEU P 471     -41.644 -20.310 -15.751  0.00  0.00      PROA  
ATOM   1148 HD22 LEU P 471     -40.582 -21.353 -16.905  0.00  0.00      PROA  
ATOM   1149 HD23 LEU P 471     -41.177 -19.555 -17.305  0.00  0.00      PROA  
ATOM   1150  C   LEU P 471     -37.089 -21.047 -18.620  0.00  0.00      PROA  
ATOM   1151  O   LEU P 471     -35.865 -20.875 -18.508  0.00  0.00      PROA  
ATOM   1152  N   LEU P 472     -37.680 -20.937 -19.798  0.00  0.00      PROA  
ATOM   1153  HN  LEU P 472     -38.674 -20.903 -19.870  0.00  0.00      PROA  
ATOM   1154  CA  LEU P 472     -37.082 -20.572 -21.043  0.00  0.00      PROA  
ATOM   1155  HA  LEU P 472     -36.126 -21.069 -20.968  0.00  0.00      PROA  
ATOM   1156  CB  LEU P 472     -37.792 -21.003 -22.365  0.00  0.00      PROA  
ATOM   1157  HB1 LEU P 472     -37.059 -20.995 -23.201  0.00  0.00      PROA  
ATOM   1158  HB2 LEU P 472     -38.412 -20.092 -22.504  0.00  0.00      PROA  
ATOM   1159  CG  LEU P 472     -38.468 -22.361 -22.340  0.00  0.00      PROA  
ATOM   1160  HG  LEU P 472     -39.270 -22.314 -21.573  0.00  0.00      PROA  
ATOM   1161  CD1 LEU P 472     -39.066 -22.510 -23.730  0.00  0.00      PROA  
ATOM   1162 HD11 LEU P 472     -38.233 -22.787 -24.411  0.00  0.00      PROA  
ATOM   1163 HD12 LEU P 472     -39.587 -21.577 -24.034  0.00  0.00      PROA  
ATOM   1164 HD13 LEU P 472     -39.877 -23.251 -23.564  0.00  0.00      PROA  
ATOM   1165  CD2 LEU P 472     -37.548 -23.504 -21.963  0.00  0.00      PROA  
ATOM   1166 HD21 LEU P 472     -37.021 -23.393 -20.992  0.00  0.00      PROA  
ATOM   1167 HD22 LEU P 472     -36.765 -23.592 -22.746  0.00  0.00      PROA  
ATOM   1168 HD23 LEU P 472     -38.072 -24.477 -21.852  0.00  0.00      PROA  
ATOM   1169  C   LEU P 472     -36.751 -19.096 -21.019  0.00  0.00      PROA  
ATOM   1170  O   LEU P 472     -37.387 -18.286 -20.337  0.00  0.00      PROA  
ATOM   1171  N   GLY P 473     -35.657 -18.721 -21.757  0.00  0.00      PROA  
ATOM   1172  HN  GLY P 473     -35.027 -19.324 -22.239  0.00  0.00      PROA  
ATOM   1173  CA  GLY P 473     -35.234 -17.358 -21.851  0.00  0.00      PROA  
ATOM   1174  HA1 GLY P 473     -36.061 -16.679 -21.995  0.00  0.00      PROA  
ATOM   1175  HA2 GLY P 473     -34.609 -17.332 -22.732  0.00  0.00      PROA  
ATOM   1176  C   GLY P 473     -34.371 -16.745 -20.802  0.00  0.00      PROA  
ATOM   1177  O   GLY P 473     -34.248 -15.549 -20.608  0.00  0.00      PROA  
ATOM   1178  N   ALA P 474     -33.697 -17.571 -20.029  0.00  0.00      PROA  
ATOM   1179  HN  ALA P 474     -33.723 -18.559 -20.160  0.00  0.00      PROA  
ATOM   1180  CA  ALA P 474     -32.801 -17.279 -18.904  0.00  0.00      PROA  
ATOM   1181  HA  ALA P 474     -33.317 -16.506 -18.353  0.00  0.00      PROA  
ATOM   1182  CB  ALA P 474     -32.445 -18.556 -18.049  0.00  0.00      PROA  
ATOM   1183  HB1 ALA P 474     -33.403 -19.071 -17.823  0.00  0.00      PROA  
ATOM   1184  HB2 ALA P 474     -31.851 -18.255 -17.160  0.00  0.00      PROA  
ATOM   1185  HB3 ALA P 474     -31.735 -19.253 -18.542  0.00  0.00      PROA  
ATOM   1186  C   ALA P 474     -31.477 -16.635 -19.419  0.00  0.00      PROA  
ATOM   1187  O   ALA P 474     -30.908 -16.810 -20.454  0.00  0.00      PROA  
ATOM   1188  N   GLN P 475     -30.874 -15.770 -18.581  0.00  0.00      PROA  
ATOM   1189  HN  GLN P 475     -31.154 -15.657 -17.631  0.00  0.00      PROA  
ATOM   1190  CA  GLN P 475     -29.641 -15.084 -18.887  0.00  0.00      PROA  
ATOM   1191  HA  GLN P 475     -29.556 -14.710 -19.897  0.00  0.00      PROA  
ATOM   1192  CB  GLN P 475     -29.760 -13.713 -18.130  0.00  0.00      PROA  
ATOM   1193  HB1 GLN P 475     -30.153 -13.944 -17.117  0.00  0.00      PROA  
ATOM   1194  HB2 GLN P 475     -30.642 -13.225 -18.597  0.00  0.00      PROA  
ATOM   1195  CG  GLN P 475     -28.590 -12.718 -18.144  0.00  0.00      PROA  
ATOM   1196  HG1 GLN P 475     -27.839 -12.930 -17.353  0.00  0.00      PROA  
ATOM   1197  HG2 GLN P 475     -28.931 -11.682 -17.933  0.00  0.00      PROA  
ATOM   1198  CD  GLN P 475     -27.678 -12.807 -19.422  0.00  0.00      PROA  
ATOM   1199  OE1 GLN P 475     -26.515 -13.235 -19.400  0.00  0.00      PROA  
ATOM   1200  NE2 GLN P 475     -28.295 -12.417 -20.565  0.00  0.00      PROA  
ATOM   1201 HE21 GLN P 475     -27.777 -12.569 -21.407  0.00  0.00      PROA  
ATOM   1202 HE22 GLN P 475     -29.133 -11.873 -20.524  0.00  0.00      PROA  
ATOM   1203  C   GLN P 475     -28.454 -15.882 -18.301  0.00  0.00      PROA  
ATOM   1204  O   GLN P 475     -28.424 -16.023 -17.068  0.00  0.00      PROA  
ATOM   1205  N   PRO P 476     -27.431 -16.345 -19.071  0.00  0.00      PROA  
ATOM   1206  CD  PRO P 476     -27.460 -16.295 -20.577  0.00  0.00      PROA  
ATOM   1207  HD1 PRO P 476     -26.580 -15.678 -20.858  0.00  0.00      PROA  
ATOM   1208  HD2 PRO P 476     -28.421 -15.958 -21.021  0.00  0.00      PROA  
ATOM   1209  CA  PRO P 476     -26.380 -17.238 -18.492  0.00  0.00      PROA  
ATOM   1210  HA  PRO P 476     -26.857 -17.912 -17.796  0.00  0.00      PROA  
ATOM   1211  CB  PRO P 476     -25.665 -17.709 -19.847  0.00  0.00      PROA  
ATOM   1212  HB1 PRO P 476     -25.159 -18.684 -19.682  0.00  0.00      PROA  
ATOM   1213  HB2 PRO P 476     -24.941 -16.962 -20.235  0.00  0.00      PROA  
ATOM   1214  CG  PRO P 476     -26.771 -17.663 -20.879  0.00  0.00      PROA  
ATOM   1215  HG1 PRO P 476     -26.516 -17.827 -21.948  0.00  0.00      PROA  
ATOM   1216  HG2 PRO P 476     -27.508 -18.434 -20.565  0.00  0.00      PROA  
ATOM   1217  C   PRO P 476     -25.287 -16.685 -17.501  0.00  0.00      PROA  
ATOM   1218  O   PRO P 476     -24.671 -17.397 -16.710  0.00  0.00      PROA  
ATOM   1219  N   LEU P 477     -25.323 -15.333 -17.453  0.00  0.00      PROA  
ATOM   1220  HN  LEU P 477     -25.739 -14.823 -18.202  0.00  0.00      PROA  
ATOM   1221  CA  LEU P 477     -24.310 -14.625 -16.626  0.00  0.00      PROA  
ATOM   1222  HA  LEU P 477     -23.481 -15.292 -16.444  0.00  0.00      PROA  
ATOM   1223  CB  LEU P 477     -23.816 -13.326 -17.295  0.00  0.00      PROA  
ATOM   1224  HB1 LEU P 477     -23.009 -12.898 -16.663  0.00  0.00      PROA  
ATOM   1225  HB2 LEU P 477     -24.677 -12.624 -17.324  0.00  0.00      PROA  
ATOM   1226  CG  LEU P 477     -23.176 -13.612 -18.648  0.00  0.00      PROA  
ATOM   1227  HG  LEU P 477     -23.833 -14.112 -19.391  0.00  0.00      PROA  
ATOM   1228  CD1 LEU P 477     -22.658 -12.280 -19.161  0.00  0.00      PROA  
ATOM   1229 HD11 LEU P 477     -23.480 -11.551 -19.331  0.00  0.00      PROA  
ATOM   1230 HD12 LEU P 477     -22.252 -12.516 -20.167  0.00  0.00      PROA  
ATOM   1231 HD13 LEU P 477     -21.921 -11.793 -18.487  0.00  0.00      PROA  
ATOM   1232  CD2 LEU P 477     -21.960 -14.592 -18.549  0.00  0.00      PROA  
ATOM   1233 HD21 LEU P 477     -22.460 -15.547 -18.279  0.00  0.00      PROA  
ATOM   1234 HD22 LEU P 477     -21.299 -14.189 -17.753  0.00  0.00      PROA  
ATOM   1235 HD23 LEU P 477     -21.463 -14.770 -19.527  0.00  0.00      PROA  
ATOM   1236  C   LEU P 477     -24.929 -14.340 -15.244  0.00  0.00      PROA  
ATOM   1237  O   LEU P 477     -24.213 -13.859 -14.362  0.00  0.00      PROA  
ATOM   1238  N   LEU P 478     -26.203 -14.670 -15.071  0.00  0.00      PROA  
ATOM   1239  HN  LEU P 478     -26.679 -15.283 -15.696  0.00  0.00      PROA  
ATOM   1240  CA  LEU P 478     -26.993 -14.124 -13.986  0.00  0.00      PROA  
ATOM   1241  HA  LEU P 478     -26.802 -13.070 -13.846  0.00  0.00      PROA  
ATOM   1242  CB  LEU P 478     -28.474 -14.088 -14.408  0.00  0.00      PROA  
ATOM   1243  HB1 LEU P 478     -28.778 -15.131 -14.644  0.00  0.00      PROA  
ATOM   1244  HB2 LEU P 478     -28.519 -13.467 -15.328  0.00  0.00      PROA  
ATOM   1245  CG  LEU P 478     -29.589 -13.568 -13.363  0.00  0.00      PROA  
ATOM   1246  HG  LEU P 478     -29.475 -13.984 -12.339  0.00  0.00      PROA  
ATOM   1247  CD1 LEU P 478     -29.457 -12.016 -13.215  0.00  0.00      PROA  
ATOM   1248 HD11 LEU P 478     -29.343 -11.422 -14.147  0.00  0.00      PROA  
ATOM   1249 HD12 LEU P 478     -28.555 -11.840 -12.590  0.00  0.00      PROA  
ATOM   1250 HD13 LEU P 478     -30.358 -11.714 -12.640  0.00  0.00      PROA  
ATOM   1251  CD2 LEU P 478     -31.029 -13.898 -13.945  0.00  0.00      PROA  
ATOM   1252 HD21 LEU P 478     -31.266 -14.973 -14.093  0.00  0.00      PROA  
ATOM   1253 HD22 LEU P 478     -31.046 -13.410 -14.943  0.00  0.00      PROA  
ATOM   1254 HD23 LEU P 478     -31.780 -13.554 -13.202  0.00  0.00      PROA  
ATOM   1255  C   LEU P 478     -26.770 -14.760 -12.674  0.00  0.00      PROA  
ATOM   1256  O   LEU P 478     -26.601 -15.941 -12.440  0.00  0.00      PROA  
ATOM   1257  N   VAL P 479     -26.667 -13.881 -11.660  0.00  0.00      PROA  
ATOM   1258  HN  VAL P 479     -26.666 -12.898 -11.829  0.00  0.00      PROA  
ATOM   1259  CA  VAL P 479     -26.506 -14.277 -10.234  0.00  0.00      PROA  
ATOM   1260  HA  VAL P 479     -26.632 -15.329 -10.027  0.00  0.00      PROA  
ATOM   1261  CB  VAL P 479     -25.117 -13.833  -9.809  0.00  0.00      PROA  
ATOM   1262  HB  VAL P 479     -25.023 -12.753 -10.053  0.00  0.00      PROA  
ATOM   1263  CG1 VAL P 479     -25.081 -13.969  -8.237  0.00  0.00      PROA  
ATOM   1264 HG11 VAL P 479     -25.525 -13.044  -7.811  0.00  0.00      PROA  
ATOM   1265 HG12 VAL P 479     -24.116 -14.103  -7.702  0.00  0.00      PROA  
ATOM   1266 HG13 VAL P 479     -25.726 -14.820  -7.932  0.00  0.00      PROA  
ATOM   1267  CG2 VAL P 479     -24.063 -14.754 -10.389  0.00  0.00      PROA  
ATOM   1268 HG21 VAL P 479     -23.070 -14.398 -10.041  0.00  0.00      PROA  
ATOM   1269 HG22 VAL P 479     -24.057 -14.556 -11.483  0.00  0.00      PROA  
ATOM   1270 HG23 VAL P 479     -24.131 -15.846 -10.194  0.00  0.00      PROA  
ATOM   1271  C   VAL P 479     -27.668 -13.579  -9.449  0.00  0.00      PROA  
ATOM   1272  O   VAL P 479     -27.939 -12.442  -9.743  0.00  0.00      PROA  
ATOM   1273  N   LEU P 480     -28.279 -14.229  -8.438  0.00  0.00      PROA  
ATOM   1274  HN  LEU P 480     -28.069 -15.204  -8.435  0.00  0.00      PROA  
ATOM   1275  CA  LEU P 480     -29.214 -13.605  -7.510  0.00  0.00      PROA  
ATOM   1276  HA  LEU P 480     -29.208 -12.554  -7.760  0.00  0.00      PROA  
ATOM   1277  CB  LEU P 480     -30.657 -14.199  -7.754  0.00  0.00      PROA  
ATOM   1278  HB1 LEU P 480     -31.323 -13.646  -7.057  0.00  0.00      PROA  
ATOM   1279  HB2 LEU P 480     -30.750 -15.257  -7.429  0.00  0.00      PROA  
ATOM   1280  CG  LEU P 480     -31.160 -14.063  -9.215  0.00  0.00      PROA  
ATOM   1281  HG  LEU P 480     -30.456 -13.420  -9.785  0.00  0.00      PROA  
ATOM   1282  CD1 LEU P 480     -31.097 -15.395  -9.920  0.00  0.00      PROA  
ATOM   1283 HD11 LEU P 480     -31.442 -16.247  -9.295  0.00  0.00      PROA  
ATOM   1284 HD12 LEU P 480     -30.067 -15.695 -10.206  0.00  0.00      PROA  
ATOM   1285 HD13 LEU P 480     -31.582 -15.357 -10.919  0.00  0.00      PROA  
ATOM   1286  CD2 LEU P 480     -32.608 -13.552  -9.149  0.00  0.00      PROA  
ATOM   1287 HD21 LEU P 480     -33.238 -14.304  -8.628  0.00  0.00      PROA  
ATOM   1288 HD22 LEU P 480     -32.921 -13.489 -10.213  0.00  0.00      PROA  
ATOM   1289 HD23 LEU P 480     -32.574 -12.599  -8.577  0.00  0.00      PROA  
ATOM   1290  C   LEU P 480     -28.748 -13.925  -6.078  0.00  0.00      PROA  
ATOM   1291  O   LEU P 480     -28.062 -14.923  -5.833  0.00  0.00      PROA  
ATOM   1292  N   GLY P 481     -29.071 -12.980  -5.134  0.00  0.00      PROA  
ATOM   1293  HN  GLY P 481     -29.564 -12.183  -5.476  0.00  0.00      PROA  
ATOM   1294  CA  GLY P 481     -28.731 -13.091  -3.782  0.00  0.00      PROA  
ATOM   1295  HA1 GLY P 481     -27.689 -13.372  -3.759  0.00  0.00      PROA  
ATOM   1296  HA2 GLY P 481     -29.312 -13.784  -3.192  0.00  0.00      PROA  
ATOM   1297  C   GLY P 481     -28.883 -11.724  -3.149  0.00  0.00      PROA  
ATOM   1298  O   GLY P 481     -29.501 -10.778  -3.691  0.00  0.00      PROA  
ATOM   1299  N   PHE P 482     -28.535 -11.607  -1.893  0.00  0.00      PROA  
ATOM   1300  HN  PHE P 482     -28.172 -12.363  -1.355  0.00  0.00      PROA  
ATOM   1301  CA  PHE P 482     -28.461 -10.392  -1.120  0.00  0.00      PROA  
ATOM   1302  HA  PHE P 482     -29.383  -9.846  -1.251  0.00  0.00      PROA  
ATOM   1303  CB  PHE P 482     -28.455 -10.675   0.438  0.00  0.00      PROA  
ATOM   1304  HB1 PHE P 482     -27.556 -11.229   0.783  0.00  0.00      PROA  
ATOM   1305  HB2 PHE P 482     -29.326 -11.336   0.634  0.00  0.00      PROA  
ATOM   1306  CG  PHE P 482     -28.734  -9.487   1.313  0.00  0.00      PROA  
ATOM   1307  CD1 PHE P 482     -27.756  -8.818   1.945  0.00  0.00      PROA  
ATOM   1308  HD1 PHE P 482     -26.727  -9.083   1.755  0.00  0.00      PROA  
ATOM   1309  CE1 PHE P 482     -27.963  -7.808   2.901  0.00  0.00      PROA  
ATOM   1310  HE1 PHE P 482     -27.170  -7.200   3.310  0.00  0.00      PROA  
ATOM   1311  CZ  PHE P 482     -29.280  -7.513   3.258  0.00  0.00      PROA  
ATOM   1312  HZ  PHE P 482     -29.497  -6.582   3.761  0.00  0.00      PROA  
ATOM   1313  CD2 PHE P 482     -30.069  -9.213   1.712  0.00  0.00      PROA  
ATOM   1314  HD2 PHE P 482     -30.940  -9.679   1.276  0.00  0.00      PROA  
ATOM   1315  CE2 PHE P 482     -30.340  -8.207   2.588  0.00  0.00      PROA  
ATOM   1316  HE2 PHE P 482     -31.392  -7.995   2.710  0.00  0.00      PROA  
ATOM   1317  C   PHE P 482     -27.287  -9.450  -1.562  0.00  0.00      PROA  
ATOM   1318  O   PHE P 482     -26.351  -9.876  -2.216  0.00  0.00      PROA  
ATOM   1319  N   SER P 483     -27.465  -8.147  -1.430  0.00  0.00      PROA  
ATOM   1320  HN  SER P 483     -28.251  -7.801  -0.923  0.00  0.00      PROA  
ATOM   1321  CA  SER P 483     -26.530  -7.127  -1.925  0.00  0.00      PROA  
ATOM   1322  HA  SER P 483     -25.602  -7.655  -2.088  0.00  0.00      PROA  
ATOM   1323  CB  SER P 483     -26.892  -6.614  -3.450  0.00  0.00      PROA  
ATOM   1324  HB1 SER P 483     -27.049  -7.529  -4.060  0.00  0.00      PROA  
ATOM   1325  HB2 SER P 483     -26.048  -6.041  -3.890  0.00  0.00      PROA  
ATOM   1326  OG  SER P 483     -28.099  -5.874  -3.463  0.00  0.00      PROA  
ATOM   1327  HG1 SER P 483     -28.240  -5.412  -4.293  0.00  0.00      PROA  
ATOM   1328  C   SER P 483     -26.257  -5.950  -1.052  0.00  0.00      PROA  
ATOM   1329  O   SER P 483     -26.974  -5.686  -0.112  0.00  0.00      PROA  
ATOM   1330  N   GLY P 484     -25.209  -5.148  -1.245  0.00  0.00      PROA  
ATOM   1331  HN  GLY P 484     -24.676  -5.356  -2.062  0.00  0.00      PROA  
ATOM   1332  CA  GLY P 484     -24.928  -3.919  -0.475  0.00  0.00      PROA  
ATOM   1333  HA1 GLY P 484     -24.025  -3.484  -0.877  0.00  0.00      PROA  
ATOM   1334  HA2 GLY P 484     -24.809  -4.185   0.565  0.00  0.00      PROA  
ATOM   1335  C   GLY P 484     -25.953  -2.819  -0.453  0.00  0.00      PROA  
ATOM   1336  O   GLY P 484     -26.197  -2.285   0.671  0.00  0.00      PROA  
ATOM   1337  N   PRO P 485     -26.751  -2.589  -1.512  0.00  0.00      PROA  
ATOM   1338  CD  PRO P 485     -26.260  -2.663  -2.817  0.00  0.00      PROA  
ATOM   1339  HD1 PRO P 485     -26.577  -3.663  -3.181  0.00  0.00      PROA  
ATOM   1340  HD2 PRO P 485     -25.171  -2.476  -2.935  0.00  0.00      PROA  
ATOM   1341  CA  PRO P 485     -27.861  -1.674  -1.449  0.00  0.00      PROA  
ATOM   1342  HA  PRO P 485     -27.529  -0.777  -0.948  0.00  0.00      PROA  
ATOM   1343  CB  PRO P 485     -28.323  -1.353  -2.907  0.00  0.00      PROA  
ATOM   1344  HB1 PRO P 485     -28.633  -0.286  -2.914  0.00  0.00      PROA  
ATOM   1345  HB2 PRO P 485     -29.101  -2.069  -3.249  0.00  0.00      PROA  
ATOM   1346  CG  PRO P 485     -26.962  -1.614  -3.592  0.00  0.00      PROA  
ATOM   1347  HG1 PRO P 485     -27.010  -1.663  -4.701  0.00  0.00      PROA  
ATOM   1348  HG2 PRO P 485     -26.373  -0.680  -3.468  0.00  0.00      PROA  
ATOM   1349  C   PRO P 485     -28.957  -2.278  -0.566  0.00  0.00      PROA  
ATOM   1350  O   PRO P 485     -29.678  -1.517   0.033  0.00  0.00      PROA  
ATOM   1351  N   LEU P 486     -29.153  -3.628  -0.494  0.00  0.00      PROA  
ATOM   1352  HN  LEU P 486     -28.529  -4.217  -1.001  0.00  0.00      PROA  
ATOM   1353  CA  LEU P 486     -30.262  -4.116   0.332  0.00  0.00      PROA  
ATOM   1354  HA  LEU P 486     -31.138  -3.485   0.294  0.00  0.00      PROA  
ATOM   1355  CB  LEU P 486     -30.554  -5.644   0.078  0.00  0.00      PROA  
ATOM   1356  HB1 LEU P 486     -31.275  -6.056   0.817  0.00  0.00      PROA  
ATOM   1357  HB2 LEU P 486     -29.558  -6.137   0.069  0.00  0.00      PROA  
ATOM   1358  CG  LEU P 486     -30.978  -5.858  -1.394  0.00  0.00      PROA  
ATOM   1359  HG  LEU P 486     -30.106  -5.621  -2.041  0.00  0.00      PROA  
ATOM   1360  CD1 LEU P 486     -31.177  -7.449  -1.553  0.00  0.00      PROA  
ATOM   1361 HD11 LEU P 486     -30.260  -7.994  -1.243  0.00  0.00      PROA  
ATOM   1362 HD12 LEU P 486     -31.395  -7.787  -2.588  0.00  0.00      PROA  
ATOM   1363 HD13 LEU P 486     -32.034  -7.832  -0.957  0.00  0.00      PROA  
ATOM   1364  CD2 LEU P 486     -32.201  -5.084  -1.954  0.00  0.00      PROA  
ATOM   1365 HD21 LEU P 486     -32.527  -5.516  -2.924  0.00  0.00      PROA  
ATOM   1366 HD22 LEU P 486     -32.061  -3.998  -2.144  0.00  0.00      PROA  
ATOM   1367 HD23 LEU P 486     -33.058  -5.135  -1.248  0.00  0.00      PROA  
ATOM   1368  C   LEU P 486     -29.786  -4.044   1.828  0.00  0.00      PROA  
ATOM   1369  O   LEU P 486     -30.616  -3.999   2.766  0.00  0.00      PROA  
ATOM   1370  N   LEU P 487     -28.427  -4.034   2.071  0.00  0.00      PROA  
ATOM   1371  HN  LEU P 487     -27.726  -4.062   1.363  0.00  0.00      PROA  
ATOM   1372  CA  LEU P 487     -27.845  -3.857   3.321  0.00  0.00      PROA  
ATOM   1373  HA  LEU P 487     -28.255  -4.556   4.035  0.00  0.00      PROA  
ATOM   1374  CB  LEU P 487     -26.329  -4.087   3.368  0.00  0.00      PROA  
ATOM   1375  HB1 LEU P 487     -25.782  -3.383   2.704  0.00  0.00      PROA  
ATOM   1376  HB2 LEU P 487     -26.070  -5.121   3.055  0.00  0.00      PROA  
ATOM   1377  CG  LEU P 487     -25.707  -3.893   4.773  0.00  0.00      PROA  
ATOM   1378  HG  LEU P 487     -26.141  -2.986   5.246  0.00  0.00      PROA  
ATOM   1379  CD1 LEU P 487     -25.970  -5.018   5.825  0.00  0.00      PROA  
ATOM   1380 HD11 LEU P 487     -25.337  -4.798   6.711  0.00  0.00      PROA  
ATOM   1381 HD12 LEU P 487     -25.720  -6.023   5.423  0.00  0.00      PROA  
ATOM   1382 HD13 LEU P 487     -27.015  -5.061   6.200  0.00  0.00      PROA  
ATOM   1383  CD2 LEU P 487     -24.128  -3.678   4.646  0.00  0.00      PROA  
ATOM   1384 HD21 LEU P 487     -23.674  -3.626   5.658  0.00  0.00      PROA  
ATOM   1385 HD22 LEU P 487     -23.910  -2.694   4.179  0.00  0.00      PROA  
ATOM   1386 HD23 LEU P 487     -23.664  -4.500   4.059  0.00  0.00      PROA  
ATOM   1387  C   LEU P 487     -28.188  -2.406   3.704  0.00  0.00      PROA  
ATOM   1388  O   LEU P 487     -28.656  -2.208   4.853  0.00  0.00      PROA  
ATOM   1389  N   VAL P 488     -28.012  -1.384   2.771  0.00  0.00      PROA  
ATOM   1390  HN  VAL P 488     -27.505  -1.593   1.939  0.00  0.00      PROA  
ATOM   1391  CA  VAL P 488     -28.389  -0.054   3.078  0.00  0.00      PROA  
ATOM   1392  HA  VAL P 488     -27.870   0.341   3.939  0.00  0.00      PROA  
ATOM   1393  CB  VAL P 488     -28.121   0.851   1.829  0.00  0.00      PROA  
ATOM   1394  HB  VAL P 488     -28.510   0.273   0.964  0.00  0.00      PROA  
ATOM   1395  CG1 VAL P 488     -28.768   2.268   1.863  0.00  0.00      PROA  
ATOM   1396 HG11 VAL P 488     -28.245   2.958   1.166  0.00  0.00      PROA  
ATOM   1397 HG12 VAL P 488     -28.645   2.727   2.867  0.00  0.00      PROA  
ATOM   1398 HG13 VAL P 488     -29.826   2.181   1.535  0.00  0.00      PROA  
ATOM   1399  CG2 VAL P 488     -26.611   1.065   1.764  0.00  0.00      PROA  
ATOM   1400 HG21 VAL P 488     -26.228   1.492   0.813  0.00  0.00      PROA  
ATOM   1401 HG22 VAL P 488     -26.182   0.057   1.952  0.00  0.00      PROA  
ATOM   1402 HG23 VAL P 488     -26.378   1.799   2.565  0.00  0.00      PROA  
ATOM   1403  C   VAL P 488     -29.842   0.064   3.365  0.00  0.00      PROA  
ATOM   1404  O   VAL P 488     -30.219   0.774   4.302  0.00  0.00      PROA  
ATOM   1405  N   PHE P 489     -30.820  -0.505   2.660  0.00  0.00      PROA  
ATOM   1406  HN  PHE P 489     -30.616  -0.861   1.751  0.00  0.00      PROA  
ATOM   1407  CA  PHE P 489     -32.201  -0.463   2.965  0.00  0.00      PROA  
ATOM   1408  HA  PHE P 489     -32.448   0.579   3.105  0.00  0.00      PROA  
ATOM   1409  CB  PHE P 489     -32.889  -1.049   1.734  0.00  0.00      PROA  
ATOM   1410  HB1 PHE P 489     -32.639  -2.126   1.629  0.00  0.00      PROA  
ATOM   1411  HB2 PHE P 489     -32.631  -0.581   0.760  0.00  0.00      PROA  
ATOM   1412  CG  PHE P 489     -34.323  -1.115   1.673  0.00  0.00      PROA  
ATOM   1413  CD1 PHE P 489     -35.028  -2.288   1.930  0.00  0.00      PROA  
ATOM   1414  HD1 PHE P 489     -34.575  -3.072   2.519  0.00  0.00      PROA  
ATOM   1415  CE1 PHE P 489     -36.469  -2.338   1.733  0.00  0.00      PROA  
ATOM   1416  HE1 PHE P 489     -37.001  -3.242   1.989  0.00  0.00      PROA  
ATOM   1417  CZ  PHE P 489     -37.098  -1.236   1.058  0.00  0.00      PROA  
ATOM   1418  HZ  PHE P 489     -38.140  -1.308   0.782  0.00  0.00      PROA  
ATOM   1419  CD2 PHE P 489     -35.020   0.053   1.209  0.00  0.00      PROA  
ATOM   1420  HD2 PHE P 489     -34.468   0.981   1.211  0.00  0.00      PROA  
ATOM   1421  CE2 PHE P 489     -36.403  -0.041   0.840  0.00  0.00      PROA  
ATOM   1422  HE2 PHE P 489     -36.876   0.810   0.373  0.00  0.00      PROA  
ATOM   1423  C   PHE P 489     -32.743  -1.130   4.272  0.00  0.00      PROA  
ATOM   1424  O   PHE P 489     -33.606  -0.633   4.998  0.00  0.00      PROA  
ATOM   1425  N   GLU P 490     -32.214  -2.319   4.481  0.00  0.00      PROA  
ATOM   1426  HN  GLU P 490     -31.458  -2.670   3.934  0.00  0.00      PROA  
ATOM   1427  CA  GLU P 490     -32.472  -3.153   5.629  0.00  0.00      PROA  
ATOM   1428  HA  GLU P 490     -33.546  -3.272   5.657  0.00  0.00      PROA  
ATOM   1429  CB  GLU P 490     -31.773  -4.574   5.717  0.00  0.00      PROA  
ATOM   1430  HB1 GLU P 490     -31.790  -4.900   6.779  0.00  0.00      PROA  
ATOM   1431  HB2 GLU P 490     -30.690  -4.539   5.474  0.00  0.00      PROA  
ATOM   1432  CG  GLU P 490     -32.487  -5.652   4.869  0.00  0.00      PROA  
ATOM   1433  HG1 GLU P 490     -31.853  -6.500   4.532  0.00  0.00      PROA  
ATOM   1434  HG2 GLU P 490     -32.756  -5.136   3.923  0.00  0.00      PROA  
ATOM   1435  CD  GLU P 490     -33.695  -6.206   5.612  0.00  0.00      PROA  
ATOM   1436  OE1 GLU P 490     -33.784  -7.450   5.685  0.00  0.00      PROA  
ATOM   1437  OE2 GLU P 490     -34.522  -5.426   6.179  0.00  0.00      PROA  
ATOM   1438  C   GLU P 490     -32.010  -2.475   6.943  0.00  0.00      PROA  
ATOM   1439  O   GLU P 490     -32.624  -2.502   7.991  0.00  0.00      PROA  
ATOM   1440  N   GLU P 491     -30.834  -1.792   6.893  0.00  0.00      PROA  
ATOM   1441  HN  GLU P 491     -30.093  -1.838   6.227  0.00  0.00      PROA  
ATOM   1442  CA  GLU P 491     -30.366  -0.826   7.895  0.00  0.00      PROA  
ATOM   1443  HA  GLU P 491     -30.436  -1.367   8.827  0.00  0.00      PROA  
ATOM   1444  CB  GLU P 491     -28.944  -0.373   7.635  0.00  0.00      PROA  
ATOM   1445  HB1 GLU P 491     -29.006   0.034   6.603  0.00  0.00      PROA  
ATOM   1446  HB2 GLU P 491     -28.297  -1.273   7.711  0.00  0.00      PROA  
ATOM   1447  CG  GLU P 491     -28.397   0.745   8.589  0.00  0.00      PROA  
ATOM   1448  HG1 GLU P 491     -28.340   0.401   9.644  0.00  0.00      PROA  
ATOM   1449  HG2 GLU P 491     -28.976   1.691   8.525  0.00  0.00      PROA  
ATOM   1450  CD  GLU P 491     -27.023   1.078   8.083  0.00  0.00      PROA  
ATOM   1451  OE1 GLU P 491     -26.113   0.919   8.821  0.00  0.00      PROA  
ATOM   1452  OE2 GLU P 491     -26.936   1.458   6.876  0.00  0.00      PROA  
ATOM   1453  C   GLU P 491     -31.376   0.434   8.061  0.00  0.00      PROA  
ATOM   1454  O   GLU P 491     -31.585   1.022   9.125  0.00  0.00      PROA  
ATOM   1455  N   ALA P 492     -31.940   0.906   6.977  0.00  0.00      PROA  
ATOM   1456  HN  ALA P 492     -31.870   0.392   6.126  0.00  0.00      PROA  
ATOM   1457  CA  ALA P 492     -32.856   2.035   7.007  0.00  0.00      PROA  
ATOM   1458  HA  ALA P 492     -32.513   2.860   7.613  0.00  0.00      PROA  
ATOM   1459  CB  ALA P 492     -33.074   2.527   5.576  0.00  0.00      PROA  
ATOM   1460  HB1 ALA P 492     -33.635   1.844   4.903  0.00  0.00      PROA  
ATOM   1461  HB2 ALA P 492     -32.037   2.600   5.184  0.00  0.00      PROA  
ATOM   1462  HB3 ALA P 492     -33.498   3.554   5.575  0.00  0.00      PROA  
ATOM   1463  C   ALA P 492     -34.289   1.560   7.608  0.00  0.00      PROA  
ATOM   1464  O   ALA P 492     -34.796   2.201   8.541  0.00  0.00      PROA  
ATOM   1465  N   PHE P 493     -34.850   0.345   7.160  0.00  0.00      PROA  
ATOM   1466  HN  PHE P 493     -34.409  -0.152   6.416  0.00  0.00      PROA  
ATOM   1467  CA  PHE P 493     -36.147  -0.098   7.601  0.00  0.00      PROA  
ATOM   1468  HA  PHE P 493     -36.746   0.750   7.304  0.00  0.00      PROA  
ATOM   1469  CB  PHE P 493     -36.467  -1.367   6.720  0.00  0.00      PROA  
ATOM   1470  HB1 PHE P 493     -35.607  -2.054   6.872  0.00  0.00      PROA  
ATOM   1471  HB2 PHE P 493     -36.500  -1.334   5.610  0.00  0.00      PROA  
ATOM   1472  CG  PHE P 493     -37.680  -2.145   7.140  0.00  0.00      PROA  
ATOM   1473  CD1 PHE P 493     -37.575  -3.513   7.537  0.00  0.00      PROA  
ATOM   1474  HD1 PHE P 493     -36.558  -3.852   7.662  0.00  0.00      PROA  
ATOM   1475  CE1 PHE P 493     -38.721  -4.182   7.893  0.00  0.00      PROA  
ATOM   1476  HE1 PHE P 493     -38.678  -5.229   8.152  0.00  0.00      PROA  
ATOM   1477  CZ  PHE P 493     -39.978  -3.602   7.765  0.00  0.00      PROA  
ATOM   1478  HZ  PHE P 493     -40.824  -4.207   8.056  0.00  0.00      PROA  
ATOM   1479  CD2 PHE P 493     -38.938  -1.534   7.003  0.00  0.00      PROA  
ATOM   1480  HD2 PHE P 493     -39.086  -0.533   6.624  0.00  0.00      PROA  
ATOM   1481  CE2 PHE P 493     -40.058  -2.320   7.287  0.00  0.00      PROA  
ATOM   1482  HE2 PHE P 493     -41.001  -1.794   7.244  0.00  0.00      PROA  
ATOM   1483  C   PHE P 493     -36.160  -0.325   9.106  0.00  0.00      PROA  
ATOM   1484  O   PHE P 493     -37.049   0.003   9.895  0.00  0.00      PROA  
ATOM   1485  N   TYR P 494     -34.984  -0.951   9.543  0.00  0.00      PROA  
ATOM   1486  HN  TYR P 494     -34.381  -1.392   8.883  0.00  0.00      PROA  
ATOM   1487  CA  TYR P 494     -34.745  -1.019  10.999  0.00  0.00      PROA  
ATOM   1488  HA  TYR P 494     -35.578  -1.538  11.451  0.00  0.00      PROA  
ATOM   1489  CB  TYR P 494     -33.487  -1.955  11.238  0.00  0.00      PROA  
ATOM   1490  HB1 TYR P 494     -32.711  -1.552  10.554  0.00  0.00      PROA  
ATOM   1491  HB2 TYR P 494     -33.690  -3.018  10.988  0.00  0.00      PROA  
ATOM   1492  CG  TYR P 494     -32.888  -1.965  12.617  0.00  0.00      PROA  
ATOM   1493  CD1 TYR P 494     -31.925  -0.984  12.975  0.00  0.00      PROA  
ATOM   1494  HD1 TYR P 494     -31.767  -0.189  12.261  0.00  0.00      PROA  
ATOM   1495  CE1 TYR P 494     -31.211  -1.090  14.209  0.00  0.00      PROA  
ATOM   1496  HE1 TYR P 494     -30.571  -0.297  14.568  0.00  0.00      PROA  
ATOM   1497  CZ  TYR P 494     -31.487  -2.127  15.085  0.00  0.00      PROA  
ATOM   1498  OH  TYR P 494     -30.807  -2.297  16.237  0.00  0.00      PROA  
ATOM   1499  HH  TYR P 494     -31.114  -3.090  16.680  0.00  0.00      PROA  
ATOM   1500  CD2 TYR P 494     -33.199  -2.957  13.561  0.00  0.00      PROA  
ATOM   1501  HD2 TYR P 494     -33.693  -3.843  13.191  0.00  0.00      PROA  
ATOM   1502  CE2 TYR P 494     -32.550  -2.982  14.826  0.00  0.00      PROA  
ATOM   1503  HE2 TYR P 494     -32.746  -3.830  15.466  0.00  0.00      PROA  
ATOM   1504  C   TYR P 494     -34.706   0.238  11.673  0.00  0.00      PROA  
ATOM   1505  O   TYR P 494     -35.230   0.426  12.748  0.00  0.00      PROA  
ATOM   1506  N   SER P 495     -34.013   1.215  11.109  0.00  0.00      PROA  
ATOM   1507  HN  SER P 495     -33.503   1.132  10.256  0.00  0.00      PROA  
ATOM   1508  CA  SER P 495     -33.937   2.565  11.666  0.00  0.00      PROA  
ATOM   1509  HA  SER P 495     -33.671   2.529  12.712  0.00  0.00      PROA  
ATOM   1510  CB  SER P 495     -32.978   3.503  10.971  0.00  0.00      PROA  
ATOM   1511  HB1 SER P 495     -33.017   4.377  11.656  0.00  0.00      PROA  
ATOM   1512  HB2 SER P 495     -33.359   3.906  10.008  0.00  0.00      PROA  
ATOM   1513  OG  SER P 495     -31.586   2.984  11.032  0.00  0.00      PROA  
ATOM   1514  HG1 SER P 495     -31.398   2.265  10.425  0.00  0.00      PROA  
ATOM   1515  C   SER P 495     -35.307   3.230  11.789  0.00  0.00      PROA  
ATOM   1516  O   SER P 495     -35.578   3.951  12.761  0.00  0.00      PROA  
ATOM   1517  N   PHE P 496     -36.162   3.063  10.769  0.00  0.00      PROA  
ATOM   1518  HN  PHE P 496     -35.835   2.658   9.919  0.00  0.00      PROA  
ATOM   1519  CA  PHE P 496     -37.535   3.346  10.861  0.00  0.00      PROA  
ATOM   1520  HA  PHE P 496     -37.732   4.402  10.968  0.00  0.00      PROA  
ATOM   1521  CB  PHE P 496     -38.008   3.049   9.362  0.00  0.00      PROA  
ATOM   1522  HB1 PHE P 496     -37.688   2.056   8.980  0.00  0.00      PROA  
ATOM   1523  HB2 PHE P 496     -37.625   3.886   8.740  0.00  0.00      PROA  
ATOM   1524  CG  PHE P 496     -39.528   3.036   9.106  0.00  0.00      PROA  
ATOM   1525  CD1 PHE P 496     -40.211   1.839   8.807  0.00  0.00      PROA  
ATOM   1526  HD1 PHE P 496     -39.615   0.938   8.825  0.00  0.00      PROA  
ATOM   1527  CE1 PHE P 496     -41.571   1.744   8.513  0.00  0.00      PROA  
ATOM   1528  HE1 PHE P 496     -42.071   0.797   8.371  0.00  0.00      PROA  
ATOM   1529  CZ  PHE P 496     -42.293   2.952   8.506  0.00  0.00      PROA  
ATOM   1530  HZ  PHE P 496     -43.327   2.825   8.222  0.00  0.00      PROA  
ATOM   1531  CD2 PHE P 496     -40.252   4.254   8.963  0.00  0.00      PROA  
ATOM   1532  HD2 PHE P 496     -39.685   5.167   8.854  0.00  0.00      PROA  
ATOM   1533  CE2 PHE P 496     -41.644   4.156   8.664  0.00  0.00      PROA  
ATOM   1534  HE2 PHE P 496     -42.193   5.028   8.342  0.00  0.00      PROA  
ATOM   1535  C   PHE P 496     -38.358   2.625  11.958  0.00  0.00      PROA  
ATOM   1536  O   PHE P 496     -39.044   3.298  12.715  0.00  0.00      PROA  
ATOM   1537  N   CYS P 497     -38.231   1.296  12.043  0.00  0.00      PROA  
ATOM   1538  HN  CYS P 497     -37.723   0.767  11.369  0.00  0.00      PROA  
ATOM   1539  CA  CYS P 497     -38.938   0.584  13.149  0.00  0.00      PROA  
ATOM   1540  HA  CYS P 497     -40.002   0.763  13.168  0.00  0.00      PROA  
ATOM   1541  CB  CYS P 497     -38.858  -0.959  13.007  0.00  0.00      PROA  
ATOM   1542  HB1 CYS P 497     -39.476  -1.461  13.781  0.00  0.00      PROA  
ATOM   1543  HB2 CYS P 497     -37.821  -1.329  13.160  0.00  0.00      PROA  
ATOM   1544  SG  CYS P 497     -39.425  -1.518  11.483  0.00  0.00      PROA  
ATOM   1545  HG1 CYS P 497     -38.544  -0.873  10.732  0.00  0.00      PROA  
ATOM   1546  C   CYS P 497     -38.496   0.976  14.571  0.00  0.00      PROA  
ATOM   1547  O   CYS P 497     -39.273   1.183  15.456  0.00  0.00      PROA  
ATOM   1548  N   GLN P 498     -37.131   1.115  14.835  0.00  0.00      PROA  
ATOM   1549  HN  GLN P 498     -36.466   0.823  14.153  0.00  0.00      PROA  
ATOM   1550  CA  GLN P 498     -36.644   1.500  16.095  0.00  0.00      PROA  
ATOM   1551  HA  GLN P 498     -37.136   0.864  16.816  0.00  0.00      PROA  
ATOM   1552  CB  GLN P 498     -35.099   1.422  16.049  0.00  0.00      PROA  
ATOM   1553  HB1 GLN P 498     -34.638   1.729  17.012  0.00  0.00      PROA  
ATOM   1554  HB2 GLN P 498     -34.731   1.978  15.160  0.00  0.00      PROA  
ATOM   1555  CG  GLN P 498     -34.650  -0.056  15.925  0.00  0.00      PROA  
ATOM   1556  HG1 GLN P 498     -33.561  -0.226  15.790  0.00  0.00      PROA  
ATOM   1557  HG2 GLN P 498     -35.047  -0.632  15.062  0.00  0.00      PROA  
ATOM   1558  CD  GLN P 498     -35.119  -0.951  17.102  0.00  0.00      PROA  
ATOM   1559  OE1 GLN P 498     -36.235  -1.509  16.992  0.00  0.00      PROA  
ATOM   1560  NE2 GLN P 498     -34.327  -1.022  18.221  0.00  0.00      PROA  
ATOM   1561 HE21 GLN P 498     -34.688  -1.564  18.980  0.00  0.00      PROA  
ATOM   1562 HE22 GLN P 498     -33.568  -0.372  18.180  0.00  0.00      PROA  
ATOM   1563  C   GLN P 498     -37.051   2.954  16.486  0.00  0.00      PROA  
ATOM   1564  O   GLN P 498     -37.374   3.235  17.646  0.00  0.00      PROA  
ATOM   1565  N   THR P 499     -36.975   3.931  15.575  0.00  0.00      PROA  
ATOM   1566  HN  THR P 499     -36.813   3.619  14.643  0.00  0.00      PROA  
ATOM   1567  CA  THR P 499     -37.257   5.296  15.942  0.00  0.00      PROA  
ATOM   1568  HA  THR P 499     -36.861   5.462  16.933  0.00  0.00      PROA  
ATOM   1569  CB  THR P 499     -36.588   6.326  15.021  0.00  0.00      PROA  
ATOM   1570  HB  THR P 499     -35.618   5.883  14.707  0.00  0.00      PROA  
ATOM   1571  OG1 THR P 499     -36.345   7.563  15.629  0.00  0.00      PROA  
ATOM   1572  HG1 THR P 499     -35.753   7.308  16.340  0.00  0.00      PROA  
ATOM   1573  CG2 THR P 499     -37.337   6.437  13.678  0.00  0.00      PROA  
ATOM   1574 HG21 THR P 499     -36.634   6.927  12.970  0.00  0.00      PROA  
ATOM   1575 HG22 THR P 499     -38.259   7.055  13.717  0.00  0.00      PROA  
ATOM   1576 HG23 THR P 499     -37.673   5.461  13.266  0.00  0.00      PROA  
ATOM   1577  C   THR P 499     -38.761   5.624  16.087  0.00  0.00      PROA  
ATOM   1578  O   THR P 499     -39.094   6.544  16.802  0.00  0.00      PROA  
ATOM   1579  N   ASN P 500     -39.721   4.801  15.488  0.00  0.00      PROA  
ATOM   1580  HN  ASN P 500     -39.371   4.023  14.972  0.00  0.00      PROA  
ATOM   1581  CA  ASN P 500     -41.176   4.939  15.568  0.00  0.00      PROA  
ATOM   1582  HA  ASN P 500     -41.412   5.943  15.889  0.00  0.00      PROA  
ATOM   1583  CB  ASN P 500     -41.760   4.645  14.172  0.00  0.00      PROA  
ATOM   1584  HB1 ASN P 500     -42.863   4.515  14.141  0.00  0.00      PROA  
ATOM   1585  HB2 ASN P 500     -41.385   3.703  13.718  0.00  0.00      PROA  
ATOM   1586  CG  ASN P 500     -41.437   5.839  13.246  0.00  0.00      PROA  
ATOM   1587  OD1 ASN P 500     -41.555   7.048  13.404  0.00  0.00      PROA  
ATOM   1588  ND2 ASN P 500     -40.835   5.403  12.067  0.00  0.00      PROA  
ATOM   1589 HD21 ASN P 500     -40.616   6.129  11.415  0.00  0.00      PROA  
ATOM   1590 HD22 ASN P 500     -40.167   4.660  12.109  0.00  0.00      PROA  
ATOM   1591  C   ASN P 500     -41.732   3.814  16.476  0.00  0.00      PROA  
ATOM   1592  O   ASN P 500     -42.861   3.830  16.872  0.00  0.00      PROA  
ATOM   1593  N   ASN P 501     -40.921   2.869  16.879  0.00  0.00      PROA  
ATOM   1594  HN  ASN P 501     -40.034   2.685  16.463  0.00  0.00      PROA  
ATOM   1595  CA  ASN P 501     -41.138   1.987  18.054  0.00  0.00      PROA  
ATOM   1596  HA  ASN P 501     -40.179   1.524  18.234  0.00  0.00      PROA  
ATOM   1597  CB  ASN P 501     -41.519   2.590  19.491  0.00  0.00      PROA  
ATOM   1598  HB1 ASN P 501     -41.471   1.776  20.246  0.00  0.00      PROA  
ATOM   1599  HB2 ASN P 501     -42.569   2.952  19.476  0.00  0.00      PROA  
ATOM   1600  CG  ASN P 501     -40.509   3.713  19.795  0.00  0.00      PROA  
ATOM   1601  OD1 ASN P 501     -40.686   4.862  19.458  0.00  0.00      PROA  
ATOM   1602  ND2 ASN P 501     -39.455   3.436  20.618  0.00  0.00      PROA  
ATOM   1603 HD21 ASN P 501     -38.849   4.145  20.978  0.00  0.00      PROA  
ATOM   1604 HD22 ASN P 501     -39.181   2.481  20.731  0.00  0.00      PROA  
ATOM   1605  C   ASN P 501     -42.017   0.844  17.781  0.00  0.00      PROA  
ATOM   1606  O   ASN P 501     -42.882   0.452  18.547  0.00  0.00      PROA  
ATOM   1607  N   LEU P 502     -41.751   0.202  16.643  0.00  0.00      PROA  
ATOM   1608  HN  LEU P 502     -41.079   0.657  16.063  0.00  0.00      PROA  
ATOM   1609  CA  LEU P 502     -42.467  -0.906  16.139  0.00  0.00      PROA  
ATOM   1610  HA  LEU P 502     -43.327  -1.183  16.730  0.00  0.00      PROA  
ATOM   1611  CB  LEU P 502     -42.757  -0.729  14.663  0.00  0.00      PROA  
ATOM   1612  HB1 LEU P 502     -43.381  -1.544  14.238  0.00  0.00      PROA  
ATOM   1613  HB2 LEU P 502     -41.778  -0.754  14.139  0.00  0.00      PROA  
ATOM   1614  CG  LEU P 502     -43.393   0.632  14.208  0.00  0.00      PROA  
ATOM   1615  HG  LEU P 502     -42.842   1.489  14.651  0.00  0.00      PROA  
ATOM   1616  CD1 LEU P 502     -43.321   0.817  12.717  0.00  0.00      PROA  
ATOM   1617 HD11 LEU P 502     -44.147   1.531  12.512  0.00  0.00      PROA  
ATOM   1618 HD12 LEU P 502     -43.665  -0.068  12.141  0.00  0.00      PROA  
ATOM   1619 HD13 LEU P 502     -42.352   1.258  12.399  0.00  0.00      PROA  
ATOM   1620  CD2 LEU P 502     -44.865   0.763  14.644  0.00  0.00      PROA  
ATOM   1621 HD21 LEU P 502     -45.357  -0.057  14.079  0.00  0.00      PROA  
ATOM   1622 HD22 LEU P 502     -45.261   1.739  14.291  0.00  0.00      PROA  
ATOM   1623 HD23 LEU P 502     -45.027   0.761  15.743  0.00  0.00      PROA  
ATOM   1624  C   LEU P 502     -41.674  -2.166  16.043  0.00  0.00      PROA  
ATOM   1625  O   LEU P 502     -40.461  -2.083  16.192  0.00  0.00      PROA  
ATOM   1626  N   GLU P 503     -42.350  -3.336  15.853  0.00  0.00      PROA  
ATOM   1627  HN  GLU P 503     -43.343  -3.360  15.763  0.00  0.00      PROA  
ATOM   1628  CA  GLU P 503     -41.806  -4.670  15.861  0.00  0.00      PROA  
ATOM   1629  HA  GLU P 503     -40.736  -4.553  15.775  0.00  0.00      PROA  
ATOM   1630  CB  GLU P 503     -42.220  -5.390  17.185  0.00  0.00      PROA  
ATOM   1631  HB1 GLU P 503     -42.021  -6.481  17.241  0.00  0.00      PROA  
ATOM   1632  HB2 GLU P 503     -43.320  -5.299  17.312  0.00  0.00      PROA  
ATOM   1633  CG  GLU P 503     -41.535  -4.754  18.426  0.00  0.00      PROA  
ATOM   1634  HG1 GLU P 503     -41.358  -3.663  18.312  0.00  0.00      PROA  
ATOM   1635  HG2 GLU P 503     -40.533  -5.233  18.417  0.00  0.00      PROA  
ATOM   1636  CD  GLU P 503     -42.326  -5.124  19.672  0.00  0.00      PROA  
ATOM   1637  OE1 GLU P 503     -42.497  -4.172  20.495  0.00  0.00      PROA  
ATOM   1638  OE2 GLU P 503     -42.978  -6.220  19.770  0.00  0.00      PROA  
ATOM   1639  C   GLU P 503     -42.204  -5.445  14.635  0.00  0.00      PROA  
ATOM   1640  O   GLU P 503     -43.285  -5.319  14.127  0.00  0.00      PROA  
ATOM   1641  N   TYR P 504     -41.211  -6.144  13.964  0.00  0.00      PROA  
ATOM   1642  HN  TYR P 504     -40.348  -6.341  14.422  0.00  0.00      PROA  
ATOM   1643  CA  TYR P 504     -41.385  -6.773  12.605  0.00  0.00      PROA  
ATOM   1644  HA  TYR P 504     -41.526  -5.975  11.891  0.00  0.00      PROA  
ATOM   1645  CB  TYR P 504     -40.199  -7.771  12.359  0.00  0.00      PROA  
ATOM   1646  HB1 TYR P 504     -40.455  -8.328  11.432  0.00  0.00      PROA  
ATOM   1647  HB2 TYR P 504     -40.201  -8.510  13.189  0.00  0.00      PROA  
ATOM   1648  CG  TYR P 504     -38.819  -7.192  12.056  0.00  0.00      PROA  
ATOM   1649  CD1 TYR P 504     -37.782  -8.036  11.998  0.00  0.00      PROA  
ATOM   1650  HD1 TYR P 504     -37.957  -9.099  12.074  0.00  0.00      PROA  
ATOM   1651  CE1 TYR P 504     -36.507  -7.621  11.733  0.00  0.00      PROA  
ATOM   1652  HE1 TYR P 504     -35.651  -8.227  11.476  0.00  0.00      PROA  
ATOM   1653  CZ  TYR P 504     -36.231  -6.230  11.720  0.00  0.00      PROA  
ATOM   1654  OH  TYR P 504     -34.907  -5.878  11.455  0.00  0.00      PROA  
ATOM   1655  HH  TYR P 504     -34.948  -5.320  10.674  0.00  0.00      PROA  
ATOM   1656  CD2 TYR P 504     -38.547  -5.809  11.983  0.00  0.00      PROA  
ATOM   1657  HD2 TYR P 504     -39.374  -5.116  12.032  0.00  0.00      PROA  
ATOM   1658  CE2 TYR P 504     -37.253  -5.282  11.829  0.00  0.00      PROA  
ATOM   1659  HE2 TYR P 504     -37.082  -4.222  11.952  0.00  0.00      PROA  
ATOM   1660  C   TYR P 504     -42.640  -7.638  12.377  0.00  0.00      PROA  
ATOM   1661  O   TYR P 504     -43.450  -7.341  11.481  0.00  0.00      PROA  
ATOM   1662  N   ILE P 505     -42.891  -8.506  13.360  0.00  0.00      PROA  
ATOM   1663  HN  ILE P 505     -42.327  -8.379  14.172  0.00  0.00      PROA  
ATOM   1664  CA  ILE P 505     -43.826  -9.671  13.551  0.00  0.00      PROA  
ATOM   1665  HA  ILE P 505     -43.377 -10.570  13.157  0.00  0.00      PROA  
ATOM   1666  CB  ILE P 505     -44.058  -9.880  15.058  0.00  0.00      PROA  
ATOM   1667  HB  ILE P 505     -44.698  -9.067  15.463  0.00  0.00      PROA  
ATOM   1668  CG2 ILE P 505     -44.782 -11.194  15.153  0.00  0.00      PROA  
ATOM   1669 HG21 ILE P 505     -45.861 -11.072  14.918  0.00  0.00      PROA  
ATOM   1670 HG22 ILE P 505     -44.758 -11.518  16.216  0.00  0.00      PROA  
ATOM   1671 HG23 ILE P 505     -44.302 -12.032  14.603  0.00  0.00      PROA  
ATOM   1672  CG1 ILE P 505     -42.761  -9.839  15.939  0.00  0.00      PROA  
ATOM   1673 HG11 ILE P 505     -43.009 -10.091  16.992  0.00  0.00      PROA  
ATOM   1674 HG12 ILE P 505     -42.583  -8.742  15.970  0.00  0.00      PROA  
ATOM   1675  CD  ILE P 505     -41.556 -10.517  15.262  0.00  0.00      PROA  
ATOM   1676  HD1 ILE P 505     -41.111  -9.796  14.545  0.00  0.00      PROA  
ATOM   1677  HD2 ILE P 505     -41.926 -11.391  14.685  0.00  0.00      PROA  
ATOM   1678  HD3 ILE P 505     -40.811 -10.803  16.035  0.00  0.00      PROA  
ATOM   1679  C   ILE P 505     -45.133  -9.695  12.747  0.00  0.00      PROA  
ATOM   1680  O   ILE P 505     -45.417 -10.571  11.967  0.00  0.00      PROA  
ATOM   1681  N   VAL P 506     -45.952  -8.611  12.856  0.00  0.00      PROA  
ATOM   1682  HN  VAL P 506     -45.607  -7.707  13.097  0.00  0.00      PROA  
ATOM   1683  CA  VAL P 506     -47.305  -8.671  12.398  0.00  0.00      PROA  
ATOM   1684  HA  VAL P 506     -47.659  -9.677  12.230  0.00  0.00      PROA  
ATOM   1685  CB  VAL P 506     -48.237  -7.992  13.359  0.00  0.00      PROA  
ATOM   1686  HB  VAL P 506     -48.103  -6.891  13.435  0.00  0.00      PROA  
ATOM   1687  CG1 VAL P 506     -49.682  -8.112  12.898  0.00  0.00      PROA  
ATOM   1688 HG11 VAL P 506     -49.942  -9.185  12.768  0.00  0.00      PROA  
ATOM   1689 HG12 VAL P 506     -49.839  -7.509  11.979  0.00  0.00      PROA  
ATOM   1690 HG13 VAL P 506     -50.307  -7.754  13.745  0.00  0.00      PROA  
ATOM   1691  CG2 VAL P 506     -47.993  -8.456  14.821  0.00  0.00      PROA  
ATOM   1692 HG21 VAL P 506     -46.995  -8.242  15.261  0.00  0.00      PROA  
ATOM   1693 HG22 VAL P 506     -48.101  -9.561  14.770  0.00  0.00      PROA  
ATOM   1694 HG23 VAL P 506     -48.832  -8.030  15.410  0.00  0.00      PROA  
ATOM   1695  C   VAL P 506     -47.358  -7.873  11.104  0.00  0.00      PROA  
ATOM   1696  O   VAL P 506     -48.064  -8.170  10.159  0.00  0.00      PROA  
ATOM   1697  N   GLY P 507     -46.571  -6.780  11.021  0.00  0.00      PROA  
ATOM   1698  HN  GLY P 507     -46.106  -6.453  11.840  0.00  0.00      PROA  
ATOM   1699  CA  GLY P 507     -46.691  -5.948   9.852  0.00  0.00      PROA  
ATOM   1700  HA1 GLY P 507     -46.254  -4.992  10.100  0.00  0.00      PROA  
ATOM   1701  HA2 GLY P 507     -47.713  -5.813   9.532  0.00  0.00      PROA  
ATOM   1702  C   GLY P 507     -45.896  -6.581   8.619  0.00  0.00      PROA  
ATOM   1703  O   GLY P 507     -46.162  -6.236   7.462  0.00  0.00      PROA  
ATOM   1704  N   ARG P 508     -45.018  -7.527   8.900  0.00  0.00      PROA  
ATOM   1705  HN  ARG P 508     -44.836  -7.689   9.866  0.00  0.00      PROA  
ATOM   1706  CA  ARG P 508     -44.214  -8.218   7.889  0.00  0.00      PROA  
ATOM   1707  HA  ARG P 508     -43.735  -7.510   7.228  0.00  0.00      PROA  
ATOM   1708  CB  ARG P 508     -43.083  -8.965   8.711  0.00  0.00      PROA  
ATOM   1709  HB1 ARG P 508     -43.685  -9.625   9.371  0.00  0.00      PROA  
ATOM   1710  HB2 ARG P 508     -42.526  -8.199   9.293  0.00  0.00      PROA  
ATOM   1711  CG  ARG P 508     -42.000  -9.540   7.804  0.00  0.00      PROA  
ATOM   1712  HG1 ARG P 508     -41.510  -8.759   7.184  0.00  0.00      PROA  
ATOM   1713  HG2 ARG P 508     -42.464 -10.416   7.302  0.00  0.00      PROA  
ATOM   1714  CD  ARG P 508     -40.813 -10.089   8.641  0.00  0.00      PROA  
ATOM   1715  HD1 ARG P 508     -40.429  -9.175   9.143  0.00  0.00      PROA  
ATOM   1716  HD2 ARG P 508     -40.057 -10.553   7.972  0.00  0.00      PROA  
ATOM   1717  NE  ARG P 508     -41.397 -11.150   9.500  0.00  0.00      PROA  
ATOM   1718  HE  ARG P 508     -42.301 -11.556   9.370  0.00  0.00      PROA  
ATOM   1719  CZ  ARG P 508     -40.644 -11.637  10.474  0.00  0.00      PROA  
ATOM   1720  NH1 ARG P 508     -39.345 -11.332  10.668  0.00  0.00      PROA  
ATOM   1721 HH11 ARG P 508     -38.896 -10.623  10.124  0.00  0.00      PROA  
ATOM   1722 HH12 ARG P 508     -38.973 -11.773  11.485  0.00  0.00      PROA  
ATOM   1723  NH2 ARG P 508     -41.020 -12.552  11.313  0.00  0.00      PROA  
ATOM   1724 HH21 ARG P 508     -40.286 -12.966  11.851  0.00  0.00      PROA  
ATOM   1725 HH22 ARG P 508     -41.931 -12.937  11.165  0.00  0.00      PROA  
ATOM   1726  C   ARG P 508     -45.065  -9.117   7.123  0.00  0.00      PROA  
ATOM   1727  O   ARG P 508     -44.976  -9.083   5.888  0.00  0.00      PROA  
ATOM   1728  N   VAL P 509     -46.016  -9.750   7.763  0.00  0.00      PROA  
ATOM   1729  HN  VAL P 509     -46.052  -9.801   8.758  0.00  0.00      PROA  
ATOM   1730  CA  VAL P 509     -47.033 -10.533   7.081  0.00  0.00      PROA  
ATOM   1731  HA  VAL P 509     -46.550 -11.197   6.380  0.00  0.00      PROA  
ATOM   1732  CB  VAL P 509     -47.721 -11.295   8.178  0.00  0.00      PROA  
ATOM   1733  HB  VAL P 509     -48.229 -10.685   8.955  0.00  0.00      PROA  
ATOM   1734  CG1 VAL P 509     -48.760 -12.251   7.456  0.00  0.00      PROA  
ATOM   1735 HG11 VAL P 509     -49.623 -11.641   7.114  0.00  0.00      PROA  
ATOM   1736 HG12 VAL P 509     -49.157 -13.044   8.124  0.00  0.00      PROA  
ATOM   1737 HG13 VAL P 509     -48.303 -12.748   6.574  0.00  0.00      PROA  
ATOM   1738  CG2 VAL P 509     -46.759 -12.235   8.891  0.00  0.00      PROA  
ATOM   1739 HG21 VAL P 509     -47.244 -12.896   9.640  0.00  0.00      PROA  
ATOM   1740 HG22 VAL P 509     -46.083 -11.633   9.535  0.00  0.00      PROA  
ATOM   1741 HG23 VAL P 509     -46.195 -12.913   8.215  0.00  0.00      PROA  
ATOM   1742  C   VAL P 509     -47.961  -9.667   6.230  0.00  0.00      PROA  
ATOM   1743  O   VAL P 509     -48.289 -10.100   5.137  0.00  0.00      PROA  
ATOM   1744  N   TRP P 510     -48.305  -8.429   6.644  0.00  0.00      PROA  
ATOM   1745  HN  TRP P 510     -47.877  -8.130   7.494  0.00  0.00      PROA  
ATOM   1746  CA  TRP P 510     -49.063  -7.543   5.757  0.00  0.00      PROA  
ATOM   1747  HA  TRP P 510     -49.847  -8.104   5.271  0.00  0.00      PROA  
ATOM   1748  CB  TRP P 510     -49.724  -6.474   6.592  0.00  0.00      PROA  
ATOM   1749  HB1 TRP P 510     -50.200  -5.693   5.962  0.00  0.00      PROA  
ATOM   1750  HB2 TRP P 510     -49.012  -6.030   7.321  0.00  0.00      PROA  
ATOM   1751  CG  TRP P 510     -50.933  -6.975   7.377  0.00  0.00      PROA  
ATOM   1752  CD1 TRP P 510     -50.982  -7.354   8.713  0.00  0.00      PROA  
ATOM   1753  HD1 TRP P 510     -50.159  -7.321   9.411  0.00  0.00      PROA  
ATOM   1754  NE1 TRP P 510     -52.157  -7.992   9.017  0.00  0.00      PROA  
ATOM   1755  HE1 TRP P 510     -52.454  -8.377   9.863  0.00  0.00      PROA  
ATOM   1756  CE2 TRP P 510     -52.934  -8.074   7.912  0.00  0.00      PROA  
ATOM   1757  CD2 TRP P 510     -52.223  -7.504   6.848  0.00  0.00      PROA  
ATOM   1758  CE3 TRP P 510     -52.705  -7.524   5.580  0.00  0.00      PROA  
ATOM   1759  HE3 TRP P 510     -52.046  -7.194   4.790  0.00  0.00      PROA  
ATOM   1760  CZ3 TRP P 510     -53.990  -8.016   5.352  0.00  0.00      PROA  
ATOM   1761  HZ3 TRP P 510     -54.343  -8.012   4.331  0.00  0.00      PROA  
ATOM   1762  CZ2 TRP P 510     -54.180  -8.775   7.706  0.00  0.00      PROA  
ATOM   1763  HZ2 TRP P 510     -54.659  -9.406   8.440  0.00  0.00      PROA  
ATOM   1764  CH2 TRP P 510     -54.674  -8.707   6.361  0.00  0.00      PROA  
ATOM   1765  HH2 TRP P 510     -55.592  -9.231   6.138  0.00  0.00      PROA  
ATOM   1766  C   TRP P 510     -48.269  -6.856   4.651  0.00  0.00      PROA  
ATOM   1767  O   TRP P 510     -48.812  -6.554   3.560  0.00  0.00      PROA  
ATOM   1768  N   ILE P 511     -47.016  -6.631   4.826  0.00  0.00      PROA  
ATOM   1769  HN  ILE P 511     -46.693  -6.708   5.766  0.00  0.00      PROA  
ATOM   1770  CA  ILE P 511     -46.096  -6.228   3.679  0.00  0.00      PROA  
ATOM   1771  HA  ILE P 511     -46.607  -5.460   3.117  0.00  0.00      PROA  
ATOM   1772  CB  ILE P 511     -44.673  -5.830   4.297  0.00  0.00      PROA  
ATOM   1773  HB  ILE P 511     -44.426  -6.418   5.206  0.00  0.00      PROA  
ATOM   1774  CG2 ILE P 511     -43.507  -5.992   3.327  0.00  0.00      PROA  
ATOM   1775 HG21 ILE P 511     -42.529  -5.785   3.811  0.00  0.00      PROA  
ATOM   1776 HG22 ILE P 511     -43.857  -5.487   2.401  0.00  0.00      PROA  
ATOM   1777 HG23 ILE P 511     -43.366  -7.047   3.009  0.00  0.00      PROA  
ATOM   1778  CG1 ILE P 511     -44.750  -4.348   4.868  0.00  0.00      PROA  
ATOM   1779 HG11 ILE P 511     -45.580  -4.380   5.607  0.00  0.00      PROA  
ATOM   1780 HG12 ILE P 511     -44.956  -3.638   4.038  0.00  0.00      PROA  
ATOM   1781  CD  ILE P 511     -43.511  -3.829   5.564  0.00  0.00      PROA  
ATOM   1782  HD1 ILE P 511     -42.622  -3.818   4.898  0.00  0.00      PROA  
ATOM   1783  HD2 ILE P 511     -43.245  -4.377   6.493  0.00  0.00      PROA  
ATOM   1784  HD3 ILE P 511     -43.768  -2.759   5.720  0.00  0.00      PROA  
ATOM   1785  C   ILE P 511     -46.002  -7.378   2.651  0.00  0.00      PROA  
ATOM   1786  O   ILE P 511     -46.065  -7.202   1.438  0.00  0.00      PROA  
ATOM   1787  N   GLY P 512     -45.949  -8.647   3.133  0.00  0.00      PROA  
ATOM   1788  HN  GLY P 512     -45.726  -8.717   4.102  0.00  0.00      PROA  
ATOM   1789  CA  GLY P 512     -45.944  -9.883   2.398  0.00  0.00      PROA  
ATOM   1790  HA1 GLY P 512     -45.945 -10.676   3.131  0.00  0.00      PROA  
ATOM   1791  HA2 GLY P 512     -44.999  -9.945   1.878  0.00  0.00      PROA  
ATOM   1792  C   GLY P 512     -47.010 -10.105   1.414  0.00  0.00      PROA  
ATOM   1793  O   GLY P 512     -46.776 -10.270   0.190  0.00  0.00      PROA  
ATOM   1794  N   PHE P 513     -48.277 -10.071   1.891  0.00  0.00      PROA  
ATOM   1795  HN  PHE P 513     -48.329 -10.045   2.886  0.00  0.00      PROA  
ATOM   1796  CA  PHE P 513     -49.571 -10.094   1.189  0.00  0.00      PROA  
ATOM   1797  HA  PHE P 513     -49.594 -10.960   0.545  0.00  0.00      PROA  
ATOM   1798  CB  PHE P 513     -50.551 -10.057   2.379  0.00  0.00      PROA  
ATOM   1799  HB1 PHE P 513     -50.512  -9.131   2.991  0.00  0.00      PROA  
ATOM   1800  HB2 PHE P 513     -50.326 -10.837   3.138  0.00  0.00      PROA  
ATOM   1801  CG  PHE P 513     -51.971 -10.225   1.851  0.00  0.00      PROA  
ATOM   1802  CD1 PHE P 513     -52.600 -11.485   1.847  0.00  0.00      PROA  
ATOM   1803  HD1 PHE P 513     -51.950 -12.315   2.080  0.00  0.00      PROA  
ATOM   1804  CE1 PHE P 513     -53.934 -11.662   1.462  0.00  0.00      PROA  
ATOM   1805  HE1 PHE P 513     -54.412 -12.631   1.475  0.00  0.00      PROA  
ATOM   1806  CZ  PHE P 513     -54.677 -10.508   1.104  0.00  0.00      PROA  
ATOM   1807  HZ  PHE P 513     -55.704 -10.589   0.780  0.00  0.00      PROA  
ATOM   1808  CD2 PHE P 513     -52.748  -9.082   1.496  0.00  0.00      PROA  
ATOM   1809  HD2 PHE P 513     -52.378  -8.068   1.538  0.00  0.00      PROA  
ATOM   1810  CE2 PHE P 513     -54.097  -9.241   1.119  0.00  0.00      PROA  
ATOM   1811  HE2 PHE P 513     -54.732  -8.390   0.921  0.00  0.00      PROA  
ATOM   1812  C   PHE P 513     -49.620  -8.869   0.229  0.00  0.00      PROA  
ATOM   1813  O   PHE P 513     -50.176  -8.992  -0.871  0.00  0.00      PROA  
ATOM   1814  N   TRP P 514     -49.107  -7.644   0.608  0.00  0.00      PROA  
ATOM   1815  HN  TRP P 514     -48.861  -7.499   1.563  0.00  0.00      PROA  
ATOM   1816  CA  TRP P 514     -49.055  -6.483  -0.285  0.00  0.00      PROA  
ATOM   1817  HA  TRP P 514     -49.992  -6.250  -0.768  0.00  0.00      PROA  
ATOM   1818  CB  TRP P 514     -48.913  -5.112   0.522  0.00  0.00      PROA  
ATOM   1819  HB1 TRP P 514     -48.341  -4.342  -0.038  0.00  0.00      PROA  
ATOM   1820  HB2 TRP P 514     -48.440  -5.303   1.509  0.00  0.00      PROA  
ATOM   1821  CG  TRP P 514     -50.176  -4.394   0.778  0.00  0.00      PROA  
ATOM   1822  CD1 TRP P 514     -50.795  -4.309   2.016  0.00  0.00      PROA  
ATOM   1823  HD1 TRP P 514     -50.345  -4.649   2.937  0.00  0.00      PROA  
ATOM   1824  NE1 TRP P 514     -51.927  -3.530   1.982  0.00  0.00      PROA  
ATOM   1825  HE1 TRP P 514     -52.344  -3.143   2.776  0.00  0.00      PROA  
ATOM   1826  CE2 TRP P 514     -52.147  -3.175   0.724  0.00  0.00      PROA  
ATOM   1827  CD2 TRP P 514     -51.155  -3.785  -0.100  0.00  0.00      PROA  
ATOM   1828  CE3 TRP P 514     -51.182  -3.576  -1.492  0.00  0.00      PROA  
ATOM   1829  HE3 TRP P 514     -50.400  -3.963  -2.129  0.00  0.00      PROA  
ATOM   1830  CZ3 TRP P 514     -52.218  -2.873  -2.070  0.00  0.00      PROA  
ATOM   1831  HZ3 TRP P 514     -52.303  -2.846  -3.146  0.00  0.00      PROA  
ATOM   1832  CZ2 TRP P 514     -53.180  -2.380   0.133  0.00  0.00      PROA  
ATOM   1833  HZ2 TRP P 514     -53.979  -2.090   0.799  0.00  0.00      PROA  
ATOM   1834  CH2 TRP P 514     -53.234  -2.369  -1.322  0.00  0.00      PROA  
ATOM   1835  HH2 TRP P 514     -54.042  -1.883  -1.848  0.00  0.00      PROA  
ATOM   1836  C   TRP P 514     -48.054  -6.516  -1.366  0.00  0.00      PROA  
ATOM   1837  O   TRP P 514     -48.251  -5.843  -2.301  0.00  0.00      PROA  
ATOM   1838  N   LEU P 515     -47.010  -7.386  -1.307  0.00  0.00      PROA  
ATOM   1839  HN  LEU P 515     -46.836  -7.693  -0.375  0.00  0.00      PROA  
ATOM   1840  CA  LEU P 515     -46.091  -7.696  -2.371  0.00  0.00      PROA  
ATOM   1841  HA  LEU P 515     -45.975  -6.812  -2.981  0.00  0.00      PROA  
ATOM   1842  CB  LEU P 515     -44.726  -8.158  -1.830  0.00  0.00      PROA  
ATOM   1843  HB1 LEU P 515     -44.148  -8.717  -2.597  0.00  0.00      PROA  
ATOM   1844  HB2 LEU P 515     -44.994  -8.929  -1.077  0.00  0.00      PROA  
ATOM   1845  CG  LEU P 515     -43.866  -6.984  -1.395  0.00  0.00      PROA  
ATOM   1846  HG  LEU P 515     -44.515  -6.286  -0.825  0.00  0.00      PROA  
ATOM   1847  CD1 LEU P 515     -42.785  -7.546  -0.460  0.00  0.00      PROA  
ATOM   1848 HD11 LEU P 515     -43.269  -8.181   0.312  0.00  0.00      PROA  
ATOM   1849 HD12 LEU P 515     -42.242  -6.696   0.006  0.00  0.00      PROA  
ATOM   1850 HD13 LEU P 515     -42.049  -8.251  -0.902  0.00  0.00      PROA  
ATOM   1851  CD2 LEU P 515     -43.217  -6.257  -2.528  0.00  0.00      PROA  
ATOM   1852 HD21 LEU P 515     -42.589  -5.432  -2.129  0.00  0.00      PROA  
ATOM   1853 HD22 LEU P 515     -43.984  -5.647  -3.051  0.00  0.00      PROA  
ATOM   1854 HD23 LEU P 515     -42.697  -6.993  -3.178  0.00  0.00      PROA  
ATOM   1855  C   LEU P 515     -46.688  -8.810  -3.278  0.00  0.00      PROA  
ATOM   1856  O   LEU P 515     -46.527  -8.751  -4.501  0.00  0.00      PROA  
ATOM   1857  N   ILE P 516     -47.540  -9.744  -2.751  0.00  0.00      PROA  
ATOM   1858  HN  ILE P 516     -47.664  -9.866  -1.769  0.00  0.00      PROA  
ATOM   1859  CA  ILE P 516     -48.347 -10.608  -3.614  0.00  0.00      PROA  
ATOM   1860  HA  ILE P 516     -47.700 -11.171  -4.272  0.00  0.00      PROA  
ATOM   1861  CB  ILE P 516     -49.212 -11.707  -2.783  0.00  0.00      PROA  
ATOM   1862  HB  ILE P 516     -49.892 -11.086  -2.161  0.00  0.00      PROA  
ATOM   1863  CG2 ILE P 516     -50.047 -12.616  -3.642  0.00  0.00      PROA  
ATOM   1864 HG21 ILE P 516     -49.372 -13.206  -4.298  0.00  0.00      PROA  
ATOM   1865 HG22 ILE P 516     -50.619 -12.000  -4.368  0.00  0.00      PROA  
ATOM   1866 HG23 ILE P 516     -50.809 -13.246  -3.136  0.00  0.00      PROA  
ATOM   1867  CG1 ILE P 516     -48.374 -12.582  -1.813  0.00  0.00      PROA  
ATOM   1868 HG11 ILE P 516     -49.037 -13.176  -1.147  0.00  0.00      PROA  
ATOM   1869 HG12 ILE P 516     -47.878 -11.816  -1.180  0.00  0.00      PROA  
ATOM   1870  CD  ILE P 516     -47.333 -13.478  -2.510  0.00  0.00      PROA  
ATOM   1871  HD1 ILE P 516     -46.656 -12.874  -3.151  0.00  0.00      PROA  
ATOM   1872  HD2 ILE P 516     -47.832 -14.273  -3.105  0.00  0.00      PROA  
ATOM   1873  HD3 ILE P 516     -46.807 -14.012  -1.690  0.00  0.00      PROA  
ATOM   1874  C   ILE P 516     -49.337  -9.712  -4.395  0.00  0.00      PROA  
ATOM   1875  O   ILE P 516     -49.530  -9.879  -5.579  0.00  0.00      PROA  
ATOM   1876  N   LEU P 517     -49.995  -8.810  -3.673  0.00  0.00      PROA  
ATOM   1877  HN  LEU P 517     -49.914  -8.735  -2.683  0.00  0.00      PROA  
ATOM   1878  CA  LEU P 517     -50.860  -7.913  -4.359  0.00  0.00      PROA  
ATOM   1879  HA  LEU P 517     -51.687  -8.449  -4.801  0.00  0.00      PROA  
ATOM   1880  CB  LEU P 517     -51.486  -6.889  -3.380  0.00  0.00      PROA  
ATOM   1881  HB1 LEU P 517     -51.625  -5.859  -3.773  0.00  0.00      PROA  
ATOM   1882  HB2 LEU P 517     -50.742  -6.694  -2.578  0.00  0.00      PROA  
ATOM   1883  CG  LEU P 517     -52.847  -7.320  -2.958  0.00  0.00      PROA  
ATOM   1884  HG  LEU P 517     -52.877  -8.400  -2.697  0.00  0.00      PROA  
ATOM   1885  CD1 LEU P 517     -53.361  -6.497  -1.789  0.00  0.00      PROA  
ATOM   1886 HD11 LEU P 517     -53.080  -5.434  -1.944  0.00  0.00      PROA  
ATOM   1887 HD12 LEU P 517     -52.998  -6.931  -0.833  0.00  0.00      PROA  
ATOM   1888 HD13 LEU P 517     -54.472  -6.481  -1.792  0.00  0.00      PROA  
ATOM   1889  CD2 LEU P 517     -53.810  -6.916  -4.115  0.00  0.00      PROA  
ATOM   1890 HD21 LEU P 517     -54.821  -7.297  -3.855  0.00  0.00      PROA  
ATOM   1891 HD22 LEU P 517     -53.507  -7.505  -5.007  0.00  0.00      PROA  
ATOM   1892 HD23 LEU P 517     -53.866  -5.814  -4.246  0.00  0.00      PROA  
ATOM   1893  C   LEU P 517     -50.216  -7.072  -5.482  0.00  0.00      PROA  
ATOM   1894  O   LEU P 517     -50.787  -6.882  -6.538  0.00  0.00      PROA  
ATOM   1895  N   LEU P 518     -49.008  -6.420  -5.156  0.00  0.00      PROA  
ATOM   1896  HN  LEU P 518     -48.637  -6.632  -4.255  0.00  0.00      PROA  
ATOM   1897  CA  LEU P 518     -48.227  -5.724  -6.143  0.00  0.00      PROA  
ATOM   1898  HA  LEU P 518     -48.872  -4.897  -6.400  0.00  0.00      PROA  
ATOM   1899  CB  LEU P 518     -46.938  -5.240  -5.460  0.00  0.00      PROA  
ATOM   1900  HB1 LEU P 518     -46.251  -6.106  -5.345  0.00  0.00      PROA  
ATOM   1901  HB2 LEU P 518     -47.207  -4.929  -4.428  0.00  0.00      PROA  
ATOM   1902  CG  LEU P 518     -46.132  -4.236  -6.271  0.00  0.00      PROA  
ATOM   1903  HG  LEU P 518     -45.704  -4.649  -7.209  0.00  0.00      PROA  
ATOM   1904  CD1 LEU P 518     -46.938  -3.024  -6.665  0.00  0.00      PROA  
ATOM   1905 HD11 LEU P 518     -47.392  -2.696  -5.705  0.00  0.00      PROA  
ATOM   1906 HD12 LEU P 518     -47.706  -3.248  -7.436  0.00  0.00      PROA  
ATOM   1907 HD13 LEU P 518     -46.319  -2.164  -6.997  0.00  0.00      PROA  
ATOM   1908  CD2 LEU P 518     -44.964  -3.659  -5.483  0.00  0.00      PROA  
ATOM   1909 HD21 LEU P 518     -45.421  -3.229  -4.566  0.00  0.00      PROA  
ATOM   1910 HD22 LEU P 518     -44.343  -2.943  -6.062  0.00  0.00      PROA  
ATOM   1911 HD23 LEU P 518     -44.397  -4.549  -5.135  0.00  0.00      PROA  
ATOM   1912  C   LEU P 518     -47.962  -6.489  -7.391  0.00  0.00      PROA  
ATOM   1913  O   LEU P 518     -48.332  -6.012  -8.483  0.00  0.00      PROA  
ATOM   1914  N   VAL P 519     -47.497  -7.707  -7.240  0.00  0.00      PROA  
ATOM   1915  HN  VAL P 519     -47.230  -8.086  -6.357  0.00  0.00      PROA  
ATOM   1916  CA  VAL P 519     -47.194  -8.565  -8.380  0.00  0.00      PROA  
ATOM   1917  HA  VAL P 519     -46.493  -8.108  -9.062  0.00  0.00      PROA  
ATOM   1918  CB  VAL P 519     -46.489  -9.865  -7.877  0.00  0.00      PROA  
ATOM   1919  HB  VAL P 519     -47.018 -10.406  -7.064  0.00  0.00      PROA  
ATOM   1920  CG1 VAL P 519     -46.212 -10.882  -9.063  0.00  0.00      PROA  
ATOM   1921 HG11 VAL P 519     -45.490 -11.688  -8.813  0.00  0.00      PROA  
ATOM   1922 HG12 VAL P 519     -45.789 -10.236  -9.862  0.00  0.00      PROA  
ATOM   1923 HG13 VAL P 519     -47.115 -11.397  -9.454  0.00  0.00      PROA  
ATOM   1924  CG2 VAL P 519     -45.105  -9.423  -7.411  0.00  0.00      PROA  
ATOM   1925 HG21 VAL P 519     -44.480  -9.146  -8.286  0.00  0.00      PROA  
ATOM   1926 HG22 VAL P 519     -44.535 -10.214  -6.877  0.00  0.00      PROA  
ATOM   1927 HG23 VAL P 519     -45.188  -8.607  -6.662  0.00  0.00      PROA  
ATOM   1928  C   VAL P 519     -48.372  -8.833  -9.299  0.00  0.00      PROA  
ATOM   1929  O   VAL P 519     -48.325  -8.531 -10.500  0.00  0.00      PROA  
ATOM   1930  N   VAL P 520     -49.505  -9.301  -8.713  0.00  0.00      PROA  
ATOM   1931  HN  VAL P 520     -49.437  -9.338  -7.719  0.00  0.00      PROA  
ATOM   1932  CA  VAL P 520     -50.750  -9.432  -9.536  0.00  0.00      PROA  
ATOM   1933  HA  VAL P 520     -50.340  -9.890 -10.424  0.00  0.00      PROA  
ATOM   1934  CB  VAL P 520     -51.818 -10.268  -8.975  0.00  0.00      PROA  
ATOM   1935  HB  VAL P 520     -52.696 -10.227  -9.654  0.00  0.00      PROA  
ATOM   1936  CG1 VAL P 520     -51.428 -11.701  -8.802  0.00  0.00      PROA  
ATOM   1937 HG11 VAL P 520     -52.127 -12.425  -8.333  0.00  0.00      PROA  
ATOM   1938 HG12 VAL P 520     -50.448 -11.820  -8.293  0.00  0.00      PROA  
ATOM   1939 HG13 VAL P 520     -51.277 -12.127  -9.817  0.00  0.00      PROA  
ATOM   1940  CG2 VAL P 520     -52.354  -9.636  -7.663  0.00  0.00      PROA  
ATOM   1941 HG21 VAL P 520     -51.623  -9.768  -6.837  0.00  0.00      PROA  
ATOM   1942 HG22 VAL P 520     -53.188 -10.293  -7.336  0.00  0.00      PROA  
ATOM   1943 HG23 VAL P 520     -52.662  -8.569  -7.691  0.00  0.00      PROA  
ATOM   1944  C   VAL P 520     -51.302  -8.126 -10.147  0.00  0.00      PROA  
ATOM   1945  O   VAL P 520     -51.700  -8.101 -11.317  0.00  0.00      PROA  
ATOM   1946  N   LEU P 521     -51.243  -6.982  -9.471  0.00  0.00      PROA  
ATOM   1947  HN  LEU P 521     -50.875  -6.989  -8.545  0.00  0.00      PROA  
ATOM   1948  CA  LEU P 521     -51.642  -5.715 -10.113  0.00  0.00      PROA  
ATOM   1949  HA  LEU P 521     -52.638  -5.844 -10.510  0.00  0.00      PROA  
ATOM   1950  CB  LEU P 521     -51.655  -4.583  -9.061  0.00  0.00      PROA  
ATOM   1951  HB1 LEU P 521     -51.859  -3.591  -9.519  0.00  0.00      PROA  
ATOM   1952  HB2 LEU P 521     -50.656  -4.504  -8.582  0.00  0.00      PROA  
ATOM   1953  CG  LEU P 521     -52.770  -4.820  -7.877  0.00  0.00      PROA  
ATOM   1954  HG  LEU P 521     -52.697  -5.876  -7.540  0.00  0.00      PROA  
ATOM   1955  CD1 LEU P 521     -52.552  -3.938  -6.631  0.00  0.00      PROA  
ATOM   1956 HD11 LEU P 521     -52.362  -2.897  -6.970  0.00  0.00      PROA  
ATOM   1957 HD12 LEU P 521     -51.561  -4.110  -6.160  0.00  0.00      PROA  
ATOM   1958 HD13 LEU P 521     -53.302  -4.043  -5.818  0.00  0.00      PROA  
ATOM   1959  CD2 LEU P 521     -54.245  -4.654  -8.412  0.00  0.00      PROA  
ATOM   1960 HD21 LEU P 521     -54.501  -3.616  -8.715  0.00  0.00      PROA  
ATOM   1961 HD22 LEU P 521     -54.892  -4.932  -7.553  0.00  0.00      PROA  
ATOM   1962 HD23 LEU P 521     -54.354  -5.425  -9.204  0.00  0.00      PROA  
ATOM   1963  C   LEU P 521     -50.889  -5.241 -11.236  0.00  0.00      PROA  
ATOM   1964  O   LEU P 521     -51.485  -4.780 -12.212  0.00  0.00      PROA  
ATOM   1965  N   VAL P 522     -49.525  -5.349 -11.133  0.00  0.00      PROA  
ATOM   1966  HN  VAL P 522     -49.153  -5.608 -10.246  0.00  0.00      PROA  
ATOM   1967  CA  VAL P 522     -48.655  -4.976 -12.290  0.00  0.00      PROA  
ATOM   1968  HA  VAL P 522     -48.825  -3.937 -12.531  0.00  0.00      PROA  
ATOM   1969  CB  VAL P 522     -47.235  -5.187 -11.979  0.00  0.00      PROA  
ATOM   1970  HB  VAL P 522     -47.035  -6.215 -11.608  0.00  0.00      PROA  
ATOM   1971  CG1 VAL P 522     -46.337  -4.935 -13.279  0.00  0.00      PROA  
ATOM   1972 HG11 VAL P 522     -46.167  -3.840 -13.356  0.00  0.00      PROA  
ATOM   1973 HG12 VAL P 522     -46.846  -5.366 -14.168  0.00  0.00      PROA  
ATOM   1974 HG13 VAL P 522     -45.341  -5.397 -13.108  0.00  0.00      PROA  
ATOM   1975  CG2 VAL P 522     -46.750  -4.241 -10.833  0.00  0.00      PROA  
ATOM   1976 HG21 VAL P 522     -47.432  -4.377  -9.966  0.00  0.00      PROA  
ATOM   1977 HG22 VAL P 522     -46.980  -3.282 -11.345  0.00  0.00      PROA  
ATOM   1978 HG23 VAL P 522     -45.664  -4.417 -10.675  0.00  0.00      PROA  
ATOM   1979  C   VAL P 522     -49.002  -5.821 -13.525  0.00  0.00      PROA  
ATOM   1980  O   VAL P 522     -49.186  -5.289 -14.620  0.00  0.00      PROA  
ATOM   1981  N   VAL P 523     -49.302  -7.145 -13.462  0.00  0.00      PROA  
ATOM   1982  HN  VAL P 523     -49.184  -7.696 -12.640  0.00  0.00      PROA  
ATOM   1983  CA  VAL P 523     -49.711  -7.999 -14.596  0.00  0.00      PROA  
ATOM   1984  HA  VAL P 523     -49.053  -7.717 -15.405  0.00  0.00      PROA  
ATOM   1985  CB  VAL P 523     -49.601  -9.493 -14.327  0.00  0.00      PROA  
ATOM   1986  HB  VAL P 523     -50.403  -9.763 -13.606  0.00  0.00      PROA  
ATOM   1987  CG1 VAL P 523     -49.855 -10.215 -15.654  0.00  0.00      PROA  
ATOM   1988 HG11 VAL P 523     -49.413 -11.233 -15.697  0.00  0.00      PROA  
ATOM   1989 HG12 VAL P 523     -49.252  -9.600 -16.356  0.00  0.00      PROA  
ATOM   1990 HG13 VAL P 523     -50.905 -10.268 -16.013  0.00  0.00      PROA  
ATOM   1991  CG2 VAL P 523     -48.298  -9.910 -13.735  0.00  0.00      PROA  
ATOM   1992 HG21 VAL P 523     -48.327  -9.477 -12.712  0.00  0.00      PROA  
ATOM   1993 HG22 VAL P 523     -47.399  -9.630 -14.325  0.00  0.00      PROA  
ATOM   1994 HG23 VAL P 523     -48.289 -11.011 -13.591  0.00  0.00      PROA  
ATOM   1995  C   VAL P 523     -51.153  -7.628 -14.984  0.00  0.00      PROA  
ATOM   1996  O   VAL P 523     -51.491  -7.511 -16.184  0.00  0.00      PROA  
ATOM   1997  N   ALA P 524     -52.058  -7.265 -14.044  0.00  0.00      PROA  
ATOM   1998  HN  ALA P 524     -51.770  -7.234 -13.090  0.00  0.00      PROA  
ATOM   1999  CA  ALA P 524     -53.370  -6.680 -14.378  0.00  0.00      PROA  
ATOM   2000  HA  ALA P 524     -53.817  -7.426 -15.019  0.00  0.00      PROA  
ATOM   2001  CB  ALA P 524     -54.240  -6.713 -13.166  0.00  0.00      PROA  
ATOM   2002  HB1 ALA P 524     -54.151  -7.717 -12.698  0.00  0.00      PROA  
ATOM   2003  HB2 ALA P 524     -55.320  -6.661 -13.421  0.00  0.00      PROA  
ATOM   2004  HB3 ALA P 524     -53.923  -5.930 -12.445  0.00  0.00      PROA  
ATOM   2005  C   ALA P 524     -53.405  -5.326 -15.048  0.00  0.00      PROA  
ATOM   2006  O   ALA P 524     -54.349  -4.920 -15.751  0.00  0.00      PROA  
ATOM   2007  N   PHE P 525     -52.407  -4.508 -14.769  0.00  0.00      PROA  
ATOM   2008  HN  PHE P 525     -51.680  -4.690 -14.112  0.00  0.00      PROA  
ATOM   2009  CA  PHE P 525     -52.371  -3.185 -15.301  0.00  0.00      PROA  
ATOM   2010  HA  PHE P 525     -53.288  -2.992 -15.838  0.00  0.00      PROA  
ATOM   2011  CB  PHE P 525     -52.151  -2.097 -14.197  0.00  0.00      PROA  
ATOM   2012  HB1 PHE P 525     -51.873  -1.082 -14.554  0.00  0.00      PROA  
ATOM   2013  HB2 PHE P 525     -51.393  -2.356 -13.428  0.00  0.00      PROA  
ATOM   2014  CG  PHE P 525     -53.462  -1.892 -13.473  0.00  0.00      PROA  
ATOM   2015  CD1 PHE P 525     -54.436  -1.125 -14.092  0.00  0.00      PROA  
ATOM   2016  HD1 PHE P 525     -54.171  -0.784 -15.082  0.00  0.00      PROA  
ATOM   2017  CE1 PHE P 525     -55.626  -0.804 -13.482  0.00  0.00      PROA  
ATOM   2018  HE1 PHE P 525     -56.423  -0.377 -14.073  0.00  0.00      PROA  
ATOM   2019  CZ  PHE P 525     -55.903  -1.353 -12.214  0.00  0.00      PROA  
ATOM   2020  HZ  PHE P 525     -56.918  -1.280 -11.853  0.00  0.00      PROA  
ATOM   2021  CD2 PHE P 525     -53.745  -2.436 -12.218  0.00  0.00      PROA  
ATOM   2022  HD2 PHE P 525     -52.972  -3.006 -11.725  0.00  0.00      PROA  
ATOM   2023  CE2 PHE P 525     -54.902  -2.069 -11.503  0.00  0.00      PROA  
ATOM   2024  HE2 PHE P 525     -55.112  -2.534 -10.551  0.00  0.00      PROA  
ATOM   2025  C   PHE P 525     -51.312  -3.053 -16.383  0.00  0.00      PROA  
ATOM   2026  O   PHE P 525     -51.083  -1.978 -16.970  0.00  0.00      PROA  
ATOM   2027  N   GLU P 526     -50.799  -4.229 -16.856  0.00  0.00      PROA  
ATOM   2028  HN  GLU P 526     -51.028  -5.008 -16.277  0.00  0.00      PROA  
ATOM   2029  CA  GLU P 526     -49.952  -4.393 -18.067  0.00  0.00      PROA  
ATOM   2030  HA  GLU P 526     -49.713  -5.446 -18.092  0.00  0.00      PROA  
ATOM   2031  CB  GLU P 526     -50.756  -4.097 -19.392  0.00  0.00      PROA  
ATOM   2032  HB1 GLU P 526     -50.090  -4.312 -20.255  0.00  0.00      PROA  
ATOM   2033  HB2 GLU P 526     -51.016  -3.017 -19.396  0.00  0.00      PROA  
ATOM   2034  CG  GLU P 526     -52.021  -5.013 -19.593  0.00  0.00      PROA  
ATOM   2035  HG1 GLU P 526     -52.873  -4.755 -18.928  0.00  0.00      PROA  
ATOM   2036  HG2 GLU P 526     -51.648  -6.036 -19.373  0.00  0.00      PROA  
ATOM   2037  CD  GLU P 526     -52.473  -4.931 -20.981  0.00  0.00      PROA  
ATOM   2038  OE1 GLU P 526     -53.343  -4.032 -21.332  0.00  0.00      PROA  
ATOM   2039  OE2 GLU P 526     -51.946  -5.654 -21.786  0.00  0.00      PROA  
ATOM   2040  C   GLU P 526     -48.500  -3.798 -18.137  0.00  0.00      PROA  
ATOM   2041  O   GLU P 526     -48.140  -3.377 -19.159  0.00  0.00      PROA  
ATOM   2042  N   GLY P 527     -47.750  -3.951 -17.072  0.00  0.00      PROA  
ATOM   2043  HN  GLY P 527     -48.183  -4.357 -16.271  0.00  0.00      PROA  
ATOM   2044  CA  GLY P 527     -46.340  -3.816 -17.079  0.00  0.00      PROA  
ATOM   2045  HA1 GLY P 527     -45.901  -4.378 -17.891  0.00  0.00      PROA  
ATOM   2046  HA2 GLY P 527     -45.987  -4.161 -16.118  0.00  0.00      PROA  
ATOM   2047  C   GLY P 527     -45.872  -2.473 -17.411  0.00  0.00      PROA  
ATOM   2048  O   GLY P 527     -46.561  -1.507 -17.795  0.00  0.00      PROA  
ATOM   2049  N   SER P 528     -44.524  -2.335 -17.304  0.00  0.00      PROA  
ATOM   2050  HN  SER P 528     -44.069  -3.095 -16.845  0.00  0.00      PROA  
ATOM   2051  CA  SER P 528     -43.671  -1.320 -17.808  0.00  0.00      PROA  
ATOM   2052  HA  SER P 528     -42.708  -1.734 -17.545  0.00  0.00      PROA  
ATOM   2053  CB  SER P 528     -43.780  -1.153 -19.304  0.00  0.00      PROA  
ATOM   2054  HB1 SER P 528     -43.063  -0.410 -19.714  0.00  0.00      PROA  
ATOM   2055  HB2 SER P 528     -44.760  -0.686 -19.539  0.00  0.00      PROA  
ATOM   2056  OG  SER P 528     -43.580  -2.418 -19.963  0.00  0.00      PROA  
ATOM   2057  HG1 SER P 528     -44.417  -2.869 -20.093  0.00  0.00      PROA  
ATOM   2058  C   SER P 528     -43.761   0.148 -17.198  0.00  0.00      PROA  
ATOM   2059  O   SER P 528     -43.387   1.161 -17.840  0.00  0.00      PROA  
ATOM   2060  N   PHE P 529     -44.233   0.304 -15.946  0.00  0.00      PROA  
ATOM   2061  HN  PHE P 529     -44.650  -0.512 -15.553  0.00  0.00      PROA  
ATOM   2062  CA  PHE P 529     -44.419   1.494 -15.188  0.00  0.00      PROA  
ATOM   2063  HA  PHE P 529     -45.001   2.193 -15.770  0.00  0.00      PROA  
ATOM   2064  CB  PHE P 529     -45.127   1.201 -13.861  0.00  0.00      PROA  
ATOM   2065  HB1 PHE P 529     -45.476   2.125 -13.351  0.00  0.00      PROA  
ATOM   2066  HB2 PHE P 529     -44.512   0.544 -13.210  0.00  0.00      PROA  
ATOM   2067  CG  PHE P 529     -46.398   0.473 -14.101  0.00  0.00      PROA  
ATOM   2068  CD1 PHE P 529     -47.480   1.225 -14.669  0.00  0.00      PROA  
ATOM   2069  HD1 PHE P 529     -47.391   2.272 -14.918  0.00  0.00      PROA  
ATOM   2070  CE1 PHE P 529     -48.643   0.543 -14.931  0.00  0.00      PROA  
ATOM   2071  HE1 PHE P 529     -49.496   1.086 -15.311  0.00  0.00      PROA  
ATOM   2072  CZ  PHE P 529     -48.802  -0.805 -14.654  0.00  0.00      PROA  
ATOM   2073  HZ  PHE P 529     -49.741  -1.277 -14.902  0.00  0.00      PROA  
ATOM   2074  CD2 PHE P 529     -46.556  -0.862 -13.779  0.00  0.00      PROA  
ATOM   2075  HD2 PHE P 529     -45.762  -1.465 -13.363  0.00  0.00      PROA  
ATOM   2076  CE2 PHE P 529     -47.737  -1.499 -14.129  0.00  0.00      PROA  
ATOM   2077  HE2 PHE P 529     -47.747  -2.562 -13.936  0.00  0.00      PROA  
ATOM   2078  C   PHE P 529     -43.077   2.180 -14.809  0.00  0.00      PROA  
ATOM   2079  O   PHE P 529     -43.031   3.427 -14.750  0.00  0.00      PROA  
ATOM   2080  N   LEU P 530     -42.021   1.360 -14.557  0.00  0.00      PROA  
ATOM   2081  HN  LEU P 530     -42.085   0.368 -14.472  0.00  0.00      PROA  
ATOM   2082  CA  LEU P 530     -40.742   1.927 -14.227  0.00  0.00      PROA  
ATOM   2083  HA  LEU P 530     -40.890   2.964 -13.964  0.00  0.00      PROA  
ATOM   2084  CB  LEU P 530     -40.025   1.210 -13.000  0.00  0.00      PROA  
ATOM   2085  HB1 LEU P 530     -39.024   1.674 -12.867  0.00  0.00      PROA  
ATOM   2086  HB2 LEU P 530     -39.791   0.176 -13.332  0.00  0.00      PROA  
ATOM   2087  CG  LEU P 530     -40.819   1.034 -11.673  0.00  0.00      PROA  
ATOM   2088  HG  LEU P 530     -41.787   0.564 -11.949  0.00  0.00      PROA  
ATOM   2089  CD1 LEU P 530     -40.037   0.137 -10.721  0.00  0.00      PROA  
ATOM   2090 HD11 LEU P 530     -39.061   0.548 -10.387  0.00  0.00      PROA  
ATOM   2091 HD12 LEU P 530     -39.891  -0.901 -11.091  0.00  0.00      PROA  
ATOM   2092 HD13 LEU P 530     -40.683   0.058  -9.821  0.00  0.00      PROA  
ATOM   2093  CD2 LEU P 530     -41.256   2.452 -11.199  0.00  0.00      PROA  
ATOM   2094 HD21 LEU P 530     -42.047   2.920 -11.823  0.00  0.00      PROA  
ATOM   2095 HD22 LEU P 530     -40.388   3.145 -11.165  0.00  0.00      PROA  
ATOM   2096 HD23 LEU P 530     -41.540   2.339 -10.131  0.00  0.00      PROA  
ATOM   2097  C   LEU P 530     -39.839   2.078 -15.446  0.00  0.00      PROA  
ATOM   2098  O   LEU P 530     -38.725   2.476 -15.363  0.00  0.00      PROA  
ATOM   2099  N   VAL P 531     -40.295   1.807 -16.724  0.00  0.00      PROA  
ATOM   2100  HN  VAL P 531     -41.217   1.472 -16.904  0.00  0.00      PROA  
ATOM   2101  CA  VAL P 531     -39.350   1.956 -17.881  0.00  0.00      PROA  
ATOM   2102  HA  VAL P 531     -38.320   1.671 -17.726  0.00  0.00      PROA  
ATOM   2103  CB  VAL P 531     -39.911   1.166 -19.067  0.00  0.00      PROA  
ATOM   2104  HB  VAL P 531     -40.983   1.419 -19.214  0.00  0.00      PROA  
ATOM   2105  CG1 VAL P 531     -39.139   1.342 -20.419  0.00  0.00      PROA  
ATOM   2106 HG11 VAL P 531     -38.051   1.136 -20.329  0.00  0.00      PROA  
ATOM   2107 HG12 VAL P 531     -39.224   2.407 -20.724  0.00  0.00      PROA  
ATOM   2108 HG13 VAL P 531     -39.614   0.635 -21.132  0.00  0.00      PROA  
ATOM   2109  CG2 VAL P 531     -39.825  -0.342 -18.555  0.00  0.00      PROA  
ATOM   2110 HG21 VAL P 531     -38.777  -0.516 -18.228  0.00  0.00      PROA  
ATOM   2111 HG22 VAL P 531     -40.082  -1.071 -19.353  0.00  0.00      PROA  
ATOM   2112 HG23 VAL P 531     -40.463  -0.601 -17.683  0.00  0.00      PROA  
ATOM   2113  C   VAL P 531     -39.111   3.415 -18.248  0.00  0.00      PROA  
ATOM   2114  O   VAL P 531     -38.098   3.852 -18.753  0.00  0.00      PROA  
ATOM   2115  N   ARG P 532     -40.032   4.304 -17.990  0.00  0.00      PROA  
ATOM   2116  HN  ARG P 532     -40.959   4.012 -17.765  0.00  0.00      PROA  
ATOM   2117  CA  ARG P 532     -39.891   5.713 -18.269  0.00  0.00      PROA  
ATOM   2118  HA  ARG P 532     -39.550   5.773 -19.292  0.00  0.00      PROA  
ATOM   2119  CB  ARG P 532     -41.183   6.598 -18.109  0.00  0.00      PROA  
ATOM   2120  HB1 ARG P 532     -41.743   6.350 -19.036  0.00  0.00      PROA  
ATOM   2121  HB2 ARG P 532     -40.969   7.688 -18.142  0.00  0.00      PROA  
ATOM   2122  CG  ARG P 532     -42.065   6.235 -16.828  0.00  0.00      PROA  
ATOM   2123  HG1 ARG P 532     -41.445   6.228 -15.906  0.00  0.00      PROA  
ATOM   2124  HG2 ARG P 532     -42.400   5.176 -16.855  0.00  0.00      PROA  
ATOM   2125  CD  ARG P 532     -43.247   7.255 -16.704  0.00  0.00      PROA  
ATOM   2126  HD1 ARG P 532     -42.902   8.307 -16.615  0.00  0.00      PROA  
ATOM   2127  HD2 ARG P 532     -43.819   6.927 -15.810  0.00  0.00      PROA  
ATOM   2128  NE  ARG P 532     -44.236   7.225 -17.830  0.00  0.00      PROA  
ATOM   2129  HE  ARG P 532     -44.621   6.345 -18.108  0.00  0.00      PROA  
ATOM   2130  CZ  ARG P 532     -44.463   8.154 -18.732  0.00  0.00      PROA  
ATOM   2131  NH1 ARG P 532     -43.710   9.278 -18.822  0.00  0.00      PROA  
ATOM   2132 HH11 ARG P 532     -42.938   9.504 -18.228  0.00  0.00      PROA  
ATOM   2133 HH12 ARG P 532     -43.969   9.848 -19.601  0.00  0.00      PROA  
ATOM   2134  NH2 ARG P 532     -45.251   8.010 -19.752  0.00  0.00      PROA  
ATOM   2135 HH21 ARG P 532     -45.730   7.140 -19.871  0.00  0.00      PROA  
ATOM   2136 HH22 ARG P 532     -44.990   8.535 -20.562  0.00  0.00      PROA  
ATOM   2137  C   ARG P 532     -38.795   6.427 -17.465  0.00  0.00      PROA  
ATOM   2138  O   ARG P 532     -38.216   7.459 -17.878  0.00  0.00      PROA  
ATOM   2139  N   PHE P 533     -38.558   5.940 -16.201  0.00  0.00      PROA  
ATOM   2140  HN  PHE P 533     -39.038   5.089 -15.999  0.00  0.00      PROA  
ATOM   2141  CA  PHE P 533     -37.658   6.544 -15.240  0.00  0.00      PROA  
ATOM   2142  HA  PHE P 533     -37.501   7.611 -15.286  0.00  0.00      PROA  
ATOM   2143  CB  PHE P 533     -38.138   6.061 -13.879  0.00  0.00      PROA  
ATOM   2144  HB1 PHE P 533     -37.331   6.206 -13.129  0.00  0.00      PROA  
ATOM   2145  HB2 PHE P 533     -38.290   4.966 -13.979  0.00  0.00      PROA  
ATOM   2146  CG  PHE P 533     -39.391   6.737 -13.548  0.00  0.00      PROA  
ATOM   2147  CD1 PHE P 533     -39.415   8.181 -13.559  0.00  0.00      PROA  
ATOM   2148  HD1 PHE P 533     -38.529   8.728 -13.849  0.00  0.00      PROA  
ATOM   2149  CE1 PHE P 533     -40.603   8.892 -13.351  0.00  0.00      PROA  
ATOM   2150  HE1 PHE P 533     -40.612   9.972 -13.382  0.00  0.00      PROA  
ATOM   2151  CZ  PHE P 533     -41.794   8.183 -13.086  0.00  0.00      PROA  
ATOM   2152  HZ  PHE P 533     -42.672   8.681 -12.702  0.00  0.00      PROA  
ATOM   2153  CD2 PHE P 533     -40.598   6.042 -13.226  0.00  0.00      PROA  
ATOM   2154  HD2 PHE P 533     -40.601   4.969 -13.098  0.00  0.00      PROA  
ATOM   2155  CE2 PHE P 533     -41.765   6.821 -12.972  0.00  0.00      PROA  
ATOM   2156  HE2 PHE P 533     -42.708   6.394 -12.665  0.00  0.00      PROA  
ATOM   2157  C   PHE P 533     -36.250   6.027 -15.392  0.00  0.00      PROA  
ATOM   2158  O   PHE P 533     -35.411   6.328 -14.547  0.00  0.00      PROA  
ATOM   2159  N   ILE P 534     -35.931   5.195 -16.434  0.00  0.00      PROA  
ATOM   2160  HN  ILE P 534     -36.613   4.815 -17.053  0.00  0.00      PROA  
ATOM   2161  CA  ILE P 534     -34.564   4.746 -16.738  0.00  0.00      PROA  
ATOM   2162  HA  ILE P 534     -34.097   4.426 -15.818  0.00  0.00      PROA  
ATOM   2163  CB  ILE P 534     -34.519   3.607 -17.773  0.00  0.00      PROA  
ATOM   2164  HB  ILE P 534     -34.911   3.998 -18.736  0.00  0.00      PROA  
ATOM   2165  CG2 ILE P 534     -33.090   3.169 -18.095  0.00  0.00      PROA  
ATOM   2166 HG21 ILE P 534     -32.959   2.530 -18.994  0.00  0.00      PROA  
ATOM   2167 HG22 ILE P 534     -32.598   2.628 -17.259  0.00  0.00      PROA  
ATOM   2168 HG23 ILE P 534     -32.415   4.022 -18.322  0.00  0.00      PROA  
ATOM   2169  CG1 ILE P 534     -35.359   2.386 -17.274  0.00  0.00      PROA  
ATOM   2170 HG11 ILE P 534     -36.401   2.767 -17.213  0.00  0.00      PROA  
ATOM   2171 HG12 ILE P 534     -35.144   1.995 -16.257  0.00  0.00      PROA  
ATOM   2172  CD  ILE P 534     -35.262   1.313 -18.358  0.00  0.00      PROA  
ATOM   2173  HD1 ILE P 534     -35.603   1.772 -19.310  0.00  0.00      PROA  
ATOM   2174  HD2 ILE P 534     -36.009   0.551 -18.048  0.00  0.00      PROA  
ATOM   2175  HD3 ILE P 534     -34.289   0.806 -18.530  0.00  0.00      PROA  
ATOM   2176  C   ILE P 534     -33.693   5.926 -17.159  0.00  0.00      PROA  
ATOM   2177  O   ILE P 534     -33.988   6.599 -18.166  0.00  0.00      PROA  
ATOM   2178  N   SER P 535     -32.544   6.201 -16.487  0.00  0.00      PROA  
ATOM   2179  HN  SER P 535     -32.322   5.690 -15.661  0.00  0.00      PROA  
ATOM   2180  CA  SER P 535     -31.602   7.248 -16.882  0.00  0.00      PROA  
ATOM   2181  HA  SER P 535     -31.711   7.409 -17.944  0.00  0.00      PROA  
ATOM   2182  CB  SER P 535     -31.827   8.559 -16.203  0.00  0.00      PROA  
ATOM   2183  HB1 SER P 535     -31.863   8.289 -15.126  0.00  0.00      PROA  
ATOM   2184  HB2 SER P 535     -32.786   8.923 -16.631  0.00  0.00      PROA  
ATOM   2185  OG  SER P 535     -30.847   9.554 -16.416  0.00  0.00      PROA  
ATOM   2186  HG1 SER P 535     -30.634   9.497 -17.350  0.00  0.00      PROA  
ATOM   2187  C   SER P 535     -30.159   6.664 -16.754  0.00  0.00      PROA  
ATOM   2188  O   SER P 535     -29.800   6.150 -15.717  0.00  0.00      PROA  
ATOM   2189  N   ARG P 536     -29.305   6.745 -17.777  0.00  0.00      PROA  
ATOM   2190  HN  ARG P 536     -29.651   7.063 -18.656  0.00  0.00      PROA  
ATOM   2191  CA  ARG P 536     -27.859   6.349 -17.589  0.00  0.00      PROA  
ATOM   2192  HA  ARG P 536     -27.744   5.321 -17.280  0.00  0.00      PROA  
ATOM   2193  CB  ARG P 536     -27.021   6.529 -18.930  0.00  0.00      PROA  
ATOM   2194  HB1 ARG P 536     -27.316   7.546 -19.268  0.00  0.00      PROA  
ATOM   2195  HB2 ARG P 536     -27.451   5.825 -19.674  0.00  0.00      PROA  
ATOM   2196  CG  ARG P 536     -25.480   6.344 -18.893  0.00  0.00      PROA  
ATOM   2197  HG1 ARG P 536     -24.895   7.097 -18.323  0.00  0.00      PROA  
ATOM   2198  HG2 ARG P 536     -25.175   6.427 -19.959  0.00  0.00      PROA  
ATOM   2199  CD  ARG P 536     -25.098   4.971 -18.393  0.00  0.00      PROA  
ATOM   2200  HD1 ARG P 536     -25.592   4.162 -18.973  0.00  0.00      PROA  
ATOM   2201  HD2 ARG P 536     -25.358   5.003 -17.313  0.00  0.00      PROA  
ATOM   2202  NE  ARG P 536     -23.559   4.934 -18.478  0.00  0.00      PROA  
ATOM   2203  HE  ARG P 536     -23.048   5.283 -17.693  0.00  0.00      PROA  
ATOM   2204  CZ  ARG P 536     -22.953   4.058 -19.272  0.00  0.00      PROA  
ATOM   2205  NH1 ARG P 536     -23.440   3.620 -20.391  0.00  0.00      PROA  
ATOM   2206 HH11 ARG P 536     -24.315   4.019 -20.665  0.00  0.00      PROA  
ATOM   2207 HH12 ARG P 536     -22.825   2.915 -20.747  0.00  0.00      PROA  
ATOM   2208  NH2 ARG P 536     -21.780   3.605 -18.854  0.00  0.00      PROA  
ATOM   2209 HH21 ARG P 536     -21.581   3.778 -17.890  0.00  0.00      PROA  
ATOM   2210 HH22 ARG P 536     -21.373   2.753 -19.184  0.00  0.00      PROA  
ATOM   2211  C   ARG P 536     -27.138   7.123 -16.499  0.00  0.00      PROA  
ATOM   2212  O   ARG P 536     -26.311   6.507 -15.771  0.00  0.00      PROA  
ATOM   2213  N   TYR P 537     -27.314   8.410 -16.385  0.00  0.00      PROA  
ATOM   2214  HN  TYR P 537     -28.170   8.718 -16.792  0.00  0.00      PROA  
ATOM   2215  CA  TYR P 537     -26.746   9.303 -15.355  0.00  0.00      PROA  
ATOM   2216  HA  TYR P 537     -25.680   9.401 -15.499  0.00  0.00      PROA  
ATOM   2217  CB  TYR P 537     -27.380  10.700 -15.575  0.00  0.00      PROA  
ATOM   2218  HB1 TYR P 537     -26.731  11.368 -14.970  0.00  0.00      PROA  
ATOM   2219  HB2 TYR P 537     -28.462  10.655 -15.329  0.00  0.00      PROA  
ATOM   2220  CG  TYR P 537     -27.431  11.254 -16.984  0.00  0.00      PROA  
ATOM   2221  CD1 TYR P 537     -28.604  11.703 -17.753  0.00  0.00      PROA  
ATOM   2222  HD1 TYR P 537     -29.571  11.588 -17.286  0.00  0.00      PROA  
ATOM   2223  CE1 TYR P 537     -28.510  12.247 -19.044  0.00  0.00      PROA  
ATOM   2224  HE1 TYR P 537     -29.332  12.625 -19.633  0.00  0.00      PROA  
ATOM   2225  CZ  TYR P 537     -27.199  12.164 -19.671  0.00  0.00      PROA  
ATOM   2226  OH  TYR P 537     -26.928  12.620 -21.010  0.00  0.00      PROA  
ATOM   2227  HH  TYR P 537     -27.734  12.851 -21.478  0.00  0.00      PROA  
ATOM   2228  CD2 TYR P 537     -26.177  11.364 -17.616  0.00  0.00      PROA  
ATOM   2229  HD2 TYR P 537     -25.230  11.066 -17.193  0.00  0.00      PROA  
ATOM   2230  CE2 TYR P 537     -26.060  11.811 -18.923  0.00  0.00      PROA  
ATOM   2231  HE2 TYR P 537     -25.106  11.954 -19.407  0.00  0.00      PROA  
ATOM   2232  C   TYR P 537     -27.118   8.847 -13.900  0.00  0.00      PROA  
ATOM   2233  O   TYR P 537     -26.310   8.788 -12.996  0.00  0.00      PROA  
ATOM   2234  N   THR P 538     -28.423   8.393 -13.715  0.00  0.00      PROA  
ATOM   2235  HN  THR P 538     -28.982   8.399 -14.540  0.00  0.00      PROA  
ATOM   2236  CA  THR P 538     -28.807   7.728 -12.437  0.00  0.00      PROA  
ATOM   2237  HA  THR P 538     -28.674   8.392 -11.595  0.00  0.00      PROA  
ATOM   2238  CB  THR P 538     -30.318   7.280 -12.443  0.00  0.00      PROA  
ATOM   2239  HB  THR P 538     -30.422   6.545 -13.270  0.00  0.00      PROA  
ATOM   2240  OG1 THR P 538     -31.176   8.380 -12.574  0.00  0.00      PROA  
ATOM   2241  HG1 THR P 538     -31.985   8.077 -12.993  0.00  0.00      PROA  
ATOM   2242  CG2 THR P 538     -30.630   6.592 -11.116  0.00  0.00      PROA  
ATOM   2243 HG21 THR P 538     -30.090   7.099 -10.288  0.00  0.00      PROA  
ATOM   2244 HG22 THR P 538     -30.306   5.531 -11.173  0.00  0.00      PROA  
ATOM   2245 HG23 THR P 538     -31.693   6.480 -10.811  0.00  0.00      PROA  
ATOM   2246  C   THR P 538     -27.948   6.476 -12.109  0.00  0.00      PROA  
ATOM   2247  O   THR P 538     -27.511   6.310 -10.995  0.00  0.00      PROA  
ATOM   2248  N   GLN P 539     -27.656   5.615 -13.065  0.00  0.00      PROA  
ATOM   2249  HN  GLN P 539     -27.967   5.787 -13.996  0.00  0.00      PROA  
ATOM   2250  CA  GLN P 539     -26.833   4.471 -12.736  0.00  0.00      PROA  
ATOM   2251  HA  GLN P 539     -27.228   4.011 -11.842  0.00  0.00      PROA  
ATOM   2252  CB  GLN P 539     -26.786   3.502 -13.852  0.00  0.00      PROA  
ATOM   2253  HB1 GLN P 539     -26.175   2.627 -13.544  0.00  0.00      PROA  
ATOM   2254  HB2 GLN P 539     -26.299   3.978 -14.731  0.00  0.00      PROA  
ATOM   2255  CG  GLN P 539     -28.205   3.113 -14.379  0.00  0.00      PROA  
ATOM   2256  HG1 GLN P 539     -28.047   2.366 -15.185  0.00  0.00      PROA  
ATOM   2257  HG2 GLN P 539     -28.706   3.924 -14.950  0.00  0.00      PROA  
ATOM   2258  CD  GLN P 539     -29.249   2.653 -13.410  0.00  0.00      PROA  
ATOM   2259  OE1 GLN P 539     -30.336   3.248 -13.337  0.00  0.00      PROA  
ATOM   2260  NE2 GLN P 539     -28.965   1.613 -12.680  0.00  0.00      PROA  
ATOM   2261 HE21 GLN P 539     -28.068   1.184 -12.782  0.00  0.00      PROA  
ATOM   2262 HE22 GLN P 539     -29.590   1.291 -11.969  0.00  0.00      PROA  
ATOM   2263  C   GLN P 539     -25.396   4.836 -12.250  0.00  0.00      PROA  
ATOM   2264  O   GLN P 539     -24.839   4.237 -11.316  0.00  0.00      PROA  
ATOM   2265  N   GLU P 540     -24.801   5.848 -12.921  0.00  0.00      PROA  
ATOM   2266  HN  GLU P 540     -25.222   6.281 -13.714  0.00  0.00      PROA  
ATOM   2267  CA  GLU P 540     -23.497   6.339 -12.640  0.00  0.00      PROA  
ATOM   2268  HA  GLU P 540     -22.852   5.489 -12.476  0.00  0.00      PROA  
ATOM   2269  CB  GLU P 540     -22.956   7.198 -13.794  0.00  0.00      PROA  
ATOM   2270  HB1 GLU P 540     -21.979   7.669 -13.554  0.00  0.00      PROA  
ATOM   2271  HB2 GLU P 540     -23.545   8.106 -14.043  0.00  0.00      PROA  
ATOM   2272  CG  GLU P 540     -22.894   6.429 -15.114  0.00  0.00      PROA  
ATOM   2273  HG1 GLU P 540     -22.651   7.231 -15.844  0.00  0.00      PROA  
ATOM   2274  HG2 GLU P 540     -23.882   6.023 -15.418  0.00  0.00      PROA  
ATOM   2275  CD  GLU P 540     -21.778   5.380 -15.328  0.00  0.00      PROA  
ATOM   2276  OE1 GLU P 540     -21.524   5.164 -16.528  0.00  0.00      PROA  
ATOM   2277  OE2 GLU P 540     -21.259   4.784 -14.326  0.00  0.00      PROA  
ATOM   2278  C   GLU P 540     -23.396   6.941 -11.235  0.00  0.00      PROA  
ATOM   2279  O   GLU P 540     -22.382   6.731 -10.508  0.00  0.00      PROA  
ATOM   2280  N   ILE P 541     -24.411   7.766 -10.907  0.00  0.00      PROA  
ATOM   2281  HN  ILE P 541     -25.161   7.872 -11.555  0.00  0.00      PROA  
ATOM   2282  CA  ILE P 541     -24.624   8.325  -9.574  0.00  0.00      PROA  
ATOM   2283  HA  ILE P 541     -23.682   8.804  -9.352  0.00  0.00      PROA  
ATOM   2284  CB  ILE P 541     -25.773   9.358  -9.608  0.00  0.00      PROA  
ATOM   2285  HB  ILE P 541     -26.587   8.824 -10.144  0.00  0.00      PROA  
ATOM   2286  CG2 ILE P 541     -26.137   9.813  -8.135  0.00  0.00      PROA  
ATOM   2287 HG21 ILE P 541     -25.198  10.090  -7.609  0.00  0.00      PROA  
ATOM   2288 HG22 ILE P 541     -26.757   9.045  -7.624  0.00  0.00      PROA  
ATOM   2289 HG23 ILE P 541     -26.820  10.689  -8.118  0.00  0.00      PROA  
ATOM   2290  CG1 ILE P 541     -25.374  10.613 -10.455  0.00  0.00      PROA  
ATOM   2291 HG11 ILE P 541     -25.300  10.322 -11.524  0.00  0.00      PROA  
ATOM   2292 HG12 ILE P 541     -24.367  10.734 -10.000  0.00  0.00      PROA  
ATOM   2293  CD  ILE P 541     -26.287  11.858 -10.327  0.00  0.00      PROA  
ATOM   2294  HD1 ILE P 541     -26.014  12.768 -10.902  0.00  0.00      PROA  
ATOM   2295  HD2 ILE P 541     -26.282  12.231  -9.281  0.00  0.00      PROA  
ATOM   2296  HD3 ILE P 541     -27.288  11.412 -10.511  0.00  0.00      PROA  
ATOM   2297  C   ILE P 541     -24.886   7.278  -8.517  0.00  0.00      PROA  
ATOM   2298  O   ILE P 541     -24.355   7.405  -7.372  0.00  0.00      PROA  
ATOM   2299  N   PHE P 542     -25.656   6.237  -8.789  0.00  0.00      PROA  
ATOM   2300  HN  PHE P 542     -26.083   6.112  -9.681  0.00  0.00      PROA  
ATOM   2301  CA  PHE P 542     -25.979   5.114  -7.893  0.00  0.00      PROA  
ATOM   2302  HA  PHE P 542     -26.302   5.437  -6.915  0.00  0.00      PROA  
ATOM   2303  CB  PHE P 542     -27.249   4.303  -8.529  0.00  0.00      PROA  
ATOM   2304  HB1 PHE P 542     -26.985   4.117  -9.592  0.00  0.00      PROA  
ATOM   2305  HB2 PHE P 542     -28.202   4.800  -8.248  0.00  0.00      PROA  
ATOM   2306  CG  PHE P 542     -27.430   2.984  -7.972  0.00  0.00      PROA  
ATOM   2307  CD1 PHE P 542     -27.476   2.839  -6.588  0.00  0.00      PROA  
ATOM   2308  HD1 PHE P 542     -27.397   3.719  -5.966  0.00  0.00      PROA  
ATOM   2309  CE1 PHE P 542     -27.695   1.658  -5.883  0.00  0.00      PROA  
ATOM   2310  HE1 PHE P 542     -27.662   1.499  -4.815  0.00  0.00      PROA  
ATOM   2311  CZ  PHE P 542     -28.037   0.537  -6.757  0.00  0.00      PROA  
ATOM   2312  HZ  PHE P 542     -28.300  -0.399  -6.286  0.00  0.00      PROA  
ATOM   2313  CD2 PHE P 542     -27.771   1.851  -8.743  0.00  0.00      PROA  
ATOM   2314  HD2 PHE P 542     -27.778   1.908  -9.821  0.00  0.00      PROA  
ATOM   2315  CE2 PHE P 542     -28.032   0.649  -8.141  0.00  0.00      PROA  
ATOM   2316  HE2 PHE P 542     -28.300  -0.205  -8.746  0.00  0.00      PROA  
ATOM   2317  C   PHE P 542     -24.818   4.199  -7.635  0.00  0.00      PROA  
ATOM   2318  O   PHE P 542     -24.617   3.839  -6.461  0.00  0.00      PROA  
ATOM   2319  N   SER P 543     -23.990   3.960  -8.684  0.00  0.00      PROA  
ATOM   2320  HN  SER P 543     -24.261   4.174  -9.619  0.00  0.00      PROA  
ATOM   2321  CA  SER P 543     -22.754   3.199  -8.505  0.00  0.00      PROA  
ATOM   2322  HA  SER P 543     -23.009   2.315  -7.938  0.00  0.00      PROA  
ATOM   2323  CB  SER P 543     -22.240   2.658  -9.830  0.00  0.00      PROA  
ATOM   2324  HB1 SER P 543     -23.061   2.102 -10.333  0.00  0.00      PROA  
ATOM   2325  HB2 SER P 543     -21.521   1.846  -9.587  0.00  0.00      PROA  
ATOM   2326  OG  SER P 543     -21.495   3.655 -10.604  0.00  0.00      PROA  
ATOM   2327  HG1 SER P 543     -21.004   3.254 -11.324  0.00  0.00      PROA  
ATOM   2328  C   SER P 543     -21.739   3.946  -7.622  0.00  0.00      PROA  
ATOM   2329  O   SER P 543     -21.149   3.387  -6.724  0.00  0.00      PROA  
ATOM   2330  N   PHE P 544     -21.495   5.260  -7.836  0.00  0.00      PROA  
ATOM   2331  HN  PHE P 544     -21.950   5.687  -8.613  0.00  0.00      PROA  
ATOM   2332  CA  PHE P 544     -20.505   6.003  -6.990  0.00  0.00      PROA  
ATOM   2333  HA  PHE P 544     -19.510   5.584  -7.021  0.00  0.00      PROA  
ATOM   2334  CB  PHE P 544     -20.287   7.458  -7.654  0.00  0.00      PROA  
ATOM   2335  HB1 PHE P 544     -21.188   8.021  -7.330  0.00  0.00      PROA  
ATOM   2336  HB2 PHE P 544     -20.221   7.405  -8.762  0.00  0.00      PROA  
ATOM   2337  CG  PHE P 544     -19.118   8.234  -7.207  0.00  0.00      PROA  
ATOM   2338  CD1 PHE P 544     -19.249   9.691  -7.160  0.00  0.00      PROA  
ATOM   2339  HD1 PHE P 544     -20.170  10.117  -7.531  0.00  0.00      PROA  
ATOM   2340  CE1 PHE P 544     -18.147  10.570  -6.985  0.00  0.00      PROA  
ATOM   2341  HE1 PHE P 544     -18.268  11.643  -6.985  0.00  0.00      PROA  
ATOM   2342  CZ  PHE P 544     -16.978  10.031  -6.503  0.00  0.00      PROA  
ATOM   2343  HZ  PHE P 544     -16.185  10.695  -6.194  0.00  0.00      PROA  
ATOM   2344  CD2 PHE P 544     -17.819   7.729  -6.804  0.00  0.00      PROA  
ATOM   2345  HD2 PHE P 544     -17.436   6.723  -6.891  0.00  0.00      PROA  
ATOM   2346  CE2 PHE P 544     -16.816   8.646  -6.456  0.00  0.00      PROA  
ATOM   2347  HE2 PHE P 544     -15.851   8.276  -6.144  0.00  0.00      PROA  
ATOM   2348  C   PHE P 544     -21.055   6.214  -5.502  0.00  0.00      PROA  
ATOM   2349  O   PHE P 544     -20.340   6.132  -4.518  0.00  0.00      PROA  
ATOM   2350  N   LEU P 545     -22.400   6.517  -5.418  0.00  0.00      PROA  
ATOM   2351  HN  LEU P 545     -22.907   6.749  -6.245  0.00  0.00      PROA  
ATOM   2352  CA  LEU P 545     -23.093   6.771  -4.178  0.00  0.00      PROA  
ATOM   2353  HA  LEU P 545     -22.661   7.638  -3.700  0.00  0.00      PROA  
ATOM   2354  CB  LEU P 545     -24.638   6.969  -4.455  0.00  0.00      PROA  
ATOM   2355  HB1 LEU P 545     -24.987   6.140  -5.108  0.00  0.00      PROA  
ATOM   2356  HB2 LEU P 545     -24.692   7.862  -5.114  0.00  0.00      PROA  
ATOM   2357  CG  LEU P 545     -25.585   7.049  -3.237  0.00  0.00      PROA  
ATOM   2358  HG  LEU P 545     -25.570   6.078  -2.696  0.00  0.00      PROA  
ATOM   2359  CD1 LEU P 545     -25.315   8.272  -2.314  0.00  0.00      PROA  
ATOM   2360 HD11 LEU P 545     -25.421   9.304  -2.713  0.00  0.00      PROA  
ATOM   2361 HD12 LEU P 545     -24.285   8.322  -1.901  0.00  0.00      PROA  
ATOM   2362 HD13 LEU P 545     -26.043   8.294  -1.475  0.00  0.00      PROA  
ATOM   2363  CD2 LEU P 545     -27.044   7.281  -3.676  0.00  0.00      PROA  
ATOM   2364 HD21 LEU P 545     -27.488   6.451  -4.265  0.00  0.00      PROA  
ATOM   2365 HD22 LEU P 545     -27.205   8.194  -4.290  0.00  0.00      PROA  
ATOM   2366 HD23 LEU P 545     -27.677   7.304  -2.764  0.00  0.00      PROA  
ATOM   2367  C   LEU P 545     -22.893   5.547  -3.194  0.00  0.00      PROA  
ATOM   2368  O   LEU P 545     -22.714   5.687  -2.004  0.00  0.00      PROA  
ATOM   2369  N   ILE P 546     -23.062   4.329  -3.752  0.00  0.00      PROA  
ATOM   2370  HN  ILE P 546     -23.355   4.213  -4.698  0.00  0.00      PROA  
ATOM   2371  CA  ILE P 546     -22.861   3.052  -3.113  0.00  0.00      PROA  
ATOM   2372  HA  ILE P 546     -23.340   3.090  -2.146  0.00  0.00      PROA  
ATOM   2373  CB  ILE P 546     -23.517   1.876  -3.866  0.00  0.00      PROA  
ATOM   2374  HB  ILE P 546     -23.316   2.066  -4.942  0.00  0.00      PROA  
ATOM   2375  CG2 ILE P 546     -22.806   0.545  -3.660  0.00  0.00      PROA  
ATOM   2376 HG21 ILE P 546     -23.518  -0.254  -3.959  0.00  0.00      PROA  
ATOM   2377 HG22 ILE P 546     -22.532   0.393  -2.595  0.00  0.00      PROA  
ATOM   2378 HG23 ILE P 546     -21.853   0.515  -4.230  0.00  0.00      PROA  
ATOM   2379  CG1 ILE P 546     -25.045   1.918  -3.669  0.00  0.00      PROA  
ATOM   2380 HG11 ILE P 546     -25.407   1.097  -4.325  0.00  0.00      PROA  
ATOM   2381 HG12 ILE P 546     -25.522   2.849  -4.043  0.00  0.00      PROA  
ATOM   2382  CD  ILE P 546     -25.499   1.609  -2.187  0.00  0.00      PROA  
ATOM   2383  HD1 ILE P 546     -26.494   1.132  -2.060  0.00  0.00      PROA  
ATOM   2384  HD2 ILE P 546     -25.520   2.521  -1.554  0.00  0.00      PROA  
ATOM   2385  HD3 ILE P 546     -24.734   0.973  -1.692  0.00  0.00      PROA  
ATOM   2386  C   ILE P 546     -21.391   2.884  -2.728  0.00  0.00      PROA  
ATOM   2387  O   ILE P 546     -20.929   2.480  -1.684  0.00  0.00      PROA  
ATOM   2388  N   SER P 547     -20.434   3.294  -3.589  0.00  0.00      PROA  
ATOM   2389  HN  SER P 547     -20.733   3.664  -4.465  0.00  0.00      PROA  
ATOM   2390  CA  SER P 547     -18.992   3.267  -3.150  0.00  0.00      PROA  
ATOM   2391  HA  SER P 547     -18.826   2.244  -2.844  0.00  0.00      PROA  
ATOM   2392  CB  SER P 547     -17.908   3.402  -4.370  0.00  0.00      PROA  
ATOM   2393  HB1 SER P 547     -16.894   3.207  -3.960  0.00  0.00      PROA  
ATOM   2394  HB2 SER P 547     -17.968   4.378  -4.898  0.00  0.00      PROA  
ATOM   2395  OG  SER P 547     -18.165   2.316  -5.309  0.00  0.00      PROA  
ATOM   2396  HG1 SER P 547     -19.085   2.380  -5.574  0.00  0.00      PROA  
ATOM   2397  C   SER P 547     -18.534   4.158  -2.073  0.00  0.00      PROA  
ATOM   2398  O   SER P 547     -17.751   3.806  -1.166  0.00  0.00      PROA  
ATOM   2399  N   LEU P 548     -19.037   5.389  -2.061  0.00  0.00      PROA  
ATOM   2400  HN  LEU P 548     -19.588   5.764  -2.803  0.00  0.00      PROA  
ATOM   2401  CA  LEU P 548     -18.899   6.311  -0.954  0.00  0.00      PROA  
ATOM   2402  HA  LEU P 548     -17.833   6.463  -0.878  0.00  0.00      PROA  
ATOM   2403  CB  LEU P 548     -19.504   7.662  -1.325  0.00  0.00      PROA  
ATOM   2404  HB1 LEU P 548     -19.606   8.360  -0.467  0.00  0.00      PROA  
ATOM   2405  HB2 LEU P 548     -20.524   7.511  -1.740  0.00  0.00      PROA  
ATOM   2406  CG  LEU P 548     -18.842   8.404  -2.571  0.00  0.00      PROA  
ATOM   2407  HG  LEU P 548     -18.584   7.580  -3.271  0.00  0.00      PROA  
ATOM   2408  CD1 LEU P 548     -19.899   9.301  -3.277  0.00  0.00      PROA  
ATOM   2409 HD11 LEU P 548     -20.308  10.053  -2.568  0.00  0.00      PROA  
ATOM   2410 HD12 LEU P 548     -20.733   8.727  -3.733  0.00  0.00      PROA  
ATOM   2411 HD13 LEU P 548     -19.321   9.848  -4.052  0.00  0.00      PROA  
ATOM   2412  CD2 LEU P 548     -17.545   9.077  -2.136  0.00  0.00      PROA  
ATOM   2413 HD21 LEU P 548     -16.986   9.523  -2.986  0.00  0.00      PROA  
ATOM   2414 HD22 LEU P 548     -16.855   8.330  -1.688  0.00  0.00      PROA  
ATOM   2415 HD23 LEU P 548     -17.799   9.868  -1.399  0.00  0.00      PROA  
ATOM   2416  C   LEU P 548     -19.481   5.747   0.456  0.00  0.00      PROA  
ATOM   2417  O   LEU P 548     -18.998   5.882   1.605  0.00  0.00      PROA  
ATOM   2418  N   ILE P 549     -20.709   5.111   0.369  0.00  0.00      PROA  
ATOM   2419  HN  ILE P 549     -21.268   5.066  -0.455  0.00  0.00      PROA  
ATOM   2420  CA  ILE P 549     -21.416   4.519   1.567  0.00  0.00      PROA  
ATOM   2421  HA  ILE P 549     -21.341   5.260   2.349  0.00  0.00      PROA  
ATOM   2422  CB  ILE P 549     -22.837   3.964   1.271  0.00  0.00      PROA  
ATOM   2423  HB  ILE P 549     -22.872   3.421   0.303  0.00  0.00      PROA  
ATOM   2424  CG2 ILE P 549     -23.440   3.077   2.480  0.00  0.00      PROA  
ATOM   2425 HG21 ILE P 549     -24.538   2.938   2.391  0.00  0.00      PROA  
ATOM   2426 HG22 ILE P 549     -23.234   3.580   3.449  0.00  0.00      PROA  
ATOM   2427 HG23 ILE P 549     -22.993   2.062   2.419  0.00  0.00      PROA  
ATOM   2428  CG1 ILE P 549     -23.748   5.186   1.054  0.00  0.00      PROA  
ATOM   2429 HG11 ILE P 549     -23.209   6.082   0.677  0.00  0.00      PROA  
ATOM   2430 HG12 ILE P 549     -24.162   5.503   2.035  0.00  0.00      PROA  
ATOM   2431  CD  ILE P 549     -24.934   4.772   0.144  0.00  0.00      PROA  
ATOM   2432  HD1 ILE P 549     -25.474   3.829   0.379  0.00  0.00      PROA  
ATOM   2433  HD2 ILE P 549     -24.623   4.683  -0.918  0.00  0.00      PROA  
ATOM   2434  HD3 ILE P 549     -25.717   5.560   0.116  0.00  0.00      PROA  
ATOM   2435  C   ILE P 549     -20.554   3.396   2.144  0.00  0.00      PROA  
ATOM   2436  O   ILE P 549     -20.372   3.390   3.353  0.00  0.00      PROA  
ATOM   2437  N   PHE P 550     -20.042   2.444   1.216  0.00  0.00      PROA  
ATOM   2438  HN  PHE P 550     -20.314   2.546   0.262  0.00  0.00      PROA  
ATOM   2439  CA  PHE P 550     -19.184   1.326   1.620  0.00  0.00      PROA  
ATOM   2440  HA  PHE P 550     -19.769   0.664   2.241  0.00  0.00      PROA  
ATOM   2441  CB  PHE P 550     -18.722   0.388   0.499  0.00  0.00      PROA  
ATOM   2442  HB1 PHE P 550     -18.020  -0.332   0.971  0.00  0.00      PROA  
ATOM   2443  HB2 PHE P 550     -18.088   0.817  -0.307  0.00  0.00      PROA  
ATOM   2444  CG  PHE P 550     -19.766  -0.318  -0.197  0.00  0.00      PROA  
ATOM   2445  CD1 PHE P 550     -21.142  -0.266   0.055  0.00  0.00      PROA  
ATOM   2446  HD1 PHE P 550     -21.488   0.390   0.840  0.00  0.00      PROA  
ATOM   2447  CE1 PHE P 550     -22.000  -1.162  -0.671  0.00  0.00      PROA  
ATOM   2448  HE1 PHE P 550     -23.036  -1.057  -0.385  0.00  0.00      PROA  
ATOM   2449  CZ  PHE P 550     -21.494  -2.096  -1.618  0.00  0.00      PROA  
ATOM   2450  HZ  PHE P 550     -22.106  -2.820  -2.137  0.00  0.00      PROA  
ATOM   2451  CD2 PHE P 550     -19.301  -1.282  -1.079  0.00  0.00      PROA  
ATOM   2452  HD2 PHE P 550     -18.267  -1.541  -1.251  0.00  0.00      PROA  
ATOM   2453  CE2 PHE P 550     -20.158  -2.138  -1.788  0.00  0.00      PROA  
ATOM   2454  HE2 PHE P 550     -19.898  -2.885  -2.523  0.00  0.00      PROA  
ATOM   2455  C   PHE P 550     -17.975   1.800   2.431  0.00  0.00      PROA  
ATOM   2456  O   PHE P 550     -17.726   1.372   3.530  0.00  0.00      PROA  
ATOM   2457  N   ILE P 551     -17.273   2.836   1.936  0.00  0.00      PROA  
ATOM   2458  HN  ILE P 551     -17.700   3.336   1.187  0.00  0.00      PROA  
ATOM   2459  CA  ILE P 551     -16.110   3.420   2.664  0.00  0.00      PROA  
ATOM   2460  HA  ILE P 551     -15.442   2.585   2.810  0.00  0.00      PROA  
ATOM   2461  CB  ILE P 551     -15.365   4.360   1.779  0.00  0.00      PROA  
ATOM   2462  HB  ILE P 551     -15.993   5.242   1.529  0.00  0.00      PROA  
ATOM   2463  CG2 ILE P 551     -14.103   4.822   2.495  0.00  0.00      PROA  
ATOM   2464 HG21 ILE P 551     -14.305   5.448   3.391  0.00  0.00      PROA  
ATOM   2465 HG22 ILE P 551     -13.449   5.408   1.815  0.00  0.00      PROA  
ATOM   2466 HG23 ILE P 551     -13.614   3.883   2.834  0.00  0.00      PROA  
ATOM   2467  CG1 ILE P 551     -14.888   3.663   0.448  0.00  0.00      PROA  
ATOM   2468 HG11 ILE P 551     -15.774   3.184  -0.022  0.00  0.00      PROA  
ATOM   2469 HG12 ILE P 551     -14.205   2.831   0.723  0.00  0.00      PROA  
ATOM   2470  CD  ILE P 551     -14.270   4.631  -0.623  0.00  0.00      PROA  
ATOM   2471  HD1 ILE P 551     -13.361   5.162  -0.268  0.00  0.00      PROA  
ATOM   2472  HD2 ILE P 551     -15.089   5.332  -0.891  0.00  0.00      PROA  
ATOM   2473  HD3 ILE P 551     -14.035   4.065  -1.550  0.00  0.00      PROA  
ATOM   2474  C   ILE P 551     -16.516   4.076   3.989  0.00  0.00      PROA  
ATOM   2475  O   ILE P 551     -15.948   3.727   5.023  0.00  0.00      PROA  
ATOM   2476  N   TYR P 552     -17.569   4.959   3.938  0.00  0.00      PROA  
ATOM   2477  HN  TYR P 552     -18.142   4.948   3.122  0.00  0.00      PROA  
ATOM   2478  CA  TYR P 552     -18.227   5.531   5.143  0.00  0.00      PROA  
ATOM   2479  HA  TYR P 552     -17.551   6.267   5.551  0.00  0.00      PROA  
ATOM   2480  CB  TYR P 552     -19.518   6.450   4.875  0.00  0.00      PROA  
ATOM   2481  HB1 TYR P 552     -20.033   5.969   4.017  0.00  0.00      PROA  
ATOM   2482  HB2 TYR P 552     -19.151   7.437   4.520  0.00  0.00      PROA  
ATOM   2483  CG  TYR P 552     -20.428   6.718   6.014  0.00  0.00      PROA  
ATOM   2484  CD1 TYR P 552     -20.168   7.828   6.829  0.00  0.00      PROA  
ATOM   2485  HD1 TYR P 552     -19.338   8.500   6.666  0.00  0.00      PROA  
ATOM   2486  CE1 TYR P 552     -20.961   8.141   7.925  0.00  0.00      PROA  
ATOM   2487  HE1 TYR P 552     -20.792   9.047   8.487  0.00  0.00      PROA  
ATOM   2488  CZ  TYR P 552     -22.028   7.305   8.274  0.00  0.00      PROA  
ATOM   2489  OH  TYR P 552     -22.775   7.453   9.494  0.00  0.00      PROA  
ATOM   2490  HH  TYR P 552     -22.488   8.235   9.971  0.00  0.00      PROA  
ATOM   2491  CD2 TYR P 552     -21.510   5.809   6.306  0.00  0.00      PROA  
ATOM   2492  HD2 TYR P 552     -21.697   4.917   5.727  0.00  0.00      PROA  
ATOM   2493  CE2 TYR P 552     -22.243   6.154   7.495  0.00  0.00      PROA  
ATOM   2494  HE2 TYR P 552     -23.028   5.472   7.788  0.00  0.00      PROA  
ATOM   2495  C   TYR P 552     -18.435   4.519   6.243  0.00  0.00      PROA  
ATOM   2496  O   TYR P 552     -17.920   4.708   7.282  0.00  0.00      PROA  
ATOM   2497  N   GLU P 553     -19.144   3.371   5.903  0.00  0.00      PROA  
ATOM   2498  HN  GLU P 553     -19.309   3.221   4.931  0.00  0.00      PROA  
ATOM   2499  CA  GLU P 553     -19.575   2.373   6.846  0.00  0.00      PROA  
ATOM   2500  HA  GLU P 553     -20.244   2.774   7.592  0.00  0.00      PROA  
ATOM   2501  CB  GLU P 553     -20.265   1.136   6.170  0.00  0.00      PROA  
ATOM   2502  HB1 GLU P 553     -20.374   0.374   6.971  0.00  0.00      PROA  
ATOM   2503  HB2 GLU P 553     -19.675   0.670   5.352  0.00  0.00      PROA  
ATOM   2504  CG  GLU P 553     -21.728   1.309   5.587  0.00  0.00      PROA  
ATOM   2505  HG1 GLU P 553     -22.312   0.435   5.229  0.00  0.00      PROA  
ATOM   2506  HG2 GLU P 553     -21.743   2.009   4.724  0.00  0.00      PROA  
ATOM   2507  CD  GLU P 553     -22.672   2.008   6.523  0.00  0.00      PROA  
ATOM   2508  OE1 GLU P 553     -22.512   1.864   7.731  0.00  0.00      PROA  
ATOM   2509  OE2 GLU P 553     -23.477   2.856   6.005  0.00  0.00      PROA  
ATOM   2510  C   GLU P 553     -18.395   1.847   7.710  0.00  0.00      PROA  
ATOM   2511  O   GLU P 553     -18.614   1.823   8.919  0.00  0.00      PROA  
ATOM   2512  N   THR P 554     -17.180   1.469   7.175  0.00  0.00      PROA  
ATOM   2513  HN  THR P 554     -16.995   1.487   6.195  0.00  0.00      PROA  
ATOM   2514  CA  THR P 554     -16.138   0.897   8.070  0.00  0.00      PROA  
ATOM   2515  HA  THR P 554     -16.677   0.185   8.678  0.00  0.00      PROA  
ATOM   2516  CB  THR P 554     -15.042   0.034   7.309  0.00  0.00      PROA  
ATOM   2517  HB  THR P 554     -14.581   0.654   6.511  0.00  0.00      PROA  
ATOM   2518  OG1 THR P 554     -15.794  -1.077   6.813  0.00  0.00      PROA  
ATOM   2519  HG1 THR P 554     -15.143  -1.706   6.496  0.00  0.00      PROA  
ATOM   2520  CG2 THR P 554     -13.979  -0.542   8.216  0.00  0.00      PROA  
ATOM   2521 HG21 THR P 554     -13.190   0.146   8.589  0.00  0.00      PROA  
ATOM   2522 HG22 THR P 554     -13.511  -1.350   7.613  0.00  0.00      PROA  
ATOM   2523 HG23 THR P 554     -14.401  -0.978   9.146  0.00  0.00      PROA  
ATOM   2524  C   THR P 554     -15.397   1.972   8.910  0.00  0.00      PROA  
ATOM   2525  O   THR P 554     -15.077   1.783  10.053  0.00  0.00      PROA  
ATOM   2526  N   PHE P 555     -15.288   3.230   8.404  0.00  0.00      PROA  
ATOM   2527  HN  PHE P 555     -15.578   3.424   7.470  0.00  0.00      PROA  
ATOM   2528  CA  PHE P 555     -14.850   4.369   9.203  0.00  0.00      PROA  
ATOM   2529  HA  PHE P 555     -13.954   4.087   9.736  0.00  0.00      PROA  
ATOM   2530  CB  PHE P 555     -14.638   5.691   8.327  0.00  0.00      PROA  
ATOM   2531  HB1 PHE P 555     -14.501   6.659   8.854  0.00  0.00      PROA  
ATOM   2532  HB2 PHE P 555     -15.566   5.852   7.737  0.00  0.00      PROA  
ATOM   2533  CG  PHE P 555     -13.387   5.505   7.492  0.00  0.00      PROA  
ATOM   2534  CD1 PHE P 555     -12.147   5.574   8.172  0.00  0.00      PROA  
ATOM   2535  HD1 PHE P 555     -12.120   5.721   9.242  0.00  0.00      PROA  
ATOM   2536  CE1 PHE P 555     -10.901   5.581   7.547  0.00  0.00      PROA  
ATOM   2537  HE1 PHE P 555      -9.983   5.838   8.055  0.00  0.00      PROA  
ATOM   2538  CZ  PHE P 555     -10.891   5.257   6.221  0.00  0.00      PROA  
ATOM   2539  HZ  PHE P 555      -9.981   5.180   5.644  0.00  0.00      PROA  
ATOM   2540  CD2 PHE P 555     -13.289   5.276   6.152  0.00  0.00      PROA  
ATOM   2541  HD2 PHE P 555     -14.217   5.175   5.609  0.00  0.00      PROA  
ATOM   2542  CE2 PHE P 555     -12.079   5.046   5.464  0.00  0.00      PROA  
ATOM   2543  HE2 PHE P 555     -11.970   4.940   4.395  0.00  0.00      PROA  
ATOM   2544  C   PHE P 555     -15.854   4.545  10.351  0.00  0.00      PROA  
ATOM   2545  O   PHE P 555     -15.443   4.693  11.462  0.00  0.00      PROA  
ATOM   2546  N   TYR P 556     -17.135   4.584   9.975  0.00  0.00      PROA  
ATOM   2547  HN  TYR P 556     -17.267   4.562   8.987  0.00  0.00      PROA  
ATOM   2548  CA  TYR P 556     -18.161   4.761  10.962  0.00  0.00      PROA  
ATOM   2549  HA  TYR P 556     -17.967   5.726  11.405  0.00  0.00      PROA  
ATOM   2550  CB  TYR P 556     -19.498   5.071  10.193  0.00  0.00      PROA  
ATOM   2551  HB1 TYR P 556     -19.590   4.266   9.433  0.00  0.00      PROA  
ATOM   2552  HB2 TYR P 556     -19.310   6.048   9.699  0.00  0.00      PROA  
ATOM   2553  CG  TYR P 556     -20.688   5.188  11.054  0.00  0.00      PROA  
ATOM   2554  CD1 TYR P 556     -20.814   6.185  12.066  0.00  0.00      PROA  
ATOM   2555  HD1 TYR P 556     -19.950   6.817  12.207  0.00  0.00      PROA  
ATOM   2556  CE1 TYR P 556     -22.004   6.405  12.752  0.00  0.00      PROA  
ATOM   2557  HE1 TYR P 556     -22.085   7.231  13.443  0.00  0.00      PROA  
ATOM   2558  CZ  TYR P 556     -23.162   5.699  12.405  0.00  0.00      PROA  
ATOM   2559  OH  TYR P 556     -24.450   5.754  13.013  0.00  0.00      PROA  
ATOM   2560  HH  TYR P 556     -24.294   6.372  13.730  0.00  0.00      PROA  
ATOM   2561  CD2 TYR P 556     -21.875   4.570  10.642  0.00  0.00      PROA  
ATOM   2562  HD2 TYR P 556     -21.945   3.860   9.831  0.00  0.00      PROA  
ATOM   2563  CE2 TYR P 556     -23.090   4.828  11.310  0.00  0.00      PROA  
ATOM   2564  HE2 TYR P 556     -23.956   4.350  10.876  0.00  0.00      PROA  
ATOM   2565  C   TYR P 556     -18.225   3.728  12.058  0.00  0.00      PROA  
ATOM   2566  O   TYR P 556     -18.404   3.967  13.203  0.00  0.00      PROA  
ATOM   2567  N   LYS P 557     -18.035   2.456  11.716  0.00  0.00      PROA  
ATOM   2568  HN  LYS P 557     -18.018   2.129  10.774  0.00  0.00      PROA  
ATOM   2569  CA  LYS P 557     -17.916   1.304  12.671  0.00  0.00      PROA  
ATOM   2570  HA  LYS P 557     -18.764   1.298  13.339  0.00  0.00      PROA  
ATOM   2571  CB  LYS P 557     -18.001  -0.002  11.848  0.00  0.00      PROA  
ATOM   2572  HB1 LYS P 557     -17.222   0.079  11.060  0.00  0.00      PROA  
ATOM   2573  HB2 LYS P 557     -19.015  -0.102  11.406  0.00  0.00      PROA  
ATOM   2574  CG  LYS P 557     -17.638  -1.253  12.593  0.00  0.00      PROA  
ATOM   2575  HG1 LYS P 557     -16.602  -1.285  12.993  0.00  0.00      PROA  
ATOM   2576  HG2 LYS P 557     -17.668  -2.062  11.833  0.00  0.00      PROA  
ATOM   2577  CD  LYS P 557     -18.697  -1.549  13.675  0.00  0.00      PROA  
ATOM   2578  HD1 LYS P 557     -18.653  -0.716  14.409  0.00  0.00      PROA  
ATOM   2579  HD2 LYS P 557     -18.296  -2.432  14.217  0.00  0.00      PROA  
ATOM   2580  CE  LYS P 557     -20.149  -1.744  13.166  0.00  0.00      PROA  
ATOM   2581  HE1 LYS P 557     -20.116  -2.693  12.590  0.00  0.00      PROA  
ATOM   2582  HE2 LYS P 557     -20.552  -0.859  12.627  0.00  0.00      PROA  
ATOM   2583  NZ  LYS P 557     -21.000  -1.990  14.350  0.00  0.00      PROA  
ATOM   2584  HZ1 LYS P 557     -21.589  -2.843  14.274  0.00  0.00      PROA  
ATOM   2585  HZ2 LYS P 557     -21.429  -1.108  14.696  0.00  0.00      PROA  
ATOM   2586  HZ3 LYS P 557     -20.456  -2.192  15.213  0.00  0.00      PROA  
ATOM   2587  C   LYS P 557     -16.702   1.355  13.608  0.00  0.00      PROA  
ATOM   2588  O   LYS P 557     -16.752   0.962  14.744  0.00  0.00      PROA  
ATOM   2589  N   LEU P 558     -15.484   1.860  13.092  0.00  0.00      PROA  
ATOM   2590  HN  LEU P 558     -15.477   2.092  12.123  0.00  0.00      PROA  
ATOM   2591  CA  LEU P 558     -14.382   2.208  13.906  0.00  0.00      PROA  
ATOM   2592  HA  LEU P 558     -14.135   1.329  14.483  0.00  0.00      PROA  
ATOM   2593  CB  LEU P 558     -13.137   2.572  13.074  0.00  0.00      PROA  
ATOM   2594  HB1 LEU P 558     -12.700   3.489  13.524  0.00  0.00      PROA  
ATOM   2595  HB2 LEU P 558     -13.565   2.694  12.056  0.00  0.00      PROA  
ATOM   2596  CG  LEU P 558     -11.952   1.636  12.984  0.00  0.00      PROA  
ATOM   2597  HG  LEU P 558     -12.333   0.707  12.509  0.00  0.00      PROA  
ATOM   2598  CD1 LEU P 558     -10.904   2.190  11.987  0.00  0.00      PROA  
ATOM   2599 HD11 LEU P 558     -11.252   2.388  10.951  0.00  0.00      PROA  
ATOM   2600 HD12 LEU P 558     -10.117   1.414  11.875  0.00  0.00      PROA  
ATOM   2601 HD13 LEU P 558     -10.625   3.186  12.393  0.00  0.00      PROA  
ATOM   2602  CD2 LEU P 558     -11.257   1.316  14.343  0.00  0.00      PROA  
ATOM   2603 HD21 LEU P 558     -10.964   2.254  14.861  0.00  0.00      PROA  
ATOM   2604 HD22 LEU P 558     -10.361   0.680  14.177  0.00  0.00      PROA  
ATOM   2605 HD23 LEU P 558     -12.029   0.838  14.984  0.00  0.00      PROA  
ATOM   2606  C   LEU P 558     -14.694   3.428  14.833  0.00  0.00      PROA  
ATOM   2607  O   LEU P 558     -14.323   3.401  15.984  0.00  0.00      PROA  
ATOM   2608  N   VAL P 559     -15.439   4.368  14.387  0.00  0.00      PROA  
ATOM   2609  HN  VAL P 559     -15.878   4.461  13.497  0.00  0.00      PROA  
ATOM   2610  CA  VAL P 559     -15.789   5.495  15.379  0.00  0.00      PROA  
ATOM   2611  HA  VAL P 559     -14.866   5.817  15.837  0.00  0.00      PROA  
ATOM   2612  CB  VAL P 559     -16.456   6.634  14.662  0.00  0.00      PROA  
ATOM   2613  HB  VAL P 559     -17.218   6.253  13.950  0.00  0.00      PROA  
ATOM   2614  CG1 VAL P 559     -17.097   7.590  15.683  0.00  0.00      PROA  
ATOM   2615 HG11 VAL P 559     -16.358   7.846  16.472  0.00  0.00      PROA  
ATOM   2616 HG12 VAL P 559     -17.993   7.277  16.261  0.00  0.00      PROA  
ATOM   2617 HG13 VAL P 559     -17.420   8.571  15.274  0.00  0.00      PROA  
ATOM   2618  CG2 VAL P 559     -15.405   7.502  13.967  0.00  0.00      PROA  
ATOM   2619 HG21 VAL P 559     -14.543   7.627  14.656  0.00  0.00      PROA  
ATOM   2620 HG22 VAL P 559     -15.889   8.471  13.717  0.00  0.00      PROA  
ATOM   2621 HG23 VAL P 559     -15.145   7.005  13.008  0.00  0.00      PROA  
ATOM   2622  C   VAL P 559     -16.686   5.007  16.494  0.00  0.00      PROA  
ATOM   2623  O   VAL P 559     -16.550   5.323  17.690  0.00  0.00      PROA  
ATOM   2624  N   THR P 560     -17.602   4.132  16.160  0.00  0.00      PROA  
ATOM   2625  HN  THR P 560     -17.748   3.944  15.191  0.00  0.00      PROA  
ATOM   2626  CA  THR P 560     -18.451   3.458  17.128  0.00  0.00      PROA  
ATOM   2627  HA  THR P 560     -18.974   4.168  17.751  0.00  0.00      PROA  
ATOM   2628  CB  THR P 560     -19.476   2.576  16.491  0.00  0.00      PROA  
ATOM   2629  HB  THR P 560     -19.012   1.749  15.913  0.00  0.00      PROA  
ATOM   2630  OG1 THR P 560     -20.244   3.251  15.527  0.00  0.00      PROA  
ATOM   2631  HG1 THR P 560     -19.647   3.516  14.824  0.00  0.00      PROA  
ATOM   2632  CG2 THR P 560     -20.523   1.967  17.432  0.00  0.00      PROA  
ATOM   2633 HG21 THR P 560     -20.112   1.121  18.024  0.00  0.00      PROA  
ATOM   2634 HG22 THR P 560     -21.317   1.415  16.885  0.00  0.00      PROA  
ATOM   2635 HG23 THR P 560     -20.941   2.798  18.039  0.00  0.00      PROA  
ATOM   2636  C   THR P 560     -17.610   2.526  18.039  0.00  0.00      PROA  
ATOM   2637  O   THR P 560     -17.813   2.546  19.223  0.00  0.00      PROA  
ATOM   2638  N   ILE P 561     -16.742   1.681  17.535  0.00  0.00      PROA  
ATOM   2639  HN  ILE P 561     -16.712   1.492  16.557  0.00  0.00      PROA  
ATOM   2640  CA  ILE P 561     -15.870   0.900  18.408  0.00  0.00      PROA  
ATOM   2641  HA  ILE P 561     -16.525   0.451  19.139  0.00  0.00      PROA  
ATOM   2642  CB  ILE P 561     -15.113  -0.094  17.616  0.00  0.00      PROA  
ATOM   2643  HB  ILE P 561     -14.752   0.295  16.640  0.00  0.00      PROA  
ATOM   2644  CG2 ILE P 561     -13.804  -0.693  18.280  0.00  0.00      PROA  
ATOM   2645 HG21 ILE P 561     -14.086  -1.225  19.214  0.00  0.00      PROA  
ATOM   2646 HG22 ILE P 561     -13.054   0.113  18.428  0.00  0.00      PROA  
ATOM   2647 HG23 ILE P 561     -13.219  -1.428  17.687  0.00  0.00      PROA  
ATOM   2648  CG1 ILE P 561     -15.973  -1.380  17.325  0.00  0.00      PROA  
ATOM   2649 HG11 ILE P 561     -17.024  -1.117  17.080  0.00  0.00      PROA  
ATOM   2650 HG12 ILE P 561     -15.971  -1.968  18.268  0.00  0.00      PROA  
ATOM   2651  CD  ILE P 561     -15.409  -2.205  16.163  0.00  0.00      PROA  
ATOM   2652  HD1 ILE P 561     -15.921  -1.924  15.218  0.00  0.00      PROA  
ATOM   2653  HD2 ILE P 561     -15.739  -3.265  16.207  0.00  0.00      PROA  
ATOM   2654  HD3 ILE P 561     -14.299  -2.223  16.133  0.00  0.00      PROA  
ATOM   2655  C   ILE P 561     -14.945   1.690  19.258  0.00  0.00      PROA  
ATOM   2656  O   ILE P 561     -14.661   1.289  20.452  0.00  0.00      PROA  
ATOM   2657  N   PHE P 562     -14.457   2.805  18.807  0.00  0.00      PROA  
ATOM   2658  HN  PHE P 562     -14.722   3.036  17.874  0.00  0.00      PROA  
ATOM   2659  CA  PHE P 562     -13.777   3.806  19.571  0.00  0.00      PROA  
ATOM   2660  HA  PHE P 562     -13.051   3.210  20.104  0.00  0.00      PROA  
ATOM   2661  CB  PHE P 562     -13.193   4.897  18.617  0.00  0.00      PROA  
ATOM   2662  HB1 PHE P 562     -13.997   5.561  18.231  0.00  0.00      PROA  
ATOM   2663  HB2 PHE P 562     -12.630   4.494  17.749  0.00  0.00      PROA  
ATOM   2664  CG  PHE P 562     -12.327   5.771  19.329  0.00  0.00      PROA  
ATOM   2665  CD1 PHE P 562     -12.439   7.164  19.240  0.00  0.00      PROA  
ATOM   2666  HD1 PHE P 562     -13.323   7.506  18.722  0.00  0.00      PROA  
ATOM   2667  CE1 PHE P 562     -11.640   8.009  19.997  0.00  0.00      PROA  
ATOM   2668  HE1 PHE P 562     -11.724   9.071  19.820  0.00  0.00      PROA  
ATOM   2669  CZ  PHE P 562     -10.481   7.507  20.643  0.00  0.00      PROA  
ATOM   2670  HZ  PHE P 562      -9.717   8.122  21.097  0.00  0.00      PROA  
ATOM   2671  CD2 PHE P 562     -11.235   5.186  20.063  0.00  0.00      PROA  
ATOM   2672  HD2 PHE P 562     -11.034   4.125  20.101  0.00  0.00      PROA  
ATOM   2673  CE2 PHE P 562     -10.341   6.081  20.742  0.00  0.00      PROA  
ATOM   2674  HE2 PHE P 562      -9.463   5.660  21.208  0.00  0.00      PROA  
ATOM   2675  C   PHE P 562     -14.709   4.522  20.675  0.00  0.00      PROA  
ATOM   2676  O   PHE P 562     -14.317   4.874  21.790  0.00  0.00      PROA  
ATOM   2677  N   GLN P 563     -16.037   4.687  20.355  0.00  0.00      PROA  
ATOM   2678  HN  GLN P 563     -16.487   4.524  19.481  0.00  0.00      PROA  
ATOM   2679  CA  GLN P 563     -16.878   5.064  21.445  0.00  0.00      PROA  
ATOM   2680  HA  GLN P 563     -16.415   5.913  21.925  0.00  0.00      PROA  
ATOM   2681  CB  GLN P 563     -18.343   5.474  21.014  0.00  0.00      PROA  
ATOM   2682  HB1 GLN P 563     -18.840   5.886  21.919  0.00  0.00      PROA  
ATOM   2683  HB2 GLN P 563     -18.987   4.627  20.697  0.00  0.00      PROA  
ATOM   2684  CG  GLN P 563     -18.468   6.596  19.991  0.00  0.00      PROA  
ATOM   2685  HG1 GLN P 563     -19.467   7.074  20.081  0.00  0.00      PROA  
ATOM   2686  HG2 GLN P 563     -18.353   6.199  18.960  0.00  0.00      PROA  
ATOM   2687  CD  GLN P 563     -17.458   7.731  20.187  0.00  0.00      PROA  
ATOM   2688  OE1 GLN P 563     -17.806   8.723  20.889  0.00  0.00      PROA  
ATOM   2689  NE2 GLN P 563     -16.221   7.680  19.627  0.00  0.00      PROA  
ATOM   2690 HE21 GLN P 563     -15.992   6.782  19.251  0.00  0.00      PROA  
ATOM   2691 HE22 GLN P 563     -15.471   8.312  19.823  0.00  0.00      PROA  
ATOM   2692  C   GLN P 563     -17.015   3.998  22.564  0.00  0.00      PROA  
ATOM   2693  O   GLN P 563     -17.009   4.339  23.776  0.00  0.00      PROA  
ATOM   2694  N   ASP P 564     -17.087   2.736  22.223  0.00  0.00      PROA  
ATOM   2695  HN  ASP P 564     -17.112   2.321  21.317  0.00  0.00      PROA  
ATOM   2696  CA  ASP P 564     -17.220   1.689  23.253  0.00  0.00      PROA  
ATOM   2697  HA  ASP P 564     -17.931   2.115  23.945  0.00  0.00      PROA  
ATOM   2698  CB  ASP P 564     -17.804   0.389  22.513  0.00  0.00      PROA  
ATOM   2699  HB1 ASP P 564     -17.576  -0.499  23.141  0.00  0.00      PROA  
ATOM   2700  HB2 ASP P 564     -17.384   0.180  21.506  0.00  0.00      PROA  
ATOM   2701  CG  ASP P 564     -19.280   0.468  22.460  0.00  0.00      PROA  
ATOM   2702  OD1 ASP P 564     -19.897   1.246  23.245  0.00  0.00      PROA  
ATOM   2703  OD2 ASP P 564     -19.911  -0.362  21.757  0.00  0.00      PROA  
ATOM   2704  C   ASP P 564     -15.934   1.403  24.059  0.00  0.00      PROA  
ATOM   2705  O   ASP P 564     -16.022   0.954  25.232  0.00  0.00      PROA  
ATOM   2706  N   HSD P 565     -14.739   1.638  23.462  0.00  0.00      PROA  
ATOM   2707  HN  HSD P 565     -14.749   1.870  22.492  0.00  0.00      PROA  
ATOM   2708  CA  HSD P 565     -13.491   1.311  24.095  0.00  0.00      PROA  
ATOM   2709  HA  HSD P 565     -13.687   1.280  25.156  0.00  0.00      PROA  
ATOM   2710  CB  HSD P 565     -12.928  -0.055  23.572  0.00  0.00      PROA  
ATOM   2711  HB1 HSD P 565     -11.941  -0.255  24.042  0.00  0.00      PROA  
ATOM   2712  HB2 HSD P 565     -12.770   0.076  22.480  0.00  0.00      PROA  
ATOM   2713  ND1 HSD P 565     -14.440  -1.598  24.942  0.00  0.00      PROA  
ATOM   2714  HD1 HSD P 565     -14.216  -1.161  25.813  0.00  0.00      PROA  
ATOM   2715  CG  HSD P 565     -13.939  -1.143  23.780  0.00  0.00      PROA  
ATOM   2716  CE1 HSD P 565     -15.312  -2.561  24.681  0.00  0.00      PROA  
ATOM   2717  HE1 HSD P 565     -15.952  -3.172  25.317  0.00  0.00      PROA  
ATOM   2718  NE2 HSD P 565     -15.428  -2.767  23.429  0.00  0.00      PROA  
ATOM   2719  CD2 HSD P 565     -14.616  -1.852  22.846  0.00  0.00      PROA  
ATOM   2720  HD2 HSD P 565     -14.456  -1.810  21.775  0.00  0.00      PROA  
ATOM   2721  C   HSD P 565     -12.447   2.427  23.938  0.00  0.00      PROA  
ATOM   2722  O   HSD P 565     -11.596   2.252  23.127  0.00  0.00      PROA  
ATOM   2723  N   PRO P 566     -12.439   3.559  24.628  0.00  0.00      PROA  
ATOM   2724  CD  PRO P 566     -13.691   4.023  25.284  0.00  0.00      PROA  
ATOM   2725  HD1 PRO P 566     -13.790   3.413  26.208  0.00  0.00      PROA  
ATOM   2726  HD2 PRO P 566     -14.601   3.835  24.676  0.00  0.00      PROA  
ATOM   2727  CA  PRO P 566     -11.363   4.500  24.920  0.00  0.00      PROA  
ATOM   2728  HA  PRO P 566     -11.220   4.942  23.945  0.00  0.00      PROA  
ATOM   2729  CB  PRO P 566     -12.048   5.574  25.830  0.00  0.00      PROA  
ATOM   2730  HB1 PRO P 566     -11.533   6.504  25.507  0.00  0.00      PROA  
ATOM   2731  HB2 PRO P 566     -11.745   5.390  26.883  0.00  0.00      PROA  
ATOM   2732  CG  PRO P 566     -13.466   5.498  25.514  0.00  0.00      PROA  
ATOM   2733  HG1 PRO P 566     -14.134   6.001  26.246  0.00  0.00      PROA  
ATOM   2734  HG2 PRO P 566     -13.463   6.056  24.553  0.00  0.00      PROA  
ATOM   2735  C   PRO P 566     -10.013   3.940  25.337  0.00  0.00      PROA  
ATOM   2736  O   PRO P 566      -9.932   2.775  25.802  0.00  0.00      PROA  
ATOM   2737  N   LEU P 567      -8.987   4.759  25.330  0.00  0.00      PROA  
ATOM   2738  HN  LEU P 567      -9.076   5.668  24.930  0.00  0.00      PROA  
ATOM   2739  CA  LEU P 567      -7.605   4.340  25.398  0.00  0.00      PROA  
ATOM   2740  HA  LEU P 567      -7.543   3.283  25.187  0.00  0.00      PROA  
ATOM   2741  CB  LEU P 567      -6.640   5.077  24.417  0.00  0.00      PROA  
ATOM   2742  HB1 LEU P 567      -5.684   4.514  24.475  0.00  0.00      PROA  
ATOM   2743  HB2 LEU P 567      -6.550   6.074  24.900  0.00  0.00      PROA  
ATOM   2744  CG  LEU P 567      -7.180   5.266  23.012  0.00  0.00      PROA  
ATOM   2745  HG  LEU P 567      -8.182   5.745  22.988  0.00  0.00      PROA  
ATOM   2746  CD1 LEU P 567      -6.212   6.127  22.179  0.00  0.00      PROA  
ATOM   2747 HD11 LEU P 567      -6.792   6.333  21.255  0.00  0.00      PROA  
ATOM   2748 HD12 LEU P 567      -5.300   5.558  21.899  0.00  0.00      PROA  
ATOM   2749 HD13 LEU P 567      -5.868   7.090  22.611  0.00  0.00      PROA  
ATOM   2750  CD2 LEU P 567      -7.371   3.900  22.286  0.00  0.00      PROA  
ATOM   2751 HD21 LEU P 567      -7.645   4.006  21.214  0.00  0.00      PROA  
ATOM   2752 HD22 LEU P 567      -8.045   3.284  22.919  0.00  0.00      PROA  
ATOM   2753 HD23 LEU P 567      -6.393   3.373  22.311  0.00  0.00      PROA  
ATOM   2754  C   LEU P 567      -7.043   4.420  26.804  0.00  0.00      PROA  
ATOM   2755  O   LEU P 567      -7.506   5.171  27.607  0.00  0.00      PROA  
ATOM   2756  N   GLN P 568      -6.051   3.511  27.079  0.00  0.00      PROA  
ATOM   2757  HN  GLN P 568      -5.685   2.874  26.405  0.00  0.00      PROA  
ATOM   2758  CA  GLN P 568      -5.439   3.429  28.355  0.00  0.00      PROA  
ATOM   2759  HA  GLN P 568      -5.884   4.079  29.095  0.00  0.00      PROA  
ATOM   2760  CB  GLN P 568      -5.535   1.903  28.744  0.00  0.00      PROA  
ATOM   2761  HB1 GLN P 568      -5.194   1.424  27.801  0.00  0.00      PROA  
ATOM   2762  HB2 GLN P 568      -6.626   1.705  28.814  0.00  0.00      PROA  
ATOM   2763  CG  GLN P 568      -4.708   1.375  29.969  0.00  0.00      PROA  
ATOM   2764  HG1 GLN P 568      -3.674   1.103  29.669  0.00  0.00      PROA  
ATOM   2765  HG2 GLN P 568      -5.156   0.416  30.306  0.00  0.00      PROA  
ATOM   2766  CD  GLN P 568      -4.735   2.325  31.178  0.00  0.00      PROA  
ATOM   2767  OE1 GLN P 568      -3.839   3.115  31.478  0.00  0.00      PROA  
ATOM   2768  NE2 GLN P 568      -5.870   2.244  31.936  0.00  0.00      PROA  
ATOM   2769 HE21 GLN P 568      -6.520   1.510  31.740  0.00  0.00      PROA  
ATOM   2770 HE22 GLN P 568      -6.105   2.863  32.685  0.00  0.00      PROA  
ATOM   2771  C   GLN P 568      -3.989   3.855  28.237  0.00  0.00      PROA  
ATOM   2772  O   GLN P 568      -3.205   3.144  27.644  0.00  0.00      PROA  
ATOM   2773  N   LYS P 569      -3.730   5.067  28.725  0.00  0.00      PROA  
ATOM   2774  HN  LYS P 569      -4.443   5.579  29.197  0.00  0.00      PROA  
ATOM   2775  CA  LYS P 569      -2.418   5.691  28.479  0.00  0.00      PROA  
ATOM   2776  HA  LYS P 569      -1.866   5.227  27.674  0.00  0.00      PROA  
ATOM   2777  CB  LYS P 569      -2.635   7.128  28.212  0.00  0.00      PROA  
ATOM   2778  HB1 LYS P 569      -1.690   7.606  27.877  0.00  0.00      PROA  
ATOM   2779  HB2 LYS P 569      -2.843   7.636  29.178  0.00  0.00      PROA  
ATOM   2780  CG  LYS P 569      -3.816   7.490  27.338  0.00  0.00      PROA  
ATOM   2781  HG1 LYS P 569      -4.023   8.581  27.375  0.00  0.00      PROA  
ATOM   2782  HG2 LYS P 569      -4.777   7.169  27.793  0.00  0.00      PROA  
ATOM   2783  CD  LYS P 569      -3.772   6.879  25.880  0.00  0.00      PROA  
ATOM   2784  HD1 LYS P 569      -4.694   7.231  25.370  0.00  0.00      PROA  
ATOM   2785  HD2 LYS P 569      -3.754   5.769  25.887  0.00  0.00      PROA  
ATOM   2786  CE  LYS P 569      -2.650   7.422  24.962  0.00  0.00      PROA  
ATOM   2787  HE1 LYS P 569      -2.927   7.359  23.888  0.00  0.00      PROA  
ATOM   2788  HE2 LYS P 569      -1.678   6.917  25.148  0.00  0.00      PROA  
ATOM   2789  NZ  LYS P 569      -2.375   8.889  25.152  0.00  0.00      PROA  
ATOM   2790  HZ1 LYS P 569      -1.516   8.990  25.730  0.00  0.00      PROA  
ATOM   2791  HZ2 LYS P 569      -3.225   9.379  25.499  0.00  0.00      PROA  
ATOM   2792  HZ3 LYS P 569      -2.142   9.385  24.268  0.00  0.00      PROA  
ATOM   2793  C   LYS P 569      -1.463   5.668  29.740  0.00  0.00      PROA  
ATOM   2794  O   LYS P 569      -0.406   6.308  29.674  0.00  0.00      PROA  
ATOM   2795  N   ASN P 570      -1.755   4.921  30.771  0.00  0.00      PROA  
ATOM   2796  HN  ASN P 570      -2.642   4.467  30.794  0.00  0.00      PROA  
ATOM   2797  CA  ASN P 570      -0.901   4.999  31.967  0.00  0.00      PROA  
ATOM   2798  HA  ASN P 570       0.000   5.553  31.749  0.00  0.00      PROA  
ATOM   2799  CB  ASN P 570      -1.647   5.838  33.027  0.00  0.00      PROA  
ATOM   2800  HB1 ASN P 570      -0.953   5.794  33.893  0.00  0.00      PROA  
ATOM   2801  HB2 ASN P 570      -2.663   5.461  33.272  0.00  0.00      PROA  
ATOM   2802  CG  ASN P 570      -1.775   7.286  32.653  0.00  0.00      PROA  
ATOM   2803  OD1 ASN P 570      -2.924   7.694  32.557  0.00  0.00      PROA  
ATOM   2804  ND2 ASN P 570      -0.677   8.079  32.526  0.00  0.00      PROA  
ATOM   2805 HD21 ASN P 570       0.197   7.643  32.743  0.00  0.00      PROA  
ATOM   2806 HD22 ASN P 570      -0.835   9.060  32.414  0.00  0.00      PROA  
ATOM   2807  C   ASN P 570      -0.583   3.533  32.355  0.00  0.00      PROA  
ATOM   2808  O   ASN P 570      -0.743   3.106  33.469  0.00  0.00      PROA  
ATOM   2809  N   TYR P 571      -0.439   2.698  31.377  0.00  0.00      PROA  
ATOM   2810  HN  TYR P 571      -0.517   3.050  30.447  0.00  0.00      PROA  
ATOM   2811  CA  TYR P 571      -0.236   1.289  31.667  0.00  0.00      PROA  
ATOM   2812  HA  TYR P 571      -1.038   1.005  32.331  0.00  0.00      PROA  
ATOM   2813  CB  TYR P 571      -0.336   0.380  30.360  0.00  0.00      PROA  
ATOM   2814  HB1 TYR P 571       0.636   0.362  29.821  0.00  0.00      PROA  
ATOM   2815  HB2 TYR P 571      -1.049   0.781  29.609  0.00  0.00      PROA  
ATOM   2816  CG  TYR P 571      -0.953  -0.926  30.615  0.00  0.00      PROA  
ATOM   2817  CD1 TYR P 571      -2.283  -1.098  30.981  0.00  0.00      PROA  
ATOM   2818  HD1 TYR P 571      -2.926  -0.245  31.143  0.00  0.00      PROA  
ATOM   2819  CE1 TYR P 571      -2.815  -2.377  31.294  0.00  0.00      PROA  
ATOM   2820  HE1 TYR P 571      -3.829  -2.542  31.626  0.00  0.00      PROA  
ATOM   2821  CZ  TYR P 571      -2.021  -3.492  31.106  0.00  0.00      PROA  
ATOM   2822  OH  TYR P 571      -2.558  -4.762  31.111  0.00  0.00      PROA  
ATOM   2823  HH  TYR P 571      -3.489  -4.716  31.340  0.00  0.00      PROA  
ATOM   2824  CD2 TYR P 571      -0.190  -2.081  30.532  0.00  0.00      PROA  
ATOM   2825  HD2 TYR P 571       0.864  -1.960  30.328  0.00  0.00      PROA  
ATOM   2826  CE2 TYR P 571      -0.624  -3.442  30.793  0.00  0.00      PROA  
ATOM   2827  HE2 TYR P 571       0.064  -4.260  30.636  0.00  0.00      PROA  
ATOM   2828  C   TYR P 571       1.019   0.987  32.514  0.00  0.00      PROA  
ATOM   2829  O   TYR P 571       2.031   1.668  32.558  0.00  0.00      PROA  
ATOM   2830  N   ASP P 572       0.999  -0.133  33.180  0.00  0.00      PROA  
ATOM   2831  HN  ASP P 572       0.318  -0.821  32.942  0.00  0.00      PROA  
ATOM   2832  CA  ASP P 572       2.125  -0.621  33.953  0.00  0.00      PROA  
ATOM   2833  HA  ASP P 572       2.330   0.109  34.722  0.00  0.00      PROA  
ATOM   2834  CB  ASP P 572       1.618  -1.851  34.731  0.00  0.00      PROA  
ATOM   2835  HB1 ASP P 572       2.380  -2.147  35.484  0.00  0.00      PROA  
ATOM   2836  HB2 ASP P 572       1.485  -2.679  34.003  0.00  0.00      PROA  
ATOM   2837  CG  ASP P 572       0.442  -1.616  35.575  0.00  0.00      PROA  
ATOM   2838  OD1 ASP P 572      -0.186  -2.676  35.942  0.00  0.00      PROA  
ATOM   2839  OD2 ASP P 572       0.133  -0.505  36.057  0.00  0.00      PROA  
ATOM   2840  C   ASP P 572       3.431  -0.860  33.172  0.00  0.00      PROA  
ATOM   2841  O   ASP P 572       3.482  -1.443  32.069  0.00  0.00      PROA  
ATOM   2842  N   HSD P 573       4.571  -0.500  33.664  0.00  0.00      PROA  
ATOM   2843  HN  HSD P 573       4.642  -0.005  34.527  0.00  0.00      PROA  
ATOM   2844  CA  HSD P 573       5.855  -0.996  33.249  0.00  0.00      PROA  
ATOM   2845  HA  HSD P 573       5.938  -0.819  32.186  0.00  0.00      PROA  
ATOM   2846  CB  HSD P 573       6.972  -0.277  34.058  0.00  0.00      PROA  
ATOM   2847  HB1 HSD P 573       7.971  -0.637  33.733  0.00  0.00      PROA  
ATOM   2848  HB2 HSD P 573       6.924  -0.506  35.144  0.00  0.00      PROA  
ATOM   2849  ND1 HSD P 573       7.376   1.816  32.838  0.00  0.00      PROA  
ATOM   2850  HD1 HSD P 573       7.560   1.347  31.975  0.00  0.00      PROA  
ATOM   2851  CG  HSD P 573       6.947   1.232  33.981  0.00  0.00      PROA  
ATOM   2852  CE1 HSD P 573       7.525   3.139  33.072  0.00  0.00      PROA  
ATOM   2853  HE1 HSD P 573       7.827   3.869  32.322  0.00  0.00      PROA  
ATOM   2854  NE2 HSD P 573       7.193   3.393  34.296  0.00  0.00      PROA  
ATOM   2855  CD2 HSD P 573       6.813   2.217  34.910  0.00  0.00      PROA  
ATOM   2856  HD2 HSD P 573       6.588   2.146  35.967  0.00  0.00      PROA  
ATOM   2857  C   HSD P 573       6.047  -2.489  33.435  0.00  0.00      PROA  
ATOM   2858  O   HSD P 573       6.423  -3.178  32.497  0.00  0.00      PROA  
ATOM   2859  N   ASP P 574       5.483  -3.103  34.490  0.00  0.00      PROA  
ATOM   2860  HN  ASP P 574       4.985  -2.656  35.229  0.00  0.00      PROA  
ATOM   2861  CA  ASP P 574       5.689  -4.481  34.693  0.00  0.00      PROA  
ATOM   2862  HA  ASP P 574       6.653  -4.804  34.330  0.00  0.00      PROA  
ATOM   2863  CB  ASP P 574       5.741  -4.915  36.188  0.00  0.00      PROA  
ATOM   2864  HB1 ASP P 574       5.771  -6.024  36.246  0.00  0.00      PROA  
ATOM   2865  HB2 ASP P 574       4.962  -4.555  36.893  0.00  0.00      PROA  
ATOM   2866  CG  ASP P 574       7.029  -4.455  36.855  0.00  0.00      PROA  
ATOM   2867  OD1 ASP P 574       7.886  -3.629  36.391  0.00  0.00      PROA  
ATOM   2868  OD2 ASP P 574       7.219  -5.004  38.005  0.00  0.00      PROA  
ATOM   2869  C   ASP P 574       4.579  -5.268  34.145  0.00  0.00      PROA  
ATOM   2870  O   ASP P 574       3.401  -4.865  34.303  0.00  0.00      PROA  
ATOM   2871  N   VAL P 575       4.862  -6.401  33.484  0.00  0.00      PROA  
ATOM   2872  HN  VAL P 575       5.798  -6.744  33.479  0.00  0.00      PROA  
ATOM   2873  CA  VAL P 575       3.793  -7.278  33.106  0.00  0.00      PROA  
ATOM   2874  HA  VAL P 575       3.172  -6.692  32.445  0.00  0.00      PROA  
ATOM   2875  CB  VAL P 575       4.407  -8.409  32.323  0.00  0.00      PROA  
ATOM   2876  HB  VAL P 575       3.613  -8.931  31.747  0.00  0.00      PROA  
ATOM   2877  CG1 VAL P 575       5.333  -7.772  31.278  0.00  0.00      PROA  
ATOM   2878 HG11 VAL P 575       5.607  -8.537  30.520  0.00  0.00      PROA  
ATOM   2879 HG12 VAL P 575       6.294  -7.471  31.747  0.00  0.00      PROA  
ATOM   2880 HG13 VAL P 575       4.826  -6.896  30.820  0.00  0.00      PROA  
ATOM   2881  CG2 VAL P 575       5.159  -9.494  33.145  0.00  0.00      PROA  
ATOM   2882 HG21 VAL P 575       4.555 -10.020  33.914  0.00  0.00      PROA  
ATOM   2883 HG22 VAL P 575       6.049  -9.038  33.629  0.00  0.00      PROA  
ATOM   2884 HG23 VAL P 575       5.570 -10.271  32.465  0.00  0.00      PROA  
ATOM   2885  C   VAL P 575       2.937  -7.750  34.316  0.00  0.00      PROA  
ATOM   2886  O   VAL P 575       3.423  -7.940  35.402  0.00  0.00      PROA  
ATOM   2887  N   LEU P 576       1.602  -7.987  34.032  0.00  0.00      PROA  
ATOM   2888  HN  LEU P 576       1.383  -8.015  33.059  0.00  0.00      PROA  
ATOM   2889  CA  LEU P 576       0.569  -8.487  34.925  0.00  0.00      PROA  
ATOM   2890  HA  LEU P 576       0.497  -7.955  35.862  0.00  0.00      PROA  
ATOM   2891  CB  LEU P 576      -0.922  -8.364  34.327  0.00  0.00      PROA  
ATOM   2892  HB1 LEU P 576      -1.541  -8.909  35.071  0.00  0.00      PROA  
ATOM   2893  HB2 LEU P 576      -0.992  -8.768  33.294  0.00  0.00      PROA  
ATOM   2894  CG  LEU P 576      -1.634  -7.018  34.371  0.00  0.00      PROA  
ATOM   2895  HG  LEU P 576      -1.557  -6.634  35.410  0.00  0.00      PROA  
ATOM   2896  CD1 LEU P 576      -0.933  -6.008  33.486  0.00  0.00      PROA  
ATOM   2897 HD11 LEU P 576      -1.344  -4.989  33.317  0.00  0.00      PROA  
ATOM   2898 HD12 LEU P 576      -0.570  -6.397  32.511  0.00  0.00      PROA  
ATOM   2899 HD13 LEU P 576       0.072  -5.769  33.895  0.00  0.00      PROA  
ATOM   2900  CD2 LEU P 576      -3.092  -7.096  33.880  0.00  0.00      PROA  
ATOM   2901 HD21 LEU P 576      -3.104  -7.646  32.915  0.00  0.00      PROA  
ATOM   2902 HD22 LEU P 576      -3.537  -6.079  33.835  0.00  0.00      PROA  
ATOM   2903 HD23 LEU P 576      -3.764  -7.720  34.507  0.00  0.00      PROA  
ATOM   2904  C   LEU P 576       0.786 -10.000  35.344  0.00  0.00      PROA  
ATOM   2905  O   LEU P 576       1.225 -10.876  34.566  0.00  0.00      PROA  
ATOM   2906  N   THR P 577       0.288 -10.368  36.549  0.00  0.00      PROA  
ATOM   2907  HN  THR P 577      -0.125  -9.710  37.173  0.00  0.00      PROA  
ATOM   2908  CA  THR P 577       0.503 -11.616  37.262  0.00  0.00      PROA  
ATOM   2909  HA  THR P 577       1.534 -11.905  37.122  0.00  0.00      PROA  
ATOM   2910  CB  THR P 577       0.324 -11.536  38.740  0.00  0.00      PROA  
ATOM   2911  HB  THR P 577       0.415 -12.523  39.241  0.00  0.00      PROA  
ATOM   2912  OG1 THR P 577      -0.865 -10.822  39.089  0.00  0.00      PROA  
ATOM   2913  HG1 THR P 577      -1.585 -11.268  38.637  0.00  0.00      PROA  
ATOM   2914  CG2 THR P 577       1.357 -10.702  39.420  0.00  0.00      PROA  
ATOM   2915 HG21 THR P 577       1.063 -10.471  40.466  0.00  0.00      PROA  
ATOM   2916 HG22 THR P 577       1.466  -9.716  38.921  0.00  0.00      PROA  
ATOM   2917 HG23 THR P 577       2.296 -11.283  39.301  0.00  0.00      PROA  
ATOM   2918  C   THR P 577      -0.274 -12.718  36.621  0.00  0.00      PROA  
ATOM   2919  O   THR P 577      -1.451 -12.676  36.333  0.00  0.00      PROA  
ATOM   2920  N   THR P 578       0.575 -13.832  36.501  0.00  0.00      PROA  
ATOM   2921  HN  THR P 578       1.538 -13.762  36.750  0.00  0.00      PROA  
ATOM   2922  CA  THR P 578      -0.005 -15.043  35.991  0.00  0.00      PROA  
ATOM   2923  HA  THR P 578      -0.523 -14.790  35.077  0.00  0.00      PROA  
ATOM   2924  CB  THR P 578       1.099 -16.001  35.449  0.00  0.00      PROA  
ATOM   2925  HB  THR P 578       0.604 -16.980  35.271  0.00  0.00      PROA  
ATOM   2926  OG1 THR P 578       2.169 -16.185  36.345  0.00  0.00      PROA  
ATOM   2927  HG1 THR P 578       2.663 -16.895  35.929  0.00  0.00      PROA  
ATOM   2928  CG2 THR P 578       1.708 -15.351  34.127  0.00  0.00      PROA  
ATOM   2929 HG21 THR P 578       2.275 -16.150  33.603  0.00  0.00      PROA  
ATOM   2930 HG22 THR P 578       2.500 -14.579  34.240  0.00  0.00      PROA  
ATOM   2931 HG23 THR P 578       0.938 -14.974  33.420  0.00  0.00      PROA  
ATOM   2932  C   THR P 578      -1.083 -15.686  36.883  0.00  0.00      PROA  
ATOM   2933  O   THR P 578      -1.093 -15.635  38.108  0.00  0.00      PROA  
ATOM   2934  N   PRO P 579      -2.145 -16.384  36.369  0.00  0.00      PROA  
ATOM   2935  CD  PRO P 579      -2.657 -17.589  37.079  0.00  0.00      PROA  
ATOM   2936  HD1 PRO P 579      -3.451 -17.315  37.806  0.00  0.00      PROA  
ATOM   2937  HD2 PRO P 579      -1.851 -18.207  37.530  0.00  0.00      PROA  
ATOM   2938  CA  PRO P 579      -2.589 -16.388  34.998  0.00  0.00      PROA  
ATOM   2939  HA  PRO P 579      -1.789 -16.767  34.380  0.00  0.00      PROA  
ATOM   2940  CB  PRO P 579      -3.764 -17.426  35.000  0.00  0.00      PROA  
ATOM   2941  HB1 PRO P 579      -4.126 -17.887  34.056  0.00  0.00      PROA  
ATOM   2942  HB2 PRO P 579      -4.671 -16.905  35.375  0.00  0.00      PROA  
ATOM   2943  CG  PRO P 579      -3.336 -18.496  35.987  0.00  0.00      PROA  
ATOM   2944  HG1 PRO P 579      -4.256 -19.005  36.348  0.00  0.00      PROA  
ATOM   2945  HG2 PRO P 579      -2.601 -19.167  35.494  0.00  0.00      PROA  
ATOM   2946  C   PRO P 579      -3.144 -15.057  34.517  0.00  0.00      PROA  
ATOM   2947  O   PRO P 579      -3.941 -14.458  35.224  0.00  0.00      PROA  
ATOM   2948  N   LYS P 580      -2.755 -14.563  33.337  0.00  0.00      PROA  
ATOM   2949  HN  LYS P 580      -2.193 -15.088  32.702  0.00  0.00      PROA  
ATOM   2950  CA  LYS P 580      -3.261 -13.349  32.679  0.00  0.00      PROA  
ATOM   2951  HA  LYS P 580      -2.768 -12.599  33.280  0.00  0.00      PROA  
ATOM   2952  CB  LYS P 580      -2.722 -13.292  31.178  0.00  0.00      PROA  
ATOM   2953  HB1 LYS P 580      -3.201 -12.553  30.501  0.00  0.00      PROA  
ATOM   2954  HB2 LYS P 580      -3.016 -14.229  30.659  0.00  0.00      PROA  
ATOM   2955  CG  LYS P 580      -1.206 -13.077  31.136  0.00  0.00      PROA  
ATOM   2956  HG1 LYS P 580      -0.956 -13.030  30.055  0.00  0.00      PROA  
ATOM   2957  HG2 LYS P 580      -0.763 -14.049  31.443  0.00  0.00      PROA  
ATOM   2958  CD  LYS P 580      -0.598 -11.894  31.989  0.00  0.00      PROA  
ATOM   2959  HD1 LYS P 580      -0.463 -12.200  33.048  0.00  0.00      PROA  
ATOM   2960  HD2 LYS P 580      -1.150 -10.941  31.843  0.00  0.00      PROA  
ATOM   2961  CE  LYS P 580       0.830 -11.378  31.563  0.00  0.00      PROA  
ATOM   2962  HE1 LYS P 580       1.664 -12.112  31.603  0.00  0.00      PROA  
ATOM   2963  HE2 LYS P 580       1.139 -10.497  32.164  0.00  0.00      PROA  
ATOM   2964  NZ  LYS P 580       0.794 -10.883  30.180  0.00  0.00      PROA  
ATOM   2965  HZ1 LYS P 580      -0.034 -10.359  29.832  0.00  0.00      PROA  
ATOM   2966  HZ2 LYS P 580       0.938 -11.776  29.665  0.00  0.00      PROA  
ATOM   2967  HZ3 LYS P 580       1.541 -10.211  29.912  0.00  0.00      PROA  
ATOM   2968  C   LYS P 580      -4.747 -13.125  32.766  0.00  0.00      PROA  
ATOM   2969  O   LYS P 580      -5.477 -14.118  32.731  0.00  0.00      PROA  
ATOM   2970  N   PRO P 581      -5.336 -11.961  32.815  0.00  0.00      PROA  
ATOM   2971  CD  PRO P 581      -4.731 -10.676  32.974  0.00  0.00      PROA  
ATOM   2972  HD1 PRO P 581      -4.784 -10.105  32.023  0.00  0.00      PROA  
ATOM   2973  HD2 PRO P 581      -3.694 -10.676  33.374  0.00  0.00      PROA  
ATOM   2974  CA  PRO P 581      -6.801 -11.916  33.092  0.00  0.00      PROA  
ATOM   2975  HA  PRO P 581      -6.998 -12.503  33.977  0.00  0.00      PROA  
ATOM   2976  CB  PRO P 581      -7.024 -10.358  33.308  0.00  0.00      PROA  
ATOM   2977  HB1 PRO P 581      -7.914 -10.157  33.941  0.00  0.00      PROA  
ATOM   2978  HB2 PRO P 581      -7.017  -9.748  32.380  0.00  0.00      PROA  
ATOM   2979  CG  PRO P 581      -5.681  -9.945  33.943  0.00  0.00      PROA  
ATOM   2980  HG1 PRO P 581      -5.662  -8.835  33.898  0.00  0.00      PROA  
ATOM   2981  HG2 PRO P 581      -5.550 -10.290  34.991  0.00  0.00      PROA  
ATOM   2982  C   PRO P 581      -7.683 -12.595  31.994  0.00  0.00      PROA  
ATOM   2983  O   PRO P 581      -7.185 -12.671  30.870  0.00  0.00      PROA  
ATOM   2984  N   GLN P 582      -9.005 -12.911  32.328  0.00  0.00      PROA  
ATOM   2985  HN  GLN P 582      -9.442 -13.007  33.219  0.00  0.00      PROA  
ATOM   2986  CA  GLN P 582      -9.945 -13.261  31.226  0.00  0.00      PROA  
ATOM   2987  HA  GLN P 582      -9.490 -13.990  30.571  0.00  0.00      PROA  
ATOM   2988  CB  GLN P 582     -11.245 -13.828  31.812  0.00  0.00      PROA  
ATOM   2989  HB1 GLN P 582     -12.057 -13.732  31.060  0.00  0.00      PROA  
ATOM   2990  HB2 GLN P 582     -11.610 -13.217  32.666  0.00  0.00      PROA  
ATOM   2991  CG  GLN P 582     -11.044 -15.311  32.144  0.00  0.00      PROA  
ATOM   2992  HG1 GLN P 582     -11.923 -15.734  32.674  0.00  0.00      PROA  
ATOM   2993  HG2 GLN P 582     -10.082 -15.406  32.692  0.00  0.00      PROA  
ATOM   2994  CD  GLN P 582     -10.894 -16.163  30.844  0.00  0.00      PROA  
ATOM   2995  OE1 GLN P 582      -9.828 -16.731  30.591  0.00  0.00      PROA  
ATOM   2996  NE2 GLN P 582     -11.999 -16.276  30.083  0.00  0.00      PROA  
ATOM   2997 HE21 GLN P 582     -12.697 -15.563  30.152  0.00  0.00      PROA  
ATOM   2998 HE22 GLN P 582     -11.826 -16.722  29.205  0.00  0.00      PROA  
ATOM   2999  C   GLN P 582     -10.253 -12.032  30.374  0.00  0.00      PROA  
ATOM   3000  O   GLN P 582     -10.364 -12.133  29.146  0.00  0.00      PROA  
ATOM   3001  N   ALA P 583     -10.369 -10.892  30.995  0.00  0.00      PROA  
ATOM   3002  HN  ALA P 583     -10.192 -10.839  31.975  0.00  0.00      PROA  
ATOM   3003  CA  ALA P 583     -10.525  -9.594  30.305  0.00  0.00      PROA  
ATOM   3004  HA  ALA P 583     -11.577  -9.557  30.063  0.00  0.00      PROA  
ATOM   3005  CB  ALA P 583     -10.331  -8.519  31.289  0.00  0.00      PROA  
ATOM   3006  HB1 ALA P 583     -10.789  -8.670  32.290  0.00  0.00      PROA  
ATOM   3007  HB2 ALA P 583     -10.696  -7.550  30.887  0.00  0.00      PROA  
ATOM   3008  HB3 ALA P 583      -9.289  -8.339  31.631  0.00  0.00      PROA  
ATOM   3009  C   ALA P 583      -9.696  -9.253  29.042  0.00  0.00      PROA  
ATOM   3010  O   ALA P 583      -8.535  -9.631  28.880  0.00  0.00      PROA  
ATOM   3011  N   ALA P 584     -10.296  -8.461  28.187  0.00  0.00      PROA  
ATOM   3012  HN  ALA P 584     -11.213  -8.168  28.444  0.00  0.00      PROA  
ATOM   3013  CA  ALA P 584      -9.721  -8.089  26.912  0.00  0.00      PROA  
ATOM   3014  HA  ALA P 584      -9.592  -8.961  26.289  0.00  0.00      PROA  
ATOM   3015  CB  ALA P 584     -10.731  -7.266  26.102  0.00  0.00      PROA  
ATOM   3016  HB1 ALA P 584     -10.325  -6.945  25.119  0.00  0.00      PROA  
ATOM   3017  HB2 ALA P 584     -10.886  -6.262  26.552  0.00  0.00      PROA  
ATOM   3018  HB3 ALA P 584     -11.675  -7.805  25.872  0.00  0.00      PROA  
ATOM   3019  C   ALA P 584      -8.374  -7.317  26.868  0.00  0.00      PROA  
ATOM   3020  O   ALA P 584      -8.080  -6.517  27.825  0.00  0.00      PROA  
ATOM   3021  N   LEU P 585      -7.496  -7.463  25.855  0.00  0.00      PROA  
ATOM   3022  HN  LEU P 585      -7.668  -8.040  25.061  0.00  0.00      PROA  
ATOM   3023  CA  LEU P 585      -6.185  -6.836  25.870  0.00  0.00      PROA  
ATOM   3024  HA  LEU P 585      -5.731  -7.100  26.814  0.00  0.00      PROA  
ATOM   3025  CB  LEU P 585      -5.304  -7.260  24.695  0.00  0.00      PROA  
ATOM   3026  HB1 LEU P 585      -4.430  -6.575  24.726  0.00  0.00      PROA  
ATOM   3027  HB2 LEU P 585      -5.800  -7.015  23.731  0.00  0.00      PROA  
ATOM   3028  CG  LEU P 585      -4.863  -8.749  24.675  0.00  0.00      PROA  
ATOM   3029  HG  LEU P 585      -5.730  -9.426  24.827  0.00  0.00      PROA  
ATOM   3030  CD1 LEU P 585      -4.021  -9.018  23.460  0.00  0.00      PROA  
ATOM   3031 HD11 LEU P 585      -3.038  -8.514  23.577  0.00  0.00      PROA  
ATOM   3032 HD12 LEU P 585      -4.467  -8.832  22.459  0.00  0.00      PROA  
ATOM   3033 HD13 LEU P 585      -3.841 -10.114  23.442  0.00  0.00      PROA  
ATOM   3034  CD2 LEU P 585      -3.938  -8.972  25.904  0.00  0.00      PROA  
ATOM   3035 HD21 LEU P 585      -4.409  -8.721  26.878  0.00  0.00      PROA  
ATOM   3036 HD22 LEU P 585      -2.972  -8.422  25.893  0.00  0.00      PROA  
ATOM   3037 HD23 LEU P 585      -3.497  -9.990  25.958  0.00  0.00      PROA  
ATOM   3038  C   LEU P 585      -6.304  -5.264  25.968  0.00  0.00      PROA  
ATOM   3039  O   LEU P 585      -7.179  -4.734  25.311  0.00  0.00      PROA  
ATOM   3040  N   PRO P 586      -5.488  -4.423  26.640  0.00  0.00      PROA  
ATOM   3041  CD  PRO P 586      -4.409  -4.951  27.414  0.00  0.00      PROA  
ATOM   3042  HD1 PRO P 586      -3.905  -5.870  27.045  0.00  0.00      PROA  
ATOM   3043  HD2 PRO P 586      -4.920  -5.206  28.367  0.00  0.00      PROA  
ATOM   3044  CA  PRO P 586      -5.575  -3.013  26.640  0.00  0.00      PROA  
ATOM   3045  HA  PRO P 586      -6.561  -2.774  27.010  0.00  0.00      PROA  
ATOM   3046  CB  PRO P 586      -4.431  -2.580  27.652  0.00  0.00      PROA  
ATOM   3047  HB1 PRO P 586      -4.796  -2.261  28.652  0.00  0.00      PROA  
ATOM   3048  HB2 PRO P 586      -3.970  -1.636  27.291  0.00  0.00      PROA  
ATOM   3049  CG  PRO P 586      -3.473  -3.777  27.581  0.00  0.00      PROA  
ATOM   3050  HG1 PRO P 586      -2.826  -3.722  26.679  0.00  0.00      PROA  
ATOM   3051  HG2 PRO P 586      -2.843  -3.789  28.496  0.00  0.00      PROA  
ATOM   3052  C   PRO P 586      -5.441  -2.449  25.208  0.00  0.00      PROA  
ATOM   3053  O   PRO P 586      -4.627  -2.990  24.396  0.00  0.00      PROA  
ATOM   3054  N   ASN P 587      -6.177  -1.267  24.961  0.00  0.00      PROA  
ATOM   3055  HN  ASN P 587      -6.771  -0.917  25.681  0.00  0.00      PROA  
ATOM   3056  CA  ASN P 587      -6.198  -0.490  23.808  0.00  0.00      PROA  
ATOM   3057  HA  ASN P 587      -6.837   0.360  23.992  0.00  0.00      PROA  
ATOM   3058  CB  ASN P 587      -4.771   0.156  23.458  0.00  0.00      PROA  
ATOM   3059  HB1 ASN P 587      -4.950   0.688  22.499  0.00  0.00      PROA  
ATOM   3060  HB2 ASN P 587      -4.036  -0.659  23.288  0.00  0.00      PROA  
ATOM   3061  CG  ASN P 587      -4.305   1.136  24.500  0.00  0.00      PROA  
ATOM   3062  OD1 ASN P 587      -5.093   1.862  25.117  0.00  0.00      PROA  
ATOM   3063  ND2 ASN P 587      -2.970   1.191  24.711  0.00  0.00      PROA  
ATOM   3064 HD21 ASN P 587      -2.913   1.886  25.427  0.00  0.00      PROA  
ATOM   3065 HD22 ASN P 587      -2.323   0.589  24.242  0.00  0.00      PROA  
ATOM   3066  C   ASN P 587      -6.827  -1.235  22.697  0.00  0.00      PROA  
ATOM   3067  O   ASN P 587      -6.280  -1.216  21.591  0.00  0.00      PROA  
ATOM   3068  N   THR P 588      -7.884  -1.916  22.992  0.00  0.00      PROA  
ATOM   3069  HN  THR P 588      -8.224  -1.934  23.929  0.00  0.00      PROA  
ATOM   3070  CA  THR P 588      -8.780  -2.653  22.027  0.00  0.00      PROA  
ATOM   3071  HA  THR P 588      -8.215  -3.430  21.533  0.00  0.00      PROA  
ATOM   3072  CB  THR P 588     -10.003  -3.299  22.692  0.00  0.00      PROA  
ATOM   3073  HB  THR P 588     -10.834  -3.306  21.954  0.00  0.00      PROA  
ATOM   3074  OG1 THR P 588     -10.330  -2.651  23.944  0.00  0.00      PROA  
ATOM   3075  HG1 THR P 588     -11.271  -2.552  24.108  0.00  0.00      PROA  
ATOM   3076  CG2 THR P 588      -9.533  -4.700  23.045  0.00  0.00      PROA  
ATOM   3077 HG21 THR P 588      -8.654  -4.600  23.717  0.00  0.00      PROA  
ATOM   3078 HG22 THR P 588      -9.274  -5.220  22.097  0.00  0.00      PROA  
ATOM   3079 HG23 THR P 588     -10.345  -5.262  23.554  0.00  0.00      PROA  
ATOM   3080  C   THR P 588      -9.215  -1.930  20.826  0.00  0.00      PROA  
ATOM   3081  O   THR P 588      -9.313  -2.500  19.735  0.00  0.00      PROA  
ATOM   3082  N   ALA P 589      -9.556  -0.671  20.858  0.00  0.00      PROA  
ATOM   3083  HN  ALA P 589      -9.519  -0.204  21.738  0.00  0.00      PROA  
ATOM   3084  CA  ALA P 589      -9.918   0.159  19.705  0.00  0.00      PROA  
ATOM   3085  HA  ALA P 589     -10.816  -0.242  19.259  0.00  0.00      PROA  
ATOM   3086  CB  ALA P 589     -10.417   1.498  20.215  0.00  0.00      PROA  
ATOM   3087  HB1 ALA P 589      -9.707   2.231  20.656  0.00  0.00      PROA  
ATOM   3088  HB2 ALA P 589     -11.163   1.369  21.027  0.00  0.00      PROA  
ATOM   3089  HB3 ALA P 589     -10.988   1.942  19.372  0.00  0.00      PROA  
ATOM   3090  C   ALA P 589      -8.698   0.102  18.692  0.00  0.00      PROA  
ATOM   3091  O   ALA P 589      -8.840  -0.085  17.479  0.00  0.00      PROA  
ATOM   3092  N   LEU P 590      -7.436   0.209  19.260  0.00  0.00      PROA  
ATOM   3093  HN  LEU P 590      -7.348   0.171  20.252  0.00  0.00      PROA  
ATOM   3094  CA  LEU P 590      -6.210   0.215  18.435  0.00  0.00      PROA  
ATOM   3095  HA  LEU P 590      -6.401   0.806  17.552  0.00  0.00      PROA  
ATOM   3096  CB  LEU P 590      -4.933   0.802  19.161  0.00  0.00      PROA  
ATOM   3097  HB1 LEU P 590      -4.019   0.737  18.532  0.00  0.00      PROA  
ATOM   3098  HB2 LEU P 590      -4.811   0.229  20.106  0.00  0.00      PROA  
ATOM   3099  CG  LEU P 590      -5.104   2.316  19.519  0.00  0.00      PROA  
ATOM   3100  HG  LEU P 590      -6.183   2.454  19.747  0.00  0.00      PROA  
ATOM   3101  CD1 LEU P 590      -4.288   2.869  20.692  0.00  0.00      PROA  
ATOM   3102 HD11 LEU P 590      -3.200   2.744  20.508  0.00  0.00      PROA  
ATOM   3103 HD12 LEU P 590      -4.626   2.478  21.676  0.00  0.00      PROA  
ATOM   3104 HD13 LEU P 590      -4.504   3.957  20.754  0.00  0.00      PROA  
ATOM   3105  CD2 LEU P 590      -4.639   3.199  18.319  0.00  0.00      PROA  
ATOM   3106 HD21 LEU P 590      -4.895   4.240  18.613  0.00  0.00      PROA  
ATOM   3107 HD22 LEU P 590      -5.273   2.858  17.472  0.00  0.00      PROA  
ATOM   3108 HD23 LEU P 590      -3.558   3.115  18.081  0.00  0.00      PROA  
ATOM   3109  C   LEU P 590      -5.877  -1.210  17.918  0.00  0.00      PROA  
ATOM   3110  O   LEU P 590      -5.164  -1.414  16.914  0.00  0.00      PROA  
ATOM   3111  N   LEU P 591      -6.287  -2.369  18.579  0.00  0.00      PROA  
ATOM   3112  HN  LEU P 591      -6.715  -2.303  19.477  0.00  0.00      PROA  
ATOM   3113  CA  LEU P 591      -6.251  -3.648  17.992  0.00  0.00      PROA  
ATOM   3114  HA  LEU P 591      -5.299  -3.739  17.490  0.00  0.00      PROA  
ATOM   3115  CB  LEU P 591      -6.497  -4.654  19.054  0.00  0.00      PROA  
ATOM   3116  HB1 LEU P 591      -6.597  -5.637  18.545  0.00  0.00      PROA  
ATOM   3117  HB2 LEU P 591      -7.449  -4.390  19.562  0.00  0.00      PROA  
ATOM   3118  CG  LEU P 591      -5.255  -4.789  20.004  0.00  0.00      PROA  
ATOM   3119  HG  LEU P 591      -5.210  -3.930  20.706  0.00  0.00      PROA  
ATOM   3120  CD1 LEU P 591      -5.456  -6.023  20.976  0.00  0.00      PROA  
ATOM   3121 HD11 LEU P 591      -6.498  -6.064  21.359  0.00  0.00      PROA  
ATOM   3122 HD12 LEU P 591      -4.675  -5.928  21.761  0.00  0.00      PROA  
ATOM   3123 HD13 LEU P 591      -5.171  -6.982  20.492  0.00  0.00      PROA  
ATOM   3124  CD2 LEU P 591      -3.989  -4.897  19.165  0.00  0.00      PROA  
ATOM   3125 HD21 LEU P 591      -4.044  -5.794  18.511  0.00  0.00      PROA  
ATOM   3126 HD22 LEU P 591      -3.091  -5.165  19.763  0.00  0.00      PROA  
ATOM   3127 HD23 LEU P 591      -3.713  -3.933  18.687  0.00  0.00      PROA  
ATOM   3128  C   LEU P 591      -7.310  -3.858  16.903  0.00  0.00      PROA  
ATOM   3129  O   LEU P 591      -7.002  -4.566  15.941  0.00  0.00      PROA  
ATOM   3130  N   SER P 592      -8.537  -3.344  17.002  0.00  0.00      PROA  
ATOM   3131  HN  SER P 592      -8.769  -3.023  17.917  0.00  0.00      PROA  
ATOM   3132  CA  SER P 592      -9.566  -3.322  15.974  0.00  0.00      PROA  
ATOM   3133  HA  SER P 592      -9.789  -4.303  15.582  0.00  0.00      PROA  
ATOM   3134  CB  SER P 592     -10.937  -2.659  16.394  0.00  0.00      PROA  
ATOM   3135  HB1 SER P 592     -11.594  -2.471  15.518  0.00  0.00      PROA  
ATOM   3136  HB2 SER P 592     -10.683  -1.742  16.966  0.00  0.00      PROA  
ATOM   3137  OG  SER P 592     -11.741  -3.515  17.218  0.00  0.00      PROA  
ATOM   3138  HG1 SER P 592     -11.319  -3.653  18.069  0.00  0.00      PROA  
ATOM   3139  C   SER P 592      -8.981  -2.589  14.709  0.00  0.00      PROA  
ATOM   3140  O   SER P 592      -9.060  -3.161  13.633  0.00  0.00      PROA  
ATOM   3141  N   LEU P 593      -8.312  -1.441  14.900  0.00  0.00      PROA  
ATOM   3142  HN  LEU P 593      -8.376  -0.935  15.757  0.00  0.00      PROA  
ATOM   3143  CA  LEU P 593      -7.662  -0.647  13.832  0.00  0.00      PROA  
ATOM   3144  HA  LEU P 593      -8.352  -0.461  13.022  0.00  0.00      PROA  
ATOM   3145  CB  LEU P 593      -6.961   0.490  14.617  0.00  0.00      PROA  
ATOM   3146  HB1 LEU P 593      -6.181   0.183  15.345  0.00  0.00      PROA  
ATOM   3147  HB2 LEU P 593      -7.755   1.099  15.099  0.00  0.00      PROA  
ATOM   3148  CG  LEU P 593      -6.198   1.475  13.629  0.00  0.00      PROA  
ATOM   3149  HG  LEU P 593      -5.243   1.002  13.312  0.00  0.00      PROA  
ATOM   3150  CD1 LEU P 593      -7.080   1.896  12.447  0.00  0.00      PROA  
ATOM   3151 HD11 LEU P 593      -6.630   2.783  11.952  0.00  0.00      PROA  
ATOM   3152 HD12 LEU P 593      -8.083   2.070  12.891  0.00  0.00      PROA  
ATOM   3153 HD13 LEU P 593      -7.129   0.989  11.808  0.00  0.00      PROA  
ATOM   3154  CD2 LEU P 593      -5.818   2.687  14.482  0.00  0.00      PROA  
ATOM   3155 HD21 LEU P 593      -5.439   3.558  13.906  0.00  0.00      PROA  
ATOM   3156 HD22 LEU P 593      -4.955   2.386  15.115  0.00  0.00      PROA  
ATOM   3157 HD23 LEU P 593      -6.742   3.101  14.938  0.00  0.00      PROA  
ATOM   3158  C   LEU P 593      -6.547  -1.406  13.125  0.00  0.00      PROA  
ATOM   3159  O   LEU P 593      -6.403  -1.387  11.922  0.00  0.00      PROA  
ATOM   3160  N   VAL P 594      -5.743  -2.103  13.934  0.00  0.00      PROA  
ATOM   3161  HN  VAL P 594      -5.834  -1.916  14.909  0.00  0.00      PROA  
ATOM   3162  CA  VAL P 594      -4.752  -3.030  13.428  0.00  0.00      PROA  
ATOM   3163  HA  VAL P 594      -4.119  -2.380  12.841  0.00  0.00      PROA  
ATOM   3164  CB  VAL P 594      -3.861  -3.593  14.498  0.00  0.00      PROA  
ATOM   3165  HB  VAL P 594      -4.523  -3.849  15.353  0.00  0.00      PROA  
ATOM   3166  CG1 VAL P 594      -2.905  -4.840  14.133  0.00  0.00      PROA  
ATOM   3167 HG11 VAL P 594      -2.315  -5.061  15.048  0.00  0.00      PROA  
ATOM   3168 HG12 VAL P 594      -2.176  -4.614  13.325  0.00  0.00      PROA  
ATOM   3169 HG13 VAL P 594      -3.407  -5.801  13.889  0.00  0.00      PROA  
ATOM   3170  CG2 VAL P 594      -2.859  -2.442  14.892  0.00  0.00      PROA  
ATOM   3171 HG21 VAL P 594      -2.224  -2.329  13.988  0.00  0.00      PROA  
ATOM   3172 HG22 VAL P 594      -2.185  -2.793  15.702  0.00  0.00      PROA  
ATOM   3173 HG23 VAL P 594      -3.400  -1.532  15.229  0.00  0.00      PROA  
ATOM   3174  C   VAL P 594      -5.282  -4.206  12.590  0.00  0.00      PROA  
ATOM   3175  O   VAL P 594      -4.743  -4.406  11.467  0.00  0.00      PROA  
ATOM   3176  N   LEU P 595      -6.315  -4.989  13.093  0.00  0.00      PROA  
ATOM   3177  HN  LEU P 595      -6.653  -4.753  14.000  0.00  0.00      PROA  
ATOM   3178  CA  LEU P 595      -7.059  -6.012  12.449  0.00  0.00      PROA  
ATOM   3179  HA  LEU P 595      -6.332  -6.749  12.140  0.00  0.00      PROA  
ATOM   3180  CB  LEU P 595      -8.008  -6.605  13.503  0.00  0.00      PROA  
ATOM   3181  HB1 LEU P 595      -8.747  -5.811  13.742  0.00  0.00      PROA  
ATOM   3182  HB2 LEU P 595      -7.456  -6.874  14.429  0.00  0.00      PROA  
ATOM   3183  CG  LEU P 595      -8.688  -7.929  12.986  0.00  0.00      PROA  
ATOM   3184  HG  LEU P 595      -9.178  -7.844  11.993  0.00  0.00      PROA  
ATOM   3185  CD1 LEU P 595      -7.767  -9.116  12.992  0.00  0.00      PROA  
ATOM   3186 HD11 LEU P 595      -6.870  -8.860  12.390  0.00  0.00      PROA  
ATOM   3187 HD12 LEU P 595      -8.412  -9.934  12.607  0.00  0.00      PROA  
ATOM   3188 HD13 LEU P 595      -7.498  -9.367  14.040  0.00  0.00      PROA  
ATOM   3189  CD2 LEU P 595      -9.749  -8.333  14.035  0.00  0.00      PROA  
ATOM   3190 HD21 LEU P 595     -10.458  -7.525  14.313  0.00  0.00      PROA  
ATOM   3191 HD22 LEU P 595      -9.313  -8.632  15.012  0.00  0.00      PROA  
ATOM   3192 HD23 LEU P 595     -10.370  -9.140  13.590  0.00  0.00      PROA  
ATOM   3193  C   LEU P 595      -7.760  -5.593  11.184  0.00  0.00      PROA  
ATOM   3194  O   LEU P 595      -7.677  -6.205  10.057  0.00  0.00      PROA  
ATOM   3195  N   MET P 596      -8.425  -4.447  11.237  0.00  0.00      PROA  
ATOM   3196  HN  MET P 596      -8.561  -3.907  12.064  0.00  0.00      PROA  
ATOM   3197  CA  MET P 596      -9.050  -3.815  10.068  0.00  0.00      PROA  
ATOM   3198  HA  MET P 596      -9.789  -4.490   9.662  0.00  0.00      PROA  
ATOM   3199  CB  MET P 596      -9.802  -2.556  10.484  0.00  0.00      PROA  
ATOM   3200  HB1 MET P 596     -10.184  -2.024   9.586  0.00  0.00      PROA  
ATOM   3201  HB2 MET P 596      -9.051  -1.823  10.850  0.00  0.00      PROA  
ATOM   3202  CG  MET P 596     -11.118  -2.618  11.389  0.00  0.00      PROA  
ATOM   3203  HG1 MET P 596     -11.229  -1.617  11.858  0.00  0.00      PROA  
ATOM   3204  HG2 MET P 596     -10.886  -3.409  12.134  0.00  0.00      PROA  
ATOM   3205  SD  MET P 596     -12.674  -2.907  10.480  0.00  0.00      PROA  
ATOM   3206  CE  MET P 596     -13.595  -2.605  12.036  0.00  0.00      PROA  
ATOM   3207  HE1 MET P 596     -13.349  -3.365  12.808  0.00  0.00      PROA  
ATOM   3208  HE2 MET P 596     -14.647  -2.756  11.712  0.00  0.00      PROA  
ATOM   3209  HE3 MET P 596     -13.469  -1.563  12.398  0.00  0.00      PROA  
ATOM   3210  C   MET P 596      -8.098  -3.380   8.932  0.00  0.00      PROA  
ATOM   3211  O   MET P 596      -8.320  -3.613   7.722  0.00  0.00      PROA  
ATOM   3212  N   ALA P 597      -6.987  -2.735   9.321  0.00  0.00      PROA  
ATOM   3213  HN  ALA P 597      -6.839  -2.584  10.295  0.00  0.00      PROA  
ATOM   3214  CA  ALA P 597      -6.005  -2.389   8.347  0.00  0.00      PROA  
ATOM   3215  HA  ALA P 597      -6.306  -1.810   7.486  0.00  0.00      PROA  
ATOM   3216  CB  ALA P 597      -4.952  -1.497   9.124  0.00  0.00      PROA  
ATOM   3217  HB1 ALA P 597      -4.164  -1.207   8.397  0.00  0.00      PROA  
ATOM   3218  HB2 ALA P 597      -4.431  -2.112   9.889  0.00  0.00      PROA  
ATOM   3219  HB3 ALA P 597      -5.429  -0.565   9.497  0.00  0.00      PROA  
ATOM   3220  C   ALA P 597      -5.281  -3.581   7.670  0.00  0.00      PROA  
ATOM   3221  O   ALA P 597      -5.005  -3.608   6.473  0.00  0.00      PROA  
ATOM   3222  N   GLY P 598      -4.968  -4.599   8.523  0.00  0.00      PROA  
ATOM   3223  HN  GLY P 598      -5.152  -4.631   9.502  0.00  0.00      PROA  
ATOM   3224  CA  GLY P 598      -4.304  -5.815   8.061  0.00  0.00      PROA  
ATOM   3225  HA1 GLY P 598      -4.311  -6.480   8.911  0.00  0.00      PROA  
ATOM   3226  HA2 GLY P 598      -3.320  -5.646   7.647  0.00  0.00      PROA  
ATOM   3227  C   GLY P 598      -5.077  -6.634   7.049  0.00  0.00      PROA  
ATOM   3228  O   GLY P 598      -4.510  -7.215   6.143  0.00  0.00      PROA  
ATOM   3229  N   THR P 599      -6.451  -6.778   7.175  0.00  0.00      PROA  
ATOM   3230  HN  THR P 599      -6.760  -6.142   7.877  0.00  0.00      PROA  
ATOM   3231  CA  THR P 599      -7.443  -7.392   6.350  0.00  0.00      PROA  
ATOM   3232  HA  THR P 599      -7.151  -8.409   6.129  0.00  0.00      PROA  
ATOM   3233  CB  THR P 599      -8.788  -7.408   7.063  0.00  0.00      PROA  
ATOM   3234  HB  THR P 599      -9.254  -6.410   7.210  0.00  0.00      PROA  
ATOM   3235  OG1 THR P 599      -8.620  -8.024   8.345  0.00  0.00      PROA  
ATOM   3236  HG1 THR P 599      -8.282  -7.436   9.025  0.00  0.00      PROA  
ATOM   3237  CG2 THR P 599      -9.768  -8.284   6.307  0.00  0.00      PROA  
ATOM   3238 HG21 THR P 599      -9.885  -7.837   5.296  0.00  0.00      PROA  
ATOM   3239 HG22 THR P 599     -10.766  -8.178   6.784  0.00  0.00      PROA  
ATOM   3240 HG23 THR P 599      -9.406  -9.332   6.251  0.00  0.00      PROA  
ATOM   3241  C   THR P 599      -7.530  -6.574   5.031  0.00  0.00      PROA  
ATOM   3242  O   THR P 599      -7.420  -7.159   3.928  0.00  0.00      PROA  
ATOM   3243  N   PHE P 600      -7.768  -5.278   5.000  0.00  0.00      PROA  
ATOM   3244  HN  PHE P 600      -7.908  -4.818   5.874  0.00  0.00      PROA  
ATOM   3245  CA  PHE P 600      -7.647  -4.340   3.889  0.00  0.00      PROA  
ATOM   3246  HA  PHE P 600      -8.501  -4.535   3.258  0.00  0.00      PROA  
ATOM   3247  CB  PHE P 600      -7.865  -2.922   4.377  0.00  0.00      PROA  
ATOM   3248  HB1 PHE P 600      -6.966  -2.785   5.016  0.00  0.00      PROA  
ATOM   3249  HB2 PHE P 600      -8.658  -2.791   5.144  0.00  0.00      PROA  
ATOM   3250  CG  PHE P 600      -7.822  -1.897   3.352  0.00  0.00      PROA  
ATOM   3251  CD1 PHE P 600      -8.980  -1.650   2.601  0.00  0.00      PROA  
ATOM   3252  HD1 PHE P 600      -9.850  -2.208   2.914  0.00  0.00      PROA  
ATOM   3253  CE1 PHE P 600      -9.013  -0.671   1.572  0.00  0.00      PROA  
ATOM   3254  HE1 PHE P 600      -9.899  -0.435   1.003  0.00  0.00      PROA  
ATOM   3255  CZ  PHE P 600      -7.852   0.173   1.443  0.00  0.00      PROA  
ATOM   3256  HZ  PHE P 600      -7.900   0.971   0.718  0.00  0.00      PROA  
ATOM   3257  CD2 PHE P 600      -6.644  -1.122   3.078  0.00  0.00      PROA  
ATOM   3258  HD2 PHE P 600      -5.752  -1.305   3.659  0.00  0.00      PROA  
ATOM   3259  CE2 PHE P 600      -6.642  -0.126   2.105  0.00  0.00      PROA  
ATOM   3260  HE2 PHE P 600      -5.718   0.413   1.952  0.00  0.00      PROA  
ATOM   3261  C   PHE P 600      -6.327  -4.469   3.109  0.00  0.00      PROA  
ATOM   3262  O   PHE P 600      -6.287  -4.696   1.909  0.00  0.00      PROA  
ATOM   3263  N   PHE P 601      -5.129  -4.458   3.790  0.00  0.00      PROA  
ATOM   3264  HN  PHE P 601      -5.114  -4.186   4.749  0.00  0.00      PROA  
ATOM   3265  CA  PHE P 601      -3.855  -4.630   3.167  0.00  0.00      PROA  
ATOM   3266  HA  PHE P 601      -3.770  -3.880   2.395  0.00  0.00      PROA  
ATOM   3267  CB  PHE P 601      -2.840  -4.252   4.171  0.00  0.00      PROA  
ATOM   3268  HB1 PHE P 601      -2.965  -4.936   5.037  0.00  0.00      PROA  
ATOM   3269  HB2 PHE P 601      -3.056  -3.294   4.691  0.00  0.00      PROA  
ATOM   3270  CG  PHE P 601      -1.382  -4.261   3.765  0.00  0.00      PROA  
ATOM   3271  CD1 PHE P 601      -0.961  -3.364   2.697  0.00  0.00      PROA  
ATOM   3272  HD1 PHE P 601      -1.686  -2.716   2.228  0.00  0.00      PROA  
ATOM   3273  CE1 PHE P 601       0.319  -3.504   2.160  0.00  0.00      PROA  
ATOM   3274  HE1 PHE P 601       0.660  -2.852   1.369  0.00  0.00      PROA  
ATOM   3275  CZ  PHE P 601       1.230  -4.421   2.771  0.00  0.00      PROA  
ATOM   3276  HZ  PHE P 601       2.135  -4.561   2.199  0.00  0.00      PROA  
ATOM   3277  CD2 PHE P 601      -0.429  -5.147   4.368  0.00  0.00      PROA  
ATOM   3278  HD2 PHE P 601      -0.749  -5.817   5.152  0.00  0.00      PROA  
ATOM   3279  CE2 PHE P 601       0.899  -5.149   3.880  0.00  0.00      PROA  
ATOM   3280  HE2 PHE P 601       1.673  -5.817   4.227  0.00  0.00      PROA  
ATOM   3281  C   PHE P 601      -3.528  -6.018   2.469  0.00  0.00      PROA  
ATOM   3282  O   PHE P 601      -3.006  -6.033   1.303  0.00  0.00      PROA  
ATOM   3283  N   LEU P 602      -3.829  -7.157   3.128  0.00  0.00      PROA  
ATOM   3284  HN  LEU P 602      -4.123  -7.107   4.080  0.00  0.00      PROA  
ATOM   3285  CA  LEU P 602      -3.841  -8.510   2.583  0.00  0.00      PROA  
ATOM   3286  HA  LEU P 602      -2.906  -8.800   2.125  0.00  0.00      PROA  
ATOM   3287  CB  LEU P 602      -4.183  -9.500   3.735  0.00  0.00      PROA  
ATOM   3288  HB1 LEU P 602      -5.130  -9.161   4.207  0.00  0.00      PROA  
ATOM   3289  HB2 LEU P 602      -3.471  -9.403   4.582  0.00  0.00      PROA  
ATOM   3290  CG  LEU P 602      -4.342 -11.006   3.531  0.00  0.00      PROA  
ATOM   3291  HG  LEU P 602      -5.132 -11.167   2.766  0.00  0.00      PROA  
ATOM   3292  CD1 LEU P 602      -3.053 -11.649   3.066  0.00  0.00      PROA  
ATOM   3293 HD11 LEU P 602      -3.222 -12.715   2.802  0.00  0.00      PROA  
ATOM   3294 HD12 LEU P 602      -2.340 -11.612   3.917  0.00  0.00      PROA  
ATOM   3295 HD13 LEU P 602      -2.505 -11.107   2.265  0.00  0.00      PROA  
ATOM   3296  CD2 LEU P 602      -4.896 -11.779   4.754  0.00  0.00      PROA  
ATOM   3297 HD21 LEU P 602      -5.933 -11.502   5.042  0.00  0.00      PROA  
ATOM   3298 HD22 LEU P 602      -4.435 -11.567   5.742  0.00  0.00      PROA  
ATOM   3299 HD23 LEU P 602      -4.850 -12.887   4.700  0.00  0.00      PROA  
ATOM   3300  C   LEU P 602      -4.837  -8.661   1.397  0.00  0.00      PROA  
ATOM   3301  O   LEU P 602      -4.433  -9.322   0.421  0.00  0.00      PROA  
ATOM   3302  N   ALA P 603      -6.079  -8.116   1.467  0.00  0.00      PROA  
ATOM   3303  HN  ALA P 603      -6.472  -7.782   2.320  0.00  0.00      PROA  
ATOM   3304  CA  ALA P 603      -6.946  -8.131   0.353  0.00  0.00      PROA  
ATOM   3305  HA  ALA P 603      -6.973  -9.149  -0.007  0.00  0.00      PROA  
ATOM   3306  CB  ALA P 603      -8.354  -7.806   0.891  0.00  0.00      PROA  
ATOM   3307  HB1 ALA P 603      -9.116  -7.714   0.087  0.00  0.00      PROA  
ATOM   3308  HB2 ALA P 603      -8.398  -6.747   1.224  0.00  0.00      PROA  
ATOM   3309  HB3 ALA P 603      -8.624  -8.402   1.788  0.00  0.00      PROA  
ATOM   3310  C   ALA P 603      -6.492  -7.306  -0.822  0.00  0.00      PROA  
ATOM   3311  O   ALA P 603      -6.519  -7.699  -1.950  0.00  0.00      PROA  
ATOM   3312  N   MET P 604      -5.952  -6.052  -0.616  0.00  0.00      PROA  
ATOM   3313  HN  MET P 604      -5.955  -5.596   0.270  0.00  0.00      PROA  
ATOM   3314  CA  MET P 604      -5.293  -5.251  -1.629  0.00  0.00      PROA  
ATOM   3315  HA  MET P 604      -5.951  -5.215  -2.484  0.00  0.00      PROA  
ATOM   3316  CB  MET P 604      -4.873  -3.781  -1.147  0.00  0.00      PROA  
ATOM   3317  HB1 MET P 604      -4.402  -3.338  -2.051  0.00  0.00      PROA  
ATOM   3318  HB2 MET P 604      -4.089  -3.868  -0.364  0.00  0.00      PROA  
ATOM   3319  CG  MET P 604      -6.137  -2.943  -0.864  0.00  0.00      PROA  
ATOM   3320  HG1 MET P 604      -5.762  -2.002  -0.408  0.00  0.00      PROA  
ATOM   3321  HG2 MET P 604      -6.768  -3.344  -0.042  0.00  0.00      PROA  
ATOM   3322  SD  MET P 604      -7.152  -2.522  -2.340  0.00  0.00      PROA  
ATOM   3323  CE  MET P 604      -6.464  -0.889  -2.606  0.00  0.00      PROA  
ATOM   3324  HE1 MET P 604      -5.422  -0.916  -2.992  0.00  0.00      PROA  
ATOM   3325  HE2 MET P 604      -6.598  -0.209  -1.738  0.00  0.00      PROA  
ATOM   3326  HE3 MET P 604      -6.994  -0.426  -3.466  0.00  0.00      PROA  
ATOM   3327  C   MET P 604      -4.116  -5.899  -2.250  0.00  0.00      PROA  
ATOM   3328  O   MET P 604      -3.768  -5.799  -3.447  0.00  0.00      PROA  
ATOM   3329  N   MET P 605      -3.295  -6.570  -1.362  0.00  0.00      PROA  
ATOM   3330  HN  MET P 605      -3.440  -6.425  -0.386  0.00  0.00      PROA  
ATOM   3331  CA  MET P 605      -2.114  -7.284  -1.794  0.00  0.00      PROA  
ATOM   3332  HA  MET P 605      -1.633  -6.564  -2.440  0.00  0.00      PROA  
ATOM   3333  CB  MET P 605      -1.122  -7.639  -0.680  0.00  0.00      PROA  
ATOM   3334  HB1 MET P 605      -0.495  -8.526  -0.913  0.00  0.00      PROA  
ATOM   3335  HB2 MET P 605      -1.738  -7.926   0.199  0.00  0.00      PROA  
ATOM   3336  CG  MET P 605      -0.274  -6.448  -0.251  0.00  0.00      PROA  
ATOM   3337  HG1 MET P 605       0.177  -6.602   0.753  0.00  0.00      PROA  
ATOM   3338  HG2 MET P 605      -0.888  -5.522  -0.236  0.00  0.00      PROA  
ATOM   3339  SD  MET P 605       1.068  -6.010  -1.498  0.00  0.00      PROA  
ATOM   3340  CE  MET P 605       0.833  -4.250  -1.428  0.00  0.00      PROA  
ATOM   3341  HE1 MET P 605       1.780  -3.672  -1.468  0.00  0.00      PROA  
ATOM   3342  HE2 MET P 605       0.313  -3.886  -0.516  0.00  0.00      PROA  
ATOM   3343  HE3 MET P 605       0.205  -4.018  -2.315  0.00  0.00      PROA  
ATOM   3344  C   MET P 605      -2.462  -8.455  -2.717  0.00  0.00      PROA  
ATOM   3345  O   MET P 605      -1.780  -8.752  -3.703  0.00  0.00      PROA  
ATOM   3346  N   LEU P 606      -3.564  -9.249  -2.471  0.00  0.00      PROA  
ATOM   3347  HN  LEU P 606      -4.113  -9.267  -1.640  0.00  0.00      PROA  
ATOM   3348  CA  LEU P 606      -4.028 -10.295  -3.299  0.00  0.00      PROA  
ATOM   3349  HA  LEU P 606      -3.211 -10.914  -3.640  0.00  0.00      PROA  
ATOM   3350  CB  LEU P 606      -5.121 -11.153  -2.665  0.00  0.00      PROA  
ATOM   3351  HB1 LEU P 606      -5.734 -11.657  -3.443  0.00  0.00      PROA  
ATOM   3352  HB2 LEU P 606      -5.828 -10.611  -2.002  0.00  0.00      PROA  
ATOM   3353  CG  LEU P 606      -4.442 -12.108  -1.703  0.00  0.00      PROA  
ATOM   3354  HG  LEU P 606      -3.547 -11.578  -1.314  0.00  0.00      PROA  
ATOM   3355  CD1 LEU P 606      -5.319 -12.470  -0.536  0.00  0.00      PROA  
ATOM   3356 HD11 LEU P 606      -4.821 -12.544   0.455  0.00  0.00      PROA  
ATOM   3357 HD12 LEU P 606      -5.884 -13.372  -0.856  0.00  0.00      PROA  
ATOM   3358 HD13 LEU P 606      -6.123 -11.722  -0.373  0.00  0.00      PROA  
ATOM   3359  CD2 LEU P 606      -3.802 -13.388  -2.288  0.00  0.00      PROA  
ATOM   3360 HD21 LEU P 606      -3.108 -13.138  -3.118  0.00  0.00      PROA  
ATOM   3361 HD22 LEU P 606      -4.543 -14.104  -2.702  0.00  0.00      PROA  
ATOM   3362 HD23 LEU P 606      -3.294 -13.893  -1.439  0.00  0.00      PROA  
ATOM   3363  C   LEU P 606      -4.484  -9.637  -4.623  0.00  0.00      PROA  
ATOM   3364  O   LEU P 606      -4.253 -10.067  -5.744  0.00  0.00      PROA  
ATOM   3365  N   ARG P 607      -5.177  -8.454  -4.514  0.00  0.00      PROA  
ATOM   3366  HN  ARG P 607      -5.464  -8.063  -3.643  0.00  0.00      PROA  
ATOM   3367  CA  ARG P 607      -5.681  -7.724  -5.659  0.00  0.00      PROA  
ATOM   3368  HA  ARG P 607      -6.261  -8.440  -6.222  0.00  0.00      PROA  
ATOM   3369  CB  ARG P 607      -6.596  -6.549  -5.197  0.00  0.00      PROA  
ATOM   3370  HB1 ARG P 607      -6.026  -5.888  -4.509  0.00  0.00      PROA  
ATOM   3371  HB2 ARG P 607      -7.333  -6.939  -4.464  0.00  0.00      PROA  
ATOM   3372  CG  ARG P 607      -7.263  -5.771  -6.278  0.00  0.00      PROA  
ATOM   3373  HG1 ARG P 607      -6.544  -5.248  -6.944  0.00  0.00      PROA  
ATOM   3374  HG2 ARG P 607      -7.867  -4.961  -5.817  0.00  0.00      PROA  
ATOM   3375  CD  ARG P 607      -8.231  -6.672  -7.093  0.00  0.00      PROA  
ATOM   3376  HD1 ARG P 607      -8.946  -7.212  -6.437  0.00  0.00      PROA  
ATOM   3377  HD2 ARG P 607      -7.729  -7.361  -7.806  0.00  0.00      PROA  
ATOM   3378  NE  ARG P 607      -9.055  -5.664  -7.854  0.00  0.00      PROA  
ATOM   3379  HE  ARG P 607      -8.748  -4.712  -7.851  0.00  0.00      PROA  
ATOM   3380  CZ  ARG P 607     -10.070  -5.979  -8.657  0.00  0.00      PROA  
ATOM   3381  NH1 ARG P 607     -10.561  -7.173  -8.641  0.00  0.00      PROA  
ATOM   3382 HH11 ARG P 607     -10.384  -7.708  -7.815  0.00  0.00      PROA  
ATOM   3383 HH12 ARG P 607     -10.882  -7.579  -9.497  0.00  0.00      PROA  
ATOM   3384  NH2 ARG P 607     -10.540  -5.099  -9.525  0.00  0.00      PROA  
ATOM   3385 HH21 ARG P 607     -10.069  -4.249  -9.760  0.00  0.00      PROA  
ATOM   3386 HH22 ARG P 607     -11.371  -5.260 -10.057  0.00  0.00      PROA  
ATOM   3387  C   ARG P 607      -4.536  -7.236  -6.528  0.00  0.00      PROA  
ATOM   3388  O   ARG P 607      -4.583  -7.389  -7.723  0.00  0.00      PROA  
ATOM   3389  N   LYS P 608      -3.448  -6.766  -5.893  0.00  0.00      PROA  
ATOM   3390  HN  LYS P 608      -3.467  -6.497  -4.933  0.00  0.00      PROA  
ATOM   3391  CA  LYS P 608      -2.126  -6.514  -6.516  0.00  0.00      PROA  
ATOM   3392  HA  LYS P 608      -2.295  -5.730  -7.240  0.00  0.00      PROA  
ATOM   3393  CB  LYS P 608      -1.068  -5.821  -5.594  0.00  0.00      PROA  
ATOM   3394  HB1 LYS P 608      -0.952  -6.283  -4.591  0.00  0.00      PROA  
ATOM   3395  HB2 LYS P 608      -1.446  -4.787  -5.443  0.00  0.00      PROA  
ATOM   3396  CG  LYS P 608       0.392  -5.829  -6.151  0.00  0.00      PROA  
ATOM   3397  HG1 LYS P 608       0.486  -5.503  -7.209  0.00  0.00      PROA  
ATOM   3398  HG2 LYS P 608       0.702  -6.895  -6.209  0.00  0.00      PROA  
ATOM   3399  CD  LYS P 608       1.405  -4.982  -5.324  0.00  0.00      PROA  
ATOM   3400  HD1 LYS P 608       2.414  -5.135  -5.764  0.00  0.00      PROA  
ATOM   3401  HD2 LYS P 608       1.490  -5.347  -4.278  0.00  0.00      PROA  
ATOM   3402  CE  LYS P 608       1.025  -3.523  -5.225  0.00  0.00      PROA  
ATOM   3403  HE1 LYS P 608       1.752  -3.031  -4.543  0.00  0.00      PROA  
ATOM   3404  HE2 LYS P 608      -0.003  -3.323  -4.856  0.00  0.00      PROA  
ATOM   3405  NZ  LYS P 608       1.192  -2.922  -6.557  0.00  0.00      PROA  
ATOM   3406  HZ1 LYS P 608       1.427  -1.914  -6.657  0.00  0.00      PROA  
ATOM   3407  HZ2 LYS P 608       0.426  -3.129  -7.229  0.00  0.00      PROA  
ATOM   3408  HZ3 LYS P 608       2.023  -3.385  -6.976  0.00  0.00      PROA  
ATOM   3409  C   LYS P 608      -1.525  -7.667  -7.275  0.00  0.00      PROA  
ATOM   3410  O   LYS P 608      -1.174  -7.579  -8.441  0.00  0.00      PROA  
ATOM   3411  N   PHE P 609      -1.504  -8.862  -6.658  0.00  0.00      PROA  
ATOM   3412  HN  PHE P 609      -1.640  -8.893  -5.671  0.00  0.00      PROA  
ATOM   3413  CA  PHE P 609      -1.157 -10.153  -7.307  0.00  0.00      PROA  
ATOM   3414  HA  PHE P 609      -0.258  -9.982  -7.881  0.00  0.00      PROA  
ATOM   3415  CB  PHE P 609      -0.739 -11.201  -6.280  0.00  0.00      PROA  
ATOM   3416  HB1 PHE P 609      -0.546 -12.175  -6.777  0.00  0.00      PROA  
ATOM   3417  HB2 PHE P 609      -1.566 -11.356  -5.554  0.00  0.00      PROA  
ATOM   3418  CG  PHE P 609       0.473 -10.805  -5.381  0.00  0.00      PROA  
ATOM   3419  CD1 PHE P 609       1.582 -10.195  -5.951  0.00  0.00      PROA  
ATOM   3420  HD1 PHE P 609       1.693  -9.968  -7.001  0.00  0.00      PROA  
ATOM   3421  CE1 PHE P 609       2.709  -9.716  -5.263  0.00  0.00      PROA  
ATOM   3422  HE1 PHE P 609       3.529  -9.111  -5.621  0.00  0.00      PROA  
ATOM   3423  CZ  PHE P 609       2.672  -9.820  -3.883  0.00  0.00      PROA  
ATOM   3424  HZ  PHE P 609       3.558  -9.568  -3.318  0.00  0.00      PROA  
ATOM   3425  CD2 PHE P 609       0.497 -11.015  -4.038  0.00  0.00      PROA  
ATOM   3426  HD2 PHE P 609      -0.325 -11.453  -3.492  0.00  0.00      PROA  
ATOM   3427  CE2 PHE P 609       1.587 -10.526  -3.306  0.00  0.00      PROA  
ATOM   3428  HE2 PHE P 609       1.488 -10.701  -2.245  0.00  0.00      PROA  
ATOM   3429  C   PHE P 609      -2.146 -10.638  -8.373  0.00  0.00      PROA  
ATOM   3430  O   PHE P 609      -1.811 -11.279  -9.367  0.00  0.00      PROA  
ATOM   3431  N   LYS P 610      -3.487 -10.335  -8.251  0.00  0.00      PROA  
ATOM   3432  HN  LYS P 610      -3.912  -9.970  -7.426  0.00  0.00      PROA  
ATOM   3433  CA  LYS P 610      -4.467 -10.427  -9.365  0.00  0.00      PROA  
ATOM   3434  HA  LYS P 610      -4.392 -11.442  -9.726  0.00  0.00      PROA  
ATOM   3435  CB  LYS P 610      -5.869 -10.360  -8.805  0.00  0.00      PROA  
ATOM   3436  HB1 LYS P 610      -6.003  -9.464  -8.161  0.00  0.00      PROA  
ATOM   3437  HB2 LYS P 610      -5.992 -11.342  -8.301  0.00  0.00      PROA  
ATOM   3438  CG  LYS P 610      -7.012 -10.215  -9.822  0.00  0.00      PROA  
ATOM   3439  HG1 LYS P 610      -6.784  -9.346 -10.476  0.00  0.00      PROA  
ATOM   3440  HG2 LYS P 610      -8.020 -10.159  -9.357  0.00  0.00      PROA  
ATOM   3441  CD  LYS P 610      -7.151 -11.550 -10.675  0.00  0.00      PROA  
ATOM   3442  HD1 LYS P 610      -7.210 -12.401  -9.964  0.00  0.00      PROA  
ATOM   3443  HD2 LYS P 610      -6.244 -11.834 -11.252  0.00  0.00      PROA  
ATOM   3444  CE  LYS P 610      -8.382 -11.502 -11.583  0.00  0.00      PROA  
ATOM   3445  HE1 LYS P 610      -9.333 -11.204 -11.094  0.00  0.00      PROA  
ATOM   3446  HE2 LYS P 610      -8.536 -12.507 -12.032  0.00  0.00      PROA  
ATOM   3447  NZ  LYS P 610      -8.348 -10.526 -12.689  0.00  0.00      PROA  
ATOM   3448  HZ1 LYS P 610      -9.218 -10.753 -13.212  0.00  0.00      PROA  
ATOM   3449  HZ2 LYS P 610      -7.569 -10.749 -13.340  0.00  0.00      PROA  
ATOM   3450  HZ3 LYS P 610      -8.357  -9.499 -12.524  0.00  0.00      PROA  
ATOM   3451  C   LYS P 610      -4.207  -9.395 -10.576  0.00  0.00      PROA  
ATOM   3452  O   LYS P 610      -4.270  -9.693 -11.772  0.00  0.00      PROA  
ATOM   3453  N   ASN P 611      -3.832  -8.159 -10.223  0.00  0.00      PROA  
ATOM   3454  HN  ASN P 611      -3.837  -7.942  -9.250  0.00  0.00      PROA  
ATOM   3455  CA  ASN P 611      -3.546  -7.081 -11.183  0.00  0.00      PROA  
ATOM   3456  HA  ASN P 611      -4.195  -7.218 -12.035  0.00  0.00      PROA  
ATOM   3457  CB  ASN P 611      -3.887  -5.735 -10.566  0.00  0.00      PROA  
ATOM   3458  HB1 ASN P 611      -3.469  -4.833 -11.063  0.00  0.00      PROA  
ATOM   3459  HB2 ASN P 611      -3.596  -5.734  -9.494  0.00  0.00      PROA  
ATOM   3460  CG  ASN P 611      -5.456  -5.530 -10.543  0.00  0.00      PROA  
ATOM   3461  OD1 ASN P 611      -6.211  -6.144 -11.232  0.00  0.00      PROA  
ATOM   3462  ND2 ASN P 611      -6.050  -4.803  -9.595  0.00  0.00      PROA  
ATOM   3463 HD21 ASN P 611      -7.033  -4.853  -9.419  0.00  0.00      PROA  
ATOM   3464 HD22 ASN P 611      -5.558  -4.189  -8.978  0.00  0.00      PROA  
ATOM   3465  C   ASN P 611      -2.102  -6.935 -11.716  0.00  0.00      PROA  
ATOM   3466  O   ASN P 611      -1.773  -6.031 -12.463  0.00  0.00      PROA  
ATOM   3467  N   SER P 612      -1.177  -7.782 -11.291  0.00  0.00      PROA  
ATOM   3468  HN  SER P 612      -1.268  -8.320 -10.457  0.00  0.00      PROA  
ATOM   3469  CA  SER P 612       0.143  -7.986 -11.824  0.00  0.00      PROA  
ATOM   3470  HA  SER P 612       0.323  -7.116 -12.438  0.00  0.00      PROA  
ATOM   3471  CB  SER P 612       1.291  -7.893 -10.790  0.00  0.00      PROA  
ATOM   3472  HB1 SER P 612       1.320  -6.848 -10.414  0.00  0.00      PROA  
ATOM   3473  HB2 SER P 612       2.271  -8.133 -11.254  0.00  0.00      PROA  
ATOM   3474  OG  SER P 612       1.086  -8.777  -9.645  0.00  0.00      PROA  
ATOM   3475  HG1 SER P 612       0.539  -8.280  -9.032  0.00  0.00      PROA  
ATOM   3476  C   SER P 612       0.149  -9.313 -12.568  0.00  0.00      PROA  
ATOM   3477  O   SER P 612      -0.596 -10.209 -12.231  0.00  0.00      PROA  
ATOM   3478  N   SER P 613       0.935  -9.477 -13.643  0.00  0.00      PROA  
ATOM   3479  HN  SER P 613       1.525  -8.717 -13.902  0.00  0.00      PROA  
ATOM   3480  CA  SER P 613       1.104 -10.612 -14.492  0.00  0.00      PROA  
ATOM   3481  HA  SER P 613       0.323 -11.335 -14.312  0.00  0.00      PROA  
ATOM   3482  CB  SER P 613       1.110 -10.253 -16.026  0.00  0.00      PROA  
ATOM   3483  HB1 SER P 613       1.207 -11.111 -16.724  0.00  0.00      PROA  
ATOM   3484  HB2 SER P 613       1.894  -9.526 -16.331  0.00  0.00      PROA  
ATOM   3485  OG  SER P 613      -0.184  -9.660 -16.398  0.00  0.00      PROA  
ATOM   3486  HG1 SER P 613      -0.668  -9.422 -15.603  0.00  0.00      PROA  
ATOM   3487  C   SER P 613       2.304 -11.422 -14.241  0.00  0.00      PROA  
ATOM   3488  O   SER P 613       2.706 -12.249 -15.101  0.00  0.00      PROA  
ATOM   3489  N   TYR P 614       2.858 -11.320 -13.009  0.00  0.00      PROA  
ATOM   3490  HN  TYR P 614       2.409 -10.746 -12.328  0.00  0.00      PROA  
ATOM   3491  CA  TYR P 614       3.971 -12.133 -12.500  0.00  0.00      PROA  
ATOM   3492  HA  TYR P 614       4.726 -12.105 -13.271  0.00  0.00      PROA  
ATOM   3493  CB  TYR P 614       4.447 -11.632 -11.167  0.00  0.00      PROA  
ATOM   3494  HB1 TYR P 614       5.370 -12.109 -10.773  0.00  0.00      PROA  
ATOM   3495  HB2 TYR P 614       3.665 -11.763 -10.389  0.00  0.00      PROA  
ATOM   3496  CG  TYR P 614       4.846 -10.179 -11.122  0.00  0.00      PROA  
ATOM   3497  CD1 TYR P 614       5.694  -9.653 -12.146  0.00  0.00      PROA  
ATOM   3498  HD1 TYR P 614       6.023 -10.249 -12.984  0.00  0.00      PROA  
ATOM   3499  CE1 TYR P 614       6.258  -8.305 -12.089  0.00  0.00      PROA  
ATOM   3500  HE1 TYR P 614       6.759  -7.954 -12.979  0.00  0.00      PROA  
ATOM   3501  CZ  TYR P 614       5.826  -7.531 -11.063  0.00  0.00      PROA  
ATOM   3502  OH  TYR P 614       6.420  -6.240 -11.022  0.00  0.00      PROA  
ATOM   3503  HH  TYR P 614       6.856  -6.029 -11.851  0.00  0.00      PROA  
ATOM   3504  CD2 TYR P 614       4.633  -9.389 -10.012  0.00  0.00      PROA  
ATOM   3505  HD2 TYR P 614       4.224  -9.781  -9.093  0.00  0.00      PROA  
ATOM   3506  CE2 TYR P 614       5.118  -8.100  -9.945  0.00  0.00      PROA  
ATOM   3507  HE2 TYR P 614       4.948  -7.555  -9.029  0.00  0.00      PROA  
ATOM   3508  C   TYR P 614       3.600 -13.570 -12.359  0.00  0.00      PROA  
ATOM   3509  O   TYR P 614       4.328 -14.381 -12.911  0.00  0.00      PROA  
ATOM   3510  N   PHE P 615       2.505 -13.898 -11.691  0.00  0.00      PROA  
ATOM   3511  HN  PHE P 615       1.877 -13.219 -11.317  0.00  0.00      PROA  
ATOM   3512  CA  PHE P 615       2.207 -15.283 -11.452  0.00  0.00      PROA  
ATOM   3513  HA  PHE P 615       3.161 -15.785 -11.388  0.00  0.00      PROA  
ATOM   3514  CB  PHE P 615       1.455 -15.373 -10.087  0.00  0.00      PROA  
ATOM   3515  HB1 PHE P 615       1.326 -16.434  -9.787  0.00  0.00      PROA  
ATOM   3516  HB2 PHE P 615       0.490 -14.824 -10.047  0.00  0.00      PROA  
ATOM   3517  CG  PHE P 615       2.323 -14.749  -9.109  0.00  0.00      PROA  
ATOM   3518  CD1 PHE P 615       1.904 -13.742  -8.229  0.00  0.00      PROA  
ATOM   3519  HD1 PHE P 615       0.872 -13.426  -8.266  0.00  0.00      PROA  
ATOM   3520  CE1 PHE P 615       2.824 -13.097  -7.378  0.00  0.00      PROA  
ATOM   3521  HE1 PHE P 615       2.405 -12.351  -6.719  0.00  0.00      PROA  
ATOM   3522  CZ  PHE P 615       4.119 -13.558  -7.201  0.00  0.00      PROA  
ATOM   3523  HZ  PHE P 615       4.705 -12.952  -6.526  0.00  0.00      PROA  
ATOM   3524  CD2 PHE P 615       3.654 -15.223  -8.844  0.00  0.00      PROA  
ATOM   3525  HD2 PHE P 615       4.052 -15.973  -9.511  0.00  0.00      PROA  
ATOM   3526  CE2 PHE P 615       4.558 -14.579  -8.013  0.00  0.00      PROA  
ATOM   3527  HE2 PHE P 615       5.600 -14.849  -7.933  0.00  0.00      PROA  
ATOM   3528  C   PHE P 615       1.384 -16.018 -12.475  0.00  0.00      PROA  
ATOM   3529  O   PHE P 615       0.490 -15.331 -13.051  0.00  0.00      PROA  
ATOM   3530  N   PRO P 616       1.541 -17.319 -12.754  0.00  0.00      PROA  
ATOM   3531  CD  PRO P 616       2.476 -18.174 -12.010  0.00  0.00      PROA  
ATOM   3532  HD1 PRO P 616       2.262 -18.268 -10.924  0.00  0.00      PROA  
ATOM   3533  HD2 PRO P 616       3.568 -18.002 -12.127  0.00  0.00      PROA  
ATOM   3534  CA  PRO P 616       0.636 -18.142 -13.491  0.00  0.00      PROA  
ATOM   3535  HA  PRO P 616       1.013 -17.916 -14.478  0.00  0.00      PROA  
ATOM   3536  CB  PRO P 616       0.797 -19.518 -12.884  0.00  0.00      PROA  
ATOM   3537  HB1 PRO P 616       0.538 -20.232 -13.696  0.00  0.00      PROA  
ATOM   3538  HB2 PRO P 616       0.250 -19.762 -11.948  0.00  0.00      PROA  
ATOM   3539  CG  PRO P 616       2.268 -19.575 -12.635  0.00  0.00      PROA  
ATOM   3540  HG1 PRO P 616       2.600 -20.307 -11.868  0.00  0.00      PROA  
ATOM   3541  HG2 PRO P 616       2.720 -19.687 -13.643  0.00  0.00      PROA  
ATOM   3542  C   PRO P 616      -0.901 -17.934 -13.597  0.00  0.00      PROA  
ATOM   3543  O   PRO P 616      -1.579 -17.520 -12.650  0.00  0.00      PROA  
ATOM   3544  N   GLY P 617      -1.358 -18.159 -14.811  0.00  0.00      PROA  
ATOM   3545  HN  GLY P 617      -0.741 -18.588 -15.466  0.00  0.00      PROA  
ATOM   3546  CA  GLY P 617      -2.681 -17.637 -15.291  0.00  0.00      PROA  
ATOM   3547  HA1 GLY P 617      -2.707 -17.919 -16.334  0.00  0.00      PROA  
ATOM   3548  HA2 GLY P 617      -2.766 -16.571 -15.141  0.00  0.00      PROA  
ATOM   3549  C   GLY P 617      -3.868 -18.252 -14.650  0.00  0.00      PROA  
ATOM   3550  O   GLY P 617      -4.703 -17.513 -14.082  0.00  0.00      PROA  
ATOM   3551  N   LYS P 618      -3.954 -19.601 -14.640  0.00  0.00      PROA  
ATOM   3552  HN  LYS P 618      -3.249 -20.176 -15.048  0.00  0.00      PROA  
ATOM   3553  CA  LYS P 618      -4.993 -20.334 -13.821  0.00  0.00      PROA  
ATOM   3554  HA  LYS P 618      -5.938 -20.051 -14.261  0.00  0.00      PROA  
ATOM   3555  CB  LYS P 618      -4.787 -21.884 -13.852  0.00  0.00      PROA  
ATOM   3556  HB1 LYS P 618      -5.508 -22.411 -13.192  0.00  0.00      PROA  
ATOM   3557  HB2 LYS P 618      -3.793 -22.002 -13.369  0.00  0.00      PROA  
ATOM   3558  CG  LYS P 618      -4.841 -22.764 -15.229  0.00  0.00      PROA  
ATOM   3559  HG1 LYS P 618      -4.921 -23.829 -14.924  0.00  0.00      PROA  
ATOM   3560  HG2 LYS P 618      -3.943 -22.449 -15.803  0.00  0.00      PROA  
ATOM   3561  CD  LYS P 618      -6.054 -22.505 -16.130  0.00  0.00      PROA  
ATOM   3562  HD1 LYS P 618      -6.060 -23.139 -17.042  0.00  0.00      PROA  
ATOM   3563  HD2 LYS P 618      -6.084 -21.499 -16.601  0.00  0.00      PROA  
ATOM   3564  CE  LYS P 618      -7.414 -22.549 -15.464  0.00  0.00      PROA  
ATOM   3565  HE1 LYS P 618      -8.171 -22.408 -16.265  0.00  0.00      PROA  
ATOM   3566  HE2 LYS P 618      -7.549 -21.712 -14.746  0.00  0.00      PROA  
ATOM   3567  NZ  LYS P 618      -7.580 -23.860 -14.761  0.00  0.00      PROA  
ATOM   3568  HZ1 LYS P 618      -6.944 -23.988 -13.948  0.00  0.00      PROA  
ATOM   3569  HZ2 LYS P 618      -7.403 -24.658 -15.403  0.00  0.00      PROA  
ATOM   3570  HZ3 LYS P 618      -8.480 -23.854 -14.239  0.00  0.00      PROA  
ATOM   3571  C   LYS P 618      -5.103 -20.037 -12.335  0.00  0.00      PROA  
ATOM   3572  O   LYS P 618      -6.191 -19.934 -11.838  0.00  0.00      PROA  
ATOM   3573  N   LEU P 619      -3.907 -19.841 -11.700  0.00  0.00      PROA  
ATOM   3574  HN  LEU P 619      -3.056 -19.906 -12.216  0.00  0.00      PROA  
ATOM   3575  CA  LEU P 619      -3.788 -19.527 -10.246  0.00  0.00      PROA  
ATOM   3576  HA  LEU P 619      -4.467 -20.234  -9.793  0.00  0.00      PROA  
ATOM   3577  CB  LEU P 619      -2.398 -19.769  -9.721  0.00  0.00      PROA  
ATOM   3578  HB1 LEU P 619      -1.739 -19.095 -10.309  0.00  0.00      PROA  
ATOM   3579  HB2 LEU P 619      -2.134 -20.825  -9.946  0.00  0.00      PROA  
ATOM   3580  CG  LEU P 619      -2.221 -19.491  -8.222  0.00  0.00      PROA  
ATOM   3581  HG  LEU P 619      -2.539 -18.438  -8.064  0.00  0.00      PROA  
ATOM   3582  CD1 LEU P 619      -3.072 -20.369  -7.274  0.00  0.00      PROA  
ATOM   3583 HD11 LEU P 619      -2.956 -21.471  -7.354  0.00  0.00      PROA  
ATOM   3584 HD12 LEU P 619      -4.165 -20.190  -7.365  0.00  0.00      PROA  
ATOM   3585 HD13 LEU P 619      -2.789 -20.052  -6.247  0.00  0.00      PROA  
ATOM   3586  CD2 LEU P 619      -0.738 -19.606  -7.815  0.00  0.00      PROA  
ATOM   3587 HD21 LEU P 619      -0.356 -20.647  -7.889  0.00  0.00      PROA  
ATOM   3588 HD22 LEU P 619      -0.649 -19.259  -6.763  0.00  0.00      PROA  
ATOM   3589 HD23 LEU P 619      -0.135 -18.887  -8.409  0.00  0.00      PROA  
ATOM   3590  C   LEU P 619      -4.381 -18.086  -9.951  0.00  0.00      PROA  
ATOM   3591  O   LEU P 619      -4.980 -17.745  -8.883  0.00  0.00      PROA  
ATOM   3592  N   ARG P 620      -4.104 -17.144 -10.873  0.00  0.00      PROA  
ATOM   3593  HN  ARG P 620      -3.516 -17.356 -11.649  0.00  0.00      PROA  
ATOM   3594  CA  ARG P 620      -4.605 -15.720 -10.806  0.00  0.00      PROA  
ATOM   3595  HA  ARG P 620      -4.388 -15.461  -9.780  0.00  0.00      PROA  
ATOM   3596  CB  ARG P 620      -4.024 -14.788 -11.900  0.00  0.00      PROA  
ATOM   3597  HB1 ARG P 620      -4.644 -13.869 -11.831  0.00  0.00      PROA  
ATOM   3598  HB2 ARG P 620      -4.318 -15.155 -12.907  0.00  0.00      PROA  
ATOM   3599  CG  ARG P 620      -2.468 -14.447 -11.663  0.00  0.00      PROA  
ATOM   3600  HG1 ARG P 620      -1.852 -15.119 -12.298  0.00  0.00      PROA  
ATOM   3601  HG2 ARG P 620      -2.288 -14.656 -10.587  0.00  0.00      PROA  
ATOM   3602  CD  ARG P 620      -2.093 -13.054 -12.154  0.00  0.00      PROA  
ATOM   3603  HD1 ARG P 620      -0.986 -12.967 -12.136  0.00  0.00      PROA  
ATOM   3604  HD2 ARG P 620      -2.662 -12.351 -11.508  0.00  0.00      PROA  
ATOM   3605  NE  ARG P 620      -2.643 -12.864 -13.588  0.00  0.00      PROA  
ATOM   3606  HE  ARG P 620      -3.502 -12.372 -13.736  0.00  0.00      PROA  
ATOM   3607  CZ  ARG P 620      -2.004 -13.125 -14.715  0.00  0.00      PROA  
ATOM   3608  NH1 ARG P 620      -0.870 -13.819 -14.818  0.00  0.00      PROA  
ATOM   3609 HH11 ARG P 620      -0.488 -14.365 -14.072  0.00  0.00      PROA  
ATOM   3610 HH12 ARG P 620      -0.587 -14.002 -15.759  0.00  0.00      PROA  
ATOM   3611  NH2 ARG P 620      -2.729 -12.852 -15.804  0.00  0.00      PROA  
ATOM   3612 HH21 ARG P 620      -3.678 -12.577 -15.653  0.00  0.00      PROA  
ATOM   3613 HH22 ARG P 620      -2.441 -13.231 -16.683  0.00  0.00      PROA  
ATOM   3614  C   ARG P 620      -6.123 -15.710 -10.737  0.00  0.00      PROA  
ATOM   3615  O   ARG P 620      -6.777 -15.017 -10.008  0.00  0.00      PROA  
ATOM   3616  N   ARG P 621      -6.819 -16.575 -11.465  0.00  0.00      PROA  
ATOM   3617  HN  ARG P 621      -6.293 -17.080 -12.144  0.00  0.00      PROA  
ATOM   3618  CA  ARG P 621      -8.297 -16.744 -11.394  0.00  0.00      PROA  
ATOM   3619  HA  ARG P 621      -8.694 -15.755 -11.569  0.00  0.00      PROA  
ATOM   3620  CB  ARG P 621      -8.852 -17.768 -12.426  0.00  0.00      PROA  
ATOM   3621  HB1 ARG P 621      -8.401 -18.776 -12.304  0.00  0.00      PROA  
ATOM   3622  HB2 ARG P 621      -8.518 -17.540 -13.461  0.00  0.00      PROA  
ATOM   3623  CG  ARG P 621     -10.356 -17.974 -12.436  0.00  0.00      PROA  
ATOM   3624  HG1 ARG P 621     -10.699 -18.310 -11.434  0.00  0.00      PROA  
ATOM   3625  HG2 ARG P 621     -10.599 -18.874 -13.039  0.00  0.00      PROA  
ATOM   3626  CD  ARG P 621     -11.251 -16.867 -12.931  0.00  0.00      PROA  
ATOM   3627  HD1 ARG P 621     -12.193 -17.413 -13.151  0.00  0.00      PROA  
ATOM   3628  HD2 ARG P 621     -10.912 -16.421 -13.891  0.00  0.00      PROA  
ATOM   3629  NE  ARG P 621     -11.553 -15.804 -11.893  0.00  0.00      PROA  
ATOM   3630  HE  ARG P 621     -11.982 -16.088 -11.035  0.00  0.00      PROA  
ATOM   3631  CZ  ARG P 621     -11.422 -14.491 -11.962  0.00  0.00      PROA  
ATOM   3632  NH1 ARG P 621     -11.010 -13.880 -13.015  0.00  0.00      PROA  
ATOM   3633 HH11 ARG P 621     -10.664 -14.359 -13.821  0.00  0.00      PROA  
ATOM   3634 HH12 ARG P 621     -10.971 -12.880 -13.021  0.00  0.00      PROA  
ATOM   3635  NH2 ARG P 621     -11.804 -13.736 -10.991  0.00  0.00      PROA  
ATOM   3636 HH21 ARG P 621     -12.300 -14.171 -10.239  0.00  0.00      PROA  
ATOM   3637 HH22 ARG P 621     -11.733 -12.740 -11.039  0.00  0.00      PROA  
ATOM   3638  C   ARG P 621      -8.674 -17.152 -10.002  0.00  0.00      PROA  
ATOM   3639  O   ARG P 621      -9.602 -16.578  -9.450  0.00  0.00      PROA  
ATOM   3640  N   ILE P 622      -7.918 -18.032  -9.334  0.00  0.00      PROA  
ATOM   3641  HN  ILE P 622      -7.124 -18.464  -9.755  0.00  0.00      PROA  
ATOM   3642  CA  ILE P 622      -8.145 -18.466  -7.983  0.00  0.00      PROA  
ATOM   3643  HA  ILE P 622      -9.185 -18.671  -7.776  0.00  0.00      PROA  
ATOM   3644  CB  ILE P 622      -7.314 -19.735  -7.710  0.00  0.00      PROA  
ATOM   3645  HB  ILE P 622      -6.336 -19.574  -8.212  0.00  0.00      PROA  
ATOM   3646  CG2 ILE P 622      -7.127 -19.968  -6.132  0.00  0.00      PROA  
ATOM   3647 HG21 ILE P 622      -6.479 -20.863  -6.011  0.00  0.00      PROA  
ATOM   3648 HG22 ILE P 622      -8.119 -20.064  -5.641  0.00  0.00      PROA  
ATOM   3649 HG23 ILE P 622      -6.547 -19.108  -5.735  0.00  0.00      PROA  
ATOM   3650  CG1 ILE P 622      -8.126 -20.868  -8.432  0.00  0.00      PROA  
ATOM   3651 HG11 ILE P 622      -8.194 -20.654  -9.520  0.00  0.00      PROA  
ATOM   3652 HG12 ILE P 622      -9.189 -20.955  -8.121  0.00  0.00      PROA  
ATOM   3653  CD  ILE P 622      -7.458 -22.289  -8.285  0.00  0.00      PROA  
ATOM   3654  HD1 ILE P 622      -8.163 -22.984  -8.790  0.00  0.00      PROA  
ATOM   3655  HD2 ILE P 622      -7.422 -22.537  -7.202  0.00  0.00      PROA  
ATOM   3656  HD3 ILE P 622      -6.407 -22.380  -8.636  0.00  0.00      PROA  
ATOM   3657  C   ILE P 622      -7.817 -17.381  -6.983  0.00  0.00      PROA  
ATOM   3658  O   ILE P 622      -8.537 -17.173  -6.015  0.00  0.00      PROA  
ATOM   3659  N   ILE P 623      -6.667 -16.626  -7.124  0.00  0.00      PROA  
ATOM   3660  HN  ILE P 623      -5.994 -16.813  -7.835  0.00  0.00      PROA  
ATOM   3661  CA  ILE P 623      -6.373 -15.425  -6.390  0.00  0.00      PROA  
ATOM   3662  HA  ILE P 623      -6.211 -15.607  -5.338  0.00  0.00      PROA  
ATOM   3663  CB  ILE P 623      -5.020 -14.832  -6.849  0.00  0.00      PROA  
ATOM   3664  HB  ILE P 623      -5.027 -14.753  -7.958  0.00  0.00      PROA  
ATOM   3665  CG2 ILE P 623      -4.812 -13.437  -6.188  0.00  0.00      PROA  
ATOM   3666 HG21 ILE P 623      -5.132 -13.423  -5.125  0.00  0.00      PROA  
ATOM   3667 HG22 ILE P 623      -5.219 -12.582  -6.769  0.00  0.00      PROA  
ATOM   3668 HG23 ILE P 623      -3.726 -13.210  -6.129  0.00  0.00      PROA  
ATOM   3669  CG1 ILE P 623      -3.866 -15.772  -6.603  0.00  0.00      PROA  
ATOM   3670 HG11 ILE P 623      -4.142 -16.812  -6.878  0.00  0.00      PROA  
ATOM   3671 HG12 ILE P 623      -3.714 -15.697  -5.505  0.00  0.00      PROA  
ATOM   3672  CD  ILE P 623      -2.587 -15.386  -7.308  0.00  0.00      PROA  
ATOM   3673  HD1 ILE P 623      -2.749 -15.277  -8.402  0.00  0.00      PROA  
ATOM   3674  HD2 ILE P 623      -1.821 -16.172  -7.136  0.00  0.00      PROA  
ATOM   3675  HD3 ILE P 623      -2.134 -14.428  -6.975  0.00  0.00      PROA  
ATOM   3676  C   ILE P 623      -7.481 -14.393  -6.407  0.00  0.00      PROA  
ATOM   3677  O   ILE P 623      -7.702 -13.676  -5.403  0.00  0.00      PROA  
ATOM   3678  N   GLY P 624      -8.218 -14.234  -7.568  0.00  0.00      PROA  
ATOM   3679  HN  GLY P 624      -7.979 -14.738  -8.395  0.00  0.00      PROA  
ATOM   3680  CA  GLY P 624      -9.329 -13.369  -7.689  0.00  0.00      PROA  
ATOM   3681  HA1 GLY P 624      -9.617 -13.325  -8.730  0.00  0.00      PROA  
ATOM   3682  HA2 GLY P 624      -9.007 -12.389  -7.371  0.00  0.00      PROA  
ATOM   3683  C   GLY P 624     -10.534 -13.855  -6.894  0.00  0.00      PROA  
ATOM   3684  O   GLY P 624     -11.027 -13.196  -6.023  0.00  0.00      PROA  
ATOM   3685  N   ASP P 625     -10.899 -15.162  -7.115  0.00  0.00      PROA  
ATOM   3686  HN  ASP P 625     -10.306 -15.613  -7.777  0.00  0.00      PROA  
ATOM   3687  CA  ASP P 625     -12.128 -15.860  -6.703  0.00  0.00      PROA  
ATOM   3688  HA  ASP P 625     -12.891 -15.096  -6.701  0.00  0.00      PROA  
ATOM   3689  CB  ASP P 625     -12.448 -16.968  -7.703  0.00  0.00      PROA  
ATOM   3690  HB1 ASP P 625     -13.428 -17.409  -7.419  0.00  0.00      PROA  
ATOM   3691  HB2 ASP P 625     -11.628 -17.707  -7.827  0.00  0.00      PROA  
ATOM   3692  CG  ASP P 625     -12.807 -16.313  -8.958  0.00  0.00      PROA  
ATOM   3693  OD1 ASP P 625     -12.983 -17.125  -9.924  0.00  0.00      PROA  
ATOM   3694  OD2 ASP P 625     -13.144 -15.078  -9.124  0.00  0.00      PROA  
ATOM   3695  C   ASP P 625     -12.030 -16.344  -5.298  0.00  0.00      PROA  
ATOM   3696  O   ASP P 625     -13.042 -16.331  -4.644  0.00  0.00      PROA  
ATOM   3697  N   PHE P 626     -10.790 -16.699  -4.837  0.00  0.00      PROA  
ATOM   3698  HN  PHE P 626     -10.111 -16.822  -5.556  0.00  0.00      PROA  
ATOM   3699  CA  PHE P 626     -10.643 -17.253  -3.521  0.00  0.00      PROA  
ATOM   3700  HA  PHE P 626     -11.627 -17.349  -3.087  0.00  0.00      PROA  
ATOM   3701  CB  PHE P 626      -9.808 -18.558  -3.611  0.00  0.00      PROA  
ATOM   3702  HB1 PHE P 626      -8.735 -18.362  -3.822  0.00  0.00      PROA  
ATOM   3703  HB2 PHE P 626     -10.122 -19.101  -4.529  0.00  0.00      PROA  
ATOM   3704  CG  PHE P 626     -10.071 -19.542  -2.513  0.00  0.00      PROA  
ATOM   3705  CD1 PHE P 626      -8.964 -20.364  -2.082  0.00  0.00      PROA  
ATOM   3706  HD1 PHE P 626      -7.971 -20.417  -2.502  0.00  0.00      PROA  
ATOM   3707  CE1 PHE P 626      -9.099 -21.171  -0.915  0.00  0.00      PROA  
ATOM   3708  HE1 PHE P 626      -8.172 -21.569  -0.531  0.00  0.00      PROA  
ATOM   3709  CZ  PHE P 626     -10.347 -21.296  -0.382  0.00  0.00      PROA  
ATOM   3710  HZ  PHE P 626     -10.482 -22.010   0.418  0.00  0.00      PROA  
ATOM   3711  CD2 PHE P 626     -11.340 -19.769  -2.035  0.00  0.00      PROA  
ATOM   3712  HD2 PHE P 626     -12.189 -19.218  -2.414  0.00  0.00      PROA  
ATOM   3713  CE2 PHE P 626     -11.489 -20.732  -0.974  0.00  0.00      PROA  
ATOM   3714  HE2 PHE P 626     -12.475 -20.863  -0.551  0.00  0.00      PROA  
ATOM   3715  C   PHE P 626      -9.783 -16.311  -2.663  0.00  0.00      PROA  
ATOM   3716  O   PHE P 626      -9.471 -16.626  -1.503  0.00  0.00      PROA  
ATOM   3717  N   GLY P 627      -9.352 -15.091  -3.165  0.00  0.00      PROA  
ATOM   3718  HN  GLY P 627      -9.445 -14.902  -4.139  0.00  0.00      PROA  
ATOM   3719  CA  GLY P 627      -8.459 -14.286  -2.343  0.00  0.00      PROA  
ATOM   3720  HA1 GLY P 627      -8.298 -13.428  -2.978  0.00  0.00      PROA  
ATOM   3721  HA2 GLY P 627      -7.557 -14.763  -1.987  0.00  0.00      PROA  
ATOM   3722  C   GLY P 627      -9.080 -13.596  -1.170  0.00  0.00      PROA  
ATOM   3723  O   GLY P 627      -8.453 -13.458  -0.143  0.00  0.00      PROA  
ATOM   3724  N   VAL P 628     -10.295 -13.159  -1.274  0.00  0.00      PROA  
ATOM   3725  HN  VAL P 628     -10.846 -13.118  -2.104  0.00  0.00      PROA  
ATOM   3726  CA  VAL P 628     -11.016 -12.648  -0.134  0.00  0.00      PROA  
ATOM   3727  HA  VAL P 628     -10.337 -12.006   0.407  0.00  0.00      PROA  
ATOM   3728  CB  VAL P 628     -12.267 -11.840  -0.527  0.00  0.00      PROA  
ATOM   3729  HB  VAL P 628     -12.786 -12.316  -1.385  0.00  0.00      PROA  
ATOM   3730  CG1 VAL P 628     -13.249 -11.846   0.627  0.00  0.00      PROA  
ATOM   3731 HG11 VAL P 628     -14.042 -11.069   0.572  0.00  0.00      PROA  
ATOM   3732 HG12 VAL P 628     -12.698 -11.817   1.591  0.00  0.00      PROA  
ATOM   3733 HG13 VAL P 628     -13.843 -12.785   0.643  0.00  0.00      PROA  
ATOM   3734  CG2 VAL P 628     -11.851 -10.415  -0.866  0.00  0.00      PROA  
ATOM   3735 HG21 VAL P 628     -11.312  -9.864  -0.066  0.00  0.00      PROA  
ATOM   3736 HG22 VAL P 628     -12.759  -9.858  -1.184  0.00  0.00      PROA  
ATOM   3737 HG23 VAL P 628     -11.099 -10.401  -1.685  0.00  0.00      PROA  
ATOM   3738  C   VAL P 628     -11.258 -13.818   0.889  0.00  0.00      PROA  
ATOM   3739  O   VAL P 628     -10.788 -13.657   1.982  0.00  0.00      PROA  
ATOM   3740  N   PRO P 629     -11.809 -15.005   0.592  0.00  0.00      PROA  
ATOM   3741  CD  PRO P 629     -12.662 -15.224  -0.553  0.00  0.00      PROA  
ATOM   3742  HD1 PRO P 629     -12.069 -15.341  -1.485  0.00  0.00      PROA  
ATOM   3743  HD2 PRO P 629     -13.436 -14.435  -0.668  0.00  0.00      PROA  
ATOM   3744  CA  PRO P 629     -11.805 -16.159   1.467  0.00  0.00      PROA  
ATOM   3745  HA  PRO P 629     -12.331 -15.830   2.351  0.00  0.00      PROA  
ATOM   3746  CB  PRO P 629     -12.431 -17.336   0.725  0.00  0.00      PROA  
ATOM   3747  HB1 PRO P 629     -13.084 -18.007   1.323  0.00  0.00      PROA  
ATOM   3748  HB2 PRO P 629     -11.747 -17.948   0.099  0.00  0.00      PROA  
ATOM   3749  CG  PRO P 629     -13.279 -16.579  -0.334  0.00  0.00      PROA  
ATOM   3750  HG1 PRO P 629     -13.464 -17.143  -1.273  0.00  0.00      PROA  
ATOM   3751  HG2 PRO P 629     -14.292 -16.408   0.087  0.00  0.00      PROA  
ATOM   3752  C   PRO P 629     -10.405 -16.437   2.052  0.00  0.00      PROA  
ATOM   3753  O   PRO P 629     -10.261 -16.654   3.232  0.00  0.00      PROA  
ATOM   3754  N   ILE P 630      -9.317 -16.446   1.251  0.00  0.00      PROA  
ATOM   3755  HN  ILE P 630      -9.412 -16.497   0.260  0.00  0.00      PROA  
ATOM   3756  CA  ILE P 630      -7.958 -16.671   1.850  0.00  0.00      PROA  
ATOM   3757  HA  ILE P 630      -7.914 -17.546   2.481  0.00  0.00      PROA  
ATOM   3758  CB  ILE P 630      -7.014 -17.024   0.728  0.00  0.00      PROA  
ATOM   3759  HB  ILE P 630      -7.507 -16.467  -0.097  0.00  0.00      PROA  
ATOM   3760  CG2 ILE P 630      -5.549 -16.633   0.848  0.00  0.00      PROA  
ATOM   3761 HG21 ILE P 630      -5.014 -16.975  -0.064  0.00  0.00      PROA  
ATOM   3762 HG22 ILE P 630      -5.261 -17.049   1.837  0.00  0.00      PROA  
ATOM   3763 HG23 ILE P 630      -5.397 -15.533   0.828  0.00  0.00      PROA  
ATOM   3764  CG1 ILE P 630      -7.221 -18.556   0.382  0.00  0.00      PROA  
ATOM   3765 HG11 ILE P 630      -7.039 -18.719  -0.702  0.00  0.00      PROA  
ATOM   3766 HG12 ILE P 630      -8.301 -18.811   0.440  0.00  0.00      PROA  
ATOM   3767  CD  ILE P 630      -6.266 -19.478   1.202  0.00  0.00      PROA  
ATOM   3768  HD1 ILE P 630      -6.520 -20.500   0.848  0.00  0.00      PROA  
ATOM   3769  HD2 ILE P 630      -6.359 -19.204   2.275  0.00  0.00      PROA  
ATOM   3770  HD3 ILE P 630      -5.229 -19.295   0.849  0.00  0.00      PROA  
ATOM   3771  C   ILE P 630      -7.539 -15.566   2.756  0.00  0.00      PROA  
ATOM   3772  O   ILE P 630      -7.067 -15.825   3.853  0.00  0.00      PROA  
ATOM   3773  N   SER P 631      -7.903 -14.290   2.489  0.00  0.00      PROA  
ATOM   3774  HN  SER P 631      -8.491 -14.034   1.725  0.00  0.00      PROA  
ATOM   3775  CA  SER P 631      -7.828 -13.232   3.465  0.00  0.00      PROA  
ATOM   3776  HA  SER P 631      -6.809 -13.144   3.811  0.00  0.00      PROA  
ATOM   3777  CB  SER P 631      -8.268 -11.867   2.835  0.00  0.00      PROA  
ATOM   3778  HB1 SER P 631      -8.328 -11.076   3.612  0.00  0.00      PROA  
ATOM   3779  HB2 SER P 631      -9.280 -12.047   2.415  0.00  0.00      PROA  
ATOM   3780  OG  SER P 631      -7.448 -11.434   1.726  0.00  0.00      PROA  
ATOM   3781  HG1 SER P 631      -7.333 -12.161   1.109  0.00  0.00      PROA  
ATOM   3782  C   SER P 631      -8.553 -13.458   4.771  0.00  0.00      PROA  
ATOM   3783  O   SER P 631      -8.091 -13.215   5.877  0.00  0.00      PROA  
ATOM   3784  N   ILE P 632      -9.833 -13.924   4.681  0.00  0.00      PROA  
ATOM   3785  HN  ILE P 632     -10.262 -14.107   3.800  0.00  0.00      PROA  
ATOM   3786  CA  ILE P 632     -10.691 -14.306   5.813  0.00  0.00      PROA  
ATOM   3787  HA  ILE P 632     -10.719 -13.458   6.481  0.00  0.00      PROA  
ATOM   3788  CB  ILE P 632     -12.143 -14.652   5.349  0.00  0.00      PROA  
ATOM   3789  HB  ILE P 632     -12.074 -15.498   4.632  0.00  0.00      PROA  
ATOM   3790  CG2 ILE P 632     -12.931 -15.239   6.532  0.00  0.00      PROA  
ATOM   3791 HG21 ILE P 632     -12.747 -14.669   7.467  0.00  0.00      PROA  
ATOM   3792 HG22 ILE P 632     -12.487 -16.218   6.811  0.00  0.00      PROA  
ATOM   3793 HG23 ILE P 632     -14.034 -15.295   6.408  0.00  0.00      PROA  
ATOM   3794  CG1 ILE P 632     -12.763 -13.377   4.799  0.00  0.00      PROA  
ATOM   3795 HG11 ILE P 632     -12.025 -12.793   4.209  0.00  0.00      PROA  
ATOM   3796 HG12 ILE P 632     -12.778 -12.731   5.703  0.00  0.00      PROA  
ATOM   3797  CD  ILE P 632     -14.039 -13.526   4.058  0.00  0.00      PROA  
ATOM   3798  HD1 ILE P 632     -14.666 -14.154   4.727  0.00  0.00      PROA  
ATOM   3799  HD2 ILE P 632     -13.714 -14.060   3.139  0.00  0.00      PROA  
ATOM   3800  HD3 ILE P 632     -14.543 -12.616   3.667  0.00  0.00      PROA  
ATOM   3801  C   ILE P 632     -10.137 -15.394   6.698  0.00  0.00      PROA  
ATOM   3802  O   ILE P 632      -9.900 -15.257   7.904  0.00  0.00      PROA  
ATOM   3803  N   LEU P 633      -9.804 -16.552   6.103  0.00  0.00      PROA  
ATOM   3804  HN  LEU P 633      -9.986 -16.573   5.123  0.00  0.00      PROA  
ATOM   3805  CA  LEU P 633      -9.190 -17.733   6.582  0.00  0.00      PROA  
ATOM   3806  HA  LEU P 633      -9.834 -18.171   7.330  0.00  0.00      PROA  
ATOM   3807  CB  LEU P 633      -9.113 -18.819   5.488  0.00  0.00      PROA  
ATOM   3808  HB1 LEU P 633      -8.424 -18.522   4.669  0.00  0.00      PROA  
ATOM   3809  HB2 LEU P 633     -10.078 -18.903   4.945  0.00  0.00      PROA  
ATOM   3810  CG  LEU P 633      -8.434 -20.141   5.903  0.00  0.00      PROA  
ATOM   3811  HG  LEU P 633      -7.403 -19.978   6.284  0.00  0.00      PROA  
ATOM   3812  CD1 LEU P 633      -9.305 -20.886   6.952  0.00  0.00      PROA  
ATOM   3813 HD11 LEU P 633      -8.729 -21.572   7.610  0.00  0.00      PROA  
ATOM   3814 HD12 LEU P 633     -10.223 -21.379   6.568  0.00  0.00      PROA  
ATOM   3815 HD13 LEU P 633      -9.876 -20.226   7.640  0.00  0.00      PROA  
ATOM   3816  CD2 LEU P 633      -8.321 -20.979   4.687  0.00  0.00      PROA  
ATOM   3817 HD21 LEU P 633      -7.845 -20.400   3.867  0.00  0.00      PROA  
ATOM   3818 HD22 LEU P 633      -9.300 -21.419   4.400  0.00  0.00      PROA  
ATOM   3819 HD23 LEU P 633      -7.675 -21.855   4.911  0.00  0.00      PROA  
ATOM   3820  C   LEU P 633      -7.795 -17.485   7.196  0.00  0.00      PROA  
ATOM   3821  O   LEU P 633      -7.436 -18.083   8.213  0.00  0.00      PROA  
ATOM   3822  N   ILE P 634      -6.893 -16.643   6.692  0.00  0.00      PROA  
ATOM   3823  HN  ILE P 634      -7.076 -16.152   5.844  0.00  0.00      PROA  
ATOM   3824  CA  ILE P 634      -5.595 -16.340   7.245  0.00  0.00      PROA  
ATOM   3825  HA  ILE P 634      -5.140 -17.280   7.521  0.00  0.00      PROA  
ATOM   3826  CB  ILE P 634      -4.623 -15.608   6.346  0.00  0.00      PROA  
ATOM   3827  HB  ILE P 634      -5.142 -14.675   6.038  0.00  0.00      PROA  
ATOM   3828  CG2 ILE P 634      -3.514 -14.960   7.168  0.00  0.00      PROA  
ATOM   3829 HG21 ILE P 634      -3.961 -14.077   7.673  0.00  0.00      PROA  
ATOM   3830 HG22 ILE P 634      -2.731 -14.635   6.451  0.00  0.00      PROA  
ATOM   3831 HG23 ILE P 634      -3.202 -15.731   7.905  0.00  0.00      PROA  
ATOM   3832  CG1 ILE P 634      -4.067 -16.506   5.282  0.00  0.00      PROA  
ATOM   3833 HG11 ILE P 634      -4.834 -17.243   4.963  0.00  0.00      PROA  
ATOM   3834 HG12 ILE P 634      -3.256 -17.158   5.669  0.00  0.00      PROA  
ATOM   3835  CD  ILE P 634      -3.432 -15.866   3.988  0.00  0.00      PROA  
ATOM   3836  HD1 ILE P 634      -2.775 -15.033   4.319  0.00  0.00      PROA  
ATOM   3837  HD2 ILE P 634      -4.296 -15.608   3.339  0.00  0.00      PROA  
ATOM   3838  HD3 ILE P 634      -2.885 -16.644   3.415  0.00  0.00      PROA  
ATOM   3839  C   ILE P 634      -5.774 -15.653   8.630  0.00  0.00      PROA  
ATOM   3840  O   ILE P 634      -5.109 -16.006   9.601  0.00  0.00      PROA  
ATOM   3841  N   MET P 635      -6.721 -14.698   8.751  0.00  0.00      PROA  
ATOM   3842  HN  MET P 635      -7.284 -14.466   7.961  0.00  0.00      PROA  
ATOM   3843  CA  MET P 635      -7.134 -14.092  10.001  0.00  0.00      PROA  
ATOM   3844  HA  MET P 635      -6.222 -13.744  10.463  0.00  0.00      PROA  
ATOM   3845  CB  MET P 635      -7.967 -12.824   9.856  0.00  0.00      PROA  
ATOM   3846  HB1 MET P 635      -8.268 -12.412  10.843  0.00  0.00      PROA  
ATOM   3847  HB2 MET P 635      -8.888 -13.247   9.400  0.00  0.00      PROA  
ATOM   3848  CG  MET P 635      -7.382 -11.573   9.162  0.00  0.00      PROA  
ATOM   3849  HG1 MET P 635      -8.176 -10.801   9.245  0.00  0.00      PROA  
ATOM   3850  HG2 MET P 635      -7.225 -11.810   8.088  0.00  0.00      PROA  
ATOM   3851  SD  MET P 635      -5.836 -11.029  10.069  0.00  0.00      PROA  
ATOM   3852  CE  MET P 635      -5.456  -9.629   8.878  0.00  0.00      PROA  
ATOM   3853  HE1 MET P 635      -4.519  -9.113   9.179  0.00  0.00      PROA  
ATOM   3854  HE2 MET P 635      -6.245  -8.847   8.885  0.00  0.00      PROA  
ATOM   3855  HE3 MET P 635      -5.338 -10.003   7.839  0.00  0.00      PROA  
ATOM   3856  C   MET P 635      -7.713 -15.044  11.059  0.00  0.00      PROA  
ATOM   3857  O   MET P 635      -7.401 -15.015  12.257  0.00  0.00      PROA  
ATOM   3858  N   VAL P 636      -8.472 -16.001  10.587  0.00  0.00      PROA  
ATOM   3859  HN  VAL P 636      -8.694 -16.007   9.615  0.00  0.00      PROA  
ATOM   3860  CA  VAL P 636      -9.001 -17.136  11.339  0.00  0.00      PROA  
ATOM   3861  HA  VAL P 636      -9.353 -16.795  12.302  0.00  0.00      PROA  
ATOM   3862  CB  VAL P 636     -10.092 -17.791  10.500  0.00  0.00      PROA  
ATOM   3863  HB  VAL P 636      -9.746 -17.892   9.449  0.00  0.00      PROA  
ATOM   3864  CG1 VAL P 636     -10.400 -19.261  10.868  0.00  0.00      PROA  
ATOM   3865 HG11 VAL P 636     -10.550 -19.371  11.963  0.00  0.00      PROA  
ATOM   3866 HG12 VAL P 636      -9.498 -19.909  10.862  0.00  0.00      PROA  
ATOM   3867 HG13 VAL P 636     -11.284 -19.659  10.325  0.00  0.00      PROA  
ATOM   3868  CG2 VAL P 636     -11.332 -16.993  10.656  0.00  0.00      PROA  
ATOM   3869 HG21 VAL P 636     -11.121 -15.934  10.393  0.00  0.00      PROA  
ATOM   3870 HG22 VAL P 636     -11.743 -17.021  11.687  0.00  0.00      PROA  
ATOM   3871 HG23 VAL P 636     -11.975 -17.337   9.817  0.00  0.00      PROA  
ATOM   3872  C   VAL P 636      -7.991 -18.127  11.827  0.00  0.00      PROA  
ATOM   3873  O   VAL P 636      -8.087 -18.767  12.889  0.00  0.00      PROA  
ATOM   3874  N   MET P 637      -6.946 -18.361  11.003  0.00  0.00      PROA  
ATOM   3875  HN  MET P 637      -6.949 -18.025  10.064  0.00  0.00      PROA  
ATOM   3876  CA  MET P 637      -5.773 -19.197  11.345  0.00  0.00      PROA  
ATOM   3877  HA  MET P 637      -6.215 -20.144  11.617  0.00  0.00      PROA  
ATOM   3878  CB  MET P 637      -4.964 -19.640  10.055  0.00  0.00      PROA  
ATOM   3879  HB1 MET P 637      -4.077 -20.131  10.509  0.00  0.00      PROA  
ATOM   3880  HB2 MET P 637      -4.665 -18.782   9.415  0.00  0.00      PROA  
ATOM   3881  CG  MET P 637      -5.663 -20.726   9.309  0.00  0.00      PROA  
ATOM   3882  HG1 MET P 637      -6.558 -20.225   8.882  0.00  0.00      PROA  
ATOM   3883  HG2 MET P 637      -6.161 -21.462   9.976  0.00  0.00      PROA  
ATOM   3884  SD  MET P 637      -4.737 -21.588   7.937  0.00  0.00      PROA  
ATOM   3885  CE  MET P 637      -4.444 -20.020   6.992  0.00  0.00      PROA  
ATOM   3886  HE1 MET P 637      -3.952 -19.238   7.608  0.00  0.00      PROA  
ATOM   3887  HE2 MET P 637      -5.416 -19.576   6.688  0.00  0.00      PROA  
ATOM   3888  HE3 MET P 637      -3.867 -20.150   6.051  0.00  0.00      PROA  
ATOM   3889  C   MET P 637      -4.841 -18.537  12.436  0.00  0.00      PROA  
ATOM   3890  O   MET P 637      -4.444 -19.190  13.366  0.00  0.00      PROA  
ATOM   3891  N   VAL P 638      -4.686 -17.222  12.347  0.00  0.00      PROA  
ATOM   3892  HN  VAL P 638      -4.940 -16.784  11.489  0.00  0.00      PROA  
ATOM   3893  CA  VAL P 638      -4.086 -16.405  13.427  0.00  0.00      PROA  
ATOM   3894  HA  VAL P 638      -3.160 -16.890  13.699  0.00  0.00      PROA  
ATOM   3895  CB  VAL P 638      -3.843 -14.988  13.102  0.00  0.00      PROA  
ATOM   3896  HB  VAL P 638      -4.790 -14.604  12.668  0.00  0.00      PROA  
ATOM   3897  CG1 VAL P 638      -3.526 -14.205  14.340  0.00  0.00      PROA  
ATOM   3898 HG11 VAL P 638      -3.175 -13.185  14.075  0.00  0.00      PROA  
ATOM   3899 HG12 VAL P 638      -2.746 -14.697  14.959  0.00  0.00      PROA  
ATOM   3900 HG13 VAL P 638      -4.478 -14.030  14.886  0.00  0.00      PROA  
ATOM   3901  CG2 VAL P 638      -2.791 -14.832  11.948  0.00  0.00      PROA  
ATOM   3902 HG21 VAL P 638      -1.849 -15.401  12.102  0.00  0.00      PROA  
ATOM   3903 HG22 VAL P 638      -2.541 -13.750  11.926  0.00  0.00      PROA  
ATOM   3904 HG23 VAL P 638      -3.148 -15.059  10.921  0.00  0.00      PROA  
ATOM   3905  C   VAL P 638      -4.897 -16.477  14.667  0.00  0.00      PROA  
ATOM   3906  O   VAL P 638      -4.347 -16.817  15.734  0.00  0.00      PROA  
ATOM   3907  N   ASP P 639      -6.307 -16.302  14.577  0.00  0.00      PROA  
ATOM   3908  HN  ASP P 639      -6.715 -15.919  13.752  0.00  0.00      PROA  
ATOM   3909  CA  ASP P 639      -7.229 -16.332  15.668  0.00  0.00      PROA  
ATOM   3910  HA  ASP P 639      -6.881 -15.613  16.395  0.00  0.00      PROA  
ATOM   3911  CB  ASP P 639      -8.666 -16.104  15.189  0.00  0.00      PROA  
ATOM   3912  HB1 ASP P 639      -9.053 -16.883  14.498  0.00  0.00      PROA  
ATOM   3913  HB2 ASP P 639      -8.640 -15.224  14.511  0.00  0.00      PROA  
ATOM   3914  CG  ASP P 639      -9.604 -15.702  16.304  0.00  0.00      PROA  
ATOM   3915  OD1 ASP P 639      -9.162 -15.004  17.244  0.00  0.00      PROA  
ATOM   3916  OD2 ASP P 639     -10.805 -16.020  16.264  0.00  0.00      PROA  
ATOM   3917  C   ASP P 639      -7.108 -17.654  16.350  0.00  0.00      PROA  
ATOM   3918  O   ASP P 639      -7.297 -17.727  17.557  0.00  0.00      PROA  
ATOM   3919  N   ALA P 640      -6.904 -18.766  15.584  0.00  0.00      PROA  
ATOM   3920  HN  ALA P 640      -7.034 -18.705  14.597  0.00  0.00      PROA  
ATOM   3921  CA  ALA P 640      -6.736 -20.085  16.330  0.00  0.00      PROA  
ATOM   3922  HA  ALA P 640      -7.652 -20.264  16.872  0.00  0.00      PROA  
ATOM   3923  CB  ALA P 640      -6.495 -21.270  15.331  0.00  0.00      PROA  
ATOM   3924  HB1 ALA P 640      -5.606 -21.135  14.680  0.00  0.00      PROA  
ATOM   3925  HB2 ALA P 640      -7.404 -21.555  14.758  0.00  0.00      PROA  
ATOM   3926  HB3 ALA P 640      -6.234 -22.132  15.982  0.00  0.00      PROA  
ATOM   3927  C   ALA P 640      -5.594 -20.165  17.288  0.00  0.00      PROA  
ATOM   3928  O   ALA P 640      -5.628 -20.761  18.357  0.00  0.00      PROA  
ATOM   3929  N   LEU P 641      -4.438 -19.655  16.839  0.00  0.00      PROA  
ATOM   3930  HN  LEU P 641      -4.411 -19.167  15.970  0.00  0.00      PROA  
ATOM   3931  CA  LEU P 641      -3.288 -19.555  17.680  0.00  0.00      PROA  
ATOM   3932  HA  LEU P 641      -3.134 -20.547  18.078  0.00  0.00      PROA  
ATOM   3933  CB  LEU P 641      -2.028 -19.064  16.904  0.00  0.00      PROA  
ATOM   3934  HB1 LEU P 641      -1.173 -18.851  17.580  0.00  0.00      PROA  
ATOM   3935  HB2 LEU P 641      -2.201 -18.056  16.471  0.00  0.00      PROA  
ATOM   3936  CG  LEU P 641      -1.497 -20.034  15.794  0.00  0.00      PROA  
ATOM   3937  HG  LEU P 641      -2.214 -20.137  14.952  0.00  0.00      PROA  
ATOM   3938  CD1 LEU P 641      -0.166 -19.527  15.284  0.00  0.00      PROA  
ATOM   3939 HD11 LEU P 641       0.082 -20.123  14.379  0.00  0.00      PROA  
ATOM   3940 HD12 LEU P 641       0.576 -19.710  16.091  0.00  0.00      PROA  
ATOM   3941 HD13 LEU P 641      -0.146 -18.441  15.049  0.00  0.00      PROA  
ATOM   3942  CD2 LEU P 641      -1.456 -21.480  16.347  0.00  0.00      PROA  
ATOM   3943 HD21 LEU P 641      -2.505 -21.837  16.432  0.00  0.00      PROA  
ATOM   3944 HD22 LEU P 641      -0.984 -21.622  17.343  0.00  0.00      PROA  
ATOM   3945 HD23 LEU P 641      -1.060 -22.223  15.623  0.00  0.00      PROA  
ATOM   3946  C   LEU P 641      -3.473 -18.567  18.816  0.00  0.00      PROA  
ATOM   3947  O   LEU P 641      -3.105 -18.930  19.915  0.00  0.00      PROA  
ATOM   3948  N   ILE P 642      -4.037 -17.381  18.593  0.00  0.00      PROA  
ATOM   3949  HN  ILE P 642      -4.240 -17.158  17.643  0.00  0.00      PROA  
ATOM   3950  CA  ILE P 642      -4.195 -16.358  19.562  0.00  0.00      PROA  
ATOM   3951  HA  ILE P 642      -3.212 -16.214  19.986  0.00  0.00      PROA  
ATOM   3952  CB  ILE P 642      -4.786 -15.085  18.921  0.00  0.00      PROA  
ATOM   3953  HB  ILE P 642      -5.687 -15.394  18.349  0.00  0.00      PROA  
ATOM   3954  CG2 ILE P 642      -5.133 -14.201  20.030  0.00  0.00      PROA  
ATOM   3955 HG21 ILE P 642      -6.056 -14.469  20.587  0.00  0.00      PROA  
ATOM   3956 HG22 ILE P 642      -5.339 -13.162  19.693  0.00  0.00      PROA  
ATOM   3957 HG23 ILE P 642      -4.255 -14.137  20.709  0.00  0.00      PROA  
ATOM   3958  CG1 ILE P 642      -3.745 -14.493  17.976  0.00  0.00      PROA  
ATOM   3959 HG11 ILE P 642      -4.251 -13.615  17.520  0.00  0.00      PROA  
ATOM   3960 HG12 ILE P 642      -3.530 -15.226  17.169  0.00  0.00      PROA  
ATOM   3961  CD  ILE P 642      -2.355 -14.164  18.533  0.00  0.00      PROA  
ATOM   3962  HD1 ILE P 642      -2.286 -13.431  19.365  0.00  0.00      PROA  
ATOM   3963  HD2 ILE P 642      -1.776 -13.681  17.718  0.00  0.00      PROA  
ATOM   3964  HD3 ILE P 642      -1.864 -15.106  18.859  0.00  0.00      PROA  
ATOM   3965  C   ILE P 642      -5.023 -16.977  20.711  0.00  0.00      PROA  
ATOM   3966  O   ILE P 642      -6.028 -17.671  20.445  0.00  0.00      PROA  
ATOM   3967  N   GLN P 643      -4.647 -16.700  21.966  0.00  0.00      PROA  
ATOM   3968  HN  GLN P 643      -3.906 -16.043  22.077  0.00  0.00      PROA  
ATOM   3969  CA  GLN P 643      -5.499 -17.194  23.092  0.00  0.00      PROA  
ATOM   3970  HA  GLN P 643      -6.251 -17.883  22.735  0.00  0.00      PROA  
ATOM   3971  CB  GLN P 643      -4.512 -17.910  24.090  0.00  0.00      PROA  
ATOM   3972  HB1 GLN P 643      -5.144 -18.338  24.898  0.00  0.00      PROA  
ATOM   3973  HB2 GLN P 643      -3.833 -17.171  24.566  0.00  0.00      PROA  
ATOM   3974  CG  GLN P 643      -3.791 -19.068  23.401  0.00  0.00      PROA  
ATOM   3975  HG1 GLN P 643      -3.232 -19.523  24.246  0.00  0.00      PROA  
ATOM   3976  HG2 GLN P 643      -3.071 -18.681  22.648  0.00  0.00      PROA  
ATOM   3977  CD  GLN P 643      -4.763 -20.204  23.013  0.00  0.00      PROA  
ATOM   3978  OE1 GLN P 643      -4.966 -21.184  23.802  0.00  0.00      PROA  
ATOM   3979  NE2 GLN P 643      -5.318 -20.186  21.797  0.00  0.00      PROA  
ATOM   3980 HE21 GLN P 643      -5.934 -20.937  21.560  0.00  0.00      PROA  
ATOM   3981 HE22 GLN P 643      -5.128 -19.413  21.193  0.00  0.00      PROA  
ATOM   3982  C   GLN P 643      -6.054 -15.969  23.781  0.00  0.00      PROA  
ATOM   3983  O   GLN P 643      -7.147 -15.987  24.344  0.00  0.00      PROA  
ATOM   3984  N   ASP P 644      -5.387 -14.829  23.915  0.00  0.00      PROA  
ATOM   3985  HN  ASP P 644      -4.441 -14.883  23.606  0.00  0.00      PROA  
ATOM   3986  CA  ASP P 644      -5.887 -13.542  24.521  0.00  0.00      PROA  
ATOM   3987  HA  ASP P 644      -6.207 -13.746  25.532  0.00  0.00      PROA  
ATOM   3988  CB  ASP P 644      -4.835 -12.440  24.570  0.00  0.00      PROA  
ATOM   3989  HB1 ASP P 644      -5.228 -11.574  25.144  0.00  0.00      PROA  
ATOM   3990  HB2 ASP P 644      -4.694 -12.113  23.518  0.00  0.00      PROA  
ATOM   3991  CG  ASP P 644      -3.642 -12.897  25.327  0.00  0.00      PROA  
ATOM   3992  OD1 ASP P 644      -3.764 -13.412  26.435  0.00  0.00      PROA  
ATOM   3993  OD2 ASP P 644      -2.520 -12.684  24.793  0.00  0.00      PROA  
ATOM   3994  C   ASP P 644      -7.097 -13.087  23.792  0.00  0.00      PROA  
ATOM   3995  O   ASP P 644      -7.249 -13.159  22.531  0.00  0.00      PROA  
ATOM   3996  N   THR P 645      -8.008 -12.415  24.537  0.00  0.00      PROA  
ATOM   3997  HN  THR P 645      -7.883 -12.336  25.523  0.00  0.00      PROA  
ATOM   3998  CA  THR P 645      -9.083 -11.747  23.838  0.00  0.00      PROA  
ATOM   3999  HA  THR P 645      -9.322 -12.327  22.959  0.00  0.00      PROA  
ATOM   4000  CB  THR P 645     -10.332 -11.706  24.693  0.00  0.00      PROA  
ATOM   4001  HB  THR P 645     -10.027 -11.434  25.726  0.00  0.00      PROA  
ATOM   4002  OG1 THR P 645     -10.825 -13.056  24.774  0.00  0.00      PROA  
ATOM   4003  HG1 THR P 645     -10.072 -13.551  25.105  0.00  0.00      PROA  
ATOM   4004  CG2 THR P 645     -11.480 -10.718  24.248  0.00  0.00      PROA  
ATOM   4005 HG21 THR P 645     -11.225  -9.637  24.259  0.00  0.00      PROA  
ATOM   4006 HG22 THR P 645     -12.417 -10.867  24.826  0.00  0.00      PROA  
ATOM   4007 HG23 THR P 645     -11.746 -10.982  23.202  0.00  0.00      PROA  
ATOM   4008  C   THR P 645      -8.751 -10.321  23.290  0.00  0.00      PROA  
ATOM   4009  O   THR P 645      -8.218  -9.478  23.973  0.00  0.00      PROA  
ATOM   4010  N   TYR P 646      -9.130 -10.002  22.055  0.00  0.00      PROA  
ATOM   4011  HN  TYR P 646      -9.707 -10.713  21.661  0.00  0.00      PROA  
ATOM   4012  CA  TYR P 646      -8.668  -8.825  21.376  0.00  0.00      PROA  
ATOM   4013  HA  TYR P 646      -8.604  -7.991  22.060  0.00  0.00      PROA  
ATOM   4014  CB  TYR P 646      -7.336  -9.029  20.651  0.00  0.00      PROA  
ATOM   4015  HB1 TYR P 646      -6.539  -9.409  21.326  0.00  0.00      PROA  
ATOM   4016  HB2 TYR P 646      -6.957  -8.073  20.230  0.00  0.00      PROA  
ATOM   4017  CG  TYR P 646      -7.354  -9.965  19.492  0.00  0.00      PROA  
ATOM   4018  CD1 TYR P 646      -7.312  -9.552  18.198  0.00  0.00      PROA  
ATOM   4019  HD1 TYR P 646      -7.063  -8.529  17.958  0.00  0.00      PROA  
ATOM   4020  CE1 TYR P 646      -7.456 -10.477  17.104  0.00  0.00      PROA  
ATOM   4021  HE1 TYR P 646      -7.500 -10.140  16.079  0.00  0.00      PROA  
ATOM   4022  CZ  TYR P 646      -7.732 -11.818  17.383  0.00  0.00      PROA  
ATOM   4023  OH  TYR P 646      -7.946 -12.751  16.283  0.00  0.00      PROA  
ATOM   4024  HH  TYR P 646      -8.205 -13.573  16.705  0.00  0.00      PROA  
ATOM   4025  CD2 TYR P 646      -7.541 -11.290  19.759  0.00  0.00      PROA  
ATOM   4026  HD2 TYR P 646      -7.644 -11.646  20.773  0.00  0.00      PROA  
ATOM   4027  CE2 TYR P 646      -7.731 -12.235  18.698  0.00  0.00      PROA  
ATOM   4028  HE2 TYR P 646      -7.895 -13.271  18.954  0.00  0.00      PROA  
ATOM   4029  C   TYR P 646      -9.677  -8.269  20.387  0.00  0.00      PROA  
ATOM   4030  O   TYR P 646      -9.510  -7.105  19.935  0.00  0.00      PROA  
ATOM   4031  N   THR P 647     -10.843  -8.994  20.093  0.00  0.00      PROA  
ATOM   4032  HN  THR P 647     -11.065  -9.844  20.564  0.00  0.00      PROA  
ATOM   4033  CA  THR P 647     -11.781  -8.508  19.117  0.00  0.00      PROA  
ATOM   4034  HA  THR P 647     -11.990  -7.448  19.090  0.00  0.00      PROA  
ATOM   4035  CB  THR P 647     -11.400  -8.978  17.672  0.00  0.00      PROA  
ATOM   4036  HB  THR P 647     -10.357  -8.708  17.401  0.00  0.00      PROA  
ATOM   4037  OG1 THR P 647     -12.308  -8.507  16.692  0.00  0.00      PROA  
ATOM   4038  HG1 THR P 647     -12.522  -7.613  16.969  0.00  0.00      PROA  
ATOM   4039  CG2 THR P 647     -11.449 -10.525  17.464  0.00  0.00      PROA  
ATOM   4040 HG21 THR P 647     -12.428 -10.956  17.763  0.00  0.00      PROA  
ATOM   4041 HG22 THR P 647     -10.774 -10.954  18.236  0.00  0.00      PROA  
ATOM   4042 HG23 THR P 647     -11.245 -10.802  16.408  0.00  0.00      PROA  
ATOM   4043  C   THR P 647     -13.176  -8.956  19.510  0.00  0.00      PROA  
ATOM   4044  O   THR P 647     -13.333  -9.919  20.248  0.00  0.00      PROA  
ATOM   4045  N   GLN P 648     -14.183  -8.206  19.067  0.00  0.00      PROA  
ATOM   4046  HN  GLN P 648     -14.021  -7.363  18.560  0.00  0.00      PROA  
ATOM   4047  CA  GLN P 648     -15.540  -8.508  19.373  0.00  0.00      PROA  
ATOM   4048  HA  GLN P 648     -15.664  -9.198  20.194  0.00  0.00      PROA  
ATOM   4049  CB  GLN P 648     -16.379  -7.216  19.794  0.00  0.00      PROA  
ATOM   4050  HB1 GLN P 648     -17.451  -7.497  19.868  0.00  0.00      PROA  
ATOM   4051  HB2 GLN P 648     -16.299  -6.485  18.961  0.00  0.00      PROA  
ATOM   4052  CG  GLN P 648     -15.841  -6.556  21.084  0.00  0.00      PROA  
ATOM   4053  HG1 GLN P 648     -15.848  -7.306  21.904  0.00  0.00      PROA  
ATOM   4054  HG2 GLN P 648     -16.498  -5.724  21.414  0.00  0.00      PROA  
ATOM   4055  CD  GLN P 648     -14.404  -5.967  20.932  0.00  0.00      PROA  
ATOM   4056  OE1 GLN P 648     -13.438  -6.386  21.587  0.00  0.00      PROA  
ATOM   4057  NE2 GLN P 648     -14.402  -4.952  20.027  0.00  0.00      PROA  
ATOM   4058 HE21 GLN P 648     -15.264  -4.655  19.616  0.00  0.00      PROA  
ATOM   4059 HE22 GLN P 648     -13.526  -4.553  19.757  0.00  0.00      PROA  
ATOM   4060  C   GLN P 648     -16.115  -9.256  18.128  0.00  0.00      PROA  
ATOM   4061  O   GLN P 648     -16.041  -8.929  16.921  0.00  0.00      PROA  
ATOM   4062  N   LYS P 649     -16.752 -10.402  18.449  0.00  0.00      PROA  
ATOM   4063  HN  LYS P 649     -17.066 -10.559  19.382  0.00  0.00      PROA  
ATOM   4064  CA  LYS P 649     -17.206 -11.382  17.434  0.00  0.00      PROA  
ATOM   4065  HA  LYS P 649     -16.965 -10.966  16.467  0.00  0.00      PROA  
ATOM   4066  CB  LYS P 649     -16.335 -12.617  17.524  0.00  0.00      PROA  
ATOM   4067  HB1 LYS P 649     -16.608 -13.256  16.656  0.00  0.00      PROA  
ATOM   4068  HB2 LYS P 649     -16.493 -13.205  18.453  0.00  0.00      PROA  
ATOM   4069  CG  LYS P 649     -14.876 -12.291  17.227  0.00  0.00      PROA  
ATOM   4070  HG1 LYS P 649     -14.456 -12.037  18.224  0.00  0.00      PROA  
ATOM   4071  HG2 LYS P 649     -14.881 -11.389  16.579  0.00  0.00      PROA  
ATOM   4072  CD  LYS P 649     -14.123 -13.462  16.619  0.00  0.00      PROA  
ATOM   4073  HD1 LYS P 649     -13.073 -13.120  16.498  0.00  0.00      PROA  
ATOM   4074  HD2 LYS P 649     -14.452 -13.610  15.569  0.00  0.00      PROA  
ATOM   4075  CE  LYS P 649     -14.222 -14.722  17.455  0.00  0.00      PROA  
ATOM   4076  HE1 LYS P 649     -15.243 -15.159  17.458  0.00  0.00      PROA  
ATOM   4077  HE2 LYS P 649     -13.849 -14.586  18.493  0.00  0.00      PROA  
ATOM   4078  NZ  LYS P 649     -13.418 -15.689  16.808  0.00  0.00      PROA  
ATOM   4079  HZ1 LYS P 649     -12.403 -15.538  16.979  0.00  0.00      PROA  
ATOM   4080  HZ2 LYS P 649     -13.532 -15.716  15.775  0.00  0.00      PROA  
ATOM   4081  HZ3 LYS P 649     -13.661 -16.678  17.014  0.00  0.00      PROA  
ATOM   4082  C   LYS P 649     -18.690 -11.506  17.461  0.00  0.00      PROA  
ATOM   4083  O   LYS P 649     -19.372 -11.262  18.484  0.00  0.00      PROA  
ATOM   4084  N   LEU P 650     -19.324 -11.946  16.340  0.00  0.00      PROA  
ATOM   4085  HN  LEU P 650     -18.818 -12.186  15.515  0.00  0.00      PROA  
ATOM   4086  CA  LEU P 650     -20.800 -11.769  16.248  0.00  0.00      PROA  
ATOM   4087  HA  LEU P 650     -21.151 -11.006  16.927  0.00  0.00      PROA  
ATOM   4088  CB  LEU P 650     -21.303 -11.346  14.826  0.00  0.00      PROA  
ATOM   4089  HB1 LEU P 650     -20.945 -12.190  14.199  0.00  0.00      PROA  
ATOM   4090  HB2 LEU P 650     -20.754 -10.421  14.549  0.00  0.00      PROA  
ATOM   4091  CG  LEU P 650     -22.865 -11.133  14.668  0.00  0.00      PROA  
ATOM   4092  HG  LEU P 650     -23.424 -11.893  15.256  0.00  0.00      PROA  
ATOM   4093  CD1 LEU P 650     -23.339  -9.779  14.976  0.00  0.00      PROA  
ATOM   4094 HD11 LEU P 650     -24.431  -9.662  14.807  0.00  0.00      PROA  
ATOM   4095 HD12 LEU P 650     -22.743  -9.043  14.394  0.00  0.00      PROA  
ATOM   4096 HD13 LEU P 650     -23.087  -9.556  16.034  0.00  0.00      PROA  
ATOM   4097  CD2 LEU P 650     -23.152 -11.402  13.199  0.00  0.00      PROA  
ATOM   4098 HD21 LEU P 650     -24.200 -11.310  12.840  0.00  0.00      PROA  
ATOM   4099 HD22 LEU P 650     -22.651 -12.371  12.992  0.00  0.00      PROA  
ATOM   4100 HD23 LEU P 650     -22.541 -10.722  12.568  0.00  0.00      PROA  
ATOM   4101  C   LEU P 650     -21.475 -13.085  16.596  0.00  0.00      PROA  
ATOM   4102  O   LEU P 650     -20.954 -14.169  16.226  0.00  0.00      PROA  
ATOM   4103  N   SER P 651     -22.622 -13.054  17.429  0.00  0.00      PROA  
ATOM   4104  HN  SER P 651     -22.839 -12.198  17.891  0.00  0.00      PROA  
ATOM   4105  CA  SER P 651     -23.135 -14.295  17.947  0.00  0.00      PROA  
ATOM   4106  HA  SER P 651     -22.312 -14.885  18.322  0.00  0.00      PROA  
ATOM   4107  CB  SER P 651     -24.236 -14.026  19.016  0.00  0.00      PROA  
ATOM   4108  HB1 SER P 651     -25.085 -13.420  18.634  0.00  0.00      PROA  
ATOM   4109  HB2 SER P 651     -23.746 -13.435  19.819  0.00  0.00      PROA  
ATOM   4110  OG  SER P 651     -24.749 -15.245  19.663  0.00  0.00      PROA  
ATOM   4111  HG1 SER P 651     -25.372 -15.662  19.063  0.00  0.00      PROA  
ATOM   4112  C   SER P 651     -23.784 -15.232  16.878  0.00  0.00      PROA  
ATOM   4113  O   SER P 651     -24.305 -14.755  15.848  0.00  0.00      PROA  
ATOM   4114  N   VAL P 652     -23.565 -16.479  17.136  0.00  0.00      PROA  
ATOM   4115  HN  VAL P 652     -22.993 -16.806  17.884  0.00  0.00      PROA  
ATOM   4116  CA  VAL P 652     -24.203 -17.617  16.435  0.00  0.00      PROA  
ATOM   4117  HA  VAL P 652     -24.143 -17.375  15.384  0.00  0.00      PROA  
ATOM   4118  CB  VAL P 652     -23.413 -18.854  16.629  0.00  0.00      PROA  
ATOM   4119  HB  VAL P 652     -23.122 -18.902  17.700  0.00  0.00      PROA  
ATOM   4120  CG1 VAL P 652     -24.153 -20.156  16.178  0.00  0.00      PROA  
ATOM   4121 HG11 VAL P 652     -25.180 -20.379  16.538  0.00  0.00      PROA  
ATOM   4122 HG12 VAL P 652     -23.540 -21.019  16.515  0.00  0.00      PROA  
ATOM   4123 HG13 VAL P 652     -24.188 -20.315  15.079  0.00  0.00      PROA  
ATOM   4124  CG2 VAL P 652     -22.063 -18.816  15.869  0.00  0.00      PROA  
ATOM   4125 HG21 VAL P 652     -22.284 -18.780  14.780  0.00  0.00      PROA  
ATOM   4126 HG22 VAL P 652     -21.429 -19.666  16.201  0.00  0.00      PROA  
ATOM   4127 HG23 VAL P 652     -21.580 -17.841  16.096  0.00  0.00      PROA  
ATOM   4128  C   VAL P 652     -25.695 -17.722  16.796  0.00  0.00      PROA  
ATOM   4129  O   VAL P 652     -26.096 -17.448  17.929  0.00  0.00      PROA  
ATOM   4130  N   PRO P 653     -26.586 -18.040  15.796  0.00  0.00      PROA  
ATOM   4131  CD  PRO P 653     -26.344 -17.844  14.369  0.00  0.00      PROA  
ATOM   4132  HD1 PRO P 653     -25.816 -18.784  14.098  0.00  0.00      PROA  
ATOM   4133  HD2 PRO P 653     -25.835 -16.904  14.068  0.00  0.00      PROA  
ATOM   4134  CA  PRO P 653     -28.058 -18.323  15.944  0.00  0.00      PROA  
ATOM   4135  HA  PRO P 653     -28.533 -17.357  16.030  0.00  0.00      PROA  
ATOM   4136  CB  PRO P 653     -28.537 -18.779  14.565  0.00  0.00      PROA  
ATOM   4137  HB1 PRO P 653     -29.622 -18.568  14.447  0.00  0.00      PROA  
ATOM   4138  HB2 PRO P 653     -28.192 -19.825  14.421  0.00  0.00      PROA  
ATOM   4139  CG  PRO P 653     -27.734 -17.852  13.653  0.00  0.00      PROA  
ATOM   4140  HG1 PRO P 653     -27.582 -18.366  12.680  0.00  0.00      PROA  
ATOM   4141  HG2 PRO P 653     -28.112 -16.816  13.521  0.00  0.00      PROA  
ATOM   4142  C   PRO P 653     -28.383 -19.197  17.102  0.00  0.00      PROA  
ATOM   4143  O   PRO P 653     -27.645 -20.164  17.349  0.00  0.00      PROA  
ATOM   4144  N   GLU P 654     -29.478 -19.013  17.853  0.00  0.00      PROA  
ATOM   4145  HN  GLU P 654     -30.131 -18.361  17.475  0.00  0.00      PROA  
ATOM   4146  CA  GLU P 654     -29.868 -19.747  19.105  0.00  0.00      PROA  
ATOM   4147  HA  GLU P 654     -28.897 -19.879  19.559  0.00  0.00      PROA  
ATOM   4148  CB  GLU P 654     -30.683 -18.810  20.038  0.00  0.00      PROA  
ATOM   4149  HB1 GLU P 654     -31.565 -18.499  19.438  0.00  0.00      PROA  
ATOM   4150  HB2 GLU P 654     -30.126 -17.895  20.333  0.00  0.00      PROA  
ATOM   4151  CG  GLU P 654     -31.204 -19.472  21.359  0.00  0.00      PROA  
ATOM   4152  HG1 GLU P 654     -30.304 -19.759  21.944  0.00  0.00      PROA  
ATOM   4153  HG2 GLU P 654     -31.879 -20.351  21.277  0.00  0.00      PROA  
ATOM   4154  CD  GLU P 654     -32.061 -18.486  22.172  0.00  0.00      PROA  
ATOM   4155  OE1 GLU P 654     -32.720 -17.591  21.634  0.00  0.00      PROA  
ATOM   4156  OE2 GLU P 654     -32.014 -18.749  23.405  0.00  0.00      PROA  
ATOM   4157  C   GLU P 654     -30.441 -21.071  18.750  0.00  0.00      PROA  
ATOM   4158  O   GLU P 654     -31.216 -21.228  17.835  0.00  0.00      PROA  
ATOM   4159  N   GLY P 655     -30.130 -22.096  19.591  0.00  0.00      PROA  
ATOM   4160  HN  GLY P 655     -29.765 -21.791  20.467  0.00  0.00      PROA  
ATOM   4161  CA  GLY P 655     -30.594 -23.447  19.435  0.00  0.00      PROA  
ATOM   4162  HA1 GLY P 655     -31.661 -23.466  19.271  0.00  0.00      PROA  
ATOM   4163  HA2 GLY P 655     -30.362 -23.878  20.398  0.00  0.00      PROA  
ATOM   4164  C   GLY P 655     -29.815 -24.315  18.489  0.00  0.00      PROA  
ATOM   4165  O   GLY P 655     -28.679 -24.683  18.801  0.00  0.00      PROA  
ATOM   4166  N   LEU P 656     -30.409 -24.687  17.350  0.00  0.00      PROA  
ATOM   4167  HN  LEU P 656     -31.307 -24.327  17.106  0.00  0.00      PROA  
ATOM   4168  CA  LEU P 656     -29.840 -25.440  16.209  0.00  0.00      PROA  
ATOM   4169  HA  LEU P 656     -30.488 -25.249  15.367  0.00  0.00      PROA  
ATOM   4170  CB  LEU P 656     -28.496 -24.837  15.775  0.00  0.00      PROA  
ATOM   4171  HB1 LEU P 656     -28.179 -25.259  14.798  0.00  0.00      PROA  
ATOM   4172  HB2 LEU P 656     -27.740 -24.999  16.573  0.00  0.00      PROA  
ATOM   4173  CG  LEU P 656     -28.564 -23.306  15.533  0.00  0.00      PROA  
ATOM   4174  HG  LEU P 656     -28.870 -22.701  16.413  0.00  0.00      PROA  
ATOM   4175  CD1 LEU P 656     -27.173 -22.788  15.164  0.00  0.00      PROA  
ATOM   4176 HD11 LEU P 656     -27.272 -21.682  15.185  0.00  0.00      PROA  
ATOM   4177 HD12 LEU P 656     -26.964 -23.119  14.124  0.00  0.00      PROA  
ATOM   4178 HD13 LEU P 656     -26.398 -23.135  15.881  0.00  0.00      PROA  
ATOM   4179  CD2 LEU P 656     -29.589 -22.948  14.368  0.00  0.00      PROA  
ATOM   4180 HD21 LEU P 656     -30.614 -22.836  14.782  0.00  0.00      PROA  
ATOM   4181 HD22 LEU P 656     -29.432 -23.764  13.632  0.00  0.00      PROA  
ATOM   4182 HD23 LEU P 656     -29.270 -21.989  13.906  0.00  0.00      PROA  
ATOM   4183  C   LEU P 656     -29.714 -26.962  16.482  0.00  0.00      PROA  
ATOM   4184  O   LEU P 656     -29.037 -27.704  15.744  0.00  0.00      PROA  
ATOM   4185  N   SER P 657     -30.353 -27.535  17.548  0.00  0.00      PROA  
ATOM   4186  HN  SER P 657     -31.026 -27.002  18.054  0.00  0.00      PROA  
ATOM   4187  CA  SER P 657     -30.307 -28.919  17.789  0.00  0.00      PROA  
ATOM   4188  HA  SER P 657     -29.272 -29.225  17.827  0.00  0.00      PROA  
ATOM   4189  CB  SER P 657     -30.855 -29.281  19.146  0.00  0.00      PROA  
ATOM   4190  HB1 SER P 657     -30.851 -30.379  19.311  0.00  0.00      PROA  
ATOM   4191  HB2 SER P 657     -31.923 -28.975  19.136  0.00  0.00      PROA  
ATOM   4192  OG  SER P 657     -30.323 -28.536  20.195  0.00  0.00      PROA  
ATOM   4193  HG1 SER P 657     -30.802 -27.707  20.270  0.00  0.00      PROA  
ATOM   4194  C   SER P 657     -30.985 -29.790  16.787  0.00  0.00      PROA  
ATOM   4195  O   SER P 657     -32.027 -29.419  16.299  0.00  0.00      PROA  
ATOM   4196  N   VAL P 658     -30.404 -30.963  16.555  0.00  0.00      PROA  
ATOM   4197  HN  VAL P 658     -29.629 -31.161  17.149  0.00  0.00      PROA  
ATOM   4198  CA  VAL P 658     -30.766 -31.910  15.499  0.00  0.00      PROA  
ATOM   4199  HA  VAL P 658     -30.818 -31.260  14.637  0.00  0.00      PROA  
ATOM   4200  CB  VAL P 658     -29.650 -32.956  15.334  0.00  0.00      PROA  
ATOM   4201  HB  VAL P 658     -29.362 -33.404  16.309  0.00  0.00      PROA  
ATOM   4202  CG1 VAL P 658     -30.047 -34.159  14.353  0.00  0.00      PROA  
ATOM   4203 HG11 VAL P 658     -30.952 -34.629  14.796  0.00  0.00      PROA  
ATOM   4204 HG12 VAL P 658     -29.264 -34.927  14.181  0.00  0.00      PROA  
ATOM   4205 HG13 VAL P 658     -30.384 -33.696  13.401  0.00  0.00      PROA  
ATOM   4206  CG2 VAL P 658     -28.375 -32.249  14.883  0.00  0.00      PROA  
ATOM   4207 HG21 VAL P 658     -28.491 -31.692  13.929  0.00  0.00      PROA  
ATOM   4208 HG22 VAL P 658     -27.543 -32.984  14.837  0.00  0.00      PROA  
ATOM   4209 HG23 VAL P 658     -27.994 -31.570  15.676  0.00  0.00      PROA  
ATOM   4210  C   VAL P 658     -32.143 -32.505  15.567  0.00  0.00      PROA  
ATOM   4211  O   VAL P 658     -32.844 -32.742  14.613  0.00  0.00      PROA  
ATOM   4212  N   SER P 659     -32.617 -32.880  16.777  0.00  0.00      PROA  
ATOM   4213  HN  SER P 659     -31.953 -32.846  17.520  0.00  0.00      PROA  
ATOM   4214  CA  SER P 659     -33.967 -33.450  17.055  0.00  0.00      PROA  
ATOM   4215  HA  SER P 659     -34.362 -33.886  16.149  0.00  0.00      PROA  
ATOM   4216  CB  SER P 659     -34.048 -34.559  18.157  0.00  0.00      PROA  
ATOM   4217  HB1 SER P 659     -35.138 -34.768  18.211  0.00  0.00      PROA  
ATOM   4218  HB2 SER P 659     -33.580 -34.017  19.007  0.00  0.00      PROA  
ATOM   4219  OG  SER P 659     -33.242 -35.729  17.847  0.00  0.00      PROA  
ATOM   4220  HG1 SER P 659     -33.615 -36.205  17.101  0.00  0.00      PROA  
ATOM   4221  C   SER P 659     -35.017 -32.335  17.431  0.00  0.00      PROA  
ATOM   4222  O   SER P 659     -36.193 -32.613  17.307  0.00  0.00      PROA  
ATOM   4223  N   ASN P 660     -34.625 -31.044  17.764  0.00  0.00      PROA  
ATOM   4224  HN  ASN P 660     -33.661 -30.790  17.775  0.00  0.00      PROA  
ATOM   4225  CA  ASN P 660     -35.512 -30.061  18.323  0.00  0.00      PROA  
ATOM   4226  HA  ASN P 660     -36.449 -30.410  18.731  0.00  0.00      PROA  
ATOM   4227  CB  ASN P 660     -34.918 -29.263  19.487  0.00  0.00      PROA  
ATOM   4228  HB1 ASN P 660     -35.684 -28.484  19.687  0.00  0.00      PROA  
ATOM   4229  HB2 ASN P 660     -34.043 -28.703  19.092  0.00  0.00      PROA  
ATOM   4230  CG  ASN P 660     -34.650 -30.103  20.726  0.00  0.00      PROA  
ATOM   4231  OD1 ASN P 660     -33.600 -29.947  21.351  0.00  0.00      PROA  
ATOM   4232  ND2 ASN P 660     -35.659 -30.958  21.019  0.00  0.00      PROA  
ATOM   4233 HD21 ASN P 660     -35.696 -31.522  21.844  0.00  0.00      PROA  
ATOM   4234 HD22 ASN P 660     -36.512 -30.826  20.514  0.00  0.00      PROA  
ATOM   4235  C   ASN P 660     -35.843 -29.047  17.154  0.00  0.00      PROA  
ATOM   4236  O   ASN P 660     -34.922 -28.493  16.560  0.00  0.00      PROA  
ATOM   4237  N   PRO P 661     -37.135 -28.662  16.903  0.00  0.00      PROA  
ATOM   4238  CD  PRO P 661     -38.318 -29.277  17.489  0.00  0.00      PROA  
ATOM   4239  HD1 PRO P 661     -38.495 -29.080  18.568  0.00  0.00      PROA  
ATOM   4240  HD2 PRO P 661     -38.243 -30.379  17.370  0.00  0.00      PROA  
ATOM   4241  CA  PRO P 661     -37.538 -27.543  16.089  0.00  0.00      PROA  
ATOM   4242  HA  PRO P 661     -37.415 -27.910  15.081  0.00  0.00      PROA  
ATOM   4243  CB  PRO P 661     -39.041 -27.302  16.311  0.00  0.00      PROA  
ATOM   4244  HB1 PRO P 661     -39.475 -26.925  15.361  0.00  0.00      PROA  
ATOM   4245  HB2 PRO P 661     -39.257 -26.613  17.156  0.00  0.00      PROA  
ATOM   4246  CG  PRO P 661     -39.457 -28.710  16.671  0.00  0.00      PROA  
ATOM   4247  HG1 PRO P 661     -40.449 -28.691  17.171  0.00  0.00      PROA  
ATOM   4248  HG2 PRO P 661     -39.749 -29.287  15.768  0.00  0.00      PROA  
ATOM   4249  C   PRO P 661     -36.769 -26.259  16.321  0.00  0.00      PROA  
ATOM   4250  O   PRO P 661     -36.452 -25.915  17.434  0.00  0.00      PROA  
ATOM   4251  N   THR P 662     -36.485 -25.463  15.227  0.00  0.00      PROA  
ATOM   4252  HN  THR P 662     -36.553 -25.748  14.274  0.00  0.00      PROA  
ATOM   4253  CA  THR P 662     -35.965 -24.128  15.437  0.00  0.00      PROA  
ATOM   4254  HA  THR P 662     -35.186 -24.257  16.174  0.00  0.00      PROA  
ATOM   4255  CB  THR P 662     -35.405 -23.556  14.111  0.00  0.00      PROA  
ATOM   4256  HB  THR P 662     -36.000 -23.883  13.231  0.00  0.00      PROA  
ATOM   4257  OG1 THR P 662     -33.986 -23.767  13.987  0.00  0.00      PROA  
ATOM   4258  HG1 THR P 662     -33.687 -23.122  13.342  0.00  0.00      PROA  
ATOM   4259  CG2 THR P 662     -35.431 -21.954  14.102  0.00  0.00      PROA  
ATOM   4260 HG21 THR P 662     -34.958 -21.510  15.004  0.00  0.00      PROA  
ATOM   4261 HG22 THR P 662     -36.472 -21.571  14.172  0.00  0.00      PROA  
ATOM   4262 HG23 THR P 662     -34.849 -21.595  13.227  0.00  0.00      PROA  
ATOM   4263  C   THR P 662     -37.097 -23.278  16.022  0.00  0.00      PROA  
ATOM   4264  O   THR P 662     -38.223 -23.378  15.497  0.00  0.00      PROA  
ATOM   4265  N   GLU P 663     -36.831 -22.407  17.010  0.00  0.00      PROA  
ATOM   4266  HN  GLU P 663     -35.961 -22.377  17.496  0.00  0.00      PROA  
ATOM   4267  CA  GLU P 663     -37.627 -21.319  17.449  0.00  0.00      PROA  
ATOM   4268  HA  GLU P 663     -38.582 -21.805  17.580  0.00  0.00      PROA  
ATOM   4269  CB  GLU P 663     -37.211 -20.720  18.720  0.00  0.00      PROA  
ATOM   4270  HB1 GLU P 663     -37.984 -19.954  18.945  0.00  0.00      PROA  
ATOM   4271  HB2 GLU P 663     -36.240 -20.209  18.548  0.00  0.00      PROA  
ATOM   4272  CG  GLU P 663     -37.142 -21.649  19.880  0.00  0.00      PROA  
ATOM   4273  HG1 GLU P 663     -36.903 -22.700  19.610  0.00  0.00      PROA  
ATOM   4274  HG2 GLU P 663     -38.193 -21.672  20.239  0.00  0.00      PROA  
ATOM   4275  CD  GLU P 663     -36.216 -21.106  20.926  0.00  0.00      PROA  
ATOM   4276  OE1 GLU P 663     -34.985 -21.033  20.703  0.00  0.00      PROA  
ATOM   4277  OE2 GLU P 663     -36.771 -20.722  21.984  0.00  0.00      PROA  
ATOM   4278  C   GLU P 663     -37.898 -20.187  16.442  0.00  0.00      PROA  
ATOM   4279  O   GLU P 663     -37.085 -19.868  15.561  0.00  0.00      PROA  
ATOM   4280  N   ARG P 664     -39.183 -19.614  16.514  0.00  0.00      PROA  
ATOM   4281  HN  ARG P 664     -39.870 -19.948  17.155  0.00  0.00      PROA  
ATOM   4282  CA  ARG P 664     -39.548 -18.649  15.516  0.00  0.00      PROA  
ATOM   4283  HA  ARG P 664     -38.946 -18.671  14.620  0.00  0.00      PROA  
ATOM   4284  CB  ARG P 664     -41.072 -18.855  15.109  0.00  0.00      PROA  
ATOM   4285  HB1 ARG P 664     -41.336 -18.223  14.234  0.00  0.00      PROA  
ATOM   4286  HB2 ARG P 664     -41.662 -18.541  15.996  0.00  0.00      PROA  
ATOM   4287  CG  ARG P 664     -41.298 -20.369  14.786  0.00  0.00      PROA  
ATOM   4288  HG1 ARG P 664     -42.314 -20.280  14.347  0.00  0.00      PROA  
ATOM   4289  HG2 ARG P 664     -41.411 -20.979  15.708  0.00  0.00      PROA  
ATOM   4290  CD  ARG P 664     -40.452 -21.014  13.730  0.00  0.00      PROA  
ATOM   4291  HD1 ARG P 664     -39.356 -20.992  13.907  0.00  0.00      PROA  
ATOM   4292  HD2 ARG P 664     -40.710 -20.494  12.783  0.00  0.00      PROA  
ATOM   4293  NE  ARG P 664     -40.798 -22.473  13.601  0.00  0.00      PROA  
ATOM   4294  HE  ARG P 664     -41.619 -22.830  14.046  0.00  0.00      PROA  
ATOM   4295  CZ  ARG P 664     -39.943 -23.285  13.016  0.00  0.00      PROA  
ATOM   4296  NH1 ARG P 664     -39.023 -22.906  12.129  0.00  0.00      PROA  
ATOM   4297 HH11 ARG P 664     -39.073 -21.991  11.730  0.00  0.00      PROA  
ATOM   4298 HH12 ARG P 664     -38.556 -23.627  11.618  0.00  0.00      PROA  
ATOM   4299  NH2 ARG P 664     -39.983 -24.548  13.272  0.00  0.00      PROA  
ATOM   4300 HH21 ARG P 664     -40.553 -24.880  14.023  0.00  0.00      PROA  
ATOM   4301 HH22 ARG P 664     -39.298 -25.103  12.798  0.00  0.00      PROA  
ATOM   4302  C   ARG P 664     -39.476 -17.216  15.995  0.00  0.00      PROA  
ATOM   4303  O   ARG P 664     -39.129 -16.927  17.163  0.00  0.00      PROA  
ATOM   4304  N   ASP P 665     -39.597 -16.101  15.177  0.00  0.00      PROA  
ATOM   4305  HN  ASP P 665     -39.475 -16.083  14.188  0.00  0.00      PROA  
ATOM   4306  CA  ASP P 665     -39.668 -14.709  15.677  0.00  0.00      PROA  
ATOM   4307  HA  ASP P 665     -38.759 -14.548  16.238  0.00  0.00      PROA  
ATOM   4308  CB  ASP P 665     -39.768 -13.663  14.479  0.00  0.00      PROA  
ATOM   4309  HB1 ASP P 665     -39.852 -12.619  14.850  0.00  0.00      PROA  
ATOM   4310  HB2 ASP P 665     -40.680 -13.905  13.892  0.00  0.00      PROA  
ATOM   4311  CG  ASP P 665     -38.569 -13.682  13.569  0.00  0.00      PROA  
ATOM   4312  OD1 ASP P 665     -37.439 -13.791  14.072  0.00  0.00      PROA  
ATOM   4313  OD2 ASP P 665     -38.747 -13.388  12.371  0.00  0.00      PROA  
ATOM   4314  C   ASP P 665     -40.821 -14.486  16.616  0.00  0.00      PROA  
ATOM   4315  O   ASP P 665     -40.657 -13.718  17.594  0.00  0.00      PROA  
ATOM   4316  N   TRP P 666     -41.970 -15.061  16.230  0.00  0.00      PROA  
ATOM   4317  HN  TRP P 666     -41.989 -15.616  15.402  0.00  0.00      PROA  
ATOM   4318  CA  TRP P 666     -43.230 -14.787  16.817  0.00  0.00      PROA  
ATOM   4319  HA  TRP P 666     -43.355 -13.734  17.021  0.00  0.00      PROA  
ATOM   4320  CB  TRP P 666     -44.326 -15.024  15.692  0.00  0.00      PROA  
ATOM   4321  HB1 TRP P 666     -44.021 -14.274  14.931  0.00  0.00      PROA  
ATOM   4322  HB2 TRP P 666     -45.322 -14.788  16.121  0.00  0.00      PROA  
ATOM   4323  CG  TRP P 666     -44.283 -16.369  15.163  0.00  0.00      PROA  
ATOM   4324  CD1 TRP P 666     -44.941 -17.483  15.693  0.00  0.00      PROA  
ATOM   4325  HD1 TRP P 666     -45.379 -17.561  16.677  0.00  0.00      PROA  
ATOM   4326  NE1 TRP P 666     -44.685 -18.579  14.925  0.00  0.00      PROA  
ATOM   4327  HE1 TRP P 666     -44.797 -19.531  15.107  0.00  0.00      PROA  
ATOM   4328  CE2 TRP P 666     -44.118 -18.170  13.744  0.00  0.00      PROA  
ATOM   4329  CD2 TRP P 666     -43.861 -16.759  13.855  0.00  0.00      PROA  
ATOM   4330  CE3 TRP P 666     -43.248 -16.144  12.759  0.00  0.00      PROA  
ATOM   4331  HE3 TRP P 666     -42.866 -15.133  12.776  0.00  0.00      PROA  
ATOM   4332  CZ3 TRP P 666     -42.976 -16.892  11.587  0.00  0.00      PROA  
ATOM   4333  HZ3 TRP P 666     -42.568 -16.454  10.687  0.00  0.00      PROA  
ATOM   4334  CZ2 TRP P 666     -43.797 -18.917  12.637  0.00  0.00      PROA  
ATOM   4335  HZ2 TRP P 666     -44.062 -19.957  12.519  0.00  0.00      PROA  
ATOM   4336  CH2 TRP P 666     -43.400 -18.239  11.540  0.00  0.00      PROA  
ATOM   4337  HH2 TRP P 666     -43.297 -18.643  10.543  0.00  0.00      PROA  
ATOM   4338  C   TRP P 666     -43.517 -15.508  18.149  0.00  0.00      PROA  
ATOM   4339  O   TRP P 666     -43.241 -16.702  18.252  0.00  0.00      PROA  
ATOM   4340  N   LEU P 667     -43.973 -14.813  19.199  0.00  0.00      PROA  
ATOM   4341  HN  LEU P 667     -44.188 -13.848  19.074  0.00  0.00      PROA  
ATOM   4342  CA  LEU P 667     -44.492 -15.436  20.411  0.00  0.00      PROA  
ATOM   4343  HA  LEU P 667     -43.910 -16.324  20.612  0.00  0.00      PROA  
ATOM   4344  CB  LEU P 667     -44.455 -14.494  21.640  0.00  0.00      PROA  
ATOM   4345  HB1 LEU P 667     -45.101 -13.608  21.462  0.00  0.00      PROA  
ATOM   4346  HB2 LEU P 667     -43.451 -14.018  21.663  0.00  0.00      PROA  
ATOM   4347  CG  LEU P 667     -44.734 -15.062  22.991  0.00  0.00      PROA  
ATOM   4348  HG  LEU P 667     -45.542 -15.825  22.993  0.00  0.00      PROA  
ATOM   4349  CD1 LEU P 667     -43.487 -15.756  23.453  0.00  0.00      PROA  
ATOM   4350 HD11 LEU P 667     -43.843 -16.334  24.333  0.00  0.00      PROA  
ATOM   4351 HD12 LEU P 667     -42.789 -14.986  23.845  0.00  0.00      PROA  
ATOM   4352 HD13 LEU P 667     -42.951 -16.397  22.720  0.00  0.00      PROA  
ATOM   4353  CD2 LEU P 667     -45.274 -13.986  23.975  0.00  0.00      PROA  
ATOM   4354 HD21 LEU P 667     -45.298 -14.387  25.011  0.00  0.00      PROA  
ATOM   4355 HD22 LEU P 667     -46.299 -13.639  23.723  0.00  0.00      PROA  
ATOM   4356 HD23 LEU P 667     -44.651 -13.067  24.016  0.00  0.00      PROA  
ATOM   4357  C   LEU P 667     -45.861 -15.966  20.015  0.00  0.00      PROA  
ATOM   4358  O   LEU P 667     -46.723 -15.186  19.536  0.00  0.00      PROA  
ATOM   4359  N   ILE P 668     -46.037 -17.281  20.291  0.00  0.00      PROA  
ATOM   4360  HN  ILE P 668     -45.407 -17.842  20.823  0.00  0.00      PROA  
ATOM   4361  CA  ILE P 668     -47.276 -17.983  20.054  0.00  0.00      PROA  
ATOM   4362  HA  ILE P 668     -47.110 -19.000  20.377  0.00  0.00      PROA  
ATOM   4363  CB  ILE P 668     -48.516 -17.451  20.828  0.00  0.00      PROA  
ATOM   4364  HB  ILE P 668     -48.713 -16.493  20.302  0.00  0.00      PROA  
ATOM   4365  CG2 ILE P 668     -49.805 -18.279  20.658  0.00  0.00      PROA  
ATOM   4366 HG21 ILE P 668     -50.010 -18.492  19.587  0.00  0.00      PROA  
ATOM   4367 HG22 ILE P 668     -50.633 -17.690  21.107  0.00  0.00      PROA  
ATOM   4368 HG23 ILE P 668     -49.688 -19.290  21.104  0.00  0.00      PROA  
ATOM   4369  CG1 ILE P 668     -48.178 -17.238  22.326  0.00  0.00      PROA  
ATOM   4370 HG11 ILE P 668     -49.145 -16.910  22.764  0.00  0.00      PROA  
ATOM   4371 HG12 ILE P 668     -47.419 -16.439  22.471  0.00  0.00      PROA  
ATOM   4372  CD  ILE P 668     -47.730 -18.348  23.278  0.00  0.00      PROA  
ATOM   4373  HD1 ILE P 668     -48.593 -19.045  23.343  0.00  0.00      PROA  
ATOM   4374  HD2 ILE P 668     -47.391 -18.002  24.278  0.00  0.00      PROA  
ATOM   4375  HD3 ILE P 668     -46.870 -18.917  22.867  0.00  0.00      PROA  
ATOM   4376  C   ILE P 668     -47.628 -18.119  18.512  0.00  0.00      PROA  
ATOM   4377  O   ILE P 668     -47.533 -19.145  17.886  0.00  0.00      PROA  
ATOM   4378  N   HSD P 669     -48.113 -17.015  17.958  0.00  0.00      PROA  
ATOM   4379  HN  HSD P 669     -48.097 -16.101  18.355  0.00  0.00      PROA  
ATOM   4380  CA  HSD P 669     -48.693 -17.010  16.657  0.00  0.00      PROA  
ATOM   4381  HA  HSD P 669     -48.180 -17.747  16.056  0.00  0.00      PROA  
ATOM   4382  CB  HSD P 669     -50.264 -17.242  16.510  0.00  0.00      PROA  
ATOM   4383  HB1 HSD P 669     -50.688 -16.783  15.591  0.00  0.00      PROA  
ATOM   4384  HB2 HSD P 669     -50.637 -16.632  17.360  0.00  0.00      PROA  
ATOM   4385  ND1 HSD P 669     -50.132 -19.760  15.983  0.00  0.00      PROA  
ATOM   4386  HD1 HSD P 669     -49.650 -19.692  15.109  0.00  0.00      PROA  
ATOM   4387  CG  HSD P 669     -50.657 -18.675  16.669  0.00  0.00      PROA  
ATOM   4388  CE1 HSD P 669     -50.758 -20.877  16.428  0.00  0.00      PROA  
ATOM   4389  HE1 HSD P 669     -50.673 -21.895  16.046  0.00  0.00      PROA  
ATOM   4390  NE2 HSD P 669     -51.587 -20.569  17.421  0.00  0.00      PROA  
ATOM   4391  CD2 HSD P 669     -51.514 -19.191  17.537  0.00  0.00      PROA  
ATOM   4392  HD2 HSD P 669     -52.184 -18.619  18.167  0.00  0.00      PROA  
ATOM   4393  C   HSD P 669     -48.381 -15.689  16.135  0.00  0.00      PROA  
ATOM   4394  O   HSD P 669     -48.333 -14.772  16.886  0.00  0.00      PROA  
ATOM   4395  N   PRO P 670     -48.242 -15.391  14.814  0.00  0.00      PROA  
ATOM   4396  CD  PRO P 670     -47.980 -16.444  13.799  0.00  0.00      PROA  
ATOM   4397  HD1 PRO P 670     -48.754 -17.231  13.677  0.00  0.00      PROA  
ATOM   4398  HD2 PRO P 670     -46.978 -16.909  13.919  0.00  0.00      PROA  
ATOM   4399  CA  PRO P 670     -48.022 -14.069  14.346  0.00  0.00      PROA  
ATOM   4400  HA  PRO P 670     -47.278 -13.588  14.964  0.00  0.00      PROA  
ATOM   4401  CB  PRO P 670     -47.440 -14.256  12.891  0.00  0.00      PROA  
ATOM   4402  HB1 PRO P 670     -46.347 -14.455  12.871  0.00  0.00      PROA  
ATOM   4403  HB2 PRO P 670     -47.720 -13.527  12.100  0.00  0.00      PROA  
ATOM   4404  CG  PRO P 670     -47.993 -15.671  12.451  0.00  0.00      PROA  
ATOM   4405  HG1 PRO P 670     -49.076 -15.721  12.209  0.00  0.00      PROA  
ATOM   4406  HG2 PRO P 670     -47.371 -16.241  11.728  0.00  0.00      PROA  
ATOM   4407  C   PRO P 670     -49.237 -13.186  14.339  0.00  0.00      PROA  
ATOM   4408  O   PRO P 670     -49.226 -12.073  14.764  0.00  0.00      PROA  
ATOM   4409  N   LEU P 671     -50.375 -13.726  13.864  0.00  0.00      PROA  
ATOM   4410  HN  LEU P 671     -50.215 -14.624  13.461  0.00  0.00      PROA  
ATOM   4411  CA  LEU P 671     -51.736 -13.092  13.818  0.00  0.00      PROA  
ATOM   4412  HA  LEU P 671     -51.724 -12.053  14.112  0.00  0.00      PROA  
ATOM   4413  CB  LEU P 671     -52.380 -13.373  12.465  0.00  0.00      PROA  
ATOM   4414  HB1 LEU P 671     -53.406 -12.962  12.573  0.00  0.00      PROA  
ATOM   4415  HB2 LEU P 671     -52.380 -14.479  12.364  0.00  0.00      PROA  
ATOM   4416  CG  LEU P 671     -51.704 -12.731  11.249  0.00  0.00      PROA  
ATOM   4417  HG  LEU P 671     -50.707 -13.159  11.008  0.00  0.00      PROA  
ATOM   4418  CD1 LEU P 671     -52.522 -12.882   9.962  0.00  0.00      PROA  
ATOM   4419 HD11 LEU P 671     -52.697 -13.959   9.755  0.00  0.00      PROA  
ATOM   4420 HD12 LEU P 671     -52.045 -12.338   9.119  0.00  0.00      PROA  
ATOM   4421 HD13 LEU P 671     -53.490 -12.374  10.162  0.00  0.00      PROA  
ATOM   4422  CD2 LEU P 671     -51.409 -11.262  11.527  0.00  0.00      PROA  
ATOM   4423 HD21 LEU P 671     -52.276 -10.605  11.751  0.00  0.00      PROA  
ATOM   4424 HD22 LEU P 671     -50.846 -10.829  10.673  0.00  0.00      PROA  
ATOM   4425 HD23 LEU P 671     -50.744 -11.209  12.416  0.00  0.00      PROA  
ATOM   4426  C   LEU P 671     -52.560 -13.607  14.941  0.00  0.00      PROA  
ATOM   4427  O   LEU P 671     -52.461 -14.791  15.303  0.00  0.00      PROA  
ATOM   4428  N   GLY P 672     -53.293 -12.648  15.546  0.00  0.00      PROA  
ATOM   4429  HN  GLY P 672     -53.255 -11.737  15.143  0.00  0.00      PROA  
ATOM   4430  CA  GLY P 672     -54.302 -12.998  16.562  0.00  0.00      PROA  
ATOM   4431  HA1 GLY P 672     -54.817 -13.907  16.288  0.00  0.00      PROA  
ATOM   4432  HA2 GLY P 672     -55.046 -12.216  16.542  0.00  0.00      PROA  
ATOM   4433  C   GLY P 672     -53.844 -13.137  17.990  0.00  0.00      PROA  
ATOM   4434  O   GLY P 672     -54.554 -13.815  18.768  0.00  0.00      PROA  
ATOM   4435  N   ILE P 673     -52.755 -12.473  18.312  0.00  0.00      PROA  
ATOM   4436  HN  ILE P 673     -52.228 -12.041  17.584  0.00  0.00      PROA  
ATOM   4437  CA  ILE P 673     -52.149 -12.418  19.679  0.00  0.00      PROA  
ATOM   4438  HA  ILE P 673     -52.736 -12.989  20.383  0.00  0.00      PROA  
ATOM   4439  CB  ILE P 673     -50.775 -12.958  19.601  0.00  0.00      PROA  
ATOM   4440  HB  ILE P 673     -50.181 -12.515  18.774  0.00  0.00      PROA  
ATOM   4441  CG2 ILE P 673     -49.950 -12.817  20.880  0.00  0.00      PROA  
ATOM   4442 HG21 ILE P 673     -49.701 -11.768  21.149  0.00  0.00      PROA  
ATOM   4443 HG22 ILE P 673     -48.962 -13.278  20.670  0.00  0.00      PROA  
ATOM   4444 HG23 ILE P 673     -50.481 -13.281  21.739  0.00  0.00      PROA  
ATOM   4445  CG1 ILE P 673     -50.713 -14.402  19.162  0.00  0.00      PROA  
ATOM   4446 HG11 ILE P 673     -49.652 -14.733  19.164  0.00  0.00      PROA  
ATOM   4447 HG12 ILE P 673     -50.915 -14.412  18.069  0.00  0.00      PROA  
ATOM   4448  CD  ILE P 673     -51.656 -15.416  19.820  0.00  0.00      PROA  
ATOM   4449  HD1 ILE P 673     -52.709 -15.248  19.506  0.00  0.00      PROA  
ATOM   4450  HD2 ILE P 673     -51.590 -15.356  20.927  0.00  0.00      PROA  
ATOM   4451  HD3 ILE P 673     -51.373 -16.410  19.413  0.00  0.00      PROA  
ATOM   4452  C   ILE P 673     -52.097 -11.093  20.272  0.00  0.00      PROA  
ATOM   4453  O   ILE P 673     -51.473 -10.159  19.745  0.00  0.00      PROA  
ATOM   4454  N   ARG P 674     -52.612 -10.915  21.503  0.00  0.00      PROA  
ATOM   4455  HN  ARG P 674     -52.879 -11.760  21.959  0.00  0.00      PROA  
ATOM   4456  CA  ARG P 674     -52.646  -9.670  22.223  0.00  0.00      PROA  
ATOM   4457  HA  ARG P 674     -53.255  -9.799  23.105  0.00  0.00      PROA  
ATOM   4458  CB  ARG P 674     -51.258  -9.070  22.657  0.00  0.00      PROA  
ATOM   4459  HB1 ARG P 674     -51.293  -8.001  22.957  0.00  0.00      PROA  
ATOM   4460  HB2 ARG P 674     -50.633  -9.070  21.738  0.00  0.00      PROA  
ATOM   4461  CG  ARG P 674     -50.624  -9.707  23.900  0.00  0.00      PROA  
ATOM   4462  HG1 ARG P 674     -51.484  -9.801  24.597  0.00  0.00      PROA  
ATOM   4463  HG2 ARG P 674     -49.881  -8.990  24.309  0.00  0.00      PROA  
ATOM   4464  CD  ARG P 674     -49.796 -10.987  23.779  0.00  0.00      PROA  
ATOM   4465  HD1 ARG P 674     -48.966 -10.964  23.041  0.00  0.00      PROA  
ATOM   4466  HD2 ARG P 674     -50.485 -11.815  23.506  0.00  0.00      PROA  
ATOM   4467  NE  ARG P 674     -49.265 -11.368  25.118  0.00  0.00      PROA  
ATOM   4468  HE  ARG P 674     -49.913 -11.648  25.826  0.00  0.00      PROA  
ATOM   4469  CZ  ARG P 674     -48.150 -10.916  25.647  0.00  0.00      PROA  
ATOM   4470  NH1 ARG P 674     -47.130 -10.362  25.005  0.00  0.00      PROA  
ATOM   4471 HH11 ARG P 674     -47.247 -10.241  24.019  0.00  0.00      PROA  
ATOM   4472 HH12 ARG P 674     -46.245 -10.220  25.449  0.00  0.00      PROA  
ATOM   4473  NH2 ARG P 674     -47.995 -11.007  26.967  0.00  0.00      PROA  
ATOM   4474 HH21 ARG P 674     -47.297 -10.435  27.398  0.00  0.00      PROA  
ATOM   4475 HH22 ARG P 674     -48.790 -11.197  27.544  0.00  0.00      PROA  
ATOM   4476  C   ARG P 674     -53.451  -8.553  21.476  0.00  0.00      PROA  
ATOM   4477  O   ARG P 674     -54.520  -8.783  20.964  0.00  0.00      PROA  
ATOM   4478  N   VAL P 675     -52.921  -7.300  21.427  0.00  0.00      PROA  
ATOM   4479  HN  VAL P 675     -52.025  -7.106  21.818  0.00  0.00      PROA  
ATOM   4480  CA  VAL P 675     -53.468  -6.150  20.702  0.00  0.00      PROA  
ATOM   4481  HA  VAL P 675     -54.417  -5.906  21.156  0.00  0.00      PROA  
ATOM   4482  CB  VAL P 675     -52.696  -4.934  20.803  0.00  0.00      PROA  
ATOM   4483  HB  VAL P 675     -53.074  -4.057  20.234  0.00  0.00      PROA  
ATOM   4484  CG1 VAL P 675     -52.711  -4.579  22.325  0.00  0.00      PROA  
ATOM   4485 HG11 VAL P 675     -52.286  -5.371  22.978  0.00  0.00      PROA  
ATOM   4486 HG12 VAL P 675     -53.761  -4.337  22.597  0.00  0.00      PROA  
ATOM   4487 HG13 VAL P 675     -52.100  -3.688  22.583  0.00  0.00      PROA  
ATOM   4488  CG2 VAL P 675     -51.208  -5.194  20.417  0.00  0.00      PROA  
ATOM   4489 HG21 VAL P 675     -50.601  -4.266  20.360  0.00  0.00      PROA  
ATOM   4490 HG22 VAL P 675     -51.139  -5.610  19.389  0.00  0.00      PROA  
ATOM   4491 HG23 VAL P 675     -50.617  -5.874  21.067  0.00  0.00      PROA  
ATOM   4492  C   VAL P 675     -53.714  -6.354  19.165  0.00  0.00      PROA  
ATOM   4493  O   VAL P 675     -52.851  -6.807  18.409  0.00  0.00      PROA  
ATOM   4494  N   GLU P 676     -54.924  -6.009  18.748  0.00  0.00      PROA  
ATOM   4495  HN  GLU P 676     -55.623  -5.658  19.367  0.00  0.00      PROA  
ATOM   4496  CA  GLU P 676     -55.376  -6.114  17.374  0.00  0.00      PROA  
ATOM   4497  HA  GLU P 676     -55.045  -7.019  16.886  0.00  0.00      PROA  
ATOM   4498  CB  GLU P 676     -56.982  -5.907  17.322  0.00  0.00      PROA  
ATOM   4499  HB1 GLU P 676     -57.352  -5.968  16.276  0.00  0.00      PROA  
ATOM   4500  HB2 GLU P 676     -57.116  -4.878  17.719  0.00  0.00      PROA  
ATOM   4501  CG  GLU P 676     -57.816  -6.842  18.288  0.00  0.00      PROA  
ATOM   4502  HG1 GLU P 676     -57.140  -6.996  19.156  0.00  0.00      PROA  
ATOM   4503  HG2 GLU P 676     -58.109  -7.759  17.734  0.00  0.00      PROA  
ATOM   4504  CD  GLU P 676     -59.099  -6.292  18.878  0.00  0.00      PROA  
ATOM   4505  OE1 GLU P 676     -59.035  -5.308  19.721  0.00  0.00      PROA  
ATOM   4506  OE2 GLU P 676     -60.214  -6.715  18.549  0.00  0.00      PROA  
ATOM   4507  C   GLU P 676     -54.720  -5.068  16.480  0.00  0.00      PROA  
ATOM   4508  O   GLU P 676     -54.571  -3.862  16.871  0.00  0.00      PROA  
ATOM   4509  N   PHE P 677     -54.162  -5.424  15.370  0.00  0.00      PROA  
ATOM   4510  HN  PHE P 677     -54.338  -6.326  14.983  0.00  0.00      PROA  
ATOM   4511  CA  PHE P 677     -53.423  -4.661  14.467  0.00  0.00      PROA  
ATOM   4512  HA  PHE P 677     -52.724  -4.149  15.112  0.00  0.00      PROA  
ATOM   4513  CB  PHE P 677     -52.531  -5.501  13.440  0.00  0.00      PROA  
ATOM   4514  HB1 PHE P 677     -53.287  -5.886  12.722  0.00  0.00      PROA  
ATOM   4515  HB2 PHE P 677     -52.157  -6.444  13.893  0.00  0.00      PROA  
ATOM   4516  CG  PHE P 677     -51.494  -4.791  12.684  0.00  0.00      PROA  
ATOM   4517  CD1 PHE P 677     -51.454  -4.839  11.275  0.00  0.00      PROA  
ATOM   4518  HD1 PHE P 677     -52.216  -5.217  10.609  0.00  0.00      PROA  
ATOM   4519  CE1 PHE P 677     -50.416  -4.399  10.518  0.00  0.00      PROA  
ATOM   4520  HE1 PHE P 677     -50.391  -4.429   9.439  0.00  0.00      PROA  
ATOM   4521  CZ  PHE P 677     -49.316  -3.871  11.253  0.00  0.00      PROA  
ATOM   4522  HZ  PHE P 677     -48.521  -3.466  10.644  0.00  0.00      PROA  
ATOM   4523  CD2 PHE P 677     -50.370  -4.256  13.359  0.00  0.00      PROA  
ATOM   4524  HD2 PHE P 677     -50.307  -4.292  14.436  0.00  0.00      PROA  
ATOM   4525  CE2 PHE P 677     -49.256  -3.790  12.658  0.00  0.00      PROA  
ATOM   4526  HE2 PHE P 677     -48.363  -3.338  13.064  0.00  0.00      PROA  
ATOM   4527  C   PHE P 677     -54.189  -3.539  13.814  0.00  0.00      PROA  
ATOM   4528  O   PHE P 677     -55.287  -3.836  13.356  0.00  0.00      PROA  
ATOM   4529  N   PRO P 678     -53.760  -2.365  13.629  0.00  0.00      PROA  
ATOM   4530  CD  PRO P 678     -52.862  -1.701  14.507  0.00  0.00      PROA  
ATOM   4531  HD1 PRO P 678     -51.904  -1.807  13.954  0.00  0.00      PROA  
ATOM   4532  HD2 PRO P 678     -52.800  -2.134  15.528  0.00  0.00      PROA  
ATOM   4533  CA  PRO P 678     -54.593  -1.420  12.933  0.00  0.00      PROA  
ATOM   4534  HA  PRO P 678     -55.531  -1.333  13.461  0.00  0.00      PROA  
ATOM   4535  CB  PRO P 678     -53.856  -0.060  13.142  0.00  0.00      PROA  
ATOM   4536  HB1 PRO P 678     -54.514   0.826  13.013  0.00  0.00      PROA  
ATOM   4537  HB2 PRO P 678     -53.008   0.007  12.428  0.00  0.00      PROA  
ATOM   4538  CG  PRO P 678     -53.249  -0.248  14.517  0.00  0.00      PROA  
ATOM   4539  HG1 PRO P 678     -52.366   0.387  14.738  0.00  0.00      PROA  
ATOM   4540  HG2 PRO P 678     -54.114  -0.071  15.191  0.00  0.00      PROA  
ATOM   4541  C   PRO P 678     -54.916  -1.628  11.481  0.00  0.00      PROA  
ATOM   4542  O   PRO P 678     -54.121  -2.112  10.696  0.00  0.00      PROA  
ATOM   4543  N   ILE P 679     -56.119  -1.275  11.092  0.00  0.00      PROA  
ATOM   4544  HN  ILE P 679     -56.870  -0.881  11.615  0.00  0.00      PROA  
ATOM   4545  CA  ILE P 679     -56.655  -1.214   9.754  0.00  0.00      PROA  
ATOM   4546  HA  ILE P 679     -56.394  -2.163   9.309  0.00  0.00      PROA  
ATOM   4547  CB  ILE P 679     -58.163  -0.861   9.781  0.00  0.00      PROA  
ATOM   4548  HB  ILE P 679     -58.335   0.064  10.372  0.00  0.00      PROA  
ATOM   4549  CG2 ILE P 679     -58.632  -0.739   8.349  0.00  0.00      PROA  
ATOM   4550 HG21 ILE P 679     -59.708  -0.910   8.131  0.00  0.00      PROA  
ATOM   4551 HG22 ILE P 679     -58.096  -1.497   7.740  0.00  0.00      PROA  
ATOM   4552 HG23 ILE P 679     -58.286   0.224   7.916  0.00  0.00      PROA  
ATOM   4553  CG1 ILE P 679     -59.004  -1.965  10.525  0.00  0.00      PROA  
ATOM   4554 HG11 ILE P 679     -60.063  -1.663  10.670  0.00  0.00      PROA  
ATOM   4555 HG12 ILE P 679     -58.642  -2.092  11.567  0.00  0.00      PROA  
ATOM   4556  CD  ILE P 679     -59.022  -3.427   9.881  0.00  0.00      PROA  
ATOM   4557  HD1 ILE P 679     -59.532  -3.510   8.898  0.00  0.00      PROA  
ATOM   4558  HD2 ILE P 679     -59.473  -4.177  10.566  0.00  0.00      PROA  
ATOM   4559  HD3 ILE P 679     -57.958  -3.680   9.690  0.00  0.00      PROA  
ATOM   4560  C   ILE P 679     -55.863  -0.166   8.994  0.00  0.00      PROA  
ATOM   4561  O   ILE P 679     -55.655  -0.350   7.835  0.00  0.00      PROA  
ATOM   4562  N   TRP P 680     -55.419   0.842   9.715  0.00  0.00      PROA  
ATOM   4563  HN  TRP P 680     -55.652   1.010  10.670  0.00  0.00      PROA  
ATOM   4564  CA  TRP P 680     -54.591   1.845   9.055  0.00  0.00      PROA  
ATOM   4565  HA  TRP P 680     -55.055   2.166   8.134  0.00  0.00      PROA  
ATOM   4566  CB  TRP P 680     -54.516   3.030  10.124  0.00  0.00      PROA  
ATOM   4567  HB1 TRP P 680     -55.073   2.723  11.034  0.00  0.00      PROA  
ATOM   4568  HB2 TRP P 680     -55.064   3.930   9.771  0.00  0.00      PROA  
ATOM   4569  CG  TRP P 680     -53.190   3.523  10.698  0.00  0.00      PROA  
ATOM   4570  CD1 TRP P 680     -52.799   3.324  11.998  0.00  0.00      PROA  
ATOM   4571  HD1 TRP P 680     -53.402   2.930  12.803  0.00  0.00      PROA  
ATOM   4572  NE1 TRP P 680     -51.542   3.802  12.164  0.00  0.00      PROA  
ATOM   4573  HE1 TRP P 680     -51.063   4.003  12.990  0.00  0.00      PROA  
ATOM   4574  CE2 TRP P 680     -50.998   4.208  10.941  0.00  0.00      PROA  
ATOM   4575  CD2 TRP P 680     -52.048   4.183  10.008  0.00  0.00      PROA  
ATOM   4576  CE3 TRP P 680     -51.812   4.688   8.749  0.00  0.00      PROA  
ATOM   4577  HE3 TRP P 680     -52.647   4.743   8.066  0.00  0.00      PROA  
ATOM   4578  CZ3 TRP P 680     -50.557   5.245   8.422  0.00  0.00      PROA  
ATOM   4579  HZ3 TRP P 680     -50.348   5.654   7.445  0.00  0.00      PROA  
ATOM   4580  CZ2 TRP P 680     -49.788   4.811  10.647  0.00  0.00      PROA  
ATOM   4581  HZ2 TRP P 680     -49.054   4.753  11.436  0.00  0.00      PROA  
ATOM   4582  CH2 TRP P 680     -49.602   5.263   9.345  0.00  0.00      PROA  
ATOM   4583  HH2 TRP P 680     -48.624   5.638   9.084  0.00  0.00      PROA  
ATOM   4584  C   TRP P 680     -53.181   1.364   8.660  0.00  0.00      PROA  
ATOM   4585  O   TRP P 680     -52.682   1.709   7.605  0.00  0.00      PROA  
ATOM   4586  N   MET P 681     -52.523   0.461   9.490  0.00  0.00      PROA  
ATOM   4587  HN  MET P 681     -52.909   0.213  10.376  0.00  0.00      PROA  
ATOM   4588  CA  MET P 681     -51.262  -0.124   9.179  0.00  0.00      PROA  
ATOM   4589  HA  MET P 681     -50.613   0.659   8.816  0.00  0.00      PROA  
ATOM   4590  CB  MET P 681     -50.567  -0.611  10.393  0.00  0.00      PROA  
ATOM   4591  HB1 MET P 681     -49.631  -1.098  10.044  0.00  0.00      PROA  
ATOM   4592  HB2 MET P 681     -51.145  -1.344  10.995  0.00  0.00      PROA  
ATOM   4593  CG  MET P 681     -50.136   0.413  11.490  0.00  0.00      PROA  
ATOM   4594  HG1 MET P 681     -51.007   0.968  11.899  0.00  0.00      PROA  
ATOM   4595  HG2 MET P 681     -49.549   1.155  10.907  0.00  0.00      PROA  
ATOM   4596  SD  MET P 681     -49.108  -0.207  12.783  0.00  0.00      PROA  
ATOM   4597  CE  MET P 681     -48.472   1.397  13.301  0.00  0.00      PROA  
ATOM   4598  HE1 MET P 681     -47.769   1.755  12.519  0.00  0.00      PROA  
ATOM   4599  HE2 MET P 681     -47.809   1.443  14.191  0.00  0.00      PROA  
ATOM   4600  HE3 MET P 681     -49.323   2.100  13.426  0.00  0.00      PROA  
ATOM   4601  C   MET P 681     -51.264  -1.150   8.111  0.00  0.00      PROA  
ATOM   4602  O   MET P 681     -50.285  -1.179   7.391  0.00  0.00      PROA  
ATOM   4603  N   MET P 682     -52.381  -1.868   7.923  0.00  0.00      PROA  
ATOM   4604  HN  MET P 682     -53.147  -1.802   8.557  0.00  0.00      PROA  
ATOM   4605  CA  MET P 682     -52.493  -2.781   6.823  0.00  0.00      PROA  
ATOM   4606  HA  MET P 682     -51.593  -3.378   6.795  0.00  0.00      PROA  
ATOM   4607  CB  MET P 682     -53.810  -3.654   6.943  0.00  0.00      PROA  
ATOM   4608  HB1 MET P 682     -53.940  -4.411   6.141  0.00  0.00      PROA  
ATOM   4609  HB2 MET P 682     -54.714  -3.012   6.875  0.00  0.00      PROA  
ATOM   4610  CG  MET P 682     -53.861  -4.437   8.308  0.00  0.00      PROA  
ATOM   4611  HG1 MET P 682     -53.605  -3.805   9.186  0.00  0.00      PROA  
ATOM   4612  HG2 MET P 682     -53.076  -5.218   8.393  0.00  0.00      PROA  
ATOM   4613  SD  MET P 682     -55.497  -5.065   8.565  0.00  0.00      PROA  
ATOM   4614  CE  MET P 682     -55.173  -5.701  10.201  0.00  0.00      PROA  
ATOM   4615  HE1 MET P 682     -56.074  -6.192  10.628  0.00  0.00      PROA  
ATOM   4616  HE2 MET P 682     -54.831  -4.889  10.878  0.00  0.00      PROA  
ATOM   4617  HE3 MET P 682     -54.333  -6.426  10.158  0.00  0.00      PROA  
ATOM   4618  C   MET P 682     -52.348  -2.135   5.401  0.00  0.00      PROA  
ATOM   4619  O   MET P 682     -51.528  -2.635   4.672  0.00  0.00      PROA  
ATOM   4620  N   PHE P 683     -53.093  -1.062   5.157  0.00  0.00      PROA  
ATOM   4621  HN  PHE P 683     -53.744  -0.867   5.887  0.00  0.00      PROA  
ATOM   4622  CA  PHE P 683     -52.997  -0.313   3.861  0.00  0.00      PROA  
ATOM   4623  HA  PHE P 683     -52.977  -1.102   3.124  0.00  0.00      PROA  
ATOM   4624  CB  PHE P 683     -54.132   0.651   3.704  0.00  0.00      PROA  
ATOM   4625  HB1 PHE P 683     -53.974   1.146   2.722  0.00  0.00      PROA  
ATOM   4626  HB2 PHE P 683     -54.175   1.426   4.499  0.00  0.00      PROA  
ATOM   4627  CG  PHE P 683     -55.487  -0.012   3.682  0.00  0.00      PROA  
ATOM   4628  CD1 PHE P 683     -56.026  -0.815   2.674  0.00  0.00      PROA  
ATOM   4629  HD1 PHE P 683     -55.412  -0.956   1.796  0.00  0.00      PROA  
ATOM   4630  CE1 PHE P 683     -57.305  -1.354   2.770  0.00  0.00      PROA  
ATOM   4631  HE1 PHE P 683     -57.738  -1.900   1.944  0.00  0.00      PROA  
ATOM   4632  CZ  PHE P 683     -58.101  -0.940   3.864  0.00  0.00      PROA  
ATOM   4633  HZ  PHE P 683     -59.115  -1.312   3.870  0.00  0.00      PROA  
ATOM   4634  CD2 PHE P 683     -56.332   0.394   4.748  0.00  0.00      PROA  
ATOM   4635  HD2 PHE P 683     -55.958   0.999   5.561  0.00  0.00      PROA  
ATOM   4636  CE2 PHE P 683     -57.544  -0.106   4.926  0.00  0.00      PROA  
ATOM   4637  HE2 PHE P 683     -58.198   0.284   5.692  0.00  0.00      PROA  
ATOM   4638  C   PHE P 683     -51.695   0.483   3.660  0.00  0.00      PROA  
ATOM   4639  O   PHE P 683     -51.220   0.539   2.593  0.00  0.00      PROA  
ATOM   4640  N   ALA P 684     -51.099   1.083   4.684  0.00  0.00      PROA  
ATOM   4641  HN  ALA P 684     -51.613   1.111   5.538  0.00  0.00      PROA  
ATOM   4642  CA  ALA P 684     -49.885   1.854   4.566  0.00  0.00      PROA  
ATOM   4643  HA  ALA P 684     -49.944   2.428   3.653  0.00  0.00      PROA  
ATOM   4644  CB  ALA P 684     -49.658   2.804   5.750  0.00  0.00      PROA  
ATOM   4645  HB1 ALA P 684     -49.589   2.088   6.597  0.00  0.00      PROA  
ATOM   4646  HB2 ALA P 684     -50.606   3.324   6.003  0.00  0.00      PROA  
ATOM   4647  HB3 ALA P 684     -48.776   3.470   5.640  0.00  0.00      PROA  
ATOM   4648  C   ALA P 684     -48.719   0.973   4.419  0.00  0.00      PROA  
ATOM   4649  O   ALA P 684     -47.654   1.396   3.976  0.00  0.00      PROA  
ATOM   4650  N   SER P 685     -48.826  -0.324   4.768  0.00  0.00      PROA  
ATOM   4651  HN  SER P 685     -49.602  -0.700   5.269  0.00  0.00      PROA  
ATOM   4652  CA  SER P 685     -47.929  -1.411   4.365  0.00  0.00      PROA  
ATOM   4653  HA  SER P 685     -46.928  -1.172   4.692  0.00  0.00      PROA  
ATOM   4654  CB  SER P 685     -48.282  -2.736   5.133  0.00  0.00      PROA  
ATOM   4655  HB1 SER P 685     -47.584  -3.537   4.809  0.00  0.00      PROA  
ATOM   4656  HB2 SER P 685     -49.215  -3.236   4.796  0.00  0.00      PROA  
ATOM   4657  OG  SER P 685     -48.179  -2.574   6.568  0.00  0.00      PROA  
ATOM   4658  HG1 SER P 685     -49.010  -2.149   6.792  0.00  0.00      PROA  
ATOM   4659  C   SER P 685     -47.844  -1.707   2.915  0.00  0.00      PROA  
ATOM   4660  O   SER P 685     -46.895  -2.416   2.479  0.00  0.00      PROA  
ATOM   4661  N   ALA P 686     -48.674  -1.139   2.098  0.00  0.00      PROA  
ATOM   4662  HN  ALA P 686     -49.424  -0.598   2.470  0.00  0.00      PROA  
ATOM   4663  CA  ALA P 686     -48.453  -1.096   0.682  0.00  0.00      PROA  
ATOM   4664  HA  ALA P 686     -48.258  -2.123   0.411  0.00  0.00      PROA  
ATOM   4665  CB  ALA P 686     -49.649  -0.440  -0.040  0.00  0.00      PROA  
ATOM   4666  HB1 ALA P 686     -49.550  -0.609  -1.134  0.00  0.00      PROA  
ATOM   4667  HB2 ALA P 686     -49.854   0.618   0.229  0.00  0.00      PROA  
ATOM   4668  HB3 ALA P 686     -50.599  -0.949   0.229  0.00  0.00      PROA  
ATOM   4669  C   ALA P 686     -47.140  -0.274   0.299  0.00  0.00      PROA  
ATOM   4670  O   ALA P 686     -46.363  -0.513  -0.613  0.00  0.00      PROA  
ATOM   4671  N   LEU P 687     -46.940   0.851   1.071  0.00  0.00      PROA  
ATOM   4672  HN  LEU P 687     -47.558   0.918   1.851  0.00  0.00      PROA  
ATOM   4673  CA  LEU P 687     -45.860   1.812   0.825  0.00  0.00      PROA  
ATOM   4674  HA  LEU P 687     -45.920   2.103  -0.213  0.00  0.00      PROA  
ATOM   4675  CB  LEU P 687     -46.085   3.110   1.548  0.00  0.00      PROA  
ATOM   4676  HB1 LEU P 687     -45.222   3.789   1.377  0.00  0.00      PROA  
ATOM   4677  HB2 LEU P 687     -45.991   2.922   2.639  0.00  0.00      PROA  
ATOM   4678  CG  LEU P 687     -47.428   3.885   1.284  0.00  0.00      PROA  
ATOM   4679  HG  LEU P 687     -48.174   3.067   1.379  0.00  0.00      PROA  
ATOM   4680  CD1 LEU P 687     -47.727   4.931   2.358  0.00  0.00      PROA  
ATOM   4681 HD11 LEU P 687     -46.834   5.574   2.513  0.00  0.00      PROA  
ATOM   4682 HD12 LEU P 687     -47.944   4.506   3.361  0.00  0.00      PROA  
ATOM   4683 HD13 LEU P 687     -48.635   5.524   2.113  0.00  0.00      PROA  
ATOM   4684  CD2 LEU P 687     -47.536   4.620  -0.093  0.00  0.00      PROA  
ATOM   4685 HD21 LEU P 687     -48.474   5.212  -0.155  0.00  0.00      PROA  
ATOM   4686 HD22 LEU P 687     -47.493   3.805  -0.847  0.00  0.00      PROA  
ATOM   4687 HD23 LEU P 687     -46.658   5.290  -0.219  0.00  0.00      PROA  
ATOM   4688  C   LEU P 687     -44.436   1.267   0.938  0.00  0.00      PROA  
ATOM   4689  O   LEU P 687     -43.672   1.661   0.083  0.00  0.00      PROA  
ATOM   4690  N   PRO P 688     -44.033   0.390   1.797  0.00  0.00      PROA  
ATOM   4691  CD  PRO P 688     -44.588   0.163   3.124  0.00  0.00      PROA  
ATOM   4692  HD1 PRO P 688     -45.241  -0.730   3.022  0.00  0.00      PROA  
ATOM   4693  HD2 PRO P 688     -45.168   1.053   3.448  0.00  0.00      PROA  
ATOM   4694  CA  PRO P 688     -42.694  -0.167   1.748  0.00  0.00      PROA  
ATOM   4695  HA  PRO P 688     -42.031   0.652   1.514  0.00  0.00      PROA  
ATOM   4696  CB  PRO P 688     -42.320  -0.728   3.132  0.00  0.00      PROA  
ATOM   4697  HB1 PRO P 688     -41.270  -0.475   3.394  0.00  0.00      PROA  
ATOM   4698  HB2 PRO P 688     -42.453  -1.831   3.148  0.00  0.00      PROA  
ATOM   4699  CG  PRO P 688     -43.366  -0.056   4.012  0.00  0.00      PROA  
ATOM   4700  HG1 PRO P 688     -43.534  -0.549   4.993  0.00  0.00      PROA  
ATOM   4701  HG2 PRO P 688     -43.027   0.972   4.264  0.00  0.00      PROA  
ATOM   4702  C   PRO P 688     -42.568  -1.188   0.696  0.00  0.00      PROA  
ATOM   4703  O   PRO P 688     -41.547  -1.357   0.164  0.00  0.00      PROA  
ATOM   4704  N   ALA P 689     -43.702  -1.841   0.271  0.00  0.00      PROA  
ATOM   4705  HN  ALA P 689     -44.508  -1.660   0.830  0.00  0.00      PROA  
ATOM   4706  CA  ALA P 689     -43.740  -2.825  -0.850  0.00  0.00      PROA  
ATOM   4707  HA  ALA P 689     -42.989  -3.525  -0.513  0.00  0.00      PROA  
ATOM   4708  CB  ALA P 689     -45.172  -3.503  -1.039  0.00  0.00      PROA  
ATOM   4709  HB1 ALA P 689     -45.641  -3.586  -0.036  0.00  0.00      PROA  
ATOM   4710  HB2 ALA P 689     -45.107  -4.469  -1.585  0.00  0.00      PROA  
ATOM   4711  HB3 ALA P 689     -45.691  -2.764  -1.685  0.00  0.00      PROA  
ATOM   4712  C   ALA P 689     -43.352  -2.255  -2.266  0.00  0.00      PROA  
ATOM   4713  O   ALA P 689     -42.634  -2.825  -3.029  0.00  0.00      PROA  
ATOM   4714  N   LEU P 690     -43.823  -0.999  -2.520  0.00  0.00      PROA  
ATOM   4715  HN  LEU P 690     -44.528  -0.618  -1.928  0.00  0.00      PROA  
ATOM   4716  CA  LEU P 690     -43.394  -0.246  -3.709  0.00  0.00      PROA  
ATOM   4717  HA  LEU P 690     -43.724  -0.868  -4.527  0.00  0.00      PROA  
ATOM   4718  CB  LEU P 690     -44.110   1.105  -3.645  0.00  0.00      PROA  
ATOM   4719  HB1 LEU P 690     -43.982   1.744  -4.545  0.00  0.00      PROA  
ATOM   4720  HB2 LEU P 690     -43.857   1.690  -2.734  0.00  0.00      PROA  
ATOM   4721  CG  LEU P 690     -45.699   1.013  -3.735  0.00  0.00      PROA  
ATOM   4722  HG  LEU P 690     -45.927   0.410  -2.831  0.00  0.00      PROA  
ATOM   4723  CD1 LEU P 690     -46.244   2.393  -3.684  0.00  0.00      PROA  
ATOM   4724 HD11 LEU P 690     -47.355   2.379  -3.679  0.00  0.00      PROA  
ATOM   4725 HD12 LEU P 690     -45.815   2.940  -4.551  0.00  0.00      PROA  
ATOM   4726 HD13 LEU P 690     -46.007   2.897  -2.723  0.00  0.00      PROA  
ATOM   4727  CD2 LEU P 690     -46.127   0.316  -5.026  0.00  0.00      PROA  
ATOM   4728 HD21 LEU P 690     -45.914   0.864  -5.968  0.00  0.00      PROA  
ATOM   4729 HD22 LEU P 690     -47.208   0.060  -4.987  0.00  0.00      PROA  
ATOM   4730 HD23 LEU P 690     -45.502  -0.597  -5.125  0.00  0.00      PROA  
ATOM   4731  C   LEU P 690     -41.896   0.026  -3.626  0.00  0.00      PROA  
ATOM   4732  O   LEU P 690     -41.291  -0.154  -4.673  0.00  0.00      PROA  
ATOM   4733  N   LEU P 691     -41.248   0.455  -2.479  0.00  0.00      PROA  
ATOM   4734  HN  LEU P 691     -41.688   0.607  -1.597  0.00  0.00      PROA  
ATOM   4735  CA  LEU P 691     -39.828   0.847  -2.442  0.00  0.00      PROA  
ATOM   4736  HA  LEU P 691     -39.562   1.590  -3.179  0.00  0.00      PROA  
ATOM   4737  CB  LEU P 691     -39.502   1.491  -1.074  0.00  0.00      PROA  
ATOM   4738  HB1 LEU P 691     -38.430   1.779  -1.013  0.00  0.00      PROA  
ATOM   4739  HB2 LEU P 691     -39.695   0.796  -0.229  0.00  0.00      PROA  
ATOM   4740  CG  LEU P 691     -40.337   2.702  -0.675  0.00  0.00      PROA  
ATOM   4741  HG  LEU P 691     -41.429   2.509  -0.734  0.00  0.00      PROA  
ATOM   4742  CD1 LEU P 691     -40.108   3.058   0.841  0.00  0.00      PROA  
ATOM   4743 HD11 LEU P 691     -40.879   3.806   1.127  0.00  0.00      PROA  
ATOM   4744 HD12 LEU P 691     -39.091   3.472   1.008  0.00  0.00      PROA  
ATOM   4745 HD13 LEU P 691     -40.362   2.187   1.483  0.00  0.00      PROA  
ATOM   4746  CD2 LEU P 691     -39.991   3.816  -1.632  0.00  0.00      PROA  
ATOM   4747 HD21 LEU P 691     -40.510   4.726  -1.262  0.00  0.00      PROA  
ATOM   4748 HD22 LEU P 691     -40.429   3.810  -2.653  0.00  0.00      PROA  
ATOM   4749 HD23 LEU P 691     -38.944   4.186  -1.634  0.00  0.00      PROA  
ATOM   4750  C   LEU P 691     -38.936  -0.394  -2.636  0.00  0.00      PROA  
ATOM   4751  O   LEU P 691     -38.000  -0.427  -3.386  0.00  0.00      PROA  
ATOM   4752  N   VAL P 692     -39.399  -1.553  -2.124  0.00  0.00      PROA  
ATOM   4753  HN  VAL P 692     -40.226  -1.620  -1.570  0.00  0.00      PROA  
ATOM   4754  CA  VAL P 692     -38.781  -2.870  -2.291  0.00  0.00      PROA  
ATOM   4755  HA  VAL P 692     -37.848  -2.887  -1.745  0.00  0.00      PROA  
ATOM   4756  CB  VAL P 692     -39.599  -3.996  -1.677  0.00  0.00      PROA  
ATOM   4757  HB  VAL P 692     -40.649  -3.817  -1.992  0.00  0.00      PROA  
ATOM   4758  CG1 VAL P 692     -39.120  -5.365  -1.950  0.00  0.00      PROA  
ATOM   4759 HG11 VAL P 692     -39.752  -6.162  -1.502  0.00  0.00      PROA  
ATOM   4760 HG12 VAL P 692     -38.097  -5.578  -1.572  0.00  0.00      PROA  
ATOM   4761 HG13 VAL P 692     -38.938  -5.627  -3.014  0.00  0.00      PROA  
ATOM   4762  CG2 VAL P 692     -39.486  -3.899  -0.125  0.00  0.00      PROA  
ATOM   4763 HG21 VAL P 692     -38.458  -4.211   0.158  0.00  0.00      PROA  
ATOM   4764 HG22 VAL P 692     -40.268  -4.436   0.452  0.00  0.00      PROA  
ATOM   4765 HG23 VAL P 692     -39.633  -2.889   0.314  0.00  0.00      PROA  
ATOM   4766  C   VAL P 692     -38.535  -3.170  -3.768  0.00  0.00      PROA  
ATOM   4767  O   VAL P 692     -37.343  -3.366  -4.098  0.00  0.00      PROA  
ATOM   4768  N   PHE P 693     -39.605  -2.999  -4.544  0.00  0.00      PROA  
ATOM   4769  HN  PHE P 693     -40.443  -2.655  -4.130  0.00  0.00      PROA  
ATOM   4770  CA  PHE P 693     -39.654  -3.181  -5.974  0.00  0.00      PROA  
ATOM   4771  HA  PHE P 693     -39.313  -4.190  -6.153  0.00  0.00      PROA  
ATOM   4772  CB  PHE P 693     -41.087  -2.901  -6.517  0.00  0.00      PROA  
ATOM   4773  HB1 PHE P 693     -41.395  -1.834  -6.540  0.00  0.00      PROA  
ATOM   4774  HB2 PHE P 693     -41.793  -3.533  -5.937  0.00  0.00      PROA  
ATOM   4775  CG  PHE P 693     -41.204  -3.480  -7.932  0.00  0.00      PROA  
ATOM   4776  CD1 PHE P 693     -41.976  -2.737  -8.815  0.00  0.00      PROA  
ATOM   4777  HD1 PHE P 693     -42.296  -1.713  -8.695  0.00  0.00      PROA  
ATOM   4778  CE1 PHE P 693     -42.303  -3.191 -10.071  0.00  0.00      PROA  
ATOM   4779  HE1 PHE P 693     -42.885  -2.496 -10.658  0.00  0.00      PROA  
ATOM   4780  CZ  PHE P 693     -41.727  -4.367 -10.543  0.00  0.00      PROA  
ATOM   4781  HZ  PHE P 693     -42.037  -4.722 -11.515  0.00  0.00      PROA  
ATOM   4782  CD2 PHE P 693     -40.734  -4.704  -8.351  0.00  0.00      PROA  
ATOM   4783  HD2 PHE P 693     -40.189  -5.342  -7.671  0.00  0.00      PROA  
ATOM   4784  CE2 PHE P 693     -40.948  -5.154  -9.663  0.00  0.00      PROA  
ATOM   4785  HE2 PHE P 693     -40.561  -6.098 -10.017  0.00  0.00      PROA  
ATOM   4786  C   PHE P 693     -38.690  -2.231  -6.634  0.00  0.00      PROA  
ATOM   4787  O   PHE P 693     -37.907  -2.712  -7.464  0.00  0.00      PROA  
ATOM   4788  N   ILE P 694     -38.719  -0.908  -6.223  0.00  0.00      PROA  
ATOM   4789  HN  ILE P 694     -39.254  -0.705  -5.407  0.00  0.00      PROA  
ATOM   4790  CA  ILE P 694     -37.906   0.074  -6.870  0.00  0.00      PROA  
ATOM   4791  HA  ILE P 694     -38.133  -0.084  -7.914  0.00  0.00      PROA  
ATOM   4792  CB  ILE P 694     -38.378   1.529  -6.425  0.00  0.00      PROA  
ATOM   4793  HB  ILE P 694     -38.373   1.534  -5.314  0.00  0.00      PROA  
ATOM   4794  CG2 ILE P 694     -37.456   2.628  -6.886  0.00  0.00      PROA  
ATOM   4795 HG21 ILE P 694     -37.755   3.695  -6.803  0.00  0.00      PROA  
ATOM   4796 HG22 ILE P 694     -37.102   2.487  -7.930  0.00  0.00      PROA  
ATOM   4797 HG23 ILE P 694     -36.621   2.588  -6.154  0.00  0.00      PROA  
ATOM   4798  CG1 ILE P 694     -39.787   1.800  -6.985  0.00  0.00      PROA  
ATOM   4799 HG11 ILE P 694     -40.479   0.931  -7.029  0.00  0.00      PROA  
ATOM   4800 HG12 ILE P 694     -39.816   2.191  -8.025  0.00  0.00      PROA  
ATOM   4801  CD  ILE P 694     -40.465   2.900  -6.027  0.00  0.00      PROA  
ATOM   4802  HD1 ILE P 694     -40.515   2.577  -4.965  0.00  0.00      PROA  
ATOM   4803  HD2 ILE P 694     -41.467   3.263  -6.340  0.00  0.00      PROA  
ATOM   4804  HD3 ILE P 694     -39.777   3.768  -5.943  0.00  0.00      PROA  
ATOM   4805  C   ILE P 694     -36.363  -0.029  -6.783  0.00  0.00      PROA  
ATOM   4806  O   ILE P 694     -35.623   0.172  -7.706  0.00  0.00      PROA  
ATOM   4807  N   LEU P 695     -35.840  -0.368  -5.611  0.00  0.00      PROA  
ATOM   4808  HN  LEU P 695     -36.498  -0.614  -4.904  0.00  0.00      PROA  
ATOM   4809  CA  LEU P 695     -34.422  -0.589  -5.498  0.00  0.00      PROA  
ATOM   4810  HA  LEU P 695     -33.780   0.186  -5.891  0.00  0.00      PROA  
ATOM   4811  CB  LEU P 695     -33.933  -0.712  -4.014  0.00  0.00      PROA  
ATOM   4812  HB1 LEU P 695     -34.229  -1.637  -3.475  0.00  0.00      PROA  
ATOM   4813  HB2 LEU P 695     -34.266   0.235  -3.537  0.00  0.00      PROA  
ATOM   4814  CG  LEU P 695     -32.407  -0.687  -3.860  0.00  0.00      PROA  
ATOM   4815  HG  LEU P 695     -31.939  -1.529  -4.413  0.00  0.00      PROA  
ATOM   4816  CD1 LEU P 695     -31.733   0.606  -4.276  0.00  0.00      PROA  
ATOM   4817 HD11 LEU P 695     -30.640   0.427  -4.191  0.00  0.00      PROA  
ATOM   4818 HD12 LEU P 695     -32.105   1.391  -3.584  0.00  0.00      PROA  
ATOM   4819 HD13 LEU P 695     -31.854   0.948  -5.326  0.00  0.00      PROA  
ATOM   4820  CD2 LEU P 695     -32.122  -0.857  -2.282  0.00  0.00      PROA  
ATOM   4821 HD21 LEU P 695     -31.104  -0.528  -1.985  0.00  0.00      PROA  
ATOM   4822 HD22 LEU P 695     -32.322  -1.857  -1.842  0.00  0.00      PROA  
ATOM   4823 HD23 LEU P 695     -32.783  -0.113  -1.790  0.00  0.00      PROA  
ATOM   4824  C   LEU P 695     -33.866  -1.862  -6.233  0.00  0.00      PROA  
ATOM   4825  O   LEU P 695     -32.805  -1.855  -6.864  0.00  0.00      PROA  
ATOM   4826  N   ILE P 696     -34.706  -2.941  -6.192  0.00  0.00      PROA  
ATOM   4827  HN  ILE P 696     -35.581  -2.975  -5.715  0.00  0.00      PROA  
ATOM   4828  CA  ILE P 696     -34.482  -4.179  -6.921  0.00  0.00      PROA  
ATOM   4829  HA  ILE P 696     -33.439  -4.412  -6.766  0.00  0.00      PROA  
ATOM   4830  CB  ILE P 696     -35.421  -5.280  -6.477  0.00  0.00      PROA  
ATOM   4831  HB  ILE P 696     -36.368  -4.777  -6.185  0.00  0.00      PROA  
ATOM   4832  CG2 ILE P 696     -35.744  -6.388  -7.493  0.00  0.00      PROA  
ATOM   4833 HG21 ILE P 696     -36.516  -6.081  -8.231  0.00  0.00      PROA  
ATOM   4834 HG22 ILE P 696     -36.068  -7.313  -6.969  0.00  0.00      PROA  
ATOM   4835 HG23 ILE P 696     -34.831  -6.730  -8.025  0.00  0.00      PROA  
ATOM   4836  CG1 ILE P 696     -34.794  -5.894  -5.119  0.00  0.00      PROA  
ATOM   4837 HG11 ILE P 696     -34.593  -5.021  -4.462  0.00  0.00      PROA  
ATOM   4838 HG12 ILE P 696     -33.807  -6.371  -5.295  0.00  0.00      PROA  
ATOM   4839  CD  ILE P 696     -35.848  -6.645  -4.278  0.00  0.00      PROA  
ATOM   4840  HD1 ILE P 696     -36.778  -6.078  -4.062  0.00  0.00      PROA  
ATOM   4841  HD2 ILE P 696     -35.362  -6.921  -3.317  0.00  0.00      PROA  
ATOM   4842  HD3 ILE P 696     -36.091  -7.609  -4.774  0.00  0.00      PROA  
ATOM   4843  C   ILE P 696     -34.596  -3.964  -8.457  0.00  0.00      PROA  
ATOM   4844  O   ILE P 696     -33.854  -4.542  -9.218  0.00  0.00      PROA  
ATOM   4845  N   PHE P 697     -35.476  -2.985  -8.879  0.00  0.00      PROA  
ATOM   4846  HN  PHE P 697     -36.176  -2.679  -8.239  0.00  0.00      PROA  
ATOM   4847  CA  PHE P 697     -35.456  -2.412 -10.226  0.00  0.00      PROA  
ATOM   4848  HA  PHE P 697     -35.425  -3.191 -10.973  0.00  0.00      PROA  
ATOM   4849  CB  PHE P 697     -36.711  -1.494 -10.459  0.00  0.00      PROA  
ATOM   4850  HB1 PHE P 697     -36.662  -0.650  -9.738  0.00  0.00      PROA  
ATOM   4851  HB2 PHE P 697     -37.661  -2.040 -10.272  0.00  0.00      PROA  
ATOM   4852  CG  PHE P 697     -36.832  -0.981 -11.891  0.00  0.00      PROA  
ATOM   4853  CD1 PHE P 697     -37.487  -1.616 -12.958  0.00  0.00      PROA  
ATOM   4854  HD1 PHE P 697     -38.045  -2.525 -12.789  0.00  0.00      PROA  
ATOM   4855  CE1 PHE P 697     -37.447  -1.150 -14.277  0.00  0.00      PROA  
ATOM   4856  HE1 PHE P 697     -38.000  -1.663 -15.050  0.00  0.00      PROA  
ATOM   4857  CZ  PHE P 697     -36.831   0.074 -14.587  0.00  0.00      PROA  
ATOM   4858  HZ  PHE P 697     -36.938   0.473 -15.585  0.00  0.00      PROA  
ATOM   4859  CD2 PHE P 697     -36.134   0.189 -12.248  0.00  0.00      PROA  
ATOM   4860  HD2 PHE P 697     -35.564   0.700 -11.487  0.00  0.00      PROA  
ATOM   4861  CE2 PHE P 697     -36.061   0.669 -13.573  0.00  0.00      PROA  
ATOM   4862  HE2 PHE P 697     -35.528   1.589 -13.763  0.00  0.00      PROA  
ATOM   4863  C   PHE P 697     -34.123  -1.687 -10.519  0.00  0.00      PROA  
ATOM   4864  O   PHE P 697     -33.462  -2.055 -11.493  0.00  0.00      PROA  
ATOM   4865  N   LEU P 698     -33.464  -0.764  -9.714  0.00  0.00      PROA  
ATOM   4866  HN  LEU P 698     -33.771  -0.591  -8.781  0.00  0.00      PROA  
ATOM   4867  CA  LEU P 698     -32.184  -0.136  -9.963  0.00  0.00      PROA  
ATOM   4868  HA  LEU P 698     -32.182   0.209 -10.987  0.00  0.00      PROA  
ATOM   4869  CB  LEU P 698     -31.913   0.956  -8.942  0.00  0.00      PROA  
ATOM   4870  HB1 LEU P 698     -30.852   1.277  -9.026  0.00  0.00      PROA  
ATOM   4871  HB2 LEU P 698     -31.900   0.437  -7.960  0.00  0.00      PROA  
ATOM   4872  CG  LEU P 698     -32.746   2.225  -9.041  0.00  0.00      PROA  
ATOM   4873  HG  LEU P 698     -33.799   1.878  -9.120  0.00  0.00      PROA  
ATOM   4874  CD1 LEU P 698     -32.753   3.209  -7.857  0.00  0.00      PROA  
ATOM   4875 HD11 LEU P 698     -33.500   4.009  -8.042  0.00  0.00      PROA  
ATOM   4876 HD12 LEU P 698     -31.754   3.688  -7.773  0.00  0.00      PROA  
ATOM   4877 HD13 LEU P 698     -32.995   2.694  -6.903  0.00  0.00      PROA  
ATOM   4878  CD2 LEU P 698     -32.383   2.822 -10.436  0.00  0.00      PROA  
ATOM   4879 HD21 LEU P 698     -32.670   3.893 -10.356  0.00  0.00      PROA  
ATOM   4880 HD22 LEU P 698     -32.811   2.309 -11.324  0.00  0.00      PROA  
ATOM   4881 HD23 LEU P 698     -31.275   2.839 -10.520  0.00  0.00      PROA  
ATOM   4882  C   LEU P 698     -30.957  -1.137  -9.934  0.00  0.00      PROA  
ATOM   4883  O   LEU P 698     -29.999  -1.066 -10.736  0.00  0.00      PROA  
ATOM   4884  N   GLU P 699     -31.036  -2.165  -9.113  0.00  0.00      PROA  
ATOM   4885  HN  GLU P 699     -31.792  -2.250  -8.469  0.00  0.00      PROA  
ATOM   4886  CA  GLU P 699     -30.184  -3.288  -9.094  0.00  0.00      PROA  
ATOM   4887  HA  GLU P 699     -29.232  -2.850  -9.354  0.00  0.00      PROA  
ATOM   4888  CB  GLU P 699     -30.335  -4.150  -7.755  0.00  0.00      PROA  
ATOM   4889  HB1 GLU P 699     -30.027  -5.215  -7.834  0.00  0.00      PROA  
ATOM   4890  HB2 GLU P 699     -31.427  -4.057  -7.577  0.00  0.00      PROA  
ATOM   4891  CG  GLU P 699     -29.661  -3.436  -6.559  0.00  0.00      PROA  
ATOM   4892  HG1 GLU P 699     -30.084  -3.866  -5.626  0.00  0.00      PROA  
ATOM   4893  HG2 GLU P 699     -30.045  -2.398  -6.654  0.00  0.00      PROA  
ATOM   4894  CD  GLU P 699     -28.165  -3.622  -6.510  0.00  0.00      PROA  
ATOM   4895  OE1 GLU P 699     -27.832  -4.407  -5.608  0.00  0.00      PROA  
ATOM   4896  OE2 GLU P 699     -27.365  -3.073  -7.295  0.00  0.00      PROA  
ATOM   4897  C   GLU P 699     -30.328  -4.124 -10.458  0.00  0.00      PROA  
ATOM   4898  O   GLU P 699     -29.361  -4.592 -11.053  0.00  0.00      PROA  
ATOM   4899  N   SER P 700     -31.534  -4.246 -10.981  0.00  0.00      PROA  
ATOM   4900  HN  SER P 700     -32.262  -4.173 -10.304  0.00  0.00      PROA  
ATOM   4901  CA  SER P 700     -31.769  -4.712 -12.382  0.00  0.00      PROA  
ATOM   4902  HA  SER P 700     -31.272  -5.669 -12.440  0.00  0.00      PROA  
ATOM   4903  CB  SER P 700     -33.307  -5.039 -12.730  0.00  0.00      PROA  
ATOM   4904  HB1 SER P 700     -34.018  -4.192 -12.616  0.00  0.00      PROA  
ATOM   4905  HB2 SER P 700     -33.639  -5.762 -11.955  0.00  0.00      PROA  
ATOM   4906  OG  SER P 700     -33.450  -5.554 -14.026  0.00  0.00      PROA  
ATOM   4907  HG1 SER P 700     -33.957  -4.858 -14.453  0.00  0.00      PROA  
ATOM   4908  C   SER P 700     -31.056  -3.879 -13.462  0.00  0.00      PROA  
ATOM   4909  O   SER P 700     -30.302  -4.341 -14.243  0.00  0.00      PROA  
ATOM   4910  N   GLN P 701     -31.300  -2.554 -13.401  0.00  0.00      PROA  
ATOM   4911  HN  GLN P 701     -31.806  -2.155 -12.641  0.00  0.00      PROA  
ATOM   4912  CA  GLN P 701     -30.669  -1.720 -14.369  0.00  0.00      PROA  
ATOM   4913  HA  GLN P 701     -30.963  -1.935 -15.386  0.00  0.00      PROA  
ATOM   4914  CB  GLN P 701     -31.143  -0.221 -14.085  0.00  0.00      PROA  
ATOM   4915  HB1 GLN P 701     -30.543   0.469 -14.717  0.00  0.00      PROA  
ATOM   4916  HB2 GLN P 701     -31.000  -0.056 -12.996  0.00  0.00      PROA  
ATOM   4917  CG  GLN P 701     -32.662  -0.092 -14.410  0.00  0.00      PROA  
ATOM   4918  HG1 GLN P 701     -33.083   0.926 -14.271  0.00  0.00      PROA  
ATOM   4919  HG2 GLN P 701     -33.273  -0.809 -13.821  0.00  0.00      PROA  
ATOM   4920  CD  GLN P 701     -33.049  -0.550 -15.926  0.00  0.00      PROA  
ATOM   4921  OE1 GLN P 701     -33.958  -1.330 -16.239  0.00  0.00      PROA  
ATOM   4922  NE2 GLN P 701     -32.203  -0.031 -16.843  0.00  0.00      PROA  
ATOM   4923 HE21 GLN P 701     -31.334   0.434 -16.671  0.00  0.00      PROA  
ATOM   4924 HE22 GLN P 701     -32.570  -0.070 -17.773  0.00  0.00      PROA  
ATOM   4925  C   GLN P 701     -29.161  -1.761 -14.383  0.00  0.00      PROA  
ATOM   4926  O   GLN P 701     -28.569  -1.857 -15.539  0.00  0.00      PROA  
ATOM   4927  N   ILE P 702     -28.458  -1.658 -13.181  0.00  0.00      PROA  
ATOM   4928  HN  ILE P 702     -29.005  -1.478 -12.367  0.00  0.00      PROA  
ATOM   4929  CA  ILE P 702     -27.050  -1.983 -13.113  0.00  0.00      PROA  
ATOM   4930  HA  ILE P 702     -26.360  -1.358 -13.661  0.00  0.00      PROA  
ATOM   4931  CB  ILE P 702     -26.607  -1.979 -11.629  0.00  0.00      PROA  
ATOM   4932  HB  ILE P 702     -27.349  -2.671 -11.175  0.00  0.00      PROA  
ATOM   4933  CG2 ILE P 702     -25.239  -2.544 -11.355  0.00  0.00      PROA  
ATOM   4934 HG21 ILE P 702     -25.102  -2.516 -10.253  0.00  0.00      PROA  
ATOM   4935 HG22 ILE P 702     -24.330  -2.044 -11.752  0.00  0.00      PROA  
ATOM   4936 HG23 ILE P 702     -25.103  -3.625 -11.576  0.00  0.00      PROA  
ATOM   4937  CG1 ILE P 702     -26.710  -0.552 -11.061  0.00  0.00      PROA  
ATOM   4938 HG11 ILE P 702     -26.639  -0.744  -9.969  0.00  0.00      PROA  
ATOM   4939 HG12 ILE P 702     -27.674  -0.057 -11.307  0.00  0.00      PROA  
ATOM   4940  CD  ILE P 702     -25.545   0.449 -11.418  0.00  0.00      PROA  
ATOM   4941  HD1 ILE P 702     -25.397   0.529 -12.517  0.00  0.00      PROA  
ATOM   4942  HD2 ILE P 702     -24.608   0.022 -11.002  0.00  0.00      PROA  
ATOM   4943  HD3 ILE P 702     -25.695   1.502 -11.096  0.00  0.00      PROA  
ATOM   4944  C   ILE P 702     -26.667  -3.356 -13.651  0.00  0.00      PROA  
ATOM   4945  O   ILE P 702     -25.783  -3.469 -14.463  0.00  0.00      PROA  
ATOM   4946  N   THR P 703     -27.354  -4.492 -13.354  0.00  0.00      PROA  
ATOM   4947  HN  THR P 703     -28.119  -4.454 -12.716  0.00  0.00      PROA  
ATOM   4948  CA  THR P 703     -27.137  -5.822 -14.019  0.00  0.00      PROA  
ATOM   4949  HA  THR P 703     -26.080  -6.034 -13.956  0.00  0.00      PROA  
ATOM   4950  CB  THR P 703     -27.946  -6.883 -13.430  0.00  0.00      PROA  
ATOM   4951  HB  THR P 703     -29.029  -6.803 -13.665  0.00  0.00      PROA  
ATOM   4952  OG1 THR P 703     -28.006  -6.791 -11.988  0.00  0.00      PROA  
ATOM   4953  HG1 THR P 703     -28.303  -5.890 -11.841  0.00  0.00      PROA  
ATOM   4954  CG2 THR P 703     -27.304  -8.199 -13.810  0.00  0.00      PROA  
ATOM   4955 HG21 THR P 703     -26.219  -8.274 -13.585  0.00  0.00      PROA  
ATOM   4956 HG22 THR P 703     -27.442  -8.420 -14.890  0.00  0.00      PROA  
ATOM   4957 HG23 THR P 703     -27.832  -9.003 -13.256  0.00  0.00      PROA  
ATOM   4958  C   THR P 703     -27.274  -5.721 -15.537  0.00  0.00      PROA  
ATOM   4959  O   THR P 703     -26.385  -6.094 -16.310  0.00  0.00      PROA  
ATOM   4960  N   THR P 704     -28.304  -4.943 -16.006  0.00  0.00      PROA  
ATOM   4961  HN  THR P 704     -28.867  -4.561 -15.277  0.00  0.00      PROA  
ATOM   4962  CA  THR P 704     -28.545  -4.713 -17.491  0.00  0.00      PROA  
ATOM   4963  HA  THR P 704     -28.606  -5.692 -17.942  0.00  0.00      PROA  
ATOM   4964  CB  THR P 704     -29.904  -4.000 -17.717  0.00  0.00      PROA  
ATOM   4965  HB  THR P 704     -29.949  -2.896 -17.600  0.00  0.00      PROA  
ATOM   4966  OG1 THR P 704     -30.943  -4.549 -16.853  0.00  0.00      PROA  
ATOM   4967  HG1 THR P 704     -30.558  -4.436 -15.980  0.00  0.00      PROA  
ATOM   4968  CG2 THR P 704     -30.322  -4.268 -19.199  0.00  0.00      PROA  
ATOM   4969 HG21 THR P 704     -30.122  -5.323 -19.486  0.00  0.00      PROA  
ATOM   4970 HG22 THR P 704     -29.783  -3.557 -19.861  0.00  0.00      PROA  
ATOM   4971 HG23 THR P 704     -31.378  -3.971 -19.380  0.00  0.00      PROA  
ATOM   4972  C   THR P 704     -27.470  -3.954 -18.169  0.00  0.00      PROA  
ATOM   4973  O   THR P 704     -26.996  -4.314 -19.246  0.00  0.00      PROA  
ATOM   4974  N   LEU P 705     -26.960  -2.895 -17.495  0.00  0.00      PROA  
ATOM   4975  HN  LEU P 705     -27.218  -2.753 -16.543  0.00  0.00      PROA  
ATOM   4976  CA  LEU P 705     -25.830  -2.089 -17.935  0.00  0.00      PROA  
ATOM   4977  HA  LEU P 705     -25.955  -1.731 -18.946  0.00  0.00      PROA  
ATOM   4978  CB  LEU P 705     -25.619  -0.840 -17.013  0.00  0.00      PROA  
ATOM   4979  HB1 LEU P 705     -25.791  -1.099 -15.947  0.00  0.00      PROA  
ATOM   4980  HB2 LEU P 705     -26.364  -0.073 -17.316  0.00  0.00      PROA  
ATOM   4981  CG  LEU P 705     -24.239  -0.108 -17.010  0.00  0.00      PROA  
ATOM   4982  HG  LEU P 705     -23.435  -0.856 -16.845  0.00  0.00      PROA  
ATOM   4983  CD1 LEU P 705     -23.956   0.552 -18.356  0.00  0.00      PROA  
ATOM   4984 HD11 LEU P 705     -24.615   1.439 -18.472  0.00  0.00      PROA  
ATOM   4985 HD12 LEU P 705     -24.081  -0.094 -19.251  0.00  0.00      PROA  
ATOM   4986 HD13 LEU P 705     -22.871   0.791 -18.355  0.00  0.00      PROA  
ATOM   4987  CD2 LEU P 705     -24.347   0.966 -15.890  0.00  0.00      PROA  
ATOM   4988 HD21 LEU P 705     -25.251   1.602 -16.005  0.00  0.00      PROA  
ATOM   4989 HD22 LEU P 705     -23.475   1.638 -16.038  0.00  0.00      PROA  
ATOM   4990 HD23 LEU P 705     -24.325   0.504 -14.880  0.00  0.00      PROA  
ATOM   4991  C   LEU P 705     -24.600  -2.903 -18.157  0.00  0.00      PROA  
ATOM   4992  O   LEU P 705     -23.909  -2.741 -19.128  0.00  0.00      PROA  
ATOM   4993  N   ILE P 706     -24.189  -3.785 -17.252  0.00  0.00      PROA  
ATOM   4994  HN  ILE P 706     -24.763  -3.846 -16.439  0.00  0.00      PROA  
ATOM   4995  CA  ILE P 706     -23.014  -4.582 -17.370  0.00  0.00      PROA  
ATOM   4996  HA  ILE P 706     -22.155  -3.932 -17.451  0.00  0.00      PROA  
ATOM   4997  CB  ILE P 706     -22.740  -5.346 -16.111  0.00  0.00      PROA  
ATOM   4998  HB  ILE P 706     -23.569  -6.072 -15.970  0.00  0.00      PROA  
ATOM   4999  CG2 ILE P 706     -21.395  -6.133 -16.282  0.00  0.00      PROA  
ATOM   5000 HG21 ILE P 706     -20.441  -5.589 -16.448  0.00  0.00      PROA  
ATOM   5001 HG22 ILE P 706     -21.529  -6.990 -16.976  0.00  0.00      PROA  
ATOM   5002 HG23 ILE P 706     -21.192  -6.678 -15.335  0.00  0.00      PROA  
ATOM   5003  CG1 ILE P 706     -22.730  -4.345 -14.961  0.00  0.00      PROA  
ATOM   5004 HG11 ILE P 706     -23.592  -3.656 -14.833  0.00  0.00      PROA  
ATOM   5005 HG12 ILE P 706     -21.800  -3.737 -14.948  0.00  0.00      PROA  
ATOM   5006  CD  ILE P 706     -22.790  -5.085 -13.608  0.00  0.00      PROA  
ATOM   5007  HD1 ILE P 706     -21.879  -5.719 -13.560  0.00  0.00      PROA  
ATOM   5008  HD2 ILE P 706     -23.561  -5.876 -13.490  0.00  0.00      PROA  
ATOM   5009  HD3 ILE P 706     -22.755  -4.384 -12.747  0.00  0.00      PROA  
ATOM   5010  C   ILE P 706     -22.942  -5.545 -18.498  0.00  0.00      PROA  
ATOM   5011  O   ILE P 706     -21.936  -5.712 -19.226  0.00  0.00      PROA  
ATOM   5012  N   ILE P 707     -24.093  -6.233 -18.750  0.00  0.00      PROA  
ATOM   5013  HN  ILE P 707     -24.878  -6.176 -18.138  0.00  0.00      PROA  
ATOM   5014  CA  ILE P 707     -24.232  -7.027 -19.969  0.00  0.00      PROA  
ATOM   5015  HA  ILE P 707     -23.406  -7.711 -20.089  0.00  0.00      PROA  
ATOM   5016  CB  ILE P 707     -25.507  -7.951 -19.945  0.00  0.00      PROA  
ATOM   5017  HB  ILE P 707     -26.342  -7.276 -20.231  0.00  0.00      PROA  
ATOM   5018  CG2 ILE P 707     -25.310  -9.030 -21.096  0.00  0.00      PROA  
ATOM   5019 HG21 ILE P 707     -24.302  -9.495 -21.057  0.00  0.00      PROA  
ATOM   5020 HG22 ILE P 707     -25.381  -8.581 -22.110  0.00  0.00      PROA  
ATOM   5021 HG23 ILE P 707     -26.027  -9.869 -20.969  0.00  0.00      PROA  
ATOM   5022  CG1 ILE P 707     -25.748  -8.603 -18.574  0.00  0.00      PROA  
ATOM   5023 HG11 ILE P 707     -25.957  -7.798 -17.838  0.00  0.00      PROA  
ATOM   5024 HG12 ILE P 707     -24.772  -9.065 -18.311  0.00  0.00      PROA  
ATOM   5025  CD  ILE P 707     -26.732  -9.724 -18.425  0.00  0.00      PROA  
ATOM   5026  HD1 ILE P 707     -26.495 -10.576 -19.098  0.00  0.00      PROA  
ATOM   5027  HD2 ILE P 707     -27.742  -9.264 -18.381  0.00  0.00      PROA  
ATOM   5028  HD3 ILE P 707     -26.675 -10.146 -17.399  0.00  0.00      PROA  
ATOM   5029  C   ILE P 707     -24.229  -6.169 -21.278  0.00  0.00      PROA  
ATOM   5030  O   ILE P 707     -23.971  -6.617 -22.394  0.00  0.00      PROA  
ATOM   5031  N   SER P 708     -24.474  -4.880 -21.116  0.00  0.00      PROA  
ATOM   5032  HN  SER P 708     -24.655  -4.632 -20.167  0.00  0.00      PROA  
ATOM   5033  CA  SER P 708     -24.584  -3.910 -22.144  0.00  0.00      PROA  
ATOM   5034  HA  SER P 708     -24.893  -4.390 -23.061  0.00  0.00      PROA  
ATOM   5035  CB  SER P 708     -25.852  -3.021 -22.046  0.00  0.00      PROA  
ATOM   5036  HB1 SER P 708     -25.894  -2.187 -22.778  0.00  0.00      PROA  
ATOM   5037  HB2 SER P 708     -25.869  -2.601 -21.018  0.00  0.00      PROA  
ATOM   5038  OG  SER P 708     -27.056  -3.763 -22.153  0.00  0.00      PROA  
ATOM   5039  HG1 SER P 708     -27.046  -4.356 -21.398  0.00  0.00      PROA  
ATOM   5040  C   SER P 708     -23.346  -3.166 -22.395  0.00  0.00      PROA  
ATOM   5041  O   SER P 708     -23.310  -2.304 -23.266  0.00  0.00      PROA  
ATOM   5042  N   LYS P 709     -22.257  -3.527 -21.648  0.00  0.00      PROA  
ATOM   5043  HN  LYS P 709     -22.356  -4.308 -21.037  0.00  0.00      PROA  
ATOM   5044  CA  LYS P 709     -20.896  -3.101 -21.920  0.00  0.00      PROA  
ATOM   5045  HA  LYS P 709     -20.931  -2.047 -22.152  0.00  0.00      PROA  
ATOM   5046  CB  LYS P 709     -19.985  -3.281 -20.649  0.00  0.00      PROA  
ATOM   5047  HB1 LYS P 709     -18.932  -3.010 -20.877  0.00  0.00      PROA  
ATOM   5048  HB2 LYS P 709     -20.059  -4.281 -20.170  0.00  0.00      PROA  
ATOM   5049  CG  LYS P 709     -20.389  -2.310 -19.474  0.00  0.00      PROA  
ATOM   5050  HG1 LYS P 709     -21.428  -2.504 -19.129  0.00  0.00      PROA  
ATOM   5051  HG2 LYS P 709     -20.335  -1.239 -19.764  0.00  0.00      PROA  
ATOM   5052  CD  LYS P 709     -19.439  -2.406 -18.242  0.00  0.00      PROA  
ATOM   5053  HD1 LYS P 709     -18.427  -2.043 -18.524  0.00  0.00      PROA  
ATOM   5054  HD2 LYS P 709     -19.328  -3.482 -17.987  0.00  0.00      PROA  
ATOM   5055  CE  LYS P 709     -20.063  -1.567 -17.072  0.00  0.00      PROA  
ATOM   5056  HE1 LYS P 709     -19.507  -1.874 -16.160  0.00  0.00      PROA  
ATOM   5057  HE2 LYS P 709     -21.128  -1.800 -16.857  0.00  0.00      PROA  
ATOM   5058  NZ  LYS P 709     -19.801  -0.156 -17.270  0.00  0.00      PROA  
ATOM   5059  HZ1 LYS P 709     -20.245   0.408 -16.518  0.00  0.00      PROA  
ATOM   5060  HZ2 LYS P 709     -20.082   0.264 -18.179  0.00  0.00      PROA  
ATOM   5061  HZ3 LYS P 709     -18.771  -0.012 -17.242  0.00  0.00      PROA  
ATOM   5062  C   LYS P 709     -20.308  -3.881 -23.157  0.00  0.00      PROA
[truncated: 25,029,022 more chars]
