# Supplementary material for: CryoEM structures of anion exchanger 1 capture multiple states of inward- and outward-facing conformations
Source: Commun Biol. 2022 Dec 14;5:1372. doi: 10.1038/s42003-022-04306-8 (PMC9751308; doi:10.1038/s42003-022-04306-8)
Supplement: Supplementary file 4 — Supplementary Data 1 [file 42003_2022_4306_MOESM4_ESM.zip › bAE1_MDstructures_inputs_Comm_Bio/bAE1_IF_IF_rep2_init.pdb]

CRYST1  171.606  171.606  104.546  90.00  90.00  90.00 P 1           1
ATOM      1  N   LEU P 400     -46.919 -28.796 -11.229  0.00  0.00      PROA  
ATOM      2  HT1 LEU P 400     -46.998 -27.813 -11.562  0.00  0.00      PROA  
ATOM      3  HT2 LEU P 400     -47.799 -29.011 -10.718  0.00  0.00      PROA  
ATOM      4  HT3 LEU P 400     -46.966 -29.422 -12.058  0.00  0.00      PROA  
ATOM      5  CA  LEU P 400     -45.680 -28.768 -10.364  0.00  0.00      PROA  
ATOM      6  HA  LEU P 400     -44.957 -28.368 -11.060  0.00  0.00      PROA  
ATOM      7  CB  LEU P 400     -45.923 -27.808  -9.174  0.00  0.00      PROA  
ATOM      8  HB1 LEU P 400     -46.792 -28.148  -8.571  0.00  0.00      PROA  
ATOM      9  HB2 LEU P 400     -46.201 -26.807  -9.569  0.00  0.00      PROA  
ATOM     10  CG  LEU P 400     -44.615 -27.429  -8.416  0.00  0.00      PROA  
ATOM     11  HG  LEU P 400     -43.730 -27.804  -8.972  0.00  0.00      PROA  
ATOM     12  CD1 LEU P 400     -44.512 -25.944  -8.042  0.00  0.00      PROA  
ATOM     13 HD11 LEU P 400     -43.605 -25.714  -7.443  0.00  0.00      PROA  
ATOM     14 HD12 LEU P 400     -45.370 -25.691  -7.384  0.00  0.00      PROA  
ATOM     15 HD13 LEU P 400     -44.526 -25.337  -8.972  0.00  0.00      PROA  
ATOM     16  CD2 LEU P 400     -44.606 -28.132  -7.024  0.00  0.00      PROA  
ATOM     17 HD21 LEU P 400     -45.603 -27.989  -6.556  0.00  0.00      PROA  
ATOM     18 HD22 LEU P 400     -43.837 -27.696  -6.352  0.00  0.00      PROA  
ATOM     19 HD23 LEU P 400     -44.407 -29.221  -7.116  0.00  0.00      PROA  
ATOM     20  C   LEU P 400     -45.240 -30.136  -9.951  0.00  0.00      PROA  
ATOM     21  O   LEU P 400     -44.152 -30.550 -10.400  0.00  0.00      PROA  
ATOM     22  N   VAL P 401     -46.075 -30.833  -9.174  0.00  0.00      PROA  
ATOM     23  HN  VAL P 401     -46.970 -30.445  -8.970  0.00  0.00      PROA  
ATOM     24  CA  VAL P 401     -45.680 -32.004  -8.397  0.00  0.00      PROA  
ATOM     25  HA  VAL P 401     -44.853 -31.687  -7.780  0.00  0.00      PROA  
ATOM     26  CB  VAL P 401     -46.949 -32.439  -7.451  0.00  0.00      PROA  
ATOM     27  HB  VAL P 401     -47.821 -32.617  -8.116  0.00  0.00      PROA  
ATOM     28  CG1 VAL P 401     -46.589 -33.697  -6.667  0.00  0.00      PROA  
ATOM     29 HG11 VAL P 401     -45.679 -33.564  -6.044  0.00  0.00      PROA  
ATOM     30 HG12 VAL P 401     -46.309 -34.540  -7.334  0.00  0.00      PROA  
ATOM     31 HG13 VAL P 401     -47.478 -34.040  -6.095  0.00  0.00      PROA  
ATOM     32  CG2 VAL P 401     -47.227 -31.310  -6.421  0.00  0.00      PROA  
ATOM     33 HG21 VAL P 401     -46.314 -30.834  -6.004  0.00  0.00      PROA  
ATOM     34 HG22 VAL P 401     -48.039 -31.607  -5.724  0.00  0.00      PROA  
ATOM     35 HG23 VAL P 401     -47.650 -30.456  -6.992  0.00  0.00      PROA  
ATOM     36  C   VAL P 401     -45.052 -33.129  -9.165  0.00  0.00      PROA  
ATOM     37  O   VAL P 401     -44.000 -33.678  -8.784  0.00  0.00      PROA  
ATOM     38  N   ARG P 402     -45.584 -33.487 -10.323  0.00  0.00      PROA  
ATOM     39  HN  ARG P 402     -46.463 -33.084 -10.567  0.00  0.00      PROA  
ATOM     40  CA  ARG P 402     -44.996 -34.405 -11.327  0.00  0.00      PROA  
ATOM     41  HA  ARG P 402     -44.738 -35.344 -10.860  0.00  0.00      PROA  
ATOM     42  CB  ARG P 402     -46.125 -35.005 -12.272  0.00  0.00      PROA  
ATOM     43  HB1 ARG P 402     -46.714 -34.134 -12.631  0.00  0.00      PROA  
ATOM     44  HB2 ARG P 402     -46.669 -35.778 -11.688  0.00  0.00      PROA  
ATOM     45  CG  ARG P 402     -45.640 -35.681 -13.567  0.00  0.00      PROA  
ATOM     46  HG1 ARG P 402     -45.076 -36.571 -13.214  0.00  0.00      PROA  
ATOM     47  HG2 ARG P 402     -45.004 -34.977 -14.144  0.00  0.00      PROA  
ATOM     48  CD  ARG P 402     -46.849 -36.196 -14.404  0.00  0.00      PROA  
ATOM     49  HD1 ARG P 402     -47.447 -36.818 -13.704  0.00  0.00      PROA  
ATOM     50  HD2 ARG P 402     -46.511 -36.774 -15.290  0.00  0.00      PROA  
ATOM     51  NE  ARG P 402     -47.705 -35.027 -14.878  0.00  0.00      PROA  
ATOM     52  HE  ARG P 402     -47.217 -34.172 -15.051  0.00  0.00      PROA  
ATOM     53  CZ  ARG P 402     -48.899 -35.186 -15.360  0.00  0.00      PROA  
ATOM     54  NH1 ARG P 402     -49.455 -36.369 -15.428  0.00  0.00      PROA  
ATOM     55 HH11 ARG P 402     -49.125 -37.143 -14.887  0.00  0.00      PROA  
ATOM     56 HH12 ARG P 402     -50.300 -36.340 -15.961  0.00  0.00      PROA  
ATOM     57  NH2 ARG P 402     -49.511 -34.206 -16.013  0.00  0.00      PROA  
ATOM     58 HH21 ARG P 402     -48.968 -33.415 -16.295  0.00  0.00      PROA  
ATOM     59 HH22 ARG P 402     -50.329 -34.359 -16.567  0.00  0.00      PROA  
ATOM     60  C   ARG P 402     -43.760 -33.798 -11.998  0.00  0.00      PROA  
ATOM     61  O   ARG P 402     -42.785 -34.553 -12.128  0.00  0.00      PROA  
ATOM     62  N   ASP P 403     -43.672 -32.500 -12.444  0.00  0.00      PROA  
ATOM     63  HN  ASP P 403     -44.516 -31.976 -12.359  0.00  0.00      PROA  
ATOM     64  CA  ASP P 403     -42.407 -31.906 -12.959  0.00  0.00      PROA  
ATOM     65  HA  ASP P 403     -42.137 -32.398 -13.882  0.00  0.00      PROA  
ATOM     66  CB  ASP P 403     -42.605 -30.377 -13.327  0.00  0.00      PROA  
ATOM     67  HB1 ASP P 403     -41.662 -29.907 -13.679  0.00  0.00      PROA  
ATOM     68  HB2 ASP P 403     -43.062 -29.822 -12.480  0.00  0.00      PROA  
ATOM     69  CG  ASP P 403     -43.545 -30.178 -14.451  0.00  0.00      PROA  
ATOM     70  OD1 ASP P 403     -44.366 -29.228 -14.335  0.00  0.00      PROA  
ATOM     71  OD2 ASP P 403     -43.540 -30.864 -15.513  0.00  0.00      PROA  
ATOM     72  C   ASP P 403     -41.284 -31.956 -11.954  0.00  0.00      PROA  
ATOM     73  O   ASP P 403     -40.226 -32.445 -12.168  0.00  0.00      PROA  
ATOM     74  N   ILE P 404     -41.568 -31.611 -10.672  0.00  0.00      PROA  
ATOM     75  HN  ILE P 404     -42.453 -31.339 -10.303  0.00  0.00      PROA  
ATOM     76  CA  ILE P 404     -40.566 -31.800  -9.616  0.00  0.00      PROA  
ATOM     77  HA  ILE P 404     -39.646 -31.385 -10.000  0.00  0.00      PROA  
ATOM     78  CB  ILE P 404     -40.778 -30.856  -8.486  0.00  0.00      PROA  
ATOM     79  HB  ILE P 404     -41.064 -29.862  -8.892  0.00  0.00      PROA  
ATOM     80  CG2 ILE P 404     -41.915 -31.271  -7.528  0.00  0.00      PROA  
ATOM     81 HG21 ILE P 404     -41.678 -32.194  -6.957  0.00  0.00      PROA  
ATOM     82 HG22 ILE P 404     -42.818 -31.468  -8.144  0.00  0.00      PROA  
ATOM     83 HG23 ILE P 404     -42.232 -30.496  -6.798  0.00  0.00      PROA  
ATOM     84  CG1 ILE P 404     -39.458 -30.732  -7.677  0.00  0.00      PROA  
ATOM     85 HG11 ILE P 404     -38.585 -30.664  -8.361  0.00  0.00      PROA  
ATOM     86 HG12 ILE P 404     -39.208 -31.622  -7.060  0.00  0.00      PROA  
ATOM     87  CD  ILE P 404     -39.460 -29.554  -6.684  0.00  0.00      PROA  
ATOM     88  HD1 ILE P 404     -40.383 -29.538  -6.066  0.00  0.00      PROA  
ATOM     89  HD2 ILE P 404     -39.345 -28.654  -7.325  0.00  0.00      PROA  
ATOM     90  HD3 ILE P 404     -38.575 -29.680  -6.023  0.00  0.00      PROA  
ATOM     91  C   ILE P 404     -40.257 -33.285  -9.205  0.00  0.00      PROA  
ATOM     92  O   ILE P 404     -39.080 -33.526  -8.951  0.00  0.00      PROA  
ATOM     93  N   ARG P 405     -41.223 -34.270  -9.188  0.00  0.00      PROA  
ATOM     94  HN  ARG P 405     -42.199 -34.087  -9.274  0.00  0.00      PROA  
ATOM     95  CA  ARG P 405     -40.923 -35.700  -9.092  0.00  0.00      PROA  
ATOM     96  HA  ARG P 405     -40.423 -35.887  -8.153  0.00  0.00      PROA  
ATOM     97  CB  ARG P 405     -42.283 -36.364  -9.056  0.00  0.00      PROA  
ATOM     98  HB1 ARG P 405     -42.941 -35.901  -9.822  0.00  0.00      PROA  
ATOM     99  HB2 ARG P 405     -42.782 -36.066  -8.110  0.00  0.00      PROA  
ATOM    100  CG  ARG P 405     -42.299 -37.908  -9.187  0.00  0.00      PROA  
ATOM    101  HG1 ARG P 405     -41.875 -38.436  -8.306  0.00  0.00      PROA  
ATOM    102  HG2 ARG P 405     -41.865 -38.335 -10.116  0.00  0.00      PROA  
ATOM    103  CD  ARG P 405     -43.756 -38.477  -9.138  0.00  0.00      PROA  
ATOM    104  HD1 ARG P 405     -44.202 -38.282 -10.136  0.00  0.00      PROA  
ATOM    105  HD2 ARG P 405     -44.207 -37.959  -8.265  0.00  0.00      PROA  
ATOM    106  NE  ARG P 405     -43.653 -39.951  -8.971  0.00  0.00      PROA  
ATOM    107  HE  ARG P 405     -42.842 -40.260  -8.475  0.00  0.00      PROA  
ATOM    108  CZ  ARG P 405     -44.642 -40.807  -9.215  0.00  0.00      PROA  
ATOM    109  NH1 ARG P 405     -45.861 -40.452  -9.509  0.00  0.00      PROA  
ATOM    110 HH11 ARG P 405     -46.213 -39.516  -9.471  0.00  0.00      PROA  
ATOM    111 HH12 ARG P 405     -46.429 -41.261  -9.658  0.00  0.00      PROA  
ATOM    112  NH2 ARG P 405     -44.379 -42.052  -9.304  0.00  0.00      PROA  
ATOM    113 HH21 ARG P 405     -43.423 -42.310  -9.440  0.00  0.00      PROA  
ATOM    114 HH22 ARG P 405     -44.990 -42.556  -9.915  0.00  0.00      PROA  
ATOM    115  C   ARG P 405     -40.048 -36.209 -10.165  0.00  0.00      PROA  
ATOM    116  O   ARG P 405     -39.110 -36.934  -9.882  0.00  0.00      PROA  
ATOM    117  N   ARG P 406     -40.335 -35.784 -11.435  0.00  0.00      PROA  
ATOM    118  HN  ARG P 406     -41.212 -35.323 -11.545  0.00  0.00      PROA  
ATOM    119  CA  ARG P 406     -39.436 -36.019 -12.564  0.00  0.00      PROA  
ATOM    120  HA  ARG P 406     -39.283 -37.075 -12.728  0.00  0.00      PROA  
ATOM    121  CB  ARG P 406     -39.869 -35.450 -13.934  0.00  0.00      PROA  
ATOM    122  HB1 ARG P 406     -39.145 -35.609 -14.762  0.00  0.00      PROA  
ATOM    123  HB2 ARG P 406     -40.066 -34.357 -13.960  0.00  0.00      PROA  
ATOM    124  CG  ARG P 406     -41.085 -36.192 -14.482  0.00  0.00      PROA  
ATOM    125  HG1 ARG P 406     -41.337 -35.569 -15.367  0.00  0.00      PROA  
ATOM    126  HG2 ARG P 406     -41.912 -36.148 -13.742  0.00  0.00      PROA  
ATOM    127  CD  ARG P 406     -40.926 -37.647 -14.881  0.00  0.00      PROA  
ATOM    128  HD1 ARG P 406     -39.894 -37.848 -15.240  0.00  0.00      PROA  
ATOM    129  HD2 ARG P 406     -41.588 -37.853 -15.749  0.00  0.00      PROA  
ATOM    130  NE  ARG P 406     -41.204 -38.492 -13.688  0.00  0.00      PROA  
ATOM    131  HE  ARG P 406     -40.481 -38.845 -13.094  0.00  0.00      PROA  
ATOM    132  CZ  ARG P 406     -42.427 -38.951 -13.348  0.00  0.00      PROA  
ATOM    133  NH1 ARG P 406     -43.452 -38.630 -14.088  0.00  0.00      PROA  
ATOM    134 HH11 ARG P 406     -43.444 -38.104 -14.938  0.00  0.00      PROA  
ATOM    135 HH12 ARG P 406     -44.300 -39.134 -13.927  0.00  0.00      PROA  
ATOM    136  NH2 ARG P 406     -42.461 -39.878 -12.412  0.00  0.00      PROA  
ATOM    137 HH21 ARG P 406     -41.626 -40.237 -11.995  0.00  0.00      PROA  
ATOM    138 HH22 ARG P 406     -43.364 -40.257 -12.207  0.00  0.00      PROA  
ATOM    139  C   ARG P 406     -37.989 -35.510 -12.293  0.00  0.00      PROA  
ATOM    140  O   ARG P 406     -37.013 -36.135 -12.628  0.00  0.00      PROA  
ATOM    141  N   ARG P 407     -37.847 -34.301 -11.746  0.00  0.00      PROA  
ATOM    142  HN  ARG P 407     -38.679 -33.779 -11.578  0.00  0.00      PROA  
ATOM    143  CA  ARG P 407     -36.521 -33.754 -11.425  0.00  0.00      PROA  
ATOM    144  HA  ARG P 407     -35.935 -33.987 -12.302  0.00  0.00      PROA  
ATOM    145  CB  ARG P 407     -36.522 -32.301 -11.029  0.00  0.00      PROA  
ATOM    146  HB1 ARG P 407     -37.108 -32.075 -10.113  0.00  0.00      PROA  
ATOM    147  HB2 ARG P 407     -37.204 -31.781 -11.735  0.00  0.00      PROA  
ATOM    148  CG  ARG P 407     -35.165 -31.554 -10.793  0.00  0.00      PROA  
ATOM    149  HG1 ARG P 407     -34.642 -31.971  -9.907  0.00  0.00      PROA  
ATOM    150  HG2 ARG P 407     -35.404 -30.502 -10.526  0.00  0.00      PROA  
ATOM    151  CD  ARG P 407     -34.179 -31.646 -12.024  0.00  0.00      PROA  
ATOM    152  HD1 ARG P 407     -34.661 -31.636 -13.026  0.00  0.00      PROA  
ATOM    153  HD2 ARG P 407     -33.664 -32.627 -11.941  0.00  0.00      PROA  
ATOM    154  NE  ARG P 407     -33.147 -30.567 -11.944  0.00  0.00      PROA  
ATOM    155  HE  ARG P 407     -33.348 -29.714 -11.463  0.00  0.00      PROA  
ATOM    156  CZ  ARG P 407     -31.829 -30.720 -12.260  0.00  0.00      PROA  
ATOM    157  NH1 ARG P 407     -31.458 -31.750 -12.922  0.00  0.00      PROA  
ATOM    158 HH11 ARG P 407     -30.505 -31.806 -13.220  0.00  0.00      PROA  
ATOM    159 HH12 ARG P 407     -32.179 -32.311 -13.329  0.00  0.00      PROA  
ATOM    160  NH2 ARG P 407     -30.939 -29.789 -11.888  0.00  0.00      PROA  
ATOM    161 HH21 ARG P 407     -31.221 -28.908 -11.508  0.00  0.00      PROA  
ATOM    162 HH22 ARG P 407     -30.023 -30.098 -12.143  0.00  0.00      PROA  
ATOM    163  C   ARG P 407     -35.847 -34.539 -10.270  0.00  0.00      PROA  
ATOM    164  O   ARG P 407     -34.679 -34.893 -10.392  0.00  0.00      PROA  
ATOM    165  N   TYR P 408     -36.583 -34.843  -9.135  0.00  0.00      PROA  
ATOM    166  HN  TYR P 408     -37.517 -34.497  -9.113  0.00  0.00      PROA  
ATOM    167  CA  TYR P 408     -36.056 -35.391  -7.933  0.00  0.00      PROA  
ATOM    168  HA  TYR P 408     -35.586 -34.595  -7.376  0.00  0.00      PROA  
ATOM    169  CB  TYR P 408     -37.191 -35.850  -6.996  0.00  0.00      PROA  
ATOM    170  HB1 TYR P 408     -37.712 -36.696  -7.494  0.00  0.00      PROA  
ATOM    171  HB2 TYR P 408     -37.932 -35.043  -6.810  0.00  0.00      PROA  
ATOM    172  CG  TYR P 408     -36.706 -36.389  -5.694  0.00  0.00      PROA  
ATOM    173  CD1 TYR P 408     -36.712 -37.713  -5.412  0.00  0.00      PROA  
ATOM    174  HD1 TYR P 408     -37.079 -38.403  -6.157  0.00  0.00      PROA  
ATOM    175  CE1 TYR P 408     -36.309 -38.116  -4.117  0.00  0.00      PROA  
ATOM    176  HE1 TYR P 408     -36.283 -39.155  -3.826  0.00  0.00      PROA  
ATOM    177  CZ  TYR P 408     -35.911 -37.180  -3.142  0.00  0.00      PROA  
ATOM    178  OH  TYR P 408     -35.342 -37.665  -1.984  0.00  0.00      PROA  
ATOM    179  HH  TYR P 408     -34.656 -37.063  -1.688  0.00  0.00      PROA  
ATOM    180  CD2 TYR P 408     -36.389 -35.430  -4.716  0.00  0.00      PROA  
ATOM    181  HD2 TYR P 408     -36.324 -34.381  -4.962  0.00  0.00      PROA  
ATOM    182  CE2 TYR P 408     -36.018 -35.786  -3.425  0.00  0.00      PROA  
ATOM    183  HE2 TYR P 408     -35.824 -35.018  -2.690  0.00  0.00      PROA  
ATOM    184  C   TYR P 408     -34.776 -36.353  -8.110  0.00  0.00      PROA  
ATOM    185  O   TYR P 408     -33.801 -35.966  -7.570  0.00  0.00      PROA  
ATOM    186  N   PRO P 409     -34.863 -37.604  -8.682  0.00  0.00      PROA  
ATOM    187  CD  PRO P 409     -36.049 -38.121  -9.355  0.00  0.00      PROA  
ATOM    188  HD1 PRO P 409     -36.383 -37.466 -10.187  0.00  0.00      PROA  
ATOM    189  HD2 PRO P 409     -36.765 -38.317  -8.528  0.00  0.00      PROA  
ATOM    190  CA  PRO P 409     -33.697 -38.468  -8.760  0.00  0.00      PROA  
ATOM    191  HA  PRO P 409     -33.108 -38.472  -7.855  0.00  0.00      PROA  
ATOM    192  CB  PRO P 409     -34.325 -39.829  -9.191  0.00  0.00      PROA  
ATOM    193  HB1 PRO P 409     -34.705 -40.250  -8.235  0.00  0.00      PROA  
ATOM    194  HB2 PRO P 409     -33.551 -40.493  -9.632  0.00  0.00      PROA  
ATOM    195  CG  PRO P 409     -35.551 -39.362 -10.038  0.00  0.00      PROA  
ATOM    196  HG1 PRO P 409     -35.178 -39.102 -11.052  0.00  0.00      PROA  
ATOM    197  HG2 PRO P 409     -36.290 -40.187 -10.127  0.00  0.00      PROA  
ATOM    198  C   PRO P 409     -32.671 -38.026  -9.787  0.00  0.00      PROA  
ATOM    199  O   PRO P 409     -31.679 -38.736  -9.960  0.00  0.00      PROA  
ATOM    200  N   ARG P 410     -32.748 -36.875 -10.396  0.00  0.00      PROA  
ATOM    201  HN  ARG P 410     -33.544 -36.302 -10.221  0.00  0.00      PROA  
ATOM    202  CA  ARG P 410     -31.812 -36.326 -11.371  0.00  0.00      PROA  
ATOM    203  HA  ARG P 410     -31.051 -37.058 -11.595  0.00  0.00      PROA  
ATOM    204  CB  ARG P 410     -32.632 -35.856 -12.667  0.00  0.00      PROA  
ATOM    205  HB1 ARG P 410     -31.925 -35.543 -13.464  0.00  0.00      PROA  
ATOM    206  HB2 ARG P 410     -33.242 -34.970 -12.388  0.00  0.00      PROA  
ATOM    207  CG  ARG P 410     -33.709 -36.843 -13.111  0.00  0.00      PROA  
ATOM    208  HG1 ARG P 410     -34.155 -36.536 -14.081  0.00  0.00      PROA  
ATOM    209  HG2 ARG P 410     -34.585 -36.967 -12.439  0.00  0.00      PROA  
ATOM    210  CD  ARG P 410     -33.089 -38.148 -13.478  0.00  0.00      PROA  
ATOM    211  HD1 ARG P 410     -32.475 -38.524 -12.632  0.00  0.00      PROA  
ATOM    212  HD2 ARG P 410     -32.521 -38.134 -14.432  0.00  0.00      PROA  
ATOM    213  NE  ARG P 410     -34.183 -39.192 -13.650  0.00  0.00      PROA  
ATOM    214  HE  ARG P 410     -35.111 -38.834 -13.755  0.00  0.00      PROA  
ATOM    215  CZ  ARG P 410     -34.035 -40.532 -13.559  0.00  0.00      PROA  
ATOM    216  NH1 ARG P 410     -32.844 -41.034 -13.564  0.00  0.00      PROA  
ATOM    217 HH11 ARG P 410     -32.044 -40.462 -13.382  0.00  0.00      PROA  
ATOM    218 HH12 ARG P 410     -32.649 -41.944 -13.929  0.00  0.00      PROA  
ATOM    219  NH2 ARG P 410     -35.141 -41.207 -13.687  0.00  0.00      PROA  
ATOM    220 HH21 ARG P 410     -35.994 -40.686 -13.650  0.00  0.00      PROA  
ATOM    221 HH22 ARG P 410     -35.193 -42.205 -13.645  0.00  0.00      PROA  
ATOM    222  C   ARG P 410     -31.142 -35.046 -10.814  0.00  0.00      PROA  
ATOM    223  O   ARG P 410     -30.147 -34.555 -11.378  0.00  0.00      PROA  
ATOM    224  N   TYR P 411     -31.654 -34.491  -9.673  0.00  0.00      PROA  
ATOM    225  HN  TYR P 411     -32.325 -35.021  -9.161  0.00  0.00      PROA  
ATOM    226  CA  TYR P 411     -31.229 -33.177  -9.129  0.00  0.00      PROA  
ATOM    227  HA  TYR P 411     -31.501 -32.413  -9.841  0.00  0.00      PROA  
ATOM    228  CB  TYR P 411     -31.888 -32.777  -7.811  0.00  0.00      PROA  
ATOM    229  HB1 TYR P 411     -31.515 -33.363  -6.944  0.00  0.00      PROA  
ATOM    230  HB2 TYR P 411     -32.956 -33.078  -7.872  0.00  0.00      PROA  
ATOM    231  CG  TYR P 411     -31.765 -31.278  -7.453  0.00  0.00      PROA  
ATOM    232  CD1 TYR P 411     -30.943 -30.840  -6.428  0.00  0.00      PROA  
ATOM    233  HD1 TYR P 411     -30.342 -31.568  -5.904  0.00  0.00      PROA  
ATOM    234  CE1 TYR P 411     -30.688 -29.455  -6.246  0.00  0.00      PROA  
ATOM    235  HE1 TYR P 411     -30.048 -29.216  -5.410  0.00  0.00      PROA  
ATOM    236  CZ  TYR P 411     -31.353 -28.516  -7.046  0.00  0.00      PROA  
ATOM    237  OH  TYR P 411     -31.055 -27.166  -6.917  0.00  0.00      PROA  
ATOM    238  HH  TYR P 411     -30.202 -27.089  -6.481  0.00  0.00      PROA  
ATOM    239  CD2 TYR P 411     -32.418 -30.309  -8.244  0.00  0.00      PROA  
ATOM    240  HD2 TYR P 411     -33.076 -30.663  -9.024  0.00  0.00      PROA  
ATOM    241  CE2 TYR P 411     -32.206 -28.956  -8.020  0.00  0.00      PROA  
ATOM    242  HE2 TYR P 411     -32.596 -28.279  -8.765  0.00  0.00      PROA  
ATOM    243  C   TYR P 411     -29.722 -32.960  -8.938  0.00  0.00      PROA  
ATOM    244  O   TYR P 411     -29.211 -31.909  -9.231  0.00  0.00      PROA  
ATOM    245  N   LEU P 412     -28.875 -33.992  -8.483  0.00  0.00      PROA  
ATOM    246  HN  LEU P 412     -29.256 -34.833  -8.108  0.00  0.00      PROA  
ATOM    247  CA  LEU P 412     -27.476 -33.961  -8.266  0.00  0.00      PROA  
ATOM    248  HA  LEU P 412     -27.062 -32.965  -8.223  0.00  0.00      PROA  
ATOM    249  CB  LEU P 412     -27.256 -34.719  -6.930  0.00  0.00      PROA  
ATOM    250  HB1 LEU P 412     -26.188 -34.866  -6.662  0.00  0.00      PROA  
ATOM    251  HB2 LEU P 412     -27.676 -35.745  -7.006  0.00  0.00      PROA  
ATOM    252  CG  LEU P 412     -27.899 -34.071  -5.690  0.00  0.00      PROA  
ATOM    253  HG  LEU P 412     -29.006 -34.001  -5.764  0.00  0.00      PROA  
ATOM    254  CD1 LEU P 412     -27.659 -34.908  -4.391  0.00  0.00      PROA  
ATOM    255 HD11 LEU P 412     -28.220 -35.859  -4.518  0.00  0.00      PROA  
ATOM    256 HD12 LEU P 412     -27.965 -34.459  -3.422  0.00  0.00      PROA  
ATOM    257 HD13 LEU P 412     -26.615 -35.269  -4.278  0.00  0.00      PROA  
ATOM    258  CD2 LEU P 412     -27.437 -32.637  -5.512  0.00  0.00      PROA  
ATOM    259 HD21 LEU P 412     -27.912 -32.150  -4.633  0.00  0.00      PROA  
ATOM    260 HD22 LEU P 412     -27.647 -32.030  -6.418  0.00  0.00      PROA  
ATOM    261 HD23 LEU P 412     -26.348 -32.524  -5.324  0.00  0.00      PROA  
ATOM    262  C   LEU P 412     -26.724 -34.512  -9.359  0.00  0.00      PROA  
ATOM    263  O   LEU P 412     -25.526 -34.290  -9.561  0.00  0.00      PROA  
ATOM    264  N   SER P 413     -27.480 -35.226 -10.241  0.00  0.00      PROA  
ATOM    265  HN  SER P 413     -28.464 -35.236 -10.076  0.00  0.00      PROA  
ATOM    266  CA  SER P 413     -27.012 -35.974 -11.426  0.00  0.00      PROA  
ATOM    267  HA  SER P 413     -26.035 -36.380 -11.212  0.00  0.00      PROA  
ATOM    268  CB  SER P 413     -27.862 -37.261 -11.599  0.00  0.00      PROA  
ATOM    269  HB1 SER P 413     -27.372 -37.775 -12.454  0.00  0.00      PROA  
ATOM    270  HB2 SER P 413     -28.883 -37.020 -11.963  0.00  0.00      PROA  
ATOM    271  OG  SER P 413     -27.802 -38.175 -10.487  0.00  0.00      PROA  
ATOM    272  HG1 SER P 413     -27.081 -38.770 -10.705  0.00  0.00      PROA  
ATOM    273  C   SER P 413     -27.077 -35.140 -12.665  0.00  0.00      PROA  
ATOM    274  O   SER P 413     -27.071 -35.718 -13.703  0.00  0.00      PROA  
ATOM    275  N   ASP P 414     -26.946 -33.874 -12.524  0.00  0.00      PROA  
ATOM    276  HN  ASP P 414     -27.085 -33.563 -11.587  0.00  0.00      PROA  
ATOM    277  CA  ASP P 414     -26.346 -33.000 -13.504  0.00  0.00      PROA  
ATOM    278  HA  ASP P 414     -26.842 -33.153 -14.451  0.00  0.00      PROA  
ATOM    279  CB  ASP P 414     -26.600 -31.475 -13.215  0.00  0.00      PROA  
ATOM    280  HB1 ASP P 414     -26.067 -30.860 -13.972  0.00  0.00      PROA  
ATOM    281  HB2 ASP P 414     -26.200 -31.209 -12.214  0.00  0.00      PROA  
ATOM    282  CG  ASP P 414     -28.020 -31.101 -13.213  0.00  0.00      PROA  
ATOM    283  OD1 ASP P 414     -28.834 -31.896 -13.723  0.00  0.00      PROA  
ATOM    284  OD2 ASP P 414     -28.389 -29.979 -12.838  0.00  0.00      PROA  
ATOM    285  C   ASP P 414     -24.894 -33.369 -13.728  0.00  0.00      PROA  
ATOM    286  O   ASP P 414     -24.471 -33.379 -14.869  0.00  0.00      PROA  
ATOM    287  N   ILE P 415     -24.121 -33.754 -12.649  0.00  0.00      PROA  
ATOM    288  HN  ILE P 415     -24.471 -33.837 -11.720  0.00  0.00      PROA  
ATOM    289  CA  ILE P 415     -22.796 -34.347 -12.859  0.00  0.00      PROA  
ATOM    290  HA  ILE P 415     -22.392 -33.990 -13.795  0.00  0.00      PROA  
ATOM    291  CB  ILE P 415     -21.824 -33.977 -11.745  0.00  0.00      PROA  
ATOM    292  HB  ILE P 415     -21.842 -32.920 -11.404  0.00  0.00      PROA  
ATOM    293  CG2 ILE P 415     -22.237 -34.875 -10.528  0.00  0.00      PROA  
ATOM    294 HG21 ILE P 415     -21.685 -34.593  -9.606  0.00  0.00      PROA  
ATOM    295 HG22 ILE P 415     -22.100 -35.955 -10.751  0.00  0.00      PROA  
ATOM    296 HG23 ILE P 415     -23.302 -34.710 -10.256  0.00  0.00      PROA  
ATOM    297  CG1 ILE P 415     -20.363 -34.375 -12.118  0.00  0.00      PROA  
ATOM    298 HG11 ILE P 415     -20.464 -35.376 -12.591  0.00  0.00      PROA  
ATOM    299 HG12 ILE P 415     -19.817 -34.416 -11.151  0.00  0.00      PROA  
ATOM    300  CD  ILE P 415     -19.753 -33.262 -13.031  0.00  0.00      PROA  
ATOM    301  HD1 ILE P 415     -19.881 -32.243 -12.610  0.00  0.00      PROA  
ATOM    302  HD2 ILE P 415     -20.115 -33.380 -14.075  0.00  0.00      PROA  
ATOM    303  HD3 ILE P 415     -18.649 -33.318 -13.136  0.00  0.00      PROA  
ATOM    304  C   ILE P 415     -23.042 -35.872 -13.010  0.00  0.00      PROA  
ATOM    305  O   ILE P 415     -23.799 -36.448 -12.317  0.00  0.00      PROA  
ATOM    306  N   THR P 416     -22.386 -36.551 -13.949  0.00  0.00      PROA  
ATOM    307  HN  THR P 416     -21.782 -36.086 -14.591  0.00  0.00      PROA  
ATOM    308  CA  THR P 416     -22.746 -37.883 -14.449  0.00  0.00      PROA  
ATOM    309  HA  THR P 416     -23.404 -38.329 -13.718  0.00  0.00      PROA  
ATOM    310  CB  THR P 416     -21.528 -38.769 -14.686  0.00  0.00      PROA  
ATOM    311  HB  THR P 416     -20.784 -38.123 -15.201  0.00  0.00      PROA  
ATOM    312  OG1 THR P 416     -21.789 -39.891 -15.548  0.00  0.00      PROA  
ATOM    313  HG1 THR P 416     -20.937 -40.153 -15.904  0.00  0.00      PROA  
ATOM    314  CG2 THR P 416     -20.978 -39.149 -13.361  0.00  0.00      PROA  
ATOM    315 HG21 THR P 416     -21.733 -39.865 -12.971  0.00  0.00      PROA  
ATOM    316 HG22 THR P 416     -20.856 -38.356 -12.593  0.00  0.00      PROA  
ATOM    317 HG23 THR P 416     -20.030 -39.700 -13.541  0.00  0.00      PROA  
ATOM    318  C   THR P 416     -23.526 -37.724 -15.733  0.00  0.00      PROA  
ATOM    319  O   THR P 416     -24.395 -38.528 -16.022  0.00  0.00      PROA  
ATOM    320  N   ASP P 417     -23.192 -36.742 -16.565  0.00  0.00      PROA  
ATOM    321  HN  ASP P 417     -22.372 -36.225 -16.331  0.00  0.00      PROA  
ATOM    322  CA  ASP P 417     -23.953 -36.330 -17.744  0.00  0.00      PROA  
ATOM    323  HA  ASP P 417     -24.507 -37.171 -18.134  0.00  0.00      PROA  
ATOM    324  CB  ASP P 417     -24.905 -35.077 -17.482  0.00  0.00      PROA  
ATOM    325  HB1 ASP P 417     -24.279 -34.209 -17.182  0.00  0.00      PROA  
ATOM    326  HB2 ASP P 417     -25.558 -35.367 -16.631  0.00  0.00      PROA  
ATOM    327  CG  ASP P 417     -25.816 -34.767 -18.681  0.00  0.00      PROA  
ATOM    328  OD1 ASP P 417     -26.208 -33.611 -18.819  0.00  0.00      PROA  
ATOM    329  OD2 ASP P 417     -26.154 -35.716 -19.441  0.00  0.00      PROA  
ATOM    330  C   ASP P 417     -22.931 -36.007 -18.815  0.00  0.00      PROA  
ATOM    331  O   ASP P 417     -21.711 -35.844 -18.580  0.00  0.00      PROA  
ATOM    332  N   ALA P 418     -23.398 -35.967 -20.144  0.00  0.00      PROA  
ATOM    333  HN  ALA P 418     -24.378 -36.109 -20.262  0.00  0.00      PROA  
ATOM    334  CA  ALA P 418     -22.659 -35.673 -21.351  0.00  0.00      PROA  
ATOM    335  HA  ALA P 418     -21.776 -36.293 -21.396  0.00  0.00      PROA  
ATOM    336  CB  ALA P 418     -23.521 -36.115 -22.469  0.00  0.00      PROA  
ATOM    337  HB1 ALA P 418     -24.508 -35.606 -22.460  0.00  0.00      PROA  
ATOM    338  HB2 ALA P 418     -23.747 -37.200 -22.380  0.00  0.00      PROA  
ATOM    339  HB3 ALA P 418     -23.004 -35.963 -23.440  0.00  0.00      PROA  
ATOM    340  C   ALA P 418     -22.268 -34.240 -21.450  0.00  0.00      PROA  
ATOM    341  O   ALA P 418     -22.807 -33.542 -22.279  0.00  0.00      PROA  
ATOM    342  N   LEU P 419     -21.423 -33.779 -20.549  0.00  0.00      PROA  
ATOM    343  HN  LEU P 419     -21.084 -34.409 -19.856  0.00  0.00      PROA  
ATOM    344  CA  LEU P 419     -21.035 -32.383 -20.538  0.00  0.00      PROA  
ATOM    345  HA  LEU P 419     -21.758 -31.769 -21.054  0.00  0.00      PROA  
ATOM    346  CB  LEU P 419     -20.761 -31.848 -19.041  0.00  0.00      PROA  
ATOM    347  HB1 LEU P 419     -20.537 -30.766 -18.926  0.00  0.00      PROA  
ATOM    348  HB2 LEU P 419     -19.901 -32.463 -18.701  0.00  0.00      PROA  
ATOM    349  CG  LEU P 419     -21.942 -32.091 -18.017  0.00  0.00      PROA  
ATOM    350  HG  LEU P 419     -22.244 -33.159 -17.977  0.00  0.00      PROA  
ATOM    351  CD1 LEU P 419     -21.343 -31.894 -16.611  0.00  0.00      PROA  
ATOM    352 HD11 LEU P 419     -22.093 -32.232 -15.865  0.00  0.00      PROA  
ATOM    353 HD12 LEU P 419     -21.088 -30.823 -16.460  0.00  0.00      PROA  
ATOM    354 HD13 LEU P 419     -20.459 -32.536 -16.412  0.00  0.00      PROA  
ATOM    355  CD2 LEU P 419     -23.169 -31.341 -18.426  0.00  0.00      PROA  
ATOM    356 HD21 LEU P 419     -23.050 -30.237 -18.392  0.00  0.00      PROA  
ATOM    357 HD22 LEU P 419     -23.960 -31.563 -17.678  0.00  0.00      PROA  
ATOM    358 HD23 LEU P 419     -23.589 -31.641 -19.410  0.00  0.00      PROA  
ATOM    359  C   LEU P 419     -19.722 -32.169 -21.243  0.00  0.00      PROA  
ATOM    360  O   LEU P 419     -18.794 -32.943 -20.992  0.00  0.00      PROA  
ATOM    361  N   SER P 420     -19.515 -31.068 -21.996  0.00  0.00      PROA  
ATOM    362  HN  SER P 420     -20.386 -30.617 -22.180  0.00  0.00      PROA  
ATOM    363  CA  SER P 420     -18.276 -30.638 -22.548  0.00  0.00      PROA  
ATOM    364  HA  SER P 420     -17.877 -31.485 -23.086  0.00  0.00      PROA  
ATOM    365  CB  SER P 420     -18.371 -29.505 -23.563  0.00  0.00      PROA  
ATOM    366  HB1 SER P 420     -18.982 -28.640 -23.230  0.00  0.00      PROA  
ATOM    367  HB2 SER P 420     -18.864 -30.012 -24.420  0.00  0.00      PROA  
ATOM    368  OG  SER P 420     -17.112 -29.088 -23.964  0.00  0.00      PROA  
ATOM    369  HG1 SER P 420     -16.846 -29.727 -24.630  0.00  0.00      PROA  
ATOM    370  C   SER P 420     -17.356 -30.339 -21.332  0.00  0.00      PROA  
ATOM    371  O   SER P 420     -17.892 -29.765 -20.404  0.00  0.00      PROA  
ATOM    372  N   PRO P 421     -16.093 -30.590 -21.185  0.00  0.00      PROA  
ATOM    373  CD  PRO P 421     -15.395 -31.529 -22.007  0.00  0.00      PROA  
ATOM    374  HD1 PRO P 421     -15.149 -30.998 -22.952  0.00  0.00      PROA  
ATOM    375  HD2 PRO P 421     -16.027 -32.400 -22.282  0.00  0.00      PROA  
ATOM    376  CA  PRO P 421     -15.144 -29.930 -20.207  0.00  0.00      PROA  
ATOM    377  HA  PRO P 421     -15.465 -30.326 -19.254  0.00  0.00      PROA  
ATOM    378  CB  PRO P 421     -13.802 -30.580 -20.507  0.00  0.00      PROA  
ATOM    379  HB1 PRO P 421     -13.249 -30.696 -19.551  0.00  0.00      PROA  
ATOM    380  HB2 PRO P 421     -13.093 -29.954 -21.091  0.00  0.00      PROA  
ATOM    381  CG  PRO P 421     -14.149 -31.956 -21.208  0.00  0.00      PROA  
ATOM    382  HG1 PRO P 421     -13.294 -32.396 -21.763  0.00  0.00      PROA  
ATOM    383  HG2 PRO P 421     -14.514 -32.771 -20.546  0.00  0.00      PROA  
ATOM    384  C   PRO P 421     -15.273 -28.408 -20.064  0.00  0.00      PROA  
ATOM    385  O   PRO P 421     -15.127 -27.889 -18.966  0.00  0.00      PROA  
ATOM    386  N   GLN P 422     -15.668 -27.827 -21.183  0.00  0.00      PROA  
ATOM    387  HN  GLN P 422     -15.776 -28.397 -21.994  0.00  0.00      PROA  
ATOM    388  CA  GLN P 422     -15.941 -26.427 -21.324  0.00  0.00      PROA  
ATOM    389  HA  GLN P 422     -15.078 -25.840 -21.046  0.00  0.00      PROA  
ATOM    390  CB  GLN P 422     -16.243 -26.093 -22.773  0.00  0.00      PROA  
ATOM    391  HB1 GLN P 422     -16.464 -25.006 -22.841  0.00  0.00      PROA  
ATOM    392  HB2 GLN P 422     -17.100 -26.704 -23.127  0.00  0.00      PROA  
ATOM    393  CG  GLN P 422     -15.127 -26.337 -23.869  0.00  0.00      PROA  
ATOM    394  HG1 GLN P 422     -15.539 -25.768 -24.729  0.00  0.00      PROA  
ATOM    395  HG2 GLN P 422     -15.132 -27.432 -24.057  0.00  0.00      PROA  
ATOM    396  CD  GLN P 422     -13.681 -25.858 -23.652  0.00  0.00      PROA  
ATOM    397  OE1 GLN P 422     -12.716 -26.586 -23.854  0.00  0.00      PROA  
ATOM    398  NE2 GLN P 422     -13.463 -24.554 -23.400  0.00  0.00      PROA  
ATOM    399 HE21 GLN P 422     -12.498 -24.391 -23.198  0.00  0.00      PROA  
ATOM    400 HE22 GLN P 422     -14.148 -23.839 -23.260  0.00  0.00      PROA  
ATOM    401  C   GLN P 422     -17.010 -25.908 -20.368  0.00  0.00      PROA  
ATOM    402  O   GLN P 422     -17.009 -24.721 -19.976  0.00  0.00      PROA  
ATOM    403  N   VAL P 423     -18.004 -26.742 -19.894  0.00  0.00      PROA  
ATOM    404  HN  VAL P 423     -18.033 -27.663 -20.276  0.00  0.00      PROA  
ATOM    405  CA  VAL P 423     -19.043 -26.338 -18.921  0.00  0.00      PROA  
ATOM    406  HA  VAL P 423     -19.490 -25.453 -19.348  0.00  0.00      PROA  
ATOM    407  CB  VAL P 423     -20.087 -27.430 -18.669  0.00  0.00      PROA  
ATOM    408  HB  VAL P 423     -19.651 -28.374 -18.280  0.00  0.00      PROA  
ATOM    409  CG1 VAL P 423     -21.193 -27.048 -17.722  0.00  0.00      PROA  
ATOM    410 HG11 VAL P 423     -21.857 -27.920 -17.543  0.00  0.00      PROA  
ATOM    411 HG12 VAL P 423     -21.766 -26.218 -18.188  0.00  0.00      PROA  
ATOM    412 HG13 VAL P 423     -20.901 -26.697 -16.709  0.00  0.00      PROA  
ATOM    413  CG2 VAL P 423     -20.665 -27.830 -20.092  0.00  0.00      PROA  
ATOM    414 HG21 VAL P 423     -20.840 -26.970 -20.773  0.00  0.00      PROA  
ATOM    415 HG22 VAL P 423     -21.638 -28.343 -19.933  0.00  0.00      PROA  
ATOM    416 HG23 VAL P 423     -19.952 -28.479 -20.643  0.00  0.00      PROA  
ATOM    417  C   VAL P 423     -18.410 -26.012 -17.556  0.00  0.00      PROA  
ATOM    418  O   VAL P 423     -18.943 -25.171 -16.805  0.00  0.00      PROA  
ATOM    419  N   LEU P 424     -17.230 -26.560 -17.255  0.00  0.00      PROA  
ATOM    420  HN  LEU P 424     -16.845 -27.185 -17.930  0.00  0.00      PROA  
ATOM    421  CA  LEU P 424     -16.475 -26.387 -15.953  0.00  0.00      PROA  
ATOM    422  HA  LEU P 424     -17.166 -25.932 -15.260  0.00  0.00      PROA  
ATOM    423  CB  LEU P 424     -16.010 -27.803 -15.619  0.00  0.00      PROA  
ATOM    424  HB1 LEU P 424     -15.385 -27.865 -14.702  0.00  0.00      PROA  
ATOM    425  HB2 LEU P 424     -15.266 -28.047 -16.407  0.00  0.00      PROA  
ATOM    426  CG  LEU P 424     -17.134 -28.845 -15.599  0.00  0.00      PROA  
ATOM    427  HG  LEU P 424     -18.086 -28.274 -15.567  0.00  0.00      PROA  
ATOM    428  CD1 LEU P 424     -17.128 -29.702 -16.896  0.00  0.00      PROA  
ATOM    429 HD11 LEU P 424     -16.186 -30.252 -17.105  0.00  0.00      PROA  
ATOM    430 HD12 LEU P 424     -17.410 -29.079 -17.772  0.00  0.00      PROA  
ATOM    431 HD13 LEU P 424     -17.849 -30.547 -16.866  0.00  0.00      PROA  
ATOM    432  CD2 LEU P 424     -17.019 -29.659 -14.337  0.00  0.00      PROA  
ATOM    433 HD21 LEU P 424     -17.791 -30.456 -14.378  0.00  0.00      PROA  
ATOM    434 HD22 LEU P 424     -17.246 -28.949 -13.513  0.00  0.00      PROA  
ATOM    435 HD23 LEU P 424     -16.015 -30.111 -14.188  0.00  0.00      PROA  
ATOM    436  C   LEU P 424     -15.303 -25.389 -16.232  0.00  0.00      PROA  
ATOM    437  O   LEU P 424     -14.589 -25.093 -15.330  0.00  0.00      PROA  
ATOM    438  N   SER P 425     -15.182 -24.768 -17.400  0.00  0.00      PROA  
ATOM    439  HN  SER P 425     -15.834 -25.039 -18.105  0.00  0.00      PROA  
ATOM    440  CA  SER P 425     -14.247 -23.616 -17.699  0.00  0.00      PROA  
ATOM    441  HA  SER P 425     -13.268 -24.060 -17.592  0.00  0.00      PROA  
ATOM    442  CB  SER P 425     -14.362 -22.949 -19.098  0.00  0.00      PROA  
ATOM    443  HB1 SER P 425     -13.985 -23.711 -19.813  0.00  0.00      PROA  
ATOM    444  HB2 SER P 425     -13.618 -22.128 -19.178  0.00  0.00      PROA  
ATOM    445  OG  SER P 425     -15.724 -22.572 -19.359  0.00  0.00      PROA  
ATOM    446  HG1 SER P 425     -16.217 -23.372 -19.557  0.00  0.00      PROA  
ATOM    447  C   SER P 425     -14.270 -22.422 -16.740  0.00  0.00      PROA  
ATOM    448  O   SER P 425     -13.248 -21.935 -16.225  0.00  0.00      PROA  
ATOM    449  N   ALA P 426     -15.502 -21.869 -16.373  0.00  0.00      PROA  
ATOM    450  HN  ALA P 426     -16.324 -22.252 -16.787  0.00  0.00      PROA  
ATOM    451  CA  ALA P 426     -15.634 -20.641 -15.667  0.00  0.00      PROA  
ATOM    452  HA  ALA P 426     -14.692 -20.130 -15.532  0.00  0.00      PROA  
ATOM    453  CB  ALA P 426     -16.592 -19.779 -16.533  0.00  0.00      PROA  
ATOM    454  HB1 ALA P 426     -16.165 -19.714 -17.556  0.00  0.00      PROA  
ATOM    455  HB2 ALA P 426     -16.789 -18.758 -16.143  0.00  0.00      PROA  
ATOM    456  HB3 ALA P 426     -17.618 -20.188 -16.659  0.00  0.00      PROA  
ATOM    457  C   ALA P 426     -16.064 -20.760 -14.216  0.00  0.00      PROA  
ATOM    458  O   ALA P 426     -15.971 -19.820 -13.439  0.00  0.00      PROA  
ATOM    459  N   ILE P 427     -16.459 -21.963 -13.804  0.00  0.00      PROA  
ATOM    460  HN  ILE P 427     -16.483 -22.664 -14.513  0.00  0.00      PROA  
ATOM    461  CA  ILE P 427     -17.233 -22.307 -12.669  0.00  0.00      PROA  
ATOM    462  HA  ILE P 427     -18.035 -21.585 -12.723  0.00  0.00      PROA  
ATOM    463  CB  ILE P 427     -17.874 -23.658 -12.639  0.00  0.00      PROA  
ATOM    464  HB  ILE P 427     -18.472 -23.738 -11.707  0.00  0.00      PROA  
ATOM    465  CG2 ILE P 427     -18.895 -23.692 -13.727  0.00  0.00      PROA  
ATOM    466 HG21 ILE P 427     -19.594 -22.846 -13.553  0.00  0.00      PROA  
ATOM    467 HG22 ILE P 427     -19.378 -24.691 -13.786  0.00  0.00      PROA  
ATOM    468 HG23 ILE P 427     -18.512 -23.527 -14.757  0.00  0.00      PROA  
ATOM    469  CG1 ILE P 427     -16.838 -24.837 -12.674  0.00  0.00      PROA  
ATOM    470 HG11 ILE P 427     -16.104 -24.805 -11.841  0.00  0.00      PROA  
ATOM    471 HG12 ILE P 427     -16.362 -24.658 -13.662  0.00  0.00      PROA  
ATOM    472  CD  ILE P 427     -17.334 -26.247 -12.569  0.00  0.00      PROA  
ATOM    473  HD1 ILE P 427     -16.381 -26.789 -12.748  0.00  0.00      PROA  
ATOM    474  HD2 ILE P 427     -18.114 -26.469 -13.328  0.00  0.00      PROA  
ATOM    475  HD3 ILE P 427     -17.700 -26.430 -11.536  0.00  0.00      PROA  
ATOM    476  C   ILE P 427     -16.647 -21.973 -11.298  0.00  0.00      PROA  
ATOM    477  O   ILE P 427     -17.321 -21.465 -10.396  0.00  0.00      PROA  
ATOM    478  N   ILE P 428     -15.330 -22.183 -11.203  0.00  0.00      PROA  
ATOM    479  HN  ILE P 428     -14.676 -22.442 -11.910  0.00  0.00      PROA  
ATOM    480  CA  ILE P 428     -14.495 -21.838 -10.074  0.00  0.00      PROA  
ATOM    481  HA  ILE P 428     -15.037 -22.205  -9.215  0.00  0.00      PROA  
ATOM    482  CB  ILE P 428     -13.126 -22.455 -10.168  0.00  0.00      PROA  
ATOM    483  HB  ILE P 428     -12.602 -22.021 -11.047  0.00  0.00      PROA  
ATOM    484  CG2 ILE P 428     -12.324 -22.072  -8.947  0.00  0.00      PROA  
ATOM    485 HG21 ILE P 428     -12.741 -22.469  -7.997  0.00  0.00      PROA  
ATOM    486 HG22 ILE P 428     -12.153 -20.979  -8.841  0.00  0.00      PROA  
ATOM    487 HG23 ILE P 428     -11.313 -22.484  -9.152  0.00  0.00      PROA  
ATOM    488  CG1 ILE P 428     -13.070 -23.997 -10.340  0.00  0.00      PROA  
ATOM    489 HG11 ILE P 428     -12.039 -24.408 -10.371  0.00  0.00      PROA  
ATOM    490 HG12 ILE P 428     -13.536 -24.290 -11.305  0.00  0.00      PROA  
ATOM    491  CD  ILE P 428     -13.799 -24.753  -9.251  0.00  0.00      PROA  
ATOM    492  HD1 ILE P 428     -13.802 -25.843  -9.469  0.00  0.00      PROA  
ATOM    493  HD2 ILE P 428     -14.850 -24.394  -9.261  0.00  0.00      PROA  
ATOM    494  HD3 ILE P 428     -13.331 -24.575  -8.259  0.00  0.00      PROA  
ATOM    495  C   ILE P 428     -14.500 -20.359  -9.794  0.00  0.00      PROA  
ATOM    496  O   ILE P 428     -14.817 -19.854  -8.739  0.00  0.00      PROA  
ATOM    497  N   PHE P 429     -14.317 -19.542 -10.784  0.00  0.00      PROA  
ATOM    498  HN  PHE P 429     -14.093 -19.958 -11.662  0.00  0.00      PROA  
ATOM    499  CA  PHE P 429     -14.399 -18.077 -10.713  0.00  0.00      PROA  
ATOM    500  HA  PHE P 429     -13.652 -17.723 -10.018  0.00  0.00      PROA  
ATOM    501  CB  PHE P 429     -14.070 -17.435 -12.071  0.00  0.00      PROA  
ATOM    502  HB1 PHE P 429     -13.945 -16.337 -11.951  0.00  0.00      PROA  
ATOM    503  HB2 PHE P 429     -14.868 -17.714 -12.792  0.00  0.00      PROA  
ATOM    504  CG  PHE P 429     -12.692 -17.870 -12.511  0.00  0.00      PROA  
ATOM    505  CD1 PHE P 429     -11.554 -17.774 -11.637  0.00  0.00      PROA  
ATOM    506  HD1 PHE P 429     -11.745 -17.228 -10.725  0.00  0.00      PROA  
ATOM    507  CE1 PHE P 429     -10.345 -18.261 -11.996  0.00  0.00      PROA  
ATOM    508  HE1 PHE P 429      -9.591 -17.891 -11.318  0.00  0.00      PROA  
ATOM    509  CZ  PHE P 429     -10.175 -18.925 -13.211  0.00  0.00      PROA  
ATOM    510  HZ  PHE P 429      -9.193 -19.280 -13.484  0.00  0.00      PROA  
ATOM    511  CD2 PHE P 429     -12.494 -18.499 -13.751  0.00  0.00      PROA  
ATOM    512  HD2 PHE P 429     -13.374 -18.703 -14.343  0.00  0.00      PROA  
ATOM    513  CE2 PHE P 429     -11.236 -19.066 -14.119  0.00  0.00      PROA  
ATOM    514  HE2 PHE P 429     -11.045 -19.472 -15.102  0.00  0.00      PROA  
ATOM    515  C   PHE P 429     -15.823 -17.600 -10.216  0.00  0.00      PROA  
ATOM    516  O   PHE P 429     -15.973 -16.807  -9.287  0.00  0.00      PROA  
ATOM    517  N   ILE P 430     -16.906 -18.154 -10.860  0.00  0.00      PROA  
ATOM    518  HN  ILE P 430     -16.709 -18.832 -11.565  0.00  0.00      PROA  
ATOM    519  CA  ILE P 430     -18.305 -17.977 -10.425  0.00  0.00      PROA  
ATOM    520  HA  ILE P 430     -18.593 -16.940 -10.517  0.00  0.00      PROA  
ATOM    521  CB  ILE P 430     -19.298 -18.780 -11.326  0.00  0.00      PROA  
ATOM    522  HB  ILE P 430     -19.178 -19.856 -11.074  0.00  0.00      PROA  
ATOM    523  CG2 ILE P 430     -20.660 -18.320 -10.789  0.00  0.00      PROA  
ATOM    524 HG21 ILE P 430     -21.405 -18.526 -11.587  0.00  0.00      PROA  
ATOM    525 HG22 ILE P 430     -20.578 -17.270 -10.436  0.00  0.00      PROA  
ATOM    526 HG23 ILE P 430     -20.954 -18.965  -9.933  0.00  0.00      PROA  
ATOM    527  CG1 ILE P 430     -19.178 -18.410 -12.851  0.00  0.00      PROA  
ATOM    528 HG11 ILE P 430     -18.115 -18.432 -13.173  0.00  0.00      PROA  
ATOM    529 HG12 ILE P 430     -19.487 -17.350 -12.972  0.00  0.00      PROA  
ATOM    530  CD  ILE P 430     -20.083 -19.298 -13.762  0.00  0.00      PROA  
ATOM    531  HD1 ILE P 430     -21.113 -18.964 -13.511  0.00  0.00      PROA  
ATOM    532  HD2 ILE P 430     -20.072 -20.395 -13.588  0.00  0.00      PROA  
ATOM    533  HD3 ILE P 430     -20.040 -19.077 -14.850  0.00  0.00      PROA  
ATOM    534  C   ILE P 430     -18.550 -18.226  -8.961  0.00  0.00      PROA  
ATOM    535  O   ILE P 430     -19.147 -17.460  -8.267  0.00  0.00      PROA  
ATOM    536  N   TYR P 431     -18.024 -19.424  -8.543  0.00  0.00      PROA  
ATOM    537  HN  TYR P 431     -17.508 -19.964  -9.203  0.00  0.00      PROA  
ATOM    538  CA  TYR P 431     -18.120 -19.886  -7.179  0.00  0.00      PROA  
ATOM    539  HA  TYR P 431     -19.151 -19.966  -6.865  0.00  0.00      PROA  
ATOM    540  CB  TYR P 431     -17.434 -21.283  -6.984  0.00  0.00      PROA  
ATOM    541  HB1 TYR P 431     -16.333 -21.200  -7.110  0.00  0.00      PROA  
ATOM    542  HB2 TYR P 431     -17.812 -21.873  -7.846  0.00  0.00      PROA  
ATOM    543  CG  TYR P 431     -17.752 -21.831  -5.644  0.00  0.00      PROA  
ATOM    544  CD1 TYR P 431     -19.046 -22.289  -5.320  0.00  0.00      PROA  
ATOM    545  HD1 TYR P 431     -19.878 -22.256  -6.007  0.00  0.00      PROA  
ATOM    546  CE1 TYR P 431     -19.215 -23.026  -4.156  0.00  0.00      PROA  
ATOM    547  HE1 TYR P 431     -20.169 -23.399  -3.815  0.00  0.00      PROA  
ATOM    548  CZ  TYR P 431     -18.188 -23.278  -3.243  0.00  0.00      PROA  
ATOM    549  OH  TYR P 431     -18.426 -24.059  -2.150  0.00  0.00      PROA  
ATOM    550  HH  TYR P 431     -19.257 -24.517  -2.298  0.00  0.00      PROA  
ATOM    551  CD2 TYR P 431     -16.727 -21.994  -4.721  0.00  0.00      PROA  
ATOM    552  HD2 TYR P 431     -15.738 -21.566  -4.795  0.00  0.00      PROA  
ATOM    553  CE2 TYR P 431     -16.969 -22.764  -3.532  0.00  0.00      PROA  
ATOM    554  HE2 TYR P 431     -16.082 -22.943  -2.943  0.00  0.00      PROA  
ATOM    555  C   TYR P 431     -17.530 -18.935  -6.166  0.00  0.00      PROA  
ATOM    556  O   TYR P 431     -18.079 -18.562  -5.160  0.00  0.00      PROA  
ATOM    557  N   PHE P 432     -16.274 -18.486  -6.477  0.00  0.00      PROA  
ATOM    558  HN  PHE P 432     -15.840 -18.829  -7.306  0.00  0.00      PROA  
ATOM    559  CA  PHE P 432     -15.549 -17.484  -5.650  0.00  0.00      PROA  
ATOM    560  HA  PHE P 432     -15.531 -17.979  -4.690  0.00  0.00      PROA  
ATOM    561  CB  PHE P 432     -14.014 -17.391  -5.943  0.00  0.00      PROA  
ATOM    562  HB1 PHE P 432     -13.592 -16.490  -5.449  0.00  0.00      PROA  
ATOM    563  HB2 PHE P 432     -13.871 -17.319  -7.043  0.00  0.00      PROA  
ATOM    564  CG  PHE P 432     -13.265 -18.556  -5.325  0.00  0.00      PROA  
ATOM    565  CD1 PHE P 432     -13.051 -18.527  -3.918  0.00  0.00      PROA  
ATOM    566  HD1 PHE P 432     -13.477 -17.731  -3.325  0.00  0.00      PROA  
ATOM    567  CE1 PHE P 432     -12.274 -19.524  -3.235  0.00  0.00      PROA  
ATOM    568  HE1 PHE P 432     -12.210 -19.439  -2.160  0.00  0.00      PROA  
ATOM    569  CZ  PHE P 432     -11.807 -20.645  -3.958  0.00  0.00      PROA  
ATOM    570  HZ  PHE P 432     -11.379 -21.564  -3.585  0.00  0.00      PROA  
ATOM    571  CD2 PHE P 432     -12.824 -19.696  -6.046  0.00  0.00      PROA  
ATOM    572  HD2 PHE P 432     -12.957 -19.741  -7.116  0.00  0.00      PROA  
ATOM    573  CE2 PHE P 432     -12.095 -20.683  -5.371  0.00  0.00      PROA  
ATOM    574  HE2 PHE P 432     -11.553 -21.377  -5.996  0.00  0.00      PROA  
ATOM    575  C   PHE P 432     -16.150 -16.135  -5.620  0.00  0.00      PROA  
ATOM    576  O   PHE P 432     -16.436 -15.522  -4.587  0.00  0.00      PROA  
ATOM    577  N   ALA P 433     -16.512 -15.699  -6.846  0.00  0.00      PROA  
ATOM    578  HN  ALA P 433     -16.365 -16.241  -7.670  0.00  0.00      PROA  
ATOM    579  CA  ALA P 433     -17.136 -14.467  -7.096  0.00  0.00      PROA  
ATOM    580  HA  ALA P 433     -16.593 -13.680  -6.595  0.00  0.00      PROA  
ATOM    581  CB  ALA P 433     -17.148 -14.136  -8.605  0.00  0.00      PROA  
ATOM    582  HB1 ALA P 433     -17.804 -13.253  -8.760  0.00  0.00      PROA  
ATOM    583  HB2 ALA P 433     -17.575 -14.920  -9.266  0.00  0.00      PROA  
ATOM    584  HB3 ALA P 433     -16.126 -13.863  -8.946  0.00  0.00      PROA  
ATOM    585  C   ALA P 433     -18.571 -14.248  -6.617  0.00  0.00      PROA  
ATOM    586  O   ALA P 433     -19.011 -13.158  -6.311  0.00  0.00      PROA  
ATOM    587  N   ALA P 434     -19.421 -15.339  -6.463  0.00  0.00      PROA  
ATOM    588  HN  ALA P 434     -19.173 -16.227  -6.843  0.00  0.00      PROA  
ATOM    589  CA  ALA P 434     -20.693 -15.225  -5.916  0.00  0.00      PROA  
ATOM    590  HA  ALA P 434     -21.107 -14.248  -6.113  0.00  0.00      PROA  
ATOM    591  CB  ALA P 434     -21.575 -16.250  -6.671  0.00  0.00      PROA  
ATOM    592  HB1 ALA P 434     -21.126 -17.259  -6.557  0.00  0.00      PROA  
ATOM    593  HB2 ALA P 434     -21.606 -16.011  -7.755  0.00  0.00      PROA  
ATOM    594  HB3 ALA P 434     -22.614 -16.145  -6.293  0.00  0.00      PROA  
ATOM    595  C   ALA P 434     -20.775 -15.508  -4.440  0.00  0.00      PROA  
ATOM    596  O   ALA P 434     -21.735 -15.111  -3.785  0.00  0.00      PROA  
ATOM    597  N   LEU P 435     -19.636 -16.015  -3.809  0.00  0.00      PROA  
ATOM    598  HN  LEU P 435     -18.903 -16.549  -4.223  0.00  0.00      PROA  
ATOM    599  CA  LEU P 435     -19.616 -15.970  -2.365  0.00  0.00      PROA  
ATOM    600  HA  LEU P 435     -20.598 -15.785  -1.956  0.00  0.00      PROA  
ATOM    601  CB  LEU P 435     -19.133 -17.419  -1.815  0.00  0.00      PROA  
ATOM    602  HB1 LEU P 435     -19.042 -17.427  -0.708  0.00  0.00      PROA  
ATOM    603  HB2 LEU P 435     -18.189 -17.656  -2.350  0.00  0.00      PROA  
ATOM    604  CG  LEU P 435     -20.039 -18.586  -2.214  0.00  0.00      PROA  
ATOM    605  HG  LEU P 435     -20.366 -18.468  -3.269  0.00  0.00      PROA  
ATOM    606  CD1 LEU P 435     -19.429 -19.947  -2.075  0.00  0.00      PROA  
ATOM    607 HD11 LEU P 435     -19.222 -20.265  -1.031  0.00  0.00      PROA  
ATOM    608 HD12 LEU P 435     -18.495 -19.932  -2.676  0.00  0.00      PROA  
ATOM    609 HD13 LEU P 435     -20.039 -20.802  -2.435  0.00  0.00      PROA  
ATOM    610  CD2 LEU P 435     -21.297 -18.664  -1.342  0.00  0.00      PROA  
ATOM    611 HD21 LEU P 435     -21.831 -17.695  -1.443  0.00  0.00      PROA  
ATOM    612 HD22 LEU P 435     -20.983 -18.842  -0.291  0.00  0.00      PROA  
ATOM    613 HD23 LEU P 435     -21.975 -19.482  -1.669  0.00  0.00      PROA  
ATOM    614  C   LEU P 435     -18.717 -14.814  -1.815  0.00  0.00      PROA  
ATOM    615  O   LEU P 435     -18.694 -14.625  -0.603  0.00  0.00      PROA  
ATOM    616  N   THR P 436     -18.058 -14.016  -2.705  0.00  0.00      PROA  
ATOM    617  HN  THR P 436     -18.036 -14.322  -3.654  0.00  0.00      PROA  
ATOM    618  CA  THR P 436     -17.334 -12.827  -2.394  0.00  0.00      PROA  
ATOM    619  HA  THR P 436     -16.765 -13.044  -1.502  0.00  0.00      PROA  
ATOM    620  CB  THR P 436     -16.326 -12.463  -3.498  0.00  0.00      PROA  
ATOM    621  HB  THR P 436     -16.753 -12.697  -4.496  0.00  0.00      PROA  
ATOM    622  OG1 THR P 436     -15.210 -13.312  -3.347  0.00  0.00      PROA  
ATOM    623  HG1 THR P 436     -15.652 -14.131  -3.582  0.00  0.00      PROA  
ATOM    624  CG2 THR P 436     -15.933 -10.985  -3.486  0.00  0.00      PROA  
ATOM    625 HG21 THR P 436     -15.729 -10.649  -2.446  0.00  0.00      PROA  
ATOM    626 HG22 THR P 436     -16.619 -10.278  -3.999  0.00  0.00      PROA  
ATOM    627 HG23 THR P 436     -14.938 -10.838  -3.958  0.00  0.00      PROA  
ATOM    628  C   THR P 436     -18.154 -11.636  -1.799  0.00  0.00      PROA  
ATOM    629  O   THR P 436     -17.781 -11.028  -0.810  0.00  0.00      PROA  
ATOM    630  N   PRO P 437     -19.295 -11.184  -2.367  0.00  0.00      PROA  
ATOM    631  CD  PRO P 437     -19.785 -11.498  -3.718  0.00  0.00      PROA  
ATOM    632  HD1 PRO P 437     -20.546 -12.298  -3.595  0.00  0.00      PROA  
ATOM    633  HD2 PRO P 437     -18.916 -11.871  -4.302  0.00  0.00      PROA  
ATOM    634  CA  PRO P 437     -20.059 -10.087  -1.790  0.00  0.00      PROA  
ATOM    635  HA  PRO P 437     -19.394  -9.266  -1.566  0.00  0.00      PROA  
ATOM    636  CB  PRO P 437     -21.019  -9.629  -2.952  0.00  0.00      PROA  
ATOM    637  HB1 PRO P 437     -21.105  -8.521  -2.945  0.00  0.00      PROA  
ATOM    638  HB2 PRO P 437     -22.032 -10.020  -2.717  0.00  0.00      PROA  
ATOM    639  CG  PRO P 437     -20.315 -10.257  -4.213  0.00  0.00      PROA  
ATOM    640  HG1 PRO P 437     -21.069 -10.611  -4.949  0.00  0.00      PROA  
ATOM    641  HG2 PRO P 437     -19.590  -9.615  -4.757  0.00  0.00      PROA  
ATOM    642  C   PRO P 437     -20.655 -10.605  -0.457  0.00  0.00      PROA  
ATOM    643  O   PRO P 437     -20.790  -9.874   0.468  0.00  0.00      PROA  
ATOM    644  N   ALA P 438     -21.050 -11.916  -0.421  0.00  0.00      PROA  
ATOM    645  HN  ALA P 438     -20.755 -12.597  -1.086  0.00  0.00      PROA  
ATOM    646  CA  ALA P 438     -21.834 -12.444   0.640  0.00  0.00      PROA  
ATOM    647  HA  ALA P 438     -22.667 -11.778   0.814  0.00  0.00      PROA  
ATOM    648  CB  ALA P 438     -22.159 -13.842   0.140  0.00  0.00      PROA  
ATOM    649  HB1 ALA P 438     -22.642 -14.402   0.969  0.00  0.00      PROA  
ATOM    650  HB2 ALA P 438     -21.335 -14.406  -0.349  0.00  0.00      PROA  
ATOM    651  HB3 ALA P 438     -22.969 -13.801  -0.619  0.00  0.00      PROA  
ATOM    652  C   ALA P 438     -21.068 -12.489   1.934  0.00  0.00      PROA  
ATOM    653  O   ALA P 438     -21.519 -12.051   3.011  0.00  0.00      PROA  
ATOM    654  N   ILE P 439     -19.826 -13.039   1.820  0.00  0.00      PROA  
ATOM    655  HN  ILE P 439     -19.592 -13.488   0.961  0.00  0.00      PROA  
ATOM    656  CA  ILE P 439     -18.895 -12.954   2.945  0.00  0.00      PROA  
ATOM    657  HA  ILE P 439     -19.362 -13.495   3.754  0.00  0.00      PROA  
ATOM    658  CB  ILE P 439     -17.520 -13.661   2.692  0.00  0.00      PROA  
ATOM    659  HB  ILE P 439     -17.794 -14.636   2.234  0.00  0.00      PROA  
ATOM    660  CG2 ILE P 439     -16.615 -12.940   1.666  0.00  0.00      PROA  
ATOM    661 HG21 ILE P 439     -16.061 -12.028   1.973  0.00  0.00      PROA  
ATOM    662 HG22 ILE P 439     -17.203 -12.630   0.775  0.00  0.00      PROA  
ATOM    663 HG23 ILE P 439     -15.903 -13.697   1.272  0.00  0.00      PROA  
ATOM    664  CG1 ILE P 439     -16.757 -13.858   4.044  0.00  0.00      PROA  
ATOM    665 HG11 ILE P 439     -17.433 -14.121   4.886  0.00  0.00      PROA  
ATOM    666 HG12 ILE P 439     -16.330 -12.862   4.292  0.00  0.00      PROA  
ATOM    667  CD  ILE P 439     -15.737 -14.926   3.891  0.00  0.00      PROA  
ATOM    668  HD1 ILE P 439     -14.998 -15.043   4.712  0.00  0.00      PROA  
ATOM    669  HD2 ILE P 439     -15.045 -14.741   3.041  0.00  0.00      PROA  
ATOM    670  HD3 ILE P 439     -16.221 -15.925   3.842  0.00  0.00      PROA  
ATOM    671  C   ILE P 439     -18.694 -11.566   3.571  0.00  0.00      PROA  
ATOM    672  O   ILE P 439     -18.586 -11.377   4.778  0.00  0.00      PROA  
ATOM    673  N   THR P 440     -18.708 -10.537   2.724  0.00  0.00      PROA  
ATOM    674  HN  THR P 440     -18.853 -10.775   1.766  0.00  0.00      PROA  
ATOM    675  CA  THR P 440     -18.408  -9.180   3.019  0.00  0.00      PROA  
ATOM    676  HA  THR P 440     -17.495  -9.246   3.593  0.00  0.00      PROA  
ATOM    677  CB  THR P 440     -18.164  -8.409   1.703  0.00  0.00      PROA  
ATOM    678  HB  THR P 440     -19.061  -8.217   1.077  0.00  0.00      PROA  
ATOM    679  OG1 THR P 440     -17.229  -9.027   0.893  0.00  0.00      PROA  
ATOM    680  HG1 THR P 440     -17.759  -9.625   0.360  0.00  0.00      PROA  
ATOM    681  CG2 THR P 440     -17.540  -7.128   2.043  0.00  0.00      PROA  
ATOM    682 HG21 THR P 440     -16.603  -7.254   2.627  0.00  0.00      PROA  
ATOM    683 HG22 THR P 440     -18.178  -6.376   2.555  0.00  0.00      PROA  
ATOM    684 HG23 THR P 440     -17.248  -6.746   1.042  0.00  0.00      PROA  
ATOM    685  C   THR P 440     -19.584  -8.570   3.732  0.00  0.00      PROA  
ATOM    686  O   THR P 440     -19.686  -8.339   4.964  0.00  0.00      PROA  
ATOM    687  N   PHE P 441     -20.680  -8.452   3.019  0.00  0.00      PROA  
ATOM    688  HN  PHE P 441     -20.674  -8.940   2.149  0.00  0.00      PROA  
ATOM    689  CA  PHE P 441     -21.944  -7.911   3.456  0.00  0.00      PROA  
ATOM    690  HA  PHE P 441     -21.731  -6.930   3.854  0.00  0.00      PROA  
ATOM    691  CB  PHE P 441     -23.026  -7.814   2.285  0.00  0.00      PROA  
ATOM    692  HB1 PHE P 441     -24.078  -7.748   2.636  0.00  0.00      PROA  
ATOM    693  HB2 PHE P 441     -23.064  -8.786   1.749  0.00  0.00      PROA  
ATOM    694  CG  PHE P 441     -22.636  -6.830   1.288  0.00  0.00      PROA  
ATOM    695  CD1 PHE P 441     -22.491  -5.487   1.642  0.00  0.00      PROA  
ATOM    696  HD1 PHE P 441     -22.422  -5.305   2.705  0.00  0.00      PROA  
ATOM    697  CE1 PHE P 441     -22.237  -4.440   0.747  0.00  0.00      PROA  
ATOM    698  HE1 PHE P 441     -22.054  -3.418   1.045  0.00  0.00      PROA  
ATOM    699  CZ  PHE P 441     -22.206  -4.766  -0.588  0.00  0.00      PROA  
ATOM    700  HZ  PHE P 441     -21.973  -3.986  -1.297  0.00  0.00      PROA  
ATOM    701  CD2 PHE P 441     -22.760  -7.139  -0.100  0.00  0.00      PROA  
ATOM    702  HD2 PHE P 441     -23.048  -8.144  -0.371  0.00  0.00      PROA  
ATOM    703  CE2 PHE P 441     -22.491  -6.126  -1.024  0.00  0.00      PROA  
ATOM    704  HE2 PHE P 441     -22.379  -6.307  -2.083  0.00  0.00      PROA  
ATOM    705  C   PHE P 441     -22.639  -8.671   4.564  0.00  0.00      PROA  
ATOM    706  O   PHE P 441     -23.255  -8.013   5.433  0.00  0.00      PROA  
ATOM    707  N   GLY P 442     -22.535  -9.984   4.728  0.00  0.00      PROA  
ATOM    708  HN  GLY P 442     -21.904 -10.512   4.165  0.00  0.00      PROA  
ATOM    709  CA  GLY P 442     -23.223 -10.665   5.795  0.00  0.00      PROA  
ATOM    710  HA1 GLY P 442     -23.045 -11.717   5.627  0.00  0.00      PROA  
ATOM    711  HA2 GLY P 442     -24.246 -10.320   5.823  0.00  0.00      PROA  
ATOM    712  C   GLY P 442     -22.595 -10.387   7.183  0.00  0.00      PROA  
ATOM    713  O   GLY P 442     -23.311 -10.276   8.188  0.00  0.00      PROA  
ATOM    714  N   GLY P 443     -21.288 -10.160   7.323  0.00  0.00      PROA  
ATOM    715  HN  GLY P 443     -20.641 -10.325   6.581  0.00  0.00      PROA  
ATOM    716  CA  GLY P 443     -20.695  -9.638   8.548  0.00  0.00      PROA  
ATOM    717  HA1 GLY P 443     -19.627  -9.613   8.388  0.00  0.00      PROA  
ATOM    718  HA2 GLY P 443     -21.056 -10.292   9.328  0.00  0.00      PROA  
ATOM    719  C   GLY P 443     -21.104  -8.192   8.880  0.00  0.00      PROA  
ATOM    720  O   GLY P 443     -21.459  -7.877  10.024  0.00  0.00      PROA  
ATOM    721  N   LEU P 444     -21.071  -7.272   7.873  0.00  0.00      PROA  
ATOM    722  HN  LEU P 444     -20.755  -7.625   6.996  0.00  0.00      PROA  
ATOM    723  CA  LEU P 444     -21.394  -5.891   8.048  0.00  0.00      PROA  
ATOM    724  HA  LEU P 444     -20.761  -5.604   8.875  0.00  0.00      PROA  
ATOM    725  CB  LEU P 444     -21.149  -5.165   6.688  0.00  0.00      PROA  
ATOM    726  HB1 LEU P 444     -21.234  -4.062   6.794  0.00  0.00      PROA  
ATOM    727  HB2 LEU P 444     -21.815  -5.601   5.913  0.00  0.00      PROA  
ATOM    728  CG  LEU P 444     -19.627  -5.353   6.143  0.00  0.00      PROA  
ATOM    729  HG  LEU P 444     -19.419  -6.445   6.145  0.00  0.00      PROA  
ATOM    730  CD1 LEU P 444     -19.532  -4.772   4.710  0.00  0.00      PROA  
ATOM    731 HD11 LEU P 444     -18.459  -4.858   4.436  0.00  0.00      PROA  
ATOM    732 HD12 LEU P 444     -19.893  -3.721   4.681  0.00  0.00      PROA  
ATOM    733 HD13 LEU P 444     -20.079  -5.421   3.994  0.00  0.00      PROA  
ATOM    734  CD2 LEU P 444     -18.545  -4.727   7.011  0.00  0.00      PROA  
ATOM    735 HD21 LEU P 444     -18.683  -4.951   8.090  0.00  0.00      PROA  
ATOM    736 HD22 LEU P 444     -18.800  -3.647   6.971  0.00  0.00      PROA  
ATOM    737 HD23 LEU P 444     -17.549  -4.945   6.569  0.00  0.00      PROA  
ATOM    738  C   LEU P 444     -22.815  -5.635   8.429  0.00  0.00      PROA  
ATOM    739  O   LEU P 444     -23.114  -4.851   9.354  0.00  0.00      PROA  
ATOM    740  N   LEU P 445     -23.876  -6.360   7.869  0.00  0.00      PROA  
ATOM    741  HN  LEU P 445     -23.673  -7.080   7.210  0.00  0.00      PROA  
ATOM    742  CA  LEU P 445     -25.198  -6.201   8.270  0.00  0.00      PROA  
ATOM    743  HA  LEU P 445     -25.392  -5.140   8.318  0.00  0.00      PROA  
ATOM    744  CB  LEU P 445     -26.151  -6.907   7.268  0.00  0.00      PROA  
ATOM    745  HB1 LEU P 445     -26.010  -8.008   7.306  0.00  0.00      PROA  
ATOM    746  HB2 LEU P 445     -25.783  -6.526   6.292  0.00  0.00      PROA  
ATOM    747  CG  LEU P 445     -27.669  -6.627   7.286  0.00  0.00      PROA  
ATOM    748  HG  LEU P 445     -28.065  -7.303   8.074  0.00  0.00      PROA  
ATOM    749  CD1 LEU P 445     -28.029  -5.146   7.689  0.00  0.00      PROA  
ATOM    750 HD11 LEU P 445     -27.587  -4.481   6.916  0.00  0.00      PROA  
ATOM    751 HD12 LEU P 445     -27.514  -4.915   8.646  0.00  0.00      PROA  
ATOM    752 HD13 LEU P 445     -29.134  -5.045   7.751  0.00  0.00      PROA  
ATOM    753  CD2 LEU P 445     -28.365  -7.025   6.012  0.00  0.00      PROA  
ATOM    754 HD21 LEU P 445     -29.444  -6.952   6.267  0.00  0.00      PROA  
ATOM    755 HD22 LEU P 445     -28.174  -8.107   5.855  0.00  0.00      PROA  
ATOM    756 HD23 LEU P 445     -27.917  -6.396   5.214  0.00  0.00      PROA  
ATOM    757  C   LEU P 445     -25.441  -6.785   9.644  0.00  0.00      PROA  
ATOM    758  O   LEU P 445     -26.305  -6.218  10.402  0.00  0.00      PROA  
ATOM    759  N   GLY P 446     -24.669  -7.814  10.043  0.00  0.00      PROA  
ATOM    760  HN  GLY P 446     -23.993  -8.131   9.382  0.00  0.00      PROA  
ATOM    761  CA  GLY P 446     -24.739  -8.343  11.420  0.00  0.00      PROA  
ATOM    762  HA1 GLY P 446     -23.966  -9.093  11.341  0.00  0.00      PROA  
ATOM    763  HA2 GLY P 446     -25.755  -8.586  11.692  0.00  0.00      PROA  
ATOM    764  C   GLY P 446     -24.194  -7.401  12.446  0.00  0.00      PROA  
ATOM    765  O   GLY P 446     -24.614  -7.557  13.609  0.00  0.00      PROA  
ATOM    766  N   ASP P 447     -23.258  -6.439  12.155  0.00  0.00      PROA  
ATOM    767  HN  ASP P 447     -22.800  -6.573  11.280  0.00  0.00      PROA  
ATOM    768  CA  ASP P 447     -22.771  -5.488  13.032  0.00  0.00      PROA  
ATOM    769  HA  ASP P 447     -22.487  -6.023  13.927  0.00  0.00      PROA  
ATOM    770  CB  ASP P 447     -21.339  -4.954  12.554  0.00  0.00      PROA  
ATOM    771  HB1 ASP P 447     -21.446  -4.438  11.576  0.00  0.00      PROA  
ATOM    772  HB2 ASP P 447     -20.561  -5.747  12.532  0.00  0.00      PROA  
ATOM    773  CG  ASP P 447     -20.779  -3.883  13.429  0.00  0.00      PROA  
ATOM    774  OD1 ASP P 447     -20.282  -2.829  12.983  0.00  0.00      PROA  
ATOM    775  OD2 ASP P 447     -20.962  -3.964  14.657  0.00  0.00      PROA  
ATOM    776  C   ASP P 447     -23.809  -4.428  13.255  0.00  0.00      PROA  
ATOM    777  O   ASP P 447     -24.225  -4.059  14.413  0.00  0.00      PROA  
ATOM    778  N   LYS P 448     -24.395  -4.094  12.104  0.00  0.00      PROA  
ATOM    779  HN  LYS P 448     -24.123  -4.531  11.250  0.00  0.00      PROA  
ATOM    780  CA  LYS P 448     -25.477  -3.109  11.890  0.00  0.00      PROA  
ATOM    781  HA  LYS P 448     -25.089  -2.314  12.509  0.00  0.00      PROA  
ATOM    782  CB  LYS P 448     -25.616  -2.582  10.428  0.00  0.00      PROA  
ATOM    783  HB1 LYS P 448     -26.632  -2.140  10.358  0.00  0.00      PROA  
ATOM    784  HB2 LYS P 448     -25.543  -3.540   9.869  0.00  0.00      PROA  
ATOM    785  CG  LYS P 448     -24.659  -1.440   9.899  0.00  0.00      PROA  
ATOM    786  HG1 LYS P 448     -24.885  -1.208   8.836  0.00  0.00      PROA  
ATOM    787  HG2 LYS P 448     -23.589  -1.734   9.954  0.00  0.00      PROA  
ATOM    788  CD  LYS P 448     -25.027  -0.133  10.621  0.00  0.00      PROA  
ATOM    789  HD1 LYS P 448     -25.052  -0.381  11.703  0.00  0.00      PROA  
ATOM    790  HD2 LYS P 448     -26.068   0.095  10.307  0.00  0.00      PROA  
ATOM    791  CE  LYS P 448     -24.016   1.052  10.438  0.00  0.00      PROA  
ATOM    792  HE1 LYS P 448     -23.051   0.603  10.756  0.00  0.00      PROA  
ATOM    793  HE2 LYS P 448     -23.946   1.844  11.214  0.00  0.00      PROA  
ATOM    794  NZ  LYS P 448     -23.911   1.639   9.168  0.00  0.00      PROA  
ATOM    795  HZ1 LYS P 448     -24.747   2.234   9.002  0.00  0.00      PROA  
ATOM    796  HZ2 LYS P 448     -23.987   0.941   8.400  0.00  0.00      PROA  
ATOM    797  HZ3 LYS P 448     -23.101   2.283   9.063  0.00  0.00      PROA  
ATOM    798  C   LYS P 448     -26.758  -3.413  12.618  0.00  0.00      PROA  
ATOM    799  O   LYS P 448     -27.354  -2.476  13.156  0.00  0.00      PROA  
ATOM    800  N   THR P 449     -27.185  -4.688  12.655  0.00  0.00      PROA  
ATOM    801  HN  THR P 449     -26.590  -5.356  12.216  0.00  0.00      PROA  
ATOM    802  CA  THR P 449     -28.454  -5.128  13.225  0.00  0.00      PROA  
ATOM    803  HA  THR P 449     -28.985  -4.280  13.632  0.00  0.00      PROA  
ATOM    804  CB  THR P 449     -29.358  -6.036  12.382  0.00  0.00      PROA  
ATOM    805  HB  THR P 449     -30.244  -6.384  12.955  0.00  0.00      PROA  
ATOM    806  OG1 THR P 449     -28.525  -7.086  11.855  0.00  0.00      PROA  
ATOM    807  HG1 THR P 449     -27.928  -6.581  11.297  0.00  0.00      PROA  
ATOM    808  CG2 THR P 449     -29.926  -5.254  11.176  0.00  0.00      PROA  
ATOM    809 HG21 THR P 449     -30.474  -5.947  10.502  0.00  0.00      PROA  
ATOM    810 HG22 THR P 449     -29.239  -4.796  10.432  0.00  0.00      PROA  
ATOM    811 HG23 THR P 449     -30.615  -4.478  11.573  0.00  0.00      PROA  
ATOM    812  C   THR P 449     -28.094  -5.937  14.511  0.00  0.00      PROA  
ATOM    813  O   THR P 449     -28.936  -6.512  15.195  0.00  0.00      PROA  
ATOM    814  N   GLU P 450     -26.861  -5.898  14.962  0.00  0.00      PROA  
ATOM    815  HN  GLU P 450     -26.112  -5.342  14.610  0.00  0.00      PROA  
ATOM    816  CA  GLU P 450     -26.456  -6.386  16.258  0.00  0.00      PROA  
ATOM    817  HA  GLU P 450     -25.401  -6.237  16.431  0.00  0.00      PROA  
ATOM    818  CB  GLU P 450     -27.164  -5.505  17.409  0.00  0.00      PROA  
ATOM    819  HB1 GLU P 450     -26.532  -5.727  18.295  0.00  0.00      PROA  
ATOM    820  HB2 GLU P 450     -28.228  -5.781  17.572  0.00  0.00      PROA  
ATOM    821  CG  GLU P 450     -27.070  -3.990  17.053  0.00  0.00      PROA  
ATOM    822  HG1 GLU P 450     -27.702  -3.797  16.159  0.00  0.00      PROA  
ATOM    823  HG2 GLU P 450     -26.015  -3.727  16.826  0.00  0.00      PROA  
ATOM    824  CD  GLU P 450     -27.543  -3.297  18.270  0.00  0.00      PROA  
ATOM    825  OE1 GLU P 450     -27.180  -3.635  19.398  0.00  0.00      PROA  
ATOM    826  OE2 GLU P 450     -28.476  -2.415  18.085  0.00  0.00      PROA  
ATOM    827  C   GLU P 450     -26.629  -7.921  16.406  0.00  0.00      PROA  
ATOM    828  O   GLU P 450     -27.082  -8.403  17.449  0.00  0.00      PROA  
ATOM    829  N   ASN P 451     -26.290  -8.755  15.409  0.00  0.00      PROA  
ATOM    830  HN  ASN P 451     -25.759  -8.364  14.661  0.00  0.00      PROA  
ATOM    831  CA  ASN P 451     -26.216 -10.262  15.396  0.00  0.00      PROA  
ATOM    832  HA  ASN P 451     -25.453 -10.491  14.667  0.00  0.00      PROA  
ATOM    833  CB  ASN P 451     -25.755 -10.945  16.690  0.00  0.00      PROA  
ATOM    834  HB1 ASN P 451     -25.330 -11.963  16.560  0.00  0.00      PROA  
ATOM    835  HB2 ASN P 451     -26.536 -10.913  17.480  0.00  0.00      PROA  
ATOM    836  CG  ASN P 451     -24.592 -10.189  17.292  0.00  0.00      PROA  
ATOM    837  OD1 ASN P 451     -24.529 -10.075  18.540  0.00  0.00      PROA  
ATOM    838  ND2 ASN P 451     -23.666  -9.693  16.493  0.00  0.00      PROA  
ATOM    839 HD21 ASN P 451     -22.917  -9.214  16.951  0.00  0.00      PROA  
ATOM    840 HD22 ASN P 451     -23.923  -9.730  15.527  0.00  0.00      PROA  
ATOM    841  C   ASN P 451     -27.455 -10.890  14.865  0.00  0.00      PROA  
ATOM    842  O   ASN P 451     -27.698 -12.011  15.212  0.00  0.00      PROA  
ATOM    843  N   MET P 452     -28.232 -10.293  13.923  0.00  0.00      PROA  
ATOM    844  HN  MET P 452     -28.136  -9.333  13.673  0.00  0.00      PROA  
ATOM    845  CA  MET P 452     -29.526 -10.835  13.471  0.00  0.00      PROA  
ATOM    846  HA  MET P 452     -29.885 -11.587  14.158  0.00  0.00      PROA  
ATOM    847  CB  MET P 452     -30.535  -9.643  13.460  0.00  0.00      PROA  
ATOM    848  HB1 MET P 452     -31.380  -9.875  12.777  0.00  0.00      PROA  
ATOM    849  HB2 MET P 452     -30.052  -8.752  13.006  0.00  0.00      PROA  
ATOM    850  CG  MET P 452     -31.150  -9.268  14.834  0.00  0.00      PROA  
ATOM    851  HG1 MET P 452     -31.823  -8.393  14.702  0.00  0.00      PROA  
ATOM    852  HG2 MET P 452     -30.281  -8.976  15.461  0.00  0.00      PROA  
ATOM    853  SD  MET P 452     -31.964 -10.711  15.604  0.00  0.00      PROA  
ATOM    854  CE  MET P 452     -33.464 -10.667  14.574  0.00  0.00      PROA  
ATOM    855  HE1 MET P 452     -34.205 -11.331  15.067  0.00  0.00      PROA  
ATOM    856  HE2 MET P 452     -33.370 -10.962  13.507  0.00  0.00      PROA  
ATOM    857  HE3 MET P 452     -33.884  -9.639  14.618  0.00  0.00      PROA  
ATOM    858  C   MET P 452     -29.527 -11.520  12.083  0.00  0.00      PROA  
ATOM    859  O   MET P 452     -30.624 -11.821  11.504  0.00  0.00      PROA  
ATOM    860  N   ILE P 453     -28.312 -11.859  11.525  0.00  0.00      PROA  
ATOM    861  HN  ILE P 453     -27.465 -11.653  12.010  0.00  0.00      PROA  
ATOM    862  CA  ILE P 453     -28.056 -12.303  10.214  0.00  0.00      PROA  
ATOM    863  HA  ILE P 453     -29.031 -12.425   9.765  0.00  0.00      PROA  
ATOM    864  CB  ILE P 453     -27.370 -11.173   9.450  0.00  0.00      PROA  
ATOM    865  HB  ILE P 453     -26.327 -11.132   9.832  0.00  0.00      PROA  
ATOM    866  CG2 ILE P 453     -27.449 -11.509   7.993  0.00  0.00      PROA  
ATOM    867 HG21 ILE P 453     -26.959 -10.711   7.395  0.00  0.00      PROA  
ATOM    868 HG22 ILE P 453     -28.522 -11.520   7.706  0.00  0.00      PROA  
ATOM    869 HG23 ILE P 453     -26.977 -12.475   7.716  0.00  0.00      PROA  
ATOM    870  CG1 ILE P 453     -28.009  -9.737   9.705  0.00  0.00      PROA  
ATOM    871 HG11 ILE P 453     -27.417  -9.037   9.078  0.00  0.00      PROA  
ATOM    872 HG12 ILE P 453     -27.728  -9.410  10.729  0.00  0.00      PROA  
ATOM    873  CD  ILE P 453     -29.494  -9.524   9.417  0.00  0.00      PROA  
ATOM    874  HD1 ILE P 453     -29.556  -9.501   8.308  0.00  0.00      PROA  
ATOM    875  HD2 ILE P 453     -29.802  -8.520   9.780  0.00  0.00      PROA  
ATOM    876  HD3 ILE P 453     -30.172 -10.314   9.805  0.00  0.00      PROA  
ATOM    877  C   ILE P 453     -27.232 -13.564  10.234  0.00  0.00      PROA  
ATOM    878  O   ILE P 453     -26.342 -13.814  11.069  0.00  0.00      PROA  
ATOM    879  N   GLY P 454     -27.590 -14.536   9.317  0.00  0.00      PROA  
ATOM    880  HN  GLY P 454     -28.292 -14.321   8.642  0.00  0.00      PROA  
ATOM    881  CA  GLY P 454     -27.022 -15.947   9.289  0.00  0.00      PROA  
ATOM    882  HA1 GLY P 454     -27.627 -16.554   9.946  0.00  0.00      PROA  
ATOM    883  HA2 GLY P 454     -25.972 -15.976   9.543  0.00  0.00      PROA  
ATOM    884  C   GLY P 454     -27.062 -16.577   7.890  0.00  0.00      PROA  
ATOM    885  O   GLY P 454     -26.235 -16.158   7.065  0.00  0.00      PROA  
ATOM    886  N   VAL P 455     -27.886 -17.647   7.634  0.00  0.00      PROA  
ATOM    887  HN  VAL P 455     -28.605 -17.934   8.263  0.00  0.00      PROA  
ATOM    888  CA  VAL P 455     -27.906 -18.358   6.337  0.00  0.00      PROA  
ATOM    889  HA  VAL P 455     -27.044 -18.099   5.741  0.00  0.00      PROA  
ATOM    890  CB  VAL P 455     -27.901 -19.934   6.465  0.00  0.00      PROA  
ATOM    891  HB  VAL P 455     -28.125 -20.320   5.447  0.00  0.00      PROA  
ATOM    892  CG1 VAL P 455     -26.481 -20.380   6.865  0.00  0.00      PROA  
ATOM    893 HG11 VAL P 455     -25.843 -19.825   6.146  0.00  0.00      PROA  
ATOM    894 HG12 VAL P 455     -26.171 -21.446   6.804  0.00  0.00      PROA  
ATOM    895 HG13 VAL P 455     -26.284 -19.999   7.890  0.00  0.00      PROA  
ATOM    896  CG2 VAL P 455     -28.848 -20.529   7.498  0.00  0.00      PROA  
ATOM    897 HG21 VAL P 455     -29.947 -20.374   7.441  0.00  0.00      PROA  
ATOM    898 HG22 VAL P 455     -28.544 -20.181   8.509  0.00  0.00      PROA  
ATOM    899 HG23 VAL P 455     -28.770 -21.637   7.508  0.00  0.00      PROA  
ATOM    900  C   VAL P 455     -29.119 -17.918   5.445  0.00  0.00      PROA  
ATOM    901  O   VAL P 455     -29.197 -18.188   4.249  0.00  0.00      PROA  
ATOM    902  N   SER P 456     -30.061 -17.186   6.011  0.00  0.00      PROA  
ATOM    903  HN  SER P 456     -30.097 -17.042   6.997  0.00  0.00      PROA  
ATOM    904  CA  SER P 456     -31.300 -16.938   5.202  0.00  0.00      PROA  
ATOM    905  HA  SER P 456     -31.789 -17.894   5.081  0.00  0.00      PROA  
ATOM    906  CB  SER P 456     -32.326 -16.013   5.965  0.00  0.00      PROA  
ATOM    907  HB1 SER P 456     -33.209 -15.782   5.332  0.00  0.00      PROA  
ATOM    908  HB2 SER P 456     -31.888 -15.034   6.254  0.00  0.00      PROA  
ATOM    909  OG  SER P 456     -32.791 -16.701   7.129  0.00  0.00      PROA  
ATOM    910  HG1 SER P 456     -32.075 -16.628   7.764  0.00  0.00      PROA  
ATOM    911  C   SER P 456     -31.139 -16.267   3.833  0.00  0.00      PROA  
ATOM    912  O   SER P 456     -31.626 -16.755   2.823  0.00  0.00      PROA  
ATOM    913  N   GLU P 457     -30.315 -15.231   3.638  0.00  0.00      PROA  
ATOM    914  HN  GLU P 457     -29.800 -14.751   4.344  0.00  0.00      PROA  
ATOM    915  CA  GLU P 457     -29.944 -14.697   2.282  0.00  0.00      PROA  
ATOM    916  HA  GLU P 457     -30.931 -14.467   1.907  0.00  0.00      PROA  
ATOM    917  CB  GLU P 457     -29.003 -13.446   2.428  0.00  0.00      PROA  
ATOM    918  HB1 GLU P 457     -28.072 -13.922   2.801  0.00  0.00      PROA  
ATOM    919  HB2 GLU P 457     -29.441 -12.760   3.184  0.00  0.00      PROA  
ATOM    920  CG  GLU P 457     -28.772 -12.773   1.074  0.00  0.00      PROA  
ATOM    921  HG1 GLU P 457     -28.305 -13.527   0.404  0.00  0.00      PROA  
ATOM    922  HG2 GLU P 457     -28.020 -11.972   1.240  0.00  0.00      PROA  
ATOM    923  CD  GLU P 457     -29.986 -12.200   0.296  0.00  0.00      PROA  
ATOM    924  OE1 GLU P 457     -30.127 -12.223  -0.921  0.00  0.00      PROA  
ATOM    925  OE2 GLU P 457     -31.006 -11.634   1.053  0.00  0.00      PROA  
ATOM    926  HE2 GLU P 457     -31.571 -11.161   0.437  0.00  0.00      PROA  
ATOM    927  C   GLU P 457     -29.317 -15.782   1.327  0.00  0.00      PROA  
ATOM    928  O   GLU P 457     -29.708 -15.821   0.179  0.00  0.00      PROA  
ATOM    929  N   LEU P 458     -28.332 -16.538   1.735  0.00  0.00      PROA  
ATOM    930  HN  LEU P 458     -28.084 -16.444   2.696  0.00  0.00      PROA  
ATOM    931  CA  LEU P 458     -27.636 -17.637   0.967  0.00  0.00      PROA  
ATOM    932  HA  LEU P 458     -27.203 -17.171   0.094  0.00  0.00      PROA  
ATOM    933  CB  LEU P 458     -26.515 -18.327   1.767  0.00  0.00      PROA  
ATOM    934  HB1 LEU P 458     -26.761 -18.581   2.821  0.00  0.00      PROA  
ATOM    935  HB2 LEU P 458     -25.730 -17.545   1.852  0.00  0.00      PROA  
ATOM    936  CG  LEU P 458     -25.857 -19.553   1.110  0.00  0.00      PROA  
ATOM    937  HG  LEU P 458     -26.636 -20.345   1.143  0.00  0.00      PROA  
ATOM    938  CD1 LEU P 458     -25.543 -19.241  -0.365  0.00  0.00      PROA  
ATOM    939 HD11 LEU P 458     -24.859 -18.368  -0.432  0.00  0.00      PROA  
ATOM    940 HD12 LEU P 458     -26.448 -18.932  -0.931  0.00  0.00      PROA  
ATOM    941 HD13 LEU P 458     -25.008 -20.100  -0.824  0.00  0.00      PROA  
ATOM    942  CD2 LEU P 458     -24.669 -19.954   1.828  0.00  0.00      PROA  
ATOM    943 HD21 LEU P 458     -24.030 -19.049   1.902  0.00  0.00      PROA  
ATOM    944 HD22 LEU P 458     -24.050 -20.753   1.366  0.00  0.00      PROA  
ATOM    945 HD23 LEU P 458     -25.020 -20.302   2.823  0.00  0.00      PROA  
ATOM    946  C   LEU P 458     -28.649 -18.715   0.565  0.00  0.00      PROA  
ATOM    947  O   LEU P 458     -28.767 -19.054  -0.627  0.00  0.00      PROA  
ATOM    948  N   LEU P 459     -29.512 -19.143   1.445  0.00  0.00      PROA  
ATOM    949  HN  LEU P 459     -29.459 -18.707   2.340  0.00  0.00      PROA  
ATOM    950  CA  LEU P 459     -30.637 -20.027   1.114  0.00  0.00      PROA  
ATOM    951  HA  LEU P 459     -30.229 -20.915   0.654  0.00  0.00      PROA  
ATOM    952  CB  LEU P 459     -31.414 -20.335   2.406  0.00  0.00      PROA  
ATOM    953  HB1 LEU P 459     -32.437 -20.689   2.154  0.00  0.00      PROA  
ATOM    954  HB2 LEU P 459     -31.469 -19.445   3.069  0.00  0.00      PROA  
ATOM    955  CG  LEU P 459     -30.637 -21.325   3.307  0.00  0.00      PROA  
ATOM    956  HG  LEU P 459     -29.662 -20.808   3.440  0.00  0.00      PROA  
ATOM    957  CD1 LEU P 459     -31.387 -21.490   4.681  0.00  0.00      PROA  
ATOM    958 HD11 LEU P 459     -30.714 -22.009   5.396  0.00  0.00      PROA  
ATOM    959 HD12 LEU P 459     -32.400 -21.946   4.672  0.00  0.00      PROA  
ATOM    960 HD13 LEU P 459     -31.664 -20.509   5.124  0.00  0.00      PROA  
ATOM    961  CD2 LEU P 459     -30.338 -22.798   2.843  0.00  0.00      PROA  
ATOM    962 HD21 LEU P 459     -31.245 -23.426   2.983  0.00  0.00      PROA  
ATOM    963 HD22 LEU P 459     -29.566 -23.228   3.516  0.00  0.00      PROA  
ATOM    964 HD23 LEU P 459     -30.024 -22.872   1.780  0.00  0.00      PROA  
ATOM    965  C   LEU P 459     -31.618 -19.391   0.136  0.00  0.00      PROA  
ATOM    966  O   LEU P 459     -32.022 -20.008  -0.901  0.00  0.00      PROA  
ATOM    967  N   LEU P 460     -32.020 -18.119   0.405  0.00  0.00      PROA  
ATOM    968  HN  LEU P 460     -31.768 -17.609   1.224  0.00  0.00      PROA  
ATOM    969  CA  LEU P 460     -33.017 -17.491  -0.465  0.00  0.00      PROA  
ATOM    970  HA  LEU P 460     -33.966 -18.005  -0.511  0.00  0.00      PROA  
ATOM    971  CB  LEU P 460     -33.495 -16.241   0.237  0.00  0.00      PROA  
ATOM    972  HB1 LEU P 460     -32.582 -15.702   0.568  0.00  0.00      PROA  
ATOM    973  HB2 LEU P 460     -33.965 -16.553   1.194  0.00  0.00      PROA  
ATOM    974  CG  LEU P 460     -34.308 -15.109  -0.493  0.00  0.00      PROA  
ATOM    975  HG  LEU P 460     -33.781 -14.818  -1.427  0.00  0.00      PROA  
ATOM    976  CD1 LEU P 460     -35.730 -15.594  -0.799  0.00  0.00      PROA  
ATOM    977 HD11 LEU P 460     -36.429 -14.773  -1.067  0.00  0.00      PROA  
ATOM    978 HD12 LEU P 460     -36.142 -16.136   0.080  0.00  0.00      PROA  
ATOM    979 HD13 LEU P 460     -35.648 -16.303  -1.650  0.00  0.00      PROA  
ATOM    980  CD2 LEU P 460     -34.235 -13.813   0.334  0.00  0.00      PROA  
ATOM    981 HD21 LEU P 460     -34.607 -12.874  -0.129  0.00  0.00      PROA  
ATOM    982 HD22 LEU P 460     -33.172 -13.585   0.566  0.00  0.00      PROA  
ATOM    983 HD23 LEU P 460     -34.814 -13.939   1.275  0.00  0.00      PROA  
ATOM    984  C   LEU P 460     -32.499 -17.219  -1.929  0.00  0.00      PROA  
ATOM    985  O   LEU P 460     -33.169 -17.555  -2.919  0.00  0.00      PROA  
ATOM    986  N   SER P 461     -31.224 -16.639  -2.021  0.00  0.00      PROA  
ATOM    987  HN  SER P 461     -30.727 -16.419  -1.186  0.00  0.00      PROA  
ATOM    988  CA  SER P 461     -30.572 -16.425  -3.317  0.00  0.00      PROA  
ATOM    989  HA  SER P 461     -31.314 -15.837  -3.836  0.00  0.00      PROA  
ATOM    990  CB  SER P 461     -29.278 -15.596  -3.226  0.00  0.00      PROA  
ATOM    991  HB1 SER P 461     -29.395 -14.513  -3.005  0.00  0.00      PROA  
ATOM    992  HB2 SER P 461     -28.818 -15.683  -4.234  0.00  0.00      PROA  
ATOM    993  OG  SER P 461     -28.452 -16.190  -2.217  0.00  0.00      PROA  
ATOM    994  HG1 SER P 461     -28.864 -16.053  -1.361  0.00  0.00      PROA  
ATOM    995  C   SER P 461     -30.338 -17.751  -4.087  0.00  0.00      PROA  
ATOM    996  O   SER P 461     -30.449 -17.767  -5.298  0.00  0.00      PROA  
ATOM    997  N   THR P 462     -30.028 -18.849  -3.462  0.00  0.00      PROA  
ATOM    998  HN  THR P 462     -29.846 -18.712  -2.491  0.00  0.00      PROA  
ATOM    999  CA  THR P 462     -29.700 -20.137  -4.081  0.00  0.00      PROA  
ATOM   1000  HA  THR P 462     -29.120 -19.973  -4.977  0.00  0.00      PROA  
ATOM   1001  CB  THR P 462     -29.006 -21.216  -3.191  0.00  0.00      PROA  
ATOM   1002  HB  THR P 462     -29.659 -21.349  -2.302  0.00  0.00      PROA  
ATOM   1003  OG1 THR P 462     -27.883 -20.669  -2.522  0.00  0.00      PROA  
ATOM   1004  HG1 THR P 462     -28.304 -20.067  -1.904  0.00  0.00      PROA  
ATOM   1005  CG2 THR P 462     -28.562 -22.378  -4.013  0.00  0.00      PROA  
ATOM   1006 HG21 THR P 462     -27.921 -23.089  -3.448  0.00  0.00      PROA  
ATOM   1007 HG22 THR P 462     -28.039 -21.984  -4.911  0.00  0.00      PROA  
ATOM   1008 HG23 THR P 462     -29.397 -22.937  -4.486  0.00  0.00      PROA  
ATOM   1009  C   THR P 462     -30.965 -20.752  -4.480  0.00  0.00      PROA  
ATOM   1010  O   THR P 462     -31.130 -21.332  -5.556  0.00  0.00      PROA  
ATOM   1011  N   ALA P 463     -32.031 -20.595  -3.672  0.00  0.00      PROA  
ATOM   1012  HN  ALA P 463     -31.969 -20.219  -2.751  0.00  0.00      PROA  
ATOM   1013  CA  ALA P 463     -33.401 -20.979  -4.090  0.00  0.00      PROA  
ATOM   1014  HA  ALA P 463     -33.358 -21.969  -4.520  0.00  0.00      PROA  
ATOM   1015  CB  ALA P 463     -34.441 -20.901  -2.881  0.00  0.00      PROA  
ATOM   1016  HB1 ALA P 463     -34.219 -21.717  -2.160  0.00  0.00      PROA  
ATOM   1017  HB2 ALA P 463     -35.494 -21.017  -3.216  0.00  0.00      PROA  
ATOM   1018  HB3 ALA P 463     -34.294 -19.959  -2.312  0.00  0.00      PROA  
ATOM   1019  C   ALA P 463     -34.010 -20.257  -5.293  0.00  0.00      PROA  
ATOM   1020  O   ALA P 463     -34.567 -20.828  -6.208  0.00  0.00      PROA  
ATOM   1021  N   LEU P 464     -33.876 -18.959  -5.249  0.00  0.00      PROA  
ATOM   1022  HN  LEU P 464     -33.519 -18.466  -4.460  0.00  0.00      PROA  
ATOM   1023  CA  LEU P 464     -34.183 -18.069  -6.319  0.00  0.00      PROA  
ATOM   1024  HA  LEU P 464     -35.216 -18.147  -6.625  0.00  0.00      PROA  
ATOM   1025  CB  LEU P 464     -33.982 -16.571  -6.078  0.00  0.00      PROA  
ATOM   1026  HB1 LEU P 464     -34.262 -15.984  -6.979  0.00  0.00      PROA  
ATOM   1027  HB2 LEU P 464     -33.027 -16.299  -5.580  0.00  0.00      PROA  
ATOM   1028  CG  LEU P 464     -35.098 -15.904  -5.173  0.00  0.00      PROA  
ATOM   1029  HG  LEU P 464     -35.202 -16.513  -4.250  0.00  0.00      PROA  
ATOM   1030  CD1 LEU P 464     -34.677 -14.561  -4.559  0.00  0.00      PROA  
ATOM   1031 HD11 LEU P 464     -35.513 -14.100  -3.991  0.00  0.00      PROA  
ATOM   1032 HD12 LEU P 464     -34.393 -13.870  -5.381  0.00  0.00      PROA  
ATOM   1033 HD13 LEU P 464     -33.816 -14.708  -3.872  0.00  0.00      PROA  
ATOM   1034  CD2 LEU P 464     -36.353 -15.687  -5.920  0.00  0.00      PROA  
ATOM   1035 HD21 LEU P 464     -36.236 -14.917  -6.713  0.00  0.00      PROA  
ATOM   1036 HD22 LEU P 464     -37.140 -15.373  -5.201  0.00  0.00      PROA  
ATOM   1037 HD23 LEU P 464     -36.772 -16.573  -6.443  0.00  0.00      PROA  
ATOM   1038  C   LEU P 464     -33.426 -18.292  -7.602  0.00  0.00      PROA  
ATOM   1039  O   LEU P 464     -33.976 -18.452  -8.685  0.00  0.00      PROA  
ATOM   1040  N   GLN P 465     -32.049 -18.461  -7.502  0.00  0.00      PROA  
ATOM   1041  HN  GLN P 465     -31.673 -18.401  -6.581  0.00  0.00      PROA  
ATOM   1042  CA  GLN P 465     -31.321 -18.862  -8.729  0.00  0.00      PROA  
ATOM   1043  HA  GLN P 465     -31.522 -18.123  -9.491  0.00  0.00      PROA  
ATOM   1044  CB  GLN P 465     -29.802 -18.862  -8.430  0.00  0.00      PROA  
ATOM   1045  HB1 GLN P 465     -29.228 -19.403  -9.212  0.00  0.00      PROA  
ATOM   1046  HB2 GLN P 465     -29.507 -19.318  -7.461  0.00  0.00      PROA  
ATOM   1047  CG  GLN P 465     -29.172 -17.504  -8.447  0.00  0.00      PROA  
ATOM   1048  HG1 GLN P 465     -29.319 -17.077  -7.432  0.00  0.00      PROA  
ATOM   1049  HG2 GLN P 465     -29.542 -16.797  -9.219  0.00  0.00      PROA  
ATOM   1050  CD  GLN P 465     -27.645 -17.511  -8.655  0.00  0.00      PROA  
ATOM   1051  OE1 GLN P 465     -27.110 -17.014  -9.678  0.00  0.00      PROA  
ATOM   1052  NE2 GLN P 465     -26.965 -17.930  -7.539  0.00  0.00      PROA  
ATOM   1053 HE21 GLN P 465     -25.988 -18.135  -7.597  0.00  0.00      PROA  
ATOM   1054 HE22 GLN P 465     -27.400 -17.927  -6.638  0.00  0.00      PROA  
ATOM   1055  C   GLN P 465     -31.708 -20.247  -9.261  0.00  0.00      PROA  
ATOM   1056  O   GLN P 465     -31.777 -20.485 -10.445  0.00  0.00      PROA  
ATOM   1057  N   GLY P 466     -31.934 -21.206  -8.346  0.00  0.00      PROA  
ATOM   1058  HN  GLY P 466     -31.911 -20.881  -7.404  0.00  0.00      PROA  
ATOM   1059  CA  GLY P 466     -32.514 -22.551  -8.593  0.00  0.00      PROA  
ATOM   1060  HA1 GLY P 466     -32.799 -22.899  -7.611  0.00  0.00      PROA  
ATOM   1061  HA2 GLY P 466     -31.904 -23.137  -9.265  0.00  0.00      PROA  
ATOM   1062  C   GLY P 466     -33.940 -22.456  -9.278  0.00  0.00      PROA  
ATOM   1063  O   GLY P 466     -34.191 -23.229 -10.184  0.00  0.00      PROA  
ATOM   1064  N   ILE P 467     -34.859 -21.521  -8.905  0.00  0.00      PROA  
ATOM   1065  HN  ILE P 467     -34.673 -21.018  -8.065  0.00  0.00      PROA  
ATOM   1066  CA  ILE P 467     -35.962 -21.188  -9.722  0.00  0.00      PROA  
ATOM   1067  HA  ILE P 467     -36.434 -22.105 -10.043  0.00  0.00      PROA  
ATOM   1068  CB  ILE P 467     -37.025 -20.449  -8.950  0.00  0.00      PROA  
ATOM   1069  HB  ILE P 467     -36.745 -19.411  -8.673  0.00  0.00      PROA  
ATOM   1070  CG2 ILE P 467     -38.205 -20.252  -9.886  0.00  0.00      PROA  
ATOM   1071 HG21 ILE P 467     -39.250 -20.113  -9.536  0.00  0.00      PROA  
ATOM   1072 HG22 ILE P 467     -38.361 -21.159 -10.508  0.00  0.00      PROA  
ATOM   1073 HG23 ILE P 467     -38.161 -19.379 -10.573  0.00  0.00      PROA  
ATOM   1074  CG1 ILE P 467     -37.539 -21.182  -7.684  0.00  0.00      PROA  
ATOM   1075 HG11 ILE P 467     -38.466 -20.685  -7.328  0.00  0.00      PROA  
ATOM   1076 HG12 ILE P 467     -36.776 -21.124  -6.878  0.00  0.00      PROA  
ATOM   1077  CD  ILE P 467     -37.913 -22.693  -7.987  0.00  0.00      PROA  
ATOM   1078  HD1 ILE P 467     -38.439 -23.201  -7.150  0.00  0.00      PROA  
ATOM   1079  HD2 ILE P 467     -36.995 -23.278  -8.209  0.00  0.00      PROA  
ATOM   1080  HD3 ILE P 467     -38.456 -22.834  -8.946  0.00  0.00      PROA  
ATOM   1081  C   ILE P 467     -35.632 -20.478 -10.994  0.00  0.00      PROA  
ATOM   1082  O   ILE P 467     -36.122 -20.878 -12.061  0.00  0.00      PROA  
ATOM   1083  N   ILE P 468     -34.793 -19.458 -11.076  0.00  0.00      PROA  
ATOM   1084  HN  ILE P 468     -34.280 -19.107 -10.296  0.00  0.00      PROA  
ATOM   1085  CA  ILE P 468     -34.789 -18.622 -12.311  0.00  0.00      PROA  
ATOM   1086  HA  ILE P 468     -35.808 -18.585 -12.667  0.00  0.00      PROA  
ATOM   1087  CB  ILE P 468     -34.279 -17.207 -12.107  0.00  0.00      PROA  
ATOM   1088  HB  ILE P 468     -34.114 -16.596 -13.020  0.00  0.00      PROA  
ATOM   1089  CG2 ILE P 468     -35.388 -16.361 -11.392  0.00  0.00      PROA  
ATOM   1090 HG21 ILE P 468     -35.773 -16.987 -10.558  0.00  0.00      PROA  
ATOM   1091 HG22 ILE P 468     -36.111 -16.131 -12.204  0.00  0.00      PROA  
ATOM   1092 HG23 ILE P 468     -35.023 -15.408 -10.955  0.00  0.00      PROA  
ATOM   1093  CG1 ILE P 468     -32.823 -17.230 -11.618  0.00  0.00      PROA  
ATOM   1094 HG11 ILE P 468     -32.133 -17.795 -12.280  0.00  0.00      PROA  
ATOM   1095 HG12 ILE P 468     -32.835 -17.851 -10.696  0.00  0.00      PROA  
ATOM   1096  CD  ILE P 468     -32.161 -15.902 -11.236  0.00  0.00      PROA  
ATOM   1097  HD1 ILE P 468     -31.080 -15.846 -11.485  0.00  0.00      PROA  
ATOM   1098  HD2 ILE P 468     -32.300 -15.720 -10.148  0.00  0.00      PROA  
ATOM   1099  HD3 ILE P 468     -32.672 -15.107 -11.820  0.00  0.00      PROA  
ATOM   1100  C   ILE P 468     -34.066 -19.279 -13.431  0.00  0.00      PROA  
ATOM   1101  O   ILE P 468     -34.357 -19.141 -14.642  0.00  0.00      PROA  
ATOM   1102  N   PHE P 469     -33.162 -20.143 -13.109  0.00  0.00      PROA  
ATOM   1103  HN  PHE P 469     -32.807 -20.221 -12.180  0.00  0.00      PROA  
ATOM   1104  CA  PHE P 469     -32.565 -21.096 -14.054  0.00  0.00      PROA  
ATOM   1105  HA  PHE P 469     -32.494 -20.660 -15.039  0.00  0.00      PROA  
ATOM   1106  CB  PHE P 469     -31.135 -21.448 -13.608  0.00  0.00      PROA  
ATOM   1107  HB1 PHE P 469     -30.751 -22.232 -14.294  0.00  0.00      PROA  
ATOM   1108  HB2 PHE P 469     -31.178 -21.862 -12.578  0.00  0.00      PROA  
ATOM   1109  CG  PHE P 469     -30.194 -20.238 -13.657  0.00  0.00      PROA  
ATOM   1110  CD1 PHE P 469     -30.065 -19.585 -14.844  0.00  0.00      PROA  
ATOM   1111  HD1 PHE P 469     -30.680 -19.853 -15.690  0.00  0.00      PROA  
ATOM   1112  CE1 PHE P 469     -29.287 -18.342 -14.841  0.00  0.00      PROA  
ATOM   1113  HE1 PHE P 469     -29.220 -17.619 -15.640  0.00  0.00      PROA  
ATOM   1114  CZ  PHE P 469     -28.702 -17.891 -13.723  0.00  0.00      PROA  
ATOM   1115  HZ  PHE P 469     -27.941 -17.132 -13.837  0.00  0.00      PROA  
ATOM   1116  CD2 PHE P 469     -29.516 -19.740 -12.536  0.00  0.00      PROA  
ATOM   1117  HD2 PHE P 469     -29.557 -20.226 -11.573  0.00  0.00      PROA  
ATOM   1118  CE2 PHE P 469     -28.736 -18.602 -12.565  0.00  0.00      PROA  
ATOM   1119  HE2 PHE P 469     -28.226 -18.238 -11.685  0.00  0.00      PROA  
ATOM   1120  C   PHE P 469     -33.408 -22.381 -14.354  0.00  0.00      PROA  
ATOM   1121  O   PHE P 469     -33.144 -23.072 -15.379  0.00  0.00      PROA  
ATOM   1122  N   SER P 470     -34.424 -22.618 -13.581  0.00  0.00      PROA  
ATOM   1123  HN  SER P 470     -34.635 -21.953 -12.868  0.00  0.00      PROA  
ATOM   1124  CA  SER P 470     -35.417 -23.670 -14.015  0.00  0.00      PROA  
ATOM   1125  HA  SER P 470     -34.856 -24.334 -14.656  0.00  0.00      PROA  
ATOM   1126  CB  SER P 470     -36.054 -24.457 -12.865  0.00  0.00      PROA  
ATOM   1127  HB1 SER P 470     -36.683 -25.271 -13.285  0.00  0.00      PROA  
ATOM   1128  HB2 SER P 470     -36.717 -23.784 -12.280  0.00  0.00      PROA  
ATOM   1129  OG  SER P 470     -35.036 -25.090 -12.101  0.00  0.00      PROA  
ATOM   1130  HG1 SER P 470     -34.563 -24.468 -11.544  0.00  0.00      PROA  
ATOM   1131  C   SER P 470     -36.545 -23.102 -14.851  0.00  0.00      PROA  
ATOM   1132  O   SER P 470     -37.054 -23.860 -15.684  0.00  0.00      PROA  
ATOM   1133  N   LEU P 471     -36.813 -21.786 -14.799  0.00  0.00      PROA  
ATOM   1134  HN  LEU P 471     -36.373 -21.155 -14.164  0.00  0.00      PROA  
ATOM   1135  CA  LEU P 471     -37.745 -21.145 -15.694  0.00  0.00      PROA  
ATOM   1136  HA  LEU P 471     -38.544 -21.855 -15.850  0.00  0.00      PROA  
ATOM   1137  CB  LEU P 471     -38.234 -19.798 -15.121  0.00  0.00      PROA  
ATOM   1138  HB1 LEU P 471     -38.905 -19.260 -15.825  0.00  0.00      PROA  
ATOM   1139  HB2 LEU P 471     -37.346 -19.133 -15.059  0.00  0.00      PROA  
ATOM   1140  CG  LEU P 471     -38.977 -19.958 -13.815  0.00  0.00      PROA  
ATOM   1141  HG  LEU P 471     -38.256 -20.449 -13.127  0.00  0.00      PROA  
ATOM   1142  CD1 LEU P 471     -39.369 -18.531 -13.355  0.00  0.00      PROA  
ATOM   1143 HD11 LEU P 471     -38.471 -17.877 -13.382  0.00  0.00      PROA  
ATOM   1144 HD12 LEU P 471     -39.844 -18.410 -12.358  0.00  0.00      PROA  
ATOM   1145 HD13 LEU P 471     -40.029 -18.119 -14.148  0.00  0.00      PROA  
ATOM   1146  CD2 LEU P 471     -40.278 -20.756 -14.019  0.00  0.00      PROA  
ATOM   1147 HD21 LEU P 471     -40.910 -20.303 -14.813  0.00  0.00      PROA  
ATOM   1148 HD22 LEU P 471     -40.974 -20.855 -13.159  0.00  0.00      PROA  
ATOM   1149 HD23 LEU P 471     -40.017 -21.761 -14.413  0.00  0.00      PROA  
ATOM   1150  C   LEU P 471     -37.174 -20.961 -17.091  0.00  0.00      PROA  
ATOM   1151  O   LEU P 471     -35.983 -20.859 -17.316  0.00  0.00      PROA  
ATOM   1152  N   LEU P 472     -38.062 -20.902 -18.048  0.00  0.00      PROA  
ATOM   1153  HN  LEU P 472     -39.035 -20.856 -17.838  0.00  0.00      PROA  
ATOM   1154  CA  LEU P 472     -37.754 -20.542 -19.425  0.00  0.00      PROA  
ATOM   1155  HA  LEU P 472     -36.903 -21.133 -19.731  0.00  0.00      PROA  
ATOM   1156  CB  LEU P 472     -38.873 -20.873 -20.407  0.00  0.00      PROA  
ATOM   1157  HB1 LEU P 472     -39.815 -20.395 -20.062  0.00  0.00      PROA  
ATOM   1158  HB2 LEU P 472     -39.108 -21.950 -20.273  0.00  0.00      PROA  
ATOM   1159  CG  LEU P 472     -38.636 -20.722 -21.911  0.00  0.00      PROA  
ATOM   1160  HG  LEU P 472     -38.114 -19.803 -22.251  0.00  0.00      PROA  
ATOM   1161  CD1 LEU P 472     -37.799 -21.851 -22.545  0.00  0.00      PROA  
ATOM   1162 HD11 LEU P 472     -38.354 -22.809 -22.454  0.00  0.00      PROA  
ATOM   1163 HD12 LEU P 472     -36.753 -21.990 -22.197  0.00  0.00      PROA  
ATOM   1164 HD13 LEU P 472     -37.644 -21.539 -23.600  0.00  0.00      PROA  
ATOM   1165  CD2 LEU P 472     -39.997 -20.640 -22.639  0.00  0.00      PROA  
ATOM   1166 HD21 LEU P 472     -39.734 -20.425 -23.697  0.00  0.00      PROA  
ATOM   1167 HD22 LEU P 472     -40.686 -19.842 -22.289  0.00  0.00      PROA  
ATOM   1168 HD23 LEU P 472     -40.433 -21.645 -22.451  0.00  0.00      PROA  
ATOM   1169  C   LEU P 472     -37.188 -19.108 -19.624  0.00  0.00      PROA  
ATOM   1170  O   LEU P 472     -37.572 -18.146 -18.957  0.00  0.00      PROA  
ATOM   1171  N   GLY P 473     -36.263 -18.875 -20.594  0.00  0.00      PROA  
ATOM   1172  HN  GLY P 473     -35.891 -19.663 -21.077  0.00  0.00      PROA  
ATOM   1173  CA  GLY P 473     -35.793 -17.559 -21.067  0.00  0.00      PROA  
ATOM   1174  HA1 GLY P 473     -36.593 -16.833 -21.052  0.00  0.00      PROA  
ATOM   1175  HA2 GLY P 473     -35.302 -17.687 -22.020  0.00  0.00      PROA  
ATOM   1176  C   GLY P 473     -34.655 -17.121 -20.177  0.00  0.00      PROA  
ATOM   1177  O   GLY P 473     -34.180 -15.969 -20.210  0.00  0.00      PROA  
ATOM   1178  N   ALA P 474     -34.159 -18.039 -19.316  0.00  0.00      PROA  
ATOM   1179  HN  ALA P 474     -34.600 -18.933 -19.303  0.00  0.00      PROA  
ATOM   1180  CA  ALA P 474     -33.030 -17.945 -18.423  0.00  0.00      PROA  
ATOM   1181  HA  ALA P 474     -33.344 -17.416 -17.535  0.00  0.00      PROA  
ATOM   1182  CB  ALA P 474     -32.648 -19.317 -17.809  0.00  0.00      PROA  
ATOM   1183  HB1 ALA P 474     -33.573 -19.646 -17.288  0.00  0.00      PROA  
ATOM   1184  HB2 ALA P 474     -31.784 -19.153 -17.129  0.00  0.00      PROA  
ATOM   1185  HB3 ALA P 474     -32.315 -19.966 -18.647  0.00  0.00      PROA  
ATOM   1186  C   ALA P 474     -31.796 -17.207 -18.962  0.00  0.00      PROA  
ATOM   1187  O   ALA P 474     -31.554 -17.345 -20.115  0.00  0.00      PROA  
ATOM   1188  N   GLN P 475     -31.097 -16.559 -18.072  0.00  0.00      PROA  
ATOM   1189  HN  GLN P 475     -31.556 -16.472 -17.192  0.00  0.00      PROA  
ATOM   1190  CA  GLN P 475     -29.999 -15.655 -18.332  0.00  0.00      PROA  
ATOM   1191  HA  GLN P 475     -29.796 -15.553 -19.388  0.00  0.00      PROA  
ATOM   1192  CB  GLN P 475     -30.417 -14.235 -17.890  0.00  0.00      PROA  
ATOM   1193  HB1 GLN P 475     -29.552 -13.575 -18.115  0.00  0.00      PROA  
ATOM   1194  HB2 GLN P 475     -30.625 -14.268 -16.799  0.00  0.00      PROA  
ATOM   1195  CG  GLN P 475     -31.628 -13.581 -18.667  0.00  0.00      PROA  
ATOM   1196  HG1 GLN P 475     -31.866 -12.554 -18.316  0.00  0.00      PROA  
ATOM   1197  HG2 GLN P 475     -32.562 -14.149 -18.470  0.00  0.00      PROA  
ATOM   1198  CD  GLN P 475     -31.277 -13.526 -20.152  0.00  0.00      PROA  
ATOM   1199  OE1 GLN P 475     -30.384 -12.836 -20.641  0.00  0.00      PROA  
ATOM   1200  NE2 GLN P 475     -32.140 -14.079 -21.018  0.00  0.00      PROA  
ATOM   1201 HE21 GLN P 475     -31.730 -14.096 -21.930  0.00  0.00      PROA  
ATOM   1202 HE22 GLN P 475     -32.889 -14.674 -20.726  0.00  0.00      PROA  
ATOM   1203  C   GLN P 475     -28.649 -15.958 -17.784  0.00  0.00      PROA  
ATOM   1204  O   GLN P 475     -28.223 -15.272 -16.881  0.00  0.00      PROA  
ATOM   1205  N   PRO P 476     -27.936 -17.002 -18.140  0.00  0.00      PROA  
ATOM   1206  CD  PRO P 476     -28.298 -17.880 -19.253  0.00  0.00      PROA  
ATOM   1207  HD1 PRO P 476     -28.475 -17.244 -20.146  0.00  0.00      PROA  
ATOM   1208  HD2 PRO P 476     -29.191 -18.392 -18.832  0.00  0.00      PROA  
ATOM   1209  CA  PRO P 476     -26.681 -17.389 -17.546  0.00  0.00      PROA  
ATOM   1210  HA  PRO P 476     -26.822 -17.518 -16.483  0.00  0.00      PROA  
ATOM   1211  CB  PRO P 476     -26.500 -18.811 -18.130  0.00  0.00      PROA  
ATOM   1212  HB1 PRO P 476     -27.056 -19.579 -17.551  0.00  0.00      PROA  
ATOM   1213  HB2 PRO P 476     -25.457 -19.191 -18.099  0.00  0.00      PROA  
ATOM   1214  CG  PRO P 476     -27.031 -18.689 -19.548  0.00  0.00      PROA  
ATOM   1215  HG1 PRO P 476     -26.405 -18.063 -20.219  0.00  0.00      PROA  
ATOM   1216  HG2 PRO P 476     -27.367 -19.689 -19.899  0.00  0.00      PROA  
ATOM   1217  C   PRO P 476     -25.488 -16.432 -17.836  0.00  0.00      PROA  
ATOM   1218  O   PRO P 476     -24.359 -16.846 -18.179  0.00  0.00      PROA  
ATOM   1219  N   LEU P 477     -25.676 -15.057 -17.713  0.00  0.00      PROA  
ATOM   1220  HN  LEU P 477     -26.548 -14.807 -17.298  0.00  0.00      PROA  
ATOM   1221  CA  LEU P 477     -24.614 -14.053 -17.701  0.00  0.00      PROA  
ATOM   1222  HA  LEU P 477     -23.641 -14.517 -17.639  0.00  0.00      PROA  
ATOM   1223  CB  LEU P 477     -24.517 -13.276 -18.983  0.00  0.00      PROA  
ATOM   1224  HB1 LEU P 477     -23.555 -12.729 -18.880  0.00  0.00      PROA  
ATOM   1225  HB2 LEU P 477     -25.262 -12.473 -19.164  0.00  0.00      PROA  
ATOM   1226  CG  LEU P 477     -24.285 -14.125 -20.229  0.00  0.00      PROA  
ATOM   1227  HG  LEU P 477     -25.026 -14.950 -20.293  0.00  0.00      PROA  
ATOM   1228  CD1 LEU P 477     -24.568 -13.296 -21.481  0.00  0.00      PROA  
ATOM   1229 HD11 LEU P 477     -23.871 -12.517 -21.857  0.00  0.00      PROA  
ATOM   1230 HD12 LEU P 477     -25.569 -12.822 -21.397  0.00  0.00      PROA  
ATOM   1231 HD13 LEU P 477     -24.662 -13.911 -22.402  0.00  0.00      PROA  
ATOM   1232  CD2 LEU P 477     -22.876 -14.599 -20.354  0.00  0.00      PROA  
ATOM   1233 HD21 LEU P 477     -22.639 -15.199 -21.259  0.00  0.00      PROA  
ATOM   1234 HD22 LEU P 477     -22.682 -15.202 -19.442  0.00  0.00      PROA  
ATOM   1235 HD23 LEU P 477     -22.090 -13.814 -20.346  0.00  0.00      PROA  
ATOM   1236  C   LEU P 477     -24.765 -13.042 -16.513  0.00  0.00      PROA  
ATOM   1237  O   LEU P 477     -24.218 -11.934 -16.551  0.00  0.00      PROA  
ATOM   1238  N   LEU P 478     -25.430 -13.497 -15.438  0.00  0.00      PROA  
ATOM   1239  HN  LEU P 478     -25.808 -14.419 -15.399  0.00  0.00      PROA  
ATOM   1240  CA  LEU P 478     -25.819 -12.670 -14.225  0.00  0.00      PROA  
ATOM   1241  HA  LEU P 478     -25.139 -11.842 -14.092  0.00  0.00      PROA  
ATOM   1242  CB  LEU P 478     -27.182 -11.941 -14.334  0.00  0.00      PROA  
ATOM   1243  HB1 LEU P 478     -27.053 -10.999 -14.909  0.00  0.00      PROA  
ATOM   1244  HB2 LEU P 478     -27.492 -11.377 -13.428  0.00  0.00      PROA  
ATOM   1245  CG  LEU P 478     -28.333 -12.731 -15.000  0.00  0.00      PROA  
ATOM   1246  HG  LEU P 478     -28.080 -12.908 -16.067  0.00  0.00      PROA  
ATOM   1247  CD1 LEU P 478     -28.688 -14.101 -14.299  0.00  0.00      PROA  
ATOM   1248 HD11 LEU P 478     -29.646 -14.490 -14.706  0.00  0.00      PROA  
ATOM   1249 HD12 LEU P 478     -28.746 -14.042 -13.191  0.00  0.00      PROA  
ATOM   1250 HD13 LEU P 478     -27.983 -14.907 -14.595  0.00  0.00      PROA  
ATOM   1251  CD2 LEU P 478     -29.609 -11.940 -15.131  0.00  0.00      PROA  
ATOM   1252 HD21 LEU P 478     -30.481 -12.597 -15.338  0.00  0.00      PROA  
ATOM   1253 HD22 LEU P 478     -29.391 -11.226 -15.953  0.00  0.00      PROA  
ATOM   1254 HD23 LEU P 478     -29.836 -11.384 -14.196  0.00  0.00      PROA  
ATOM   1255  C   LEU P 478     -25.775 -13.530 -12.964  0.00  0.00      PROA  
ATOM   1256  O   LEU P 478     -25.608 -14.751 -12.950  0.00  0.00      PROA  
ATOM   1257  N   VAL P 479     -25.820 -12.924 -11.764  0.00  0.00      PROA  
ATOM   1258  HN  VAL P 479     -25.799 -11.928 -11.803  0.00  0.00      PROA  
ATOM   1259  CA  VAL P 479     -25.920 -13.506 -10.488  0.00  0.00      PROA  
ATOM   1260  HA  VAL P 479     -26.133 -14.554 -10.635  0.00  0.00      PROA  
ATOM   1261  CB  VAL P 479     -24.540 -13.396  -9.837  0.00  0.00      PROA  
ATOM   1262  HB  VAL P 479     -23.881 -13.726 -10.668  0.00  0.00      PROA  
ATOM   1263  CG1 VAL P 479     -24.240 -11.970  -9.425  0.00  0.00      PROA  
ATOM   1264 HG11 VAL P 479     -24.427 -11.202 -10.205  0.00  0.00      PROA  
ATOM   1265 HG12 VAL P 479     -23.168 -12.061  -9.148  0.00  0.00      PROA  
ATOM   1266 HG13 VAL P 479     -24.895 -11.706  -8.567  0.00  0.00      PROA  
ATOM   1267  CG2 VAL P 479     -24.375 -14.352  -8.616  0.00  0.00      PROA  
ATOM   1268 HG21 VAL P 479     -23.340 -14.417  -8.219  0.00  0.00      PROA  
ATOM   1269 HG22 VAL P 479     -24.601 -15.388  -8.950  0.00  0.00      PROA  
ATOM   1270 HG23 VAL P 479     -25.033 -13.941  -7.821  0.00  0.00      PROA  
ATOM   1271  C   VAL P 479     -27.035 -12.872  -9.732  0.00  0.00      PROA  
ATOM   1272  O   VAL P 479     -27.409 -11.734  -9.899  0.00  0.00      PROA  
ATOM   1273  N   LEU P 480     -27.556 -13.664  -8.815  0.00  0.00      PROA  
ATOM   1274  HN  LEU P 480     -27.155 -14.561  -8.646  0.00  0.00      PROA  
ATOM   1275  CA  LEU P 480     -28.476 -13.036  -7.841  0.00  0.00      PROA  
ATOM   1276  HA  LEU P 480     -28.506 -11.957  -7.873  0.00  0.00      PROA  
ATOM   1277  CB  LEU P 480     -29.957 -13.441  -8.155  0.00  0.00      PROA  
ATOM   1278  HB1 LEU P 480     -29.992 -14.541  -8.309  0.00  0.00      PROA  
ATOM   1279  HB2 LEU P 480     -30.259 -13.144  -9.182  0.00  0.00      PROA  
ATOM   1280  CG  LEU P 480     -30.952 -12.889  -7.192  0.00  0.00      PROA  
ATOM   1281  HG  LEU P 480     -30.430 -12.182  -6.513  0.00  0.00      PROA  
ATOM   1282  CD1 LEU P 480     -32.120 -12.153  -7.787  0.00  0.00      PROA  
ATOM   1283 HD11 LEU P 480     -32.667 -12.729  -8.564  0.00  0.00      PROA  
ATOM   1284 HD12 LEU P 480     -31.697 -11.259  -8.293  0.00  0.00      PROA  
ATOM   1285 HD13 LEU P 480     -32.962 -11.894  -7.110  0.00  0.00      PROA  
ATOM   1286  CD2 LEU P 480     -31.382 -14.000  -6.230  0.00  0.00      PROA  
ATOM   1287 HD21 LEU P 480     -30.562 -14.480  -5.653  0.00  0.00      PROA  
ATOM   1288 HD22 LEU P 480     -31.903 -14.769  -6.839  0.00  0.00      PROA  
ATOM   1289 HD23 LEU P 480     -32.240 -13.681  -5.600  0.00  0.00      PROA  
ATOM   1290  C   LEU P 480     -27.952 -13.266  -6.448  0.00  0.00      PROA  
ATOM   1291  O   LEU P 480     -27.555 -14.337  -6.064  0.00  0.00      PROA  
ATOM   1292  N   GLY P 481     -27.992 -12.196  -5.617  0.00  0.00      PROA  
ATOM   1293  HN  GLY P 481     -28.533 -11.429  -5.953  0.00  0.00      PROA  
ATOM   1294  CA  GLY P 481     -27.513 -12.112  -4.307  0.00  0.00      PROA  
ATOM   1295  HA1 GLY P 481     -26.435 -12.184  -4.309  0.00  0.00      PROA  
ATOM   1296  HA2 GLY P 481     -27.797 -12.953  -3.692  0.00  0.00      PROA  
ATOM   1297  C   GLY P 481     -27.862 -10.847  -3.695  0.00  0.00      PROA  
ATOM   1298  O   GLY P 481     -28.904 -10.256  -4.032  0.00  0.00      PROA  
ATOM   1299  N   PHE P 482     -27.021 -10.229  -2.787  0.00  0.00      PROA  
ATOM   1300  HN  PHE P 482     -26.227 -10.769  -2.521  0.00  0.00      PROA  
ATOM   1301  CA  PHE P 482     -27.243  -9.013  -2.034  0.00  0.00      PROA  
ATOM   1302  HA  PHE P 482     -28.231  -8.647  -2.270  0.00  0.00      PROA  
ATOM   1303  CB  PHE P 482     -27.283  -9.365  -0.529  0.00  0.00      PROA  
ATOM   1304  HB1 PHE P 482     -26.255  -9.650  -0.218  0.00  0.00      PROA  
ATOM   1305  HB2 PHE P 482     -27.998 -10.205  -0.394  0.00  0.00      PROA  
ATOM   1306  CG  PHE P 482     -27.717  -8.238   0.423  0.00  0.00      PROA  
ATOM   1307  CD1 PHE P 482     -29.091  -8.137   0.789  0.00  0.00      PROA  
ATOM   1308  HD1 PHE P 482     -29.729  -8.784   0.205  0.00  0.00      PROA  
ATOM   1309  CE1 PHE P 482     -29.582  -7.403   1.849  0.00  0.00      PROA  
ATOM   1310  HE1 PHE P 482     -30.626  -7.378   2.121  0.00  0.00      PROA  
ATOM   1311  CZ  PHE P 482     -28.639  -6.520   2.389  0.00  0.00      PROA  
ATOM   1312  HZ  PHE P 482     -29.032  -5.799   3.091  0.00  0.00      PROA  
ATOM   1313  CD2 PHE P 482     -26.834  -7.333   1.062  0.00  0.00      PROA  
ATOM   1314  HD2 PHE P 482     -25.784  -7.330   0.808  0.00  0.00      PROA  
ATOM   1315  CE2 PHE P 482     -27.321  -6.451   1.948  0.00  0.00      PROA  
ATOM   1316  HE2 PHE P 482     -26.706  -5.696   2.416  0.00  0.00      PROA  
ATOM   1317  C   PHE P 482     -26.305  -7.905  -2.485  0.00  0.00      PROA  
ATOM   1318  O   PHE P 482     -25.253  -8.114  -3.078  0.00  0.00      PROA  
ATOM   1319  N   SER P 483     -26.674  -6.676  -2.348  0.00  0.00      PROA  
ATOM   1320  HN  SER P 483     -27.515  -6.402  -1.888  0.00  0.00      PROA  
ATOM   1321  CA  SER P 483     -25.990  -5.525  -2.957  0.00  0.00      PROA  
ATOM   1322  HA  SER P 483     -24.933  -5.745  -2.955  0.00  0.00      PROA  
ATOM   1323  CB  SER P 483     -26.448  -5.171  -4.364  0.00  0.00      PROA  
ATOM   1324  HB1 SER P 483     -26.352  -6.000  -5.096  0.00  0.00      PROA  
ATOM   1325  HB2 SER P 483     -25.739  -4.412  -4.761  0.00  0.00      PROA  
ATOM   1326  OG  SER P 483     -27.770  -4.629  -4.548  0.00  0.00      PROA  
ATOM   1327  HG1 SER P 483     -27.828  -4.201  -5.405  0.00  0.00      PROA  
ATOM   1328  C   SER P 483     -26.004  -4.244  -2.062  0.00  0.00      PROA  
ATOM   1329  O   SER P 483     -26.721  -4.080  -1.066  0.00  0.00      PROA  
ATOM   1330  N   GLY P 484     -25.190  -3.239  -2.430  0.00  0.00      PROA  
ATOM   1331  HN  GLY P 484     -24.580  -3.286  -3.217  0.00  0.00      PROA  
ATOM   1332  CA  GLY P 484     -25.107  -2.014  -1.668  0.00  0.00      PROA  
ATOM   1333  HA1 GLY P 484     -24.445  -1.411  -2.271  0.00  0.00      PROA  
ATOM   1334  HA2 GLY P 484     -24.700  -2.313  -0.713  0.00  0.00      PROA  
ATOM   1335  C   GLY P 484     -26.343  -1.263  -1.375  0.00  0.00      PROA  
ATOM   1336  O   GLY P 484     -26.598  -0.858  -0.258  0.00  0.00      PROA  
ATOM   1337  N   PRO P 485     -27.264  -1.162  -2.285  0.00  0.00      PROA  
ATOM   1338  CD  PRO P 485     -26.991  -1.191  -3.676  0.00  0.00      PROA  
ATOM   1339  HD1 PRO P 485     -27.079  -2.239  -4.036  0.00  0.00      PROA  
ATOM   1340  HD2 PRO P 485     -25.981  -0.799  -3.923  0.00  0.00      PROA  
ATOM   1341  CA  PRO P 485     -28.492  -0.471  -2.025  0.00  0.00      PROA  
ATOM   1342  HA  PRO P 485     -28.350   0.547  -1.694  0.00  0.00      PROA  
ATOM   1343  CB  PRO P 485     -29.141  -0.401  -3.393  0.00  0.00      PROA  
ATOM   1344  HB1 PRO P 485     -29.735   0.535  -3.455  0.00  0.00      PROA  
ATOM   1345  HB2 PRO P 485     -29.688  -1.342  -3.616  0.00  0.00      PROA  
ATOM   1346  CG  PRO P 485     -28.073  -0.386  -4.365  0.00  0.00      PROA  
ATOM   1347  HG1 PRO P 485     -28.296  -0.713  -5.403  0.00  0.00      PROA  
ATOM   1348  HG2 PRO P 485     -27.621   0.615  -4.528  0.00  0.00      PROA  
ATOM   1349  C   PRO P 485     -29.360  -1.182  -1.087  0.00  0.00      PROA  
ATOM   1350  O   PRO P 485     -30.027  -0.514  -0.301  0.00  0.00      PROA  
ATOM   1351  N   LEU P 486     -29.391  -2.511  -1.086  0.00  0.00      PROA  
ATOM   1352  HN  LEU P 486     -28.715  -2.896  -1.709  0.00  0.00      PROA  
ATOM   1353  CA  LEU P 486     -29.982  -3.338  -0.008  0.00  0.00      PROA  
ATOM   1354  HA  LEU P 486     -31.022  -3.091   0.140  0.00  0.00      PROA  
ATOM   1355  CB  LEU P 486     -30.014  -4.813  -0.390  0.00  0.00      PROA  
ATOM   1356  HB1 LEU P 486     -30.790  -5.362   0.185  0.00  0.00      PROA  
ATOM   1357  HB2 LEU P 486     -29.059  -5.222   0.004  0.00  0.00      PROA  
ATOM   1358  CG  LEU P 486     -30.147  -5.091  -1.875  0.00  0.00      PROA  
ATOM   1359  HG  LEU P 486     -29.347  -4.557  -2.430  0.00  0.00      PROA  
ATOM   1360  CD1 LEU P 486     -29.935  -6.651  -2.103  0.00  0.00      PROA  
ATOM   1361 HD11 LEU P 486     -29.175  -7.149  -1.464  0.00  0.00      PROA  
ATOM   1362 HD12 LEU P 486     -29.829  -6.860  -3.189  0.00  0.00      PROA  
ATOM   1363 HD13 LEU P 486     -30.894  -7.193  -1.958  0.00  0.00      PROA  
ATOM   1364  CD2 LEU P 486     -31.377  -4.566  -2.586  0.00  0.00      PROA  
ATOM   1365 HD21 LEU P 486     -31.406  -3.459  -2.678  0.00  0.00      PROA  
ATOM   1366 HD22 LEU P 486     -32.241  -4.954  -2.006  0.00  0.00      PROA  
ATOM   1367 HD23 LEU P 486     -31.335  -4.939  -3.632  0.00  0.00      PROA  
ATOM   1368  C   LEU P 486     -29.325  -3.130   1.333  0.00  0.00      PROA  
ATOM   1369  O   LEU P 486     -29.997  -3.060   2.365  0.00  0.00      PROA  
ATOM   1370  N   LEU P 487     -27.943  -3.024   1.417  0.00  0.00      PROA  
ATOM   1371  HN  LEU P 487     -27.354  -3.141   0.621  0.00  0.00      PROA  
ATOM   1372  CA  LEU P 487     -27.274  -2.755   2.674  0.00  0.00      PROA  
ATOM   1373  HA  LEU P 487     -27.551  -3.541   3.361  0.00  0.00      PROA  
ATOM   1374  CB  LEU P 487     -25.709  -2.763   2.574  0.00  0.00      PROA  
ATOM   1375  HB1 LEU P 487     -25.471  -2.132   1.691  0.00  0.00      PROA  
ATOM   1376  HB2 LEU P 487     -25.309  -3.776   2.354  0.00  0.00      PROA  
ATOM   1377  CG  LEU P 487     -24.924  -2.305   3.848  0.00  0.00      PROA  
ATOM   1378  HG  LEU P 487     -25.304  -1.346   4.259  0.00  0.00      PROA  
ATOM   1379  CD1 LEU P 487     -25.069  -3.416   4.898  0.00  0.00      PROA  
ATOM   1380 HD11 LEU P 487     -26.018  -3.154   5.414  0.00  0.00      PROA  
ATOM   1381 HD12 LEU P 487     -24.197  -3.205   5.553  0.00  0.00      PROA  
ATOM   1382 HD13 LEU P 487     -24.984  -4.462   4.535  0.00  0.00      PROA  
ATOM   1383  CD2 LEU P 487     -23.482  -2.071   3.487  0.00  0.00      PROA  
ATOM   1384 HD21 LEU P 487     -23.043  -1.511   4.341  0.00  0.00      PROA  
ATOM   1385 HD22 LEU P 487     -23.299  -1.504   2.549  0.00  0.00      PROA  
ATOM   1386 HD23 LEU P 487     -22.926  -3.012   3.290  0.00  0.00      PROA  
ATOM   1387  C   LEU P 487     -27.670  -1.408   3.320  0.00  0.00      PROA  
ATOM   1388  O   LEU P 487     -28.075  -1.279   4.475  0.00  0.00      PROA  
ATOM   1389  N   VAL P 488     -27.675  -0.308   2.515  0.00  0.00      PROA  
ATOM   1390  HN  VAL P 488     -27.398  -0.501   1.577  0.00  0.00      PROA  
ATOM   1391  CA  VAL P 488     -28.248   1.008   2.746  0.00  0.00      PROA  
ATOM   1392  HA  VAL P 488     -27.740   1.501   3.562  0.00  0.00      PROA  
ATOM   1393  CB  VAL P 488     -28.082   1.797   1.496  0.00  0.00      PROA  
ATOM   1394  HB  VAL P 488     -28.459   1.238   0.612  0.00  0.00      PROA  
ATOM   1395  CG1 VAL P 488     -28.744   3.188   1.616  0.00  0.00      PROA  
ATOM   1396 HG11 VAL P 488     -29.840   3.123   1.790  0.00  0.00      PROA  
ATOM   1397 HG12 VAL P 488     -28.573   3.790   0.699  0.00  0.00      PROA  
ATOM   1398 HG13 VAL P 488     -28.240   3.677   2.477  0.00  0.00      PROA  
ATOM   1399  CG2 VAL P 488     -26.604   1.985   1.237  0.00  0.00      PROA  
ATOM   1400 HG21 VAL P 488     -26.028   2.391   2.096  0.00  0.00      PROA  
ATOM   1401 HG22 VAL P 488     -26.467   2.629   0.342  0.00  0.00      PROA  
ATOM   1402 HG23 VAL P 488     -26.048   1.056   0.989  0.00  0.00      PROA  
ATOM   1403  C   VAL P 488     -29.724   0.907   3.085  0.00  0.00      PROA  
ATOM   1404  O   VAL P 488     -30.165   1.658   4.019  0.00  0.00      PROA  
ATOM   1405  N   PHE P 489     -30.498   0.044   2.502  0.00  0.00      PROA  
ATOM   1406  HN  PHE P 489     -30.300  -0.504   1.693  0.00  0.00      PROA  
ATOM   1407  CA  PHE P 489     -31.930  -0.106   2.839  0.00  0.00      PROA  
ATOM   1408  HA  PHE P 489     -32.397   0.868   2.854  0.00  0.00      PROA  
ATOM   1409  CB  PHE P 489     -32.709  -0.949   1.751  0.00  0.00      PROA  
ATOM   1410  HB1 PHE P 489     -32.481  -2.036   1.770  0.00  0.00      PROA  
ATOM   1411  HB2 PHE P 489     -32.513  -0.596   0.716  0.00  0.00      PROA  
ATOM   1412  CG  PHE P 489     -34.260  -0.821   2.007  0.00  0.00      PROA  
ATOM   1413  CD1 PHE P 489     -34.979   0.290   1.393  0.00  0.00      PROA  
ATOM   1414  HD1 PHE P 489     -34.370   0.967   0.812  0.00  0.00      PROA  
ATOM   1415  CE1 PHE P 489     -36.337   0.327   1.420  0.00  0.00      PROA  
ATOM   1416  HE1 PHE P 489     -36.887   1.165   1.017  0.00  0.00      PROA  
ATOM   1417  CZ  PHE P 489     -37.062  -0.687   2.113  0.00  0.00      PROA  
ATOM   1418  HZ  PHE P 489     -38.137  -0.676   2.217  0.00  0.00      PROA  
ATOM   1419  CD2 PHE P 489     -34.940  -1.837   2.683  0.00  0.00      PROA  
ATOM   1420  HD2 PHE P 489     -34.398  -2.622   3.189  0.00  0.00      PROA  
ATOM   1421  CE2 PHE P 489     -36.293  -1.721   2.811  0.00  0.00      PROA  
ATOM   1422  HE2 PHE P 489     -36.706  -2.448   3.495  0.00  0.00      PROA  
ATOM   1423  C   PHE P 489     -32.036  -0.730   4.244  0.00  0.00      PROA  
ATOM   1424  O   PHE P 489     -32.829  -0.285   5.050  0.00  0.00      PROA  
ATOM   1425  N   GLU P 490     -31.251  -1.832   4.501  0.00  0.00      PROA  
ATOM   1426  HN  GLU P 490     -30.696  -2.230   3.775  0.00  0.00      PROA  
ATOM   1427  CA  GLU P 490     -31.602  -2.669   5.662  0.00  0.00      PROA  
ATOM   1428  HA  GLU P 490     -32.678  -2.757   5.696  0.00  0.00      PROA  
ATOM   1429  CB  GLU P 490     -30.964  -4.078   5.664  0.00  0.00      PROA  
ATOM   1430  HB1 GLU P 490     -30.913  -4.491   6.695  0.00  0.00      PROA  
ATOM   1431  HB2 GLU P 490     -29.957  -3.849   5.254  0.00  0.00      PROA  
ATOM   1432  CG  GLU P 490     -31.775  -5.060   4.758  0.00  0.00      PROA  
ATOM   1433  HG1 GLU P 490     -31.115  -5.889   4.424  0.00  0.00      PROA  
ATOM   1434  HG2 GLU P 490     -32.098  -4.564   3.818  0.00  0.00      PROA  
ATOM   1435  CD  GLU P 490     -32.927  -5.703   5.482  0.00  0.00      PROA  
ATOM   1436  OE1 GLU P 490     -34.104  -5.538   5.139  0.00  0.00      PROA  
ATOM   1437  OE2 GLU P 490     -32.678  -6.468   6.444  0.00  0.00      PROA  
ATOM   1438  C   GLU P 490     -31.092  -1.872   6.956  0.00  0.00      PROA  
ATOM   1439  O   GLU P 490     -31.576  -2.017   8.067  0.00  0.00      PROA  
ATOM   1440  N   GLU P 491     -30.039  -1.077   6.793  0.00  0.00      PROA  
ATOM   1441  HN  GLU P 491     -29.714  -1.021   5.852  0.00  0.00      PROA  
ATOM   1442  CA  GLU P 491     -29.372  -0.147   7.701  0.00  0.00      PROA  
ATOM   1443  HA  GLU P 491     -29.012  -0.844   8.444  0.00  0.00      PROA  
ATOM   1444  CB  GLU P 491     -28.188   0.602   7.052  0.00  0.00      PROA  
ATOM   1445  HB1 GLU P 491     -28.553   0.885   6.042  0.00  0.00      PROA  
ATOM   1446  HB2 GLU P 491     -27.254   0.058   6.795  0.00  0.00      PROA  
ATOM   1447  CG  GLU P 491     -27.819   1.967   7.714  0.00  0.00      PROA  
ATOM   1448  HG1 GLU P 491     -27.458   1.740   8.739  0.00  0.00      PROA  
ATOM   1449  HG2 GLU P 491     -28.619   2.727   7.846  0.00  0.00      PROA  
ATOM   1450  CD  GLU P 491     -26.692   2.704   7.027  0.00  0.00      PROA  
ATOM   1451  OE1 GLU P 491     -26.786   3.057   5.814  0.00  0.00      PROA  
ATOM   1452  OE2 GLU P 491     -25.672   2.929   7.695  0.00  0.00      PROA  
ATOM   1453  C   GLU P 491     -30.374   0.801   8.212  0.00  0.00      PROA  
ATOM   1454  O   GLU P 491     -30.636   0.806   9.385  0.00  0.00      PROA  
ATOM   1455  N   ALA P 492     -31.104   1.408   7.228  0.00  0.00      PROA  
ATOM   1456  HN  ALA P 492     -31.028   1.062   6.296  0.00  0.00      PROA  
ATOM   1457  CA  ALA P 492     -32.134   2.371   7.358  0.00  0.00      PROA  
ATOM   1458  HA  ALA P 492     -31.831   3.166   8.024  0.00  0.00      PROA  
ATOM   1459  CB  ALA P 492     -32.571   2.870   5.967  0.00  0.00      PROA  
ATOM   1460  HB1 ALA P 492     -33.071   2.187   5.247  0.00  0.00      PROA  
ATOM   1461  HB2 ALA P 492     -31.624   3.314   5.590  0.00  0.00      PROA  
ATOM   1462  HB3 ALA P 492     -33.240   3.720   6.218  0.00  0.00      PROA  
ATOM   1463  C   ALA P 492     -33.390   1.814   8.067  0.00  0.00      PROA  
ATOM   1464  O   ALA P 492     -33.970   2.466   8.938  0.00  0.00      PROA  
ATOM   1465  N   PHE P 493     -33.730   0.575   7.711  0.00  0.00      PROA  
ATOM   1466  HN  PHE P 493     -33.227   0.140   6.969  0.00  0.00      PROA  
ATOM   1467  CA  PHE P 493     -34.858  -0.122   8.280  0.00  0.00      PROA  
ATOM   1468  HA  PHE P 493     -35.642   0.617   8.350  0.00  0.00      PROA  
ATOM   1469  CB  PHE P 493     -35.236  -1.416   7.565  0.00  0.00      PROA  
ATOM   1470  HB1 PHE P 493     -34.274  -1.950   7.412  0.00  0.00      PROA  
ATOM   1471  HB2 PHE P 493     -35.609  -1.161   6.550  0.00  0.00      PROA  
ATOM   1472  CG  PHE P 493     -36.312  -2.250   8.044  0.00  0.00      PROA  
ATOM   1473  CD1 PHE P 493     -37.553  -1.711   8.364  0.00  0.00      PROA  
ATOM   1474  HD1 PHE P 493     -37.805  -0.673   8.205  0.00  0.00      PROA  
ATOM   1475  CE1 PHE P 493     -38.589  -2.607   8.826  0.00  0.00      PROA  
ATOM   1476  HE1 PHE P 493     -39.594  -2.268   9.034  0.00  0.00      PROA  
ATOM   1477  CZ  PHE P 493     -38.375  -3.945   9.032  0.00  0.00      PROA  
ATOM   1478  HZ  PHE P 493     -39.138  -4.653   9.319  0.00  0.00      PROA  
ATOM   1479  CD2 PHE P 493     -36.100  -3.617   8.085  0.00  0.00      PROA  
ATOM   1480  HD2 PHE P 493     -35.157  -4.016   7.743  0.00  0.00      PROA  
ATOM   1481  CE2 PHE P 493     -37.119  -4.445   8.616  0.00  0.00      PROA  
ATOM   1482  HE2 PHE P 493     -37.069  -5.521   8.694  0.00  0.00      PROA  
ATOM   1483  C   PHE P 493     -34.599  -0.459   9.726  0.00  0.00      PROA  
ATOM   1484  O   PHE P 493     -35.501  -0.102  10.550  0.00  0.00      PROA  
ATOM   1485  N   TYR P 494     -33.500  -1.063  10.206  0.00  0.00      PROA  
ATOM   1486  HN  TYR P 494     -32.762  -1.367   9.608  0.00  0.00      PROA  
ATOM   1487  CA  TYR P 494     -33.262  -1.352  11.577  0.00  0.00      PROA  
ATOM   1488  HA  TYR P 494     -34.117  -1.891  11.957  0.00  0.00      PROA  
ATOM   1489  CB  TYR P 494     -32.045  -2.203  11.707  0.00  0.00      PROA  
ATOM   1490  HB1 TYR P 494     -31.172  -1.733  11.205  0.00  0.00      PROA  
ATOM   1491  HB2 TYR P 494     -32.153  -3.134  11.110  0.00  0.00      PROA  
ATOM   1492  CG  TYR P 494     -31.724  -2.509  13.171  0.00  0.00      PROA  
ATOM   1493  CD1 TYR P 494     -32.205  -3.695  13.762  0.00  0.00      PROA  
ATOM   1494  HD1 TYR P 494     -32.840  -4.339  13.172  0.00  0.00      PROA  
ATOM   1495  CE1 TYR P 494     -31.771  -4.127  15.018  0.00  0.00      PROA  
ATOM   1496  HE1 TYR P 494     -32.210  -4.962  15.545  0.00  0.00      PROA  
ATOM   1497  CZ  TYR P 494     -30.753  -3.390  15.686  0.00  0.00      PROA  
ATOM   1498  OH  TYR P 494     -30.395  -3.656  17.020  0.00  0.00      PROA  
ATOM   1499  HH  TYR P 494     -29.605  -3.162  17.251  0.00  0.00      PROA  
ATOM   1500  CD2 TYR P 494     -30.662  -1.825  13.828  0.00  0.00      PROA  
ATOM   1501  HD2 TYR P 494     -30.190  -0.943  13.422  0.00  0.00      PROA  
ATOM   1502  CE2 TYR P 494     -30.240  -2.218  15.089  0.00  0.00      PROA  
ATOM   1503  HE2 TYR P 494     -29.533  -1.593  15.614  0.00  0.00      PROA  
ATOM   1504  C   TYR P 494     -33.119  -0.113  12.478  0.00  0.00      PROA  
ATOM   1505  O   TYR P 494     -33.717   0.075  13.537  0.00  0.00      PROA  
ATOM   1506  N   SER P 495     -32.358   0.891  11.910  0.00  0.00      PROA  
ATOM   1507  HN  SER P 495     -31.833   0.674  11.090  0.00  0.00      PROA  
ATOM   1508  CA  SER P 495     -32.128   2.221  12.421  0.00  0.00      PROA  
ATOM   1509  HA  SER P 495     -31.660   2.119  13.389  0.00  0.00      PROA  
ATOM   1510  CB  SER P 495     -31.057   2.991  11.572  0.00  0.00      PROA  
ATOM   1511  HB1 SER P 495     -31.445   2.948  10.532  0.00  0.00      PROA  
ATOM   1512  HB2 SER P 495     -30.129   2.381  11.542  0.00  0.00      PROA  
ATOM   1513  OG  SER P 495     -30.772   4.354  12.031  0.00  0.00      PROA  
ATOM   1514  HG1 SER P 495     -29.929   4.280  12.485  0.00  0.00      PROA  
ATOM   1515  C   SER P 495     -33.397   3.047  12.630  0.00  0.00      PROA  
ATOM   1516  O   SER P 495     -33.569   3.546  13.779  0.00  0.00      PROA  
ATOM   1517  N   PHE P 496     -34.378   3.008  11.596  0.00  0.00      PROA  
ATOM   1518  HN  PHE P 496     -34.226   2.521  10.740  0.00  0.00      PROA  
ATOM   1519  CA  PHE P 496     -35.690   3.490  11.678  0.00  0.00      PROA  
ATOM   1520  HA  PHE P 496     -35.717   4.531  11.964  0.00  0.00      PROA  
ATOM   1521  CB  PHE P 496     -36.555   3.506  10.342  0.00  0.00      PROA  
ATOM   1522  HB1 PHE P 496     -36.665   2.433  10.076  0.00  0.00      PROA  
ATOM   1523  HB2 PHE P 496     -35.993   4.051   9.554  0.00  0.00      PROA  
ATOM   1524  CG  PHE P 496     -37.957   4.175  10.474  0.00  0.00      PROA  
ATOM   1525  CD1 PHE P 496     -39.012   3.426  10.993  0.00  0.00      PROA  
ATOM   1526  HD1 PHE P 496     -38.830   2.413  11.321  0.00  0.00      PROA  
ATOM   1527  CE1 PHE P 496     -40.303   3.914  11.219  0.00  0.00      PROA  
ATOM   1528  HE1 PHE P 496     -41.129   3.376  11.660  0.00  0.00      PROA  
ATOM   1529  CZ  PHE P 496     -40.622   5.179  10.779  0.00  0.00      PROA  
ATOM   1530  HZ  PHE P 496     -41.620   5.529  10.999  0.00  0.00      PROA  
ATOM   1531  CD2 PHE P 496     -38.222   5.442  10.027  0.00  0.00      PROA  
ATOM   1532  HD2 PHE P 496     -37.395   5.956   9.562  0.00  0.00      PROA  
ATOM   1533  CE2 PHE P 496     -39.520   5.912  10.170  0.00  0.00      PROA  
ATOM   1534  HE2 PHE P 496     -39.781   6.923   9.892  0.00  0.00      PROA  
ATOM   1535  C   PHE P 496     -36.572   2.848  12.796  0.00  0.00      PROA  
ATOM   1536  O   PHE P 496     -37.250   3.522  13.577  0.00  0.00      PROA  
ATOM   1537  N   CYS P 497     -36.531   1.470  12.946  0.00  0.00      PROA  
ATOM   1538  HN  CYS P 497     -36.068   0.967  12.220  0.00  0.00      PROA  
ATOM   1539  CA  CYS P 497     -37.215   0.706  13.936  0.00  0.00      PROA  
ATOM   1540  HA  CYS P 497     -38.275   0.916  13.921  0.00  0.00      PROA  
ATOM   1541  CB  CYS P 497     -36.964  -0.784  13.614  0.00  0.00      PROA  
ATOM   1542  HB1 CYS P 497     -37.082  -1.455  14.492  0.00  0.00      PROA  
ATOM   1543  HB2 CYS P 497     -35.910  -0.949  13.305  0.00  0.00      PROA  
ATOM   1544  SG  CYS P 497     -37.934  -1.314  12.248  0.00  0.00      PROA  
ATOM   1545  HG1 CYS P 497     -37.074  -1.126  11.257  0.00  0.00      PROA  
ATOM   1546  C   CYS P 497     -36.784   0.937  15.356  0.00  0.00      PROA  
ATOM   1547  O   CYS P 497     -37.619   1.056  16.247  0.00  0.00      PROA  
ATOM   1548  N   GLN P 498     -35.436   1.111  15.538  0.00  0.00      PROA  
ATOM   1549  HN  GLN P 498     -34.811   1.226  14.770  0.00  0.00      PROA  
ATOM   1550  CA  GLN P 498     -34.808   1.346  16.886  0.00  0.00      PROA  
ATOM   1551  HA  GLN P 498     -35.101   0.606  17.616  0.00  0.00      PROA  
ATOM   1552  CB  GLN P 498     -33.278   1.347  16.911  0.00  0.00      PROA  
ATOM   1553  HB1 GLN P 498     -33.030   1.572  17.970  0.00  0.00      PROA  
ATOM   1554  HB2 GLN P 498     -32.870   2.119  16.223  0.00  0.00      PROA  
ATOM   1555  CG  GLN P 498     -32.638  -0.010  16.629  0.00  0.00      PROA  
ATOM   1556  HG1 GLN P 498     -31.660   0.015  17.155  0.00  0.00      PROA  
ATOM   1557  HG2 GLN P 498     -32.379  -0.064  15.550  0.00  0.00      PROA  
ATOM   1558  CD  GLN P 498     -33.527  -1.222  16.977  0.00  0.00      PROA  
ATOM   1559  OE1 GLN P 498     -33.525  -1.635  18.103  0.00  0.00      PROA  
ATOM   1560  NE2 GLN P 498     -34.326  -1.690  16.045  0.00  0.00      PROA  
ATOM   1561 HE21 GLN P 498     -34.256  -1.204  15.174  0.00  0.00      PROA  
ATOM   1562 HE22 GLN P 498     -34.980  -2.392  16.329  0.00  0.00      PROA  
ATOM   1563  C   GLN P 498     -35.191   2.763  17.437  0.00  0.00      PROA  
ATOM   1564  O   GLN P 498     -35.593   2.939  18.580  0.00  0.00      PROA  
ATOM   1565  N   THR P 499     -35.156   3.734  16.529  0.00  0.00      PROA  
ATOM   1566  HN  THR P 499     -34.841   3.374  15.655  0.00  0.00      PROA  
ATOM   1567  CA  THR P 499     -35.720   5.109  16.634  0.00  0.00      PROA  
ATOM   1568  HA  THR P 499     -35.192   5.671  17.390  0.00  0.00      PROA  
ATOM   1569  CB  THR P 499     -35.449   5.990  15.386  0.00  0.00      PROA  
ATOM   1570  HB  THR P 499     -35.858   5.392  14.543  0.00  0.00      PROA  
ATOM   1571  OG1 THR P 499     -34.081   6.182  15.182  0.00  0.00      PROA  
ATOM   1572  HG1 THR P 499     -34.073   6.320  14.232  0.00  0.00      PROA  
ATOM   1573  CG2 THR P 499     -36.047   7.411  15.563  0.00  0.00      PROA  
ATOM   1574 HG21 THR P 499     -37.156   7.415  15.495  0.00  0.00      PROA  
ATOM   1575 HG22 THR P 499     -35.712   8.205  14.862  0.00  0.00      PROA  
ATOM   1576 HG23 THR P 499     -35.801   7.874  16.543  0.00  0.00      PROA  
ATOM   1577  C   THR P 499     -37.164   5.247  17.003  0.00  0.00      PROA  
ATOM   1578  O   THR P 499     -37.504   6.074  17.839  0.00  0.00      PROA  
ATOM   1579  N   ASN P 500     -38.038   4.387  16.386  0.00  0.00      PROA  
ATOM   1580  HN  ASN P 500     -37.697   3.763  15.687  0.00  0.00      PROA  
ATOM   1581  CA  ASN P 500     -39.474   4.499  16.671  0.00  0.00      PROA  
ATOM   1582  HA  ASN P 500     -39.724   5.443  17.132  0.00  0.00      PROA  
ATOM   1583  CB  ASN P 500     -40.278   4.423  15.316  0.00  0.00      PROA  
ATOM   1584  HB1 ASN P 500     -41.331   4.201  15.592  0.00  0.00      PROA  
ATOM   1585  HB2 ASN P 500     -39.834   3.623  14.686  0.00  0.00      PROA  
ATOM   1586  CG  ASN P 500     -40.116   5.875  14.789  0.00  0.00      PROA  
ATOM   1587  OD1 ASN P 500     -40.829   6.804  15.172  0.00  0.00      PROA  
ATOM   1588  ND2 ASN P 500     -39.157   6.097  13.820  0.00  0.00      PROA  
ATOM   1589 HD21 ASN P 500     -39.102   7.036  13.481  0.00  0.00      PROA  
ATOM   1590 HD22 ASN P 500     -38.658   5.322  13.433  0.00  0.00      PROA  
ATOM   1591  C   ASN P 500     -39.919   3.399  17.655  0.00  0.00      PROA  
ATOM   1592  O   ASN P 500     -41.120   3.085  17.676  0.00  0.00      PROA  
ATOM   1593  N   ASN P 501     -39.022   2.666  18.452  0.00  0.00      PROA  
ATOM   1594  HN  ASN P 501     -38.050   2.880  18.502  0.00  0.00      PROA  
ATOM   1595  CA  ASN P 501     -39.507   1.611  19.312  0.00  0.00      PROA  
ATOM   1596  HA  ASN P 501     -38.681   0.979  19.603  0.00  0.00      PROA  
ATOM   1597  CB  ASN P 501     -40.153   2.188  20.570  0.00  0.00      PROA  
ATOM   1598  HB1 ASN P 501     -40.503   1.389  21.257  0.00  0.00      PROA  
ATOM   1599  HB2 ASN P 501     -41.047   2.797  20.317  0.00  0.00      PROA  
ATOM   1600  CG  ASN P 501     -39.124   3.138  21.262  0.00  0.00      PROA  
ATOM   1601  OD1 ASN P 501     -39.313   4.348  21.358  0.00  0.00      PROA  
ATOM   1602  ND2 ASN P 501     -37.938   2.603  21.680  0.00  0.00      PROA  
ATOM   1603 HD21 ASN P 501     -37.748   1.638  21.501  0.00  0.00      PROA  
ATOM   1604 HD22 ASN P 501     -37.232   3.221  22.028  0.00  0.00      PROA  
ATOM   1605  C   ASN P 501     -40.330   0.468  18.692  0.00  0.00      PROA  
ATOM   1606  O   ASN P 501     -41.312  -0.044  19.215  0.00  0.00      PROA  
ATOM   1607  N   LEU P 502     -39.856   0.069  17.480  0.00  0.00      PROA  
ATOM   1608  HN  LEU P 502     -39.052   0.542  17.127  0.00  0.00      PROA  
ATOM   1609  CA  LEU P 502     -40.422  -0.956  16.633  0.00  0.00      PROA  
ATOM   1610  HA  LEU P 502     -41.344  -1.320  17.060  0.00  0.00      PROA  
ATOM   1611  CB  LEU P 502     -40.724  -0.471  15.235  0.00  0.00      PROA  
ATOM   1612  HB1 LEU P 502     -41.414  -1.259  14.865  0.00  0.00      PROA  
ATOM   1613  HB2 LEU P 502     -39.783  -0.484  14.646  0.00  0.00      PROA  
ATOM   1614  CG  LEU P 502     -41.466   0.899  15.052  0.00  0.00      PROA  
ATOM   1615  HG  LEU P 502     -40.849   1.615  15.636  0.00  0.00      PROA  
ATOM   1616  CD1 LEU P 502     -41.598   1.224  13.584  0.00  0.00      PROA  
ATOM   1617 HD11 LEU P 502     -40.662   1.613  13.129  0.00  0.00      PROA  
ATOM   1618 HD12 LEU P 502     -42.365   2.004  13.392  0.00  0.00      PROA  
ATOM   1619 HD13 LEU P 502     -42.032   0.376  13.012  0.00  0.00      PROA  
ATOM   1620  CD2 LEU P 502     -42.890   0.872  15.690  0.00  0.00      PROA  
ATOM   1621 HD21 LEU P 502     -43.388   1.864  15.628  0.00  0.00      PROA  
ATOM   1622 HD22 LEU P 502     -42.795   0.599  16.763  0.00  0.00      PROA  
ATOM   1623 HD23 LEU P 502     -43.588   0.153  15.211  0.00  0.00      PROA  
ATOM   1624  C   LEU P 502     -39.538  -2.226  16.568  0.00  0.00      PROA  
ATOM   1625  O   LEU P 502     -38.339  -2.077  16.417  0.00  0.00      PROA  
ATOM   1626  N   GLU P 503     -40.155  -3.425  16.566  0.00  0.00      PROA  
ATOM   1627  HN  GLU P 503     -41.095  -3.680  16.782  0.00  0.00      PROA  
ATOM   1628  CA  GLU P 503     -39.353  -4.627  16.318  0.00  0.00      PROA  
ATOM   1629  HA  GLU P 503     -38.404  -4.495  16.817  0.00  0.00      PROA  
ATOM   1630  CB  GLU P 503     -40.108  -5.810  16.986  0.00  0.00      PROA  
ATOM   1631  HB1 GLU P 503     -39.615  -6.765  16.701  0.00  0.00      PROA  
ATOM   1632  HB2 GLU P 503     -41.178  -5.794  16.689  0.00  0.00      PROA  
ATOM   1633  CG  GLU P 503     -39.981  -5.699  18.501  0.00  0.00      PROA  
ATOM   1634  HG1 GLU P 503     -40.480  -6.538  19.031  0.00  0.00      PROA  
ATOM   1635  HG2 GLU P 503     -40.441  -4.752  18.857  0.00  0.00      PROA  
ATOM   1636  CD  GLU P 503     -38.540  -5.789  18.966  0.00  0.00      PROA  
ATOM   1637  OE1 GLU P 503     -38.240  -5.369  20.154  0.00  0.00      PROA  
ATOM   1638  OE2 GLU P 503     -37.624  -6.288  18.254  0.00  0.00      PROA  
ATOM   1639  C   GLU P 503     -39.142  -4.907  14.886  0.00  0.00      PROA  
ATOM   1640  O   GLU P 503     -40.062  -5.234  14.147  0.00  0.00      PROA  
ATOM   1641  N   TYR P 504     -37.827  -4.927  14.426  0.00  0.00      PROA  
ATOM   1642  HN  TYR P 504     -37.078  -4.724  15.052  0.00  0.00      PROA  
ATOM   1643  CA  TYR P 504     -37.258  -5.135  13.056  0.00  0.00      PROA  
ATOM   1644  HA  TYR P 504     -37.597  -4.355  12.390  0.00  0.00      PROA  
ATOM   1645  CB  TYR P 504     -35.693  -5.046  13.293  0.00  0.00      PROA  
ATOM   1646  HB1 TYR P 504     -35.318  -5.499  14.236  0.00  0.00      PROA  
ATOM   1647  HB2 TYR P 504     -35.492  -3.954  13.256  0.00  0.00      PROA  
ATOM   1648  CG  TYR P 504     -34.869  -5.612  12.097  0.00  0.00      PROA  
ATOM   1649  CD1 TYR P 504     -34.243  -6.829  12.194  0.00  0.00      PROA  
ATOM   1650  HD1 TYR P 504     -34.105  -7.370  13.119  0.00  0.00      PROA  
ATOM   1651  CE1 TYR P 504     -33.414  -7.276  11.188  0.00  0.00      PROA  
ATOM   1652  HE1 TYR P 504     -32.918  -8.231  11.272  0.00  0.00      PROA  
ATOM   1653  CZ  TYR P 504     -33.267  -6.564  10.060  0.00  0.00      PROA  
ATOM   1654  OH  TYR P 504     -32.435  -7.158   9.060  0.00  0.00      PROA  
ATOM   1655  HH  TYR P 504     -32.767  -6.934   8.187  0.00  0.00      PROA  
ATOM   1656  CD2 TYR P 504     -34.608  -4.804  10.943  0.00  0.00      PROA  
ATOM   1657  HD2 TYR P 504     -35.114  -3.853  10.861  0.00  0.00      PROA  
ATOM   1658  CE2 TYR P 504     -33.777  -5.264   9.907  0.00  0.00      PROA  
ATOM   1659  HE2 TYR P 504     -33.492  -4.757   8.997  0.00  0.00      PROA  
ATOM   1660  C   TYR P 504     -37.601  -6.480  12.380  0.00  0.00      PROA  
ATOM   1661  O   TYR P 504     -37.981  -6.448  11.225  0.00  0.00      PROA  
ATOM   1662  N   ILE P 505     -37.569  -7.589  13.083  0.00  0.00      PROA  
ATOM   1663  HN  ILE P 505     -37.328  -7.570  14.050  0.00  0.00      PROA  
ATOM   1664  CA  ILE P 505     -37.882  -8.924  12.590  0.00  0.00      PROA  
ATOM   1665  HA  ILE P 505     -37.655  -8.891  11.535  0.00  0.00      PROA  
ATOM   1666  CB  ILE P 505     -37.137  -9.932  13.440  0.00  0.00      PROA  
ATOM   1667  HB  ILE P 505     -36.152  -9.453  13.625  0.00  0.00      PROA  
ATOM   1668  CG2 ILE P 505     -37.751 -10.350  14.848  0.00  0.00      PROA  
ATOM   1669 HG21 ILE P 505     -36.913 -10.576  15.542  0.00  0.00      PROA  
ATOM   1670 HG22 ILE P 505     -38.350 -11.258  14.620  0.00  0.00      PROA  
ATOM   1671 HG23 ILE P 505     -38.480  -9.605  15.232  0.00  0.00      PROA  
ATOM   1672  CG1 ILE P 505     -36.695 -11.222  12.690  0.00  0.00      PROA  
ATOM   1673 HG11 ILE P 505     -37.647 -11.795  12.716  0.00  0.00      PROA  
ATOM   1674 HG12 ILE P 505     -35.988 -11.764  13.355  0.00  0.00      PROA  
ATOM   1675  CD  ILE P 505     -36.181 -11.063  11.269  0.00  0.00      PROA  
ATOM   1676  HD1 ILE P 505     -35.486 -11.898  11.037  0.00  0.00      PROA  
ATOM   1677  HD2 ILE P 505     -35.465 -10.221  11.155  0.00  0.00      PROA  
ATOM   1678  HD3 ILE P 505     -36.993 -10.868  10.536  0.00  0.00      PROA  
ATOM   1679  C   ILE P 505     -39.344  -9.239  12.701  0.00  0.00      PROA  
ATOM   1680  O   ILE P 505     -39.800 -10.099  11.974  0.00  0.00      PROA  
ATOM   1681  N   VAL P 506     -40.116  -8.455  13.518  0.00  0.00      PROA  
ATOM   1682  HN  VAL P 506     -39.691  -7.791  14.127  0.00  0.00      PROA  
ATOM   1683  CA  VAL P 506     -41.625  -8.604  13.555  0.00  0.00      PROA  
ATOM   1684  HA  VAL P 506     -41.849  -9.640  13.347  0.00  0.00      PROA  
ATOM   1685  CB  VAL P 506     -42.231  -8.275  14.946  0.00  0.00      PROA  
ATOM   1686  HB  VAL P 506     -41.778  -7.299  15.221  0.00  0.00      PROA  
ATOM   1687  CG1 VAL P 506     -43.732  -8.160  14.876  0.00  0.00      PROA  
ATOM   1688 HG11 VAL P 506     -44.164  -7.931  15.873  0.00  0.00      PROA  
ATOM   1689 HG12 VAL P 506     -44.216  -8.998  14.330  0.00  0.00      PROA  
ATOM   1690 HG13 VAL P 506     -44.074  -7.209  14.414  0.00  0.00      PROA  
ATOM   1691  CG2 VAL P 506     -41.711  -9.312  16.042  0.00  0.00      PROA  
ATOM   1692 HG21 VAL P 506     -41.878 -10.372  15.755  0.00  0.00      PROA  
ATOM   1693 HG22 VAL P 506     -42.216  -9.114  17.012  0.00  0.00      PROA  
ATOM   1694 HG23 VAL P 506     -40.666  -9.158  16.387  0.00  0.00      PROA  
ATOM   1695  C   VAL P 506     -42.175  -7.861  12.366  0.00  0.00      PROA  
ATOM   1696  O   VAL P 506     -43.045  -8.391  11.709  0.00  0.00      PROA  
ATOM   1697  N   GLY P 507     -41.546  -6.735  12.035  0.00  0.00      PROA  
ATOM   1698  HN  GLY P 507     -40.958  -6.350  12.742  0.00  0.00      PROA  
ATOM   1699  CA  GLY P 507     -41.959  -5.715  11.091  0.00  0.00      PROA  
ATOM   1700  HA1 GLY P 507     -41.380  -4.814  11.229  0.00  0.00      PROA  
ATOM   1701  HA2 GLY P 507     -43.010  -5.570  11.292  0.00  0.00      PROA  
ATOM   1702  C   GLY P 507     -41.666  -6.187   9.759  0.00  0.00      PROA  
ATOM   1703  O   GLY P 507     -42.368  -5.864   8.803  0.00  0.00      PROA  
ATOM   1704  N   ARG P 508     -40.598  -7.050   9.678  0.00  0.00      PROA  
ATOM   1705  HN  ARG P 508     -40.157  -7.409  10.497  0.00  0.00      PROA  
ATOM   1706  CA  ARG P 508     -40.298  -7.793   8.442  0.00  0.00      PROA  
ATOM   1707  HA  ARG P 508     -40.093  -7.060   7.676  0.00  0.00      PROA  
ATOM   1708  CB  ARG P 508     -39.047  -8.768   8.826  0.00  0.00      PROA  
ATOM   1709  HB1 ARG P 508     -39.428  -9.316   9.715  0.00  0.00      PROA  
ATOM   1710  HB2 ARG P 508     -38.140  -8.179   9.079  0.00  0.00      PROA  
ATOM   1711  CG  ARG P 508     -38.646  -9.815   7.763  0.00  0.00      PROA  
ATOM   1712  HG1 ARG P 508     -39.570 -10.175   7.261  0.00  0.00      PROA  
ATOM   1713  HG2 ARG P 508     -38.211 -10.671   8.322  0.00  0.00      PROA  
ATOM   1714  CD  ARG P 508     -37.613  -9.359   6.644  0.00  0.00      PROA  
ATOM   1715  HD1 ARG P 508     -37.959  -8.440   6.123  0.00  0.00      PROA  
ATOM   1716  HD2 ARG P 508     -37.406 -10.069   5.814  0.00  0.00      PROA  
ATOM   1717  NE  ARG P 508     -36.341  -9.093   7.292  0.00  0.00      PROA  
ATOM   1718  HE  ARG P 508     -35.835  -9.880   7.644  0.00  0.00      PROA  
ATOM   1719  CZ  ARG P 508     -35.521  -8.161   7.007  0.00  0.00      PROA  
ATOM   1720  NH1 ARG P 508     -35.967  -7.023   6.582  0.00  0.00      PROA  
ATOM   1721 HH11 ARG P 508     -36.925  -6.865   6.345  0.00  0.00      PROA  
ATOM   1722 HH12 ARG P 508     -35.252  -6.414   6.238  0.00  0.00      PROA  
ATOM   1723  NH2 ARG P 508     -34.279  -8.390   7.069  0.00  0.00      PROA  
ATOM   1724 HH21 ARG P 508     -33.674  -7.630   6.834  0.00  0.00      PROA  
ATOM   1725 HH22 ARG P 508     -33.949  -9.305   7.303  0.00  0.00      PROA  
ATOM   1726  C   ARG P 508     -41.457  -8.599   7.940  0.00  0.00      PROA  
ATOM   1727  O   ARG P 508     -41.690  -8.559   6.742  0.00  0.00      PROA  
ATOM   1728  N   VAL P 509     -42.125  -9.424   8.823  0.00  0.00      PROA  
ATOM   1729  HN  VAL P 509     -42.027  -9.313   9.808  0.00  0.00      PROA  
ATOM   1730  CA  VAL P 509     -43.154 -10.335   8.402  0.00  0.00      PROA  
ATOM   1731  HA  VAL P 509     -42.702 -10.980   7.664  0.00  0.00      PROA  
ATOM   1732  CB  VAL P 509     -43.728 -11.139   9.544  0.00  0.00      PROA  
ATOM   1733  HB  VAL P 509     -43.989 -10.411  10.342  0.00  0.00      PROA  
ATOM   1734  CG1 VAL P 509     -44.909 -11.960   9.249  0.00  0.00      PROA  
ATOM   1735 HG11 VAL P 509     -44.953 -12.597  10.158  0.00  0.00      PROA  
ATOM   1736 HG12 VAL P 509     -44.807 -12.730   8.454  0.00  0.00      PROA  
ATOM   1737 HG13 VAL P 509     -45.806 -11.313   9.150  0.00  0.00      PROA  
ATOM   1738  CG2 VAL P 509     -42.632 -12.122  10.072  0.00  0.00      PROA  
ATOM   1739 HG21 VAL P 509     -41.804 -11.554  10.548  0.00  0.00      PROA  
ATOM   1740 HG22 VAL P 509     -42.284 -12.779   9.247  0.00  0.00      PROA  
ATOM   1741 HG23 VAL P 509     -43.113 -12.726  10.871  0.00  0.00      PROA  
ATOM   1742  C   VAL P 509     -44.284  -9.524   7.851  0.00  0.00      PROA  
ATOM   1743  O   VAL P 509     -44.841  -9.852   6.816  0.00  0.00      PROA  
ATOM   1744  N   TRP P 510     -44.795  -8.426   8.536  0.00  0.00      PROA  
ATOM   1745  HN  TRP P 510     -44.341  -8.177   9.388  0.00  0.00      PROA  
ATOM   1746  CA  TRP P 510     -45.872  -7.616   8.070  0.00  0.00      PROA  
ATOM   1747  HA  TRP P 510     -46.780  -8.185   7.934  0.00  0.00      PROA  
ATOM   1748  CB  TRP P 510     -46.282  -6.567   9.187  0.00  0.00      PROA  
ATOM   1749  HB1 TRP P 510     -46.929  -5.717   8.880  0.00  0.00      PROA  
ATOM   1750  HB2 TRP P 510     -45.318  -6.152   9.551  0.00  0.00      PROA  
ATOM   1751  CG  TRP P 510     -46.906  -7.127  10.503  0.00  0.00      PROA  
ATOM   1752  CD1 TRP P 510     -46.419  -7.232  11.807  0.00  0.00      PROA  
ATOM   1753  HD1 TRP P 510     -45.489  -6.741  12.055  0.00  0.00      PROA  
ATOM   1754  NE1 TRP P 510     -47.327  -7.831  12.574  0.00  0.00      PROA  
ATOM   1755  HE1 TRP P 510     -47.304  -8.012  13.533  0.00  0.00      PROA  
ATOM   1756  CE2 TRP P 510     -48.439  -8.094  11.848  0.00  0.00      PROA  
ATOM   1757  CD2 TRP P 510     -48.208  -7.774  10.465  0.00  0.00      PROA  
ATOM   1758  CE3 TRP P 510     -49.182  -7.922   9.474  0.00  0.00      PROA  
ATOM   1759  HE3 TRP P 510     -49.066  -7.509   8.483  0.00  0.00      PROA  
ATOM   1760  CZ3 TRP P 510     -50.411  -8.479   9.842  0.00  0.00      PROA  
ATOM   1761  HZ3 TRP P 510     -51.203  -8.538   9.111  0.00  0.00      PROA  
ATOM   1762  CZ2 TRP P 510     -49.682  -8.632  12.247  0.00  0.00      PROA  
ATOM   1763  HZ2 TRP P 510     -49.913  -8.919  13.262  0.00  0.00      PROA  
ATOM   1764  CH2 TRP P 510     -50.626  -8.827  11.197  0.00  0.00      PROA  
ATOM   1765  HH2 TRP P 510     -51.639  -9.125  11.422  0.00  0.00      PROA  
ATOM   1766  C   TRP P 510     -45.495  -6.916   6.785  0.00  0.00      PROA  
ATOM   1767  O   TRP P 510     -46.272  -6.797   5.847  0.00  0.00      PROA  
ATOM   1768  N   ILE P 511     -44.256  -6.449   6.730  0.00  0.00      PROA  
ATOM   1769  HN  ILE P 511     -43.677  -6.344   7.535  0.00  0.00      PROA  
ATOM   1770  CA  ILE P 511     -43.833  -5.893   5.443  0.00  0.00      PROA  
ATOM   1771  HA  ILE P 511     -44.602  -5.195   5.147  0.00  0.00      PROA  
ATOM   1772  CB  ILE P 511     -42.492  -5.156   5.592  0.00  0.00      PROA  
ATOM   1773  HB  ILE P 511     -41.788  -5.872   6.069  0.00  0.00      PROA  
ATOM   1774  CG2 ILE P 511     -41.892  -4.812   4.161  0.00  0.00      PROA  
ATOM   1775 HG21 ILE P 511     -41.821  -5.662   3.449  0.00  0.00      PROA  
ATOM   1776 HG22 ILE P 511     -40.964  -4.209   4.072  0.00  0.00      PROA  
ATOM   1777 HG23 ILE P 511     -42.597  -4.079   3.713  0.00  0.00      PROA  
ATOM   1778  CG1 ILE P 511     -42.686  -3.869   6.392  0.00  0.00      PROA  
ATOM   1779 HG11 ILE P 511     -43.393  -3.936   7.247  0.00  0.00      PROA  
ATOM   1780 HG12 ILE P 511     -43.146  -3.134   5.698  0.00  0.00      PROA  
ATOM   1781  CD  ILE P 511     -41.414  -3.261   6.851  0.00  0.00      PROA  
ATOM   1782  HD1 ILE P 511     -41.693  -2.270   7.268  0.00  0.00      PROA  
ATOM   1783  HD2 ILE P 511     -40.659  -3.219   6.037  0.00  0.00      PROA  
ATOM   1784  HD3 ILE P 511     -41.034  -3.926   7.656  0.00  0.00      PROA  
ATOM   1785  C   ILE P 511     -43.817  -7.007   4.379  0.00  0.00      PROA  
ATOM   1786  O   ILE P 511     -44.313  -6.781   3.261  0.00  0.00      PROA  
ATOM   1787  N   GLY P 512     -43.530  -8.300   4.682  0.00  0.00      PROA  
ATOM   1788  HN  GLY P 512     -43.105  -8.533   5.553  0.00  0.00      PROA  
ATOM   1789  CA  GLY P 512     -43.650  -9.395   3.695  0.00  0.00      PROA  
ATOM   1790  HA1 GLY P 512     -43.407 -10.290   4.248  0.00  0.00      PROA  
ATOM   1791  HA2 GLY P 512     -43.004  -9.336   2.831  0.00  0.00      PROA  
ATOM   1792  C   GLY P 512     -45.020  -9.736   3.281  0.00  0.00      PROA  
ATOM   1793  O   GLY P 512     -45.216 -10.003   2.073  0.00  0.00      PROA  
ATOM   1794  N   PHE P 513     -46.088  -9.796   4.169  0.00  0.00      PROA  
ATOM   1795  HN  PHE P 513     -45.865  -9.692   5.135  0.00  0.00      PROA  
ATOM   1796  CA  PHE P 513     -47.472  -9.990   3.825  0.00  0.00      PROA  
ATOM   1797  HA  PHE P 513     -47.453 -10.903   3.248  0.00  0.00      PROA  
ATOM   1798  CB  PHE P 513     -48.457 -10.078   5.045  0.00  0.00      PROA  
ATOM   1799  HB1 PHE P 513     -49.483  -9.761   4.760  0.00  0.00      PROA  
ATOM   1800  HB2 PHE P 513     -48.170  -9.394   5.872  0.00  0.00      PROA  
ATOM   1801  CG  PHE P 513     -48.516 -11.513   5.499  0.00  0.00      PROA  
ATOM   1802  CD1 PHE P 513     -48.028 -11.828   6.816  0.00  0.00      PROA  
ATOM   1803  HD1 PHE P 513     -47.609 -11.012   7.386  0.00  0.00      PROA  
ATOM   1804  CE1 PHE P 513     -48.099 -13.128   7.308  0.00  0.00      PROA  
ATOM   1805  HE1 PHE P 513     -47.675 -13.446   8.249  0.00  0.00      PROA  
ATOM   1806  CZ  PHE P 513     -48.649 -14.129   6.428  0.00  0.00      PROA  
ATOM   1807  HZ  PHE P 513     -48.654 -15.153   6.769  0.00  0.00      PROA  
ATOM   1808  CD2 PHE P 513     -49.129 -12.511   4.788  0.00  0.00      PROA  
ATOM   1809  HD2 PHE P 513     -49.517 -12.217   3.824  0.00  0.00      PROA  
ATOM   1810  CE2 PHE P 513     -49.308 -13.780   5.256  0.00  0.00      PROA  
ATOM   1811  HE2 PHE P 513     -49.681 -14.538   4.583  0.00  0.00      PROA  
ATOM   1812  C   PHE P 513     -47.968  -8.929   2.859  0.00  0.00      PROA  
ATOM   1813  O   PHE P 513     -48.616  -9.268   1.864  0.00  0.00      PROA  
ATOM   1814  N   TRP P 514     -47.656  -7.667   3.131  0.00  0.00      PROA  
ATOM   1815  HN  TRP P 514     -47.206  -7.452   3.994  0.00  0.00      PROA  
ATOM   1816  CA  TRP P 514     -48.157  -6.563   2.323  0.00  0.00      PROA  
ATOM   1817  HA  TRP P 514     -49.232  -6.596   2.230  0.00  0.00      PROA  
ATOM   1818  CB  TRP P 514     -47.832  -5.206   3.016  0.00  0.00      PROA  
ATOM   1819  HB1 TRP P 514     -47.782  -4.356   2.303  0.00  0.00      PROA  
ATOM   1820  HB2 TRP P 514     -46.858  -5.193   3.550  0.00  0.00      PROA  
ATOM   1821  CG  TRP P 514     -48.809  -4.838   4.049  0.00  0.00      PROA  
ATOM   1822  CD1 TRP P 514     -48.748  -4.691   5.393  0.00  0.00      PROA  
ATOM   1823  HD1 TRP P 514     -47.875  -4.891   5.996  0.00  0.00      PROA  
ATOM   1824  NE1 TRP P 514     -49.898  -4.186   5.912  0.00  0.00      PROA  
ATOM   1825  HE1 TRP P 514     -50.122  -3.852   6.801  0.00  0.00      PROA  
ATOM   1826  CE2 TRP P 514     -50.795  -4.107   4.966  0.00  0.00      PROA  
ATOM   1827  CD2 TRP P 514     -50.213  -4.538   3.726  0.00  0.00      PROA  
ATOM   1828  CE3 TRP P 514     -50.947  -4.665   2.586  0.00  0.00      PROA  
ATOM   1829  HE3 TRP P 514     -50.494  -5.052   1.685  0.00  0.00      PROA  
ATOM   1830  CZ3 TRP P 514     -52.315  -4.386   2.640  0.00  0.00      PROA  
ATOM   1831  HZ3 TRP P 514     -52.890  -4.441   1.728  0.00  0.00      PROA  
ATOM   1832  CZ2 TRP P 514     -52.088  -3.661   4.986  0.00  0.00      PROA  
ATOM   1833  HZ2 TRP P 514     -52.486  -3.103   5.821  0.00  0.00      PROA  
ATOM   1834  CH2 TRP P 514     -52.837  -3.769   3.791  0.00  0.00      PROA  
ATOM   1835  HH2 TRP P 514     -53.876  -3.479   3.826  0.00  0.00      PROA  
ATOM   1836  C   TRP P 514     -47.478  -6.640   0.932  0.00  0.00      PROA  
ATOM   1837  O   TRP P 514     -48.139  -6.486  -0.057  0.00  0.00      PROA  
ATOM   1838  N   LEU P 515     -46.138  -7.011   0.935  0.00  0.00      PROA  
ATOM   1839  HN  LEU P 515     -45.616  -7.010   1.784  0.00  0.00      PROA  
ATOM   1840  CA  LEU P 515     -45.379  -7.284  -0.250  0.00  0.00      PROA  
ATOM   1841  HA  LEU P 515     -45.451  -6.414  -0.886  0.00  0.00      PROA  
ATOM   1842  CB  LEU P 515     -43.874  -7.613   0.141  0.00  0.00      PROA  
ATOM   1843  HB1 LEU P 515     -43.792  -8.543   0.743  0.00  0.00      PROA  
ATOM   1844  HB2 LEU P 515     -43.477  -6.720   0.669  0.00  0.00      PROA  
ATOM   1845  CG  LEU P 515     -42.925  -7.844  -1.082  0.00  0.00      PROA  
ATOM   1846  HG  LEU P 515     -43.365  -8.704  -1.631  0.00  0.00      PROA  
ATOM   1847  CD1 LEU P 515     -42.821  -6.513  -1.885  0.00  0.00      PROA  
ATOM   1848 HD11 LEU P 515     -42.556  -5.703  -1.172  0.00  0.00      PROA  
ATOM   1849 HD12 LEU P 515     -43.699  -6.171  -2.474  0.00  0.00      PROA  
ATOM   1850 HD13 LEU P 515     -41.941  -6.619  -2.555  0.00  0.00      PROA  
ATOM   1851  CD2 LEU P 515     -41.489  -8.337  -0.653  0.00  0.00      PROA  
ATOM   1852 HD21 LEU P 515     -41.678  -9.228  -0.017  0.00  0.00      PROA  
ATOM   1853 HD22 LEU P 515     -40.889  -7.607  -0.068  0.00  0.00      PROA  
ATOM   1854 HD23 LEU P 515     -40.821  -8.668  -1.476  0.00  0.00      PROA  
ATOM   1855  C   LEU P 515     -45.927  -8.435  -1.105  0.00  0.00      PROA  
ATOM   1856  O   LEU P 515     -45.975  -8.463  -2.339  0.00  0.00      PROA  
ATOM   1857  N   ILE P 516     -46.402  -9.510  -0.460  0.00  0.00      PROA  
ATOM   1858  HN  ILE P 516     -46.229  -9.686   0.506  0.00  0.00      PROA  
ATOM   1859  CA  ILE P 516     -47.120 -10.628  -1.182  0.00  0.00      PROA  
ATOM   1860  HA  ILE P 516     -46.557 -10.992  -2.028  0.00  0.00      PROA  
ATOM   1861  CB  ILE P 516     -47.410 -11.932  -0.350  0.00  0.00      PROA  
ATOM   1862  HB  ILE P 516     -48.167 -11.697   0.428  0.00  0.00      PROA  
ATOM   1863  CG2 ILE P 516     -48.062 -12.878  -1.333  0.00  0.00      PROA  
ATOM   1864 HG21 ILE P 516     -47.514 -13.200  -2.245  0.00  0.00      PROA  
ATOM   1865 HG22 ILE P 516     -49.051 -12.476  -1.638  0.00  0.00      PROA  
ATOM   1866 HG23 ILE P 516     -48.136 -13.870  -0.839  0.00  0.00      PROA  
ATOM   1867  CG1 ILE P 516     -46.180 -12.612   0.330  0.00  0.00      PROA  
ATOM   1868 HG11 ILE P 516     -45.490 -11.851   0.754  0.00  0.00      PROA  
ATOM   1869 HG12 ILE P 516     -45.568 -13.154  -0.423  0.00  0.00      PROA  
ATOM   1870  CD  ILE P 516     -46.476 -13.575   1.490  0.00  0.00      PROA  
ATOM   1871  HD1 ILE P 516     -45.584 -14.008   1.992  0.00  0.00      PROA  
ATOM   1872  HD2 ILE P 516     -47.034 -14.475   1.154  0.00  0.00      PROA  
ATOM   1873  HD3 ILE P 516     -47.142 -13.047   2.205  0.00  0.00      PROA  
ATOM   1874  C   ILE P 516     -48.444 -10.135  -1.760  0.00  0.00      PROA  
ATOM   1875  O   ILE P 516     -48.692 -10.381  -2.998  0.00  0.00      PROA  
ATOM   1876  N   LEU P 517     -49.214  -9.359  -0.951  0.00  0.00      PROA  
ATOM   1877  HN  LEU P 517     -48.995  -9.354   0.022  0.00  0.00      PROA  
ATOM   1878  CA  LEU P 517     -50.476  -8.854  -1.394  0.00  0.00      PROA  
ATOM   1879  HA  LEU P 517     -51.040  -9.691  -1.777  0.00  0.00      PROA  
ATOM   1880  CB  LEU P 517     -51.161  -8.210  -0.159  0.00  0.00      PROA  
ATOM   1881  HB1 LEU P 517     -51.951  -7.482  -0.442  0.00  0.00      PROA  
ATOM   1882  HB2 LEU P 517     -50.289  -7.759   0.361  0.00  0.00      PROA  
ATOM   1883  CG  LEU P 517     -51.914  -9.135   0.829  0.00  0.00      PROA  
ATOM   1884  HG  LEU P 517     -51.259  -9.932   1.240  0.00  0.00      PROA  
ATOM   1885  CD1 LEU P 517     -52.441  -8.392   2.112  0.00  0.00      PROA  
ATOM   1886 HD11 LEU P 517     -53.157  -7.585   1.848  0.00  0.00      PROA  
ATOM   1887 HD12 LEU P 517     -51.569  -7.888   2.582  0.00  0.00      PROA  
ATOM   1888 HD13 LEU P 517     -52.911  -9.163   2.759  0.00  0.00      PROA  
ATOM   1889  CD2 LEU P 517     -52.994  -9.944   0.142  0.00  0.00      PROA  
ATOM   1890 HD21 LEU P 517     -53.763  -9.312  -0.350  0.00  0.00      PROA  
ATOM   1891 HD22 LEU P 517     -53.448 -10.697   0.821  0.00  0.00      PROA  
ATOM   1892 HD23 LEU P 517     -52.540 -10.532  -0.685  0.00  0.00      PROA  
ATOM   1893  C   LEU P 517     -50.390  -7.801  -2.583  0.00  0.00      PROA  
ATOM   1894  O   LEU P 517     -51.163  -7.912  -3.521  0.00  0.00      PROA  
ATOM   1895  N   LEU P 518     -49.316  -7.019  -2.598  0.00  0.00      PROA  
ATOM   1896  HN  LEU P 518     -48.789  -7.010  -1.752  0.00  0.00      PROA  
ATOM   1897  CA  LEU P 518     -48.881  -6.248  -3.744  0.00  0.00      PROA  
ATOM   1898  HA  LEU P 518     -49.717  -5.635  -4.048  0.00  0.00      PROA  
ATOM   1899  CB  LEU P 518     -47.741  -5.394  -3.264  0.00  0.00      PROA  
ATOM   1900  HB1 LEU P 518     -46.918  -6.059  -2.924  0.00  0.00      PROA  
ATOM   1901  HB2 LEU P 518     -47.974  -4.756  -2.385  0.00  0.00      PROA  
ATOM   1902  CG  LEU P 518     -47.064  -4.385  -4.303  0.00  0.00      PROA  
ATOM   1903  HG  LEU P 518     -46.695  -4.857  -5.238  0.00  0.00      PROA  
ATOM   1904  CD1 LEU P 518     -48.020  -3.244  -4.732  0.00  0.00      PROA  
ATOM   1905 HD11 LEU P 518     -47.527  -2.705  -5.569  0.00  0.00      PROA  
ATOM   1906 HD12 LEU P 518     -48.245  -2.556  -3.889  0.00  0.00      PROA  
ATOM   1907 HD13 LEU P 518     -48.952  -3.631  -5.195  0.00  0.00      PROA  
ATOM   1908  CD2 LEU P 518     -45.648  -3.847  -3.826  0.00  0.00      PROA  
ATOM   1909 HD21 LEU P 518     -45.377  -3.001  -4.493  0.00  0.00      PROA  
ATOM   1910 HD22 LEU P 518     -44.979  -4.735  -3.834  0.00  0.00      PROA  
ATOM   1911 HD23 LEU P 518     -45.767  -3.402  -2.816  0.00  0.00      PROA  
ATOM   1912  C   LEU P 518     -48.546  -6.981  -5.012  0.00  0.00      PROA  
ATOM   1913  O   LEU P 518     -49.011  -6.694  -6.123  0.00  0.00      PROA  
ATOM   1914  N   VAL P 519     -47.811  -8.159  -4.907  0.00  0.00      PROA  
ATOM   1915  HN  VAL P 519     -47.461  -8.508  -4.041  0.00  0.00      PROA  
ATOM   1916  CA  VAL P 519     -47.611  -9.069  -6.072  0.00  0.00      PROA  
ATOM   1917  HA  VAL P 519     -47.297  -8.460  -6.907  0.00  0.00      PROA  
ATOM   1918  CB  VAL P 519     -46.590 -10.133  -5.735  0.00  0.00      PROA  
ATOM   1919  HB  VAL P 519     -46.929 -10.716  -4.852  0.00  0.00      PROA  
ATOM   1920  CG1 VAL P 519     -46.658 -11.178  -6.814  0.00  0.00      PROA  
ATOM   1921 HG11 VAL P 519     -45.857 -11.900  -6.549  0.00  0.00      PROA  
ATOM   1922 HG12 VAL P 519     -46.409 -10.882  -7.856  0.00  0.00      PROA  
ATOM   1923 HG13 VAL P 519     -47.673 -11.594  -6.993  0.00  0.00      PROA  
ATOM   1924  CG2 VAL P 519     -45.246  -9.427  -5.639  0.00  0.00      PROA  
ATOM   1925 HG21 VAL P 519     -44.488 -10.234  -5.734  0.00  0.00      PROA  
ATOM   1926 HG22 VAL P 519     -45.062  -8.874  -4.693  0.00  0.00      PROA  
ATOM   1927 HG23 VAL P 519     -45.074  -8.741  -6.496  0.00  0.00      PROA  
ATOM   1928  C   VAL P 519     -48.968  -9.618  -6.525  0.00  0.00      PROA  
ATOM   1929  O   VAL P 519     -49.322  -9.615  -7.692  0.00  0.00      PROA  
ATOM   1930  N   VAL P 520     -49.816  -9.975  -5.582  0.00  0.00      PROA  
ATOM   1931  HN  VAL P 520     -49.615  -9.987  -4.606  0.00  0.00      PROA  
ATOM   1932  CA  VAL P 520     -51.180 -10.434  -5.850  0.00  0.00      PROA  
ATOM   1933  HA  VAL P 520     -51.258 -11.355  -6.410  0.00  0.00      PROA  
ATOM   1934  CB  VAL P 520     -51.934 -10.828  -4.559  0.00  0.00      PROA  
ATOM   1935  HB  VAL P 520     -51.813 -10.087  -3.739  0.00  0.00      PROA  
ATOM   1936  CG1 VAL P 520     -53.462 -10.994  -4.823  0.00  0.00      PROA  
ATOM   1937 HG11 VAL P 520     -53.996 -10.025  -4.721  0.00  0.00      PROA  
ATOM   1938 HG12 VAL P 520     -53.893 -11.685  -4.067  0.00  0.00      PROA  
ATOM   1939 HG13 VAL P 520     -53.573 -11.409  -5.848  0.00  0.00      PROA  
ATOM   1940  CG2 VAL P 520     -51.366 -12.101  -4.006  0.00  0.00      PROA  
ATOM   1941 HG21 VAL P 520     -50.305 -11.912  -3.735  0.00  0.00      PROA  
ATOM   1942 HG22 VAL P 520     -51.422 -12.995  -4.663  0.00  0.00      PROA  
ATOM   1943 HG23 VAL P 520     -51.867 -12.312  -3.037  0.00  0.00      PROA  
ATOM   1944  C   VAL P 520     -51.969  -9.371  -6.554  0.00  0.00      PROA  
ATOM   1945  O   VAL P 520     -52.475  -9.654  -7.665  0.00  0.00      PROA  
ATOM   1946  N   LEU P 521     -52.069  -8.145  -6.078  0.00  0.00      PROA  
ATOM   1947  HN  LEU P 521     -51.663  -7.985  -5.182  0.00  0.00      PROA  
ATOM   1948  CA  LEU P 521     -52.757  -7.060  -6.772  0.00  0.00      PROA  
ATOM   1949  HA  LEU P 521     -53.797  -7.349  -6.822  0.00  0.00      PROA  
ATOM   1950  CB  LEU P 521     -52.645  -5.774  -5.978  0.00  0.00      PROA  
ATOM   1951  HB1 LEU P 521     -51.586  -5.441  -5.953  0.00  0.00      PROA  
ATOM   1952  HB2 LEU P 521     -52.894  -6.150  -4.963  0.00  0.00      PROA  
ATOM   1953  CG  LEU P 521     -53.626  -4.609  -6.262  0.00  0.00      PROA  
ATOM   1954  HG  LEU P 521     -54.500  -5.010  -6.819  0.00  0.00      PROA  
ATOM   1955  CD1 LEU P 521     -53.945  -3.853  -4.990  0.00  0.00      PROA  
ATOM   1956 HD11 LEU P 521     -54.531  -2.935  -5.212  0.00  0.00      PROA  
ATOM   1957 HD12 LEU P 521     -53.045  -3.428  -4.497  0.00  0.00      PROA  
ATOM   1958 HD13 LEU P 521     -54.585  -4.459  -4.313  0.00  0.00      PROA  
ATOM   1959  CD2 LEU P 521     -53.057  -3.504  -7.237  0.00  0.00      PROA  
ATOM   1960 HD21 LEU P 521     -53.936  -2.905  -7.559  0.00  0.00      PROA  
ATOM   1961 HD22 LEU P 521     -52.652  -3.975  -8.158  0.00  0.00      PROA  
ATOM   1962 HD23 LEU P 521     -52.231  -2.897  -6.809  0.00  0.00      PROA  
ATOM   1963  C   LEU P 521     -52.237  -6.780  -8.173  0.00  0.00      PROA  
ATOM   1964  O   LEU P 521     -52.984  -6.632  -9.148  0.00  0.00      PROA  
ATOM   1965  N   VAL P 522     -50.869  -6.715  -8.315  0.00  0.00      PROA  
ATOM   1966  HN  VAL P 522     -50.214  -6.916  -7.592  0.00  0.00      PROA  
ATOM   1967  CA  VAL P 522     -50.174  -6.382  -9.571  0.00  0.00      PROA  
ATOM   1968  HA  VAL P 522     -50.648  -5.511 -10.000  0.00  0.00      PROA  
ATOM   1969  CB  VAL P 522     -48.695  -6.161  -9.263  0.00  0.00      PROA  
ATOM   1970  HB  VAL P 522     -48.191  -6.883  -8.586  0.00  0.00      PROA  
ATOM   1971  CG1 VAL P 522     -47.732  -6.053 -10.427  0.00  0.00      PROA  
ATOM   1972 HG11 VAL P 522     -46.724  -5.677 -10.152  0.00  0.00      PROA  
ATOM   1973 HG12 VAL P 522     -48.092  -5.347 -11.206  0.00  0.00      PROA  
ATOM   1974 HG13 VAL P 522     -47.478  -7.038 -10.874  0.00  0.00      PROA  
ATOM   1975  CG2 VAL P 522     -48.723  -4.734  -8.541  0.00  0.00      PROA  
ATOM   1976 HG21 VAL P 522     -49.312  -4.824  -7.604  0.00  0.00      PROA  
ATOM   1977 HG22 VAL P 522     -49.222  -3.979  -9.186  0.00  0.00      PROA  
ATOM   1978 HG23 VAL P 522     -47.706  -4.443  -8.202  0.00  0.00      PROA  
ATOM   1979  C   VAL P 522     -50.330  -7.466 -10.545  0.00  0.00      PROA  
ATOM   1980  O   VAL P 522     -50.519  -7.211 -11.713  0.00  0.00      PROA  
ATOM   1981  N   VAL P 523     -50.240  -8.715 -10.200  0.00  0.00      PROA  
ATOM   1982  HN  VAL P 523     -49.875  -8.929  -9.298  0.00  0.00      PROA  
ATOM   1983  CA  VAL P 523     -50.538  -9.885 -11.046  0.00  0.00      PROA  
ATOM   1984  HA  VAL P 523     -49.932  -9.716 -11.924  0.00  0.00      PROA  
ATOM   1985  CB  VAL P 523     -50.014 -11.169 -10.448  0.00  0.00      PROA  
ATOM   1986  HB  VAL P 523     -50.378 -11.165  -9.398  0.00  0.00      PROA  
ATOM   1987  CG1 VAL P 523     -50.482 -12.478 -11.128  0.00  0.00      PROA  
ATOM   1988 HG11 VAL P 523     -49.905 -13.344 -10.740  0.00  0.00      PROA  
ATOM   1989 HG12 VAL P 523     -50.414 -12.556 -12.234  0.00  0.00      PROA  
ATOM   1990 HG13 VAL P 523     -51.543 -12.648 -10.847  0.00  0.00      PROA  
ATOM   1991  CG2 VAL P 523     -48.461 -11.149 -10.329  0.00  0.00      PROA  
ATOM   1992 HG21 VAL P 523     -47.975 -11.599 -11.221  0.00  0.00      PROA  
ATOM   1993 HG22 VAL P 523     -48.172 -11.745  -9.437  0.00  0.00      PROA  
ATOM   1994 HG23 VAL P 523     -48.050 -10.123 -10.217  0.00  0.00      PROA  
ATOM   1995  C   VAL P 523     -52.038  -9.948 -11.498  0.00  0.00      PROA  
ATOM   1996  O   VAL P 523     -52.273 -10.019 -12.667  0.00  0.00      PROA  
ATOM   1997  N   ALA P 524     -53.029  -9.802 -10.523  0.00  0.00      PROA  
ATOM   1998  HN  ALA P 524     -52.826  -9.750  -9.548  0.00  0.00      PROA  
ATOM   1999  CA  ALA P 524     -54.467  -9.955 -10.751  0.00  0.00      PROA  
ATOM   2000  HA  ALA P 524     -54.842 -10.958 -10.893  0.00  0.00      PROA  
ATOM   2001  CB  ALA P 524     -55.056  -9.453  -9.386  0.00  0.00      PROA  
ATOM   2002  HB1 ALA P 524     -54.837 -10.127  -8.530  0.00  0.00      PROA  
ATOM   2003  HB2 ALA P 524     -56.162  -9.411  -9.487  0.00  0.00      PROA  
ATOM   2004  HB3 ALA P 524     -54.556  -8.492  -9.143  0.00  0.00      PROA  
ATOM   2005  C   ALA P 524     -54.930  -8.954 -11.776  0.00  0.00      PROA  
ATOM   2006  O   ALA P 524     -55.553  -9.317 -12.791  0.00  0.00      PROA  
ATOM   2007  N   PHE P 525     -54.499  -7.697 -11.699  0.00  0.00      PROA  
ATOM   2008  HN  PHE P 525     -53.934  -7.421 -10.925  0.00  0.00      PROA  
ATOM   2009  CA  PHE P 525     -54.882  -6.600 -12.602  0.00  0.00      PROA  
ATOM   2010  HA  PHE P 525     -55.771  -6.811 -13.177  0.00  0.00      PROA  
ATOM   2011  CB  PHE P 525     -55.014  -5.225 -11.858  0.00  0.00      PROA  
ATOM   2012  HB1 PHE P 525     -55.162  -4.366 -12.546  0.00  0.00      PROA  
ATOM   2013  HB2 PHE P 525     -54.107  -5.012 -11.254  0.00  0.00      PROA  
ATOM   2014  CG  PHE P 525     -56.171  -5.289 -10.894  0.00  0.00      PROA  
ATOM   2015  CD1 PHE P 525     -56.029  -5.337  -9.493  0.00  0.00      PROA  
ATOM   2016  HD1 PHE P 525     -55.061  -5.120  -9.065  0.00  0.00      PROA  
ATOM   2017  CE1 PHE P 525     -57.121  -5.242  -8.673  0.00  0.00      PROA  
ATOM   2018  HE1 PHE P 525     -56.898  -5.175  -7.619  0.00  0.00      PROA  
ATOM   2019  CZ  PHE P 525     -58.404  -5.329  -9.184  0.00  0.00      PROA  
ATOM   2020  HZ  PHE P 525     -59.270  -5.352  -8.539  0.00  0.00      PROA  
ATOM   2021  CD2 PHE P 525     -57.455  -5.374 -11.417  0.00  0.00      PROA  
ATOM   2022  HD2 PHE P 525     -57.532  -5.473 -12.490  0.00  0.00      PROA  
ATOM   2023  CE2 PHE P 525     -58.554  -5.421 -10.583  0.00  0.00      PROA  
ATOM   2024  HE2 PHE P 525     -59.526  -5.526 -11.042  0.00  0.00      PROA  
ATOM   2025  C   PHE P 525     -53.894  -6.429 -13.807  0.00  0.00      PROA  
ATOM   2026  O   PHE P 525     -54.122  -5.640 -14.723  0.00  0.00      PROA  
ATOM   2027  N   GLU P 526     -52.851  -7.248 -13.736  0.00  0.00      PROA  
ATOM   2028  HN  GLU P 526     -52.952  -8.075 -13.188  0.00  0.00      PROA  
ATOM   2029  CA  GLU P 526     -51.721  -7.266 -14.660  0.00  0.00      PROA  
ATOM   2030  HA  GLU P 526     -51.046  -7.990 -14.228  0.00  0.00      PROA  
ATOM   2031  CB  GLU P 526     -51.994  -8.005 -16.009  0.00  0.00      PROA  
ATOM   2032  HB1 GLU P 526     -51.055  -7.934 -16.599  0.00  0.00      PROA  
ATOM   2033  HB2 GLU P 526     -52.785  -7.523 -16.622  0.00  0.00      PROA  
ATOM   2034  CG  GLU P 526     -52.255  -9.550 -15.927  0.00  0.00      PROA  
ATOM   2035  HG1 GLU P 526     -53.036  -9.784 -15.172  0.00  0.00      PROA  
ATOM   2036  HG2 GLU P 526     -51.360  -9.999 -15.446  0.00  0.00      PROA  
ATOM   2037  CD  GLU P 526     -52.675 -10.244 -17.174  0.00  0.00      PROA  
ATOM   2038  OE1 GLU P 526     -53.351  -9.631 -18.036  0.00  0.00      PROA  
ATOM   2039  OE2 GLU P 526     -52.304 -11.430 -17.327  0.00  0.00      PROA  
ATOM   2040  C   GLU P 526     -51.048  -5.913 -14.853  0.00  0.00      PROA  
ATOM   2041  O   GLU P 526     -50.561  -5.549 -15.975  0.00  0.00      PROA  
ATOM   2042  N   GLY P 527     -50.941  -5.169 -13.748  0.00  0.00      PROA  
ATOM   2043  HN  GLY P 527     -51.112  -5.596 -12.863  0.00  0.00      PROA  
ATOM   2044  CA  GLY P 527     -50.478  -3.753 -13.668  0.00  0.00      PROA  
ATOM   2045  HA1 GLY P 527     -50.677  -3.364 -12.680  0.00  0.00      PROA  
ATOM   2046  HA2 GLY P 527     -50.926  -3.098 -14.401  0.00  0.00      PROA  
ATOM   2047  C   GLY P 527     -48.961  -3.720 -13.831  0.00  0.00      PROA  
ATOM   2048  O   GLY P 527     -48.214  -4.712 -13.660  0.00  0.00      PROA  
ATOM   2049  N   SER P 528     -48.549  -2.478 -14.139  0.00  0.00      PROA  
ATOM   2050  HN  SER P 528     -49.249  -1.793 -14.328  0.00  0.00      PROA  
ATOM   2051  CA  SER P 528     -47.224  -2.047 -14.244  0.00  0.00      PROA  
ATOM   2052  HA  SER P 528     -46.637  -2.328 -13.382  0.00  0.00      PROA  
ATOM   2053  CB  SER P 528     -46.502  -2.804 -15.361  0.00  0.00      PROA  
ATOM   2054  HB1 SER P 528     -47.176  -2.594 -16.219  0.00  0.00      PROA  
ATOM   2055  HB2 SER P 528     -46.524  -3.889 -15.123  0.00  0.00      PROA  
ATOM   2056  OG  SER P 528     -45.249  -2.266 -15.656  0.00  0.00      PROA  
ATOM   2057  HG1 SER P 528     -45.381  -1.479 -16.190  0.00  0.00      PROA  
ATOM   2058  C   SER P 528     -47.311  -0.546 -14.373  0.00  0.00      PROA  
ATOM   2059  O   SER P 528     -48.304  -0.016 -14.881  0.00  0.00      PROA  
ATOM   2060  N   PHE P 529     -46.268   0.204 -14.026  0.00  0.00      PROA  
ATOM   2061  HN  PHE P 529     -45.465  -0.232 -13.626  0.00  0.00      PROA  
ATOM   2062  CA  PHE P 529     -46.315   1.697 -13.995  0.00  0.00      PROA  
ATOM   2063  HA  PHE P 529     -46.613   2.022 -14.981  0.00  0.00      PROA  
ATOM   2064  CB  PHE P 529     -47.395   2.366 -12.968  0.00  0.00      PROA  
ATOM   2065  HB1 PHE P 529     -48.427   2.141 -13.313  0.00  0.00      PROA  
ATOM   2066  HB2 PHE P 529     -47.126   3.441 -13.045  0.00  0.00      PROA  
ATOM   2067  CG  PHE P 529     -47.196   2.037 -11.501  0.00  0.00      PROA  
ATOM   2068  CD1 PHE P 529     -47.487   0.708 -11.071  0.00  0.00      PROA  
ATOM   2069  HD1 PHE P 529     -47.879   0.001 -11.787  0.00  0.00      PROA  
ATOM   2070  CE1 PHE P 529     -47.410   0.419  -9.730  0.00  0.00      PROA  
ATOM   2071  HE1 PHE P 529     -47.768  -0.526  -9.350  0.00  0.00      PROA  
ATOM   2072  CZ  PHE P 529     -46.946   1.366  -8.759  0.00  0.00      PROA  
ATOM   2073  HZ  PHE P 529     -46.796   1.114  -7.720  0.00  0.00      PROA  
ATOM   2074  CD2 PHE P 529     -46.833   3.011 -10.624  0.00  0.00      PROA  
ATOM   2075  HD2 PHE P 529     -46.631   4.021 -10.949  0.00  0.00      PROA  
ATOM   2076  CE2 PHE P 529     -46.677   2.697  -9.280  0.00  0.00      PROA  
ATOM   2077  HE2 PHE P 529     -46.282   3.420  -8.582  0.00  0.00      PROA  
ATOM   2078  C   PHE P 529     -44.950   2.420 -13.874  0.00  0.00      PROA  
ATOM   2079  O   PHE P 529     -44.909   3.632 -14.013  0.00  0.00      PROA  
ATOM   2080  N   LEU P 530     -43.867   1.659 -13.734  0.00  0.00      PROA  
ATOM   2081  HN  LEU P 530     -43.946   0.668 -13.811  0.00  0.00      PROA  
ATOM   2082  CA  LEU P 530     -42.635   2.195 -13.289  0.00  0.00      PROA  
ATOM   2083  HA  LEU P 530     -42.637   3.269 -13.176  0.00  0.00      PROA  
ATOM   2084  CB  LEU P 530     -42.333   1.586 -11.920  0.00  0.00      PROA  
ATOM   2085  HB1 LEU P 530     -41.392   2.040 -11.543  0.00  0.00      PROA  
ATOM   2086  HB2 LEU P 530     -42.264   0.477 -11.952  0.00  0.00      PROA  
ATOM   2087  CG  LEU P 530     -43.313   1.917 -10.821  0.00  0.00      PROA  
ATOM   2088  HG  LEU P 530     -44.369   1.700 -11.089  0.00  0.00      PROA  
ATOM   2089  CD1 LEU P 530     -43.047   1.003  -9.603  0.00  0.00      PROA  
ATOM   2090 HD11 LEU P 530     -41.960   1.026  -9.378  0.00  0.00      PROA  
ATOM   2091 HD12 LEU P 530     -43.373  -0.040  -9.803  0.00  0.00      PROA  
ATOM   2092 HD13 LEU P 530     -43.574   1.279  -8.665  0.00  0.00      PROA  
ATOM   2093  CD2 LEU P 530     -43.113   3.352 -10.372  0.00  0.00      PROA  
ATOM   2094 HD21 LEU P 530     -43.323   4.062 -11.202  0.00  0.00      PROA  
ATOM   2095 HD22 LEU P 530     -42.112   3.387  -9.892  0.00  0.00      PROA  
ATOM   2096 HD23 LEU P 530     -43.882   3.606  -9.612  0.00  0.00      PROA  
ATOM   2097  C   LEU P 530     -41.530   2.002 -14.277  0.00  0.00      PROA  
ATOM   2098  O   LEU P 530     -40.390   2.165 -13.977  0.00  0.00      PROA  
ATOM   2099  N   VAL P 531     -41.758   1.620 -15.556  0.00  0.00      PROA  
ATOM   2100  HN  VAL P 531     -42.698   1.523 -15.874  0.00  0.00      PROA  
ATOM   2101  CA  VAL P 531     -40.729   1.282 -16.462  0.00  0.00      PROA  
ATOM   2102  HA  VAL P 531     -40.020   0.669 -15.926  0.00  0.00      PROA  
ATOM   2103  CB  VAL P 531     -41.361   0.401 -17.509  0.00  0.00      PROA  
ATOM   2104  HB  VAL P 531     -42.227   0.974 -17.905  0.00  0.00      PROA  
ATOM   2105  CG1 VAL P 531     -40.402   0.110 -18.770  0.00  0.00      PROA  
ATOM   2106 HG11 VAL P 531     -40.146   1.003 -19.380  0.00  0.00      PROA  
ATOM   2107 HG12 VAL P 531     -40.715  -0.692 -19.472  0.00  0.00      PROA  
ATOM   2108 HG13 VAL P 531     -39.551  -0.403 -18.273  0.00  0.00      PROA  
ATOM   2109  CG2 VAL P 531     -41.887  -0.912 -16.874  0.00  0.00      PROA  
ATOM   2110 HG21 VAL P 531     -41.121  -1.589 -16.439  0.00  0.00      PROA  
ATOM   2111 HG22 VAL P 531     -42.494  -1.438 -17.641  0.00  0.00      PROA  
ATOM   2112 HG23 VAL P 531     -42.575  -0.741 -16.018  0.00  0.00      PROA  
ATOM   2113  C   VAL P 531     -40.016   2.564 -16.977  0.00  0.00      PROA  
ATOM   2114  O   VAL P 531     -38.811   2.452 -17.238  0.00  0.00      PROA  
ATOM   2115  N   ARG P 532     -40.640   3.763 -17.022  0.00  0.00      PROA  
ATOM   2116  HN  ARG P 532     -41.602   3.879 -16.788  0.00  0.00      PROA  
ATOM   2117  CA  ARG P 532     -40.013   4.996 -17.385  0.00  0.00      PROA  
ATOM   2118  HA  ARG P 532     -39.200   4.832 -18.077  0.00  0.00      PROA  
ATOM   2119  CB  ARG P 532     -40.964   5.961 -18.158  0.00  0.00      PROA  
ATOM   2120  HB1 ARG P 532     -40.281   6.711 -18.612  0.00  0.00      PROA  
ATOM   2121  HB2 ARG P 532     -41.713   6.430 -17.486  0.00  0.00      PROA  
ATOM   2122  CG  ARG P 532     -41.728   5.380 -19.331  0.00  0.00      PROA  
ATOM   2123  HG1 ARG P 532     -42.403   6.093 -19.850  0.00  0.00      PROA  
ATOM   2124  HG2 ARG P 532     -42.384   4.623 -18.851  0.00  0.00      PROA  
ATOM   2125  CD  ARG P 532     -40.887   4.581 -20.340  0.00  0.00      PROA  
ATOM   2126  HD1 ARG P 532     -41.485   4.262 -21.220  0.00  0.00      PROA  
ATOM   2127  HD2 ARG P 532     -40.637   3.622 -19.838  0.00  0.00      PROA  
ATOM   2128  NE  ARG P 532     -39.732   5.441 -20.799  0.00  0.00      PROA  
ATOM   2129  HE  ARG P 532     -38.821   5.121 -20.540  0.00  0.00      PROA  
ATOM   2130  CZ  ARG P 532     -39.882   6.513 -21.544  0.00  0.00      PROA  
ATOM   2131  NH1 ARG P 532     -41.012   7.008 -21.911  0.00  0.00      PROA  
ATOM   2132 HH11 ARG P 532     -41.861   6.503 -21.753  0.00  0.00      PROA  
ATOM   2133 HH12 ARG P 532     -40.988   7.790 -22.534  0.00  0.00      PROA  
ATOM   2134  NH2 ARG P 532     -38.772   7.036 -22.007  0.00  0.00      PROA  
ATOM   2135 HH21 ARG P 532     -37.904   6.666 -21.677  0.00  0.00      PROA  
ATOM   2136 HH22 ARG P 532     -38.874   7.840 -22.593  0.00  0.00      PROA  
ATOM   2137  C   ARG P 532     -39.340   5.756 -16.239  0.00  0.00      PROA  
ATOM   2138  O   ARG P 532     -38.829   6.861 -16.377  0.00  0.00      PROA  
ATOM   2139  N   PHE P 533     -39.277   5.093 -15.056  0.00  0.00      PROA  
ATOM   2140  HN  PHE P 533     -39.685   4.187 -14.963  0.00  0.00      PROA  
ATOM   2141  CA  PHE P 533     -38.607   5.556 -13.877  0.00  0.00      PROA  
ATOM   2142  HA  PHE P 533     -38.465   6.622 -13.977  0.00  0.00      PROA  
ATOM   2143  CB  PHE P 533     -39.414   5.203 -12.560  0.00  0.00      PROA  
ATOM   2144  HB1 PHE P 533     -38.758   5.195 -11.663  0.00  0.00      PROA  
ATOM   2145  HB2 PHE P 533     -39.714   4.139 -12.677  0.00  0.00      PROA  
ATOM   2146  CG  PHE P 533     -40.673   5.907 -12.300  0.00  0.00      PROA  
ATOM   2147  CD1 PHE P 533     -41.776   5.880 -13.247  0.00  0.00      PROA  
ATOM   2148  HD1 PHE P 533     -41.748   5.161 -14.053  0.00  0.00      PROA  
ATOM   2149  CE1 PHE P 533     -43.052   6.309 -12.888  0.00  0.00      PROA  
ATOM   2150  HE1 PHE P 533     -43.868   6.290 -13.595  0.00  0.00      PROA  
ATOM   2151  CZ  PHE P 533     -43.235   7.086 -11.721  0.00  0.00      PROA  
ATOM   2152  HZ  PHE P 533     -44.187   7.574 -11.577  0.00  0.00      PROA  
ATOM   2153  CD2 PHE P 533     -40.851   6.716 -11.114  0.00  0.00      PROA  
ATOM   2154  HD2 PHE P 533     -40.101   6.747 -10.339  0.00  0.00      PROA  
ATOM   2155  CE2 PHE P 533     -42.145   7.251 -10.883  0.00  0.00      PROA  
ATOM   2156  HE2 PHE P 533     -42.333   7.806  -9.976  0.00  0.00      PROA  
ATOM   2157  C   PHE P 533     -37.189   4.970 -13.751  0.00  0.00      PROA  
ATOM   2158  O   PHE P 533     -36.556   5.142 -12.672  0.00  0.00      PROA  
ATOM   2159  N   ILE P 534     -36.703   4.246 -14.802  0.00  0.00      PROA  
ATOM   2160  HN  ILE P 534     -37.255   4.217 -15.632  0.00  0.00      PROA  
ATOM   2161  CA  ILE P 534     -35.364   3.602 -14.814  0.00  0.00      PROA  
ATOM   2162  HA  ILE P 534     -34.855   3.726 -13.869  0.00  0.00      PROA  
ATOM   2163  CB  ILE P 534     -35.550   2.149 -15.066  0.00  0.00      PROA  
ATOM   2164  HB  ILE P 534     -35.973   1.913 -16.066  0.00  0.00      PROA  
ATOM   2165  CG2 ILE P 534     -34.117   1.503 -15.017  0.00  0.00      PROA  
ATOM   2166 HG21 ILE P 534     -33.539   1.802 -14.117  0.00  0.00      PROA  
ATOM   2167 HG22 ILE P 534     -33.674   1.951 -15.932  0.00  0.00      PROA  
ATOM   2168 HG23 ILE P 534     -34.100   0.407 -15.201  0.00  0.00      PROA  
ATOM   2169  CG1 ILE P 534     -36.448   1.445 -13.941  0.00  0.00      PROA  
ATOM   2170 HG11 ILE P 534     -36.529   0.376 -14.234  0.00  0.00      PROA  
ATOM   2171 HG12 ILE P 534     -37.466   1.884 -14.010  0.00  0.00      PROA  
ATOM   2172  CD  ILE P 534     -35.894   1.492 -12.511  0.00  0.00      PROA  
ATOM   2173  HD1 ILE P 534     -35.624   2.496 -12.120  0.00  0.00      PROA  
ATOM   2174  HD2 ILE P 534     -34.957   0.896 -12.491  0.00  0.00      PROA  
ATOM   2175  HD3 ILE P 534     -36.608   1.034 -11.793  0.00  0.00      PROA  
ATOM   2176  C   ILE P 534     -34.461   4.285 -15.838  0.00  0.00      PROA  
ATOM   2177  O   ILE P 534     -34.910   4.532 -16.954  0.00  0.00      PROA  
ATOM   2178  N   SER P 535     -33.211   4.612 -15.503  0.00  0.00      PROA  
ATOM   2179  HN  SER P 535     -32.847   4.245 -14.650  0.00  0.00      PROA  
ATOM   2180  CA  SER P 535     -32.300   5.310 -16.418  0.00  0.00      PROA  
ATOM   2181  HA  SER P 535     -32.470   4.987 -17.435  0.00  0.00      PROA  
ATOM   2182  CB  SER P 535     -32.709   6.792 -16.528  0.00  0.00      PROA  
ATOM   2183  HB1 SER P 535     -32.484   7.195 -15.517  0.00  0.00      PROA  
ATOM   2184  HB2 SER P 535     -33.780   6.947 -16.779  0.00  0.00      PROA  
ATOM   2185  OG  SER P 535     -31.970   7.381 -17.604  0.00  0.00      PROA  
ATOM   2186  HG1 SER P 535     -32.515   7.268 -18.386  0.00  0.00      PROA  
ATOM   2187  C   SER P 535     -30.836   5.029 -16.034  0.00  0.00      PROA  
ATOM   2188  O   SER P 535     -30.550   4.911 -14.839  0.00  0.00      PROA  
ATOM   2189  N   ARG P 536     -29.882   4.937 -16.924  0.00  0.00      PROA  
ATOM   2190  HN  ARG P 536     -30.171   4.969 -17.877  0.00  0.00      PROA  
ATOM   2191  CA  ARG P 536     -28.504   4.967 -16.611  0.00  0.00      PROA  
ATOM   2192  HA  ARG P 536     -28.405   4.274 -15.789  0.00  0.00      PROA  
ATOM   2193  CB  ARG P 536     -27.651   4.390 -17.814  0.00  0.00      PROA  
ATOM   2194  HB1 ARG P 536     -27.958   4.839 -18.783  0.00  0.00      PROA  
ATOM   2195  HB2 ARG P 536     -27.926   3.320 -17.938  0.00  0.00      PROA  
ATOM   2196  CG  ARG P 536     -26.176   4.330 -17.688  0.00  0.00      PROA  
ATOM   2197  HG1 ARG P 536     -25.685   5.323 -17.601  0.00  0.00      PROA  
ATOM   2198  HG2 ARG P 536     -25.781   3.821 -18.593  0.00  0.00      PROA  
ATOM   2199  CD  ARG P 536     -25.679   3.539 -16.432  0.00  0.00      PROA  
ATOM   2200  HD1 ARG P 536     -25.883   2.447 -16.449  0.00  0.00      PROA  
ATOM   2201  HD2 ARG P 536     -25.999   3.876 -15.422  0.00  0.00      PROA  
ATOM   2202  NE  ARG P 536     -24.154   3.633 -16.578  0.00  0.00      PROA  
ATOM   2203  HE  ARG P 536     -23.738   4.046 -17.388  0.00  0.00      PROA  
ATOM   2204  CZ  ARG P 536     -23.303   3.405 -15.554  0.00  0.00      PROA  
ATOM   2205  NH1 ARG P 536     -23.668   2.873 -14.396  0.00  0.00      PROA  
ATOM   2206 HH11 ARG P 536     -24.420   2.227 -14.268  0.00  0.00      PROA  
ATOM   2207 HH12 ARG P 536     -22.963   2.686 -13.712  0.00  0.00      PROA  
ATOM   2208  NH2 ARG P 536     -22.029   3.753 -15.717  0.00  0.00      PROA  
ATOM   2209 HH21 ARG P 536     -21.749   4.117 -16.606  0.00  0.00      PROA  
ATOM   2210 HH22 ARG P 536     -21.462   3.631 -14.902  0.00  0.00      PROA  
ATOM   2211  C   ARG P 536     -27.919   6.217 -16.000  0.00  0.00      PROA  
ATOM   2212  O   ARG P 536     -27.101   6.054 -15.140  0.00  0.00      PROA  
ATOM   2213  N   TYR P 537     -28.454   7.410 -16.427  0.00  0.00      PROA  
ATOM   2214  HN  TYR P 537     -29.009   7.511 -17.249  0.00  0.00      PROA  
ATOM   2215  CA  TYR P 537     -28.130   8.680 -15.812  0.00  0.00      PROA  
ATOM   2216  HA  TYR P 537     -27.074   8.765 -16.022  0.00  0.00      PROA  
ATOM   2217  CB  TYR P 537     -29.025   9.808 -16.460  0.00  0.00      PROA  
ATOM   2218  HB1 TYR P 537     -30.048   9.376 -16.492  0.00  0.00      PROA  
ATOM   2219  HB2 TYR P 537     -28.648   9.906 -17.501  0.00  0.00      PROA  
ATOM   2220  CG  TYR P 537     -29.168  11.181 -15.836  0.00  0.00      PROA  
ATOM   2221  CD1 TYR P 537     -30.305  11.684 -15.292  0.00  0.00      PROA  
ATOM   2222  HD1 TYR P 537     -31.178  11.054 -15.378  0.00  0.00      PROA  
ATOM   2223  CE1 TYR P 537     -30.294  13.014 -14.657  0.00  0.00      PROA  
ATOM   2224  HE1 TYR P 537     -31.230  13.297 -14.199  0.00  0.00      PROA  
ATOM   2225  CZ  TYR P 537     -29.173  13.853 -14.864  0.00  0.00      PROA  
ATOM   2226  OH  TYR P 537     -29.151  15.208 -14.588  0.00  0.00      PROA  
ATOM   2227  HH  TYR P 537     -28.222  15.447 -14.635  0.00  0.00      PROA  
ATOM   2228  CD2 TYR P 537     -28.066  12.042 -15.976  0.00  0.00      PROA  
ATOM   2229  HD2 TYR P 537     -27.266  11.576 -16.533  0.00  0.00      PROA  
ATOM   2230  CE2 TYR P 537     -28.030  13.314 -15.468  0.00  0.00      PROA  
ATOM   2231  HE2 TYR P 537     -27.150  13.928 -15.590  0.00  0.00      PROA  
ATOM   2232  C   TYR P 537     -28.237   8.685 -14.279  0.00  0.00      PROA  
ATOM   2233  O   TYR P 537     -27.306   9.023 -13.570  0.00  0.00      PROA  
ATOM   2234  N   THR P 538     -29.400   8.221 -13.738  0.00  0.00      PROA  
ATOM   2235  HN  THR P 538     -30.115   8.050 -14.411  0.00  0.00      PROA  
ATOM   2236  CA  THR P 538     -29.602   8.067 -12.271  0.00  0.00      PROA  
ATOM   2237  HA  THR P 538     -29.518   9.064 -11.865  0.00  0.00      PROA  
ATOM   2238  CB  THR P 538     -31.055   7.530 -12.047  0.00  0.00      PROA  
ATOM   2239  HB  THR P 538     -31.019   6.421 -12.108  0.00  0.00      PROA  
ATOM   2240  OG1 THR P 538     -32.010   8.096 -12.931  0.00  0.00      PROA  
ATOM   2241  HG1 THR P 538     -32.678   7.413 -13.029  0.00  0.00      PROA  
ATOM   2242  CG2 THR P 538     -31.581   7.928 -10.656  0.00  0.00      PROA  
ATOM   2243 HG21 THR P 538     -32.667   7.705 -10.572  0.00  0.00      PROA  
ATOM   2244 HG22 THR P 538     -31.376   9.010 -10.509  0.00  0.00      PROA  
ATOM   2245 HG23 THR P 538     -31.003   7.433  -9.847  0.00  0.00      PROA  
ATOM   2246  C   THR P 538     -28.617   7.183 -11.594  0.00  0.00      PROA  
ATOM   2247  O   THR P 538     -28.145   7.510 -10.489  0.00  0.00      PROA  
ATOM   2248  N   GLN P 539     -28.283   6.014 -12.185  0.00  0.00      PROA  
ATOM   2249  HN  GLN P 539     -28.747   5.750 -13.028  0.00  0.00      PROA  
ATOM   2250  CA  GLN P 539     -27.207   5.093 -11.857  0.00  0.00      PROA  
ATOM   2251  HA  GLN P 539     -27.496   4.826 -10.851  0.00  0.00      PROA  
ATOM   2252  CB  GLN P 539     -27.218   3.790 -12.554  0.00  0.00      PROA  
ATOM   2253  HB1 GLN P 539     -26.346   3.186 -12.222  0.00  0.00      PROA  
ATOM   2254  HB2 GLN P 539     -27.056   4.070 -13.617  0.00  0.00      PROA  
ATOM   2255  CG  GLN P 539     -28.473   2.975 -12.450  0.00  0.00      PROA  
ATOM   2256  HG1 GLN P 539     -28.309   1.882 -12.571  0.00  0.00      PROA  
ATOM   2257  HG2 GLN P 539     -29.126   3.327 -13.277  0.00  0.00      PROA  
ATOM   2258  CD  GLN P 539     -29.293   3.164 -11.204  0.00  0.00      PROA  
ATOM   2259  OE1 GLN P 539     -30.433   3.720 -11.142  0.00  0.00      PROA  
ATOM   2260  NE2 GLN P 539     -28.837   2.747 -10.016  0.00  0.00      PROA  
ATOM   2261 HE21 GLN P 539     -29.392   2.861  -9.192  0.00  0.00      PROA  
ATOM   2262 HE22 GLN P 539     -27.977   2.246 -10.109  0.00  0.00      PROA  
ATOM   2263  C   GLN P 539     -25.810   5.719 -11.738  0.00  0.00      PROA  
ATOM   2264  O   GLN P 539     -25.095   5.439 -10.746  0.00  0.00      PROA  
ATOM   2265  N   GLU P 540     -25.387   6.496 -12.687  0.00  0.00      PROA  
ATOM   2266  HN  GLU P 540     -25.911   6.660 -13.519  0.00  0.00      PROA  
ATOM   2267  CA  GLU P 540     -24.043   7.165 -12.483  0.00  0.00      PROA  
ATOM   2268  HA  GLU P 540     -23.252   6.460 -12.273  0.00  0.00      PROA  
ATOM   2269  CB  GLU P 540     -23.627   7.968 -13.719  0.00  0.00      PROA  
ATOM   2270  HB1 GLU P 540     -22.759   8.627 -13.504  0.00  0.00      PROA  
ATOM   2271  HB2 GLU P 540     -24.541   8.508 -14.045  0.00  0.00      PROA  
ATOM   2272  CG  GLU P 540     -23.368   7.013 -14.891  0.00  0.00      PROA  
ATOM   2273  HG1 GLU P 540     -24.350   6.651 -15.263  0.00  0.00      PROA  
ATOM   2274  HG2 GLU P 540     -22.724   6.181 -14.535  0.00  0.00      PROA  
ATOM   2275  CD  GLU P 540     -22.609   7.711 -16.004  0.00  0.00      PROA  
ATOM   2276  OE1 GLU P 540     -21.446   8.083 -15.810  0.00  0.00      PROA  
ATOM   2277  OE2 GLU P 540     -23.222   7.961 -17.053  0.00  0.00      PROA  
ATOM   2278  C   GLU P 540     -24.064   8.080 -11.213  0.00  0.00      PROA  
ATOM   2279  O   GLU P 540     -23.101   8.079 -10.430  0.00  0.00      PROA  
ATOM   2280  N   ILE P 541     -25.054   8.971 -10.956  0.00  0.00      PROA  
ATOM   2281  HN  ILE P 541     -25.687   9.184 -11.696  0.00  0.00      PROA  
ATOM   2282  CA  ILE P 541     -25.209   9.621  -9.620  0.00  0.00      PROA  
ATOM   2283  HA  ILE P 541     -24.325  10.223  -9.468  0.00  0.00      PROA  
ATOM   2284  CB  ILE P 541     -26.390  10.593  -9.502  0.00  0.00      PROA  
ATOM   2285  HB  ILE P 541     -27.326  10.083  -9.191  0.00  0.00      PROA  
ATOM   2286  CG2 ILE P 541     -25.913  11.641  -8.455  0.00  0.00      PROA  
ATOM   2287 HG21 ILE P 541     -25.031  12.232  -8.778  0.00  0.00      PROA  
ATOM   2288 HG22 ILE P 541     -25.707  11.202  -7.455  0.00  0.00      PROA  
ATOM   2289 HG23 ILE P 541     -26.797  12.307  -8.361  0.00  0.00      PROA  
ATOM   2290  CG1 ILE P 541     -26.678  11.210 -10.875  0.00  0.00      PROA  
ATOM   2291 HG11 ILE P 541     -26.923  10.475 -11.672  0.00  0.00      PROA  
ATOM   2292 HG12 ILE P 541     -25.814  11.812 -11.227  0.00  0.00      PROA  
ATOM   2293  CD  ILE P 541     -27.989  12.033 -10.875  0.00  0.00      PROA  
ATOM   2294  HD1 ILE P 541     -28.739  11.395 -10.361  0.00  0.00      PROA  
ATOM   2295  HD2 ILE P 541     -28.471  12.265 -11.849  0.00  0.00      PROA  
ATOM   2296  HD3 ILE P 541     -27.696  12.985 -10.383  0.00  0.00      PROA  
ATOM   2297  C   ILE P 541     -25.329   8.670  -8.441  0.00  0.00      PROA  
ATOM   2298  O   ILE P 541     -24.644   8.833  -7.443  0.00  0.00      PROA  
ATOM   2299  N   PHE P 542     -26.130   7.616  -8.501  0.00  0.00      PROA  
ATOM   2300  HN  PHE P 542     -26.671   7.505  -9.330  0.00  0.00      PROA  
ATOM   2301  CA  PHE P 542     -26.187   6.627  -7.524  0.00  0.00      PROA  
ATOM   2302  HA  PHE P 542     -26.310   7.183  -6.607  0.00  0.00      PROA  
ATOM   2303  CB  PHE P 542     -27.428   5.733  -7.783  0.00  0.00      PROA  
ATOM   2304  HB1 PHE P 542     -27.151   5.131  -8.674  0.00  0.00      PROA  
ATOM   2305  HB2 PHE P 542     -28.269   6.378  -8.117  0.00  0.00      PROA  
ATOM   2306  CG  PHE P 542     -27.738   4.863  -6.596  0.00  0.00      PROA  
ATOM   2307  CD1 PHE P 542     -28.256   3.586  -6.761  0.00  0.00      PROA  
ATOM   2308  HD1 PHE P 542     -28.181   2.995  -7.662  0.00  0.00      PROA  
ATOM   2309  CE1 PHE P 542     -28.921   2.923  -5.724  0.00  0.00      PROA  
ATOM   2310  HE1 PHE P 542     -29.343   1.959  -5.965  0.00  0.00      PROA  
ATOM   2311  CZ  PHE P 542     -28.973   3.460  -4.441  0.00  0.00      PROA  
ATOM   2312  HZ  PHE P 542     -29.467   2.916  -3.650  0.00  0.00      PROA  
ATOM   2313  CD2 PHE P 542     -27.929   5.435  -5.310  0.00  0.00      PROA  
ATOM   2314  HD2 PHE P 542     -27.671   6.468  -5.126  0.00  0.00      PROA  
ATOM   2315  CE2 PHE P 542     -28.468   4.682  -4.220  0.00  0.00      PROA  
ATOM   2316  HE2 PHE P 542     -28.498   5.219  -3.283  0.00  0.00      PROA  
ATOM   2317  C   PHE P 542     -25.007   5.678  -7.233  0.00  0.00      PROA  
ATOM   2318  O   PHE P 542     -24.578   5.487  -6.114  0.00  0.00      PROA  
ATOM   2319  N   SER P 543     -24.339   5.061  -8.214  0.00  0.00      PROA  
ATOM   2320  HN  SER P 543     -24.738   5.123  -9.126  0.00  0.00      PROA  
ATOM   2321  CA  SER P 543     -23.198   4.171  -8.086  0.00  0.00      PROA  
ATOM   2322  HA  SER P 543     -23.473   3.298  -7.513  0.00  0.00      PROA  
ATOM   2323  CB  SER P 543     -22.586   3.621  -9.428  0.00  0.00      PROA  
ATOM   2324  HB1 SER P 543     -23.216   2.808  -9.848  0.00  0.00      PROA  
ATOM   2325  HB2 SER P 543     -21.564   3.213  -9.272  0.00  0.00      PROA  
ATOM   2326  OG  SER P 543     -22.493   4.653 -10.488  0.00  0.00      PROA  
ATOM   2327  HG1 SER P 543     -23.378   4.958 -10.701  0.00  0.00      PROA  
ATOM   2328  C   SER P 543     -22.044   4.852  -7.329  0.00  0.00      PROA  
ATOM   2329  O   SER P 543     -21.472   4.322  -6.406  0.00  0.00      PROA  
ATOM   2330  N   PHE P 544     -21.850   6.145  -7.680  0.00  0.00      PROA  
ATOM   2331  HN  PHE P 544     -22.279   6.510  -8.502  0.00  0.00      PROA  
ATOM   2332  CA  PHE P 544     -20.832   7.006  -6.969  0.00  0.00      PROA  
ATOM   2333  HA  PHE P 544     -19.886   6.498  -7.089  0.00  0.00      PROA  
ATOM   2334  CB  PHE P 544     -20.895   8.407  -7.711  0.00  0.00      PROA  
ATOM   2335  HB1 PHE P 544     -21.910   8.793  -7.478  0.00  0.00      PROA  
ATOM   2336  HB2 PHE P 544     -20.956   8.116  -8.781  0.00  0.00      PROA  
ATOM   2337  CG  PHE P 544     -19.711   9.303  -7.514  0.00  0.00      PROA  
ATOM   2338  CD1 PHE P 544     -19.679  10.506  -8.252  0.00  0.00      PROA  
ATOM   2339  HD1 PHE P 544     -20.527  10.831  -8.837  0.00  0.00      PROA  
ATOM   2340  CE1 PHE P 544     -18.636  11.468  -8.171  0.00  0.00      PROA  
ATOM   2341  HE1 PHE P 544     -18.625  12.366  -8.772  0.00  0.00      PROA  
ATOM   2342  CZ  PHE P 544     -17.579  11.034  -7.328  0.00  0.00      PROA  
ATOM   2343  HZ  PHE P 544     -16.659  11.600  -7.325  0.00  0.00      PROA  
ATOM   2344  CD2 PHE P 544     -18.624   8.951  -6.679  0.00  0.00      PROA  
ATOM   2345  HD2 PHE P 544     -18.627   8.081  -6.039  0.00  0.00      PROA  
ATOM   2346  CE2 PHE P 544     -17.542   9.794  -6.625  0.00  0.00      PROA  
ATOM   2347  HE2 PHE P 544     -16.791   9.686  -5.857  0.00  0.00      PROA  
ATOM   2348  C   PHE P 544     -21.044   7.164  -5.485  0.00  0.00      PROA  
ATOM   2349  O   PHE P 544     -20.165   7.209  -4.676  0.00  0.00      PROA  
ATOM   2350  N   LEU P 545     -22.349   7.268  -5.149  0.00  0.00      PROA  
ATOM   2351  HN  LEU P 545     -22.938   7.450  -5.933  0.00  0.00      PROA  
ATOM   2352  CA  LEU P 545     -22.897   7.368  -3.769  0.00  0.00      PROA  
ATOM   2353  HA  LEU P 545     -22.386   8.211  -3.328  0.00  0.00      PROA  
ATOM   2354  CB  LEU P 545     -24.432   7.561  -3.724  0.00  0.00      PROA  
ATOM   2355  HB1 LEU P 545     -24.889   6.581  -3.978  0.00  0.00      PROA  
ATOM   2356  HB2 LEU P 545     -24.768   8.242  -4.535  0.00  0.00      PROA  
ATOM   2357  CG  LEU P 545     -25.067   8.018  -2.455  0.00  0.00      PROA  
ATOM   2358  HG  LEU P 545     -24.638   7.418  -1.624  0.00  0.00      PROA  
ATOM   2359  CD1 LEU P 545     -24.790   9.522  -2.250  0.00  0.00      PROA  
ATOM   2360 HD11 LEU P 545     -25.344   9.885  -1.358  0.00  0.00      PROA  
ATOM   2361 HD12 LEU P 545     -25.267  10.072  -3.089  0.00  0.00      PROA  
ATOM   2362 HD13 LEU P 545     -23.725   9.762  -2.048  0.00  0.00      PROA  
ATOM   2363  CD2 LEU P 545     -26.661   7.779  -2.525  0.00  0.00      PROA  
ATOM   2364 HD21 LEU P 545     -26.960   6.711  -2.598  0.00  0.00      PROA  
ATOM   2365 HD22 LEU P 545     -27.066   8.369  -3.374  0.00  0.00      PROA  
ATOM   2366 HD23 LEU P 545     -27.081   8.099  -1.548  0.00  0.00      PROA  
ATOM   2367  C   LEU P 545     -22.529   6.229  -2.930  0.00  0.00      PROA  
ATOM   2368  O   LEU P 545     -21.991   6.221  -1.839  0.00  0.00      PROA  
ATOM   2369  N   ILE P 546     -22.841   5.042  -3.566  0.00  0.00      PROA  
ATOM   2370  HN  ILE P 546     -23.252   5.022  -4.474  0.00  0.00      PROA  
ATOM   2371  CA  ILE P 546     -22.696   3.694  -2.940  0.00  0.00      PROA  
ATOM   2372  HA  ILE P 546     -23.276   3.652  -2.030  0.00  0.00      PROA  
ATOM   2373  CB  ILE P 546     -23.278   2.513  -3.761  0.00  0.00      PROA  
ATOM   2374  HB  ILE P 546     -22.819   2.595  -4.769  0.00  0.00      PROA  
ATOM   2375  CG2 ILE P 546     -22.969   1.109  -3.167  0.00  0.00      PROA  
ATOM   2376 HG21 ILE P 546     -21.879   1.094  -2.950  0.00  0.00      PROA  
ATOM   2377 HG22 ILE P 546     -23.280   0.204  -3.732  0.00  0.00      PROA  
ATOM   2378 HG23 ILE P 546     -23.469   1.038  -2.177  0.00  0.00      PROA  
ATOM   2379  CG1 ILE P 546     -24.791   2.685  -4.021  0.00  0.00      PROA  
ATOM   2380 HG11 ILE P 546     -24.936   1.824  -4.709  0.00  0.00      PROA  
ATOM   2381 HG12 ILE P 546     -24.999   3.572  -4.657  0.00  0.00      PROA  
ATOM   2382  CD  ILE P 546     -25.724   2.487  -2.759  0.00  0.00      PROA  
ATOM   2383  HD1 ILE P 546     -25.354   3.108  -1.916  0.00  0.00      PROA  
ATOM   2384  HD2 ILE P 546     -25.862   1.402  -2.562  0.00  0.00      PROA  
ATOM   2385  HD3 ILE P 546     -26.675   2.944  -3.109  0.00  0.00      PROA  
ATOM   2386  C   ILE P 546     -21.155   3.547  -2.639  0.00  0.00      PROA  
ATOM   2387  O   ILE P 546     -20.778   3.002  -1.591  0.00  0.00      PROA  
ATOM   2388  N   SER P 547     -20.337   3.964  -3.600  0.00  0.00      PROA  
ATOM   2389  HN  SER P 547     -20.709   4.302  -4.461  0.00  0.00      PROA  
ATOM   2390  CA  SER P 547     -18.860   3.904  -3.500  0.00  0.00      PROA  
ATOM   2391  HA  SER P 547     -18.528   2.882  -3.399  0.00  0.00      PROA  
ATOM   2392  CB  SER P 547     -18.059   4.475  -4.725  0.00  0.00      PROA  
ATOM   2393  HB1 SER P 547     -16.974   4.538  -4.493  0.00  0.00      PROA  
ATOM   2394  HB2 SER P 547     -18.460   5.492  -4.921  0.00  0.00      PROA  
ATOM   2395  OG  SER P 547     -18.299   3.651  -5.842  0.00  0.00      PROA  
ATOM   2396  HG1 SER P 547     -19.230   3.715  -6.068  0.00  0.00      PROA  
ATOM   2397  C   SER P 547     -18.364   4.671  -2.264  0.00  0.00      PROA  
ATOM   2398  O   SER P 547     -17.594   4.130  -1.429  0.00  0.00      PROA  
ATOM   2399  N   LEU P 548     -18.830   5.953  -2.110  0.00  0.00      PROA  
ATOM   2400  HN  LEU P 548     -19.409   6.319  -2.834  0.00  0.00      PROA  
ATOM   2401  CA  LEU P 548     -18.610   6.834  -0.958  0.00  0.00      PROA  
ATOM   2402  HA  LEU P 548     -17.547   7.023  -0.940  0.00  0.00      PROA  
ATOM   2403  CB  LEU P 548     -19.259   8.182  -1.184  0.00  0.00      PROA  
ATOM   2404  HB1 LEU P 548     -19.097   8.777  -0.260  0.00  0.00      PROA  
ATOM   2405  HB2 LEU P 548     -20.318   8.086  -1.507  0.00  0.00      PROA  
ATOM   2406  CG  LEU P 548     -18.644   8.949  -2.388  0.00  0.00      PROA  
ATOM   2407  HG  LEU P 548     -18.498   8.192  -3.189  0.00  0.00      PROA  
ATOM   2408  CD1 LEU P 548     -19.686   9.871  -2.997  0.00  0.00      PROA  
ATOM   2409 HD11 LEU P 548     -20.554   9.232  -3.264  0.00  0.00      PROA  
ATOM   2410 HD12 LEU P 548     -19.281  10.301  -3.938  0.00  0.00      PROA  
ATOM   2411 HD13 LEU P 548     -20.139  10.726  -2.451  0.00  0.00      PROA  
ATOM   2412  CD2 LEU P 548     -17.341   9.698  -2.122  0.00  0.00      PROA  
ATOM   2413 HD21 LEU P 548     -17.521  10.225  -1.160  0.00  0.00      PROA  
ATOM   2414 HD22 LEU P 548     -17.138  10.440  -2.924  0.00  0.00      PROA  
ATOM   2415 HD23 LEU P 548     -16.563   8.914  -2.009  0.00  0.00      PROA  
ATOM   2416  C   LEU P 548     -18.984   6.237   0.346  0.00  0.00      PROA  
ATOM   2417  O   LEU P 548     -18.304   6.370   1.339  0.00  0.00      PROA  
ATOM   2418  N   ILE P 549     -20.184   5.600   0.429  0.00  0.00      PROA  
ATOM   2419  HN  ILE P 549     -20.729   5.567  -0.405  0.00  0.00      PROA  
ATOM   2420  CA  ILE P 549     -20.759   4.923   1.578  0.00  0.00      PROA  
ATOM   2421  HA  ILE P 549     -20.799   5.673   2.354  0.00  0.00      PROA  
ATOM   2422  CB  ILE P 549     -22.228   4.325   1.328  0.00  0.00      PROA  
ATOM   2423  HB  ILE P 549     -22.168   3.666   0.436  0.00  0.00      PROA  
ATOM   2424  CG2 ILE P 549     -22.599   3.524   2.630  0.00  0.00      PROA  
ATOM   2425 HG21 ILE P 549     -23.685   3.289   2.621  0.00  0.00      PROA  
ATOM   2426 HG22 ILE P 549     -22.378   4.100   3.553  0.00  0.00      PROA  
ATOM   2427 HG23 ILE P 549     -22.103   2.546   2.810  0.00  0.00      PROA  
ATOM   2428  CG1 ILE P 549     -23.269   5.501   1.262  0.00  0.00      PROA  
ATOM   2429 HG11 ILE P 549     -22.854   6.280   0.587  0.00  0.00      PROA  
ATOM   2430 HG12 ILE P 549     -23.334   5.927   2.286  0.00  0.00      PROA  
ATOM   2431  CD  ILE P 549     -24.617   5.099   0.676  0.00  0.00      PROA  
ATOM   2432  HD1 ILE P 549     -24.488   4.381  -0.162  0.00  0.00      PROA  
ATOM   2433  HD2 ILE P 549     -25.166   5.923   0.174  0.00  0.00      PROA  
ATOM   2434  HD3 ILE P 549     -25.357   4.621   1.353  0.00  0.00      PROA  
ATOM   2435  C   ILE P 549     -19.795   3.902   2.167  0.00  0.00      PROA  
ATOM   2436  O   ILE P 549     -19.562   3.791   3.355  0.00  0.00      PROA  
ATOM   2437  N   PHE P 550     -19.161   3.084   1.288  0.00  0.00      PROA  
ATOM   2438  HN  PHE P 550     -19.340   3.087   0.307  0.00  0.00      PROA  
ATOM   2439  CA  PHE P 550     -18.281   2.037   1.649  0.00  0.00      PROA  
ATOM   2440  HA  PHE P 550     -18.758   1.351   2.333  0.00  0.00      PROA  
ATOM   2441  CB  PHE P 550     -17.916   1.261   0.332  0.00  0.00      PROA  
ATOM   2442  HB1 PHE P 550     -17.048   0.636   0.633  0.00  0.00      PROA  
ATOM   2443  HB2 PHE P 550     -17.632   1.900  -0.531  0.00  0.00      PROA  
ATOM   2444  CG  PHE P 550     -18.970   0.304  -0.247  0.00  0.00      PROA  
ATOM   2445  CD1 PHE P 550     -20.332   0.430   0.113  0.00  0.00      PROA  
ATOM   2446  HD1 PHE P 550     -20.599   1.198   0.825  0.00  0.00      PROA  
ATOM   2447  CE1 PHE P 550     -21.307  -0.251  -0.649  0.00  0.00      PROA  
ATOM   2448  HE1 PHE P 550     -22.331  -0.023  -0.391  0.00  0.00      PROA  
ATOM   2449  CZ  PHE P 550     -20.874  -1.284  -1.533  0.00  0.00      PROA  
ATOM   2450  HZ  PHE P 550     -21.674  -1.838  -2.001  0.00  0.00      PROA  
ATOM   2451  CD2 PHE P 550     -18.614  -0.700  -1.075  0.00  0.00      PROA  
ATOM   2452  HD2 PHE P 550     -17.576  -0.938  -1.250  0.00  0.00      PROA  
ATOM   2453  CE2 PHE P 550     -19.491  -1.460  -1.771  0.00  0.00      PROA  
ATOM   2454  HE2 PHE P 550     -19.022  -2.224  -2.374  0.00  0.00      PROA  
ATOM   2455  C   PHE P 550     -17.019   2.586   2.370  0.00  0.00      PROA  
ATOM   2456  O   PHE P 550     -16.597   2.107   3.366  0.00  0.00      PROA  
ATOM   2457  N   ILE P 551     -16.491   3.676   1.825  0.00  0.00      PROA  
ATOM   2458  HN  ILE P 551     -16.803   4.028   0.946  0.00  0.00      PROA  
ATOM   2459  CA  ILE P 551     -15.344   4.365   2.437  0.00  0.00      PROA  
ATOM   2460  HA  ILE P 551     -14.565   3.641   2.626  0.00  0.00      PROA  
ATOM   2461  CB  ILE P 551     -14.674   5.295   1.381  0.00  0.00      PROA  
ATOM   2462  HB  ILE P 551     -15.446   6.084   1.262  0.00  0.00      PROA  
ATOM   2463  CG2 ILE P 551     -13.373   5.937   1.909  0.00  0.00      PROA  
ATOM   2464 HG21 ILE P 551     -13.597   6.498   2.841  0.00  0.00      PROA  
ATOM   2465 HG22 ILE P 551     -13.094   6.717   1.168  0.00  0.00      PROA  
ATOM   2466 HG23 ILE P 551     -12.575   5.169   1.996  0.00  0.00      PROA  
ATOM   2467  CG1 ILE P 551     -14.488   4.564   0.016  0.00  0.00      PROA  
ATOM   2468 HG11 ILE P 551     -15.504   4.230  -0.286  0.00  0.00      PROA  
ATOM   2469 HG12 ILE P 551     -13.873   3.650   0.162  0.00  0.00      PROA  
ATOM   2470  CD  ILE P 551     -14.069   5.394  -1.195  0.00  0.00      PROA  
ATOM   2471  HD1 ILE P 551     -14.900   6.076  -1.477  0.00  0.00      PROA  
ATOM   2472  HD2 ILE P 551     -13.901   4.671  -2.022  0.00  0.00      PROA  
ATOM   2473  HD3 ILE P 551     -13.113   5.951  -1.093  0.00  0.00      PROA  
ATOM   2474  C   ILE P 551     -15.731   5.037   3.756  0.00  0.00      PROA  
ATOM   2475  O   ILE P 551     -15.122   4.853   4.797  0.00  0.00      PROA  
ATOM   2476  N   TYR P 552     -16.876   5.855   3.790  0.00  0.00      PROA  
ATOM   2477  HN  TYR P 552     -17.422   5.982   2.965  0.00  0.00      PROA  
ATOM   2478  CA  TYR P 552     -17.290   6.493   5.028  0.00  0.00      PROA  
ATOM   2479  HA  TYR P 552     -16.515   7.170   5.356  0.00  0.00      PROA  
ATOM   2480  CB  TYR P 552     -18.603   7.300   4.738  0.00  0.00      PROA  
ATOM   2481  HB1 TYR P 552     -19.274   6.610   4.183  0.00  0.00      PROA  
ATOM   2482  HB2 TYR P 552     -18.265   8.130   4.082  0.00  0.00      PROA  
ATOM   2483  CG  TYR P 552     -19.378   7.887   5.930  0.00  0.00      PROA  
ATOM   2484  CD1 TYR P 552     -19.164   9.270   6.241  0.00  0.00      PROA  
ATOM   2485  HD1 TYR P 552     -18.421   9.779   5.646  0.00  0.00      PROA  
ATOM   2486  CE1 TYR P 552     -19.925   9.725   7.285  0.00  0.00      PROA  
ATOM   2487  HE1 TYR P 552     -19.684  10.698   7.688  0.00  0.00      PROA  
ATOM   2488  CZ  TYR P 552     -20.803   8.962   8.016  0.00  0.00      PROA  
ATOM   2489  OH  TYR P 552     -21.339   9.415   9.189  0.00  0.00      PROA  
ATOM   2490  HH  TYR P 552     -20.951  10.270   9.393  0.00  0.00      PROA  
ATOM   2491  CD2 TYR P 552     -20.295   7.052   6.589  0.00  0.00      PROA  
ATOM   2492  HD2 TYR P 552     -20.471   6.009   6.372  0.00  0.00      PROA  
ATOM   2493  CE2 TYR P 552     -20.927   7.601   7.702  0.00  0.00      PROA  
ATOM   2494  HE2 TYR P 552     -21.548   6.967   8.319  0.00  0.00      PROA  
ATOM   2495  C   TYR P 552     -17.568   5.504   6.121  0.00  0.00      PROA  
ATOM   2496  O   TYR P 552     -17.138   5.669   7.232  0.00  0.00      PROA  
ATOM   2497  N   GLU P 553     -18.196   4.369   5.818  0.00  0.00      PROA  
ATOM   2498  HN  GLU P 553     -18.517   4.212   4.887  0.00  0.00      PROA  
ATOM   2499  CA  GLU P 553     -18.591   3.472   6.772  0.00  0.00      PROA  
ATOM   2500  HA  GLU P 553     -19.034   4.099   7.531  0.00  0.00      PROA  
ATOM   2501  CB  GLU P 553     -19.742   2.521   6.234  0.00  0.00      PROA  
ATOM   2502  HB1 GLU P 553     -19.838   1.643   6.908  0.00  0.00      PROA  
ATOM   2503  HB2 GLU P 553     -19.378   2.008   5.319  0.00  0.00      PROA  
ATOM   2504  CG  GLU P 553     -21.062   3.223   5.973  0.00  0.00      PROA  
ATOM   2505  HG1 GLU P 553     -21.635   2.556   5.294  0.00  0.00      PROA  
ATOM   2506  HG2 GLU P 553     -20.978   4.087   5.280  0.00  0.00      PROA  
ATOM   2507  CD  GLU P 553     -21.879   3.562   7.165  0.00  0.00      PROA  
ATOM   2508  OE1 GLU P 553     -22.782   4.415   6.890  0.00  0.00      PROA  
ATOM   2509  OE2 GLU P 553     -21.703   3.173   8.352  0.00  0.00      PROA  
ATOM   2510  C   GLU P 553     -17.387   2.728   7.363  0.00  0.00      PROA  
ATOM   2511  O   GLU P 553     -17.458   2.287   8.516  0.00  0.00      PROA  
ATOM   2512  N   THR P 554     -16.279   2.628   6.638  0.00  0.00      PROA  
ATOM   2513  HN  THR P 554     -16.261   3.011   5.718  0.00  0.00      PROA  
ATOM   2514  CA  THR P 554     -15.058   2.169   7.249  0.00  0.00      PROA  
ATOM   2515  HA  THR P 554     -15.257   1.236   7.755  0.00  0.00      PROA  
ATOM   2516  CB  THR P 554     -14.016   1.811   6.158  0.00  0.00      PROA  
ATOM   2517  HB  THR P 554     -13.558   2.732   5.737  0.00  0.00      PROA  
ATOM   2518  OG1 THR P 554     -14.499   1.035   5.040  0.00  0.00      PROA  
ATOM   2519  HG1 THR P 554     -15.074   1.588   4.507  0.00  0.00      PROA  
ATOM   2520  CG2 THR P 554     -12.731   1.020   6.784  0.00  0.00      PROA  
ATOM   2521 HG21 THR P 554     -12.365   1.559   7.684  0.00  0.00      PROA  
ATOM   2522 HG22 THR P 554     -11.888   0.861   6.078  0.00  0.00      PROA  
ATOM   2523 HG23 THR P 554     -13.119   0.040   7.136  0.00  0.00      PROA  
ATOM   2524  C   THR P 554     -14.479   3.082   8.319  0.00  0.00      PROA  
ATOM   2525  O   THR P 554     -14.211   2.624   9.405  0.00  0.00      PROA  
ATOM   2526  N   PHE P 555     -14.182   4.374   8.036  0.00  0.00      PROA  
ATOM   2527  HN  PHE P 555     -14.381   4.710   7.119  0.00  0.00      PROA  
ATOM   2528  CA  PHE P 555     -13.692   5.361   8.939  0.00  0.00      PROA  
ATOM   2529  HA  PHE P 555     -12.871   4.856   9.426  0.00  0.00      PROA  
ATOM   2530  CB  PHE P 555     -13.166   6.693   8.362  0.00  0.00      PROA  
ATOM   2531  HB1 PHE P 555     -12.572   7.145   9.185  0.00  0.00      PROA  
ATOM   2532  HB2 PHE P 555     -13.944   7.411   8.022  0.00  0.00      PROA  
ATOM   2533  CG  PHE P 555     -12.287   6.366   7.237  0.00  0.00      PROA  
ATOM   2534  CD1 PHE P 555     -12.494   6.862   5.962  0.00  0.00      PROA  
ATOM   2535  HD1 PHE P 555     -13.327   7.533   5.812  0.00  0.00      PROA  
ATOM   2536  CE1 PHE P 555     -11.622   6.652   4.910  0.00  0.00      PROA  
ATOM   2537  HE1 PHE P 555     -11.698   7.196   3.981  0.00  0.00      PROA  
ATOM   2538  CZ  PHE P 555     -10.558   5.747   5.076  0.00  0.00      PROA  
ATOM   2539  HZ  PHE P 555      -9.888   5.457   4.280  0.00  0.00      PROA  
ATOM   2540  CD2 PHE P 555     -11.206   5.483   7.443  0.00  0.00      PROA  
ATOM   2541  HD2 PHE P 555     -11.081   5.099   8.444  0.00  0.00      PROA  
ATOM   2542  CE2 PHE P 555     -10.414   5.096   6.303  0.00  0.00      PROA  
ATOM   2543  HE2 PHE P 555      -9.613   4.372   6.318  0.00  0.00      PROA  
ATOM   2544  C   PHE P 555     -14.652   5.677  10.051  0.00  0.00      PROA  
ATOM   2545  O   PHE P 555     -14.230   5.994  11.171  0.00  0.00      PROA  
ATOM   2546  N   TYR P 556     -15.947   5.768   9.721  0.00  0.00      PROA  
ATOM   2547  HN  TYR P 556     -16.195   5.534   8.784  0.00  0.00      PROA  
ATOM   2548  CA  TYR P 556     -17.007   5.857  10.687  0.00  0.00      PROA  
ATOM   2549  HA  TYR P 556     -16.858   6.824  11.144  0.00  0.00      PROA  
ATOM   2550  CB  TYR P 556     -18.379   5.908   9.903  0.00  0.00      PROA  
ATOM   2551  HB1 TYR P 556     -18.610   4.962   9.368  0.00  0.00      PROA  
ATOM   2552  HB2 TYR P 556     -18.387   6.663   9.088  0.00  0.00      PROA  
ATOM   2553  CG  TYR P 556     -19.533   6.166  10.893  0.00  0.00      PROA  
ATOM   2554  CD1 TYR P 556     -19.710   7.385  11.503  0.00  0.00      PROA  
ATOM   2555  HD1 TYR P 556     -18.975   8.155  11.319  0.00  0.00      PROA  
ATOM   2556  CE1 TYR P 556     -20.740   7.532  12.392  0.00  0.00      PROA  
ATOM   2557  HE1 TYR P 556     -20.903   8.458  12.922  0.00  0.00      PROA  
ATOM   2558  CZ  TYR P 556     -21.691   6.514  12.542  0.00  0.00      PROA  
ATOM   2559  OH  TYR P 556     -22.786   6.701  13.453  0.00  0.00      PROA  
ATOM   2560  HH  TYR P 556     -23.308   5.895  13.444  0.00  0.00      PROA  
ATOM   2561  CD2 TYR P 556     -20.461   5.137  11.015  0.00  0.00      PROA  
ATOM   2562  HD2 TYR P 556     -20.352   4.190  10.509  0.00  0.00      PROA  
ATOM   2563  CE2 TYR P 556     -21.598   5.309  11.834  0.00  0.00      PROA  
ATOM   2564  HE2 TYR P 556     -22.369   4.553  11.824  0.00  0.00      PROA  
ATOM   2565  C   TYR P 556     -17.020   4.723  11.760  0.00  0.00      PROA  
ATOM   2566  O   TYR P 556     -17.032   4.917  12.958  0.00  0.00      PROA  
ATOM   2567  N   LYS P 557     -17.011   3.410  11.389  0.00  0.00      PROA  
ATOM   2568  HN  LYS P 557     -17.003   3.184  10.418  0.00  0.00      PROA  
ATOM   2569  CA  LYS P 557     -16.763   2.283  12.286  0.00  0.00      PROA  
ATOM   2570  HA  LYS P 557     -17.516   2.235  13.058  0.00  0.00      PROA  
ATOM   2571  CB  LYS P 557     -16.729   1.003  11.471  0.00  0.00      PROA  
ATOM   2572  HB1 LYS P 557     -15.904   1.120  10.736  0.00  0.00      PROA  
ATOM   2573  HB2 LYS P 557     -17.712   0.944  10.956  0.00  0.00      PROA  
ATOM   2574  CG  LYS P 557     -16.509  -0.233  12.336  0.00  0.00      PROA  
ATOM   2575  HG1 LYS P 557     -15.591  -0.137  12.954  0.00  0.00      PROA  
ATOM   2576  HG2 LYS P 557     -16.397  -0.981  11.521  0.00  0.00      PROA  
ATOM   2577  CD  LYS P 557     -17.617  -0.633  13.321  0.00  0.00      PROA  
ATOM   2578  HD1 LYS P 557     -18.537  -0.760  12.710  0.00  0.00      PROA  
ATOM   2579  HD2 LYS P 557     -17.759   0.181  14.063  0.00  0.00      PROA  
ATOM   2580  CE  LYS P 557     -17.339  -2.007  14.036  0.00  0.00      PROA  
ATOM   2581  HE1 LYS P 557     -16.394  -1.914  14.613  0.00  0.00      PROA  
ATOM   2582  HE2 LYS P 557     -17.315  -2.900  13.376  0.00  0.00      PROA  
ATOM   2583  NZ  LYS P 557     -18.424  -2.194  15.071  0.00  0.00      PROA  
ATOM   2584  HZ1 LYS P 557     -19.357  -2.454  14.691  0.00  0.00      PROA  
ATOM   2585  HZ2 LYS P 557     -18.555  -1.343  15.655  0.00  0.00      PROA  
ATOM   2586  HZ3 LYS P 557     -18.224  -2.965  15.739  0.00  0.00      PROA  
ATOM   2587  C   LYS P 557     -15.373   2.427  13.050  0.00  0.00      PROA  
ATOM   2588  O   LYS P 557     -15.183   2.203  14.222  0.00  0.00      PROA  
ATOM   2589  N   LEU P 558     -14.356   2.894  12.342  0.00  0.00      PROA  
ATOM   2590  HN  LEU P 558     -14.474   3.088  11.371  0.00  0.00      PROA  
ATOM   2591  CA  LEU P 558     -13.061   3.076  12.961  0.00  0.00      PROA  
ATOM   2592  HA  LEU P 558     -12.978   2.082  13.377  0.00  0.00      PROA  
ATOM   2593  CB  LEU P 558     -11.930   3.379  11.961  0.00  0.00      PROA  
ATOM   2594  HB1 LEU P 558     -11.204   4.109  12.378  0.00  0.00      PROA  
ATOM   2595  HB2 LEU P 558     -12.406   3.878  11.090  0.00  0.00      PROA  
ATOM   2596  CG  LEU P 558     -11.136   2.121  11.380  0.00  0.00      PROA  
ATOM   2597  HG  LEU P 558     -11.879   1.409  10.961  0.00  0.00      PROA  
ATOM   2598  CD1 LEU P 558     -10.148   2.605  10.380  0.00  0.00      PROA  
ATOM   2599 HD11 LEU P 558      -9.382   3.274  10.826  0.00  0.00      PROA  
ATOM   2600 HD12 LEU P 558     -10.756   3.220   9.683  0.00  0.00      PROA  
ATOM   2601 HD13 LEU P 558      -9.700   1.743   9.841  0.00  0.00      PROA  
ATOM   2602  CD2 LEU P 558     -10.328   1.401  12.501  0.00  0.00      PROA  
ATOM   2603 HD21 LEU P 558      -9.655   0.629  12.071  0.00  0.00      PROA  
ATOM   2604 HD22 LEU P 558     -10.917   0.993  13.350  0.00  0.00      PROA  
ATOM   2605 HD23 LEU P 558      -9.616   2.118  12.961  0.00  0.00      PROA  
ATOM   2606  C   LEU P 558     -12.997   4.160  14.100  0.00  0.00      PROA  
ATOM   2607  O   LEU P 558     -12.367   3.947  15.086  0.00  0.00      PROA  
ATOM   2608  N   VAL P 559     -13.665   5.369  13.963  0.00  0.00      PROA  
ATOM   2609  HN  VAL P 559     -14.015   5.545  13.046  0.00  0.00      PROA  
ATOM   2610  CA  VAL P 559     -14.148   6.335  15.018  0.00  0.00      PROA  
ATOM   2611  HA  VAL P 559     -13.257   6.742  15.475  0.00  0.00      PROA  
ATOM   2612  CB  VAL P 559     -14.949   7.395  14.297  0.00  0.00      PROA  
ATOM   2613  HB  VAL P 559     -15.670   6.909  13.605  0.00  0.00      PROA  
ATOM   2614  CG1 VAL P 559     -15.742   8.410  15.175  0.00  0.00      PROA  
ATOM   2615 HG11 VAL P 559     -15.870   9.331  14.568  0.00  0.00      PROA  
ATOM   2616 HG12 VAL P 559     -15.218   8.553  16.144  0.00  0.00      PROA  
ATOM   2617 HG13 VAL P 559     -16.763   7.990  15.303  0.00  0.00      PROA  
ATOM   2618  CG2 VAL P 559     -13.931   8.238  13.627  0.00  0.00      PROA  
ATOM   2619 HG21 VAL P 559     -13.374   7.632  12.881  0.00  0.00      PROA  
ATOM   2620 HG22 VAL P 559     -13.310   8.745  14.395  0.00  0.00      PROA  
ATOM   2621 HG23 VAL P 559     -14.404   9.041  13.021  0.00  0.00      PROA  
ATOM   2622  C   VAL P 559     -15.056   5.658  16.140  0.00  0.00      PROA  
ATOM   2623  O   VAL P 559     -14.969   5.907  17.331  0.00  0.00      PROA  
ATOM   2624  N   THR P 560     -15.954   4.733  15.725  0.00  0.00      PROA  
ATOM   2625  HN  THR P 560     -15.992   4.452  14.769  0.00  0.00      PROA  
ATOM   2626  CA  THR P 560     -16.836   3.968  16.647  0.00  0.00      PROA  
ATOM   2627  HA  THR P 560     -17.184   4.632  17.425  0.00  0.00      PROA  
ATOM   2628  CB  THR P 560     -18.021   3.309  16.040  0.00  0.00      PROA  
ATOM   2629  HB  THR P 560     -17.849   2.294  15.623  0.00  0.00      PROA  
ATOM   2630  OG1 THR P 560     -18.591   4.089  15.026  0.00  0.00      PROA  
ATOM   2631  HG1 THR P 560     -17.856   4.470  14.539  0.00  0.00      PROA  
ATOM   2632  CG2 THR P 560     -19.107   3.197  17.138  0.00  0.00      PROA  
ATOM   2633 HG21 THR P 560     -19.346   4.177  17.604  0.00  0.00      PROA  
ATOM   2634 HG22 THR P 560     -18.864   2.618  18.055  0.00  0.00      PROA  
ATOM   2635 HG23 THR P 560     -20.048   2.774  16.726  0.00  0.00      PROA  
ATOM   2636  C   THR P 560     -16.105   2.947  17.505  0.00  0.00      PROA  
ATOM   2637  O   THR P 560     -16.304   2.893  18.680  0.00  0.00      PROA  
ATOM   2638  N   ILE P 561     -15.077   2.250  16.899  0.00  0.00      PROA  
ATOM   2639  HN  ILE P 561     -15.136   2.299  15.905  0.00  0.00      PROA  
ATOM   2640  CA  ILE P 561     -14.110   1.419  17.540  0.00  0.00      PROA  
ATOM   2641  HA  ILE P 561     -14.550   0.644  18.149  0.00  0.00      PROA  
ATOM   2642  CB  ILE P 561     -13.265   0.795  16.480  0.00  0.00      PROA  
ATOM   2643  HB  ILE P 561     -12.971   1.405  15.599  0.00  0.00      PROA  
ATOM   2644  CG2 ILE P 561     -11.919   0.246  17.065  0.00  0.00      PROA  
ATOM   2645 HG21 ILE P 561     -12.038  -0.212  18.071  0.00  0.00      PROA  
ATOM   2646 HG22 ILE P 561     -11.179   1.074  17.041  0.00  0.00      PROA  
ATOM   2647 HG23 ILE P 561     -11.547  -0.514  16.345  0.00  0.00      PROA  
ATOM   2648  CG1 ILE P 561     -14.060  -0.389  15.788  0.00  0.00      PROA  
ATOM   2649 HG11 ILE P 561     -14.912   0.135  15.305  0.00  0.00      PROA  
ATOM   2650 HG12 ILE P 561     -14.553  -1.065  16.519  0.00  0.00      PROA  
ATOM   2651  CD  ILE P 561     -13.350  -1.199  14.731  0.00  0.00      PROA  
ATOM   2652  HD1 ILE P 561     -14.088  -1.782  14.139  0.00  0.00      PROA  
ATOM   2653  HD2 ILE P 561     -12.571  -1.873  15.146  0.00  0.00      PROA  
ATOM   2654  HD3 ILE P 561     -12.869  -0.461  14.054  0.00  0.00      PROA  
ATOM   2655  C   ILE P 561     -13.327   2.083  18.690  0.00  0.00      PROA  
ATOM   2656  O   ILE P 561     -13.317   1.531  19.802  0.00  0.00      PROA  
ATOM   2657  N   PHE P 562     -12.674   3.246  18.522  0.00  0.00      PROA  
ATOM   2658  HN  PHE P 562     -12.699   3.749  17.662  0.00  0.00      PROA  
ATOM   2659  CA  PHE P 562     -12.010   3.918  19.604  0.00  0.00      PROA  
ATOM   2660  HA  PHE P 562     -11.291   3.247  20.050  0.00  0.00      PROA  
ATOM   2661  CB  PHE P 562     -11.334   5.235  19.024  0.00  0.00      PROA  
ATOM   2662  HB1 PHE P 562     -11.007   6.011  19.748  0.00  0.00      PROA  
ATOM   2663  HB2 PHE P 562     -12.080   5.695  18.341  0.00  0.00      PROA  
ATOM   2664  CG  PHE P 562     -10.185   4.856  18.303  0.00  0.00      PROA  
ATOM   2665  CD1 PHE P 562     -10.161   4.981  16.899  0.00  0.00      PROA  
ATOM   2666  HD1 PHE P 562     -10.977   5.372  16.309  0.00  0.00      PROA  
ATOM   2667  CE1 PHE P 562      -8.983   4.689  16.182  0.00  0.00      PROA  
ATOM   2668  HE1 PHE P 562      -8.971   4.891  15.121  0.00  0.00      PROA  
ATOM   2669  CZ  PHE P 562      -7.841   4.272  16.875  0.00  0.00      PROA  
ATOM   2670  HZ  PHE P 562      -6.912   4.175  16.333  0.00  0.00      PROA  
ATOM   2671  CD2 PHE P 562      -9.031   4.338  18.984  0.00  0.00      PROA  
ATOM   2672  HD2 PHE P 562      -9.014   4.300  20.064  0.00  0.00      PROA  
ATOM   2673  CE2 PHE P 562      -7.880   4.049  18.252  0.00  0.00      PROA  
ATOM   2674  HE2 PHE P 562      -7.006   3.737  18.805  0.00  0.00      PROA  
ATOM   2675  C   PHE P 562     -12.927   4.355  20.750  0.00  0.00      PROA  
ATOM   2676  O   PHE P 562     -12.656   4.060  21.901  0.00  0.00      PROA  
ATOM   2677  N   GLN P 563     -14.033   5.025  20.446  0.00  0.00      PROA  
ATOM   2678  HN  GLN P 563     -14.222   5.334  19.518  0.00  0.00      PROA  
ATOM   2679  CA  GLN P 563     -15.090   5.350  21.454  0.00  0.00      PROA  
ATOM   2680  HA  GLN P 563     -14.569   5.945  22.189  0.00  0.00      PROA  
ATOM   2681  CB  GLN P 563     -16.224   6.042  20.698  0.00  0.00      PROA  
ATOM   2682  HB1 GLN P 563     -17.107   6.144  21.364  0.00  0.00      PROA  
ATOM   2683  HB2 GLN P 563     -16.437   5.436  19.792  0.00  0.00      PROA  
ATOM   2684  CG  GLN P 563     -16.090   7.384  20.039  0.00  0.00      PROA  
ATOM   2685  HG1 GLN P 563     -17.074   7.748  19.673  0.00  0.00      PROA  
ATOM   2686  HG2 GLN P 563     -15.407   7.318  19.165  0.00  0.00      PROA  
ATOM   2687  CD  GLN P 563     -15.475   8.478  20.992  0.00  0.00      PROA  
ATOM   2688  OE1 GLN P 563     -14.366   8.317  21.499  0.00  0.00      PROA  
ATOM   2689  NE2 GLN P 563     -16.305   9.539  21.175  0.00  0.00      PROA  
ATOM   2690 HE21 GLN P 563     -16.038  10.084  21.970  0.00  0.00      PROA  
ATOM   2691 HE22 GLN P 563     -17.003   9.714  20.479  0.00  0.00      PROA  
ATOM   2692  C   GLN P 563     -15.588   4.117  22.248  0.00  0.00      PROA  
ATOM   2693  O   GLN P 563     -15.694   4.156  23.465  0.00  0.00      PROA  
ATOM   2694  N   ASP P 564     -15.784   2.963  21.559  0.00  0.00      PROA  
ATOM   2695  HN  ASP P 564     -15.753   2.846  20.569  0.00  0.00      PROA  
ATOM   2696  CA  ASP P 564     -16.064   1.654  22.136  0.00  0.00      PROA  
ATOM   2697  HA  ASP P 564     -16.757   1.847  22.942  0.00  0.00      PROA  
ATOM   2698  CB  ASP P 564     -16.460   0.651  20.999  0.00  0.00      PROA  
ATOM   2699  HB1 ASP P 564     -16.427  -0.380  21.410  0.00  0.00      PROA  
ATOM   2700  HB2 ASP P 564     -15.915   0.711  20.032  0.00  0.00      PROA  
ATOM   2701  CG  ASP P 564     -17.950   0.875  20.558  0.00  0.00      PROA  
ATOM   2702  OD1 ASP P 564     -18.359   0.211  19.555  0.00  0.00      PROA  
ATOM   2703  OD2 ASP P 564     -18.692   1.659  21.252  0.00  0.00      PROA  
ATOM   2704  C   ASP P 564     -14.959   1.146  23.017  0.00  0.00      PROA  
ATOM   2705  O   ASP P 564     -15.230   0.531  24.072  0.00  0.00      PROA  
ATOM   2706  N   HSD P 565     -13.696   1.286  22.572  0.00  0.00      PROA  
ATOM   2707  HN  HSD P 565     -13.540   1.888  21.793  0.00  0.00      PROA  
ATOM   2708  CA  HSD P 565     -12.563   0.596  23.257  0.00  0.00      PROA  
ATOM   2709  HA  HSD P 565     -12.949  -0.022  24.055  0.00  0.00      PROA  
ATOM   2710  CB  HSD P 565     -12.031  -0.423  22.245  0.00  0.00      PROA  
ATOM   2711  HB1 HSD P 565     -11.281  -1.064  22.756  0.00  0.00      PROA  
ATOM   2712  HB2 HSD P 565     -11.529   0.095  21.400  0.00  0.00      PROA  
ATOM   2713  ND1 HSD P 565     -13.663  -2.440  22.463  0.00  0.00      PROA  
ATOM   2714  HD1 HSD P 565     -13.729  -2.364  23.458  0.00  0.00      PROA  
ATOM   2715  CG  HSD P 565     -13.101  -1.438  21.746  0.00  0.00      PROA  
ATOM   2716  CE1 HSD P 565     -14.491  -3.181  21.629  0.00  0.00      PROA  
ATOM   2717  HE1 HSD P 565     -14.970  -4.120  21.908  0.00  0.00      PROA  
ATOM   2718  NE2 HSD P 565     -14.531  -2.669  20.384  0.00  0.00      PROA  
ATOM   2719  CD2 HSD P 565     -13.676  -1.531  20.479  0.00  0.00      PROA  
ATOM   2720  HD2 HSD P 565     -13.556  -0.874  19.626  0.00  0.00      PROA  
ATOM   2721  C   HSD P 565     -11.457   1.543  23.793  0.00  0.00      PROA  
ATOM   2722  O   HSD P 565     -10.636   2.132  23.095  0.00  0.00      PROA  
ATOM   2723  N   PRO P 566     -11.399   1.934  25.132  0.00  0.00      PROA  
ATOM   2724  CD  PRO P 566     -12.634   1.916  25.938  0.00  0.00      PROA  
ATOM   2725  HD1 PRO P 566     -12.732   0.913  26.405  0.00  0.00      PROA  
ATOM   2726  HD2 PRO P 566     -13.536   2.202  25.355  0.00  0.00      PROA  
ATOM   2727  CA  PRO P 566     -10.339   2.669  25.805  0.00  0.00      PROA  
ATOM   2728  HA  PRO P 566     -10.294   3.597  25.255  0.00  0.00      PROA  
ATOM   2729  CB  PRO P 566     -10.812   2.846  27.216  0.00  0.00      PROA  
ATOM   2730  HB1 PRO P 566     -10.423   3.702  27.807  0.00  0.00      PROA  
ATOM   2731  HB2 PRO P 566     -10.540   1.990  27.870  0.00  0.00      PROA  
ATOM   2732  CG  PRO P 566     -12.319   2.906  27.039  0.00  0.00      PROA  
ATOM   2733  HG1 PRO P 566     -12.848   2.687  27.992  0.00  0.00      PROA  
ATOM   2734  HG2 PRO P 566     -12.659   3.917  26.729  0.00  0.00      PROA  
ATOM   2735  C   PRO P 566      -8.911   2.153  25.684  0.00  0.00      PROA  
ATOM   2736  O   PRO P 566      -8.664   0.956  25.607  0.00  0.00      PROA  
ATOM   2737  N   LEU P 567      -7.985   3.062  25.517  0.00  0.00      PROA  
ATOM   2738  HN  LEU P 567      -8.238   4.024  25.451  0.00  0.00      PROA  
ATOM   2739  CA  LEU P 567      -6.579   2.953  25.483  0.00  0.00      PROA  
ATOM   2740  HA  LEU P 567      -6.335   1.906  25.382  0.00  0.00      PROA  
ATOM   2741  CB  LEU P 567      -5.980   3.733  24.271  0.00  0.00      PROA  
ATOM   2742  HB1 LEU P 567      -4.881   3.589  24.201  0.00  0.00      PROA  
ATOM   2743  HB2 LEU P 567      -6.112   4.824  24.434  0.00  0.00      PROA  
ATOM   2744  CG  LEU P 567      -6.531   3.342  22.922  0.00  0.00      PROA  
ATOM   2745  HG  LEU P 567      -7.642   3.384  22.931  0.00  0.00      PROA  
ATOM   2746  CD1 LEU P 567      -6.007   4.269  21.850  0.00  0.00      PROA  
ATOM   2747 HD11 LEU P 567      -6.254   5.348  21.938  0.00  0.00      PROA  
ATOM   2748 HD12 LEU P 567      -6.272   4.049  20.794  0.00  0.00      PROA  
ATOM   2749 HD13 LEU P 567      -4.902   4.157  21.829  0.00  0.00      PROA  
ATOM   2750  CD2 LEU P 567      -6.085   1.892  22.534  0.00  0.00      PROA  
ATOM   2751 HD21 LEU P 567      -4.992   1.699  22.501  0.00  0.00      PROA  
ATOM   2752 HD22 LEU P 567      -6.486   1.792  21.503  0.00  0.00      PROA  
ATOM   2753 HD23 LEU P 567      -6.615   1.148  23.167  0.00  0.00      PROA  
ATOM   2754  C   LEU P 567      -6.000   3.556  26.735  0.00  0.00      PROA  
ATOM   2755  O   LEU P 567      -4.806   3.943  26.716  0.00  0.00      PROA  
ATOM   2756  N   GLN P 568      -6.744   3.636  27.864  0.00  0.00      PROA  
ATOM   2757  HN  GLN P 568      -7.718   3.430  27.821  0.00  0.00      PROA  
ATOM   2758  CA  GLN P 568      -6.231   4.086  29.131  0.00  0.00      PROA  
ATOM   2759  HA  GLN P 568      -5.480   4.843  28.958  0.00  0.00      PROA  
ATOM   2760  CB  GLN P 568      -7.365   4.756  29.944  0.00  0.00      PROA  
ATOM   2761  HB1 GLN P 568      -6.945   5.317  30.807  0.00  0.00      PROA  
ATOM   2762  HB2 GLN P 568      -8.061   4.015  30.392  0.00  0.00      PROA  
ATOM   2763  CG  GLN P 568      -8.268   5.781  29.246  0.00  0.00      PROA  
ATOM   2764  HG1 GLN P 568      -9.005   6.216  29.955  0.00  0.00      PROA  
ATOM   2765  HG2 GLN P 568      -8.756   5.072  28.543  0.00  0.00      PROA  
ATOM   2766  CD  GLN P 568      -7.468   6.817  28.610  0.00  0.00      PROA  
ATOM   2767  OE1 GLN P 568      -6.597   7.399  29.250  0.00  0.00      PROA  
ATOM   2768  NE2 GLN P 568      -7.789   7.143  27.348  0.00  0.00      PROA  
ATOM   2769 HE21 GLN P 568      -7.210   7.844  26.932  0.00  0.00      PROA  
ATOM   2770 HE22 GLN P 568      -8.463   6.650  26.797  0.00  0.00      PROA  
ATOM   2771  C   GLN P 568      -5.784   2.851  29.864  0.00  0.00      PROA  
ATOM   2772  O   GLN P 568      -6.023   1.715  29.502  0.00  0.00      PROA  
ATOM   2773  N   LYS P 569      -4.813   3.137  30.769  0.00  0.00      PROA  
ATOM   2774  HN  LYS P 569      -4.597   4.109  30.820  0.00  0.00      PROA  
ATOM   2775  CA  LYS P 569      -4.191   2.175  31.589  0.00  0.00      PROA  
ATOM   2776  HA  LYS P 569      -4.336   1.140  31.320  0.00  0.00      PROA  
ATOM   2777  CB  LYS P 569      -2.679   2.509  31.750  0.00  0.00      PROA  
ATOM   2778  HB1 LYS P 569      -2.204   1.792  32.454  0.00  0.00      PROA  
ATOM   2779  HB2 LYS P 569      -2.555   3.539  32.147  0.00  0.00      PROA  
ATOM   2780  CG  LYS P 569      -2.021   2.356  30.331  0.00  0.00      PROA  
ATOM   2781  HG1 LYS P 569      -2.607   3.026  29.666  0.00  0.00      PROA  
ATOM   2782  HG2 LYS P 569      -2.283   1.315  30.045  0.00  0.00      PROA  
ATOM   2783  CD  LYS P 569      -0.492   2.523  30.128  0.00  0.00      PROA  
ATOM   2784  HD1 LYS P 569      -0.340   2.480  29.028  0.00  0.00      PROA  
ATOM   2785  HD2 LYS P 569       0.024   1.608  30.490  0.00  0.00      PROA  
ATOM   2786  CE  LYS P 569       0.103   3.737  30.793  0.00  0.00      PROA  
ATOM   2787  HE1 LYS P 569       0.058   3.618  31.896  0.00  0.00      PROA  
ATOM   2788  HE2 LYS P 569      -0.426   4.701  30.634  0.00  0.00      PROA  
ATOM   2789  NZ  LYS P 569       1.509   4.045  30.359  0.00  0.00      PROA  
ATOM   2790  HZ1 LYS P 569       1.428   3.960  29.325  0.00  0.00      PROA  
ATOM   2791  HZ2 LYS P 569       2.202   3.342  30.688  0.00  0.00      PROA  
ATOM   2792  HZ3 LYS P 569       1.746   5.007  30.674  0.00  0.00      PROA  
ATOM   2793  C   LYS P 569      -4.848   2.270  33.020  0.00  0.00      PROA  
ATOM   2794  O   LYS P 569      -5.528   3.242  33.307  0.00  0.00      PROA  
ATOM   2795  N   ASN P 570      -4.623   1.238  33.916  0.00  0.00      PROA  
ATOM   2796  HN  ASN P 570      -4.076   0.432  33.707  0.00  0.00      PROA  
ATOM   2797  CA  ASN P 570      -5.141   1.112  35.300  0.00  0.00      PROA  
ATOM   2798  HA  ASN P 570      -5.252   2.126  35.655  0.00  0.00      PROA  
ATOM   2799  CB  ASN P 570      -6.527   0.378  35.349  0.00  0.00      PROA  
ATOM   2800  HB1 ASN P 570      -6.964   0.269  36.364  0.00  0.00      PROA  
ATOM   2801  HB2 ASN P 570      -6.389  -0.625  34.890  0.00  0.00      PROA  
ATOM   2802  CG  ASN P 570      -7.604   0.974  34.427  0.00  0.00      PROA  
ATOM   2803  OD1 ASN P 570      -8.430   1.799  34.770  0.00  0.00      PROA  
ATOM   2804  ND2 ASN P 570      -7.849   0.373  33.279  0.00  0.00      PROA  
ATOM   2805 HD21 ASN P 570      -7.457  -0.538  33.155  0.00  0.00      PROA  
ATOM   2806 HD22 ASN P 570      -8.663   0.574  32.734  0.00  0.00      PROA  
ATOM   2807  C   ASN P 570      -4.134   0.298  36.061  0.00  0.00      PROA  
ATOM   2808  O   ASN P 570      -3.485  -0.532  35.494  0.00  0.00      PROA  
ATOM   2809  N   TYR P 571      -4.007   0.418  37.438  0.00  0.00      PROA  
ATOM   2810  HN  TYR P 571      -4.453   1.087  38.028  0.00  0.00      PROA  
ATOM   2811  CA  TYR P 571      -3.193  -0.538  38.227  0.00  0.00      PROA  
ATOM   2812  HA  TYR P 571      -2.203  -0.611  37.802  0.00  0.00      PROA  
ATOM   2813  CB  TYR P 571      -3.013  -0.131  39.716  0.00  0.00      PROA  
ATOM   2814  HB1 TYR P 571      -2.345  -0.833  40.260  0.00  0.00      PROA  
ATOM   2815  HB2 TYR P 571      -3.986  -0.206  40.246  0.00  0.00      PROA  
ATOM   2816  CG  TYR P 571      -2.456   1.207  39.883  0.00  0.00      PROA  
ATOM   2817  CD1 TYR P 571      -1.337   1.606  39.167  0.00  0.00      PROA  
ATOM   2818  HD1 TYR P 571      -0.925   0.945  38.418  0.00  0.00      PROA  
ATOM   2819  CE1 TYR P 571      -0.826   2.919  39.275  0.00  0.00      PROA  
ATOM   2820  HE1 TYR P 571       0.026   3.279  38.719  0.00  0.00      PROA  
ATOM   2821  CZ  TYR P 571      -1.441   3.845  40.087  0.00  0.00      PROA  
ATOM   2822  OH  TYR P 571      -0.713   5.086  40.277  0.00  0.00      PROA  
ATOM   2823  HH  TYR P 571       0.026   5.099  39.664  0.00  0.00      PROA  
ATOM   2824  CD2 TYR P 571      -3.061   2.116  40.740  0.00  0.00      PROA  
ATOM   2825  HD2 TYR P 571      -3.918   1.734  41.274  0.00  0.00      PROA  
ATOM   2826  CE2 TYR P 571      -2.492   3.417  40.906  0.00  0.00      PROA  
ATOM   2827  HE2 TYR P 571      -3.032   4.063  41.582  0.00  0.00      PROA  
ATOM   2828  C   TYR P 571      -3.906  -1.924  38.127  0.00  0.00      PROA  
ATOM   2829  O   TYR P 571      -5.091  -2.116  37.989  0.00  0.00      PROA  
ATOM   2830  N   ASP P 572      -3.087  -2.953  38.174  0.00  0.00      PROA  
ATOM   2831  HN  ASP P 572      -2.126  -2.707  38.266  0.00  0.00      PROA  
ATOM   2832  CA  ASP P 572      -3.473  -4.389  38.019  0.00  0.00      PROA  
ATOM   2833  HA  ASP P 572      -4.395  -4.414  37.457  0.00  0.00      PROA  
ATOM   2834  CB  ASP P 572      -2.432  -5.190  37.252  0.00  0.00      PROA  
ATOM   2835  HB1 ASP P 572      -1.592  -5.538  37.891  0.00  0.00      PROA  
ATOM   2836  HB2 ASP P 572      -1.977  -4.600  36.429  0.00  0.00      PROA  
ATOM   2837  CG  ASP P 572      -2.988  -6.448  36.570  0.00  0.00      PROA  
ATOM   2838  OD1 ASP P 572      -4.159  -6.728  36.794  0.00  0.00      PROA  
ATOM   2839  OD2 ASP P 572      -2.278  -7.162  35.875  0.00  0.00      PROA  
ATOM   2840  C   ASP P 572      -3.788  -5.020  39.360  0.00  0.00      PROA  
ATOM   2841  O   ASP P 572      -2.994  -4.833  40.279  0.00  0.00      PROA  
ATOM   2842  N   HSD P 573      -4.902  -5.795  39.486  0.00  0.00      PROA  
ATOM   2843  HN  HSD P 573      -5.501  -5.688  38.696  0.00  0.00      PROA  
ATOM   2844  CA  HSD P 573      -5.283  -6.418  40.768  0.00  0.00      PROA  
ATOM   2845  HA  HSD P 573      -4.471  -7.115  40.912  0.00  0.00      PROA  
ATOM   2846  CB  HSD P 573      -5.429  -5.451  41.955  0.00  0.00      PROA  
ATOM   2847  HB1 HSD P 573      -4.537  -4.845  42.221  0.00  0.00      PROA  
ATOM   2848  HB2 HSD P 573      -5.717  -6.016  42.867  0.00  0.00      PROA  
ATOM   2849  ND1 HSD P 573      -7.748  -4.717  42.072  0.00  0.00      PROA  
ATOM   2850  HD1 HSD P 573      -8.211  -5.523  42.442  0.00  0.00      PROA  
ATOM   2851  CG  HSD P 573      -6.448  -4.502  41.781  0.00  0.00      PROA  
ATOM   2852  CE1 HSD P 573      -8.396  -3.532  41.950  0.00  0.00      PROA  
ATOM   2853  HE1 HSD P 573      -9.471  -3.375  42.038  0.00  0.00      PROA  
ATOM   2854  NE2 HSD P 573      -7.597  -2.587  41.608  0.00  0.00      PROA  
ATOM   2855  CD2 HSD P 573      -6.377  -3.180  41.575  0.00  0.00      PROA  
ATOM   2856  HD2 HSD P 573      -5.442  -2.659  41.409  0.00  0.00      PROA  
ATOM   2857  C   HSD P 573      -6.571  -7.268  40.661  0.00  0.00      PROA  
ATOM   2858  O   HSD P 573      -7.444  -6.994  39.854  0.00  0.00      PROA  
ATOM   2859  N   ASP P 574      -6.752  -8.229  41.561  0.00  0.00      PROA  
ATOM   2860  HN  ASP P 574      -5.969  -8.411  42.151  0.00  0.00      PROA  
ATOM   2861  CA  ASP P 574      -7.939  -9.029  41.653  0.00  0.00      PROA  
ATOM   2862  HA  ASP P 574      -8.174  -9.337  40.645  0.00  0.00      PROA  
ATOM   2863  CB  ASP P 574      -7.806 -10.255  42.567  0.00  0.00      PROA  
ATOM   2864  HB1 ASP P 574      -8.771 -10.803  42.542  0.00  0.00      PROA  
ATOM   2865  HB2 ASP P 574      -7.576  -9.947  43.609  0.00  0.00      PROA  
ATOM   2866  CG  ASP P 574      -6.770 -11.357  42.297  0.00  0.00      PROA  
ATOM   2867  OD1 ASP P 574      -6.179 -11.327  41.198  0.00  0.00      PROA  
ATOM   2868  OD2 ASP P 574      -6.640 -12.301  43.139  0.00  0.00      PROA  
ATOM   2869  C   ASP P 574      -9.043  -8.153  42.204  0.00  0.00      PROA  
ATOM   2870  O   ASP P 574      -8.776  -7.259  42.936  0.00  0.00      PROA  
ATOM   2871  N   VAL P 575     -10.294  -8.483  41.978  0.00  0.00      PROA  
ATOM   2872  HN  VAL P 575     -10.485  -9.181  41.292  0.00  0.00      PROA  
ATOM   2873  CA  VAL P 575     -11.437  -7.835  42.662  0.00  0.00      PROA  
ATOM   2874  HA  VAL P 575     -11.153  -6.907  43.134  0.00  0.00      PROA  
ATOM   2875  CB  VAL P 575     -12.479  -7.417  41.647  0.00  0.00      PROA  
ATOM   2876  HB  VAL P 575     -13.351  -6.904  42.105  0.00  0.00      PROA  
ATOM   2877  CG1 VAL P 575     -11.856  -6.299  40.807  0.00  0.00      PROA  
ATOM   2878 HG11 VAL P 575     -11.624  -5.369  41.369  0.00  0.00      PROA  
ATOM   2879 HG12 VAL P 575     -12.585  -5.907  40.066  0.00  0.00      PROA  
ATOM   2880 HG13 VAL P 575     -10.993  -6.658  40.206  0.00  0.00      PROA  
ATOM   2881  CG2 VAL P 575     -12.947  -8.648  40.773  0.00  0.00      PROA  
ATOM   2882 HG21 VAL P 575     -13.891  -8.460  40.219  0.00  0.00      PROA  
ATOM   2883 HG22 VAL P 575     -12.951  -9.544  41.430  0.00  0.00      PROA  
ATOM   2884 HG23 VAL P 575     -12.186  -8.892  40.001  0.00  0.00      PROA  
ATOM   2885  C   VAL P 575     -12.026  -8.570  43.738  0.00  0.00      PROA  
ATOM   2886  O   VAL P 575     -12.847  -8.074  44.542  0.00  0.00      PROA  
ATOM   2887  N   LEU P 576     -11.681  -9.840  43.793  0.00  0.00      PROA  
ATOM   2888  HN  LEU P 576     -10.983 -10.133  43.144  0.00  0.00      PROA  
ATOM   2889  CA  LEU P 576     -12.062 -10.883  44.684  0.00  0.00      PROA  
ATOM   2890  HA  LEU P 576     -11.460 -11.745  44.436  0.00  0.00      PROA  
ATOM   2891  CB  LEU P 576     -11.801 -10.473  46.142  0.00  0.00      PROA  
ATOM   2892  HB1 LEU P 576     -12.136 -11.412  46.632  0.00  0.00      PROA  
ATOM   2893  HB2 LEU P 576     -12.469  -9.700  46.580  0.00  0.00      PROA  
ATOM   2894  CG  LEU P 576     -10.360 -10.148  46.514  0.00  0.00      PROA  
ATOM   2895  HG  LEU P 576      -9.676 -10.817  45.950  0.00  0.00      PROA  
ATOM   2896  CD1 LEU P 576      -9.947  -8.634  46.276  0.00  0.00      PROA  
ATOM   2897 HD11 LEU P 576      -8.932  -8.634  46.729  0.00  0.00      PROA  
ATOM   2898 HD12 LEU P 576     -10.658  -7.950  46.786  0.00  0.00      PROA  
ATOM   2899 HD13 LEU P 576      -9.756  -8.335  45.223  0.00  0.00      PROA  
ATOM   2900  CD2 LEU P 576     -10.159 -10.406  48.011  0.00  0.00      PROA  
ATOM   2901 HD21 LEU P 576     -10.979 -10.008  48.645  0.00  0.00      PROA  
ATOM   2902 HD22 LEU P 576      -9.193  -9.965  48.335  0.00  0.00      PROA  
ATOM   2903 HD23 LEU P 576     -10.290 -11.500  48.160  0.00  0.00      PROA  
ATOM   2904  C   LEU P 576     -13.527 -11.348  44.452  0.00  0.00      PROA  
ATOM   2905  O   LEU P 576     -14.330 -11.554  45.327  0.00  0.00      PROA  
ATOM   2906  N   THR P 577     -13.783 -11.490  43.175  0.00  0.00      PROA  
ATOM   2907  HN  THR P 577     -13.054 -11.395  42.502  0.00  0.00      PROA  
ATOM   2908  CA  THR P 577     -15.006 -12.049  42.715  0.00  0.00      PROA  
ATOM   2909  HA  THR P 577     -15.475 -12.569  43.538  0.00  0.00      PROA  
ATOM   2910  CB  THR P 577     -15.975 -10.968  42.166  0.00  0.00      PROA  
ATOM   2911  HB  THR P 577     -15.609 -10.673  41.159  0.00  0.00      PROA  
ATOM   2912  OG1 THR P 577     -15.961  -9.806  42.986  0.00  0.00      PROA  
ATOM   2913  HG1 THR P 577     -16.424  -9.105  42.522  0.00  0.00      PROA  
ATOM   2914  CG2 THR P 577     -17.352 -11.584  42.213  0.00  0.00      PROA  
ATOM   2915 HG21 THR P 577     -18.134 -10.798  42.282  0.00  0.00      PROA  
ATOM   2916 HG22 THR P 577     -17.431 -12.257  43.093  0.00  0.00      PROA  
ATOM   2917 HG23 THR P 577     -17.417 -12.251  41.327  0.00  0.00      PROA  
ATOM   2918  C   THR P 577     -14.674 -13.098  41.648  0.00  0.00      PROA  
ATOM   2919  O   THR P 577     -13.941 -12.789  40.726  0.00  0.00      PROA  
ATOM   2920  N   THR P 578     -15.113 -14.376  41.774  0.00  0.00      PROA  
ATOM   2921  HN  THR P 578     -15.528 -14.671  42.631  0.00  0.00      PROA  
ATOM   2922  CA  THR P 578     -15.042 -15.366  40.664  0.00  0.00      PROA  
ATOM   2923  HA  THR P 578     -14.503 -14.870  39.870  0.00  0.00      PROA  
ATOM   2924  CB  THR P 578     -14.413 -16.745  41.145  0.00  0.00      PROA  
ATOM   2925  HB  THR P 578     -13.574 -16.434  41.804  0.00  0.00      PROA  
ATOM   2926  OG1 THR P 578     -13.692 -17.414  40.090  0.00  0.00      PROA  
ATOM   2927  HG1 THR P 578     -13.333 -18.193  40.521  0.00  0.00      PROA  
ATOM   2928  CG2 THR P 578     -15.382 -17.798  41.819  0.00  0.00      PROA  
ATOM   2929 HG21 THR P 578     -15.900 -18.362  41.014  0.00  0.00      PROA  
ATOM   2930 HG22 THR P 578     -16.069 -17.383  42.588  0.00  0.00      PROA  
ATOM   2931 HG23 THR P 578     -14.806 -18.569  42.374  0.00  0.00      PROA  
ATOM   2932  C   THR P 578     -16.446 -15.567  40.112  0.00  0.00      PROA  
ATOM   2933  O   THR P 578     -17.423 -15.413  40.825  0.00  0.00      PROA  
ATOM   2934  N   PRO P 579     -16.664 -15.798  38.789  0.00  0.00      PROA  
ATOM   2935  CD  PRO P 579     -18.053 -15.627  38.453  0.00  0.00      PROA  
ATOM   2936  HD1 PRO P 579     -18.351 -14.573  38.637  0.00  0.00      PROA  
ATOM   2937  HD2 PRO P 579     -18.762 -16.350  38.912  0.00  0.00      PROA  
ATOM   2938  CA  PRO P 579     -15.756 -15.709  37.655  0.00  0.00      PROA  
ATOM   2939  HA  PRO P 579     -14.928 -16.400  37.716  0.00  0.00      PROA  
ATOM   2940  CB  PRO P 579     -16.553 -16.008  36.425  0.00  0.00      PROA  
ATOM   2941  HB1 PRO P 579     -16.449 -17.056  36.069  0.00  0.00      PROA  
ATOM   2942  HB2 PRO P 579     -16.338 -15.375  35.538  0.00  0.00      PROA  
ATOM   2943  CG  PRO P 579     -18.036 -15.832  36.890  0.00  0.00      PROA  
ATOM   2944  HG1 PRO P 579     -18.427 -14.938  36.358  0.00  0.00      PROA  
ATOM   2945  HG2 PRO P 579     -18.582 -16.745  36.571  0.00  0.00      PROA  
ATOM   2946  C   PRO P 579     -15.200 -14.304  37.493  0.00  0.00      PROA  
ATOM   2947  O   PRO P 579     -15.817 -13.332  37.924  0.00  0.00      PROA  
ATOM   2948  N   LYS P 580     -13.954 -14.145  37.043  0.00  0.00      PROA  
ATOM   2949  HN  LYS P 580     -13.638 -15.006  36.655  0.00  0.00      PROA  
ATOM   2950  CA  LYS P 580     -13.186 -12.936  36.952  0.00  0.00      PROA  
ATOM   2951  HA  LYS P 580     -13.334 -12.490  37.925  0.00  0.00      PROA  
ATOM   2952  CB  LYS P 580     -11.663 -13.210  36.916  0.00  0.00      PROA  
ATOM   2953  HB1 LYS P 580     -11.289 -13.591  37.891  0.00  0.00      PROA  
ATOM   2954  HB2 LYS P 580     -11.255 -12.195  36.724  0.00  0.00      PROA  
ATOM   2955  CG  LYS P 580     -11.102 -14.266  35.914  0.00  0.00      PROA  
ATOM   2956  HG1 LYS P 580     -11.400 -13.923  34.901  0.00  0.00      PROA  
ATOM   2957  HG2 LYS P 580     -11.595 -15.260  35.979  0.00  0.00      PROA  
ATOM   2958  CD  LYS P 580      -9.556 -14.391  35.893  0.00  0.00      PROA  
ATOM   2959  HD1 LYS P 580      -9.345 -15.053  35.026  0.00  0.00      PROA  
ATOM   2960  HD2 LYS P 580      -9.174 -14.951  36.774  0.00  0.00      PROA  
ATOM   2961  CE  LYS P 580      -8.847 -13.035  35.638  0.00  0.00      PROA  
ATOM   2962  HE1 LYS P 580      -8.895 -12.406  36.553  0.00  0.00      PROA  
ATOM   2963  HE2 LYS P 580      -9.429 -12.491  34.864  0.00  0.00      PROA  
ATOM   2964  NZ  LYS P 580      -7.486 -13.317  35.154  0.00  0.00      PROA  
ATOM   2965  HZ1 LYS P 580      -6.962 -12.445  34.938  0.00  0.00      PROA  
ATOM   2966  HZ2 LYS P 580      -7.561 -13.982  34.359  0.00  0.00      PROA  
ATOM   2967  HZ3 LYS P 580      -6.986 -13.808  35.923  0.00  0.00      PROA  
ATOM   2968  C   LYS P 580     -13.794 -11.908  35.912  0.00  0.00      PROA  
ATOM   2969  O   LYS P 580     -14.340 -12.329  34.911  0.00  0.00      PROA  
ATOM   2970  N   PRO P 581     -13.768 -10.657  36.102  0.00  0.00      PROA  
ATOM   2971  CD  PRO P 581     -13.297  -9.993  37.351  0.00  0.00      PROA  
ATOM   2972  HD1 PRO P 581     -12.205 -10.103  37.523  0.00  0.00      PROA  
ATOM   2973  HD2 PRO P 581     -13.954 -10.357  38.170  0.00  0.00      PROA  
ATOM   2974  CA  PRO P 581     -14.060  -9.584  35.078  0.00  0.00      PROA  
ATOM   2975  HA  PRO P 581     -15.121  -9.760  34.978  0.00  0.00      PROA  
ATOM   2976  CB  PRO P 581     -13.568  -8.223  35.646  0.00  0.00      PROA  
ATOM   2977  HB1 PRO P 581     -14.261  -7.392  35.393  0.00  0.00      PROA  
ATOM   2978  HB2 PRO P 581     -12.516  -8.008  35.360  0.00  0.00      PROA  
ATOM   2979  CG  PRO P 581     -13.649  -8.463  37.182  0.00  0.00      PROA  
ATOM   2980  HG1 PRO P 581     -13.028  -7.709  37.713  0.00  0.00      PROA  
ATOM   2981  HG2 PRO P 581     -14.649  -8.366  37.655  0.00  0.00      PROA  
ATOM   2982  C   PRO P 581     -13.416  -9.921  33.710  0.00  0.00      PROA  
ATOM   2983  O   PRO P 581     -12.260 -10.265  33.576  0.00  0.00      PROA  
ATOM   2984  N   GLN P 582     -14.230  -9.717  32.610  0.00  0.00      PROA  
ATOM   2985  HN  GLN P 582     -15.113  -9.265  32.714  0.00  0.00      PROA  
ATOM   2986  CA  GLN P 582     -13.837 -10.137  31.248  0.00  0.00      PROA  
ATOM   2987  HA  GLN P 582     -12.882 -10.640  31.211  0.00  0.00      PROA  
ATOM   2988  CB  GLN P 582     -14.902 -11.038  30.617  0.00  0.00      PROA  
ATOM   2989  HB1 GLN P 582     -14.469 -11.045  29.594  0.00  0.00      PROA  
ATOM   2990  HB2 GLN P 582     -15.951 -10.673  30.580  0.00  0.00      PROA  
ATOM   2991  CG  GLN P 582     -14.957 -12.509  31.117  0.00  0.00      PROA  
ATOM   2992  HG1 GLN P 582     -15.549 -13.158  30.436  0.00  0.00      PROA  
ATOM   2993  HG2 GLN P 582     -15.453 -12.513  32.111  0.00  0.00      PROA  
ATOM   2994  CD  GLN P 582     -13.530 -13.053  31.263  0.00  0.00      PROA  
ATOM   2995  OE1 GLN P 582     -12.779 -13.080  30.306  0.00  0.00      PROA  
ATOM   2996  NE2 GLN P 582     -13.070 -13.296  32.500  0.00  0.00      PROA  
ATOM   2997 HE21 GLN P 582     -13.624 -13.334  33.332  0.00  0.00      PROA  
ATOM   2998 HE22 GLN P 582     -12.137 -13.651  32.550  0.00  0.00      PROA  
ATOM   2999  C   GLN P 582     -13.711  -8.834  30.323  0.00  0.00      PROA  
ATOM   3000  O   GLN P 582     -14.533  -7.963  30.248  0.00  0.00      PROA  
ATOM   3001  N   ALA P 583     -12.555  -8.670  29.591  0.00  0.00      PROA  
ATOM   3002  HN  ALA P 583     -11.745  -9.247  29.662  0.00  0.00      PROA  
ATOM   3003  CA  ALA P 583     -12.378  -7.536  28.698  0.00  0.00      PROA  
ATOM   3004  HA  ALA P 583     -13.331  -7.189  28.327  0.00  0.00      PROA  
ATOM   3005  CB  ALA P 583     -11.773  -6.376  29.435  0.00  0.00      PROA  
ATOM   3006  HB1 ALA P 583     -12.304  -6.352  30.411  0.00  0.00      PROA  
ATOM   3007  HB2 ALA P 583     -12.013  -5.470  28.838  0.00  0.00      PROA  
ATOM   3008  HB3 ALA P 583     -10.721  -6.467  29.782  0.00  0.00      PROA  
ATOM   3009  C   ALA P 583     -11.524  -7.859  27.545  0.00  0.00      PROA  
ATOM   3010  O   ALA P 583     -10.819  -8.856  27.593  0.00  0.00      PROA  
ATOM   3011  N   ALA P 584     -11.625  -7.134  26.417  0.00  0.00      PROA  
ATOM   3012  HN  ALA P 584     -12.334  -6.433  26.408  0.00  0.00      PROA  
ATOM   3013  CA  ALA P 584     -10.837  -7.360  25.230  0.00  0.00      PROA  
ATOM   3014  HA  ALA P 584     -10.931  -8.378  24.882  0.00  0.00      PROA  
ATOM   3015  CB  ALA P 584     -11.520  -6.550  24.071  0.00  0.00      PROA  
ATOM   3016  HB1 ALA P 584     -12.568  -6.874  23.896  0.00  0.00      PROA  
ATOM   3017  HB2 ALA P 584     -10.854  -6.568  23.182  0.00  0.00      PROA  
ATOM   3018  HB3 ALA P 584     -11.590  -5.501  24.429  0.00  0.00      PROA  
ATOM   3019  C   ALA P 584      -9.313  -6.975  25.280  0.00  0.00      PROA  
ATOM   3020  O   ALA P 584      -8.907  -6.256  26.174  0.00  0.00      PROA  
ATOM   3021  N   LEU P 585      -8.501  -7.492  24.355  0.00  0.00      PROA  
ATOM   3022  HN  LEU P 585      -8.910  -8.129  23.707  0.00  0.00      PROA  
ATOM   3023  CA  LEU P 585      -7.016  -7.281  24.316  0.00  0.00      PROA  
ATOM   3024  HA  LEU P 585      -6.535  -7.903  25.056  0.00  0.00      PROA  
ATOM   3025  CB  LEU P 585      -6.612  -8.008  22.977  0.00  0.00      PROA  
ATOM   3026  HB1 LEU P 585      -7.057  -7.433  22.137  0.00  0.00      PROA  
ATOM   3027  HB2 LEU P 585      -7.197  -8.951  23.018  0.00  0.00      PROA  
ATOM   3028  CG  LEU P 585      -5.135  -8.288  22.640  0.00  0.00      PROA  
ATOM   3029  HG  LEU P 585      -4.747  -7.255  22.509  0.00  0.00      PROA  
ATOM   3030  CD1 LEU P 585      -4.360  -9.042  23.700  0.00  0.00      PROA  
ATOM   3031 HD11 LEU P 585      -5.036  -9.454  24.480  0.00  0.00      PROA  
ATOM   3032 HD12 LEU P 585      -3.609  -8.422  24.234  0.00  0.00      PROA  
ATOM   3033 HD13 LEU P 585      -3.842  -9.943  23.307  0.00  0.00      PROA  
ATOM   3034  CD2 LEU P 585      -5.073  -9.105  21.320  0.00  0.00      PROA  
ATOM   3035 HD21 LEU P 585      -5.870  -8.733  20.641  0.00  0.00      PROA  
ATOM   3036 HD22 LEU P 585      -5.288 -10.168  21.562  0.00  0.00      PROA  
ATOM   3037 HD23 LEU P 585      -4.052  -9.170  20.888  0.00  0.00      PROA  
ATOM   3038  C   LEU P 585      -6.334  -5.981  24.419  0.00  0.00      PROA  
ATOM   3039  O   LEU P 585      -6.836  -5.105  23.732  0.00  0.00      PROA  
ATOM   3040  N   PRO P 586      -5.294  -5.637  25.222  0.00  0.00      PROA  
ATOM   3041  CD  PRO P 586      -4.897  -6.432  26.376  0.00  0.00      PROA  
ATOM   3042  HD1 PRO P 586      -4.371  -7.371  26.101  0.00  0.00      PROA  
ATOM   3043  HD2 PRO P 586      -5.771  -6.694  27.009  0.00  0.00      PROA  
ATOM   3044  CA  PRO P 586      -4.555  -4.432  25.203  0.00  0.00      PROA  
ATOM   3045  HA  PRO P 586      -5.123  -3.683  25.735  0.00  0.00      PROA  
ATOM   3046  CB  PRO P 586      -3.323  -4.685  26.136  0.00  0.00      PROA  
ATOM   3047  HB1 PRO P 586      -2.972  -3.754  26.631  0.00  0.00      PROA  
ATOM   3048  HB2 PRO P 586      -2.466  -5.065  25.540  0.00  0.00      PROA  
ATOM   3049  CG  PRO P 586      -3.895  -5.662  27.245  0.00  0.00      PROA  
ATOM   3050  HG1 PRO P 586      -3.107  -6.336  27.644  0.00  0.00      PROA  
ATOM   3051  HG2 PRO P 586      -4.369  -4.998  28.000  0.00  0.00      PROA  
ATOM   3052  C   PRO P 586      -4.282  -3.797  23.830  0.00  0.00      PROA  
ATOM   3053  O   PRO P 586      -3.570  -4.468  23.097  0.00  0.00      PROA  
ATOM   3054  N   ASN P 587      -4.722  -2.585  23.507  0.00  0.00      PROA  
ATOM   3055  HN  ASN P 587      -5.316  -2.084  24.132  0.00  0.00      PROA  
ATOM   3056  CA  ASN P 587      -4.549  -2.022  22.123  0.00  0.00      PROA  
ATOM   3057  HA  ASN P 587      -4.904  -1.003  22.094  0.00  0.00      PROA  
ATOM   3058  CB  ASN P 587      -3.136  -1.996  21.595  0.00  0.00      PROA  
ATOM   3059  HB1 ASN P 587      -3.059  -1.377  20.676  0.00  0.00      PROA  
ATOM   3060  HB2 ASN P 587      -2.740  -3.001  21.335  0.00  0.00      PROA  
ATOM   3061  CG  ASN P 587      -2.213  -1.360  22.659  0.00  0.00      PROA  
ATOM   3062  OD1 ASN P 587      -2.327  -0.243  23.069  0.00  0.00      PROA  
ATOM   3063  ND2 ASN P 587      -1.168  -2.157  23.044  0.00  0.00      PROA  
ATOM   3064 HD21 ASN P 587      -0.518  -1.825  23.727  0.00  0.00      PROA  
ATOM   3065 HD22 ASN P 587      -1.002  -3.016  22.560  0.00  0.00      PROA  
ATOM   3066  C   ASN P 587      -5.456  -2.694  21.112  0.00  0.00      PROA  
ATOM   3067  O   ASN P 587      -5.157  -2.942  19.938  0.00  0.00      PROA  
ATOM   3068  N   THR P 588      -6.719  -3.002  21.570  0.00  0.00      PROA  
ATOM   3069  HN  THR P 588      -6.980  -2.830  22.517  0.00  0.00      PROA  
ATOM   3070  CA  THR P 588      -7.712  -3.664  20.808  0.00  0.00      PROA  
ATOM   3071  HA  THR P 588      -7.248  -4.502  20.309  0.00  0.00      PROA  
ATOM   3072  CB  THR P 588      -8.911  -4.033  21.762  0.00  0.00      PROA  
ATOM   3073  HB  THR P 588      -8.869  -3.407  22.680  0.00  0.00      PROA  
ATOM   3074  OG1 THR P 588      -8.954  -5.398  22.180  0.00  0.00      PROA  
ATOM   3075  HG1 THR P 588      -8.277  -5.537  22.847  0.00  0.00      PROA  
ATOM   3076  CG2 THR P 588     -10.278  -3.839  21.118  0.00  0.00      PROA  
ATOM   3077 HG21 THR P 588     -10.481  -4.349  20.152  0.00  0.00      PROA  
ATOM   3078 HG22 THR P 588     -10.587  -2.783  20.966  0.00  0.00      PROA  
ATOM   3079 HG23 THR P 588     -11.029  -4.378  21.734  0.00  0.00      PROA  
ATOM   3080  C   THR P 588      -8.180  -2.902  19.572  0.00  0.00      PROA  
ATOM   3081  O   THR P 588      -8.353  -3.411  18.477  0.00  0.00      PROA  
ATOM   3082  N   ALA P 589      -8.351  -1.544  19.609  0.00  0.00      PROA  
ATOM   3083  HN  ALA P 589      -8.272  -1.060  20.477  0.00  0.00      PROA  
ATOM   3084  CA  ALA P 589      -8.533  -0.719  18.432  0.00  0.00      PROA  
ATOM   3085  HA  ALA P 589      -9.227  -1.338  17.882  0.00  0.00      PROA  
ATOM   3086  CB  ALA P 589      -9.019   0.689  18.825  0.00  0.00      PROA  
ATOM   3087  HB1 ALA P 589      -9.965   0.588  19.399  0.00  0.00      PROA  
ATOM   3088  HB2 ALA P 589      -9.243   1.392  17.994  0.00  0.00      PROA  
ATOM   3089  HB3 ALA P 589      -8.335   1.169  19.556  0.00  0.00      PROA  
ATOM   3090  C   ALA P 589      -7.353  -0.540  17.494  0.00  0.00      PROA  
ATOM   3091  O   ALA P 589      -7.496  -0.572  16.291  0.00  0.00      PROA  
ATOM   3092  N   LEU P 590      -6.135  -0.364  18.070  0.00  0.00      PROA  
ATOM   3093  HN  LEU P 590      -5.938  -0.235  19.039  0.00  0.00      PROA  
ATOM   3094  CA  LEU P 590      -4.928  -0.323  17.254  0.00  0.00      PROA  
ATOM   3095  HA  LEU P 590      -5.134   0.394  16.474  0.00  0.00      PROA  
ATOM   3096  CB  LEU P 590      -3.719   0.118  18.043  0.00  0.00      PROA  
ATOM   3097  HB1 LEU P 590      -2.837   0.409  17.433  0.00  0.00      PROA  
ATOM   3098  HB2 LEU P 590      -3.470  -0.639  18.817  0.00  0.00      PROA  
ATOM   3099  CG  LEU P 590      -3.984   1.368  18.959  0.00  0.00      PROA  
ATOM   3100  HG  LEU P 590      -4.860   1.212  19.625  0.00  0.00      PROA  
ATOM   3101  CD1 LEU P 590      -2.771   1.693  19.874  0.00  0.00      PROA  
ATOM   3102 HD11 LEU P 590      -3.168   2.279  20.731  0.00  0.00      PROA  
ATOM   3103 HD12 LEU P 590      -1.899   2.164  19.371  0.00  0.00      PROA  
ATOM   3104 HD13 LEU P 590      -2.291   0.814  20.355  0.00  0.00      PROA  
ATOM   3105  CD2 LEU P 590      -4.342   2.552  18.023  0.00  0.00      PROA  
ATOM   3106 HD21 LEU P 590      -4.543   3.474  18.609  0.00  0.00      PROA  
ATOM   3107 HD22 LEU P 590      -5.326   2.309  17.570  0.00  0.00      PROA  
ATOM   3108 HD23 LEU P 590      -3.505   2.806  17.338  0.00  0.00      PROA  
ATOM   3109  C   LEU P 590      -4.625  -1.601  16.540  0.00  0.00      PROA  
ATOM   3110  O   LEU P 590      -4.234  -1.537  15.354  0.00  0.00      PROA  
ATOM   3111  N   LEU P 591      -4.857  -2.793  17.103  0.00  0.00      PROA  
ATOM   3112  HN  LEU P 591      -5.152  -2.848  18.054  0.00  0.00      PROA  
ATOM   3113  CA  LEU P 591      -4.818  -4.123  16.382  0.00  0.00      PROA  
ATOM   3114  HA  LEU P 591      -3.834  -4.112  15.939  0.00  0.00      PROA  
ATOM   3115  CB  LEU P 591      -4.904  -5.313  17.359  0.00  0.00      PROA  
ATOM   3116  HB1 LEU P 591      -5.832  -5.295  17.968  0.00  0.00      PROA  
ATOM   3117  HB2 LEU P 591      -4.003  -5.350  18.008  0.00  0.00      PROA  
ATOM   3118  CG  LEU P 591      -4.790  -6.695  16.662  0.00  0.00      PROA  
ATOM   3119  HG  LEU P 591      -5.652  -6.659  15.962  0.00  0.00      PROA  
ATOM   3120  CD1 LEU P 591      -3.439  -6.844  15.954  0.00  0.00      PROA  
ATOM   3121 HD11 LEU P 591      -2.577  -6.563  16.597  0.00  0.00      PROA  
ATOM   3122 HD12 LEU P 591      -3.430  -6.276  14.999  0.00  0.00      PROA  
ATOM   3123 HD13 LEU P 591      -3.232  -7.932  15.867  0.00  0.00      PROA  
ATOM   3124  CD2 LEU P 591      -5.131  -7.876  17.572  0.00  0.00      PROA  
ATOM   3125 HD21 LEU P 591      -5.310  -8.794  16.973  0.00  0.00      PROA  
ATOM   3126 HD22 LEU P 591      -6.010  -7.772  18.243  0.00  0.00      PROA  
ATOM   3127 HD23 LEU P 591      -4.191  -8.077  18.129  0.00  0.00      PROA  
ATOM   3128  C   LEU P 591      -5.913  -4.213  15.306  0.00  0.00      PROA  
ATOM   3129  O   LEU P 591      -5.642  -4.620  14.221  0.00  0.00      PROA  
ATOM   3130  N   SER P 592      -7.115  -3.695  15.525  0.00  0.00      PROA  
ATOM   3131  HN  SER P 592      -7.456  -3.283  16.366  0.00  0.00      PROA  
ATOM   3132  CA  SER P 592      -8.147  -3.667  14.441  0.00  0.00      PROA  
ATOM   3133  HA  SER P 592      -8.301  -4.658  14.041  0.00  0.00      PROA  
ATOM   3134  CB  SER P 592      -9.479  -3.261  15.107  0.00  0.00      PROA  
ATOM   3135  HB1 SER P 592      -9.423  -2.170  15.308  0.00  0.00      PROA  
ATOM   3136  HB2 SER P 592      -9.557  -3.756  16.099  0.00  0.00      PROA  
ATOM   3137  OG  SER P 592     -10.644  -3.453  14.185  0.00  0.00      PROA  
ATOM   3138  HG1 SER P 592     -11.196  -4.169  14.507  0.00  0.00      PROA  
ATOM   3139  C   SER P 592      -7.862  -2.745  13.199  0.00  0.00      PROA  
ATOM   3140  O   SER P 592      -7.968  -3.133  12.085  0.00  0.00      PROA  
ATOM   3141  N   LEU P 593      -7.450  -1.524  13.499  0.00  0.00      PROA  
ATOM   3142  HN  LEU P 593      -7.569  -1.255  14.452  0.00  0.00      PROA  
ATOM   3143  CA  LEU P 593      -6.738  -0.663  12.580  0.00  0.00      PROA  
ATOM   3144  HA  LEU P 593      -7.518  -0.283  11.936  0.00  0.00      PROA  
ATOM   3145  CB  LEU P 593      -6.330   0.547  13.423  0.00  0.00      PROA  
ATOM   3146  HB1 LEU P 593      -5.673   0.155  14.229  0.00  0.00      PROA  
ATOM   3147  HB2 LEU P 593      -7.207   1.042  13.893  0.00  0.00      PROA  
ATOM   3148  CG  LEU P 593      -5.539   1.715  12.847  0.00  0.00      PROA  
ATOM   3149  HG  LEU P 593      -4.604   1.327  12.389  0.00  0.00      PROA  
ATOM   3150  CD1 LEU P 593      -6.187   2.536  11.728  0.00  0.00      PROA  
ATOM   3151 HD11 LEU P 593      -5.599   3.444  11.476  0.00  0.00      PROA  
ATOM   3152 HD12 LEU P 593      -7.214   2.858  12.002  0.00  0.00      PROA  
ATOM   3153 HD13 LEU P 593      -6.373   2.003  10.771  0.00  0.00      PROA  
ATOM   3154  CD2 LEU P 593      -5.316   2.703  13.917  0.00  0.00      PROA  
ATOM   3155 HD21 LEU P 593      -4.579   3.495  13.666  0.00  0.00      PROA  
ATOM   3156 HD22 LEU P 593      -5.058   2.241  14.894  0.00  0.00      PROA  
ATOM   3157 HD23 LEU P 593      -6.301   3.116  14.224  0.00  0.00      PROA  
ATOM   3158  C   LEU P 593      -5.528  -1.194  11.778  0.00  0.00      PROA  
ATOM   3159  O   LEU P 593      -5.384  -1.006  10.587  0.00  0.00      PROA  
ATOM   3160  N   VAL P 594      -4.695  -2.010  12.491  0.00  0.00      PROA  
ATOM   3161  HN  VAL P 594      -4.833  -2.030  13.478  0.00  0.00      PROA  
ATOM   3162  CA  VAL P 594      -3.599  -2.831  11.869  0.00  0.00      PROA  
ATOM   3163  HA  VAL P 594      -3.020  -2.090  11.337  0.00  0.00      PROA  
ATOM   3164  CB  VAL P 594      -2.659  -3.377  12.992  0.00  0.00      PROA  
ATOM   3165  HB  VAL P 594      -3.260  -3.655  13.884  0.00  0.00      PROA  
ATOM   3166  CG1 VAL P 594      -1.888  -4.526  12.379  0.00  0.00      PROA  
ATOM   3167 HG11 VAL P 594      -2.660  -5.321  12.307  0.00  0.00      PROA  
ATOM   3168 HG12 VAL P 594      -1.057  -4.763  13.078  0.00  0.00      PROA  
ATOM   3169 HG13 VAL P 594      -1.392  -4.322  11.407  0.00  0.00      PROA  
ATOM   3170  CG2 VAL P 594      -1.722  -2.155  13.262  0.00  0.00      PROA  
ATOM   3171 HG21 VAL P 594      -1.231  -1.899  12.298  0.00  0.00      PROA  
ATOM   3172 HG22 VAL P 594      -1.013  -2.437  14.069  0.00  0.00      PROA  
ATOM   3173 HG23 VAL P 594      -2.261  -1.292  13.710  0.00  0.00      PROA  
ATOM   3174  C   VAL P 594      -4.177  -3.793  10.870  0.00  0.00      PROA  
ATOM   3175  O   VAL P 594      -3.704  -3.823   9.759  0.00  0.00      PROA  
ATOM   3176  N   LEU P 595      -5.133  -4.603  11.299  0.00  0.00      PROA  
ATOM   3177  HN  LEU P 595      -5.330  -4.465  12.266  0.00  0.00      PROA  
ATOM   3178  CA  LEU P 595      -5.589  -5.631  10.523  0.00  0.00      PROA  
ATOM   3179  HA  LEU P 595      -4.789  -6.235  10.121  0.00  0.00      PROA  
ATOM   3180  CB  LEU P 595      -6.396  -6.655  11.434  0.00  0.00      PROA  
ATOM   3181  HB1 LEU P 595      -7.022  -7.368  10.854  0.00  0.00      PROA  
ATOM   3182  HB2 LEU P 595      -7.172  -6.039  11.936  0.00  0.00      PROA  
ATOM   3183  CG  LEU P 595      -5.535  -7.507  12.400  0.00  0.00      PROA  
ATOM   3184  HG  LEU P 595      -4.939  -6.782  12.994  0.00  0.00      PROA  
ATOM   3185  CD1 LEU P 595      -6.450  -8.403  13.194  0.00  0.00      PROA  
ATOM   3186 HD11 LEU P 595      -5.851  -8.996  13.917  0.00  0.00      PROA  
ATOM   3187 HD12 LEU P 595      -7.158  -8.990  12.569  0.00  0.00      PROA  
ATOM   3188 HD13 LEU P 595      -6.998  -7.684  13.839  0.00  0.00      PROA  
ATOM   3189  CD2 LEU P 595      -4.536  -8.444  11.626  0.00  0.00      PROA  
ATOM   3190 HD21 LEU P 595      -5.137  -9.089  10.951  0.00  0.00      PROA  
ATOM   3191 HD22 LEU P 595      -3.965  -9.175  12.237  0.00  0.00      PROA  
ATOM   3192 HD23 LEU P 595      -3.842  -7.842  11.001  0.00  0.00      PROA  
ATOM   3193  C   LEU P 595      -6.388  -5.205   9.370  0.00  0.00      PROA  
ATOM   3194  O   LEU P 595      -6.222  -5.768   8.251  0.00  0.00      PROA  
ATOM   3195  N   MET P 596      -7.251  -4.155   9.608  0.00  0.00      PROA  
ATOM   3196  HN  MET P 596      -7.524  -3.794  10.496  0.00  0.00      PROA  
ATOM   3197  CA  MET P 596      -7.870  -3.497   8.493  0.00  0.00      PROA  
ATOM   3198  HA  MET P 596      -8.379  -4.298   7.978  0.00  0.00      PROA  
ATOM   3199  CB  MET P 596      -8.801  -2.325   8.896  0.00  0.00      PROA  
ATOM   3200  HB1 MET P 596      -9.094  -1.660   8.056  0.00  0.00      PROA  
ATOM   3201  HB2 MET P 596      -8.369  -1.564   9.581  0.00  0.00      PROA  
ATOM   3202  CG  MET P 596     -10.206  -2.783   9.413  0.00  0.00      PROA  
ATOM   3203  HG1 MET P 596      -9.946  -3.473  10.244  0.00  0.00      PROA  
ATOM   3204  HG2 MET P 596     -10.684  -3.358   8.591  0.00  0.00      PROA  
ATOM   3205  SD  MET P 596     -11.126  -1.389  10.087  0.00  0.00      PROA  
ATOM   3206  CE  MET P 596     -12.248  -2.295  11.318  0.00  0.00      PROA  
ATOM   3207  HE1 MET P 596     -11.764  -2.633  12.259  0.00  0.00      PROA  
ATOM   3208  HE2 MET P 596     -12.769  -3.177  10.888  0.00  0.00      PROA  
ATOM   3209  HE3 MET P 596     -13.054  -1.619  11.676  0.00  0.00      PROA  
ATOM   3210  C   MET P 596      -6.847  -2.980   7.478  0.00  0.00      PROA  
ATOM   3211  O   MET P 596      -6.988  -3.159   6.264  0.00  0.00      PROA  
ATOM   3212  N   ALA P 597      -5.818  -2.312   8.041  0.00  0.00      PROA  
ATOM   3213  HN  ALA P 597      -5.783  -2.146   9.023  0.00  0.00      PROA  
ATOM   3214  CA  ALA P 597      -4.592  -1.843   7.308  0.00  0.00      PROA  
ATOM   3215  HA  ALA P 597      -4.947  -1.186   6.528  0.00  0.00      PROA  
ATOM   3216  CB  ALA P 597      -3.709  -0.970   8.236  0.00  0.00      PROA  
ATOM   3217  HB1 ALA P 597      -2.771  -0.639   7.741  0.00  0.00      PROA  
ATOM   3218  HB2 ALA P 597      -3.346  -1.627   9.054  0.00  0.00      PROA  
ATOM   3219  HB3 ALA P 597      -4.193  -0.040   8.604  0.00  0.00      PROA  
ATOM   3220  C   ALA P 597      -3.806  -2.894   6.528  0.00  0.00      PROA  
ATOM   3221  O   ALA P 597      -3.504  -2.580   5.363  0.00  0.00      PROA  
ATOM   3222  N   GLY P 598      -3.555  -4.069   7.050  0.00  0.00      PROA  
ATOM   3223  HN  GLY P 598      -3.830  -4.216   7.997  0.00  0.00      PROA  
ATOM   3224  CA  GLY P 598      -2.730  -5.088   6.407  0.00  0.00      PROA  
ATOM   3225  HA1 GLY P 598      -2.463  -5.797   7.177  0.00  0.00      PROA  
ATOM   3226  HA2 GLY P 598      -1.918  -4.623   5.868  0.00  0.00      PROA  
ATOM   3227  C   GLY P 598      -3.518  -5.638   5.243  0.00  0.00      PROA  
ATOM   3228  O   GLY P 598      -2.937  -5.849   4.193  0.00  0.00      PROA  
ATOM   3229  N   THR P 599      -4.847  -5.915   5.448  0.00  0.00      PROA  
ATOM   3230  HN  THR P 599      -5.193  -5.596   6.328  0.00  0.00      PROA  
ATOM   3231  CA  THR P 599      -5.874  -6.371   4.515  0.00  0.00      PROA  
ATOM   3232  HA  THR P 599      -5.522  -7.305   4.103  0.00  0.00      PROA  
ATOM   3233  CB  THR P 599      -7.212  -6.563   5.176  0.00  0.00      PROA  
ATOM   3234  HB  THR P 599      -7.715  -5.630   5.509  0.00  0.00      PROA  
ATOM   3235  OG1 THR P 599      -7.088  -7.404   6.296  0.00  0.00      PROA  
ATOM   3236  HG1 THR P 599      -6.791  -6.756   6.939  0.00  0.00      PROA  
ATOM   3237  CG2 THR P 599      -8.164  -7.195   4.143  0.00  0.00      PROA  
ATOM   3238 HG21 THR P 599      -8.434  -6.489   3.329  0.00  0.00      PROA  
ATOM   3239 HG22 THR P 599      -9.070  -7.424   4.743  0.00  0.00      PROA  
ATOM   3240 HG23 THR P 599      -7.726  -8.144   3.765  0.00  0.00      PROA  
ATOM   3241  C   THR P 599      -5.964  -5.376   3.419  0.00  0.00      PROA  
ATOM   3242  O   THR P 599      -6.184  -5.653   2.243  0.00  0.00      PROA  
ATOM   3243  N   PHE P 600      -5.863  -4.046   3.730  0.00  0.00      PROA  
ATOM   3244  HN  PHE P 600      -5.680  -3.778   4.673  0.00  0.00      PROA  
ATOM   3245  CA  PHE P 600      -6.171  -3.037   2.752  0.00  0.00      PROA  
ATOM   3246  HA  PHE P 600      -6.940  -3.501   2.153  0.00  0.00      PROA  
ATOM   3247  CB  PHE P 600      -6.878  -1.706   3.343  0.00  0.00      PROA  
ATOM   3248  HB1 PHE P 600      -6.288  -1.404   4.235  0.00  0.00      PROA  
ATOM   3249  HB2 PHE P 600      -7.930  -1.866   3.660  0.00  0.00      PROA  
ATOM   3250  CG  PHE P 600      -6.897  -0.494   2.413  0.00  0.00      PROA  
ATOM   3251  CD1 PHE P 600      -7.533  -0.487   1.186  0.00  0.00      PROA  
ATOM   3252  HD1 PHE P 600      -8.000  -1.345   0.726  0.00  0.00      PROA  
ATOM   3253  CE1 PHE P 600      -7.427   0.576   0.245  0.00  0.00      PROA  
ATOM   3254  HE1 PHE P 600      -7.796   0.436  -0.760  0.00  0.00      PROA  
ATOM   3255  CZ  PHE P 600      -6.713   1.731   0.625  0.00  0.00      PROA  
ATOM   3256  HZ  PHE P 600      -6.572   2.525  -0.093  0.00  0.00      PROA  
ATOM   3257  CD2 PHE P 600      -6.303   0.730   2.760  0.00  0.00      PROA  
ATOM   3258  HD2 PHE P 600      -5.739   0.890   3.667  0.00  0.00      PROA  
ATOM   3259  CE2 PHE P 600      -6.196   1.821   1.876  0.00  0.00      PROA  
ATOM   3260  HE2 PHE P 600      -5.543   2.616   2.205  0.00  0.00      PROA  
ATOM   3261  C   PHE P 600      -4.917  -2.695   1.897  0.00  0.00      PROA  
ATOM   3262  O   PHE P 600      -4.941  -2.442   0.724  0.00  0.00      PROA  
ATOM   3263  N   PHE P 601      -3.717  -2.643   2.562  0.00  0.00      PROA  
ATOM   3264  HN  PHE P 601      -3.678  -2.606   3.558  0.00  0.00      PROA  
ATOM   3265  CA  PHE P 601      -2.529  -2.466   1.886  0.00  0.00      PROA  
ATOM   3266  HA  PHE P 601      -2.659  -1.782   1.060  0.00  0.00      PROA  
ATOM   3267  CB  PHE P 601      -1.478  -1.934   2.924  0.00  0.00      PROA  
ATOM   3268  HB1 PHE P 601      -0.434  -2.051   2.565  0.00  0.00      PROA  
ATOM   3269  HB2 PHE P 601      -1.456  -2.524   3.865  0.00  0.00      PROA  
ATOM   3270  CG  PHE P 601      -1.746  -0.505   3.380  0.00  0.00      PROA  
ATOM   3271  CD1 PHE P 601      -2.408   0.467   2.515  0.00  0.00      PROA  
ATOM   3272  HD1 PHE P 601      -2.756   0.232   1.520  0.00  0.00      PROA  
ATOM   3273  CE1 PHE P 601      -2.363   1.792   2.950  0.00  0.00      PROA  
ATOM   3274  HE1 PHE P 601      -2.762   2.469   2.210  0.00  0.00      PROA  
ATOM   3275  CZ  PHE P 601      -2.213   2.166   4.253  0.00  0.00      PROA  
ATOM   3276  HZ  PHE P 601      -2.518   3.172   4.501  0.00  0.00      PROA  
ATOM   3277  CD2 PHE P 601      -1.444  -0.108   4.723  0.00  0.00      PROA  
ATOM   3278  HD2 PHE P 601      -1.069  -0.886   5.372  0.00  0.00      PROA  
ATOM   3279  CE2 PHE P 601      -1.699   1.220   5.167  0.00  0.00      PROA  
ATOM   3280  HE2 PHE P 601      -1.377   1.515   6.155  0.00  0.00      PROA  
ATOM   3281  C   PHE P 601      -2.112  -3.645   0.980  0.00  0.00      PROA  
ATOM   3282  O   PHE P 601      -1.544  -3.477  -0.126  0.00  0.00      PROA  
ATOM   3283  N   LEU P 602      -2.406  -4.829   1.469  0.00  0.00      PROA  
ATOM   3284  HN  LEU P 602      -2.831  -4.909   2.368  0.00  0.00      PROA  
ATOM   3285  CA  LEU P 602      -2.114  -6.118   0.809  0.00  0.00      PROA  
ATOM   3286  HA  LEU P 602      -1.054  -6.012   0.635  0.00  0.00      PROA  
ATOM   3287  CB  LEU P 602      -2.554  -7.313   1.634  0.00  0.00      PROA  
ATOM   3288  HB1 LEU P 602      -3.538  -7.072   2.091  0.00  0.00      PROA  
ATOM   3289  HB2 LEU P 602      -1.926  -7.442   2.541  0.00  0.00      PROA  
ATOM   3290  CG  LEU P 602      -2.834  -8.700   0.984  0.00  0.00      PROA  
ATOM   3291  HG  LEU P 602      -3.710  -8.628   0.305  0.00  0.00      PROA  
ATOM   3292  CD1 LEU P 602      -1.529  -9.186   0.353  0.00  0.00      PROA  
ATOM   3293 HD11 LEU P 602      -1.675 -10.190  -0.100  0.00  0.00      PROA  
ATOM   3294 HD12 LEU P 602      -0.701  -9.324   1.081  0.00  0.00      PROA  
ATOM   3295 HD13 LEU P 602      -1.182  -8.527  -0.471  0.00  0.00      PROA  
ATOM   3296  CD2 LEU P 602      -3.237  -9.681   2.135  0.00  0.00      PROA  
ATOM   3297 HD21 LEU P 602      -4.115  -9.241   2.654  0.00  0.00      PROA  
ATOM   3298 HD22 LEU P 602      -2.440  -9.781   2.903  0.00  0.00      PROA  
ATOM   3299 HD23 LEU P 602      -3.448 -10.677   1.692  0.00  0.00      PROA  
ATOM   3300  C   LEU P 602      -2.871  -6.210  -0.551  0.00  0.00      PROA  
ATOM   3301  O   LEU P 602      -2.319  -6.544  -1.574  0.00  0.00      PROA  
ATOM   3302  N   ALA P 603      -4.189  -5.792  -0.504  0.00  0.00      PROA  
ATOM   3303  HN  ALA P 603      -4.693  -5.727   0.353  0.00  0.00      PROA  
ATOM   3304  CA  ALA P 603      -5.047  -5.696  -1.591  0.00  0.00      PROA  
ATOM   3305  HA  ALA P 603      -5.162  -6.619  -2.140  0.00  0.00      PROA  
ATOM   3306  CB  ALA P 603      -6.456  -5.280  -0.983  0.00  0.00      PROA  
ATOM   3307  HB1 ALA P 603      -6.879  -6.059  -0.313  0.00  0.00      PROA  
ATOM   3308  HB2 ALA P 603      -7.262  -5.166  -1.740  0.00  0.00      PROA  
ATOM   3309  HB3 ALA P 603      -6.324  -4.308  -0.462  0.00  0.00      PROA  
ATOM   3310  C   ALA P 603      -4.594  -4.584  -2.543  0.00  0.00      PROA  
ATOM   3311  O   ALA P 603      -4.485  -4.756  -3.747  0.00  0.00      PROA  
ATOM   3312  N   MET P 604      -4.235  -3.403  -2.046  0.00  0.00      PROA  
ATOM   3313  HN  MET P 604      -4.145  -3.225  -1.069  0.00  0.00      PROA  
ATOM   3314  CA  MET P 604      -3.732  -2.368  -2.924  0.00  0.00      PROA  
ATOM   3315  HA  MET P 604      -4.502  -2.373  -3.681  0.00  0.00      PROA  
ATOM   3316  CB  MET P 604      -3.662  -0.943  -2.280  0.00  0.00      PROA  
ATOM   3317  HB1 MET P 604      -3.179  -0.182  -2.929  0.00  0.00      PROA  
ATOM   3318  HB2 MET P 604      -3.123  -1.074  -1.317  0.00  0.00      PROA  
ATOM   3319  CG  MET P 604      -5.064  -0.323  -1.957  0.00  0.00      PROA  
ATOM   3320  HG1 MET P 604      -4.909   0.616  -1.384  0.00  0.00      PROA  
ATOM   3321  HG2 MET P 604      -5.537  -1.035  -1.247  0.00  0.00      PROA  
ATOM   3322  SD  MET P 604      -6.157  -0.077  -3.487  0.00  0.00      PROA  
ATOM   3323  CE  MET P 604      -5.393   1.384  -4.116  0.00  0.00      PROA  
ATOM   3324  HE1 MET P 604      -6.187   2.129  -4.337  0.00  0.00      PROA  
ATOM   3325  HE2 MET P 604      -4.823   1.232  -5.058  0.00  0.00      PROA  
ATOM   3326  HE3 MET P 604      -4.676   1.887  -3.433  0.00  0.00      PROA  
ATOM   3327  C   MET P 604      -2.401  -2.749  -3.698  0.00  0.00      PROA  
ATOM   3328  O   MET P 604      -2.217  -2.379  -4.891  0.00  0.00      PROA  
ATOM   3329  N   MET P 605      -1.470  -3.455  -3.072  0.00  0.00      PROA  
ATOM   3330  HN  MET P 605      -1.537  -3.725  -2.115  0.00  0.00      PROA  
ATOM   3331  CA  MET P 605      -0.252  -3.923  -3.688  0.00  0.00      PROA  
ATOM   3332  HA  MET P 605       0.329  -3.108  -4.094  0.00  0.00      PROA  
ATOM   3333  CB  MET P 605       0.567  -4.588  -2.621  0.00  0.00      PROA  
ATOM   3334  HB1 MET P 605       0.170  -5.606  -2.421  0.00  0.00      PROA  
ATOM   3335  HB2 MET P 605       0.457  -3.999  -1.685  0.00  0.00      PROA  
ATOM   3336  CG  MET P 605       2.035  -4.636  -2.991  0.00  0.00      PROA  
ATOM   3337  HG1 MET P 605       2.314  -5.373  -3.774  0.00  0.00      PROA  
ATOM   3338  HG2 MET P 605       2.588  -5.067  -2.129  0.00  0.00      PROA  
ATOM   3339  SD  MET P 605       2.861  -3.096  -3.463  0.00  0.00      PROA  
ATOM   3340  CE  MET P 605       4.527  -3.644  -2.947  0.00  0.00      PROA  
ATOM   3341  HE1 MET P 605       5.208  -2.886  -3.390  0.00  0.00      PROA  
ATOM   3342  HE2 MET P 605       4.851  -4.661  -3.256  0.00  0.00      PROA  
ATOM   3343  HE3 MET P 605       4.713  -3.672  -1.852  0.00  0.00      PROA  
ATOM   3344  C   MET P 605      -0.669  -4.971  -4.766  0.00  0.00      PROA  
ATOM   3345  O   MET P 605      -0.136  -4.962  -5.851  0.00  0.00      PROA  
ATOM   3346  N   LEU P 606      -1.610  -5.906  -4.562  0.00  0.00      PROA  
ATOM   3347  HN  LEU P 606      -2.006  -6.023  -3.655  0.00  0.00      PROA  
ATOM   3348  CA  LEU P 606      -2.098  -6.831  -5.580  0.00  0.00      PROA  
ATOM   3349  HA  LEU P 606      -1.156  -7.139  -6.009  0.00  0.00      PROA  
ATOM   3350  CB  LEU P 606      -2.851  -8.019  -5.019  0.00  0.00      PROA  
ATOM   3351  HB1 LEU P 606      -3.360  -8.650  -5.778  0.00  0.00      PROA  
ATOM   3352  HB2 LEU P 606      -3.734  -7.617  -4.477  0.00  0.00      PROA  
ATOM   3353  CG  LEU P 606      -1.984  -8.823  -4.027  0.00  0.00      PROA  
ATOM   3354  HG  LEU P 606      -1.499  -8.106  -3.330  0.00  0.00      PROA  
ATOM   3355  CD1 LEU P 606      -2.933  -9.838  -3.319  0.00  0.00      PROA  
ATOM   3356 HD11 LEU P 606      -2.280 -10.330  -2.567  0.00  0.00      PROA  
ATOM   3357 HD12 LEU P 606      -3.323 -10.640  -3.981  0.00  0.00      PROA  
ATOM   3358 HD13 LEU P 606      -3.865  -9.483  -2.829  0.00  0.00      PROA  
ATOM   3359  CD2 LEU P 606      -0.828  -9.572  -4.709  0.00  0.00      PROA  
ATOM   3360 HD21 LEU P 606      -1.304 -10.412  -5.258  0.00  0.00      PROA  
ATOM   3361 HD22 LEU P 606       0.025  -9.936  -4.098  0.00  0.00      PROA  
ATOM   3362 HD23 LEU P 606      -0.313  -9.012  -5.519  0.00  0.00      PROA  
ATOM   3363  C   LEU P 606      -2.690  -6.093  -6.785  0.00  0.00      PROA  
ATOM   3364  O   LEU P 606      -2.490  -6.452  -7.952  0.00  0.00      PROA  
ATOM   3365  N   ARG P 607      -3.487  -5.054  -6.483  0.00  0.00      PROA  
ATOM   3366  HN  ARG P 607      -3.756  -4.932  -5.530  0.00  0.00      PROA  
ATOM   3367  CA  ARG P 607      -4.214  -4.217  -7.445  0.00  0.00      PROA  
ATOM   3368  HA  ARG P 607      -4.788  -4.932  -8.016  0.00  0.00      PROA  
ATOM   3369  CB  ARG P 607      -5.158  -3.198  -6.695  0.00  0.00      PROA  
ATOM   3370  HB1 ARG P 607      -4.423  -2.449  -6.329  0.00  0.00      PROA  
ATOM   3371  HB2 ARG P 607      -5.731  -3.656  -5.860  0.00  0.00      PROA  
ATOM   3372  CG  ARG P 607      -6.183  -2.465  -7.538  0.00  0.00      PROA  
ATOM   3373  HG1 ARG P 607      -5.710  -1.844  -8.329  0.00  0.00      PROA  
ATOM   3374  HG2 ARG P 607      -6.695  -1.698  -6.918  0.00  0.00      PROA  
ATOM   3375  CD  ARG P 607      -7.235  -3.325  -8.306  0.00  0.00      PROA  
ATOM   3376  HD1 ARG P 607      -7.858  -3.807  -7.523  0.00  0.00      PROA  
ATOM   3377  HD2 ARG P 607      -6.785  -4.134  -8.921  0.00  0.00      PROA  
ATOM   3378  NE  ARG P 607      -7.952  -2.424  -9.217  0.00  0.00      PROA  
ATOM   3379  HE  ARG P 607      -7.686  -1.467  -9.330  0.00  0.00      PROA  
ATOM   3380  CZ  ARG P 607      -8.990  -2.786  -9.960  0.00  0.00      PROA  
ATOM   3381  NH1 ARG P 607      -9.477  -4.016 -10.001  0.00  0.00      PROA  
ATOM   3382 HH11 ARG P 607      -9.179  -4.718  -9.354  0.00  0.00      PROA  
ATOM   3383 HH12 ARG P 607     -10.349  -4.190 -10.459  0.00  0.00      PROA  
ATOM   3384  NH2 ARG P 607      -9.569  -2.024 -10.809  0.00  0.00      PROA  
ATOM   3385 HH21 ARG P 607      -8.991  -1.254 -11.079  0.00  0.00      PROA  
ATOM   3386 HH22 ARG P 607     -10.030  -2.502 -11.557  0.00  0.00      PROA  
ATOM   3387  C   ARG P 607      -3.276  -3.402  -8.402  0.00  0.00      PROA  
ATOM   3388  O   ARG P 607      -3.482  -3.274  -9.626  0.00  0.00      PROA  
ATOM   3389  N   LYS P 608      -2.159  -2.786  -7.844  0.00  0.00      PROA  
ATOM   3390  HN  LYS P 608      -2.010  -2.779  -6.859  0.00  0.00      PROA  
ATOM   3391  CA  LYS P 608      -0.957  -2.273  -8.555  0.00  0.00      PROA  
ATOM   3392  HA  LYS P 608      -1.265  -1.380  -9.078  0.00  0.00      PROA  
ATOM   3393  CB  LYS P 608       0.203  -1.871  -7.589  0.00  0.00      PROA  
ATOM   3394  HB1 LYS P 608       0.477  -2.826  -7.092  0.00  0.00      PROA  
ATOM   3395  HB2 LYS P 608      -0.270  -1.070  -6.982  0.00  0.00      PROA  
ATOM   3396  CG  LYS P 608       1.450  -1.191  -8.176  0.00  0.00      PROA  
ATOM   3397  HG1 LYS P 608       1.967  -1.903  -8.854  0.00  0.00      PROA  
ATOM   3398  HG2 LYS P 608       2.072  -0.894  -7.305  0.00  0.00      PROA  
ATOM   3399  CD  LYS P 608       1.220   0.075  -9.132  0.00  0.00      PROA  
ATOM   3400  HD1 LYS P 608       0.597  -0.223 -10.003  0.00  0.00      PROA  
ATOM   3401  HD2 LYS P 608       2.265   0.207  -9.486  0.00  0.00      PROA  
ATOM   3402  CE  LYS P 608       0.638   1.367  -8.459  0.00  0.00      PROA  
ATOM   3403  HE1 LYS P 608       1.449   1.780  -7.823  0.00  0.00      PROA  
ATOM   3404  HE2 LYS P 608      -0.273   1.186  -7.851  0.00  0.00      PROA  
ATOM   3405  NZ  LYS P 608       0.250   2.420  -9.448  0.00  0.00      PROA  
ATOM   3406  HZ1 LYS P 608       0.254   3.332  -8.948  0.00  0.00      PROA  
ATOM   3407  HZ2 LYS P 608      -0.735   2.322  -9.765  0.00  0.00      PROA  
ATOM   3408  HZ3 LYS P 608       0.952   2.475 -10.214  0.00  0.00      PROA  
ATOM   3409  C   LYS P 608      -0.418  -3.275  -9.650  0.00  0.00      PROA  
ATOM   3410  O   LYS P 608      -0.296  -2.864 -10.813  0.00  0.00      PROA  
ATOM   3411  N   PHE P 609      -0.173  -4.504  -9.340  0.00  0.00      PROA  
ATOM   3412  HN  PHE P 609      -0.304  -4.774  -8.390  0.00  0.00      PROA  
ATOM   3413  CA  PHE P 609       0.217  -5.579 -10.241  0.00  0.00      PROA  
ATOM   3414  HA  PHE P 609       0.985  -5.281 -10.938  0.00  0.00      PROA  
ATOM   3415  CB  PHE P 609       0.685  -6.833  -9.422  0.00  0.00      PROA  
ATOM   3416  HB1 PHE P 609       0.875  -7.705 -10.084  0.00  0.00      PROA  
ATOM   3417  HB2 PHE P 609      -0.169  -7.169  -8.796  0.00  0.00      PROA  
ATOM   3418  CG  PHE P 609       1.817  -6.659  -8.476  0.00  0.00      PROA  
ATOM   3419  CD1 PHE P 609       2.768  -5.719  -8.750  0.00  0.00      PROA  
ATOM   3420  HD1 PHE P 609       2.699  -5.287  -9.737  0.00  0.00      PROA  
ATOM   3421  CE1 PHE P 609       3.842  -5.525  -7.883  0.00  0.00      PROA  
ATOM   3422  HE1 PHE P 609       4.631  -4.828  -8.123  0.00  0.00      PROA  
ATOM   3423  CZ  PHE P 609       3.825  -6.199  -6.618  0.00  0.00      PROA  
ATOM   3424  HZ  PHE P 609       4.567  -5.959  -5.871  0.00  0.00      PROA  
ATOM   3425  CD2 PHE P 609       1.888  -7.374  -7.273  0.00  0.00      PROA  
ATOM   3426  HD2 PHE P 609       1.146  -8.138  -7.093  0.00  0.00      PROA  
ATOM   3427  CE2 PHE P 609       2.864  -7.106  -6.325  0.00  0.00      PROA  
ATOM   3428  HE2 PHE P 609       2.968  -7.590  -5.365  0.00  0.00      PROA  
ATOM   3429  C   PHE P 609      -0.858  -5.963 -11.247  0.00  0.00      PROA  
ATOM   3430  O   PHE P 609      -0.587  -6.196 -12.458  0.00  0.00      PROA  
ATOM   3431  N   LYS P 610      -2.081  -5.901 -10.852  0.00  0.00      PROA  
ATOM   3432  HN  LYS P 610      -2.220  -5.629  -9.903  0.00  0.00      PROA  
ATOM   3433  CA  LYS P 610      -3.319  -6.184 -11.594  0.00  0.00      PROA  
ATOM   3434  HA  LYS P 610      -3.243  -7.192 -11.976  0.00  0.00      PROA  
ATOM   3435  CB  LYS P 610      -4.483  -6.041 -10.590  0.00  0.00      PROA  
ATOM   3436  HB1 LYS P 610      -4.542  -4.940 -10.453  0.00  0.00      PROA  
ATOM   3437  HB2 LYS P 610      -4.189  -6.472  -9.609  0.00  0.00      PROA  
ATOM   3438  CG  LYS P 610      -5.875  -6.632 -10.835  0.00  0.00      PROA  
ATOM   3439  HG1 LYS P 610      -6.490  -6.485  -9.922  0.00  0.00      PROA  
ATOM   3440  HG2 LYS P 610      -5.781  -7.739 -10.840  0.00  0.00      PROA  
ATOM   3441  CD  LYS P 610      -6.547  -6.045 -12.041  0.00  0.00      PROA  
ATOM   3442  HD1 LYS P 610      -5.880  -6.138 -12.924  0.00  0.00      PROA  
ATOM   3443  HD2 LYS P 610      -6.672  -4.946 -11.938  0.00  0.00      PROA  
ATOM   3444  CE  LYS P 610      -7.936  -6.627 -12.335  0.00  0.00      PROA  
ATOM   3445  HE1 LYS P 610      -8.625  -6.362 -11.505  0.00  0.00      PROA  
ATOM   3446  HE2 LYS P 610      -7.829  -7.733 -12.350  0.00  0.00      PROA  
ATOM   3447  NZ  LYS P 610      -8.588  -6.082 -13.489  0.00  0.00      PROA  
ATOM   3448  HZ1 LYS P 610      -8.538  -5.047 -13.571  0.00  0.00      PROA  
ATOM   3449  HZ2 LYS P 610      -9.593  -6.337 -13.566  0.00  0.00      PROA  
ATOM   3450  HZ3 LYS P 610      -8.230  -6.362 -14.424  0.00  0.00      PROA  
ATOM   3451  C   LYS P 610      -3.460  -5.254 -12.766  0.00  0.00      PROA  
ATOM   3452  O   LYS P 610      -3.805  -5.644 -13.879  0.00  0.00      PROA  
ATOM   3453  N   ASN P 611      -3.160  -3.980 -12.603  0.00  0.00      PROA  
ATOM   3454  HN  ASN P 611      -2.821  -3.730 -11.700  0.00  0.00      PROA  
ATOM   3455  CA  ASN P 611      -3.307  -2.876 -13.493  0.00  0.00      PROA  
ATOM   3456  HA  ASN P 611      -4.038  -3.148 -14.240  0.00  0.00      PROA  
ATOM   3457  CB  ASN P 611      -3.449  -1.677 -12.540  0.00  0.00      PROA  
ATOM   3458  HB1 ASN P 611      -3.401  -0.833 -13.262  0.00  0.00      PROA  
ATOM   3459  HB2 ASN P 611      -2.746  -1.664 -11.680  0.00  0.00      PROA  
ATOM   3460  CG  ASN P 611      -4.804  -1.760 -11.921  0.00  0.00      PROA  
ATOM   3461  OD1 ASN P 611      -5.689  -2.570 -12.279  0.00  0.00      PROA  
ATOM   3462  ND2 ASN P 611      -5.016  -0.867 -10.928  0.00  0.00      PROA  
ATOM   3463 HD21 ASN P 611      -5.968  -0.903 -10.626  0.00  0.00      PROA  
ATOM   3464 HD22 ASN P 611      -4.325  -0.229 -10.588  0.00  0.00      PROA  
ATOM   3465  C   ASN P 611      -2.098  -2.655 -14.337  0.00  0.00      PROA  
ATOM   3466  O   ASN P 611      -2.256  -1.801 -15.255  0.00  0.00      PROA  
ATOM   3467  N   SER P 612      -0.993  -3.365 -14.114  0.00  0.00      PROA  
ATOM   3468  HN  SER P 612      -1.000  -4.020 -13.362  0.00  0.00      PROA  
ATOM   3469  CA  SER P 612       0.272  -2.991 -14.697  0.00  0.00      PROA  
ATOM   3470  HA  SER P 612       0.281  -1.960 -15.020  0.00  0.00      PROA  
ATOM   3471  CB  SER P 612       1.385  -3.126 -13.734  0.00  0.00      PROA  
ATOM   3472  HB1 SER P 612       1.553  -4.194 -13.477  0.00  0.00      PROA  
ATOM   3473  HB2 SER P 612       1.116  -2.711 -12.739  0.00  0.00      PROA  
ATOM   3474  OG  SER P 612       2.545  -2.546 -14.291  0.00  0.00      PROA  
ATOM   3475  HG1 SER P 612       3.175  -2.500 -13.568  0.00  0.00      PROA  
ATOM   3476  C   SER P 612       0.514  -3.852 -15.902  0.00  0.00      PROA  
ATOM   3477  O   SER P 612       0.508  -5.117 -15.868  0.00  0.00      PROA  
ATOM   3478  N   SER P 613       0.985  -3.193 -16.996  0.00  0.00      PROA  
ATOM   3479  HN  SER P 613       1.142  -2.209 -16.958  0.00  0.00      PROA  
ATOM   3480  CA  SER P 613       1.242  -3.742 -18.237  0.00  0.00      PROA  
ATOM   3481  HA  SER P 613       0.427  -4.359 -18.585  0.00  0.00      PROA  
ATOM   3482  CB  SER P 613       1.341  -2.623 -19.303  0.00  0.00      PROA  
ATOM   3483  HB1 SER P 613       0.427  -2.065 -19.599  0.00  0.00      PROA  
ATOM   3484  HB2 SER P 613       1.822  -2.973 -20.241  0.00  0.00      PROA  
ATOM   3485  OG  SER P 613       2.396  -1.745 -18.914  0.00  0.00      PROA  
ATOM   3486  HG1 SER P 613       3.148  -2.279 -19.183  0.00  0.00      PROA  
ATOM   3487  C   SER P 613       2.390  -4.679 -18.388  0.00  0.00      PROA  
ATOM   3488  O   SER P 613       2.502  -5.401 -19.329  0.00  0.00      PROA  
ATOM   3489  N   TYR P 614       3.286  -4.664 -17.351  0.00  0.00      PROA  
ATOM   3490  HN  TYR P 614       3.257  -4.002 -16.606  0.00  0.00      PROA  
ATOM   3491  CA  TYR P 614       4.575  -5.457 -17.293  0.00  0.00      PROA  
ATOM   3492  HA  TYR P 614       5.098  -5.295 -18.224  0.00  0.00      PROA  
ATOM   3493  CB  TYR P 614       5.469  -4.816 -16.235  0.00  0.00      PROA  
ATOM   3494  HB1 TYR P 614       6.384  -5.433 -16.105  0.00  0.00      PROA  
ATOM   3495  HB2 TYR P 614       5.021  -4.722 -15.222  0.00  0.00      PROA  
ATOM   3496  CG  TYR P 614       5.976  -3.453 -16.759  0.00  0.00      PROA  
ATOM   3497  CD1 TYR P 614       5.599  -2.209 -16.275  0.00  0.00      PROA  
ATOM   3498  HD1 TYR P 614       4.881  -2.167 -15.469  0.00  0.00      PROA  
ATOM   3499  CE1 TYR P 614       6.210  -1.048 -16.750  0.00  0.00      PROA  
ATOM   3500  HE1 TYR P 614       5.805  -0.164 -16.278  0.00  0.00      PROA  
ATOM   3501  CZ  TYR P 614       7.267  -1.030 -17.631  0.00  0.00      PROA  
ATOM   3502  OH  TYR P 614       7.931   0.083 -18.098  0.00  0.00      PROA  
ATOM   3503  HH  TYR P 614       7.934   0.818 -17.482  0.00  0.00      PROA  
ATOM   3504  CD2 TYR P 614       7.133  -3.476 -17.599  0.00  0.00      PROA  
ATOM   3505  HD2 TYR P 614       7.578  -4.375 -17.999  0.00  0.00      PROA  
ATOM   3506  CE2 TYR P 614       7.752  -2.313 -18.069  0.00  0.00      PROA  
ATOM   3507  HE2 TYR P 614       8.601  -2.502 -18.709  0.00  0.00      PROA  
ATOM   3508  C   TYR P 614       4.334  -6.936 -16.971  0.00  0.00      PROA  
ATOM   3509  O   TYR P 614       5.191  -7.821 -17.191  0.00  0.00      PROA  
ATOM   3510  N   PHE P 615       3.154  -7.207 -16.406  0.00  0.00      PROA  
ATOM   3511  HN  PHE P 615       2.387  -6.570 -16.392  0.00  0.00      PROA  
ATOM   3512  CA  PHE P 615       2.688  -8.493 -15.848  0.00  0.00      PROA  
ATOM   3513  HA  PHE P 615       3.540  -9.118 -15.624  0.00  0.00      PROA  
ATOM   3514  CB  PHE P 615       1.871  -8.341 -14.527  0.00  0.00      PROA  
ATOM   3515  HB1 PHE P 615       1.521  -9.347 -14.212  0.00  0.00      PROA  
ATOM   3516  HB2 PHE P 615       1.015  -7.648 -14.680  0.00  0.00      PROA  
ATOM   3517  CG  PHE P 615       2.764  -7.862 -13.440  0.00  0.00      PROA  
ATOM   3518  CD1 PHE P 615       3.210  -8.744 -12.433  0.00  0.00      PROA  
ATOM   3519  HD1 PHE P 615       2.946  -9.790 -12.386  0.00  0.00      PROA  
ATOM   3520  CE1 PHE P 615       4.184  -8.312 -11.546  0.00  0.00      PROA  
ATOM   3521  HE1 PHE P 615       4.514  -8.996 -10.778  0.00  0.00      PROA  
ATOM   3522  CZ  PHE P 615       4.578  -6.986 -11.491  0.00  0.00      PROA  
ATOM   3523  HZ  PHE P 615       5.356  -6.708 -10.795  0.00  0.00      PROA  
ATOM   3524  CD2 PHE P 615       3.178  -6.527 -13.406  0.00  0.00      PROA  
ATOM   3525  HD2 PHE P 615       2.858  -5.966 -14.271  0.00  0.00      PROA  
ATOM   3526  CE2 PHE P 615       4.082  -6.069 -12.446  0.00  0.00      PROA  
ATOM   3527  HE2 PHE P 615       4.441  -5.051 -12.400  0.00  0.00      PROA  
ATOM   3528  C   PHE P 615       1.861  -9.204 -16.875  0.00  0.00      PROA  
ATOM   3529  O   PHE P 615       0.969  -8.509 -17.443  0.00  0.00      PROA  
ATOM   3530  N   PRO P 616       2.129 -10.470 -17.233  0.00  0.00      PROA  
ATOM   3531  CD  PRO P 616       3.286 -11.199 -16.757  0.00  0.00      PROA  
ATOM   3532  HD1 PRO P 616       3.328 -11.489 -15.686  0.00  0.00      PROA  
ATOM   3533  HD2 PRO P 616       4.255 -10.715 -17.003  0.00  0.00      PROA  
ATOM   3534  CA  PRO P 616       1.274 -11.291 -18.018  0.00  0.00      PROA  
ATOM   3535  HA  PRO P 616       1.390 -11.078 -19.071  0.00  0.00      PROA  
ATOM   3536  CB  PRO P 616       1.737 -12.690 -17.625  0.00  0.00      PROA  
ATOM   3537  HB1 PRO P 616       1.392 -13.553 -18.233  0.00  0.00      PROA  
ATOM   3538  HB2 PRO P 616       1.565 -12.825 -16.535  0.00  0.00      PROA  
ATOM   3539  CG  PRO P 616       3.252 -12.402 -17.704  0.00  0.00      PROA  
ATOM   3540  HG1 PRO P 616       3.804 -13.270 -17.284  0.00  0.00      PROA  
ATOM   3541  HG2 PRO P 616       3.613 -12.221 -18.739  0.00  0.00      PROA  
ATOM   3542  C   PRO P 616      -0.280 -11.231 -17.815  0.00  0.00      PROA  
ATOM   3543  O   PRO P 616      -0.731 -10.990 -16.713  0.00  0.00      PROA  
ATOM   3544  N   GLY P 617      -1.059 -11.454 -18.907  0.00  0.00      PROA  
ATOM   3545  HN  GLY P 617      -0.692 -11.540 -19.830  0.00  0.00      PROA  
ATOM   3546  CA  GLY P 617      -2.505 -11.207 -18.916  0.00  0.00      PROA  
ATOM   3547  HA1 GLY P 617      -3.000 -11.312 -19.870  0.00  0.00      PROA  
ATOM   3548  HA2 GLY P 617      -2.696 -10.245 -18.463  0.00  0.00      PROA  
ATOM   3549  C   GLY P 617      -3.327 -12.109 -17.951  0.00  0.00      PROA  
ATOM   3550  O   GLY P 617      -4.059 -11.649 -17.082  0.00  0.00      PROA  
ATOM   3551  N   LYS P 618      -3.081 -13.451 -18.071  0.00  0.00      PROA  
ATOM   3552  HN  LYS P 618      -2.381 -13.772 -18.704  0.00  0.00      PROA  
ATOM   3553  CA  LYS P 618      -3.607 -14.512 -17.197  0.00  0.00      PROA  
ATOM   3554  HA  LYS P 618      -4.682 -14.442 -17.263  0.00  0.00      PROA  
ATOM   3555  CB  LYS P 618      -3.053 -15.926 -17.658  0.00  0.00      PROA  
ATOM   3556  HB1 LYS P 618      -1.948 -15.940 -17.771  0.00  0.00      PROA  
ATOM   3557  HB2 LYS P 618      -3.461 -15.998 -18.689  0.00  0.00      PROA  
ATOM   3558  CG  LYS P 618      -3.448 -17.059 -16.760  0.00  0.00      PROA  
ATOM   3559  HG1 LYS P 618      -2.998 -16.918 -15.754  0.00  0.00      PROA  
ATOM   3560  HG2 LYS P 618      -2.946 -17.952 -17.191  0.00  0.00      PROA  
ATOM   3561  CD  LYS P 618      -4.979 -17.178 -16.581  0.00  0.00      PROA  
ATOM   3562  HD1 LYS P 618      -5.344 -16.199 -16.204  0.00  0.00      PROA  
ATOM   3563  HD2 LYS P 618      -5.277 -17.805 -15.714  0.00  0.00      PROA  
ATOM   3564  CE  LYS P 618      -5.700 -17.586 -17.862  0.00  0.00      PROA  
ATOM   3565  HE1 LYS P 618      -5.373 -17.007 -18.752  0.00  0.00      PROA  
ATOM   3566  HE2 LYS P 618      -6.798 -17.451 -17.766  0.00  0.00      PROA  
ATOM   3567  NZ  LYS P 618      -5.432 -18.987 -18.205  0.00  0.00      PROA  
ATOM   3568  HZ1 LYS P 618      -5.434 -19.585 -17.354  0.00  0.00      PROA  
ATOM   3569  HZ2 LYS P 618      -4.482 -19.036 -18.624  0.00  0.00      PROA  
ATOM   3570  HZ3 LYS P 618      -6.000 -19.390 -18.978  0.00  0.00      PROA  
ATOM   3571  C   LYS P 618      -3.261 -14.230 -15.743  0.00  0.00      PROA  
ATOM   3572  O   LYS P 618      -4.099 -14.378 -14.889  0.00  0.00      PROA  
ATOM   3573  N   LEU P 619      -1.954 -13.790 -15.493  0.00  0.00      PROA  
ATOM   3574  HN  LEU P 619      -1.488 -13.471 -16.315  0.00  0.00      PROA  
ATOM   3575  CA  LEU P 619      -1.554 -13.430 -14.121  0.00  0.00      PROA  
ATOM   3576  HA  LEU P 619      -1.685 -14.283 -13.471  0.00  0.00      PROA  
ATOM   3577  CB  LEU P 619       0.000 -13.019 -14.045  0.00  0.00      PROA  
ATOM   3578  HB1 LEU P 619       0.102 -12.109 -14.674  0.00  0.00      PROA  
ATOM   3579  HB2 LEU P 619       0.484 -13.902 -14.515  0.00  0.00      PROA  
ATOM   3580  CG  LEU P 619       0.707 -12.745 -12.717  0.00  0.00      PROA  
ATOM   3581  HG  LEU P 619       0.316 -13.470 -11.972  0.00  0.00      PROA  
ATOM   3582  CD1 LEU P 619       2.176 -13.021 -12.745  0.00  0.00      PROA  
ATOM   3583 HD11 LEU P 619       2.628 -12.482 -13.605  0.00  0.00      PROA  
ATOM   3584 HD12 LEU P 619       2.343 -14.105 -12.925  0.00  0.00      PROA  
ATOM   3585 HD13 LEU P 619       2.711 -12.664 -11.839  0.00  0.00      PROA  
ATOM   3586  CD2 LEU P 619       0.196 -11.462 -12.071  0.00  0.00      PROA  
ATOM   3587 HD21 LEU P 619      -0.853 -11.377 -11.714  0.00  0.00      PROA  
ATOM   3588 HD22 LEU P 619       0.338 -10.552 -12.692  0.00  0.00      PROA  
ATOM   3589 HD23 LEU P 619       0.759 -11.241 -11.139  0.00  0.00      PROA  
ATOM   3590  C   LEU P 619      -2.404 -12.347 -13.491  0.00  0.00      PROA  
ATOM   3591  O   LEU P 619      -2.959 -12.494 -12.423  0.00  0.00      PROA  
ATOM   3592  N   ARG P 620      -2.624 -11.239 -14.255  0.00  0.00      PROA  
ATOM   3593  HN  ARG P 620      -2.157 -11.167 -15.132  0.00  0.00      PROA  
ATOM   3594  CA  ARG P 620      -3.398 -10.089 -13.853  0.00  0.00      PROA  
ATOM   3595  HA  ARG P 620      -2.929  -9.769 -12.935  0.00  0.00      PROA  
ATOM   3596  CB  ARG P 620      -3.337  -8.915 -14.927  0.00  0.00      PROA  
ATOM   3597  HB1 ARG P 620      -4.089  -8.163 -14.606  0.00  0.00      PROA  
ATOM   3598  HB2 ARG P 620      -3.526  -9.306 -15.950  0.00  0.00      PROA  
ATOM   3599  CG  ARG P 620      -1.983  -8.206 -14.995  0.00  0.00      PROA  
ATOM   3600  HG1 ARG P 620      -1.270  -9.042 -14.827  0.00  0.00      PROA  
ATOM   3601  HG2 ARG P 620      -1.882  -7.467 -14.171  0.00  0.00      PROA  
ATOM   3602  CD  ARG P 620      -1.763  -7.438 -16.365  0.00  0.00      PROA  
ATOM   3603  HD1 ARG P 620      -2.037  -8.080 -17.229  0.00  0.00      PROA  
ATOM   3604  HD2 ARG P 620      -0.717  -7.108 -16.542  0.00  0.00      PROA  
ATOM   3605  NE  ARG P 620      -2.560  -6.172 -16.308  0.00  0.00      PROA  
ATOM   3606  HE  ARG P 620      -3.022  -5.942 -15.451  0.00  0.00      PROA  
ATOM   3607  CZ  ARG P 620      -2.616  -5.316 -17.342  0.00  0.00      PROA  
ATOM   3608  NH1 ARG P 620      -2.166  -5.621 -18.556  0.00  0.00      PROA  
ATOM   3609 HH11 ARG P 620      -1.629  -6.442 -18.749  0.00  0.00      PROA  
ATOM   3610 HH12 ARG P 620      -2.160  -5.026 -19.360  0.00  0.00      PROA  
ATOM   3611  NH2 ARG P 620      -3.196  -4.153 -17.237  0.00  0.00      PROA  
ATOM   3612 HH21 ARG P 620      -3.986  -4.060 -16.631  0.00  0.00      PROA  
ATOM   3613 HH22 ARG P 620      -3.007  -3.532 -17.997  0.00  0.00      PROA  
ATOM   3614  C   ARG P 620      -4.847 -10.374 -13.384  0.00  0.00      PROA  
ATOM   3615  O   ARG P 620      -5.342  -9.896 -12.376  0.00  0.00      PROA  
ATOM   3616  N   ARG P 621      -5.544 -11.265 -14.108  0.00  0.00      PROA  
ATOM   3617  HN  ARG P 621      -5.249 -11.512 -15.027  0.00  0.00      PROA  
ATOM   3618  CA  ARG P 621      -6.811 -11.832 -13.792  0.00  0.00      PROA  
ATOM   3619  HA  ARG P 621      -7.407 -10.935 -13.710  0.00  0.00      PROA  
ATOM   3620  CB  ARG P 621      -7.223 -12.822 -14.932  0.00  0.00      PROA  
ATOM   3621  HB1 ARG P 621      -7.882 -13.630 -14.549  0.00  0.00      PROA  
ATOM   3622  HB2 ARG P 621      -6.283 -13.250 -15.342  0.00  0.00      PROA  
ATOM   3623  CG  ARG P 621      -7.893 -12.106 -16.154  0.00  0.00      PROA  
ATOM   3624  HG1 ARG P 621      -7.404 -12.436 -17.095  0.00  0.00      PROA  
ATOM   3625  HG2 ARG P 621      -7.611 -11.037 -16.050  0.00  0.00      PROA  
ATOM   3626  CD  ARG P 621      -9.375 -12.284 -16.205  0.00  0.00      PROA  
ATOM   3627  HD1 ARG P 621      -9.788 -13.303 -16.366  0.00  0.00      PROA  
ATOM   3628  HD2 ARG P 621      -9.855 -11.677 -17.001  0.00  0.00      PROA  
ATOM   3629  NE  ARG P 621      -9.929 -11.837 -14.950  0.00  0.00      PROA  
ATOM   3630  HE  ARG P 621     -10.228 -12.504 -14.267  0.00  0.00      PROA  
ATOM   3631  CZ  ARG P 621     -10.200 -10.566 -14.624  0.00  0.00      PROA  
ATOM   3632  NH1 ARG P 621     -10.053  -9.633 -15.530  0.00  0.00      PROA  
ATOM   3633 HH11 ARG P 621      -9.525  -9.806 -16.362  0.00  0.00      PROA  
ATOM   3634 HH12 ARG P 621     -10.097  -8.687 -15.209  0.00  0.00      PROA  
ATOM   3635  NH2 ARG P 621     -10.683 -10.182 -13.453  0.00  0.00      PROA  
ATOM   3636 HH21 ARG P 621     -10.997 -10.933 -12.872  0.00  0.00      PROA  
ATOM   3637 HH22 ARG P 621     -11.020  -9.244 -13.379  0.00  0.00      PROA  
ATOM   3638  C   ARG P 621      -6.840 -12.578 -12.472  0.00  0.00      PROA  
ATOM   3639  O   ARG P 621      -7.718 -12.352 -11.665  0.00  0.00      PROA  
ATOM   3640  N   ILE P 622      -5.947 -13.585 -12.275  0.00  0.00      PROA  
ATOM   3641  HN  ILE P 622      -5.357 -14.034 -12.942  0.00  0.00      PROA  
ATOM   3642  CA  ILE P 622      -5.936 -14.350 -11.095  0.00  0.00      PROA  
ATOM   3643  HA  ILE P 622      -6.902 -14.823 -10.994  0.00  0.00      PROA  
ATOM   3644  CB  ILE P 622      -4.903 -15.469 -11.192  0.00  0.00      PROA  
ATOM   3645  HB  ILE P 622      -3.953 -15.053 -11.591  0.00  0.00      PROA  
ATOM   3646  CG2 ILE P 622      -4.594 -16.144  -9.859  0.00  0.00      PROA  
ATOM   3647 HG21 ILE P 622      -3.826 -16.928 -10.030  0.00  0.00      PROA  
ATOM   3648 HG22 ILE P 622      -5.493 -16.636  -9.431  0.00  0.00      PROA  
ATOM   3649 HG23 ILE P 622      -4.268 -15.487  -9.024  0.00  0.00      PROA  
ATOM   3650  CG1 ILE P 622      -5.359 -16.422 -12.352  0.00  0.00      PROA  
ATOM   3651 HG11 ILE P 622      -4.752 -17.352 -12.339  0.00  0.00      PROA  
ATOM   3652 HG12 ILE P 622      -5.203 -15.941 -13.341  0.00  0.00      PROA  
ATOM   3653  CD  ILE P 622      -6.784 -16.834 -12.301  0.00  0.00      PROA  
ATOM   3654  HD1 ILE P 622      -6.922 -17.472 -11.402  0.00  0.00      PROA  
ATOM   3655  HD2 ILE P 622      -6.988 -17.529 -13.144  0.00  0.00      PROA  
ATOM   3656  HD3 ILE P 622      -7.614 -16.108 -12.440  0.00  0.00      PROA  
ATOM   3657  C   ILE P 622      -5.802 -13.540  -9.794  0.00  0.00      PROA  
ATOM   3658  O   ILE P 622      -6.433 -13.837  -8.795  0.00  0.00      PROA  
ATOM   3659  N   ILE P 623      -4.957 -12.547  -9.716  0.00  0.00      PROA  
ATOM   3660  HN  ILE P 623      -4.430 -12.152 -10.464  0.00  0.00      PROA  
ATOM   3661  CA  ILE P 623      -4.810 -11.842  -8.513  0.00  0.00      PROA  
ATOM   3662  HA  ILE P 623      -4.844 -12.500  -7.657  0.00  0.00      PROA  
ATOM   3663  CB  ILE P 623      -3.500 -11.023  -8.581  0.00  0.00      PROA  
ATOM   3664  HB  ILE P 623      -3.385 -10.448  -7.637  0.00  0.00      PROA  
ATOM   3665  CG2 ILE P 623      -2.278 -12.034  -8.622  0.00  0.00      PROA  
ATOM   3666 HG21 ILE P 623      -1.416 -11.610  -9.180  0.00  0.00      PROA  
ATOM   3667 HG22 ILE P 623      -2.598 -13.053  -8.929  0.00  0.00      PROA  
ATOM   3668 HG23 ILE P 623      -2.008 -12.227  -7.561  0.00  0.00      PROA  
ATOM   3669  CG1 ILE P 623      -3.350  -9.987  -9.725  0.00  0.00      PROA  
ATOM   3670 HG11 ILE P 623      -4.152  -9.219  -9.781  0.00  0.00      PROA  
ATOM   3671 HG12 ILE P 623      -3.339 -10.512 -10.704  0.00  0.00      PROA  
ATOM   3672  CD  ILE P 623      -2.160  -9.121  -9.431  0.00  0.00      PROA  
ATOM   3673  HD1 ILE P 623      -1.240  -9.744  -9.457  0.00  0.00      PROA  
ATOM   3674  HD2 ILE P 623      -2.191  -8.755  -8.382  0.00  0.00      PROA  
ATOM   3675  HD3 ILE P 623      -2.016  -8.297 -10.162  0.00  0.00      PROA  
ATOM   3676  C   ILE P 623      -5.895 -10.807  -8.259  0.00  0.00      PROA  
ATOM   3677  O   ILE P 623      -5.932 -10.155  -7.222  0.00  0.00      PROA  
ATOM   3678  N   GLY P 624      -6.836 -10.620  -9.185  0.00  0.00      PROA  
ATOM   3679  HN  GLY P 624      -6.767 -11.130 -10.039  0.00  0.00      PROA  
ATOM   3680  CA  GLY P 624      -7.983  -9.822  -9.133  0.00  0.00      PROA  
ATOM   3681  HA1 GLY P 624      -7.993  -9.219 -10.030  0.00  0.00      PROA  
ATOM   3682  HA2 GLY P 624      -7.942  -9.228  -8.232  0.00  0.00      PROA  
ATOM   3683  C   GLY P 624      -9.243 -10.648  -8.999  0.00  0.00      PROA  
ATOM   3684  O   GLY P 624     -10.214 -10.235  -8.321  0.00  0.00      PROA  
ATOM   3685  N   ASP P 625      -9.328 -11.839  -9.689  0.00  0.00      PROA  
ATOM   3686  HN  ASP P 625      -8.504 -12.125 -10.171  0.00  0.00      PROA  
ATOM   3687  CA  ASP P 625     -10.426 -12.755  -9.527  0.00  0.00      PROA  
ATOM   3688  HA  ASP P 625     -11.387 -12.263  -9.573  0.00  0.00      PROA  
ATOM   3689  CB  ASP P 625     -10.436 -13.783 -10.695  0.00  0.00      PROA  
ATOM   3690  HB1 ASP P 625     -11.095 -14.665 -10.553  0.00  0.00      PROA  
ATOM   3691  HB2 ASP P 625      -9.431 -14.219 -10.876  0.00  0.00      PROA  
ATOM   3692  CG  ASP P 625     -10.936 -13.201 -11.928  0.00  0.00      PROA  
ATOM   3693  OD1 ASP P 625     -11.736 -12.236 -11.884  0.00  0.00      PROA  
ATOM   3694  OD2 ASP P 625     -10.699 -13.727 -13.040  0.00  0.00      PROA  
ATOM   3695  C   ASP P 625     -10.488 -13.472  -8.195  0.00  0.00      PROA  
ATOM   3696  O   ASP P 625     -11.555 -13.654  -7.572  0.00  0.00      PROA  
ATOM   3697  N   PHE P 626      -9.341 -13.949  -7.738  0.00  0.00      PROA  
ATOM   3698  HN  PHE P 626      -8.541 -13.856  -8.325  0.00  0.00      PROA  
ATOM   3699  CA  PHE P 626      -9.247 -14.427  -6.350  0.00  0.00      PROA  
ATOM   3700  HA  PHE P 626     -10.200 -14.708  -5.925  0.00  0.00      PROA  
ATOM   3701  CB  PHE P 626      -8.384 -15.706  -6.276  0.00  0.00      PROA  
ATOM   3702  HB1 PHE P 626      -8.479 -15.984  -5.205  0.00  0.00      PROA  
ATOM   3703  HB2 PHE P 626      -7.354 -15.473  -6.621  0.00  0.00      PROA  
ATOM   3704  CG  PHE P 626      -8.970 -16.863  -7.150  0.00  0.00      PROA  
ATOM   3705  CD1 PHE P 626      -8.105 -17.862  -7.578  0.00  0.00      PROA  
ATOM   3706  HD1 PHE P 626      -7.052 -17.830  -7.344  0.00  0.00      PROA  
ATOM   3707  CE1 PHE P 626      -8.535 -18.872  -8.489  0.00  0.00      PROA  
ATOM   3708  HE1 PHE P 626      -7.802 -19.574  -8.859  0.00  0.00      PROA  
ATOM   3709  CZ  PHE P 626      -9.929 -19.106  -8.542  0.00  0.00      PROA  
ATOM   3710  HZ  PHE P 626     -10.248 -19.968  -9.109  0.00  0.00      PROA  
ATOM   3711  CD2 PHE P 626     -10.363 -17.062  -7.361  0.00  0.00      PROA  
ATOM   3712  HD2 PHE P 626     -11.156 -16.380  -7.089  0.00  0.00      PROA  
ATOM   3713  CE2 PHE P 626     -10.836 -18.242  -8.005  0.00  0.00      PROA  
ATOM   3714  HE2 PHE P 626     -11.870 -18.342  -8.299  0.00  0.00      PROA  
ATOM   3715  C   PHE P 626      -8.760 -13.334  -5.371  0.00  0.00      PROA  
ATOM   3716  O   PHE P 626      -8.477 -13.630  -4.209  0.00  0.00      PROA  
ATOM   3717  N   GLY P 627      -8.740 -12.087  -5.770  0.00  0.00      PROA  
ATOM   3718  HN  GLY P 627      -8.975 -11.813  -6.699  0.00  0.00      PROA  
ATOM   3719  CA  GLY P 627      -8.317 -10.910  -4.996  0.00  0.00      PROA  
ATOM   3720  HA1 GLY P 627      -8.783 -10.031  -5.415  0.00  0.00      PROA  
ATOM   3721  HA2 GLY P 627      -7.237 -10.903  -4.961  0.00  0.00      PROA  
ATOM   3722  C   GLY P 627      -8.803 -10.862  -3.532  0.00  0.00      PROA  
ATOM   3723  O   GLY P 627      -8.036 -10.953  -2.640  0.00  0.00      PROA  
ATOM   3724  N   VAL P 628     -10.126 -10.690  -3.405  0.00  0.00      PROA  
ATOM   3725  HN  VAL P 628     -10.640 -10.592  -4.254  0.00  0.00      PROA  
ATOM   3726  CA  VAL P 628     -10.738 -10.747  -2.033  0.00  0.00      PROA  
ATOM   3727  HA  VAL P 628     -10.220  -9.967  -1.494  0.00  0.00      PROA  
ATOM   3728  CB  VAL P 628     -12.177 -10.411  -2.108  0.00  0.00      PROA  
ATOM   3729  HB  VAL P 628     -12.601 -11.118  -2.853  0.00  0.00      PROA  
ATOM   3730  CG1 VAL P 628     -12.915 -10.755  -0.764  0.00  0.00      PROA  
ATOM   3731 HG11 VAL P 628     -13.824 -10.169  -0.510  0.00  0.00      PROA  
ATOM   3732 HG12 VAL P 628     -12.283 -10.503   0.115  0.00  0.00      PROA  
ATOM   3733 HG13 VAL P 628     -13.123 -11.846  -0.789  0.00  0.00      PROA  
ATOM   3734  CG2 VAL P 628     -12.449  -8.984  -2.544  0.00  0.00      PROA  
ATOM   3735 HG21 VAL P 628     -12.287  -8.860  -3.636  0.00  0.00      PROA  
ATOM   3736 HG22 VAL P 628     -11.974  -8.176  -1.948  0.00  0.00      PROA  
ATOM   3737 HG23 VAL P 628     -13.520  -8.761  -2.351  0.00  0.00      PROA  
ATOM   3738  C   VAL P 628     -10.439 -12.024  -1.195  0.00  0.00      PROA  
ATOM   3739  O   VAL P 628      -9.925 -11.930  -0.118  0.00  0.00      PROA  
ATOM   3740  N   PRO P 629     -10.634 -13.324  -1.809  0.00  0.00      PROA  
ATOM   3741  CD  PRO P 629     -11.667 -13.585  -2.823  0.00  0.00      PROA  
ATOM   3742  HD1 PRO P 629     -11.245 -13.234  -3.789  0.00  0.00      PROA  
ATOM   3743  HD2 PRO P 629     -12.677 -13.167  -2.622  0.00  0.00      PROA  
ATOM   3744  CA  PRO P 629     -10.254 -14.628  -1.139  0.00  0.00      PROA  
ATOM   3745  HA  PRO P 629     -10.831 -14.723  -0.231  0.00  0.00      PROA  
ATOM   3746  CB  PRO P 629     -10.728 -15.709  -2.088  0.00  0.00      PROA  
ATOM   3747  HB1 PRO P 629     -10.924 -16.697  -1.619  0.00  0.00      PROA  
ATOM   3748  HB2 PRO P 629     -10.058 -15.912  -2.950  0.00  0.00      PROA  
ATOM   3749  CG  PRO P 629     -11.944 -15.081  -2.776  0.00  0.00      PROA  
ATOM   3750  HG1 PRO P 629     -12.270 -15.370  -3.798  0.00  0.00      PROA  
ATOM   3751  HG2 PRO P 629     -12.846 -15.335  -2.180  0.00  0.00      PROA  
ATOM   3752  C   PRO P 629      -8.793 -14.690  -0.726  0.00  0.00      PROA  
ATOM   3753  O   PRO P 629      -8.506 -15.043   0.433  0.00  0.00      PROA  
ATOM   3754  N   ILE P 630      -7.845 -14.397  -1.610  0.00  0.00      PROA  
ATOM   3755  HN  ILE P 630      -8.155 -14.292  -2.552  0.00  0.00      PROA  
ATOM   3756  CA  ILE P 630      -6.374 -14.298  -1.333  0.00  0.00      PROA  
ATOM   3757  HA  ILE P 630      -6.022 -15.241  -0.941  0.00  0.00      PROA  
ATOM   3758  CB  ILE P 630      -5.477 -13.876  -2.524  0.00  0.00      PROA  
ATOM   3759  HB  ILE P 630      -5.878 -12.934  -2.955  0.00  0.00      PROA  
ATOM   3760  CG2 ILE P 630      -4.009 -13.580  -2.076  0.00  0.00      PROA  
ATOM   3761 HG21 ILE P 630      -3.439 -14.489  -1.788  0.00  0.00      PROA  
ATOM   3762 HG22 ILE P 630      -4.044 -12.909  -1.191  0.00  0.00      PROA  
ATOM   3763 HG23 ILE P 630      -3.475 -13.040  -2.887  0.00  0.00      PROA  
ATOM   3764  CG1 ILE P 630      -5.427 -14.951  -3.639  0.00  0.00      PROA  
ATOM   3765 HG11 ILE P 630      -6.392 -15.490  -3.745  0.00  0.00      PROA  
ATOM   3766 HG12 ILE P 630      -4.685 -15.716  -3.325  0.00  0.00      PROA  
ATOM   3767  CD  ILE P 630      -4.952 -14.456  -4.985  0.00  0.00      PROA  
ATOM   3768  HD1 ILE P 630      -5.034 -15.270  -5.737  0.00  0.00      PROA  
ATOM   3769  HD2 ILE P 630      -3.871 -14.205  -4.931  0.00  0.00      PROA  
ATOM   3770  HD3 ILE P 630      -5.614 -13.635  -5.333  0.00  0.00      PROA  
ATOM   3771  C   ILE P 630      -6.165 -13.259  -0.180  0.00  0.00      PROA  
ATOM   3772  O   ILE P 630      -5.459 -13.568   0.802  0.00  0.00      PROA  
ATOM   3773  N   SER P 631      -6.690 -12.035  -0.229  0.00  0.00      PROA  
ATOM   3774  HN  SER P 631      -7.448 -11.926  -0.868  0.00  0.00      PROA  
ATOM   3775  CA  SER P 631      -6.480 -11.032   0.825  0.00  0.00      PROA  
ATOM   3776  HA  SER P 631      -5.414 -10.976   0.993  0.00  0.00      PROA  
ATOM   3777  CB  SER P 631      -6.936  -9.593   0.384  0.00  0.00      PROA  
ATOM   3778  HB1 SER P 631      -6.812  -8.859   1.210  0.00  0.00      PROA  
ATOM   3779  HB2 SER P 631      -8.016  -9.603   0.122  0.00  0.00      PROA  
ATOM   3780  OG  SER P 631      -6.193  -9.097  -0.729  0.00  0.00      PROA  
ATOM   3781  HG1 SER P 631      -6.490  -9.588  -1.499  0.00  0.00      PROA  
ATOM   3782  C   SER P 631      -7.094 -11.318   2.195  0.00  0.00      PROA  
ATOM   3783  O   SER P 631      -6.434 -11.096   3.169  0.00  0.00      PROA  
ATOM   3784  N   ILE P 632      -8.394 -11.774   2.287  0.00  0.00      PROA  
ATOM   3785  HN  ILE P 632      -8.929 -11.761   1.446  0.00  0.00      PROA  
ATOM   3786  CA  ILE P 632      -8.919 -12.353   3.526  0.00  0.00      PROA  
ATOM   3787  HA  ILE P 632      -8.988 -11.544   4.238  0.00  0.00      PROA  
ATOM   3788  CB  ILE P 632     -10.318 -12.846   3.195  0.00  0.00      PROA  
ATOM   3789  HB  ILE P 632     -10.426 -13.494   2.299  0.00  0.00      PROA  
ATOM   3790  CG2 ILE P 632     -10.841 -13.626   4.407  0.00  0.00      PROA  
ATOM   3791 HG21 ILE P 632     -10.945 -12.921   5.259  0.00  0.00      PROA  
ATOM   3792 HG22 ILE P 632     -10.301 -14.547   4.713  0.00  0.00      PROA  
ATOM   3793 HG23 ILE P 632     -11.894 -13.935   4.229  0.00  0.00      PROA  
ATOM   3794  CG1 ILE P 632     -11.264 -11.597   3.096  0.00  0.00      PROA  
ATOM   3795 HG11 ILE P 632     -10.719 -10.996   2.337  0.00  0.00      PROA  
ATOM   3796 HG12 ILE P 632     -11.189 -10.886   3.946  0.00  0.00      PROA  
ATOM   3797  CD  ILE P 632     -12.718 -11.966   2.713  0.00  0.00      PROA  
ATOM   3798  HD1 ILE P 632     -13.236 -12.368   3.609  0.00  0.00      PROA  
ATOM   3799  HD2 ILE P 632     -12.710 -12.737   1.913  0.00  0.00      PROA  
ATOM   3800  HD3 ILE P 632     -13.404 -11.146   2.411  0.00  0.00      PROA  
ATOM   3801  C   ILE P 632      -8.093 -13.444   4.085  0.00  0.00      PROA  
ATOM   3802  O   ILE P 632      -7.681 -13.338   5.236  0.00  0.00      PROA  
ATOM   3803  N   LEU P 633      -7.734 -14.452   3.280  0.00  0.00      PROA  
ATOM   3804  HN  LEU P 633      -7.997 -14.575   2.326  0.00  0.00      PROA  
ATOM   3805  CA  LEU P 633      -7.036 -15.542   3.854  0.00  0.00      PROA  
ATOM   3806  HA  LEU P 633      -7.573 -15.854   4.738  0.00  0.00      PROA  
ATOM   3807  CB  LEU P 633      -7.103 -16.670   2.908  0.00  0.00      PROA  
ATOM   3808  HB1 LEU P 633      -6.734 -16.275   1.937  0.00  0.00      PROA  
ATOM   3809  HB2 LEU P 633      -8.127 -17.005   2.634  0.00  0.00      PROA  
ATOM   3810  CG  LEU P 633      -6.377 -17.959   3.140  0.00  0.00      PROA  
ATOM   3811  HG  LEU P 633      -5.291 -17.771   3.280  0.00  0.00      PROA  
ATOM   3812  CD1 LEU P 633      -6.758 -18.785   4.448  0.00  0.00      PROA  
ATOM   3813 HD11 LEU P 633      -6.704 -18.129   5.343  0.00  0.00      PROA  
ATOM   3814 HD12 LEU P 633      -6.008 -19.604   4.489  0.00  0.00      PROA  
ATOM   3815 HD13 LEU P 633      -7.786 -19.200   4.517  0.00  0.00      PROA  
ATOM   3816  CD2 LEU P 633      -6.349 -18.726   1.846  0.00  0.00      PROA  
ATOM   3817 HD21 LEU P 633      -7.422 -18.877   1.600  0.00  0.00      PROA  
ATOM   3818 HD22 LEU P 633      -5.940 -19.739   2.051  0.00  0.00      PROA  
ATOM   3819 HD23 LEU P 633      -5.723 -18.296   1.036  0.00  0.00      PROA  
ATOM   3820  C   LEU P 633      -5.692 -15.375   4.480  0.00  0.00      PROA  
ATOM   3821  O   LEU P 633      -5.418 -15.981   5.510  0.00  0.00      PROA  
ATOM   3822  N   ILE P 634      -4.778 -14.622   3.819  0.00  0.00      PROA  
ATOM   3823  HN  ILE P 634      -4.936 -14.393   2.862  0.00  0.00      PROA  
ATOM   3824  CA  ILE P 634      -3.446 -14.149   4.333  0.00  0.00      PROA  
ATOM   3825  HA  ILE P 634      -2.843 -15.022   4.534  0.00  0.00      PROA  
ATOM   3826  CB  ILE P 634      -2.700 -13.245   3.236  0.00  0.00      PROA  
ATOM   3827  HB  ILE P 634      -3.350 -12.418   2.876  0.00  0.00      PROA  
ATOM   3828  CG2 ILE P 634      -1.430 -12.519   3.784  0.00  0.00      PROA  
ATOM   3829 HG21 ILE P 634      -1.704 -11.819   4.602  0.00  0.00      PROA  
ATOM   3830 HG22 ILE P 634      -0.988 -11.845   3.020  0.00  0.00      PROA  
ATOM   3831 HG23 ILE P 634      -0.656 -13.279   4.024  0.00  0.00      PROA  
ATOM   3832  CG1 ILE P 634      -2.385 -14.088   1.954  0.00  0.00      PROA  
ATOM   3833 HG11 ILE P 634      -3.269 -14.609   1.528  0.00  0.00      PROA  
ATOM   3834 HG12 ILE P 634      -1.629 -14.826   2.297  0.00  0.00      PROA  
ATOM   3835  CD  ILE P 634      -1.705 -13.215   0.848  0.00  0.00      PROA  
ATOM   3836  HD1 ILE P 634      -1.518 -13.807  -0.074  0.00  0.00      PROA  
ATOM   3837  HD2 ILE P 634      -0.688 -12.831   1.077  0.00  0.00      PROA  
ATOM   3838  HD3 ILE P 634      -2.342 -12.335   0.615  0.00  0.00      PROA  
ATOM   3839  C   ILE P 634      -3.494 -13.414   5.710  0.00  0.00      PROA  
ATOM   3840  O   ILE P 634      -2.893 -13.819   6.703  0.00  0.00      PROA  
ATOM   3841  N   MET P 635      -4.380 -12.445   5.724  0.00  0.00      PROA  
ATOM   3842  HN  MET P 635      -4.681 -11.957   4.908  0.00  0.00      PROA  
ATOM   3843  CA  MET P 635      -4.691 -11.779   7.028  0.00  0.00      PROA  
ATOM   3844  HA  MET P 635      -3.713 -11.611   7.454  0.00  0.00      PROA  
ATOM   3845  CB  MET P 635      -5.258 -10.365   6.830  0.00  0.00      PROA  
ATOM   3846  HB1 MET P 635      -5.397  -9.838   7.797  0.00  0.00      PROA  
ATOM   3847  HB2 MET P 635      -6.232 -10.471   6.307  0.00  0.00      PROA  
ATOM   3848  CG  MET P 635      -4.341  -9.377   6.021  0.00  0.00      PROA  
ATOM   3849  HG1 MET P 635      -4.899  -8.431   5.850  0.00  0.00      PROA  
ATOM   3850  HG2 MET P 635      -4.203  -9.832   5.017  0.00  0.00      PROA  
ATOM   3851  SD  MET P 635      -2.576  -9.256   6.604  0.00  0.00      PROA  
ATOM   3852  CE  MET P 635      -2.975  -8.993   8.391  0.00  0.00      PROA  
ATOM   3853  HE1 MET P 635      -3.403  -9.850   8.955  0.00  0.00      PROA  
ATOM   3854  HE2 MET P 635      -3.511  -8.054   8.645  0.00  0.00      PROA  
ATOM   3855  HE3 MET P 635      -2.003  -8.759   8.876  0.00  0.00      PROA  
ATOM   3856  C   MET P 635      -5.470 -12.578   8.080  0.00  0.00      PROA  
ATOM   3857  O   MET P 635      -5.350 -12.305   9.271  0.00  0.00      PROA  
ATOM   3858  N   VAL P 636      -6.304 -13.583   7.659  0.00  0.00      PROA  
ATOM   3859  HN  VAL P 636      -6.471 -13.782   6.696  0.00  0.00      PROA  
ATOM   3860  CA  VAL P 636      -7.017 -14.446   8.570  0.00  0.00      PROA  
ATOM   3861  HA  VAL P 636      -7.362 -13.839   9.394  0.00  0.00      PROA  
ATOM   3862  CB  VAL P 636      -8.268 -15.066   7.982  0.00  0.00      PROA  
ATOM   3863  HB  VAL P 636      -8.266 -15.223   6.883  0.00  0.00      PROA  
ATOM   3864  CG1 VAL P 636      -8.776 -16.292   8.694  0.00  0.00      PROA  
ATOM   3865 HG11 VAL P 636      -8.206 -17.219   8.473  0.00  0.00      PROA  
ATOM   3866 HG12 VAL P 636      -9.850 -16.511   8.513  0.00  0.00      PROA  
ATOM   3867 HG13 VAL P 636      -8.717 -16.051   9.777  0.00  0.00      PROA  
ATOM   3868  CG2 VAL P 636      -9.332 -13.896   8.242  0.00  0.00      PROA  
ATOM   3869 HG21 VAL P 636      -9.318 -13.506   9.282  0.00  0.00      PROA  
ATOM   3870 HG22 VAL P 636     -10.322 -14.325   7.976  0.00  0.00      PROA  
ATOM   3871 HG23 VAL P 636      -9.152 -12.993   7.621  0.00  0.00      PROA  
ATOM   3872  C   VAL P 636      -6.131 -15.499   9.201  0.00  0.00      PROA  
ATOM   3873  O   VAL P 636      -6.373 -15.896  10.320  0.00  0.00      PROA  
ATOM   3874  N   MET P 637      -4.902 -15.748   8.579  0.00  0.00      PROA  
ATOM   3875  HN  MET P 637      -4.713 -15.275   7.722  0.00  0.00      PROA  
ATOM   3876  CA  MET P 637      -3.809 -16.530   9.206  0.00  0.00      PROA  
ATOM   3877  HA  MET P 637      -4.262 -17.407   9.644  0.00  0.00      PROA  
ATOM   3878  CB  MET P 637      -2.728 -16.951   8.185  0.00  0.00      PROA  
ATOM   3879  HB1 MET P 637      -1.957 -17.460   8.802  0.00  0.00      PROA  
ATOM   3880  HB2 MET P 637      -2.320 -16.019   7.738  0.00  0.00      PROA  
ATOM   3881  CG  MET P 637      -3.167 -17.983   7.069  0.00  0.00      PROA  
ATOM   3882  HG1 MET P 637      -2.265 -18.083   6.429  0.00  0.00      PROA  
ATOM   3883  HG2 MET P 637      -3.934 -17.561   6.385  0.00  0.00      PROA  
ATOM   3884  SD  MET P 637      -3.588 -19.725   7.502  0.00  0.00      PROA  
ATOM   3885  CE  MET P 637      -5.371 -19.451   7.881  0.00  0.00      PROA  
ATOM   3886  HE1 MET P 637      -6.014 -20.189   7.357  0.00  0.00      PROA  
ATOM   3887  HE2 MET P 637      -5.684 -18.405   7.673  0.00  0.00      PROA  
ATOM   3888  HE3 MET P 637      -5.572 -19.551   8.970  0.00  0.00      PROA  
ATOM   3889  C   MET P 637      -3.133 -15.758  10.263  0.00  0.00      PROA  
ATOM   3890  O   MET P 637      -2.718 -16.357  11.245  0.00  0.00      PROA  
ATOM   3891  N   VAL P 638      -2.955 -14.427  10.215  0.00  0.00      PROA  
ATOM   3892  HN  VAL P 638      -3.219 -14.093   9.314  0.00  0.00      PROA  
ATOM   3893  CA  VAL P 638      -2.486 -13.579  11.290  0.00  0.00      PROA  
ATOM   3894  HA  VAL P 638      -1.553 -13.957  11.682  0.00  0.00      PROA  
ATOM   3895  CB  VAL P 638      -2.203 -12.062  10.852  0.00  0.00      PROA  
ATOM   3896  HB  VAL P 638      -3.202 -11.641  10.610  0.00  0.00      PROA  
ATOM   3897  CG1 VAL P 638      -1.390 -11.399  11.972  0.00  0.00      PROA  
ATOM   3898 HG11 VAL P 638      -2.067 -11.326  12.850  0.00  0.00      PROA  
ATOM   3899 HG12 VAL P 638      -1.030 -10.411  11.614  0.00  0.00      PROA  
ATOM   3900 HG13 VAL P 638      -0.471 -11.989  12.176  0.00  0.00      PROA  
ATOM   3901  CG2 VAL P 638      -1.482 -12.045   9.516  0.00  0.00      PROA  
ATOM   3902 HG21 VAL P 638      -1.045 -11.046   9.300  0.00  0.00      PROA  
ATOM   3903 HG22 VAL P 638      -2.169 -12.135   8.648  0.00  0.00      PROA  
ATOM   3904 HG23 VAL P 638      -0.690 -12.822   9.457  0.00  0.00      PROA  
ATOM   3905  C   VAL P 638      -3.534 -13.560  12.456  0.00  0.00      PROA  
ATOM   3906  O   VAL P 638      -3.197 -13.655  13.592  0.00  0.00      PROA  
ATOM   3907  N   ASP P 639      -4.808 -13.595  12.067  0.00  0.00      PROA  
ATOM   3908  HN  ASP P 639      -4.984 -13.463  11.094  0.00  0.00      PROA  
ATOM   3909  CA  ASP P 639      -5.905 -13.740  12.996  0.00  0.00      PROA  
ATOM   3910  HA  ASP P 639      -5.705 -12.981  13.738  0.00  0.00      PROA  
ATOM   3911  CB  ASP P 639      -7.262 -13.178  12.313  0.00  0.00      PROA  
ATOM   3912  HB1 ASP P 639      -7.452 -13.753  11.382  0.00  0.00      PROA  
ATOM   3913  HB2 ASP P 639      -7.120 -12.117  12.015  0.00  0.00      PROA  
ATOM   3914  CG  ASP P 639      -8.502 -13.342  13.159  0.00  0.00      PROA  
ATOM   3915  OD1 ASP P 639      -8.396 -13.046  14.377  0.00  0.00      PROA  
ATOM   3916  OD2 ASP P 639      -9.559 -13.777  12.636  0.00  0.00      PROA  
ATOM   3917  C   ASP P 639      -6.030 -15.079  13.750  0.00  0.00      PROA  
ATOM   3918  O   ASP P 639      -6.408 -15.058  14.929  0.00  0.00      PROA  
ATOM   3919  N   ALA P 640      -5.693 -16.190  13.099  0.00  0.00      PROA  
ATOM   3920  HN  ALA P 640      -5.504 -16.125  12.122  0.00  0.00      PROA  
ATOM   3921  CA  ALA P 640      -5.636 -17.493  13.681  0.00  0.00      PROA  
ATOM   3922  HA  ALA P 640      -6.580 -17.825  14.085  0.00  0.00      PROA  
ATOM   3923  CB  ALA P 640      -5.222 -18.476  12.514  0.00  0.00      PROA  
ATOM   3924  HB1 ALA P 640      -4.444 -18.073  11.831  0.00  0.00      PROA  
ATOM   3925  HB2 ALA P 640      -6.158 -18.541  11.918  0.00  0.00      PROA  
ATOM   3926  HB3 ALA P 640      -4.921 -19.429  12.998  0.00  0.00      PROA  
ATOM   3927  C   ALA P 640      -4.656 -17.624  14.843  0.00  0.00      PROA  
ATOM   3928  O   ALA P 640      -4.792 -18.256  15.914  0.00  0.00      PROA  
ATOM   3929  N   LEU P 641      -3.576 -16.853  14.706  0.00  0.00      PROA  
ATOM   3930  HN  LEU P 641      -3.410 -16.373  13.848  0.00  0.00      PROA  
ATOM   3931  CA  LEU P 641      -2.501 -16.677  15.600  0.00  0.00      PROA  
ATOM   3932  HA  LEU P 641      -2.066 -17.631  15.860  0.00  0.00      PROA  
ATOM   3933  CB  LEU P 641      -1.274 -16.066  14.843  0.00  0.00      PROA  
ATOM   3934  HB1 LEU P 641      -1.498 -15.035  14.495  0.00  0.00      PROA  
ATOM   3935  HB2 LEU P 641      -1.071 -16.609  13.896  0.00  0.00      PROA  
ATOM   3936  CG  LEU P 641       0.065 -16.029  15.677  0.00  0.00      PROA  
ATOM   3937  HG  LEU P 641      -0.126 -15.551  16.662  0.00  0.00      PROA  
ATOM   3938  CD1 LEU P 641       0.668 -17.489  15.979  0.00  0.00      PROA  
ATOM   3939 HD11 LEU P 641      -0.075 -18.139  16.489  0.00  0.00      PROA  
ATOM   3940 HD12 LEU P 641       1.517 -17.280  16.664  0.00  0.00      PROA  
ATOM   3941 HD13 LEU P 641       0.968 -17.903  14.992  0.00  0.00      PROA  
ATOM   3942  CD2 LEU P 641       1.045 -15.189  14.900  0.00  0.00      PROA  
ATOM   3943 HD21 LEU P 641       1.926 -15.029  15.557  0.00  0.00      PROA  
ATOM   3944 HD22 LEU P 641       0.515 -14.288  14.523  0.00  0.00      PROA  
ATOM   3945 HD23 LEU P 641       1.468 -15.825  14.094  0.00  0.00      PROA  
ATOM   3946  C   LEU P 641      -2.794 -15.942  16.759  0.00  0.00      PROA  
ATOM   3947  O   LEU P 641      -2.407 -16.376  17.853  0.00  0.00      PROA  
ATOM   3948  N   ILE P 642      -3.643 -14.921  16.656  0.00  0.00      PROA  
ATOM   3949  HN  ILE P 642      -3.995 -14.604  15.779  0.00  0.00      PROA  
ATOM   3950  CA  ILE P 642      -4.227 -14.313  17.840  0.00  0.00      PROA  
ATOM   3951  HA  ILE P 642      -3.412 -14.106  18.517  0.00  0.00      PROA  
ATOM   3952  CB  ILE P 642      -4.825 -12.981  17.593  0.00  0.00      PROA  
ATOM   3953  HB  ILE P 642      -5.557 -13.119  16.768  0.00  0.00      PROA  
ATOM   3954  CG2 ILE P 642      -5.570 -12.312  18.739  0.00  0.00      PROA  
ATOM   3955 HG21 ILE P 642      -6.599 -12.697  18.904  0.00  0.00      PROA  
ATOM   3956 HG22 ILE P 642      -5.756 -11.255  18.450  0.00  0.00      PROA  
ATOM   3957 HG23 ILE P 642      -4.999 -12.287  19.692  0.00  0.00      PROA  
ATOM   3958  CG1 ILE P 642      -3.752 -11.980  16.997  0.00  0.00      PROA  
ATOM   3959 HG11 ILE P 642      -2.834 -12.532  16.700  0.00  0.00      PROA  
ATOM   3960 HG12 ILE P 642      -3.485 -11.290  17.827  0.00  0.00      PROA  
ATOM   3961  CD  ILE P 642      -4.214 -11.194  15.796  0.00  0.00      PROA  
ATOM   3962  HD1 ILE P 642      -4.400 -11.876  14.940  0.00  0.00      PROA  
ATOM   3963  HD2 ILE P 642      -3.483 -10.458  15.398  0.00  0.00      PROA  
ATOM   3964  HD3 ILE P 642      -5.111 -10.571  15.999  0.00  0.00      PROA  
ATOM   3965  C   ILE P 642      -5.264 -15.137  18.566  0.00  0.00      PROA  
ATOM   3966  O   ILE P 642      -6.101 -15.750  17.911  0.00  0.00      PROA  
ATOM   3967  N   GLN P 643      -5.156 -15.331  19.958  0.00  0.00      PROA  
ATOM   3968  HN  GLN P 643      -4.393 -14.945  20.471  0.00  0.00      PROA  
ATOM   3969  CA  GLN P 643      -5.966 -16.283  20.704  0.00  0.00      PROA  
ATOM   3970  HA  GLN P 643      -6.595 -16.806  19.999  0.00  0.00      PROA  
ATOM   3971  CB  GLN P 643      -4.982 -17.135  21.549  0.00  0.00      PROA  
ATOM   3972  HB1 GLN P 643      -5.540 -17.825  22.218  0.00  0.00      PROA  
ATOM   3973  HB2 GLN P 643      -4.384 -16.526  22.261  0.00  0.00      PROA  
ATOM   3974  CG  GLN P 643      -4.008 -17.984  20.701  0.00  0.00      PROA  
ATOM   3975  HG1 GLN P 643      -3.436 -18.520  21.488  0.00  0.00      PROA  
ATOM   3976  HG2 GLN P 643      -3.343 -17.316  20.111  0.00  0.00      PROA  
ATOM   3977  CD  GLN P 643      -4.602 -19.052  19.805  0.00  0.00      PROA  
ATOM   3978  OE1 GLN P 643      -5.432 -19.758  20.349  0.00  0.00      PROA  
ATOM   3979  NE2 GLN P 643      -4.108 -19.185  18.590  0.00  0.00      PROA  
ATOM   3980 HE21 GLN P 643      -3.475 -18.490  18.248  0.00  0.00      PROA  
ATOM   3981 HE22 GLN P 643      -4.641 -19.774  17.982  0.00  0.00      PROA  
ATOM   3982  C   GLN P 643      -6.856 -15.510  21.613  0.00  0.00      PROA  
ATOM   3983  O   GLN P 643      -7.964 -15.871  21.949  0.00  0.00      PROA  
ATOM   3984  N   ASP P 644      -6.435 -14.357  22.030  0.00  0.00      PROA  
ATOM   3985  HN  ASP P 644      -5.513 -14.110  21.742  0.00  0.00      PROA  
ATOM   3986  CA  ASP P 644      -7.221 -13.537  22.857  0.00  0.00      PROA  
ATOM   3987  HA  ASP P 644      -7.844 -14.085  23.548  0.00  0.00      PROA  
ATOM   3988  CB  ASP P 644      -6.408 -12.531  23.596  0.00  0.00      PROA  
ATOM   3989  HB1 ASP P 644      -7.047 -11.918  24.267  0.00  0.00      PROA  
ATOM   3990  HB2 ASP P 644      -5.860 -11.832  22.930  0.00  0.00      PROA  
ATOM   3991  CG  ASP P 644      -5.455 -13.377  24.486  0.00  0.00      PROA  
ATOM   3992  OD1 ASP P 644      -4.328 -12.871  24.695  0.00  0.00      PROA  
ATOM   3993  OD2 ASP P 644      -5.856 -14.389  25.108  0.00  0.00      PROA  
ATOM   3994  C   ASP P 644      -8.280 -12.778  22.004  0.00  0.00      PROA  
ATOM   3995  O   ASP P 644      -8.046 -12.246  20.892  0.00  0.00      PROA  
ATOM   3996  N   THR P 645      -9.501 -12.599  22.619  0.00  0.00      PROA  
ATOM   3997  HN  THR P 645      -9.671 -13.057  23.488  0.00  0.00      PROA  
ATOM   3998  CA  THR P 645     -10.598 -11.607  22.227  0.00  0.00      PROA  
ATOM   3999  HA  THR P 645     -11.005 -12.014  21.313  0.00  0.00      PROA  
ATOM   4000  CB  THR P 645     -11.771 -11.726  23.179  0.00  0.00      PROA  
ATOM   4001  HB  THR P 645     -11.557 -11.282  24.175  0.00  0.00      PROA  
ATOM   4002  OG1 THR P 645     -12.219 -13.060  23.315  0.00  0.00      PROA  
ATOM   4003  HG1 THR P 645     -11.686 -13.531  23.960  0.00  0.00      PROA  
ATOM   4004  CG2 THR P 645     -13.008 -10.831  22.741  0.00  0.00      PROA  
ATOM   4005 HG21 THR P 645     -13.126 -11.055  21.660  0.00  0.00      PROA  
ATOM   4006 HG22 THR P 645     -12.734  -9.792  23.023  0.00  0.00      PROA  
ATOM   4007 HG23 THR P 645     -13.853 -11.327  23.265  0.00  0.00      PROA  
ATOM   4008  C   THR P 645     -10.188 -10.247  21.946  0.00  0.00      PROA  
ATOM   4009  O   THR P 645      -9.656  -9.568  22.824  0.00  0.00      PROA  
ATOM   4010  N   TYR P 646     -10.379  -9.761  20.668  0.00  0.00      PROA  
ATOM   4011  HN  TYR P 646     -10.739 -10.391  19.984  0.00  0.00      PROA  
ATOM   4012  CA  TYR P 646     -10.222  -8.361  20.387  0.00  0.00      PROA  
ATOM   4013  HA  TYR P 646     -10.301  -7.702  21.239  0.00  0.00      PROA  
ATOM   4014  CB  TYR P 646      -8.813  -8.255  19.677  0.00  0.00      PROA  
ATOM   4015  HB1 TYR P 646      -8.172  -8.848  20.364  0.00  0.00      PROA  
ATOM   4016  HB2 TYR P 646      -8.516  -7.185  19.632  0.00  0.00      PROA  
ATOM   4017  CG  TYR P 646      -8.876  -8.839  18.243  0.00  0.00      PROA  
ATOM   4018  CD1 TYR P 646      -8.982  -7.935  17.202  0.00  0.00      PROA  
ATOM   4019  HD1 TYR P 646      -9.234  -6.889  17.304  0.00  0.00      PROA  
ATOM   4020  CE1 TYR P 646      -8.973  -8.465  15.905  0.00  0.00      PROA  
ATOM   4021  HE1 TYR P 646      -9.072  -7.819  15.045  0.00  0.00      PROA  
ATOM   4022  CZ  TYR P 646      -8.824  -9.849  15.648  0.00  0.00      PROA  
ATOM   4023  OH  TYR P 646      -8.901 -10.271  14.307  0.00  0.00      PROA  
ATOM   4024  HH  TYR P 646      -8.646 -11.183  14.148  0.00  0.00      PROA  
ATOM   4025  CD2 TYR P 646      -8.516 -10.188  18.054  0.00  0.00      PROA  
ATOM   4026  HD2 TYR P 646      -8.189 -10.726  18.931  0.00  0.00      PROA  
ATOM   4027  CE2 TYR P 646      -8.475 -10.665  16.752  0.00  0.00      PROA  
ATOM   4028  HE2 TYR P 646      -8.260 -11.699  16.527  0.00  0.00      PROA  
ATOM   4029  C   TYR P 646     -11.449  -7.872  19.598  0.00  0.00      PROA  
ATOM   4030  O   TYR P 646     -11.889  -6.755  19.735  0.00  0.00      PROA  
ATOM   4031  N   THR P 647     -12.108  -8.819  18.885  0.00  0.00      PROA  
ATOM   4032  HN  THR P 647     -11.703  -9.722  18.764  0.00  0.00      PROA  
ATOM   4033  CA  THR P 647     -13.397  -8.582  18.180  0.00  0.00      PROA  
ATOM   4034  HA  THR P 647     -13.673  -7.556  18.370  0.00  0.00      PROA  
ATOM   4035  CB  THR P 647     -13.283  -8.771  16.653  0.00  0.00      PROA  
ATOM   4036  HB  THR P 647     -13.120  -9.834  16.376  0.00  0.00      PROA  
ATOM   4037  OG1 THR P 647     -12.174  -8.048  16.124  0.00  0.00      PROA  
ATOM   4038  HG1 THR P 647     -11.396  -8.137  16.679  0.00  0.00      PROA  
ATOM   4039  CG2 THR P 647     -14.481  -8.140  15.905  0.00  0.00      PROA  
ATOM   4040 HG21 THR P 647     -14.504  -7.166  16.441  0.00  0.00      PROA  
ATOM   4041 HG22 THR P 647     -15.456  -8.671  15.944  0.00  0.00      PROA  
ATOM   4042 HG23 THR P 647     -14.134  -7.861  14.888  0.00  0.00      PROA  
ATOM   4043  C   THR P 647     -14.527  -9.411  18.646  0.00  0.00      PROA  
ATOM   4044  O   THR P 647     -14.335 -10.621  18.667  0.00  0.00      PROA  
ATOM   4045  N   GLN P 648     -15.710  -8.858  18.840  0.00  0.00      PROA  
ATOM   4046  HN  GLN P 648     -15.789  -7.865  18.896  0.00  0.00      PROA  
ATOM   4047  CA  GLN P 648     -16.821  -9.705  19.195  0.00  0.00      PROA  
ATOM   4048  HA  GLN P 648     -16.522 -10.498  19.866  0.00  0.00      PROA  
ATOM   4049  CB  GLN P 648     -18.077  -8.875  19.833  0.00  0.00      PROA  
ATOM   4050  HB1 GLN P 648     -18.932  -9.584  19.841  0.00  0.00      PROA  
ATOM   4051  HB2 GLN P 648     -18.332  -7.994  19.206  0.00  0.00      PROA  
ATOM   4052  CG  GLN P 648     -17.824  -8.320  21.252  0.00  0.00      PROA  
ATOM   4053  HG1 GLN P 648     -18.741  -7.804  21.609  0.00  0.00      PROA  
ATOM   4054  HG2 GLN P 648     -17.086  -7.496  21.147  0.00  0.00      PROA  
ATOM   4055  CD  GLN P 648     -17.320  -9.442  22.213  0.00  0.00      PROA  
ATOM   4056  OE1 GLN P 648     -18.145 -10.012  22.919  0.00  0.00      PROA  
ATOM   4057  NE2 GLN P 648     -15.957  -9.688  22.179  0.00  0.00      PROA  
ATOM   4058 HE21 GLN P 648     -15.546 -10.451  22.677  0.00  0.00      PROA  
ATOM   4059 HE22 GLN P 648     -15.383  -9.087  21.623  0.00  0.00      PROA  
ATOM   4060  C   GLN P 648     -17.384 -10.467  17.999  0.00  0.00      PROA  
ATOM   4061  O   GLN P 648     -17.422  -9.947  16.902  0.00  0.00      PROA  
ATOM   4062  N   LYS P 649     -17.803 -11.724  18.145  0.00  0.00      PROA  
ATOM   4063  HN  LYS P 649     -17.787 -12.159  19.042  0.00  0.00      PROA  
ATOM   4064  CA  LYS P 649     -18.559 -12.498  17.124  0.00  0.00      PROA  
ATOM   4065  HA  LYS P 649     -17.964 -12.641  16.234  0.00  0.00      PROA  
ATOM   4066  CB  LYS P 649     -18.817 -13.846  17.877  0.00  0.00      PROA  
ATOM   4067  HB1 LYS P 649     -19.379 -14.472  17.152  0.00  0.00      PROA  
ATOM   4068  HB2 LYS P 649     -19.498 -13.645  18.731  0.00  0.00      PROA  
ATOM   4069  CG  LYS P 649     -17.567 -14.638  18.424  0.00  0.00      PROA  
ATOM   4070  HG1 LYS P 649     -17.761 -15.681  18.752  0.00  0.00      PROA  
ATOM   4071  HG2 LYS P 649     -17.305 -14.239  19.428  0.00  0.00      PROA  
ATOM   4072  CD  LYS P 649     -16.324 -14.756  17.452  0.00  0.00      PROA  
ATOM   4073  HD1 LYS P 649     -15.709 -13.835  17.355  0.00  0.00      PROA  
ATOM   4074  HD2 LYS P 649     -16.711 -15.013  16.443  0.00  0.00      PROA  
ATOM   4075  CE  LYS P 649     -15.381 -15.882  17.810  0.00  0.00      PROA  
ATOM   4076  HE1 LYS P 649     -14.635 -16.126  17.023  0.00  0.00      PROA  
ATOM   4077  HE2 LYS P 649     -15.950 -16.820  17.986  0.00  0.00      PROA  
ATOM   4078  NZ  LYS P 649     -14.671 -15.647  19.076  0.00  0.00      PROA  
ATOM   4079  HZ1 LYS P 649     -14.543 -14.623  19.205  0.00  0.00      PROA  
ATOM   4080  HZ2 LYS P 649     -13.739 -16.108  19.053  0.00  0.00      PROA  
ATOM   4081  HZ3 LYS P 649     -15.127 -16.124  19.880  0.00  0.00      PROA  
ATOM   4082  C   LYS P 649     -19.895 -11.937  16.613  0.00  0.00      PROA  
ATOM   4083  O   LYS P 649     -20.668 -11.271  17.282  0.00  0.00      PROA  
ATOM   4084  N   LEU P 650     -20.156 -12.128  15.357  0.00  0.00      PROA  
ATOM   4085  HN  LEU P 650     -19.583 -12.680  14.756  0.00  0.00      PROA  
ATOM   4086  CA  LEU P 650     -21.414 -11.589  14.777  0.00  0.00      PROA  
ATOM   4087  HA  LEU P 650     -21.742 -10.652  15.203  0.00  0.00      PROA  
ATOM   4088  CB  LEU P 650     -21.013 -11.120  13.278  0.00  0.00      PROA  
ATOM   4089  HB1 LEU P 650     -21.954 -10.956  12.712  0.00  0.00      PROA  
ATOM   4090  HB2 LEU P 650     -20.536 -11.983  12.767  0.00  0.00      PROA  
ATOM   4091  CG  LEU P 650     -20.205  -9.846  13.159  0.00  0.00      PROA  
ATOM   4092  HG  LEU P 650     -20.259  -9.454  12.121  0.00  0.00      PROA  
ATOM   4093  CD1 LEU P 650     -20.615  -8.686  14.125  0.00  0.00      PROA  
ATOM   4094 HD11 LEU P 650     -19.763  -7.976  14.190  0.00  0.00      PROA  
ATOM   4095 HD12 LEU P 650     -20.803  -9.057  15.155  0.00  0.00      PROA  
ATOM   4096 HD13 LEU P 650     -21.484  -8.132  13.711  0.00  0.00      PROA  
ATOM   4097  CD2 LEU P 650     -18.660 -10.017  13.310  0.00  0.00      PROA  
ATOM   4098 HD21 LEU P 650     -18.426  -9.946  14.394  0.00  0.00      PROA  
ATOM   4099 HD22 LEU P 650     -18.131  -9.276  12.673  0.00  0.00      PROA  
ATOM   4100 HD23 LEU P 650     -18.433 -11.026  12.907  0.00  0.00      PROA  
ATOM   4101  C   LEU P 650     -22.518 -12.630  14.667  0.00  0.00      PROA  
ATOM   4102  O   LEU P 650     -23.683 -12.305  14.359  0.00  0.00      PROA  
ATOM   4103  N   SER P 651     -22.143 -13.879  15.027  0.00  0.00      PROA  
ATOM   4104  HN  SER P 651     -21.168 -13.931  15.231  0.00  0.00      PROA  
ATOM   4105  CA  SER P 651     -22.985 -15.029  15.008  0.00  0.00      PROA  
ATOM   4106  HA  SER P 651     -23.311 -15.184  13.990  0.00  0.00      PROA  
ATOM   4107  CB  SER P 651     -22.127 -16.295  15.303  0.00  0.00      PROA  
ATOM   4108  HB1 SER P 651     -21.508 -16.047  16.191  0.00  0.00      PROA  
ATOM   4109  HB2 SER P 651     -21.282 -16.397  14.589  0.00  0.00      PROA  
ATOM   4110  OG  SER P 651     -22.868 -17.523  15.562  0.00  0.00      PROA  
ATOM   4111  HG1 SER P 651     -22.267 -18.259  15.698  0.00  0.00      PROA  
ATOM   4112  C   SER P 651     -24.232 -14.960  15.825  0.00  0.00      PROA  
ATOM   4113  O   SER P 651     -24.172 -14.539  16.946  0.00  0.00      PROA  
ATOM   4114  N   VAL P 652     -25.418 -15.473  15.292  0.00  0.00      PROA  
ATOM   4115  HN  VAL P 652     -25.317 -15.962  14.429  0.00  0.00      PROA  
ATOM   4116  CA  VAL P 652     -26.747 -15.313  15.890  0.00  0.00      PROA  
ATOM   4117  HA  VAL P 652     -26.945 -14.260  16.031  0.00  0.00      PROA  
ATOM   4118  CB  VAL P 652     -27.959 -15.751  15.013  0.00  0.00      PROA  
ATOM   4119  HB  VAL P 652     -28.000 -16.860  14.982  0.00  0.00      PROA  
ATOM   4120  CG1 VAL P 652     -29.320 -15.301  15.640  0.00  0.00      PROA  
ATOM   4121 HG11 VAL P 652     -29.490 -15.665  16.676  0.00  0.00      PROA  
ATOM   4122 HG12 VAL P 652     -30.147 -15.785  15.078  0.00  0.00      PROA  
ATOM   4123 HG13 VAL P 652     -29.370 -14.194  15.561  0.00  0.00      PROA  
ATOM   4124  CG2 VAL P 652     -27.760 -15.307  13.571  0.00  0.00      PROA  
ATOM   4125 HG21 VAL P 652     -28.748 -15.471  13.090  0.00  0.00      PROA  
ATOM   4126 HG22 VAL P 652     -26.976 -15.973  13.153  0.00  0.00      PROA  
ATOM   4127 HG23 VAL P 652     -27.386 -14.273  13.416  0.00  0.00      PROA  
ATOM   4128  C   VAL P 652     -26.930 -16.055  17.223  0.00  0.00      PROA  
ATOM   4129  O   VAL P 652     -26.669 -17.297  17.238  0.00  0.00      PROA  
ATOM   4130  N   PRO P 653     -27.383 -15.467  18.352  0.00  0.00      PROA  
ATOM   4131  CD  PRO P 653     -27.324 -13.965  18.547  0.00  0.00      PROA  
ATOM   4132  HD1 PRO P 653     -28.099 -13.532  17.878  0.00  0.00      PROA  
ATOM   4133  HD2 PRO P 653     -26.384 -13.453  18.248  0.00  0.00      PROA  
ATOM   4134  CA  PRO P 653     -27.567 -16.184  19.629  0.00  0.00      PROA  
ATOM   4135  HA  PRO P 653     -26.582 -16.407  20.012  0.00  0.00      PROA  
ATOM   4136  CB  PRO P 653     -28.369 -15.100  20.364  0.00  0.00      PROA  
ATOM   4137  HB1 PRO P 653     -28.470 -15.385  21.433  0.00  0.00      PROA  
ATOM   4138  HB2 PRO P 653     -29.401 -15.087  19.952  0.00  0.00      PROA  
ATOM   4139  CG  PRO P 653     -27.687 -13.730  20.014  0.00  0.00      PROA  
ATOM   4140  HG1 PRO P 653     -28.358 -12.866  20.206  0.00  0.00      PROA  
ATOM   4141  HG2 PRO P 653     -26.758 -13.762  20.623  0.00  0.00      PROA  
ATOM   4142  C   PRO P 653     -28.339 -17.502  19.472  0.00  0.00      PROA  
ATOM   4143  O   PRO P 653     -29.473 -17.414  18.907  0.00  0.00      PROA  
ATOM   4144  N   GLU P 654     -27.863 -18.540  20.107  0.00  0.00      PROA  
ATOM   4145  HN  GLU P 654     -27.019 -18.407  20.620  0.00  0.00      PROA  
ATOM   4146  CA  GLU P 654     -28.474 -19.846  20.123  0.00  0.00      PROA  
ATOM   4147  HA  GLU P 654     -28.191 -20.209  19.146  0.00  0.00      PROA  
ATOM   4148  CB  GLU P 654     -27.937 -20.681  21.296  0.00  0.00      PROA  
ATOM   4149  HB1 GLU P 654     -28.504 -21.616  21.494  0.00  0.00      PROA  
ATOM   4150  HB2 GLU P 654     -28.007 -20.182  22.286  0.00  0.00      PROA  
ATOM   4151  CG  GLU P 654     -26.454 -21.124  21.132  0.00  0.00      PROA  
ATOM   4152  HG1 GLU P 654     -25.753 -20.267  21.216  0.00  0.00      PROA  
ATOM   4153  HG2 GLU P 654     -26.316 -21.585  20.131  0.00  0.00      PROA  
ATOM   4154  CD  GLU P 654     -26.087 -22.175  22.117  0.00  0.00      PROA  
ATOM   4155  OE1 GLU P 654     -25.738 -23.336  21.813  0.00  0.00      PROA  
ATOM   4156  OE2 GLU P 654     -26.269 -21.891  23.364  0.00  0.00      PROA  
ATOM   4157  C   GLU P 654     -30.002 -19.925  20.140  0.00  0.00      PROA  
ATOM   4158  O   GLU P 654     -30.687 -19.419  20.978  0.00  0.00      PROA  
ATOM   4159  N   GLY P 655     -30.587 -20.518  19.040  0.00  0.00      PROA  
ATOM   4160  HN  GLY P 655     -29.995 -20.997  18.396  0.00  0.00      PROA  
ATOM   4161  CA  GLY P 655     -32.009 -20.628  18.687  0.00  0.00      PROA  
ATOM   4162  HA1 GLY P 655     -32.156 -21.186  17.774  0.00  0.00      PROA  
ATOM   4163  HA2 GLY P 655     -32.261 -19.579  18.638  0.00  0.00      PROA  
ATOM   4164  C   GLY P 655     -32.876 -21.399  19.676  0.00  0.00      PROA  
ATOM   4165  O   GLY P 655     -32.332 -21.904  20.627  0.00  0.00      PROA  
ATOM   4166  N   LEU P 656     -34.176 -21.554  19.536  0.00  0.00      PROA  
ATOM   4167  HN  LEU P 656     -34.611 -21.141  18.740  0.00  0.00      PROA  
ATOM   4168  CA  LEU P 656     -35.071 -22.125  20.584  0.00  0.00      PROA  
ATOM   4169  HA  LEU P 656     -34.664 -21.772  21.520  0.00  0.00      PROA  
ATOM   4170  CB  LEU P 656     -36.548 -21.791  20.339  0.00  0.00      PROA  
ATOM   4171  HB1 LEU P 656     -37.259 -22.118  21.127  0.00  0.00      PROA  
ATOM   4172  HB2 LEU P 656     -36.786 -22.397  19.439  0.00  0.00      PROA  
ATOM   4173  CG  LEU P 656     -36.816 -20.294  20.099  0.00  0.00      PROA  
ATOM   4174  HG  LEU P 656     -36.476 -19.911  19.114  0.00  0.00      PROA  
ATOM   4175  CD1 LEU P 656     -38.309 -20.017  20.073  0.00  0.00      PROA  
ATOM   4176 HD11 LEU P 656     -38.733 -20.015  21.100  0.00  0.00      PROA  
ATOM   4177 HD12 LEU P 656     -38.809 -20.832  19.506  0.00  0.00      PROA  
ATOM   4178 HD13 LEU P 656     -38.545 -19.012  19.664  0.00  0.00      PROA  
ATOM   4179  CD2 LEU P 656     -36.185 -19.416  21.169  0.00  0.00      PROA  
ATOM   4180 HD21 LEU P 656     -35.075 -19.387  21.219  0.00  0.00      PROA  
ATOM   4181 HD22 LEU P 656     -36.532 -19.757  22.168  0.00  0.00      PROA  
ATOM   4182 HD23 LEU P 656     -36.499 -18.370  20.964  0.00  0.00      PROA  
ATOM   4183  C   LEU P 656     -34.806 -23.592  20.681  0.00  0.00      PROA  
ATOM   4184  O   LEU P 656     -34.558 -24.167  21.726  0.00  0.00      PROA  
ATOM   4185  N   SER P 657     -34.753 -24.252  19.509  0.00  0.00      PROA  
ATOM   4186  HN  SER P 657     -34.803 -23.631  18.731  0.00  0.00      PROA  
ATOM   4187  CA  SER P 657     -34.295 -25.593  19.331  0.00  0.00      PROA  
ATOM   4188  HA  SER P 657     -34.483 -26.125  20.251  0.00  0.00      PROA  
ATOM   4189  CB  SER P 657     -34.932 -26.334  18.154  0.00  0.00      PROA  
ATOM   4190  HB1 SER P 657     -34.635 -27.404  18.127  0.00  0.00      PROA  
ATOM   4191  HB2 SER P 657     -34.686 -25.874  17.173  0.00  0.00      PROA  
ATOM   4192  OG  SER P 657     -36.356 -26.467  18.243  0.00  0.00      PROA  
ATOM   4193  HG1 SER P 657     -36.671 -25.628  17.899  0.00  0.00      PROA  
ATOM   4194  C   SER P 657     -32.823 -25.599  19.225  0.00  0.00      PROA  
ATOM   4195  O   SER P 657     -32.129 -24.735  18.775  0.00  0.00      PROA  
ATOM   4196  N   VAL P 658     -32.189 -26.691  19.710  0.00  0.00      PROA  
ATOM   4197  HN  VAL P 658     -32.700 -27.418  20.162  0.00  0.00      PROA  
ATOM   4198  CA  VAL P 658     -30.765 -26.908  19.705  0.00  0.00      PROA  
ATOM   4199  HA  VAL P 658     -30.254 -26.048  20.112  0.00  0.00      PROA  
ATOM   4200  CB  VAL P 658     -30.414 -28.167  20.498  0.00  0.00      PROA  
ATOM   4201  HB  VAL P 658     -30.869 -29.104  20.110  0.00  0.00      PROA  
ATOM   4202  CG1 VAL P 658     -28.907 -28.359  20.571  0.00  0.00      PROA  
ATOM   4203 HG11 VAL P 658     -28.332 -27.422  20.731  0.00  0.00      PROA  
ATOM   4204 HG12 VAL P 658     -28.566 -28.815  19.617  0.00  0.00      PROA  
ATOM   4205 HG13 VAL P 658     -28.611 -29.128  21.316  0.00  0.00      PROA  
ATOM   4206  CG2 VAL P 658     -30.929 -27.897  21.911  0.00  0.00      PROA  
ATOM   4207 HG21 VAL P 658     -30.446 -28.590  22.632  0.00  0.00      PROA  
ATOM   4208 HG22 VAL P 658     -32.019 -28.081  22.026  0.00  0.00      PROA  
ATOM   4209 HG23 VAL P 658     -30.795 -26.855  22.269  0.00  0.00      PROA  
ATOM   4210  C   VAL P 658     -30.121 -27.033  18.366  0.00  0.00      PROA  
ATOM   4211  O   VAL P 658     -30.720 -27.687  17.493  0.00  0.00      PROA  
ATOM   4212  N   SER P 659     -28.970 -26.374  18.076  0.00  0.00      PROA  
ATOM   4213  HN  SER P 659     -28.719 -25.737  18.802  0.00  0.00      PROA  
ATOM   4214  CA  SER P 659     -28.181 -26.419  16.846  0.00  0.00      PROA  
ATOM   4215  HA  SER P 659     -27.287 -25.821  16.944  0.00  0.00      PROA  
ATOM   4216  CB  SER P 659     -27.782 -27.855  16.786  0.00  0.00      PROA  
ATOM   4217  HB1 SER P 659     -28.617 -28.581  16.689  0.00  0.00      PROA  
ATOM   4218  HB2 SER P 659     -27.399 -28.190  17.773  0.00  0.00      PROA  
ATOM   4219  OG  SER P 659     -26.878 -28.248  15.722  0.00  0.00      PROA  
ATOM   4220  HG1 SER P 659     -26.248 -27.525  15.667  0.00  0.00      PROA  
ATOM   4221  C   SER P 659     -29.040 -25.919  15.722  0.00  0.00      PROA  
ATOM   4222  O   SER P 659     -29.095 -26.610  14.674  0.00  0.00      PROA  
ATOM   4223  N   ASN P 660     -29.768 -24.794  15.876  0.00  0.00      PROA  
ATOM   4224  HN  ASN P 660     -29.801 -24.251  16.712  0.00  0.00      PROA  
ATOM   4225  CA  ASN P 660     -30.617 -24.242  14.862  0.00  0.00      PROA  
ATOM   4226  HA  ASN P 660     -31.411 -24.959  14.715  0.00  0.00      PROA  
ATOM   4227  CB  ASN P 660     -31.352 -23.034  15.419  0.00  0.00      PROA  
ATOM   4228  HB1 ASN P 660     -31.799 -23.354  16.385  0.00  0.00      PROA  
ATOM   4229  HB2 ASN P 660     -32.126 -22.556  14.780  0.00  0.00      PROA  
ATOM   4230  CG  ASN P 660     -30.358 -21.887  15.866  0.00  0.00      PROA  
ATOM   4231  OD1 ASN P 660     -29.509 -22.007  16.742  0.00  0.00      PROA  
ATOM   4232  ND2 ASN P 660     -30.513 -20.736  15.159  0.00  0.00      PROA  
ATOM   4233 HD21 ASN P 660     -29.938 -19.965  15.431  0.00  0.00      PROA  
ATOM   4234 HD22 ASN P 660     -31.046 -20.790  14.314  0.00  0.00      PROA  
ATOM   4235  C   ASN P 660     -30.025 -23.979  13.490  0.00  0.00      PROA  
ATOM   4236  O   ASN P 660     -28.954 -23.388  13.404  0.00  0.00      PROA  
ATOM   4237  N   PRO P 661     -30.704 -24.386  12.409  0.00  0.00      PROA  
ATOM   4238  CD  PRO P 661     -32.004 -25.072  12.394  0.00  0.00      PROA  
ATOM   4239  HD1 PRO P 661     -32.843 -24.502  12.845  0.00  0.00      PROA  
ATOM   4240  HD2 PRO P 661     -31.903 -26.106  12.788  0.00  0.00      PROA  
ATOM   4241  CA  PRO P 661     -29.926 -24.546  11.168  0.00  0.00      PROA  
ATOM   4242  HA  PRO P 661     -28.932 -24.852  11.459  0.00  0.00      PROA  
ATOM   4243  CB  PRO P 661     -30.802 -25.496  10.350  0.00  0.00      PROA  
ATOM   4244  HB1 PRO P 661     -30.578 -26.543  10.646  0.00  0.00      PROA  
ATOM   4245  HB2 PRO P 661     -30.572 -25.376   9.269  0.00  0.00      PROA  
ATOM   4246  CG  PRO P 661     -32.291 -25.363  10.926  0.00  0.00      PROA  
ATOM   4247  HG1 PRO P 661     -32.800 -24.490  10.462  0.00  0.00      PROA  
ATOM   4248  HG2 PRO P 661     -32.855 -26.266  10.607  0.00  0.00      PROA  
ATOM   4249  C   PRO P 661     -29.912 -23.229  10.503  0.00  0.00      PROA  
ATOM   4250  O   PRO P 661     -29.197 -23.120   9.482  0.00  0.00      PROA  
ATOM   4251  N   THR P 662     -30.713 -22.307  10.936  0.00  0.00      PROA  
ATOM   4252  HN  THR P 662     -31.202 -22.531  11.776  0.00  0.00      PROA  
ATOM   4253  CA  THR P 662     -30.942 -20.882  10.541  0.00  0.00      PROA  
ATOM   4254  HA  THR P 662     -29.972 -20.473  10.295  0.00  0.00      PROA  
ATOM   4255  CB  THR P 662     -32.018 -20.705   9.428  0.00  0.00      PROA  
ATOM   4256  HB  THR P 662     -31.658 -21.336   8.588  0.00  0.00      PROA  
ATOM   4257  OG1 THR P 662     -32.212 -19.400   8.819  0.00  0.00      PROA  
ATOM   4258  HG1 THR P 662     -31.418 -18.892   9.000  0.00  0.00      PROA  
ATOM   4259  CG2 THR P 662     -33.382 -21.207   9.914  0.00  0.00      PROA  
ATOM   4260 HG21 THR P 662     -33.929 -20.381  10.418  0.00  0.00      PROA  
ATOM   4261 HG22 THR P 662     -33.256 -22.131  10.519  0.00  0.00      PROA  
ATOM   4262 HG23 THR P 662     -34.052 -21.553   9.098  0.00  0.00      PROA  
ATOM   4263  C   THR P 662     -31.379 -20.080  11.730  0.00  0.00      PROA  
ATOM   4264  O   THR P 662     -31.797 -20.705  12.738  0.00  0.00      PROA  
ATOM   4265  N   GLU P 663     -31.286 -18.761  11.632  0.00  0.00      PROA  
ATOM   4266  HN  GLU P 663     -31.080 -18.308  10.768  0.00  0.00      PROA  
ATOM   4267  CA  GLU P 663     -31.586 -17.726  12.639  0.00  0.00      PROA  
ATOM   4268  HA  GLU P 663     -30.889 -17.717  13.464  0.00  0.00      PROA  
ATOM   4269  CB  GLU P 663     -31.310 -16.375  11.885  0.00  0.00      PROA  
ATOM   4270  HB1 GLU P 663     -31.331 -15.544  12.622  0.00  0.00      PROA  
ATOM   4271  HB2 GLU P 663     -32.157 -16.097  11.222  0.00  0.00      PROA  
ATOM   4272  CG  GLU P 663     -30.052 -16.277  11.007  0.00  0.00      PROA  
ATOM   4273  HG1 GLU P 663     -29.182 -16.841  11.404  0.00  0.00      PROA  
ATOM   4274  HG2 GLU P 663     -29.744 -15.213  10.919  0.00  0.00      PROA  
ATOM   4275  CD  GLU P 663     -30.257 -16.740   9.558  0.00  0.00      PROA  
ATOM   4276  OE1 GLU P 663     -29.891 -17.960   9.298  0.00  0.00      PROA  
ATOM   4277  OE2 GLU P 663     -30.841 -16.062   8.650  0.00  0.00      PROA  
ATOM   4278  C   GLU P 663     -32.957 -17.840  13.337  0.00  0.00      PROA  
ATOM   4279  O   GLU P 663     -33.930 -17.793  12.658  0.00  0.00      PROA  
ATOM   4280  N   ARG P 664     -33.057 -18.136  14.670  0.00  0.00      PROA  
ATOM   4281  HN  ARG P 664     -32.259 -18.406  15.204  0.00  0.00      PROA  
ATOM   4282  CA  ARG P 664     -34.329 -18.281  15.267  0.00  0.00      PROA  
ATOM   4283  HA  ARG P 664     -35.095 -17.729  14.742  0.00  0.00      PROA  
ATOM   4284  CB  ARG P 664     -34.802 -19.832  15.255  0.00  0.00      PROA  
ATOM   4285  HB1 ARG P 664     -35.646 -19.842  15.978  0.00  0.00      PROA  
ATOM   4286  HB2 ARG P 664     -34.033 -20.509  15.686  0.00  0.00      PROA  
ATOM   4287  CG  ARG P 664     -35.280 -20.409  13.926  0.00  0.00      PROA  
ATOM   4288  HG1 ARG P 664     -35.691 -21.420  14.131  0.00  0.00      PROA  
ATOM   4289  HG2 ARG P 664     -34.411 -20.469  13.236  0.00  0.00      PROA  
ATOM   4290  CD  ARG P 664     -36.468 -19.680  13.185  0.00  0.00      PROA  
ATOM   4291  HD1 ARG P 664     -36.146 -18.625  13.055  0.00  0.00      PROA  
ATOM   4292  HD2 ARG P 664     -37.358 -19.738  13.847  0.00  0.00      PROA  
ATOM   4293  NE  ARG P 664     -36.765 -20.516  11.968  0.00  0.00      PROA  
ATOM   4294  HE  ARG P 664     -37.081 -21.459  12.070  0.00  0.00      PROA  
ATOM   4295  CZ  ARG P 664     -37.124 -19.930  10.796  0.00  0.00      PROA  
ATOM   4296  NH1 ARG P 664     -36.870 -18.732  10.435  0.00  0.00      PROA  
ATOM   4297 HH11 ARG P 664     -36.573 -17.994  11.041  0.00  0.00      PROA  
ATOM   4298 HH12 ARG P 664     -37.359 -18.567   9.578  0.00  0.00      PROA  
ATOM   4299  NH2 ARG P 664     -37.816 -20.626   9.873  0.00  0.00      PROA  
ATOM   4300 HH21 ARG P 664     -38.168 -21.530  10.118  0.00  0.00      PROA  
ATOM   4301 HH22 ARG P 664     -37.921 -20.216   8.967  0.00  0.00      PROA  
ATOM   4302  C   ARG P 664     -34.386 -17.748  16.689  0.00  0.00      PROA  
ATOM   4303  O   ARG P 664     -33.649 -18.180  17.575  0.00  0.00      PROA  
ATOM   4304  N   ASP P 665     -35.308 -16.866  16.975  0.00  0.00      PROA  
ATOM   4305  HN  ASP P 665     -35.680 -16.441  16.153  0.00  0.00      PROA  
ATOM   4306  CA  ASP P 665     -35.695 -16.391  18.238  0.00  0.00      PROA  
ATOM   4307  HA  ASP P 665     -35.454 -17.173  18.943  0.00  0.00      PROA  
ATOM   4308  CB  ASP P 665     -35.185 -14.958  18.416  0.00  0.00      PROA  
ATOM   4309  HB1 ASP P 665     -35.438 -14.370  17.508  0.00  0.00      PROA  
ATOM   4310  HB2 ASP P 665     -34.083 -14.903  18.543  0.00  0.00      PROA  
ATOM   4311  CG  ASP P 665     -35.745 -14.236  19.614  0.00  0.00      PROA  
ATOM   4312  OD1 ASP P 665     -35.796 -14.652  20.779  0.00  0.00      PROA  
ATOM   4313  OD2 ASP P 665     -35.870 -12.996  19.439  0.00  0.00      PROA  
ATOM   4314  C   ASP P 665     -37.282 -16.391  18.187  0.00  0.00      PROA  
ATOM   4315  O   ASP P 665     -37.996 -15.548  18.613  0.00  0.00      PROA  
ATOM   4316  N   TRP P 666     -37.835 -17.387  17.492  0.00  0.00      PROA  
ATOM   4317  HN  TRP P 666     -37.201 -18.105  17.216  0.00  0.00      PROA  
ATOM   4318  CA  TRP P 666     -39.223 -17.535  17.124  0.00  0.00      PROA  
ATOM   4319  HA  TRP P 666     -39.865 -17.424  17.985  0.00  0.00      PROA  
ATOM   4320  CB  TRP P 666     -39.575 -16.421  16.050  0.00  0.00      PROA  
ATOM   4321  HB1 TRP P 666     -39.202 -15.468  16.481  0.00  0.00      PROA  
ATOM   4322  HB2 TRP P 666     -40.666 -16.505  15.853  0.00  0.00      PROA  
ATOM   4323  CG  TRP P 666     -38.933 -16.441  14.693  0.00  0.00      PROA  
ATOM   4324  CD1 TRP P 666     -39.239 -17.360  13.679  0.00  0.00      PROA  
ATOM   4325  HD1 TRP P 666     -40.154 -17.932  13.726  0.00  0.00      PROA  
ATOM   4326  NE1 TRP P 666     -38.441 -17.138  12.592  0.00  0.00      PROA  
ATOM   4327  HE1 TRP P 666     -38.679 -17.239  11.650  0.00  0.00      PROA  
ATOM   4328  CE2 TRP P 666     -37.439 -16.195  12.992  0.00  0.00      PROA  
ATOM   4329  CD2 TRP P 666     -37.730 -15.794  14.306  0.00  0.00      PROA  
ATOM   4330  CE3 TRP P 666     -36.985 -14.812  14.899  0.00  0.00      PROA  
ATOM   4331  HE3 TRP P 666     -37.240 -14.471  15.892  0.00  0.00      PROA  
ATOM   4332  CZ3 TRP P 666     -35.898 -14.264  14.300  0.00  0.00      PROA  
ATOM   4333  HZ3 TRP P 666     -35.247 -13.611  14.863  0.00  0.00      PROA  
ATOM   4334  CZ2 TRP P 666     -36.299 -15.676  12.360  0.00  0.00      PROA  
ATOM   4335  HZ2 TRP P 666     -35.958 -16.074  11.416  0.00  0.00      PROA  
ATOM   4336  CH2 TRP P 666     -35.519 -14.778  13.043  0.00  0.00      PROA  
ATOM   4337  HH2 TRP P 666     -34.686 -14.277  12.573  0.00  0.00      PROA  
ATOM   4338  C   TRP P 666     -39.504 -18.894  16.575  0.00  0.00      PROA  
ATOM   4339  O   TRP P 666     -38.593 -19.684  16.373  0.00  0.00      PROA  
ATOM   4340  N   LEU P 667     -40.796 -19.282  16.553  0.00  0.00      PROA  
ATOM   4341  HN  LEU P 667     -41.455 -18.633  16.927  0.00  0.00      PROA  
ATOM   4342  CA  LEU P 667     -41.271 -20.572  16.112  0.00  0.00      PROA  
ATOM   4343  HA  LEU P 667     -40.475 -21.208  15.756  0.00  0.00      PROA  
ATOM   4344  CB  LEU P 667     -41.763 -21.371  17.350  0.00  0.00      PROA  
ATOM   4345  HB1 LEU P 667     -42.559 -20.865  17.937  0.00  0.00      PROA  
ATOM   4346  HB2 LEU P 667     -40.921 -21.440  18.072  0.00  0.00      PROA  
ATOM   4347  CG  LEU P 667     -42.357 -22.811  17.139  0.00  0.00      PROA  
ATOM   4348  HG  LEU P 667     -43.346 -22.614  16.673  0.00  0.00      PROA  
ATOM   4349  CD1 LEU P 667     -41.554 -23.807  16.308  0.00  0.00      PROA  
ATOM   4350 HD11 LEU P 667     -42.125 -24.733  16.082  0.00  0.00      PROA  
ATOM   4351 HD12 LEU P 667     -40.592 -24.026  16.819  0.00  0.00      PROA  
ATOM   4352 HD13 LEU P 667     -41.348 -23.395  15.297  0.00  0.00      PROA  
ATOM   4353  CD2 LEU P 667     -42.709 -23.352  18.550  0.00  0.00      PROA  
ATOM   4354 HD21 LEU P 667     -43.244 -24.326  18.539  0.00  0.00      PROA  
ATOM   4355 HD22 LEU P 667     -43.485 -22.654  18.932  0.00  0.00      PROA  
ATOM   4356 HD23 LEU P 667     -41.844 -23.432  19.242  0.00  0.00      PROA  
ATOM   4357  C   LEU P 667     -42.149 -20.518  14.957  0.00  0.00      PROA  
ATOM   4358  O   LEU P 667     -43.367 -20.076  15.062  0.00  0.00      PROA  
ATOM   4359  N   ILE P 668     -41.617 -20.946  13.758  0.00  0.00      PROA  
ATOM   4360  HN  ILE P 668     -40.791 -21.476  13.582  0.00  0.00      PROA  
ATOM   4361  CA  ILE P 668     -42.197 -20.791  12.386  0.00  0.00      PROA  
ATOM   4362  HA  ILE P 668     -41.416 -21.198  11.762  0.00  0.00      PROA  
ATOM   4363  CB  ILE P 668     -43.480 -21.648  12.235  0.00  0.00      PROA  
ATOM   4364  HB  ILE P 668     -44.205 -21.176  12.931  0.00  0.00      PROA  
ATOM   4365  CG2 ILE P 668     -44.038 -21.542  10.809  0.00  0.00      PROA  
ATOM   4366 HG21 ILE P 668     -43.422 -22.007  10.010  0.00  0.00      PROA  
ATOM   4367 HG22 ILE P 668     -44.266 -20.486  10.548  0.00  0.00      PROA  
ATOM   4368 HG23 ILE P 668     -44.947 -22.177  10.877  0.00  0.00      PROA  
ATOM   4369  CG1 ILE P 668     -43.241 -23.118  12.821  0.00  0.00      PROA  
ATOM   4370 HG11 ILE P 668     -42.955 -23.037  13.892  0.00  0.00      PROA  
ATOM   4371 HG12 ILE P 668     -42.359 -23.615  12.363  0.00  0.00      PROA  
ATOM   4372  CD  ILE P 668     -44.415 -24.088  12.675  0.00  0.00      PROA  
ATOM   4373  HD1 ILE P 668     -44.485 -24.947  13.376  0.00  0.00      PROA  
ATOM   4374  HD2 ILE P 668     -44.515 -24.367  11.604  0.00  0.00      PROA  
ATOM   4375  HD3 ILE P 668     -45.344 -23.539  12.941  0.00  0.00      PROA  
ATOM   4376  C   ILE P 668     -42.110 -19.436  11.910  0.00  0.00      PROA  
ATOM   4377  O   ILE P 668     -41.206 -19.137  11.112  0.00  0.00      PROA  
ATOM   4378  N   HSD P 669     -43.008 -18.532  12.357  0.00  0.00      PROA  
ATOM   4379  HN  HSD P 669     -43.664 -18.793  13.061  0.00  0.00      PROA  
ATOM   4380  CA  HSD P 669     -43.155 -17.166  12.069  0.00  0.00      PROA  
ATOM   4381  HA  HSD P 669     -42.586 -16.925  11.183  0.00  0.00      PROA  
ATOM   4382  CB  HSD P 669     -44.657 -16.833  11.858  0.00  0.00      PROA  
ATOM   4383  HB1 HSD P 669     -44.773 -15.765  11.576  0.00  0.00      PROA  
ATOM   4384  HB2 HSD P 669     -45.156 -16.805  12.850  0.00  0.00      PROA  
ATOM   4385  ND1 HSD P 669     -44.975 -17.615   9.331  0.00  0.00      PROA  
ATOM   4386  HD1 HSD P 669     -44.109 -17.214   9.031  0.00  0.00      PROA  
ATOM   4387  CG  HSD P 669     -45.375 -17.613  10.699  0.00  0.00      PROA  
ATOM   4388  CE1 HSD P 669     -45.879 -18.368   8.650  0.00  0.00      PROA  
ATOM   4389  HE1 HSD P 669     -45.750 -18.580   7.589  0.00  0.00      PROA  
ATOM   4390  NE2 HSD P 669     -46.755 -18.912   9.453  0.00  0.00      PROA  
ATOM   4391  CD2 HSD P 669     -46.442 -18.458  10.715  0.00  0.00      PROA  
ATOM   4392  HD2 HSD P 669     -47.162 -18.716  11.482  0.00  0.00      PROA  
ATOM   4393  C   HSD P 669     -42.672 -16.306  13.200  0.00  0.00      PROA  
ATOM   4394  O   HSD P 669     -42.780 -16.647  14.334  0.00  0.00      PROA  
ATOM   4395  N   PRO P 670     -42.080 -15.123  12.951  0.00  0.00      PROA  
ATOM   4396  CD  PRO P 670     -41.265 -14.921  11.762  0.00  0.00      PROA  
ATOM   4397  HD1 PRO P 670     -41.869 -14.462  10.950  0.00  0.00      PROA  
ATOM   4398  HD2 PRO P 670     -40.879 -15.925  11.487  0.00  0.00      PROA  
ATOM   4399  CA  PRO P 670     -42.023 -14.039  13.920  0.00  0.00      PROA  
ATOM   4400  HA  PRO P 670     -41.707 -14.463  14.861  0.00  0.00      PROA  
ATOM   4401  CB  PRO P 670     -40.955 -13.046  13.358  0.00  0.00      PROA  
ATOM   4402  HB1 PRO P 670     -40.319 -12.717  14.207  0.00  0.00      PROA  
ATOM   4403  HB2 PRO P 670     -41.372 -12.155  12.841  0.00  0.00      PROA  
ATOM   4404  CG  PRO P 670     -40.223 -13.867  12.225  0.00  0.00      PROA  
ATOM   4405  HG1 PRO P 670     -39.881 -13.217  11.391  0.00  0.00      PROA  
ATOM   4406  HG2 PRO P 670     -39.304 -14.308  12.667  0.00  0.00      PROA  
ATOM   4407  C   PRO P 670     -43.363 -13.376  14.116  0.00  0.00      PROA  
ATOM   4408  O   PRO P 670     -43.426 -12.152  14.197  0.00  0.00      PROA  
ATOM   4409  N   LEU P 671     -44.476 -14.143  14.363  0.00  0.00      PROA  
ATOM   4410  HN  LEU P 671     -44.332 -15.127  14.439  0.00  0.00      PROA  
ATOM   4411  CA  LEU P 671     -45.759 -13.595  14.784  0.00  0.00      PROA  
ATOM   4412  HA  LEU P 671     -45.594 -12.534  14.904  0.00  0.00      PROA  
ATOM   4413  CB  LEU P 671     -46.994 -13.757  13.897  0.00  0.00      PROA  
ATOM   4414  HB1 LEU P 671     -47.864 -13.266  14.382  0.00  0.00      PROA  
ATOM   4415  HB2 LEU P 671     -47.211 -14.808  13.608  0.00  0.00      PROA  
ATOM   4416  CG  LEU P 671     -46.842 -13.091  12.460  0.00  0.00      PROA  
ATOM   4417  HG  LEU P 671     -45.877 -13.307  11.954  0.00  0.00      PROA  
ATOM   4418  CD1 LEU P 671     -47.957 -13.676  11.608  0.00  0.00      PROA  
ATOM   4419 HD11 LEU P 671     -47.649 -14.744  11.619  0.00  0.00      PROA  
ATOM   4420 HD12 LEU P 671     -47.831 -13.352  10.553  0.00  0.00      PROA  
ATOM   4421 HD13 LEU P 671     -49.004 -13.540  11.953  0.00  0.00      PROA  
ATOM   4422  CD2 LEU P 671     -46.881 -11.545  12.546  0.00  0.00      PROA  
ATOM   4423 HD21 LEU P 671     -47.795 -11.150  13.038  0.00  0.00      PROA  
ATOM   4424 HD22 LEU P 671     -46.944 -11.235  11.481  0.00  0.00      PROA  
ATOM   4425 HD23 LEU P 671     -45.951 -11.147  13.004  0.00  0.00      PROA  
ATOM   4426  C   LEU P 671     -45.996 -14.305  16.097  0.00  0.00      PROA  
ATOM   4427  O   LEU P 671     -45.662 -15.477  16.181  0.00  0.00      PROA  
ATOM   4428  N   GLY P 672     -46.727 -13.557  16.972  0.00  0.00      PROA  
ATOM   4429  HN  GLY P 672     -47.008 -12.657  16.646  0.00  0.00      PROA  
ATOM   4430  CA  GLY P 672     -46.922 -13.830  18.392  0.00  0.00      PROA  
ATOM   4431  HA1 GLY P 672     -47.360 -14.817  18.395  0.00  0.00      PROA  
ATOM   4432  HA2 GLY P 672     -47.595 -13.032  18.671  0.00  0.00      PROA  
ATOM   4433  C   GLY P 672     -45.721 -13.793  19.246  0.00  0.00      PROA  
ATOM   4434  O   GLY P 672     -45.676 -14.490  20.275  0.00  0.00      PROA  
ATOM   4435  N   ILE P 673     -44.722 -12.970  18.948  0.00  0.00      PROA  
ATOM   4436  HN  ILE P 673     -44.714 -12.460  18.091  0.00  0.00      PROA  
ATOM   4437  CA  ILE P 673     -43.488 -12.882  19.679  0.00  0.00      PROA  
ATOM   4438  HA  ILE P 673     -43.648 -13.058  20.733  0.00  0.00      PROA  
ATOM   4439  CB  ILE P 673     -42.444 -13.947  19.209  0.00  0.00      PROA  
ATOM   4440  HB  ILE P 673     -42.971 -14.812  18.755  0.00  0.00      PROA  
ATOM   4441  CG2 ILE P 673     -41.411 -13.387  18.275  0.00  0.00      PROA  
ATOM   4442 HG21 ILE P 673     -40.739 -14.193  17.909  0.00  0.00      PROA  
ATOM   4443 HG22 ILE P 673     -40.816 -12.564  18.725  0.00  0.00      PROA  
ATOM   4444 HG23 ILE P 673     -41.825 -12.994  17.322  0.00  0.00      PROA  
ATOM   4445  CG1 ILE P 673     -41.749 -14.639  20.426  0.00  0.00      PROA  
ATOM   4446 HG11 ILE P 673     -42.440 -14.646  21.296  0.00  0.00      PROA  
ATOM   4447 HG12 ILE P 673     -40.835 -14.071  20.699  0.00  0.00      PROA  
ATOM   4448  CD  ILE P 673     -41.186 -16.037  20.171  0.00  0.00      PROA  
ATOM   4449  HD1 ILE P 673     -40.721 -16.481  21.077  0.00  0.00      PROA  
ATOM   4450  HD2 ILE P 673     -40.271 -15.923  19.551  0.00  0.00      PROA  
ATOM   4451  HD3 ILE P 673     -41.909 -16.804  19.821  0.00  0.00      PROA  
ATOM   4452  C   ILE P 673     -42.958 -11.480  19.722  0.00  0.00      PROA  
ATOM   4453  O   ILE P 673     -43.243 -10.573  18.954  0.00  0.00      PROA  
ATOM   4454  N   ARG P 674     -42.275 -11.241  20.829  0.00  0.00      PROA  
ATOM   4455  HN  ARG P 674     -41.935 -12.003  21.375  0.00  0.00      PROA  
ATOM   4456  CA  ARG P 674     -41.938  -9.864  21.333  0.00  0.00      PROA  
ATOM   4457  HA  ARG P 674     -41.513 -10.025  22.313  0.00  0.00      PROA  
ATOM   4458  CB  ARG P 674     -40.948  -9.087  20.441  0.00  0.00      PROA  
ATOM   4459  HB1 ARG P 674     -40.492  -8.182  20.896  0.00  0.00      PROA  
ATOM   4460  HB2 ARG P 674     -41.463  -8.673  19.548  0.00  0.00      PROA  
ATOM   4461  CG  ARG P 674     -39.726  -9.830  20.042  0.00  0.00      PROA  
ATOM   4462  HG1 ARG P 674     -39.967 -10.742  19.456  0.00  0.00      PROA  
ATOM   4463  HG2 ARG P 674     -39.375 -10.333  20.969  0.00  0.00      PROA  
ATOM   4464  CD  ARG P 674     -38.619  -8.954  19.419  0.00  0.00      PROA  
ATOM   4465  HD1 ARG P 674     -38.216  -8.178  20.104  0.00  0.00      PROA  
ATOM   4466  HD2 ARG P 674     -38.976  -8.449  18.495  0.00  0.00      PROA  
ATOM   4467  NE  ARG P 674     -37.548  -9.985  19.113  0.00  0.00      PROA  
ATOM   4468  HE  ARG P 674     -37.736 -10.952  18.943  0.00  0.00      PROA  
ATOM   4469  CZ  ARG P 674     -36.265  -9.631  19.031  0.00  0.00      PROA  
ATOM   4470  NH1 ARG P 674     -35.846  -8.362  18.977  0.00  0.00      PROA  
ATOM   4471 HH11 ARG P 674     -36.550  -7.654  18.936  0.00  0.00      PROA  
ATOM   4472 HH12 ARG P 674     -35.042  -8.099  18.444  0.00  0.00      PROA  
ATOM   4473  NH2 ARG P 674     -35.314 -10.469  18.740  0.00  0.00      PROA  
ATOM   4474 HH21 ARG P 674     -34.353 -10.197  18.703  0.00  0.00      PROA  
ATOM   4475 HH22 ARG P 674     -35.569 -11.436  18.718  0.00  0.00      PROA  
ATOM   4476  C   ARG P 674     -43.140  -8.997  21.635  0.00  0.00      PROA  
ATOM   4477  O   ARG P 674     -44.202  -9.489  21.854  0.00  0.00      PROA  
ATOM   4478  N   VAL P 675     -42.933  -7.600  21.888  0.00  0.00      PROA  
ATOM   4479  HN  VAL P 675     -42.043  -7.162  21.985  0.00  0.00      PROA  
ATOM   4480  CA  VAL P 675     -44.034  -6.729  22.047  0.00  0.00      PROA  
ATOM   4481  HA  VAL P 675     -44.519  -6.938  22.989  0.00  0.00      PROA  
ATOM   4482  CB  VAL P 675     -43.487  -5.296  22.236  0.00  0.00      PROA  
ATOM   4483  HB  VAL P 675     -42.742  -5.106  21.433  0.00  0.00      PROA  
ATOM   4484  CG1 VAL P 675     -44.597  -4.229  22.198  0.00  0.00      PROA  
ATOM   4485 HG11 VAL P 675     -44.126  -3.284  22.544  0.00  0.00      PROA  
ATOM   4486 HG12 VAL P 675     -45.355  -4.552  22.943  0.00  0.00      PROA  
ATOM   4487 HG13 VAL P 675     -45.163  -4.195  21.243  0.00  0.00      PROA  
ATOM   4488  CG2 VAL P 675     -42.850  -5.214  23.671  0.00  0.00      PROA  
ATOM   4489 HG21 VAL P 675     -43.614  -5.332  24.469  0.00  0.00      PROA  
ATOM   4490 HG22 VAL P 675     -42.461  -4.185  23.832  0.00  0.00      PROA  
ATOM   4491 HG23 VAL P 675     -42.067  -5.995  23.774  0.00  0.00      PROA  
ATOM   4492  C   VAL P 675     -45.017  -6.717  20.918  0.00  0.00      PROA  
ATOM   4493  O   VAL P 675     -44.630  -6.680  19.770  0.00  0.00      PROA  
ATOM   4494  N   GLU P 676     -46.338  -6.680  21.290  0.00  0.00      PROA  
ATOM   4495  HN  GLU P 676     -46.674  -6.728  22.227  0.00  0.00      PROA  
ATOM   4496  CA  GLU P 676     -47.381  -6.391  20.314  0.00  0.00      PROA  
ATOM   4497  HA  GLU P 676     -47.260  -7.133  19.539  0.00  0.00      PROA  
ATOM   4498  CB  GLU P 676     -48.758  -6.395  21.044  0.00  0.00      PROA  
ATOM   4499  HB1 GLU P 676     -49.582  -6.179  20.330  0.00  0.00      PROA  
ATOM   4500  HB2 GLU P 676     -48.675  -5.615  21.831  0.00  0.00      PROA  
ATOM   4501  CG  GLU P 676     -49.071  -7.780  21.646  0.00  0.00      PROA  
ATOM   4502  HG1 GLU P 676     -48.202  -8.209  22.190  0.00  0.00      PROA  
ATOM   4503  HG2 GLU P 676     -49.309  -8.522  20.854  0.00  0.00      PROA  
ATOM   4504  CD  GLU P 676     -50.129  -7.519  22.693  0.00  0.00      PROA  
ATOM   4505  OE1 GLU P 676     -51.266  -7.869  22.416  0.00  0.00      PROA  
ATOM   4506  OE2 GLU P 676     -49.839  -6.866  23.712  0.00  0.00      PROA  
ATOM   4507  C   GLU P 676     -47.334  -5.171  19.513  0.00  0.00      PROA  
ATOM   4508  O   GLU P 676     -47.196  -4.030  20.009  0.00  0.00      PROA  
ATOM   4509  N   PHE P 677     -47.401  -5.352  18.150  0.00  0.00      PROA  
ATOM   4510  HN  PHE P 677     -47.657  -6.257  17.818  0.00  0.00      PROA  
ATOM   4511  CA  PHE P 677     -46.995  -4.486  17.114  0.00  0.00      PROA  
ATOM   4512  HA  PHE P 677     -46.008  -4.159  17.408  0.00  0.00      PROA  
ATOM   4513  CB  PHE P 677     -46.815  -5.299  15.773  0.00  0.00      PROA  
ATOM   4514  HB1 PHE P 677     -47.821  -5.431  15.319  0.00  0.00      PROA  
ATOM   4515  HB2 PHE P 677     -46.303  -6.253  16.019  0.00  0.00      PROA  
ATOM   4516  CG  PHE P 677     -45.861  -4.458  14.843  0.00  0.00      PROA  
ATOM   4517  CD1 PHE P 677     -46.223  -4.073  13.559  0.00  0.00      PROA  
ATOM   4518  HD1 PHE P 677     -47.186  -4.263  13.108  0.00  0.00      PROA  
ATOM   4519  CE1 PHE P 677     -45.309  -3.437  12.679  0.00  0.00      PROA  
ATOM   4520  HE1 PHE P 677     -45.599  -3.083  11.701  0.00  0.00      PROA  
ATOM   4521  CZ  PHE P 677     -43.985  -3.094  13.104  0.00  0.00      PROA  
ATOM   4522  HZ  PHE P 677     -43.347  -2.574  12.405  0.00  0.00      PROA  
ATOM   4523  CD2 PHE P 677     -44.551  -4.250  15.189  0.00  0.00      PROA  
ATOM   4524  HD2 PHE P 677     -44.163  -4.715  16.083  0.00  0.00      PROA  
ATOM   4525  CE2 PHE P 677     -43.597  -3.590  14.360  0.00  0.00      PROA  
ATOM   4526  HE2 PHE P 677     -42.627  -3.359  14.776  0.00  0.00      PROA  
ATOM   4527  C   PHE P 677     -47.995  -3.305  16.955  0.00  0.00      PROA  
ATOM   4528  O   PHE P 677     -49.201  -3.597  17.004  0.00  0.00      PROA  
ATOM   4529  N   PRO P 678     -47.664  -1.984  16.923  0.00  0.00      PROA  
ATOM   4530  CD  PRO P 678     -46.309  -1.452  16.998  0.00  0.00      PROA  
ATOM   4531  HD1 PRO P 678     -45.983  -1.292  15.948  0.00  0.00      PROA  
ATOM   4532  HD2 PRO P 678     -45.616  -2.121  17.552  0.00  0.00      PROA  
ATOM   4533  CA  PRO P 678     -48.688  -0.912  17.048  0.00  0.00      PROA  
ATOM   4534  HA  PRO P 678     -49.296  -1.117  17.917  0.00  0.00      PROA  
ATOM   4535  CB  PRO P 678     -47.912   0.413  17.078  0.00  0.00      PROA  
ATOM   4536  HB1 PRO P 678     -48.343   1.256  17.660  0.00  0.00      PROA  
ATOM   4537  HB2 PRO P 678     -47.746   0.763  16.037  0.00  0.00      PROA  
ATOM   4538  CG  PRO P 678     -46.545  -0.105  17.636  0.00  0.00      PROA  
ATOM   4539  HG1 PRO P 678     -45.704   0.587  17.417  0.00  0.00      PROA  
ATOM   4540  HG2 PRO P 678     -46.537  -0.113  18.747  0.00  0.00      PROA  
ATOM   4541  C   PRO P 678     -49.677  -0.834  15.860  0.00  0.00      PROA  
ATOM   4542  O   PRO P 678     -49.309  -1.049  14.708  0.00  0.00      PROA  
ATOM   4543  N   ILE P 679     -50.989  -0.485  16.079  0.00  0.00      PROA  
ATOM   4544  HN  ILE P 679     -51.206  -0.102  16.974  0.00  0.00      PROA  
ATOM   4545  CA  ILE P 679     -52.018  -0.550  15.053  0.00  0.00      PROA  
ATOM   4546  HA  ILE P 679     -52.075  -1.571  14.704  0.00  0.00      PROA  
ATOM   4547  CB  ILE P 679     -53.424  -0.185  15.671  0.00  0.00      PROA  
ATOM   4548  HB  ILE P 679     -53.565  -0.787  16.594  0.00  0.00      PROA  
ATOM   4549  CG2 ILE P 679     -53.553   1.371  16.036  0.00  0.00      PROA  
ATOM   4550 HG21 ILE P 679     -53.769   1.975  15.129  0.00  0.00      PROA  
ATOM   4551 HG22 ILE P 679     -52.703   1.746  16.645  0.00  0.00      PROA  
ATOM   4552 HG23 ILE P 679     -54.434   1.469  16.707  0.00  0.00      PROA  
ATOM   4553  CG1 ILE P 679     -54.581  -0.702  14.741  0.00  0.00      PROA  
ATOM   4554 HG11 ILE P 679     -54.382  -1.750  14.434  0.00  0.00      PROA  
ATOM   4555 HG12 ILE P 679     -54.541  -0.129  13.790  0.00  0.00      PROA  
ATOM   4556  CD  ILE P 679     -56.029  -0.721  15.380  0.00  0.00      PROA  
ATOM   4557  HD1 ILE P 679     -56.356   0.313  15.621  0.00  0.00      PROA  
ATOM   4558  HD2 ILE P 679     -56.099  -1.340  16.300  0.00  0.00      PROA  
ATOM   4559  HD3 ILE P 679     -56.699  -1.227  14.653  0.00  0.00      PROA  
ATOM   4560  C   ILE P 679     -51.821   0.341  13.847  0.00  0.00      PROA  
ATOM   4561  O   ILE P 679     -52.171  -0.049  12.696  0.00  0.00      PROA  
ATOM   4562  N   TRP P 680     -51.311   1.546  14.108  0.00  0.00      PROA  
ATOM   4563  HN  TRP P 680     -51.025   1.792  15.031  0.00  0.00      PROA  
ATOM   4564  CA  TRP P 680     -50.983   2.509  13.069  0.00  0.00      PROA  
ATOM   4565  HA  TRP P 680     -51.861   2.697  12.469  0.00  0.00      PROA  
ATOM   4566  CB  TRP P 680     -50.646   3.838  13.808  0.00  0.00      PROA  
ATOM   4567  HB1 TRP P 680     -51.558   4.187  14.337  0.00  0.00      PROA  
ATOM   4568  HB2 TRP P 680     -50.516   4.657  13.067  0.00  0.00      PROA  
ATOM   4569  CG  TRP P 680     -49.517   3.904  14.705  0.00  0.00      PROA  
ATOM   4570  CD1 TRP P 680     -49.715   3.786  16.093  0.00  0.00      PROA  
ATOM   4571  HD1 TRP P 680     -50.695   3.595  16.506  0.00  0.00      PROA  
ATOM   4572  NE1 TRP P 680     -48.527   3.976  16.716  0.00  0.00      PROA  
ATOM   4573  HE1 TRP P 680     -48.314   3.877  17.663  0.00  0.00      PROA  
ATOM   4574  CE2 TRP P 680     -47.583   4.058  15.784  0.00  0.00      PROA  
ATOM   4575  CD2 TRP P 680     -48.151   4.012  14.495  0.00  0.00      PROA  
ATOM   4576  CE3 TRP P 680     -47.370   4.240  13.322  0.00  0.00      PROA  
ATOM   4577  HE3 TRP P 680     -47.813   4.239  12.337  0.00  0.00      PROA  
ATOM   4578  CZ3 TRP P 680     -45.970   4.461  13.455  0.00  0.00      PROA  
ATOM   4579  HZ3 TRP P 680     -45.363   4.558  12.568  0.00  0.00      PROA  
ATOM   4580  CZ2 TRP P 680     -46.207   4.295  15.903  0.00  0.00      PROA  
ATOM   4581  HZ2 TRP P 680     -45.817   4.372  16.907  0.00  0.00      PROA  
ATOM   4582  CH2 TRP P 680     -45.414   4.435  14.739  0.00  0.00      PROA  
ATOM   4583  HH2 TRP P 680     -44.359   4.667  14.715  0.00  0.00      PROA  
ATOM   4584  C   TRP P 680     -49.869   1.867  12.167  0.00  0.00      PROA  
ATOM   4585  O   TRP P 680     -49.799   1.998  10.912  0.00  0.00      PROA  
ATOM   4586  N   MET P 681     -48.883   1.237  12.845  0.00  0.00      PROA  
ATOM   4587  HN  MET P 681     -48.967   1.062  13.823  0.00  0.00      PROA  
ATOM   4588  CA  MET P 681     -47.774   0.617  12.177  0.00  0.00      PROA  
ATOM   4589  HA  MET P 681     -47.443   1.382  11.491  0.00  0.00      PROA  
ATOM   4590  CB  MET P 681     -46.630   0.377  13.161  0.00  0.00      PROA  
ATOM   4591  HB1 MET P 681     -46.830  -0.547  13.744  0.00  0.00      PROA  
ATOM   4592  HB2 MET P 681     -46.566   1.226  13.875  0.00  0.00      PROA  
ATOM   4593  CG  MET P 681     -45.216   0.239  12.438  0.00  0.00      PROA  
ATOM   4594  HG1 MET P 681     -45.322  -0.632  11.756  0.00  0.00      PROA  
ATOM   4595  HG2 MET P 681     -44.409   0.010  13.166  0.00  0.00      PROA  
ATOM   4596  SD  MET P 681     -44.657   1.766  11.463  0.00  0.00      PROA  
ATOM   4597  CE  MET P 681     -43.482   1.042  10.399  0.00  0.00      PROA  
ATOM   4598  HE1 MET P 681     -43.780  -0.013  10.218  0.00  0.00      PROA  
ATOM   4599  HE2 MET P 681     -42.505   0.955  10.922  0.00  0.00      PROA  
ATOM   4600  HE3 MET P 681     -43.383   1.649   9.474  0.00  0.00      PROA  
ATOM   4601  C   MET P 681     -48.193  -0.557  11.226  0.00  0.00      PROA  
ATOM   4602  O   MET P 681     -47.572  -0.786  10.188  0.00  0.00      PROA  
ATOM   4603  N   MET P 682     -49.246  -1.232  11.590  0.00  0.00      PROA  
ATOM   4604  HN  MET P 682     -49.712  -1.047  12.451  0.00  0.00      PROA  
ATOM   4605  CA  MET P 682     -49.849  -2.219  10.711  0.00  0.00      PROA  
ATOM   4606  HA  MET P 682     -49.079  -2.903  10.385  0.00  0.00      PROA  
ATOM   4607  CB  MET P 682     -50.934  -2.848  11.540  0.00  0.00      PROA  
ATOM   4608  HB1 MET P 682     -51.582  -3.496  10.912  0.00  0.00      PROA  
ATOM   4609  HB2 MET P 682     -51.634  -2.178  12.083  0.00  0.00      PROA  
ATOM   4610  CG  MET P 682     -50.335  -3.852  12.569  0.00  0.00      PROA  
ATOM   4611  HG1 MET P 682     -49.972  -3.429  13.531  0.00  0.00      PROA  
ATOM   4612  HG2 MET P 682     -49.469  -4.327  12.061  0.00  0.00      PROA  
ATOM   4613  SD  MET P 682     -51.426  -5.213  13.116  0.00  0.00      PROA  
ATOM   4614  CE  MET P 682     -52.434  -4.189  14.207  0.00  0.00      PROA  
ATOM   4615  HE1 MET P 682     -52.920  -3.307  13.738  0.00  0.00      PROA  
ATOM   4616  HE2 MET P 682     -51.898  -3.877  15.128  0.00  0.00      PROA  
ATOM   4617  HE3 MET P 682     -53.262  -4.856  14.531  0.00  0.00      PROA  
ATOM   4618  C   MET P 682     -50.588  -1.667   9.435  0.00  0.00      PROA  
ATOM   4619  O   MET P 682     -50.758  -2.402   8.488  0.00  0.00      PROA  
ATOM   4620  N   PHE P 683     -51.097  -0.391   9.415  0.00  0.00      PROA  
ATOM   4621  HN  PHE P 683     -51.207   0.061  10.297  0.00  0.00      PROA  
ATOM   4622  CA  PHE P 683     -51.450   0.397   8.253  0.00  0.00      PROA  
ATOM   4623  HA  PHE P 683     -51.879  -0.253   7.506  0.00  0.00      PROA  
ATOM   4624  CB  PHE P 683     -52.526   1.574   8.618  0.00  0.00      PROA  
ATOM   4625  HB1 PHE P 683     -52.672   2.159   7.685  0.00  0.00      PROA  
ATOM   4626  HB2 PHE P 683     -52.180   2.191   9.474  0.00  0.00      PROA  
ATOM   4627  CG  PHE P 683     -53.853   0.974   8.863  0.00  0.00      PROA  
ATOM   4628  CD1 PHE P 683     -54.427   1.034  10.154  0.00  0.00      PROA  
ATOM   4629  HD1 PHE P 683     -53.938   1.567  10.957  0.00  0.00      PROA  
ATOM   4630  CE1 PHE P 683     -55.546   0.231  10.493  0.00  0.00      PROA  
ATOM   4631  HE1 PHE P 683     -55.894   0.226  11.515  0.00  0.00      PROA  
ATOM   4632  CZ  PHE P 683     -56.087  -0.708   9.594  0.00  0.00      PROA  
ATOM   4633  HZ  PHE P 683     -56.947  -1.270   9.929  0.00  0.00      PROA  
ATOM   4634  CD2 PHE P 683     -54.385  -0.078   7.969  0.00  0.00      PROA  
ATOM   4635  HD2 PHE P 683     -53.991  -0.141   6.965  0.00  0.00      PROA  
ATOM   4636  CE2 PHE P 683     -55.525  -0.815   8.354  0.00  0.00      PROA  
ATOM   4637  HE2 PHE P 683     -56.000  -1.452   7.623  0.00  0.00      PROA  
ATOM   4638  C   PHE P 683     -50.296   0.937   7.410  0.00  0.00      PROA  
ATOM   4639  O   PHE P 683     -50.387   1.093   6.175  0.00  0.00      PROA  
ATOM   4640  N   ALA P 684     -49.204   1.334   8.155  0.00  0.00      PROA  
ATOM   4641  HN  ALA P 684     -49.156   1.228   9.145  0.00  0.00      PROA  
ATOM   4642  CA  ALA P 684     -48.137   1.990   7.490  0.00  0.00      PROA  
ATOM   4643  HA  ALA P 684     -48.518   2.718   6.789  0.00  0.00      PROA  
ATOM   4644  CB  ALA P 684     -47.380   2.587   8.685  0.00  0.00      PROA  
ATOM   4645  HB1 ALA P 684     -46.482   3.161   8.371  0.00  0.00      PROA  
ATOM   4646  HB2 ALA P 684     -47.062   1.806   9.408  0.00  0.00      PROA  
ATOM   4647  HB3 ALA P 684     -48.007   3.360   9.177  0.00  0.00      PROA  
ATOM   4648  C   ALA P 684     -47.106   1.063   6.881  0.00  0.00      PROA  
ATOM   4649  O   ALA P 684     -46.226   1.549   6.119  0.00  0.00      PROA  
ATOM   4650  N   SER P 685     -46.979  -0.249   7.260  0.00  0.00      PROA  
ATOM   4651  HN  SER P 685     -47.683  -0.631   7.853  0.00  0.00      PROA  
ATOM   4652  CA  SER P 685     -46.025  -1.192   6.717  0.00  0.00      PROA  
ATOM   4653  HA  SER P 685     -45.067  -0.705   6.828  0.00  0.00      PROA  
ATOM   4654  CB  SER P 685     -46.141  -2.522   7.518  0.00  0.00      PROA  
ATOM   4655  HB1 SER P 685     -45.583  -3.329   6.999  0.00  0.00      PROA  
ATOM   4656  HB2 SER P 685     -47.189  -2.887   7.471  0.00  0.00      PROA  
ATOM   4657  OG  SER P 685     -45.792  -2.301   8.848  0.00  0.00      PROA  
ATOM   4658  HG1 SER P 685     -46.486  -1.817   9.302  0.00  0.00      PROA  
ATOM   4659  C   SER P 685     -46.320  -1.403   5.248  0.00  0.00      PROA  
ATOM   4660  O   SER P 685     -45.471  -1.747   4.417  0.00  0.00      PROA  
ATOM   4661  N   ALA P 686     -47.563  -1.116   4.828  0.00  0.00      PROA  
ATOM   4662  HN  ALA P 686     -48.251  -0.959   5.533  0.00  0.00      PROA  
ATOM   4663  CA  ALA P 686     -47.978  -1.063   3.391  0.00  0.00      PROA  
ATOM   4664  HA  ALA P 686     -47.999  -2.042   2.936  0.00  0.00      PROA  
ATOM   4665  CB  ALA P 686     -49.411  -0.433   3.418  0.00  0.00      PROA  
ATOM   4666  HB1 ALA P 686     -49.822  -0.161   2.422  0.00  0.00      PROA  
ATOM   4667  HB2 ALA P 686     -49.422   0.481   4.049  0.00  0.00      PROA  
ATOM   4668  HB3 ALA P 686     -50.066  -1.199   3.886  0.00  0.00      PROA  
ATOM   4669  C   ALA P 686     -47.042  -0.180   2.608  0.00  0.00      PROA  
ATOM   4670  O   ALA P 686     -46.724  -0.507   1.473  0.00  0.00      PROA  
ATOM   4671  N   LEU P 687     -46.616   0.947   3.118  0.00  0.00      PROA  
ATOM   4672  HN  LEU P 687     -46.698   1.149   4.091  0.00  0.00      PROA  
ATOM   4673  CA  LEU P 687     -45.704   1.906   2.448  0.00  0.00      PROA  
ATOM   4674  HA  LEU P 687     -46.190   2.094   1.502  0.00  0.00      PROA  
ATOM   4675  CB  LEU P 687     -45.776   3.239   3.135  0.00  0.00      PROA  
ATOM   4676  HB1 LEU P 687     -45.139   3.935   2.548  0.00  0.00      PROA  
ATOM   4677  HB2 LEU P 687     -45.263   3.222   4.120  0.00  0.00      PROA  
ATOM   4678  CG  LEU P 687     -47.095   3.880   3.350  0.00  0.00      PROA  
ATOM   4679  HG  LEU P 687     -47.781   3.087   3.716  0.00  0.00      PROA  
ATOM   4680  CD1 LEU P 687     -47.089   4.954   4.452  0.00  0.00      PROA  
ATOM   4681 HD11 LEU P 687     -48.086   5.361   4.725  0.00  0.00      PROA  
ATOM   4682 HD12 LEU P 687     -46.450   5.818   4.171  0.00  0.00      PROA  
ATOM   4683 HD13 LEU P 687     -46.645   4.641   5.421  0.00  0.00      PROA  
ATOM   4684  CD2 LEU P 687     -47.637   4.329   2.006  0.00  0.00      PROA  
ATOM   4685 HD21 LEU P 687     -46.898   5.074   1.643  0.00  0.00      PROA  
ATOM   4686 HD22 LEU P 687     -48.598   4.850   2.210  0.00  0.00      PROA  
ATOM   4687 HD23 LEU P 687     -47.747   3.502   1.272  0.00  0.00      PROA  
ATOM   4688  C   LEU P 687     -44.216   1.411   2.203  0.00  0.00      PROA  
ATOM   4689  O   LEU P 687     -43.644   1.665   1.120  0.00  0.00      PROA  
ATOM   4690  N   PRO P 688     -43.484   0.695   3.082  0.00  0.00      PROA  
ATOM   4691  CD  PRO P 688     -43.704   0.858   4.560  0.00  0.00      PROA  
ATOM   4692  HD1 PRO P 688     -44.218  -0.041   4.962  0.00  0.00      PROA  
ATOM   4693  HD2 PRO P 688     -44.098   1.826   4.937  0.00  0.00      PROA  
ATOM   4694  CA  PRO P 688     -42.279   0.003   2.763  0.00  0.00      PROA  
ATOM   4695  HA  PRO P 688     -41.627   0.727   2.299  0.00  0.00      PROA  
ATOM   4696  CB  PRO P 688     -41.751  -0.362   4.210  0.00  0.00      PROA  
ATOM   4697  HB1 PRO P 688     -40.650  -0.515   4.217  0.00  0.00      PROA  
ATOM   4698  HB2 PRO P 688     -42.297  -1.277   4.524  0.00  0.00      PROA  
ATOM   4699  CG  PRO P 688     -42.265   0.772   5.090  0.00  0.00      PROA  
ATOM   4700  HG1 PRO P 688     -42.234   0.342   6.114  0.00  0.00      PROA  
ATOM   4701  HG2 PRO P 688     -41.565   1.633   5.030  0.00  0.00      PROA  
ATOM   4702  C   PRO P 688     -42.382  -1.131   1.807  0.00  0.00      PROA  
ATOM   4703  O   PRO P 688     -41.401  -1.490   1.167  0.00  0.00      PROA  
ATOM   4704  N   ALA P 689     -43.526  -1.895   1.726  0.00  0.00      PROA  
ATOM   4705  HN  ALA P 689     -44.279  -1.741   2.361  0.00  0.00      PROA  
ATOM   4706  CA  ALA P 689     -43.598  -2.916   0.696  0.00  0.00      PROA  
ATOM   4707  HA  ALA P 689     -42.787  -3.598   0.899  0.00  0.00      PROA  
ATOM   4708  CB  ALA P 689     -45.010  -3.570   0.928  0.00  0.00      PROA  
ATOM   4709  HB1 ALA P 689     -45.158  -4.226   0.044  0.00  0.00      PROA  
ATOM   4710  HB2 ALA P 689     -45.870  -2.929   1.218  0.00  0.00      PROA  
ATOM   4711  HB3 ALA P 689     -45.067  -4.271   1.787  0.00  0.00      PROA  
ATOM   4712  C   ALA P 689     -43.573  -2.299  -0.726  0.00  0.00      PROA  
ATOM   4713  O   ALA P 689     -43.021  -2.882  -1.678  0.00  0.00      PROA  
ATOM   4714  N   LEU P 690     -44.082  -1.051  -0.924  0.00  0.00      PROA  
ATOM   4715  HN  LEU P 690     -44.502  -0.659  -0.110  0.00  0.00      PROA  
ATOM   4716  CA  LEU P 690     -43.955  -0.306  -2.117  0.00  0.00      PROA  
ATOM   4717  HA  LEU P 690     -44.315  -0.882  -2.956  0.00  0.00      PROA  
ATOM   4718  CB  LEU P 690     -44.802   0.990  -2.029  0.00  0.00      PROA  
ATOM   4719  HB1 LEU P 690     -44.575   1.569  -2.950  0.00  0.00      PROA  
ATOM   4720  HB2 LEU P 690     -44.534   1.591  -1.134  0.00  0.00      PROA  
ATOM   4721  CG  LEU P 690     -46.325   0.850  -1.925  0.00  0.00      PROA  
ATOM   4722  HG  LEU P 690     -46.627   0.265  -1.030  0.00  0.00      PROA  
ATOM   4723  CD1 LEU P 690     -46.907   2.227  -1.677  0.00  0.00      PROA  
ATOM   4724 HD11 LEU P 690     -47.486   2.182  -0.730  0.00  0.00      PROA  
ATOM   4725 HD12 LEU P 690     -47.514   2.494  -2.568  0.00  0.00      PROA  
ATOM   4726 HD13 LEU P 690     -46.083   2.970  -1.614  0.00  0.00      PROA  
ATOM   4727  CD2 LEU P 690     -47.006   0.057  -2.987  0.00  0.00      PROA  
ATOM   4728 HD21 LEU P 690     -48.079  -0.022  -2.710  0.00  0.00      PROA  
ATOM   4729 HD22 LEU P 690     -46.520  -0.928  -3.156  0.00  0.00      PROA  
ATOM   4730 HD23 LEU P 690     -46.923   0.643  -3.927  0.00  0.00      PROA  
ATOM   4731  C   LEU P 690     -42.502   0.042  -2.368  0.00  0.00      PROA  
ATOM   4732  O   LEU P 690     -42.093  -0.076  -3.548  0.00  0.00      PROA  
ATOM   4733  N   LEU P 691     -41.713   0.418  -1.327  0.00  0.00      PROA  
ATOM   4734  HN  LEU P 691     -42.103   0.408  -0.409  0.00  0.00      PROA  
ATOM   4735  CA  LEU P 691     -40.280   0.756  -1.401  0.00  0.00      PROA  
ATOM   4736  HA  LEU P 691     -40.086   1.364  -2.272  0.00  0.00      PROA  
ATOM   4737  CB  LEU P 691     -39.922   1.374  -0.035  0.00  0.00      PROA  
ATOM   4738  HB1 LEU P 691     -38.828   1.413   0.152  0.00  0.00      PROA  
ATOM   4739  HB2 LEU P 691     -40.306   0.705   0.766  0.00  0.00      PROA  
ATOM   4740  CG  LEU P 691     -40.496   2.762   0.226  0.00  0.00      PROA  
ATOM   4741  HG  LEU P 691     -41.581   2.884   0.017  0.00  0.00      PROA  
ATOM   4742  CD1 LEU P 691     -40.152   3.151   1.636  0.00  0.00      PROA  
ATOM   4743 HD11 LEU P 691     -40.710   2.515   2.356  0.00  0.00      PROA  
ATOM   4744 HD12 LEU P 691     -40.371   4.232   1.763  0.00  0.00      PROA  
ATOM   4745 HD13 LEU P 691     -39.067   3.033   1.843  0.00  0.00      PROA  
ATOM   4746  CD2 LEU P 691     -39.985   3.722  -0.903  0.00  0.00      PROA  
ATOM   4747 HD21 LEU P 691     -38.924   3.529  -1.168  0.00  0.00      PROA  
ATOM   4748 HD22 LEU P 691     -40.126   4.743  -0.488  0.00  0.00      PROA  
ATOM   4749 HD23 LEU P 691     -40.607   3.695  -1.824  0.00  0.00      PROA  
ATOM   4750  C   LEU P 691     -39.349  -0.526  -1.675  0.00  0.00      PROA  
ATOM   4751  O   LEU P 691     -38.333  -0.414  -2.331  0.00  0.00      PROA  
ATOM   4752  N   VAL P 692     -39.681  -1.697  -1.130  0.00  0.00      PROA  
ATOM   4753  HN  VAL P 692     -40.512  -1.715  -0.579  0.00  0.00      PROA  
ATOM   4754  CA  VAL P 692     -38.971  -2.879  -1.495  0.00  0.00      PROA  
ATOM   4755  HA  VAL P 692     -37.903  -2.721  -1.471  0.00  0.00      PROA  
ATOM   4756  CB  VAL P 692     -39.397  -3.968  -0.497  0.00  0.00      PROA  
ATOM   4757  HB  VAL P 692     -40.493  -3.830  -0.380  0.00  0.00      PROA  
ATOM   4758  CG1 VAL P 692     -38.992  -5.385  -0.778  0.00  0.00      PROA  
ATOM   4759 HG11 VAL P 692     -39.618  -5.960  -0.063  0.00  0.00      PROA  
ATOM   4760 HG12 VAL P 692     -37.965  -5.680  -0.471  0.00  0.00      PROA  
ATOM   4761 HG13 VAL P 692     -39.355  -5.727  -1.770  0.00  0.00      PROA  
ATOM   4762  CG2 VAL P 692     -38.836  -3.662   0.905  0.00  0.00      PROA  
ATOM   4763 HG21 VAL P 692     -39.440  -2.855   1.371  0.00  0.00      PROA  
ATOM   4764 HG22 VAL P 692     -37.830  -3.195   0.851  0.00  0.00      PROA  
ATOM   4765 HG23 VAL P 692     -38.819  -4.507   1.626  0.00  0.00      PROA  
ATOM   4766  C   VAL P 692     -39.286  -3.318  -2.929  0.00  0.00      PROA  
ATOM   4767  O   VAL P 692     -38.332  -3.730  -3.643  0.00  0.00      PROA  
ATOM   4768  N   PHE P 693     -40.558  -3.227  -3.401  0.00  0.00      PROA  
ATOM   4769  HN  PHE P 693     -41.301  -2.932  -2.806  0.00  0.00      PROA  
ATOM   4770  CA  PHE P 693     -40.963  -3.392  -4.793  0.00  0.00      PROA  
ATOM   4771  HA  PHE P 693     -40.655  -4.394  -5.055  0.00  0.00      PROA  
ATOM   4772  CB  PHE P 693     -42.509  -3.139  -4.925  0.00  0.00      PROA  
ATOM   4773  HB1 PHE P 693     -42.734  -2.079  -4.680  0.00  0.00      PROA  
ATOM   4774  HB2 PHE P 693     -42.945  -3.806  -4.151  0.00  0.00      PROA  
ATOM   4775  CG  PHE P 693     -43.056  -3.446  -6.254  0.00  0.00      PROA  
ATOM   4776  CD1 PHE P 693     -43.630  -4.727  -6.486  0.00  0.00      PROA  
ATOM   4777  HD1 PHE P 693     -43.618  -5.469  -5.701  0.00  0.00      PROA  
ATOM   4778  CE1 PHE P 693     -44.064  -5.072  -7.771  0.00  0.00      PROA  
ATOM   4779  HE1 PHE P 693     -44.451  -6.052  -8.005  0.00  0.00      PROA  
ATOM   4780  CZ  PHE P 693     -44.257  -4.093  -8.780  0.00  0.00      PROA  
ATOM   4781  HZ  PHE P 693     -44.667  -4.264  -9.765  0.00  0.00      PROA  
ATOM   4782  CD2 PHE P 693     -43.163  -2.457  -7.262  0.00  0.00      PROA  
ATOM   4783  HD2 PHE P 693     -42.790  -1.448  -7.161  0.00  0.00      PROA  
ATOM   4784  CE2 PHE P 693     -43.699  -2.812  -8.494  0.00  0.00      PROA  
ATOM   4785  HE2 PHE P 693     -43.664  -2.150  -9.347  0.00  0.00      PROA  
ATOM   4786  C   PHE P 693     -40.075  -2.519  -5.728  0.00  0.00      PROA  
ATOM   4787  O   PHE P 693     -39.300  -2.979  -6.569  0.00  0.00      PROA  
ATOM   4788  N   ILE P 694     -40.041  -1.187  -5.451  0.00  0.00      PROA  
ATOM   4789  HN  ILE P 694     -40.567  -0.798  -4.698  0.00  0.00      PROA  
ATOM   4790  CA  ILE P 694     -39.276  -0.209  -6.214  0.00  0.00      PROA  
ATOM   4791  HA  ILE P 694     -39.652  -0.265  -7.224  0.00  0.00      PROA  
ATOM   4792  CB  ILE P 694     -39.593   1.133  -5.602  0.00  0.00      PROA  
ATOM   4793  HB  ILE P 694     -39.693   0.885  -4.523  0.00  0.00      PROA  
ATOM   4794  CG2 ILE P 694     -38.484   2.189  -5.768  0.00  0.00      PROA  
ATOM   4795 HG21 ILE P 694     -38.702   3.113  -5.192  0.00  0.00      PROA  
ATOM   4796 HG22 ILE P 694     -38.568   2.430  -6.849  0.00  0.00      PROA  
ATOM   4797 HG23 ILE P 694     -37.417   1.946  -5.575  0.00  0.00      PROA  
ATOM   4798  CG1 ILE P 694     -40.980   1.571  -6.172  0.00  0.00      PROA  
ATOM   4799 HG11 ILE P 694     -41.695   0.756  -6.415  0.00  0.00      PROA  
ATOM   4800 HG12 ILE P 694     -40.774   1.953  -7.195  0.00  0.00      PROA  
ATOM   4801  CD  ILE P 694     -41.588   2.637  -5.217  0.00  0.00      PROA  
ATOM   4802  HD1 ILE P 694     -42.446   3.249  -5.567  0.00  0.00      PROA  
ATOM   4803  HD2 ILE P 694     -40.813   3.431  -5.164  0.00  0.00      PROA  
ATOM   4804  HD3 ILE P 694     -41.708   2.285  -4.170  0.00  0.00      PROA  
ATOM   4805  C   ILE P 694     -37.817  -0.593  -6.149  0.00  0.00      PROA  
ATOM   4806  O   ILE P 694     -37.115  -0.343  -7.091  0.00  0.00      PROA  
ATOM   4807  N   LEU P 695     -37.363  -1.123  -5.065  0.00  0.00      PROA  
ATOM   4808  HN  LEU P 695     -37.892  -1.325  -4.244  0.00  0.00      PROA  
ATOM   4809  CA  LEU P 695     -35.925  -1.386  -4.966  0.00  0.00      PROA  
ATOM   4810  HA  LEU P 695     -35.365  -0.556  -5.370  0.00  0.00      PROA  
ATOM   4811  CB  LEU P 695     -35.420  -1.541  -3.516  0.00  0.00      PROA  
ATOM   4812  HB1 LEU P 695     -35.797  -2.454  -3.007  0.00  0.00      PROA  
ATOM   4813  HB2 LEU P 695     -35.683  -0.699  -2.840  0.00  0.00      PROA  
ATOM   4814  CG  LEU P 695     -33.930  -1.738  -3.219  0.00  0.00      PROA  
ATOM   4815  HG  LEU P 695     -33.606  -2.737  -3.581  0.00  0.00      PROA  
ATOM   4816  CD1 LEU P 695     -33.136  -0.673  -3.889  0.00  0.00      PROA  
ATOM   4817 HD11 LEU P 695     -32.079  -0.787  -3.567  0.00  0.00      PROA  
ATOM   4818 HD12 LEU P 695     -33.538   0.359  -3.803  0.00  0.00      PROA  
ATOM   4819 HD13 LEU P 695     -33.083  -0.902  -4.975  0.00  0.00      PROA  
ATOM   4820  CD2 LEU P 695     -33.769  -1.838  -1.644  0.00  0.00      PROA  
ATOM   4821 HD21 LEU P 695     -32.691  -1.645  -1.455  0.00  0.00      PROA  
ATOM   4822 HD22 LEU P 695     -34.066  -2.842  -1.273  0.00  0.00      PROA  
ATOM   4823 HD23 LEU P 695     -34.437  -1.124  -1.115  0.00  0.00      PROA  
ATOM   4824  C   LEU P 695     -35.486  -2.614  -5.693  0.00  0.00      PROA  
ATOM   4825  O   LEU P 695     -34.526  -2.641  -6.486  0.00  0.00      PROA  
ATOM   4826  N   ILE P 696     -36.259  -3.802  -5.625  0.00  0.00      PROA  
ATOM   4827  HN  ILE P 696     -37.112  -3.761  -5.111  0.00  0.00      PROA  
ATOM   4828  CA  ILE P 696     -36.009  -5.109  -6.379  0.00  0.00      PROA  
ATOM   4829  HA  ILE P 696     -34.956  -5.341  -6.322  0.00  0.00      PROA  
ATOM   4830  CB  ILE P 696     -36.701  -6.270  -5.804  0.00  0.00      PROA  
ATOM   4831  HB  ILE P 696     -37.795  -6.078  -5.773  0.00  0.00      PROA  
ATOM   4832  CG2 ILE P 696     -36.611  -7.515  -6.704  0.00  0.00      PROA  
ATOM   4833 HG21 ILE P 696     -37.287  -8.357  -6.443  0.00  0.00      PROA  
ATOM   4834 HG22 ILE P 696     -35.639  -8.024  -6.532  0.00  0.00      PROA  
ATOM   4835 HG23 ILE P 696     -36.644  -7.378  -7.806  0.00  0.00      PROA  
ATOM   4836  CG1 ILE P 696     -36.334  -6.753  -4.365  0.00  0.00      PROA  
ATOM   4837 HG11 ILE P 696     -36.390  -5.850  -3.721  0.00  0.00      PROA  
ATOM   4838 HG12 ILE P 696     -35.250  -6.990  -4.316  0.00  0.00      PROA  
ATOM   4839  CD  ILE P 696     -37.177  -7.882  -3.810  0.00  0.00      PROA  
ATOM   4840  HD1 ILE P 696     -37.015  -8.033  -2.721  0.00  0.00      PROA  
ATOM   4841  HD2 ILE P 696     -36.902  -8.830  -4.321  0.00  0.00      PROA  
ATOM   4842  HD3 ILE P 696     -38.267  -7.666  -3.799  0.00  0.00      PROA  
ATOM   4843  C   ILE P 696     -36.124  -4.894  -7.870  0.00  0.00      PROA  
ATOM   4844  O   ILE P 696     -35.302  -5.297  -8.651  0.00  0.00      PROA  
ATOM   4845  N   PHE P 697     -37.152  -4.136  -8.172  0.00  0.00      PROA  
ATOM   4846  HN  PHE P 697     -37.809  -3.936  -7.449  0.00  0.00      PROA  
ATOM   4847  CA  PHE P 697     -37.387  -3.704  -9.497  0.00  0.00      PROA  
ATOM   4848  HA  PHE P 697     -37.381  -4.518 -10.207  0.00  0.00      PROA  
ATOM   4849  CB  PHE P 697     -38.671  -2.915  -9.518  0.00  0.00      PROA  
ATOM   4850  HB1 PHE P 697     -38.564  -1.982  -8.924  0.00  0.00      PROA  
ATOM   4851  HB2 PHE P 697     -39.528  -3.492  -9.110  0.00  0.00      PROA  
ATOM   4852  CG  PHE P 697     -39.210  -2.387 -10.819  0.00  0.00      PROA  
ATOM   4853  CD1 PHE P 697     -38.847  -1.106 -11.384  0.00  0.00      PROA  
ATOM   4854  HD1 PHE P 697     -37.986  -0.644 -10.924  0.00  0.00      PROA  
ATOM   4855  CE1 PHE P 697     -39.433  -0.660 -12.577  0.00  0.00      PROA  
ATOM   4856  HE1 PHE P 697     -38.997   0.141 -13.155  0.00  0.00      PROA  
ATOM   4857  CZ  PHE P 697     -40.440  -1.342 -13.213  0.00  0.00      PROA  
ATOM   4858  HZ  PHE P 697     -40.857  -0.972 -14.138  0.00  0.00      PROA  
ATOM   4859  CD2 PHE P 697     -40.261  -3.019 -11.393  0.00  0.00      PROA  
ATOM   4860  HD2 PHE P 697     -40.601  -3.932 -10.928  0.00  0.00      PROA  
ATOM   4861  CE2 PHE P 697     -40.849  -2.566 -12.550  0.00  0.00      PROA  
ATOM   4862  HE2 PHE P 697     -41.701  -3.000 -13.052  0.00  0.00      PROA  
ATOM   4863  C   PHE P 697     -36.272  -2.903 -10.056  0.00  0.00      PROA  
ATOM   4864  O   PHE P 697     -35.946  -3.080 -11.217  0.00  0.00      PROA  
ATOM   4865  N   LEU P 698     -35.662  -1.987  -9.265  0.00  0.00      PROA  
ATOM   4866  HN  LEU P 698     -36.050  -1.774  -8.371  0.00  0.00      PROA  
ATOM   4867  CA  LEU P 698     -34.607  -1.072  -9.736  0.00  0.00      PROA  
ATOM   4868  HA  LEU P 698     -35.090  -0.531 -10.536  0.00  0.00      PROA  
ATOM   4869  CB  LEU P 698     -34.324  -0.127  -8.521  0.00  0.00      PROA  
ATOM   4870  HB1 LEU P 698     -34.035  -0.697  -7.612  0.00  0.00      PROA  
ATOM   4871  HB2 LEU P 698     -35.213   0.481  -8.249  0.00  0.00      PROA  
ATOM   4872  CG  LEU P 698     -33.114   0.791  -8.822  0.00  0.00      PROA  
ATOM   4873  HG  LEU P 698     -32.276   0.194  -9.240  0.00  0.00      PROA  
ATOM   4874  CD1 LEU P 698     -33.453   1.964  -9.684  0.00  0.00      PROA  
ATOM   4875 HD11 LEU P 698     -33.802   1.607 -10.676  0.00  0.00      PROA  
ATOM   4876 HD12 LEU P 698     -32.595   2.669  -9.727  0.00  0.00      PROA  
ATOM   4877 HD13 LEU P 698     -34.288   2.508  -9.194  0.00  0.00      PROA  
ATOM   4878  CD2 LEU P 698     -32.488   1.249  -7.492  0.00  0.00      PROA  
ATOM   4879 HD21 LEU P 698     -32.335   0.368  -6.833  0.00  0.00      PROA  
ATOM   4880 HD22 LEU P 698     -33.110   1.906  -6.847  0.00  0.00      PROA  
ATOM   4881 HD23 LEU P 698     -31.520   1.765  -7.672  0.00  0.00      PROA  
ATOM   4882  C   LEU P 698     -33.407  -1.869 -10.251  0.00  0.00      PROA  
ATOM   4883  O   LEU P 698     -32.866  -1.639 -11.297  0.00  0.00      PROA  
ATOM   4884  N   GLU P 699     -32.918  -2.879  -9.389  0.00  0.00      PROA  
ATOM   4885  HN  GLU P 699     -33.326  -3.068  -8.499  0.00  0.00      PROA  
ATOM   4886  CA  GLU P 699     -31.811  -3.686  -9.759  0.00  0.00      PROA  
ATOM   4887  HA  GLU P 699     -30.972  -3.139 -10.164  0.00  0.00      PROA  
ATOM   4888  CB  GLU P 699     -31.374  -4.327  -8.424  0.00  0.00      PROA  
ATOM   4889  HB1 GLU P 699     -30.711  -5.213  -8.518  0.00  0.00      PROA  
ATOM   4890  HB2 GLU P 699     -32.301  -4.593  -7.871  0.00  0.00      PROA  
ATOM   4891  CG  GLU P 699     -30.691  -3.327  -7.529  0.00  0.00      PROA  
ATOM   4892  HG1 GLU P 699     -30.898  -3.639  -6.483  0.00  0.00      PROA  
ATOM   4893  HG2 GLU P 699     -30.985  -2.287  -7.788  0.00  0.00      PROA  
ATOM   4894  CD  GLU P 699     -29.165  -3.330  -7.735  0.00  0.00      PROA  
ATOM   4895  OE1 GLU P 699     -28.819  -2.930  -8.880  0.00  0.00      PROA  
ATOM   4896  OE2 GLU P 699     -28.300  -3.786  -6.926  0.00  0.00      PROA  
ATOM   4897  C   GLU P 699     -32.042  -4.767 -10.854  0.00  0.00      PROA  
ATOM   4898  O   GLU P 699     -31.139  -5.041 -11.658  0.00  0.00      PROA  
ATOM   4899  N   SER P 700     -33.281  -5.363 -10.941  0.00  0.00      PROA  
ATOM   4900  HN  SER P 700     -34.024  -5.157 -10.308  0.00  0.00      PROA  
ATOM   4901  CA  SER P 700     -33.676  -6.205 -12.112  0.00  0.00      PROA  
ATOM   4902  HA  SER P 700     -32.945  -6.968 -12.335  0.00  0.00      PROA  
ATOM   4903  CB  SER P 700     -35.036  -6.959 -11.914  0.00  0.00      PROA  
ATOM   4904  HB1 SER P 700     -35.908  -6.283 -11.781  0.00  0.00      PROA  
ATOM   4905  HB2 SER P 700     -34.883  -7.460 -10.934  0.00  0.00      PROA  
ATOM   4906  OG  SER P 700     -35.315  -7.938 -12.918  0.00  0.00      PROA  
ATOM   4907  HG1 SER P 700     -35.517  -7.458 -13.724  0.00  0.00      PROA  
ATOM   4908  C   SER P 700     -33.749  -5.355 -13.360  0.00  0.00      PROA  
ATOM   4909  O   SER P 700     -33.207  -5.763 -14.414  0.00  0.00      PROA  
ATOM   4910  N   GLN P 701     -34.383  -4.171 -13.348  0.00  0.00      PROA  
ATOM   4911  HN  GLN P 701     -34.846  -3.844 -12.528  0.00  0.00      PROA  
ATOM   4912  CA  GLN P 701     -34.561  -3.462 -14.546  0.00  0.00      PROA  
ATOM   4913  HA  GLN P 701     -34.815  -4.185 -15.307  0.00  0.00      PROA  
ATOM   4914  CB  GLN P 701     -35.588  -2.308 -14.374  0.00  0.00      PROA  
ATOM   4915  HB1 GLN P 701     -35.512  -1.603 -15.230  0.00  0.00      PROA  
ATOM   4916  HB2 GLN P 701     -35.209  -1.736 -13.500  0.00  0.00      PROA  
ATOM   4917  CG  GLN P 701     -37.100  -2.643 -14.138  0.00  0.00      PROA  
ATOM   4918  HG1 GLN P 701     -37.594  -1.655 -14.021  0.00  0.00      PROA  
ATOM   4919  HG2 GLN P 701     -37.332  -3.191 -13.200  0.00  0.00      PROA  
ATOM   4920  CD  GLN P 701     -37.803  -3.337 -15.311  0.00  0.00      PROA  
ATOM   4921  OE1 GLN P 701     -37.120  -3.672 -16.285  0.00  0.00      PROA  
ATOM   4922  NE2 GLN P 701     -39.041  -3.817 -15.020  0.00  0.00      PROA  
ATOM   4923 HE21 GLN P 701     -39.556  -4.328 -15.708  0.00  0.00      PROA  
ATOM   4924 HE22 GLN P 701     -39.514  -3.500 -14.197  0.00  0.00      PROA  
ATOM   4925  C   GLN P 701     -33.324  -2.898 -15.193  0.00  0.00      PROA  
ATOM   4926  O   GLN P 701     -33.186  -2.857 -16.426  0.00  0.00      PROA  
ATOM   4927  N   ILE P 702     -32.297  -2.536 -14.372  0.00  0.00      PROA  
ATOM   4928  HN  ILE P 702     -32.472  -2.626 -13.395  0.00  0.00      PROA  
ATOM   4929  CA  ILE P 702     -30.956  -2.137 -14.797  0.00  0.00      PROA  
ATOM   4930  HA  ILE P 702     -31.020  -1.474 -15.647  0.00  0.00      PROA  
ATOM   4931  CB  ILE P 702     -30.265  -1.356 -13.654  0.00  0.00      PROA  
ATOM   4932  HB  ILE P 702     -30.236  -2.033 -12.774  0.00  0.00      PROA  
ATOM   4933  CG2 ILE P 702     -28.819  -0.982 -14.105  0.00  0.00      PROA  
ATOM   4934 HG21 ILE P 702     -28.277  -1.951 -14.138  0.00  0.00      PROA  
ATOM   4935 HG22 ILE P 702     -28.343  -0.276 -13.391  0.00  0.00      PROA  
ATOM   4936 HG23 ILE P 702     -28.837  -0.559 -15.132  0.00  0.00      PROA  
ATOM   4937  CG1 ILE P 702     -31.056   0.014 -13.363  0.00  0.00      PROA  
ATOM   4938 HG11 ILE P 702     -30.617   0.510 -12.472  0.00  0.00      PROA  
ATOM   4939 HG12 ILE P 702     -32.095  -0.222 -13.046  0.00  0.00      PROA  
ATOM   4940  CD  ILE P 702     -30.991   1.072 -14.507  0.00  0.00      PROA  
ATOM   4941  HD1 ILE P 702     -31.578   0.806 -15.412  0.00  0.00      PROA  
ATOM   4942  HD2 ILE P 702     -29.992   1.501 -14.736  0.00  0.00      PROA  
ATOM   4943  HD3 ILE P 702     -31.457   2.017 -14.156  0.00  0.00      PROA  
ATOM   4944  C   ILE P 702     -30.024  -3.289 -15.307  0.00  0.00      PROA  
ATOM   4945  O   ILE P 702     -29.374  -3.156 -16.347  0.00  0.00      PROA  
ATOM   4946  N   THR P 703     -30.001  -4.415 -14.671  0.00  0.00      PROA  
ATOM   4947  HN  THR P 703     -30.574  -4.432 -13.855  0.00  0.00      PROA  
ATOM   4948  CA  THR P 703     -29.250  -5.590 -15.120  0.00  0.00      PROA  
ATOM   4949  HA  THR P 703     -28.221  -5.268 -15.170  0.00  0.00      PROA  
ATOM   4950  CB  THR P 703     -29.470  -6.749 -14.134  0.00  0.00      PROA  
ATOM   4951  HB  THR P 703     -30.523  -7.101 -14.154  0.00  0.00      PROA  
ATOM   4952  OG1 THR P 703     -29.062  -6.296 -12.869  0.00  0.00      PROA  
ATOM   4953  HG1 THR P 703     -29.719  -5.669 -12.559  0.00  0.00      PROA  
ATOM   4954  CG2 THR P 703     -28.639  -7.949 -14.454  0.00  0.00      PROA  
ATOM   4955 HG21 THR P 703     -27.595  -7.716 -14.153  0.00  0.00      PROA  
ATOM   4956 HG22 THR P 703     -28.604  -8.265 -15.518  0.00  0.00      PROA  
ATOM   4957 HG23 THR P 703     -28.925  -8.755 -13.745  0.00  0.00      PROA  
ATOM   4958  C   THR P 703     -29.636  -6.066 -16.496  0.00  0.00      PROA  
ATOM   4959  O   THR P 703     -28.772  -6.194 -17.321  0.00  0.00      PROA  
ATOM   4960  N   THR P 704     -30.958  -6.198 -16.882  0.00  0.00      PROA  
ATOM   4961  HN  THR P 704     -31.622  -6.124 -16.143  0.00  0.00      PROA  
ATOM   4962  CA  THR P 704     -31.422  -6.575 -18.242  0.00  0.00      PROA  
ATOM   4963  HA  THR P 704     -30.918  -7.479 -18.550  0.00  0.00      PROA  
ATOM   4964  CB  THR P 704     -32.920  -7.001 -18.228  0.00  0.00      PROA  
ATOM   4965  HB  THR P 704     -33.416  -7.089 -19.218  0.00  0.00      PROA  
ATOM   4966  OG1 THR P 704     -33.644  -6.130 -17.416  0.00  0.00      PROA  
ATOM   4967  HG1 THR P 704     -33.811  -5.289 -17.847  0.00  0.00      PROA  
ATOM   4968  CG2 THR P 704     -33.003  -8.403 -17.466  0.00  0.00      PROA  
ATOM   4969 HG21 THR P 704     -32.470  -8.306 -16.496  0.00  0.00      PROA  
ATOM   4970 HG22 THR P 704     -32.536  -9.219 -18.058  0.00  0.00      PROA  
ATOM   4971 HG23 THR P 704     -34.059  -8.615 -17.196  0.00  0.00      PROA  
ATOM   4972  C   THR P 704     -31.240  -5.424 -19.166  0.00  0.00      PROA  
ATOM   4973  O   THR P 704     -31.149  -5.584 -20.365  0.00  0.00      PROA  
ATOM   4974  N   LEU P 705     -31.145  -4.185 -18.652  0.00  0.00      PROA  
ATOM   4975  HN  LEU P 705     -31.061  -4.125 -17.661  0.00  0.00      PROA  
ATOM   4976  CA  LEU P 705     -30.679  -3.013 -19.443  0.00  0.00      PROA  
ATOM   4977  HA  LEU P 705     -31.183  -3.106 -20.394  0.00  0.00      PROA  
ATOM   4978  CB  LEU P 705     -31.192  -1.738 -18.788  0.00  0.00      PROA  
ATOM   4979  HB1 LEU P 705     -30.798  -1.647 -17.753  0.00  0.00      PROA  
ATOM   4980  HB2 LEU P 705     -32.301  -1.673 -18.760  0.00  0.00      PROA  
ATOM   4981  CG  LEU P 705     -30.587  -0.423 -19.431  0.00  0.00      PROA  
ATOM   4982  HG  LEU P 705     -29.483  -0.531 -19.485  0.00  0.00      PROA  
ATOM   4983  CD1 LEU P 705     -31.101  -0.309 -20.882  0.00  0.00      PROA  
ATOM   4984 HD11 LEU P 705     -30.811  -1.223 -21.443  0.00  0.00      PROA  
ATOM   4985 HD12 LEU P 705     -30.621   0.511 -21.459  0.00  0.00      PROA  
ATOM   4986 HD13 LEU P 705     -32.203  -0.205 -20.981  0.00  0.00      PROA  
ATOM   4987  CD2 LEU P 705     -30.811   0.850 -18.698  0.00  0.00      PROA  
ATOM   4988 HD21 LEU P 705     -30.193   0.737 -17.782  0.00  0.00      PROA  
ATOM   4989 HD22 LEU P 705     -31.906   0.933 -18.528  0.00  0.00      PROA  
ATOM   4990 HD23 LEU P 705     -30.583   1.807 -19.214  0.00  0.00      PROA  
ATOM   4991  C   LEU P 705     -29.170  -3.068 -19.814  0.00  0.00      PROA  
ATOM   4992  O   LEU P 705     -28.747  -2.798 -20.939  0.00  0.00      PROA  
ATOM   4993  N   ILE P 706     -28.277  -3.346 -18.842  0.00  0.00      PROA  
ATOM   4994  HN  ILE P 706     -28.585  -3.277 -17.896  0.00  0.00      PROA  
ATOM   4995  CA  ILE P 706     -26.844  -3.397 -18.989  0.00  0.00      PROA  
ATOM   4996  HA  ILE P 706     -26.649  -2.581 -19.668  0.00  0.00      PROA  
ATOM   4997  CB  ILE P 706     -26.083  -3.148 -17.673  0.00  0.00      PROA  
ATOM   4998  HB  ILE P 706     -26.404  -3.868 -16.890  0.00  0.00      PROA  
ATOM   4999  CG2 ILE P 706     -24.522  -3.209 -17.816  0.00  0.00      PROA  
ATOM   5000 HG21 ILE P 706     -24.209  -2.335 -18.426  0.00  0.00      PROA  
ATOM   5001 HG22 ILE P 706     -24.188  -4.161 -18.280  0.00  0.00      PROA  
ATOM   5002 HG23 ILE P 706     -23.889  -3.076 -16.912  0.00  0.00      PROA  
ATOM   5003  CG1 ILE P 706     -26.421  -1.783 -17.014  0.00  0.00      PROA  
ATOM   5004 HG11 ILE P 706     -25.905  -1.723 -16.032  0.00  0.00      PROA  
ATOM   5005 HG12 ILE P 706     -27.491  -1.875 -16.731  0.00  0.00      PROA  
ATOM   5006  CD  ILE P 706     -26.342  -0.463 -17.743  0.00  0.00      PROA  
ATOM   5007  HD1 ILE P 706     -25.359  -0.280 -18.228  0.00  0.00      PROA  
ATOM   5008  HD2 ILE P 706     -26.532   0.353 -17.014  0.00  0.00      PROA  
ATOM   5009  HD3 ILE P 706     -27.074  -0.422 -18.578  0.00  0.00      PROA  
ATOM   5010  C   ILE P 706     -26.359  -4.607 -19.760  0.00  0.00      PROA  
ATOM   5011  O   ILE P 706     -25.522  -4.367 -20.671  0.00  0.00      PROA  
ATOM   5012  N   ILE P 707     -26.875  -5.859 -19.581  0.00  0.00      PROA  
ATOM   5013  HN  ILE P 707     -27.656  -5.899 -18.964  0.00  0.00      PROA  
ATOM   5014  CA  ILE P 707     -26.487  -7.053 -20.362  0.00  0.00      PROA  
ATOM   5015  HA  ILE P 707     -25.409  -7.092 -20.314  0.00  0.00      PROA  
ATOM   5016  CB  ILE P 707     -27.026  -8.454 -19.819  0.00  0.00      PROA  
ATOM   5017  HB  ILE P 707     -28.112  -8.425 -19.590  0.00  0.00      PROA  
ATOM   5018  CG2 ILE P 707     -26.713  -9.570 -20.801  0.00  0.00      PROA  
ATOM   5019 HG21 ILE P 707     -27.268  -9.341 -21.735  0.00  0.00      PROA  
ATOM   5020 HG22 ILE P 707     -27.090 -10.576 -20.516  0.00  0.00      PROA  
ATOM   5021 HG23 ILE P 707     -25.627  -9.513 -21.028  0.00  0.00      PROA  
ATOM   5022  CG1 ILE P 707     -26.287  -8.514 -18.420  0.00  0.00      PROA  
ATOM   5023 HG11 ILE P 707     -26.334  -7.529 -17.907  0.00  0.00      PROA  
ATOM   5024 HG12 ILE P 707     -25.230  -8.765 -18.654  0.00  0.00      PROA  
ATOM   5025  CD  ILE P 707     -26.778  -9.622 -17.539  0.00  0.00      PROA  
ATOM   5026  HD1 ILE P 707     -26.722 -10.626 -18.011  0.00  0.00      PROA  
ATOM   5027  HD2 ILE P 707     -27.787  -9.430 -17.113  0.00  0.00      PROA  
ATOM   5028  HD3 ILE P 707     -26.074  -9.713 -16.684  0.00  0.00      PROA  
ATOM   5029  C   ILE P 707     -26.845  -7.008 -21.847  0.00  0.00      PROA  
ATOM   5030  O   ILE P 707     -28.010  -6.984 -22.254  0.00  0.00      PROA  
ATOM   5031  N   SER P 708     -25.841  -6.866 -22.721  0.00  0.00      PROA  
ATOM   5032  HN  SER P 708     -24.884  -6.848 -22.442  0.00  0.00      PROA  
ATOM   5033  CA  SER P 708     -26.018  -6.661 -24.192  0.00  0.00      PROA  
ATOM   5034  HA  SER P 708     -27.083  -6.683 -24.370  0.00  0.00      PROA  
ATOM   5035  CB  SER P 708     -25.463  -5.296 -24.594  0.00  0.00      PROA  
ATOM   5036  HB1 SER P 708     -25.778  -5.051 -25.630  0.00  0.00      PROA  
ATOM   5037  HB2 SER P 708     -24.355  -5.218 -24.591  0.00  0.00      PROA  
ATOM   5038  OG  SER P 708     -25.971  -4.193 -23.737  0.00  0.00      PROA  
ATOM   5039  HG1 SER P 708     -25.689  -4.390 -22.841  0.00  0.00      PROA  
ATOM   5040  C   SER P 708     -25.409  -7.790 -25.074  0.00  0.00      PROA  
ATOM   5041  O   SER P 708     -25.619  -7.711 -26.300  0.00  0.00      PROA  
ATOM   5042  N   LYS P 709     -24.732  -8.834 -24.521  0.00  0.00      PROA  
ATOM   5043  HN  LYS P 709     -24.704  -9.077 -23.554  0.00  0.00      PROA  
ATOM   5044  CA  LYS P 709     -24.219  -9.922 -25.274  0.00  0.00      PROA  
ATOM   5045  HA  LYS P 709     -23.630  -9.435 -26.037  0.00  0.00      PROA  
ATOM   5046  CB  LYS P 709     -23.276 -10.710 -24.300  0.00  0.00      PROA  
ATOM   5047  HB1 LYS P 709     -22.898 -11.574 -24.886  0.00  0.00      PROA  
ATOM   5048  HB2 LYS P 709     -23.974 -11.056 -23.508  0.00  0.00      PROA  
ATOM   5049  CG  LYS P 709     -22.095  -9.915 -23.740  0.00  0.00      PROA  
ATOM   5050  HG1 LYS P 709     -21.635 -10.629 -23.023  0.00  0.00      PROA  
ATOM   5051  HG2 LYS P 709     -22.480  -9.043 -23.170  0.00  0.00      PROA  
ATOM   5052  CD  LYS P 709     -20.969  -9.321 -24.686  0.00  0.00      PROA  
ATOM   5053  HD1 LYS P 709     -20.242  -8.763 -24.060  0.00  0.00      PROA  
ATOM   5054  HD2 LYS P 709     -21.477  -8.720 -25.471  0.00  0.00      PROA  
ATOM   5055  CE  LYS P 709     -20.163 -10.424 -25.337  0.00  0.00      PROA  
ATOM   5056  HE1 LYS P 709     -20.639 -11.297 -25.833  0.00  0.00      PROA  
ATOM   5057  HE2 LYS P 709     -19.590 -10.762 -24.447  0.00  0.00      PROA  
ATOM   5058  NZ  LYS P 709     -19.180  -9.750 -26.317  0.00  0.00      PROA  
ATOM   5059  HZ1 LYS P 709     -18.833  -8.861 -25.904  0.00  0.00      PROA  
ATOM   5060  HZ2 LYS P 709     -19.507  -9.696 -27.303  0.00  0.00      PROA  
ATOM   5061  HZ3 LYS P 709     -18.363 -10.392 -26.267  0.00  0.00      PROA  
ATOM   5062  C   LYS P 709     -25.227 -10.976 -25.832  0.00  0.00      PROA
[truncated: 25,029,022 more chars]
