# Supplementary material for: CryoEM structures of anion exchanger 1 capture multiple states of inward- and outward-facing conformations
Source: Commun Biol. 2022 Dec 14;5:1372. doi: 10.1038/s42003-022-04306-8 (PMC9751308; doi:10.1038/s42003-022-04306-8)
Supplement: Supplementary file 4 — Supplementary Data 1 [file 42003_2022_4306_MOESM4_ESM.zip › bAE1_MDstructures_inputs_Comm_Bio/bAE1_IF_IF_rep3_end.pdb]

CRYST1  171.164  171.164  105.055  90.00  90.00  90.00 P 1           1
ATOM      1  N   LEU P 400     -44.952 -21.775 -13.047  0.00  0.00      PROA  
ATOM      2  HT1 LEU P 400     -44.912 -20.813 -13.441  0.00  0.00      PROA  
ATOM      3  HT2 LEU P 400     -45.896 -22.116 -12.774  0.00  0.00      PROA  
ATOM      4  HT3 LEU P 400     -44.463 -22.388 -13.730  0.00  0.00      PROA  
ATOM      5  CA  LEU P 400     -44.171 -21.669 -11.783  0.00  0.00      PROA  
ATOM      6  HA  LEU P 400     -43.170 -21.466 -12.134  0.00  0.00      PROA  
ATOM      7  CB  LEU P 400     -44.728 -20.749 -10.639  0.00  0.00      PROA  
ATOM      8  HB1 LEU P 400     -45.781 -21.018 -10.407  0.00  0.00      PROA  
ATOM      9  HB2 LEU P 400     -44.751 -19.718 -11.052  0.00  0.00      PROA  
ATOM     10  CG  LEU P 400     -43.917 -20.713  -9.357  0.00  0.00      PROA  
ATOM     11  HG  LEU P 400     -43.951 -21.636  -8.739  0.00  0.00      PROA  
ATOM     12  CD1 LEU P 400     -42.392 -20.377  -9.485  0.00  0.00      PROA  
ATOM     13 HD11 LEU P 400     -42.043 -20.357  -8.431  0.00  0.00      PROA  
ATOM     14 HD12 LEU P 400     -42.159 -19.387  -9.933  0.00  0.00      PROA  
ATOM     15 HD13 LEU P 400     -41.807 -21.168 -10.001  0.00  0.00      PROA  
ATOM     16  CD2 LEU P 400     -44.536 -19.720  -8.331  0.00  0.00      PROA  
ATOM     17 HD21 LEU P 400     -44.495 -18.667  -8.683  0.00  0.00      PROA  
ATOM     18 HD22 LEU P 400     -44.139 -19.780  -7.295  0.00  0.00      PROA  
ATOM     19 HD23 LEU P 400     -45.622 -19.904  -8.185  0.00  0.00      PROA  
ATOM     20  C   LEU P 400     -44.110 -22.977 -11.184  0.00  0.00      PROA  
ATOM     21  O   LEU P 400     -43.077 -23.593 -11.345  0.00  0.00      PROA  
ATOM     22  N   VAL P 401     -45.104 -23.586 -10.503  0.00  0.00      PROA  
ATOM     23  HN  VAL P 401     -46.043 -23.252 -10.501  0.00  0.00      PROA  
ATOM     24  CA  VAL P 401     -45.026 -24.925  -9.914  0.00  0.00      PROA  
ATOM     25  HA  VAL P 401     -44.087 -24.907  -9.381  0.00  0.00      PROA  
ATOM     26  CB  VAL P 401     -46.199 -25.041  -8.863  0.00  0.00      PROA  
ATOM     27  HB  VAL P 401     -47.198 -25.049  -9.348  0.00  0.00      PROA  
ATOM     28  CG1 VAL P 401     -46.018 -26.322  -8.011  0.00  0.00      PROA  
ATOM     29 HG11 VAL P 401     -46.195 -27.186  -8.686  0.00  0.00      PROA  
ATOM     30 HG12 VAL P 401     -46.701 -26.340  -7.135  0.00  0.00      PROA  
ATOM     31 HG13 VAL P 401     -45.014 -26.543  -7.589  0.00  0.00      PROA  
ATOM     32  CG2 VAL P 401     -46.176 -23.809  -7.974  0.00  0.00      PROA  
ATOM     33 HG21 VAL P 401     -45.165 -23.707  -7.524  0.00  0.00      PROA  
ATOM     34 HG22 VAL P 401     -46.710 -23.986  -7.016  0.00  0.00      PROA  
ATOM     35 HG23 VAL P 401     -46.569 -22.904  -8.484  0.00  0.00      PROA  
ATOM     36  C   VAL P 401     -44.939 -26.108 -10.877  0.00  0.00      PROA  
ATOM     37  O   VAL P 401     -44.217 -27.028 -10.563  0.00  0.00      PROA  
ATOM     38  N   ARG P 402     -45.681 -26.137 -12.027  0.00  0.00      PROA  
ATOM     39  HN  ARG P 402     -46.307 -25.380 -12.196  0.00  0.00      PROA  
ATOM     40  CA  ARG P 402     -45.355 -27.120 -13.007  0.00  0.00      PROA  
ATOM     41  HA  ARG P 402     -45.534 -28.100 -12.589  0.00  0.00      PROA  
ATOM     42  CB  ARG P 402     -46.322 -27.026 -14.215  0.00  0.00      PROA  
ATOM     43  HB1 ARG P 402     -46.110 -26.120 -14.822  0.00  0.00      PROA  
ATOM     44  HB2 ARG P 402     -47.366 -27.059 -13.836  0.00  0.00      PROA  
ATOM     45  CG  ARG P 402     -46.147 -28.165 -15.267  0.00  0.00      PROA  
ATOM     46  HG1 ARG P 402     -46.063 -29.164 -14.788  0.00  0.00      PROA  
ATOM     47  HG2 ARG P 402     -45.156 -28.133 -15.768  0.00  0.00      PROA  
ATOM     48  CD  ARG P 402     -47.170 -28.153 -16.468  0.00  0.00      PROA  
ATOM     49  HD1 ARG P 402     -48.203 -28.436 -16.173  0.00  0.00      PROA  
ATOM     50  HD2 ARG P 402     -46.634 -28.897 -17.095  0.00  0.00      PROA  
ATOM     51  NE  ARG P 402     -47.109 -26.826 -17.091  0.00  0.00      PROA  
ATOM     52  HE  ARG P 402     -46.514 -26.111 -16.726  0.00  0.00      PROA  
ATOM     53  CZ  ARG P 402     -47.510 -26.392 -18.346  0.00  0.00      PROA  
ATOM     54  NH1 ARG P 402     -48.151 -27.164 -19.122  0.00  0.00      PROA  
ATOM     55 HH11 ARG P 402     -48.399 -28.032 -18.693  0.00  0.00      PROA  
ATOM     56 HH12 ARG P 402     -48.674 -26.812 -19.898  0.00  0.00      PROA  
ATOM     57  NH2 ARG P 402     -47.261 -25.162 -18.568  0.00  0.00      PROA  
ATOM     58 HH21 ARG P 402     -46.525 -24.683 -18.089  0.00  0.00      PROA  
ATOM     59 HH22 ARG P 402     -47.549 -24.855 -19.475  0.00  0.00      PROA  
ATOM     60  C   ARG P 402     -43.879 -27.150 -13.474  0.00  0.00      PROA  
ATOM     61  O   ARG P 402     -43.258 -28.212 -13.546  0.00  0.00      PROA  
ATOM     62  N   ASP P 403     -43.327 -25.960 -13.642  0.00  0.00      PROA  
ATOM     63  HN  ASP P 403     -43.830 -25.102 -13.701  0.00  0.00      PROA  
ATOM     64  CA  ASP P 403     -41.890 -25.861 -13.857  0.00  0.00      PROA  
ATOM     65  HA  ASP P 403     -41.549 -26.439 -14.704  0.00  0.00      PROA  
ATOM     66  CB  ASP P 403     -41.430 -24.412 -14.152  0.00  0.00      PROA  
ATOM     67  HB1 ASP P 403     -40.447 -24.507 -14.661  0.00  0.00      PROA  
ATOM     68  HB2 ASP P 403     -41.279 -23.821 -13.223  0.00  0.00      PROA  
ATOM     69  CG  ASP P 403     -42.399 -23.680 -15.033  0.00  0.00      PROA  
ATOM     70  OD1 ASP P 403     -43.488 -23.227 -14.597  0.00  0.00      PROA  
ATOM     71  OD2 ASP P 403     -42.065 -23.569 -16.295  0.00  0.00      PROA  
ATOM     72  C   ASP P 403     -40.987 -26.537 -12.867  0.00  0.00      PROA  
ATOM     73  O   ASP P 403     -40.195 -27.357 -13.324  0.00  0.00      PROA  
ATOM     74  N   ILE P 404     -41.210 -26.347 -11.561  0.00  0.00      PROA  
ATOM     75  HN  ILE P 404     -41.985 -25.755 -11.353  0.00  0.00      PROA  
ATOM     76  CA  ILE P 404     -40.498 -26.920 -10.444  0.00  0.00      PROA  
ATOM     77  HA  ILE P 404     -39.471 -26.625 -10.598  0.00  0.00      PROA  
ATOM     78  CB  ILE P 404     -40.970 -26.385  -9.053  0.00  0.00      PROA  
ATOM     79  HB  ILE P 404     -41.978 -26.781  -8.804  0.00  0.00      PROA  
ATOM     80  CG2 ILE P 404     -39.928 -26.920  -8.012  0.00  0.00      PROA  
ATOM     81 HG21 ILE P 404     -39.753 -28.016  -7.966  0.00  0.00      PROA  
ATOM     82 HG22 ILE P 404     -40.110 -26.565  -6.975  0.00  0.00      PROA  
ATOM     83 HG23 ILE P 404     -38.922 -26.480  -8.181  0.00  0.00      PROA  
ATOM     84  CG1 ILE P 404     -40.970 -24.797  -8.924  0.00  0.00      PROA  
ATOM     85 HG11 ILE P 404     -41.082 -24.622  -7.832  0.00  0.00      PROA  
ATOM     86 HG12 ILE P 404     -41.896 -24.494  -9.459  0.00  0.00      PROA  
ATOM     87  CD  ILE P 404     -39.734 -24.120  -9.490  0.00  0.00      PROA  
ATOM     88  HD1 ILE P 404     -38.950 -23.830  -8.759  0.00  0.00      PROA  
ATOM     89  HD2 ILE P 404     -40.109 -23.140  -9.854  0.00  0.00      PROA  
ATOM     90  HD3 ILE P 404     -39.299 -24.619 -10.382  0.00  0.00      PROA  
ATOM     91  C   ILE P 404     -40.586 -28.466 -10.414  0.00  0.00      PROA  
ATOM     92  O   ILE P 404     -39.607 -29.164 -10.203  0.00  0.00      PROA  
ATOM     93  N   ARG P 405     -41.797 -28.956 -10.733  0.00  0.00      PROA  
ATOM     94  HN  ARG P 405     -42.647 -28.448 -10.844  0.00  0.00      PROA  
ATOM     95  CA  ARG P 405     -42.104 -30.354 -10.930  0.00  0.00      PROA  
ATOM     96  HA  ARG P 405     -41.677 -30.885 -10.092  0.00  0.00      PROA  
ATOM     97  CB  ARG P 405     -43.625 -30.631 -11.177  0.00  0.00      PROA  
ATOM     98  HB1 ARG P 405     -43.829 -31.621 -11.639  0.00  0.00      PROA  
ATOM     99  HB2 ARG P 405     -43.929 -29.817 -11.869  0.00  0.00      PROA  
ATOM    100  CG  ARG P 405     -44.363 -30.478  -9.867  0.00  0.00      PROA  
ATOM    101  HG1 ARG P 405     -43.857 -29.752  -9.196  0.00  0.00      PROA  
ATOM    102  HG2 ARG P 405     -44.272 -31.409  -9.269  0.00  0.00      PROA  
ATOM    103  CD  ARG P 405     -45.808 -29.900 -10.053  0.00  0.00      PROA  
ATOM    104  HD1 ARG P 405     -45.889 -28.930 -10.588  0.00  0.00      PROA  
ATOM    105  HD2 ARG P 405     -46.318 -29.814  -9.069  0.00  0.00      PROA  
ATOM    106  NE  ARG P 405     -46.410 -30.907 -10.995  0.00  0.00      PROA  
ATOM    107  HE  ARG P 405     -46.032 -31.831 -10.953  0.00  0.00      PROA  
ATOM    108  CZ  ARG P 405     -47.230 -30.694 -11.969  0.00  0.00      PROA  
ATOM    109  NH1 ARG P 405     -48.052 -29.664 -11.945  0.00  0.00      PROA  
ATOM    110 HH11 ARG P 405     -48.072 -29.134 -11.098  0.00  0.00      PROA  
ATOM    111 HH12 ARG P 405     -48.733 -29.550 -12.668  0.00  0.00      PROA  
ATOM    112  NH2 ARG P 405     -47.236 -31.534 -12.989  0.00  0.00      PROA  
ATOM    113 HH21 ARG P 405     -46.518 -32.222 -13.091  0.00  0.00      PROA  
ATOM    114 HH22 ARG P 405     -47.895 -31.264 -13.692  0.00  0.00      PROA  
ATOM    115  C   ARG P 405     -41.390 -31.029 -12.124  0.00  0.00      PROA  
ATOM    116  O   ARG P 405     -40.840 -32.135 -12.095  0.00  0.00      PROA  
ATOM    117  N   ARG P 406     -41.305 -30.356 -13.324  0.00  0.00      PROA  
ATOM    118  HN  ARG P 406     -41.776 -29.481 -13.400  0.00  0.00      PROA  
ATOM    119  CA  ARG P 406     -40.530 -30.805 -14.505  0.00  0.00      PROA  
ATOM    120  HA  ARG P 406     -40.877 -31.811 -14.689  0.00  0.00      PROA  
ATOM    121  CB  ARG P 406     -41.029 -29.759 -15.548  0.00  0.00      PROA  
ATOM    122  HB1 ARG P 406     -40.323 -29.560 -16.382  0.00  0.00      PROA  
ATOM    123  HB2 ARG P 406     -41.242 -28.783 -15.063  0.00  0.00      PROA  
ATOM    124  CG  ARG P 406     -42.407 -30.152 -16.251  0.00  0.00      PROA  
ATOM    125  HG1 ARG P 406     -43.155 -30.317 -15.446  0.00  0.00      PROA  
ATOM    126  HG2 ARG P 406     -42.261 -31.149 -16.718  0.00  0.00      PROA  
ATOM    127  CD  ARG P 406     -42.777 -29.149 -17.379  0.00  0.00      PROA  
ATOM    128  HD1 ARG P 406     -41.969 -29.049 -18.135  0.00  0.00      PROA  
ATOM    129  HD2 ARG P 406     -42.965 -28.161 -16.906  0.00  0.00      PROA  
ATOM    130  NE  ARG P 406     -43.979 -29.635 -18.013  0.00  0.00      PROA  
ATOM    131  HE  ARG P 406     -44.497 -30.310 -17.487  0.00  0.00      PROA  
ATOM    132  CZ  ARG P 406     -44.508 -29.112 -19.095  0.00  0.00      PROA  
ATOM    133  NH1 ARG P 406     -44.094 -28.092 -19.731  0.00  0.00      PROA  
ATOM    134 HH11 ARG P 406     -43.270 -27.629 -19.405  0.00  0.00      PROA  
ATOM    135 HH12 ARG P 406     -44.724 -27.510 -20.245  0.00  0.00      PROA  
ATOM    136  NH2 ARG P 406     -45.692 -29.593 -19.484  0.00  0.00      PROA  
ATOM    137 HH21 ARG P 406     -46.151 -30.196 -18.831  0.00  0.00      PROA  
ATOM    138 HH22 ARG P 406     -46.195 -29.161 -20.233  0.00  0.00      PROA  
ATOM    139  C   ARG P 406     -39.073 -30.867 -14.189  0.00  0.00      PROA  
ATOM    140  O   ARG P 406     -38.330 -31.747 -14.640  0.00  0.00      PROA  
ATOM    141  N   ARG P 407     -38.500 -29.833 -13.526  0.00  0.00      PROA  
ATOM    142  HN  ARG P 407     -39.109 -29.116 -13.194  0.00  0.00      PROA  
ATOM    143  CA  ARG P 407     -37.051 -29.804 -13.169  0.00  0.00      PROA  
ATOM    144  HA  ARG P 407     -36.478 -29.921 -14.077  0.00  0.00      PROA  
ATOM    145  CB  ARG P 407     -36.705 -28.320 -12.565  0.00  0.00      PROA  
ATOM    146  HB1 ARG P 407     -37.344 -28.251 -11.659  0.00  0.00      PROA  
ATOM    147  HB2 ARG P 407     -36.857 -27.488 -13.286  0.00  0.00      PROA  
ATOM    148  CG  ARG P 407     -35.260 -28.165 -12.035  0.00  0.00      PROA  
ATOM    149  HG1 ARG P 407     -34.996 -28.910 -11.254  0.00  0.00      PROA  
ATOM    150  HG2 ARG P 407     -35.168 -27.179 -11.531  0.00  0.00      PROA  
ATOM    151  CD  ARG P 407     -34.211 -28.360 -13.165  0.00  0.00      PROA  
ATOM    152  HD1 ARG P 407     -34.393 -27.685 -14.029  0.00  0.00      PROA  
ATOM    153  HD2 ARG P 407     -34.200 -29.411 -13.524  0.00  0.00      PROA  
ATOM    154  NE  ARG P 407     -32.816 -27.998 -12.680  0.00  0.00      PROA  
ATOM    155  HE  ARG P 407     -32.832 -27.371 -11.901  0.00  0.00      PROA  
ATOM    156  CZ  ARG P 407     -31.652 -28.468 -13.097  0.00  0.00      PROA  
ATOM    157  NH1 ARG P 407     -31.485 -29.230 -14.178  0.00  0.00      PROA  
ATOM    158 HH11 ARG P 407     -30.567 -29.563 -14.392  0.00  0.00      PROA  
ATOM    159 HH12 ARG P 407     -32.331 -29.586 -14.575  0.00  0.00      PROA  
ATOM    160  NH2 ARG P 407     -30.572 -28.171 -12.462  0.00  0.00      PROA  
ATOM    161 HH21 ARG P 407     -30.613 -27.479 -11.741  0.00  0.00      PROA  
ATOM    162 HH22 ARG P 407     -29.720 -28.442 -12.909  0.00  0.00      PROA  
ATOM    163  C   ARG P 407     -36.654 -30.918 -12.163  0.00  0.00      PROA  
ATOM    164  O   ARG P 407     -35.615 -31.495 -12.303  0.00  0.00      PROA  
ATOM    165  N   TYR P 408     -37.429 -31.204 -11.128  0.00  0.00      PROA  
ATOM    166  HN  TYR P 408     -38.331 -30.785 -11.059  0.00  0.00      PROA  
ATOM    167  CA  TYR P 408     -37.125 -31.999  -9.942  0.00  0.00      PROA  
ATOM    168  HA  TYR P 408     -36.326 -31.461  -9.453  0.00  0.00      PROA  
ATOM    169  CB  TYR P 408     -38.331 -32.017  -9.027  0.00  0.00      PROA  
ATOM    170  HB1 TYR P 408     -39.208 -32.308  -9.644  0.00  0.00      PROA  
ATOM    171  HB2 TYR P 408     -38.582 -30.971  -8.746  0.00  0.00      PROA  
ATOM    172  CG  TYR P 408     -38.229 -32.821  -7.804  0.00  0.00      PROA  
ATOM    173  CD1 TYR P 408     -39.150 -33.894  -7.584  0.00  0.00      PROA  
ATOM    174  HD1 TYR P 408     -39.819 -34.185  -8.380  0.00  0.00      PROA  
ATOM    175  CE1 TYR P 408     -38.908 -34.795  -6.546  0.00  0.00      PROA  
ATOM    176  HE1 TYR P 408     -39.482 -35.706  -6.625  0.00  0.00      PROA  
ATOM    177  CZ  TYR P 408     -37.927 -34.585  -5.663  0.00  0.00      PROA  
ATOM    178  OH  TYR P 408     -37.745 -35.383  -4.549  0.00  0.00      PROA  
ATOM    179  HH  TYR P 408     -37.450 -34.790  -3.853  0.00  0.00      PROA  
ATOM    180  CD2 TYR P 408     -37.246 -32.554  -6.834  0.00  0.00      PROA  
ATOM    181  HD2 TYR P 408     -36.536 -31.753  -6.980  0.00  0.00      PROA  
ATOM    182  CE2 TYR P 408     -37.036 -33.528  -5.818  0.00  0.00      PROA  
ATOM    183  HE2 TYR P 408     -36.234 -33.475  -5.096  0.00  0.00      PROA  
ATOM    184  C   TYR P 408     -36.536 -33.410 -10.253  0.00  0.00      PROA  
ATOM    185  O   TYR P 408     -35.578 -33.750  -9.638  0.00  0.00      PROA  
ATOM    186  N   PRO P 409     -36.986 -34.274 -11.196  0.00  0.00      PROA  
ATOM    187  CD  PRO P 409     -38.238 -34.164 -11.883  0.00  0.00      PROA  
ATOM    188  HD1 PRO P 409     -38.413 -33.258 -12.501  0.00  0.00      PROA  
ATOM    189  HD2 PRO P 409     -39.039 -34.282 -11.123  0.00  0.00      PROA  
ATOM    190  CA  PRO P 409     -36.298 -35.614 -11.385  0.00  0.00      PROA  
ATOM    191  HA  PRO P 409     -35.910 -36.038 -10.471  0.00  0.00      PROA  
ATOM    192  CB  PRO P 409     -37.534 -36.437 -12.052  0.00  0.00      PROA  
ATOM    193  HB1 PRO P 409     -38.242 -36.812 -11.282  0.00  0.00      PROA  
ATOM    194  HB2 PRO P 409     -37.211 -37.274 -12.707  0.00  0.00      PROA  
ATOM    195  CG  PRO P 409     -38.167 -35.280 -12.896  0.00  0.00      PROA  
ATOM    196  HG1 PRO P 409     -37.434 -34.973 -13.673  0.00  0.00      PROA  
ATOM    197  HG2 PRO P 409     -39.176 -35.483 -13.314  0.00  0.00      PROA  
ATOM    198  C   PRO P 409     -35.206 -35.518 -12.380  0.00  0.00      PROA  
ATOM    199  O   PRO P 409     -34.672 -36.495 -12.874  0.00  0.00      PROA  
ATOM    200  N   ARG P 410     -34.857 -34.304 -12.756  0.00  0.00      PROA  
ATOM    201  HN  ARG P 410     -35.342 -33.486 -12.456  0.00  0.00      PROA  
ATOM    202  CA  ARG P 410     -33.789 -34.134 -13.741  0.00  0.00      PROA  
ATOM    203  HA  ARG P 410     -33.267 -35.045 -13.995  0.00  0.00      PROA  
ATOM    204  CB  ARG P 410     -34.249 -33.557 -15.074  0.00  0.00      PROA  
ATOM    205  HB1 ARG P 410     -33.316 -33.324 -15.632  0.00  0.00      PROA  
ATOM    206  HB2 ARG P 410     -34.693 -32.545 -14.962  0.00  0.00      PROA  
ATOM    207  CG  ARG P 410     -35.280 -34.396 -15.885  0.00  0.00      PROA  
ATOM    208  HG1 ARG P 410     -35.525 -33.755 -16.758  0.00  0.00      PROA  
ATOM    209  HG2 ARG P 410     -36.246 -34.418 -15.337  0.00  0.00      PROA  
ATOM    210  CD  ARG P 410     -34.832 -35.762 -16.295  0.00  0.00      PROA  
ATOM    211  HD1 ARG P 410     -34.503 -36.393 -15.443  0.00  0.00      PROA  
ATOM    212  HD2 ARG P 410     -33.999 -35.630 -17.018  0.00  0.00      PROA  
ATOM    213  NE  ARG P 410     -35.917 -36.414 -17.014  0.00  0.00      PROA  
ATOM    214  HE  ARG P 410     -36.866 -36.153 -16.836  0.00  0.00      PROA  
ATOM    215  CZ  ARG P 410     -35.816 -36.996 -18.220  0.00  0.00      PROA  
ATOM    216  NH1 ARG P 410     -34.666 -37.310 -18.790  0.00  0.00      PROA  
ATOM    217 HH11 ARG P 410     -33.921 -37.631 -18.206  0.00  0.00      PROA  
ATOM    218 HH12 ARG P 410     -34.755 -37.853 -19.625  0.00  0.00      PROA  
ATOM    219  NH2 ARG P 410     -36.976 -37.257 -18.879  0.00  0.00      PROA  
ATOM    220 HH21 ARG P 410     -37.834 -37.124 -18.381  0.00  0.00      PROA  
ATOM    221 HH22 ARG P 410     -37.011 -37.845 -19.686  0.00  0.00      PROA  
ATOM    222  C   ARG P 410     -32.687 -33.384 -13.146  0.00  0.00      PROA  
ATOM    223  O   ARG P 410     -31.651 -33.180 -13.790  0.00  0.00      PROA  
ATOM    224  N   TYR P 411     -32.775 -32.910 -11.918  0.00  0.00      PROA  
ATOM    225  HN  TYR P 411     -33.484 -33.268 -11.316  0.00  0.00      PROA  
ATOM    226  CA  TYR P 411     -31.850 -31.966 -11.307  0.00  0.00      PROA  
ATOM    227  HA  TYR P 411     -31.808 -31.078 -11.921  0.00  0.00      PROA  
ATOM    228  CB  TYR P 411     -32.454 -31.484  -9.980  0.00  0.00      PROA  
ATOM    229  HB1 TYR P 411     -32.702 -32.342  -9.319  0.00  0.00      PROA  
ATOM    230  HB2 TYR P 411     -33.449 -31.017 -10.141  0.00  0.00      PROA  
ATOM    231  CG  TYR P 411     -31.730 -30.607  -9.089  0.00  0.00      PROA  
ATOM    232  CD1 TYR P 411     -30.776 -30.924  -8.127  0.00  0.00      PROA  
ATOM    233  HD1 TYR P 411     -30.612 -31.971  -7.923  0.00  0.00      PROA  
ATOM    234  CE1 TYR P 411     -30.078 -29.983  -7.317  0.00  0.00      PROA  
ATOM    235  HE1 TYR P 411     -29.225 -30.373  -6.781  0.00  0.00      PROA  
ATOM    236  CZ  TYR P 411     -30.343 -28.669  -7.559  0.00  0.00      PROA  
ATOM    237  OH  TYR P 411     -29.523 -27.774  -6.862  0.00  0.00      PROA  
ATOM    238  HH  TYR P 411     -29.637 -26.899  -7.240  0.00  0.00      PROA  
ATOM    239  CD2 TYR P 411     -31.952 -29.215  -9.212  0.00  0.00      PROA  
ATOM    240  HD2 TYR P 411     -32.805 -28.935  -9.812  0.00  0.00      PROA  
ATOM    241  CE2 TYR P 411     -31.205 -28.257  -8.570  0.00  0.00      PROA  
ATOM    242  HE2 TYR P 411     -31.301 -27.205  -8.795  0.00  0.00      PROA  
ATOM    243  C   TYR P 411     -30.393 -32.447 -11.227  0.00  0.00      PROA  
ATOM    244  O   TYR P 411     -29.441 -31.698 -11.500  0.00  0.00      PROA  
ATOM    245  N   LEU P 412     -30.195 -33.708 -10.879  0.00  0.00      PROA  
ATOM    246  HN  LEU P 412     -31.027 -34.210 -10.657  0.00  0.00      PROA  
ATOM    247  CA  LEU P 412     -28.894 -34.310 -10.748  0.00  0.00      PROA  
ATOM    248  HA  LEU P 412     -28.240 -33.552 -10.343  0.00  0.00      PROA  
ATOM    249  CB  LEU P 412     -28.829 -35.512  -9.875  0.00  0.00      PROA  
ATOM    250  HB1 LEU P 412     -27.879 -36.072 -10.006  0.00  0.00      PROA  
ATOM    251  HB2 LEU P 412     -29.584 -36.255 -10.210  0.00  0.00      PROA  
ATOM    252  CG  LEU P 412     -29.124 -35.125  -8.380  0.00  0.00      PROA  
ATOM    253  HG  LEU P 412     -29.941 -34.378  -8.479  0.00  0.00      PROA  
ATOM    254  CD1 LEU P 412     -29.676 -36.296  -7.524  0.00  0.00      PROA  
ATOM    255 HD11 LEU P 412     -28.943 -37.115  -7.362  0.00  0.00      PROA  
ATOM    256 HD12 LEU P 412     -30.581 -36.741  -7.991  0.00  0.00      PROA  
ATOM    257 HD13 LEU P 412     -29.943 -35.937  -6.508  0.00  0.00      PROA  
ATOM    258  CD2 LEU P 412     -27.945 -34.481  -7.642  0.00  0.00      PROA  
ATOM    259 HD21 LEU P 412     -27.129 -35.208  -7.437  0.00  0.00      PROA  
ATOM    260 HD22 LEU P 412     -28.158 -34.081  -6.628  0.00  0.00      PROA  
ATOM    261 HD23 LEU P 412     -27.537 -33.685  -8.301  0.00  0.00      PROA  
ATOM    262  C   LEU P 412     -28.247 -34.570 -12.175  0.00  0.00      PROA  
ATOM    263  O   LEU P 412     -27.062 -34.821 -12.306  0.00  0.00      PROA  
ATOM    264  N   SER P 413     -28.974 -34.403 -13.308  0.00  0.00      PROA  
ATOM    265  HN  SER P 413     -29.844 -33.916 -13.293  0.00  0.00      PROA  
ATOM    266  CA  SER P 413     -28.439 -34.831 -14.669  0.00  0.00      PROA  
ATOM    267  HA  SER P 413     -27.754 -35.660 -14.575  0.00  0.00      PROA  
ATOM    268  CB  SER P 413     -29.635 -35.239 -15.626  0.00  0.00      PROA  
ATOM    269  HB1 SER P 413     -30.225 -34.320 -15.827  0.00  0.00      PROA  
ATOM    270  HB2 SER P 413     -30.317 -35.891 -15.040  0.00  0.00      PROA  
ATOM    271  OG  SER P 413     -29.187 -35.896 -16.757  0.00  0.00      PROA  
ATOM    272  HG1 SER P 413     -29.355 -36.824 -16.575  0.00  0.00      PROA  
ATOM    273  C   SER P 413     -27.567 -33.702 -15.315  0.00  0.00      PROA  
ATOM    274  O   SER P 413     -27.035 -33.858 -16.427  0.00  0.00      PROA  
ATOM    275  N   ASP P 414     -27.328 -32.575 -14.571  0.00  0.00      PROA  
ATOM    276  HN  ASP P 414     -27.871 -32.397 -13.754  0.00  0.00      PROA  
ATOM    277  CA  ASP P 414     -26.376 -31.642 -14.853  0.00  0.00      PROA  
ATOM    278  HA  ASP P 414     -26.586 -31.185 -15.809  0.00  0.00      PROA  
ATOM    279  CB  ASP P 414     -26.620 -30.481 -13.926  0.00  0.00      PROA  
ATOM    280  HB1 ASP P 414     -25.840 -29.690 -13.886  0.00  0.00      PROA  
ATOM    281  HB2 ASP P 414     -26.581 -30.844 -12.877  0.00  0.00      PROA  
ATOM    282  CG  ASP P 414     -27.976 -29.817 -14.255  0.00  0.00      PROA  
ATOM    283  OD1 ASP P 414     -28.883 -30.326 -14.925  0.00  0.00      PROA  
ATOM    284  OD2 ASP P 414     -28.113 -28.670 -13.787  0.00  0.00      PROA  
ATOM    285  C   ASP P 414     -24.887 -32.027 -14.688  0.00  0.00      PROA  
ATOM    286  O   ASP P 414     -23.971 -31.480 -15.276  0.00  0.00      PROA  
ATOM    287  N   ILE P 415     -24.660 -32.982 -13.727  0.00  0.00      PROA  
ATOM    288  HN  ILE P 415     -25.436 -33.396 -13.258  0.00  0.00      PROA  
ATOM    289  CA  ILE P 415     -23.366 -33.540 -13.639  0.00  0.00      PROA  
ATOM    290  HA  ILE P 415     -22.691 -32.945 -14.237  0.00  0.00      PROA  
ATOM    291  CB  ILE P 415     -23.068 -33.912 -12.083  0.00  0.00      PROA  
ATOM    292  HB  ILE P 415     -23.566 -34.797 -11.632  0.00  0.00      PROA  
ATOM    293  CG2 ILE P 415     -21.548 -34.224 -11.930  0.00  0.00      PROA  
ATOM    294 HG21 ILE P 415     -21.184 -35.131 -12.459  0.00  0.00      PROA  
ATOM    295 HG22 ILE P 415     -21.348 -34.502 -10.873  0.00  0.00      PROA  
ATOM    296 HG23 ILE P 415     -20.907 -33.431 -12.373  0.00  0.00      PROA  
ATOM    297  CG1 ILE P 415     -23.343 -32.795 -11.036  0.00  0.00      PROA  
ATOM    298 HG11 ILE P 415     -23.288 -31.767 -11.454  0.00  0.00      PROA  
ATOM    299 HG12 ILE P 415     -22.601 -32.781 -10.209  0.00  0.00      PROA  
ATOM    300  CD  ILE P 415     -24.759 -32.995 -10.453  0.00  0.00      PROA  
ATOM    301  HD1 ILE P 415     -24.944 -32.367  -9.555  0.00  0.00      PROA  
ATOM    302  HD2 ILE P 415     -25.065 -34.039 -10.227  0.00  0.00      PROA  
ATOM    303  HD3 ILE P 415     -25.502 -32.535 -11.138  0.00  0.00      PROA  
ATOM    304  C   ILE P 415     -23.482 -34.883 -14.356  0.00  0.00      PROA  
ATOM    305  O   ILE P 415     -24.481 -35.534 -14.224  0.00  0.00      PROA  
ATOM    306  N   THR P 416     -22.402 -35.258 -15.102  0.00  0.00      PROA  
ATOM    307  HN  THR P 416     -21.598 -34.669 -15.104  0.00  0.00      PROA  
ATOM    308  CA  THR P 416     -22.448 -36.503 -15.882  0.00  0.00      PROA  
ATOM    309  HA  THR P 416     -23.301 -37.046 -15.503  0.00  0.00      PROA  
ATOM    310  CB  THR P 416     -21.211 -37.313 -15.764  0.00  0.00      PROA  
ATOM    311  HB  THR P 416     -20.340 -36.693 -16.063  0.00  0.00      PROA  
ATOM    312  OG1 THR P 416     -21.359 -38.495 -16.530  0.00  0.00      PROA  
ATOM    313  HG1 THR P 416     -21.013 -38.274 -17.397  0.00  0.00      PROA  
ATOM    314  CG2 THR P 416     -21.090 -37.729 -14.357  0.00  0.00      PROA  
ATOM    315 HG21 THR P 416     -21.796 -38.572 -14.196  0.00  0.00      PROA  
ATOM    316 HG22 THR P 416     -21.345 -36.961 -13.596  0.00  0.00      PROA  
ATOM    317 HG23 THR P 416     -20.076 -38.170 -14.247  0.00  0.00      PROA  
ATOM    318  C   THR P 416     -22.821 -36.210 -17.349  0.00  0.00      PROA  
ATOM    319  O   THR P 416     -23.518 -36.982 -18.002  0.00  0.00      PROA  
ATOM    320  N   ASP P 417     -22.449 -35.025 -17.875  0.00  0.00      PROA  
ATOM    321  HN  ASP P 417     -22.062 -34.293 -17.319  0.00  0.00      PROA  
ATOM    322  CA  ASP P 417     -22.944 -34.695 -19.176  0.00  0.00      PROA  
ATOM    323  HA  ASP P 417     -23.062 -35.552 -19.823  0.00  0.00      PROA  
ATOM    324  CB  ASP P 417     -24.358 -34.051 -19.077  0.00  0.00      PROA  
ATOM    325  HB1 ASP P 417     -24.426 -33.188 -18.380  0.00  0.00      PROA  
ATOM    326  HB2 ASP P 417     -25.051 -34.774 -18.595  0.00  0.00      PROA  
ATOM    327  CG  ASP P 417     -24.957 -33.679 -20.394  0.00  0.00      PROA  
ATOM    328  OD1 ASP P 417     -25.827 -32.834 -20.254  0.00  0.00      PROA  
ATOM    329  OD2 ASP P 417     -24.591 -34.267 -21.462  0.00  0.00      PROA  
ATOM    330  C   ASP P 417     -21.899 -33.609 -19.656  0.00  0.00      PROA  
ATOM    331  O   ASP P 417     -21.561 -32.695 -18.859  0.00  0.00      PROA  
ATOM    332  N   ALA P 418     -21.301 -33.725 -20.839  0.00  0.00      PROA  
ATOM    333  HN  ALA P 418     -21.713 -34.378 -21.469  0.00  0.00      PROA  
ATOM    334  CA  ALA P 418     -20.296 -32.829 -21.237  0.00  0.00      PROA  
ATOM    335  HA  ALA P 418     -19.453 -32.984 -20.580  0.00  0.00      PROA  
ATOM    336  CB  ALA P 418     -19.759 -33.245 -22.674  0.00  0.00      PROA  
ATOM    337  HB1 ALA P 418     -18.896 -32.561 -22.822  0.00  0.00      PROA  
ATOM    338  HB2 ALA P 418     -20.528 -33.179 -23.472  0.00  0.00      PROA  
ATOM    339  HB3 ALA P 418     -19.498 -34.323 -22.599  0.00  0.00      PROA  
ATOM    340  C   ALA P 418     -20.586 -31.310 -21.114  0.00  0.00      PROA  
ATOM    341  O   ALA P 418     -21.640 -30.819 -21.578  0.00  0.00      PROA  
ATOM    342  N   LEU P 419     -19.674 -30.573 -20.403  0.00  0.00      PROA  
ATOM    343  HN  LEU P 419     -18.856 -30.911 -19.946  0.00  0.00      PROA  
ATOM    344  CA  LEU P 419     -19.776 -29.095 -20.332  0.00  0.00      PROA  
ATOM    345  HA  LEU P 419     -20.608 -28.687 -20.887  0.00  0.00      PROA  
ATOM    346  CB  LEU P 419     -20.025 -28.614 -18.841  0.00  0.00      PROA  
ATOM    347  HB1 LEU P 419     -19.153 -28.891 -18.211  0.00  0.00      PROA  
ATOM    348  HB2 LEU P 419     -20.907 -29.217 -18.537  0.00  0.00      PROA  
ATOM    349  CG  LEU P 419     -20.259 -27.180 -18.487  0.00  0.00      PROA  
ATOM    350  HG  LEU P 419     -20.402 -26.604 -19.426  0.00  0.00      PROA  
ATOM    351  CD1 LEU P 419     -21.691 -27.073 -17.882  0.00  0.00      PROA  
ATOM    352 HD11 LEU P 419     -22.394 -27.388 -18.682  0.00  0.00      PROA  
ATOM    353 HD12 LEU P 419     -21.963 -26.031 -17.607  0.00  0.00      PROA  
ATOM    354 HD13 LEU P 419     -21.725 -27.744 -16.997  0.00  0.00      PROA  
ATOM    355  CD2 LEU P 419     -19.149 -26.552 -17.616  0.00  0.00      PROA  
ATOM    356 HD21 LEU P 419     -19.492 -25.496 -17.633  0.00  0.00      PROA  
ATOM    357 HD22 LEU P 419     -18.153 -26.591 -18.107  0.00  0.00      PROA  
ATOM    358 HD23 LEU P 419     -19.138 -26.862 -16.549  0.00  0.00      PROA  
ATOM    359  C   LEU P 419     -18.488 -28.473 -20.825  0.00  0.00      PROA  
ATOM    360  O   LEU P 419     -17.415 -28.948 -20.431  0.00  0.00      PROA  
ATOM    361  N   SER P 420     -18.612 -27.345 -21.606  0.00  0.00      PROA  
ATOM    362  HN  SER P 420     -19.513 -27.033 -21.895  0.00  0.00      PROA  
ATOM    363  CA  SER P 420     -17.455 -26.664 -22.146  0.00  0.00      PROA  
ATOM    364  HA  SER P 420     -16.916 -27.442 -22.667  0.00  0.00      PROA  
ATOM    365  CB  SER P 420     -17.777 -25.564 -23.198  0.00  0.00      PROA  
ATOM    366  HB1 SER P 420     -18.637 -25.014 -22.758  0.00  0.00      PROA  
ATOM    367  HB2 SER P 420     -18.143 -26.161 -24.061  0.00  0.00      PROA  
ATOM    368  OG  SER P 420     -16.679 -24.677 -23.535  0.00  0.00      PROA  
ATOM    369  HG1 SER P 420     -16.966 -24.162 -24.293  0.00  0.00      PROA  
ATOM    370  C   SER P 420     -16.507 -26.085 -21.104  0.00  0.00      PROA  
ATOM    371  O   SER P 420     -16.911 -25.691 -19.964  0.00  0.00      PROA  
ATOM    372  N   PRO P 421     -15.220 -26.006 -21.325  0.00  0.00      PROA  
ATOM    373  CD  PRO P 421     -14.532 -26.562 -22.530  0.00  0.00      PROA  
ATOM    374  HD1 PRO P 421     -14.811 -26.069 -23.485  0.00  0.00      PROA  
ATOM    375  HD2 PRO P 421     -14.875 -27.618 -22.559  0.00  0.00      PROA  
ATOM    376  CA  PRO P 421     -14.343 -25.427 -20.354  0.00  0.00      PROA  
ATOM    377  HA  PRO P 421     -14.554 -25.865 -19.389  0.00  0.00      PROA  
ATOM    378  CB  PRO P 421     -12.894 -25.704 -20.862  0.00  0.00      PROA  
ATOM    379  HB1 PRO P 421     -12.371 -26.366 -20.140  0.00  0.00      PROA  
ATOM    380  HB2 PRO P 421     -12.261 -24.791 -20.862  0.00  0.00      PROA  
ATOM    381  CG  PRO P 421     -13.040 -26.347 -22.278  0.00  0.00      PROA  
ATOM    382  HG1 PRO P 421     -12.519 -25.677 -22.994  0.00  0.00      PROA  
ATOM    383  HG2 PRO P 421     -12.515 -27.318 -22.160  0.00  0.00      PROA  
ATOM    384  C   PRO P 421     -14.498 -23.955 -20.240  0.00  0.00      PROA  
ATOM    385  O   PRO P 421     -14.254 -23.346 -19.236  0.00  0.00      PROA  
ATOM    386  N   GLN P 422     -14.980 -23.255 -21.288  0.00  0.00      PROA  
ATOM    387  HN  GLN P 422     -15.231 -23.686 -22.151  0.00  0.00      PROA  
ATOM    388  CA  GLN P 422     -15.377 -21.890 -21.177  0.00  0.00      PROA  
ATOM    389  HA  GLN P 422     -14.513 -21.400 -20.753  0.00  0.00      PROA  
ATOM    390  CB  GLN P 422     -15.833 -21.378 -22.575  0.00  0.00      PROA  
ATOM    391  HB1 GLN P 422     -16.529 -20.515 -22.655  0.00  0.00      PROA  
ATOM    392  HB2 GLN P 422     -16.492 -22.205 -22.916  0.00  0.00      PROA  
ATOM    393  CG  GLN P 422     -14.584 -21.136 -23.494  0.00  0.00      PROA  
ATOM    394  HG1 GLN P 422     -13.952 -20.364 -23.005  0.00  0.00      PROA  
ATOM    395  HG2 GLN P 422     -14.895 -20.805 -24.508  0.00  0.00      PROA  
ATOM    396  CD  GLN P 422     -13.642 -22.380 -23.775  0.00  0.00      PROA  
ATOM    397  OE1 GLN P 422     -12.533 -22.373 -23.293  0.00  0.00      PROA  
ATOM    398  NE2 GLN P 422     -14.206 -23.432 -24.443  0.00  0.00      PROA  
ATOM    399 HE21 GLN P 422     -15.108 -23.384 -24.872  0.00  0.00      PROA  
ATOM    400 HE22 GLN P 422     -13.698 -24.293 -24.474  0.00  0.00      PROA  
ATOM    401  C   GLN P 422     -16.495 -21.626 -20.166  0.00  0.00      PROA  
ATOM    402  O   GLN P 422     -16.548 -20.583 -19.536  0.00  0.00      PROA  
ATOM    403  N   VAL P 423     -17.451 -22.559 -20.041  0.00  0.00      PROA  
ATOM    404  HN  VAL P 423     -17.419 -23.280 -20.729  0.00  0.00      PROA  
ATOM    405  CA  VAL P 423     -18.559 -22.582 -19.100  0.00  0.00      PROA  
ATOM    406  HA  VAL P 423     -19.003 -21.597 -19.093  0.00  0.00      PROA  
ATOM    407  CB  VAL P 423     -19.699 -23.487 -19.470  0.00  0.00      PROA  
ATOM    408  HB  VAL P 423     -19.297 -24.515 -19.594  0.00  0.00      PROA  
ATOM    409  CG1 VAL P 423     -20.779 -23.220 -18.426  0.00  0.00      PROA  
ATOM    410 HG11 VAL P 423     -20.832 -22.114 -18.332  0.00  0.00      PROA  
ATOM    411 HG12 VAL P 423     -20.563 -23.685 -17.441  0.00  0.00      PROA  
ATOM    412 HG13 VAL P 423     -21.729 -23.588 -18.869  0.00  0.00      PROA  
ATOM    413  CG2 VAL P 423     -20.259 -23.072 -20.848  0.00  0.00      PROA  
ATOM    414 HG21 VAL P 423     -21.237 -23.590 -20.944  0.00  0.00      PROA  
ATOM    415 HG22 VAL P 423     -19.606 -23.312 -21.714  0.00  0.00      PROA  
ATOM    416 HG23 VAL P 423     -20.477 -21.985 -20.772  0.00  0.00      PROA  
ATOM    417  C   VAL P 423     -18.004 -22.882 -17.653  0.00  0.00      PROA  
ATOM    418  O   VAL P 423     -18.406 -22.315 -16.682  0.00  0.00      PROA  
ATOM    419  N   LEU P 424     -17.091 -23.897 -17.671  0.00  0.00      PROA  
ATOM    420  HN  LEU P 424     -16.936 -24.358 -18.541  0.00  0.00      PROA  
ATOM    421  CA  LEU P 424     -16.335 -24.299 -16.481  0.00  0.00      PROA  
ATOM    422  HA  LEU P 424     -17.060 -24.505 -15.707  0.00  0.00      PROA  
ATOM    423  CB  LEU P 424     -15.540 -25.627 -16.737  0.00  0.00      PROA  
ATOM    424  HB1 LEU P 424     -14.676 -25.476 -17.420  0.00  0.00      PROA  
ATOM    425  HB2 LEU P 424     -16.221 -26.370 -17.207  0.00  0.00      PROA  
ATOM    426  CG  LEU P 424     -15.023 -26.344 -15.444  0.00  0.00      PROA  
ATOM    427  HG  LEU P 424     -14.519 -25.545 -14.861  0.00  0.00      PROA  
ATOM    428  CD1 LEU P 424     -16.188 -26.860 -14.563  0.00  0.00      PROA  
ATOM    429 HD11 LEU P 424     -15.742 -27.173 -13.595  0.00  0.00      PROA  
ATOM    430 HD12 LEU P 424     -16.688 -27.638 -15.178  0.00  0.00      PROA  
ATOM    431 HD13 LEU P 424     -16.952 -26.101 -14.288  0.00  0.00      PROA  
ATOM    432  CD2 LEU P 424     -14.030 -27.497 -15.745  0.00  0.00      PROA  
ATOM    433 HD21 LEU P 424     -13.665 -27.949 -14.799  0.00  0.00      PROA  
ATOM    434 HD22 LEU P 424     -13.120 -27.244 -16.330  0.00  0.00      PROA  
ATOM    435 HD23 LEU P 424     -14.527 -28.373 -16.214  0.00  0.00      PROA  
ATOM    436  C   LEU P 424     -15.481 -23.179 -15.818  0.00  0.00      PROA  
ATOM    437  O   LEU P 424     -15.372 -22.988 -14.617  0.00  0.00      PROA  
ATOM    438  N   SER P 425     -14.769 -22.359 -16.650  0.00  0.00      PROA  
ATOM    439  HN  SER P 425     -14.749 -22.620 -17.611  0.00  0.00      PROA  
ATOM    440  CA  SER P 425     -14.154 -21.070 -16.309  0.00  0.00      PROA  
ATOM    441  HA  SER P 425     -13.497 -21.191 -15.460  0.00  0.00      PROA  
ATOM    442  CB  SER P 425     -13.521 -20.394 -17.542  0.00  0.00      PROA  
ATOM    443  HB1 SER P 425     -14.261 -20.159 -18.337  0.00  0.00      PROA  
ATOM    444  HB2 SER P 425     -12.708 -21.041 -17.935  0.00  0.00      PROA  
ATOM    445  OG  SER P 425     -13.146 -19.048 -17.170  0.00  0.00      PROA  
ATOM    446  HG1 SER P 425     -12.284 -19.012 -16.748  0.00  0.00      PROA  
ATOM    447  C   SER P 425     -15.241 -20.155 -15.753  0.00  0.00      PROA  
ATOM    448  O   SER P 425     -15.103 -19.668 -14.664  0.00  0.00      PROA  
ATOM    449  N   ALA P 426     -16.360 -19.946 -16.504  0.00  0.00      PROA  
ATOM    450  HN  ALA P 426     -16.426 -20.405 -17.387  0.00  0.00      PROA  
ATOM    451  CA  ALA P 426     -17.377 -18.935 -16.235  0.00  0.00      PROA  
ATOM    452  HA  ALA P 426     -16.952 -17.949 -16.351  0.00  0.00      PROA  
ATOM    453  CB  ALA P 426     -18.567 -19.101 -17.259  0.00  0.00      PROA  
ATOM    454  HB1 ALA P 426     -18.963 -20.125 -17.434  0.00  0.00      PROA  
ATOM    455  HB2 ALA P 426     -18.152 -18.763 -18.232  0.00  0.00      PROA  
ATOM    456  HB3 ALA P 426     -19.307 -18.353 -16.902  0.00  0.00      PROA  
ATOM    457  C   ALA P 426     -18.025 -19.061 -14.761  0.00  0.00      PROA  
ATOM    458  O   ALA P 426     -18.250 -18.027 -14.130  0.00  0.00      PROA  
ATOM    459  N   ILE P 427     -18.302 -20.244 -14.308  0.00  0.00      PROA  
ATOM    460  HN  ILE P 427     -17.970 -20.961 -14.916  0.00  0.00      PROA  
ATOM    461  CA  ILE P 427     -19.075 -20.534 -13.097  0.00  0.00      PROA  
ATOM    462  HA  ILE P 427     -19.944 -19.897 -13.166  0.00  0.00      PROA  
ATOM    463  CB  ILE P 427     -19.577 -21.947 -12.959  0.00  0.00      PROA  
ATOM    464  HB  ILE P 427     -19.979 -22.051 -11.929  0.00  0.00      PROA  
ATOM    465  CG2 ILE P 427     -20.666 -22.169 -13.953  0.00  0.00      PROA  
ATOM    466 HG21 ILE P 427     -21.497 -21.434 -14.011  0.00  0.00      PROA  
ATOM    467 HG22 ILE P 427     -21.079 -23.189 -13.800  0.00  0.00      PROA  
ATOM    468 HG23 ILE P 427     -20.283 -22.425 -14.964  0.00  0.00      PROA  
ATOM    469  CG1 ILE P 427     -18.476 -23.042 -13.078  0.00  0.00      PROA  
ATOM    470 HG11 ILE P 427     -17.664 -22.595 -13.691  0.00  0.00      PROA  
ATOM    471 HG12 ILE P 427     -18.709 -23.917 -13.722  0.00  0.00      PROA  
ATOM    472  CD  ILE P 427     -17.803 -23.472 -11.824  0.00  0.00      PROA  
ATOM    473  HD1 ILE P 427     -18.252 -24.414 -11.442  0.00  0.00      PROA  
ATOM    474  HD2 ILE P 427     -17.806 -22.704 -11.021  0.00  0.00      PROA  
ATOM    475  HD3 ILE P 427     -16.793 -23.922 -11.926  0.00  0.00      PROA  
ATOM    476  C   ILE P 427     -18.387 -19.985 -11.856  0.00  0.00      PROA  
ATOM    477  O   ILE P 427     -19.147 -19.672 -10.918  0.00  0.00      PROA  
ATOM    478  N   ILE P 428     -17.023 -20.039 -11.738  0.00  0.00      PROA  
ATOM    479  HN  ILE P 428     -16.486 -20.541 -12.411  0.00  0.00      PROA  
ATOM    480  CA  ILE P 428     -16.256 -19.631 -10.543  0.00  0.00      PROA  
ATOM    481  HA  ILE P 428     -16.559 -20.157  -9.649  0.00  0.00      PROA  
ATOM    482  CB  ILE P 428     -14.777 -19.942 -10.816  0.00  0.00      PROA  
ATOM    483  HB  ILE P 428     -14.390 -19.357 -11.677  0.00  0.00      PROA  
ATOM    484  CG2 ILE P 428     -13.941 -19.478  -9.552  0.00  0.00      PROA  
ATOM    485 HG21 ILE P 428     -14.267 -20.086  -8.681  0.00  0.00      PROA  
ATOM    486 HG22 ILE P 428     -14.082 -18.437  -9.191  0.00  0.00      PROA  
ATOM    487 HG23 ILE P 428     -12.868 -19.683  -9.754  0.00  0.00      PROA  
ATOM    488  CG1 ILE P 428     -14.519 -21.462 -11.130  0.00  0.00      PROA  
ATOM    489 HG11 ILE P 428     -13.429 -21.592 -11.304  0.00  0.00      PROA  
ATOM    490 HG12 ILE P 428     -15.023 -21.794 -12.063  0.00  0.00      PROA  
ATOM    491  CD  ILE P 428     -14.977 -22.453 -10.012  0.00  0.00      PROA  
ATOM    492  HD1 ILE P 428     -14.284 -22.464  -9.144  0.00  0.00      PROA  
ATOM    493  HD2 ILE P 428     -15.181 -23.476 -10.393  0.00  0.00      PROA  
ATOM    494  HD3 ILE P 428     -15.936 -22.084  -9.588  0.00  0.00      PROA  
ATOM    495  C   ILE P 428     -16.513 -18.216 -10.221  0.00  0.00      PROA  
ATOM    496  O   ILE P 428     -16.804 -17.803  -9.081  0.00  0.00      PROA  
ATOM    497  N   PHE P 429     -16.511 -17.398 -11.304  0.00  0.00      PROA  
ATOM    498  HN  PHE P 429     -16.438 -17.831 -12.199  0.00  0.00      PROA  
ATOM    499  CA  PHE P 429     -16.659 -15.930 -11.275  0.00  0.00      PROA  
ATOM    500  HA  PHE P 429     -15.979 -15.477 -10.568  0.00  0.00      PROA  
ATOM    501  CB  PHE P 429     -16.308 -15.137 -12.663  0.00  0.00      PROA  
ATOM    502  HB1 PHE P 429     -16.567 -14.063 -12.550  0.00  0.00      PROA  
ATOM    503  HB2 PHE P 429     -16.949 -15.524 -13.484  0.00  0.00      PROA  
ATOM    504  CG  PHE P 429     -14.921 -15.225 -13.180  0.00  0.00      PROA  
ATOM    505  CD1 PHE P 429     -14.047 -14.165 -13.200  0.00  0.00      PROA  
ATOM    506  HD1 PHE P 429     -14.400 -13.257 -12.733  0.00  0.00      PROA  
ATOM    507  CE1 PHE P 429     -12.762 -14.275 -13.747  0.00  0.00      PROA  
ATOM    508  HE1 PHE P 429     -12.206 -13.349 -13.731  0.00  0.00      PROA  
ATOM    509  CZ  PHE P 429     -12.319 -15.454 -14.407  0.00  0.00      PROA  
ATOM    510  HZ  PHE P 429     -11.332 -15.589 -14.822  0.00  0.00      PROA  
ATOM    511  CD2 PHE P 429     -14.442 -16.433 -13.836  0.00  0.00      PROA  
ATOM    512  HD2 PHE P 429     -15.129 -17.265 -13.859  0.00  0.00      PROA  
ATOM    513  CE2 PHE P 429     -13.147 -16.589 -14.357  0.00  0.00      PROA  
ATOM    514  HE2 PHE P 429     -12.819 -17.496 -14.843  0.00  0.00      PROA  
ATOM    515  C   PHE P 429     -18.074 -15.517 -10.803  0.00  0.00      PROA  
ATOM    516  O   PHE P 429     -18.244 -14.673  -9.955  0.00  0.00      PROA  
ATOM    517  N   ILE P 430     -19.130 -16.215 -11.290  0.00  0.00      PROA  
ATOM    518  HN  ILE P 430     -18.954 -16.696 -12.145  0.00  0.00      PROA  
ATOM    519  CA  ILE P 430     -20.485 -16.232 -10.625  0.00  0.00      PROA  
ATOM    520  HA  ILE P 430     -20.879 -15.228 -10.564  0.00  0.00      PROA  
ATOM    521  CB  ILE P 430     -21.505 -16.992 -11.508  0.00  0.00      PROA  
ATOM    522  HB  ILE P 430     -21.224 -18.053 -11.682  0.00  0.00      PROA  
ATOM    523  CG2 ILE P 430     -22.927 -16.893 -10.897  0.00  0.00      PROA  
ATOM    524 HG21 ILE P 430     -22.910 -17.338  -9.879  0.00  0.00      PROA  
ATOM    525 HG22 ILE P 430     -23.706 -17.360 -11.536  0.00  0.00      PROA  
ATOM    526 HG23 ILE P 430     -23.147 -15.812 -10.772  0.00  0.00      PROA  
ATOM    527  CG1 ILE P 430     -21.537 -16.523 -13.021  0.00  0.00      PROA  
ATOM    528 HG11 ILE P 430     -22.226 -17.274 -13.463  0.00  0.00      PROA  
ATOM    529 HG12 ILE P 430     -20.553 -16.770 -13.474  0.00  0.00      PROA  
ATOM    530  CD  ILE P 430     -22.000 -15.093 -13.266  0.00  0.00      PROA  
ATOM    531  HD1 ILE P 430     -22.324 -14.911 -14.313  0.00  0.00      PROA  
ATOM    532  HD2 ILE P 430     -21.307 -14.267 -13.001  0.00  0.00      PROA  
ATOM    533  HD3 ILE P 430     -22.935 -14.939 -12.687  0.00  0.00      PROA  
ATOM    534  C   ILE P 430     -20.565 -16.708  -9.205  0.00  0.00      PROA  
ATOM    535  O   ILE P 430     -21.290 -16.170  -8.384  0.00  0.00      PROA  
ATOM    536  N   TYR P 431     -19.941 -17.802  -8.907  0.00  0.00      PROA  
ATOM    537  HN  TYR P 431     -19.258 -18.138  -9.551  0.00  0.00      PROA  
ATOM    538  CA  TYR P 431     -20.024 -18.308  -7.508  0.00  0.00      PROA  
ATOM    539  HA  TYR P 431     -21.031 -18.627  -7.283  0.00  0.00      PROA  
ATOM    540  CB  TYR P 431     -19.176 -19.615  -7.419  0.00  0.00      PROA  
ATOM    541  HB1 TYR P 431     -18.226 -19.468  -7.977  0.00  0.00      PROA  
ATOM    542  HB2 TYR P 431     -19.587 -20.402  -8.087  0.00  0.00      PROA  
ATOM    543  CG  TYR P 431     -18.914 -20.222  -6.103  0.00  0.00      PROA  
ATOM    544  CD1 TYR P 431     -17.606 -19.954  -5.588  0.00  0.00      PROA  
ATOM    545  HD1 TYR P 431     -17.001 -19.270  -6.165  0.00  0.00      PROA  
ATOM    546  CE1 TYR P 431     -17.140 -20.519  -4.374  0.00  0.00      PROA  
ATOM    547  HE1 TYR P 431     -16.182 -20.334  -3.911  0.00  0.00      PROA  
ATOM    548  CZ  TYR P 431     -18.035 -21.356  -3.689  0.00  0.00      PROA  
ATOM    549  OH  TYR P 431     -17.586 -22.018  -2.518  0.00  0.00      PROA  
ATOM    550  HH  TYR P 431     -16.701 -21.661  -2.410  0.00  0.00      PROA  
ATOM    551  CD2 TYR P 431     -19.725 -21.085  -5.348  0.00  0.00      PROA  
ATOM    552  HD2 TYR P 431     -20.610 -21.418  -5.869  0.00  0.00      PROA  
ATOM    553  CE2 TYR P 431     -19.284 -21.582  -4.155  0.00  0.00      PROA  
ATOM    554  HE2 TYR P 431     -19.913 -22.250  -3.585  0.00  0.00      PROA  
ATOM    555  C   TYR P 431     -19.499 -17.268  -6.446  0.00  0.00      PROA  
ATOM    556  O   TYR P 431     -20.127 -17.071  -5.425  0.00  0.00      PROA  
ATOM    557  N   PHE P 432     -18.356 -16.694  -6.707  0.00  0.00      PROA  
ATOM    558  HN  PHE P 432     -17.778 -16.869  -7.500  0.00  0.00      PROA  
ATOM    559  CA  PHE P 432     -17.838 -15.540  -5.923  0.00  0.00      PROA  
ATOM    560  HA  PHE P 432     -17.873 -15.789  -4.873  0.00  0.00      PROA  
ATOM    561  CB  PHE P 432     -16.387 -15.059  -6.307  0.00  0.00      PROA  
ATOM    562  HB1 PHE P 432     -16.156 -14.166  -5.689  0.00  0.00      PROA  
ATOM    563  HB2 PHE P 432     -16.287 -14.871  -7.397  0.00  0.00      PROA  
ATOM    564  CG  PHE P 432     -15.305 -15.988  -5.836  0.00  0.00      PROA  
ATOM    565  CD1 PHE P 432     -15.163 -16.364  -4.556  0.00  0.00      PROA  
ATOM    566  HD1 PHE P 432     -15.990 -16.035  -3.945  0.00  0.00      PROA  
ATOM    567  CE1 PHE P 432     -14.138 -17.335  -4.177  0.00  0.00      PROA  
ATOM    568  HE1 PHE P 432     -14.071 -17.756  -3.184  0.00  0.00      PROA  
ATOM    569  CZ  PHE P 432     -13.142 -17.629  -5.086  0.00  0.00      PROA  
ATOM    570  HZ  PHE P 432     -12.278 -18.215  -4.807  0.00  0.00      PROA  
ATOM    571  CD2 PHE P 432     -14.348 -16.444  -6.818  0.00  0.00      PROA  
ATOM    572  HD2 PHE P 432     -14.396 -16.148  -7.856  0.00  0.00      PROA  
ATOM    573  CE2 PHE P 432     -13.258 -17.107  -6.392  0.00  0.00      PROA  
ATOM    574  HE2 PHE P 432     -12.422 -17.203  -7.069  0.00  0.00      PROA  
ATOM    575  C   PHE P 432     -18.683 -14.318  -6.073  0.00  0.00      PROA  
ATOM    576  O   PHE P 432     -18.928 -13.641  -5.040  0.00  0.00      PROA  
ATOM    577  N   ALA P 433     -19.284 -13.916  -7.261  0.00  0.00      PROA  
ATOM    578  HN  ALA P 433     -18.863 -14.268  -8.094  0.00  0.00      PROA  
ATOM    579  CA  ALA P 433     -20.138 -12.685  -7.285  0.00  0.00      PROA  
ATOM    580  HA  ALA P 433     -19.501 -11.853  -7.025  0.00  0.00      PROA  
ATOM    581  CB  ALA P 433     -20.556 -12.518  -8.727  0.00  0.00      PROA  
ATOM    582  HB1 ALA P 433     -19.660 -12.136  -9.263  0.00  0.00      PROA  
ATOM    583  HB2 ALA P 433     -21.306 -11.698  -8.749  0.00  0.00      PROA  
ATOM    584  HB3 ALA P 433     -20.947 -13.488  -9.102  0.00  0.00      PROA  
ATOM    585  C   ALA P 433     -21.381 -12.852  -6.365  0.00  0.00      PROA  
ATOM    586  O   ALA P 433     -21.698 -11.894  -5.641  0.00  0.00      PROA  
ATOM    587  N   ALA P 434     -22.005 -13.996  -6.401  0.00  0.00      PROA  
ATOM    588  HN  ALA P 434     -21.739 -14.703  -7.051  0.00  0.00      PROA  
ATOM    589  CA  ALA P 434     -23.165 -14.231  -5.603  0.00  0.00      PROA  
ATOM    590  HA  ALA P 434     -23.860 -13.448  -5.867  0.00  0.00      PROA  
ATOM    591  CB  ALA P 434     -23.713 -15.645  -5.933  0.00  0.00      PROA  
ATOM    592  HB1 ALA P 434     -23.117 -16.440  -5.438  0.00  0.00      PROA  
ATOM    593  HB2 ALA P 434     -23.665 -15.699  -7.042  0.00  0.00      PROA  
ATOM    594  HB3 ALA P 434     -24.778 -15.715  -5.623  0.00  0.00      PROA  
ATOM    595  C   ALA P 434     -22.906 -14.205  -4.122  0.00  0.00      PROA  
ATOM    596  O   ALA P 434     -23.733 -13.609  -3.436  0.00  0.00      PROA  
ATOM    597  N   LEU P 435     -21.770 -14.661  -3.546  0.00  0.00      PROA  
ATOM    598  HN  LEU P 435     -21.018 -14.988  -4.114  0.00  0.00      PROA  
ATOM    599  CA  LEU P 435     -21.530 -14.755  -2.082  0.00  0.00      PROA  
ATOM    600  HA  LEU P 435     -22.443 -14.901  -1.524  0.00  0.00      PROA  
ATOM    601  CB  LEU P 435     -20.691 -15.932  -1.600  0.00  0.00      PROA  
ATOM    602  HB1 LEU P 435     -20.429 -15.932  -0.520  0.00  0.00      PROA  
ATOM    603  HB2 LEU P 435     -19.702 -15.831  -2.096  0.00  0.00      PROA  
ATOM    604  CG  LEU P 435     -21.367 -17.280  -2.045  0.00  0.00      PROA  
ATOM    605  HG  LEU P 435     -21.901 -17.248  -3.018  0.00  0.00      PROA  
ATOM    606  CD1 LEU P 435     -20.363 -18.431  -2.306  0.00  0.00      PROA  
ATOM    607 HD11 LEU P 435     -19.654 -18.066  -3.080  0.00  0.00      PROA  
ATOM    608 HD12 LEU P 435     -20.914 -19.308  -2.710  0.00  0.00      PROA  
ATOM    609 HD13 LEU P 435     -19.780 -18.578  -1.371  0.00  0.00      PROA  
ATOM    610  CD2 LEU P 435     -22.381 -17.637  -0.896  0.00  0.00      PROA  
ATOM    611 HD21 LEU P 435     -22.070 -17.447   0.154  0.00  0.00      PROA  
ATOM    612 HD22 LEU P 435     -22.557 -18.733  -0.835  0.00  0.00      PROA  
ATOM    613 HD23 LEU P 435     -23.330 -17.063  -0.953  0.00  0.00      PROA  
ATOM    614  C   LEU P 435     -20.921 -13.451  -1.483  0.00  0.00      PROA  
ATOM    615  O   LEU P 435     -21.251 -13.191  -0.314  0.00  0.00      PROA  
ATOM    616  N   THR P 436     -20.100 -12.750  -2.307  0.00  0.00      PROA  
ATOM    617  HN  THR P 436     -20.019 -12.990  -3.272  0.00  0.00      PROA  
ATOM    618  CA  THR P 436     -19.412 -11.635  -1.759  0.00  0.00      PROA  
ATOM    619  HA  THR P 436     -18.616 -11.964  -1.107  0.00  0.00      PROA  
ATOM    620  CB  THR P 436     -18.472 -10.971  -2.792  0.00  0.00      PROA  
ATOM    621  HB  THR P 436     -19.064 -10.685  -3.687  0.00  0.00      PROA  
ATOM    622  OG1 THR P 436     -17.512 -11.933  -3.160  0.00  0.00      PROA  
ATOM    623  HG1 THR P 436     -18.084 -12.672  -3.379  0.00  0.00      PROA  
ATOM    624  CG2 THR P 436     -17.764  -9.768  -2.206  0.00  0.00      PROA  
ATOM    625 HG21 THR P 436     -16.965  -9.406  -2.888  0.00  0.00      PROA  
ATOM    626 HG22 THR P 436     -17.216 -10.067  -1.287  0.00  0.00      PROA  
ATOM    627 HG23 THR P 436     -18.457  -8.934  -1.965  0.00  0.00      PROA  
ATOM    628  C   THR P 436     -20.196 -10.604  -0.917  0.00  0.00      PROA  
ATOM    629  O   THR P 436     -19.824 -10.453   0.254  0.00  0.00      PROA  
ATOM    630  N   PRO P 437     -21.196  -9.810  -1.352  0.00  0.00      PROA  
ATOM    631  CD  PRO P 437     -21.796  -9.828  -2.704  0.00  0.00      PROA  
ATOM    632  HD1 PRO P 437     -22.171 -10.820  -3.032  0.00  0.00      PROA  
ATOM    633  HD2 PRO P 437     -20.902  -9.489  -3.270  0.00  0.00      PROA  
ATOM    634  CA  PRO P 437     -21.911  -8.896  -0.433  0.00  0.00      PROA  
ATOM    635  HA  PRO P 437     -21.147  -8.307   0.051  0.00  0.00      PROA  
ATOM    636  CB  PRO P 437     -22.789  -8.045  -1.389  0.00  0.00      PROA  
ATOM    637  HB1 PRO P 437     -22.407  -7.019  -1.583  0.00  0.00      PROA  
ATOM    638  HB2 PRO P 437     -23.776  -7.908  -0.899  0.00  0.00      PROA  
ATOM    639  CG  PRO P 437     -22.958  -8.885  -2.655  0.00  0.00      PROA  
ATOM    640  HG1 PRO P 437     -23.927  -9.406  -2.497  0.00  0.00      PROA  
ATOM    641  HG2 PRO P 437     -23.098  -8.298  -3.588  0.00  0.00      PROA  
ATOM    642  C   PRO P 437     -22.625  -9.637   0.650  0.00  0.00      PROA  
ATOM    643  O   PRO P 437     -22.753  -9.130   1.726  0.00  0.00      PROA  
ATOM    644  N   ALA P 438     -23.227 -10.860   0.453  0.00  0.00      PROA  
ATOM    645  HN  ALA P 438     -23.087 -11.329  -0.415  0.00  0.00      PROA  
ATOM    646  CA  ALA P 438     -23.985 -11.489   1.467  0.00  0.00      PROA  
ATOM    647  HA  ALA P 438     -24.684 -10.818   1.945  0.00  0.00      PROA  
ATOM    648  CB  ALA P 438     -24.787 -12.642   0.818  0.00  0.00      PROA  
ATOM    649  HB1 ALA P 438     -24.160 -13.331   0.214  0.00  0.00      PROA  
ATOM    650  HB2 ALA P 438     -25.405 -12.117   0.059  0.00  0.00      PROA  
ATOM    651  HB3 ALA P 438     -25.518 -13.180   1.459  0.00  0.00      PROA  
ATOM    652  C   ALA P 438     -23.122 -11.926   2.652  0.00  0.00      PROA  
ATOM    653  O   ALA P 438     -23.546 -11.679   3.799  0.00  0.00      PROA  
ATOM    654  N   ILE P 439     -21.905 -12.477   2.503  0.00  0.00      PROA  
ATOM    655  HN  ILE P 439     -21.604 -12.909   1.656  0.00  0.00      PROA  
ATOM    656  CA  ILE P 439     -21.003 -12.405   3.729  0.00  0.00      PROA  
ATOM    657  HA  ILE P 439     -21.551 -12.953   4.481  0.00  0.00      PROA  
ATOM    658  CB  ILE P 439     -19.744 -13.171   3.439  0.00  0.00      PROA  
ATOM    659  HB  ILE P 439     -19.264 -12.483   2.711  0.00  0.00      PROA  
ATOM    660  CG2 ILE P 439     -18.919 -13.311   4.759  0.00  0.00      PROA  
ATOM    661 HG21 ILE P 439     -18.697 -12.337   5.246  0.00  0.00      PROA  
ATOM    662 HG22 ILE P 439     -17.904 -13.666   4.480  0.00  0.00      PROA  
ATOM    663 HG23 ILE P 439     -19.367 -13.936   5.561  0.00  0.00      PROA  
ATOM    664  CG1 ILE P 439     -19.854 -14.488   2.745  0.00  0.00      PROA  
ATOM    665 HG11 ILE P 439     -18.785 -14.771   2.637  0.00  0.00      PROA  
ATOM    666 HG12 ILE P 439     -20.264 -14.231   1.745  0.00  0.00      PROA  
ATOM    667  CD  ILE P 439     -20.613 -15.580   3.467  0.00  0.00      PROA  
ATOM    668  HD1 ILE P 439     -21.637 -15.309   3.804  0.00  0.00      PROA  
ATOM    669  HD2 ILE P 439     -19.981 -15.844   4.341  0.00  0.00      PROA  
ATOM    670  HD3 ILE P 439     -20.708 -16.447   2.780  0.00  0.00      PROA  
ATOM    671  C   ILE P 439     -20.679 -11.101   4.309  0.00  0.00      PROA  
ATOM    672  O   ILE P 439     -20.855 -10.844   5.509  0.00  0.00      PROA  
ATOM    673  N   THR P 440     -20.187 -10.213   3.463  0.00  0.00      PROA  
ATOM    674  HN  THR P 440     -20.148 -10.348   2.476  0.00  0.00      PROA  
ATOM    675  CA  THR P 440     -19.586  -8.955   3.931  0.00  0.00      PROA  
ATOM    676  HA  THR P 440     -18.714  -9.139   4.540  0.00  0.00      PROA  
ATOM    677  CB  THR P 440     -19.051  -8.157   2.737  0.00  0.00      PROA  
ATOM    678  HB  THR P 440     -19.798  -7.822   1.985  0.00  0.00      PROA  
ATOM    679  OG1 THR P 440     -18.216  -9.011   1.947  0.00  0.00      PROA  
ATOM    680  HG1 THR P 440     -18.770  -9.649   1.492  0.00  0.00      PROA  
ATOM    681  CG2 THR P 440     -18.334  -6.880   3.230  0.00  0.00      PROA  
ATOM    682 HG21 THR P 440     -19.018  -6.286   3.873  0.00  0.00      PROA  
ATOM    683 HG22 THR P 440     -17.918  -6.248   2.416  0.00  0.00      PROA  
ATOM    684 HG23 THR P 440     -17.502  -7.365   3.784  0.00  0.00      PROA  
ATOM    685  C   THR P 440     -20.472  -8.069   4.701  0.00  0.00      PROA  
ATOM    686  O   THR P 440     -20.216  -7.672   5.835  0.00  0.00      PROA  
ATOM    687  N   PHE P 441     -21.681  -7.783   4.137  0.00  0.00      PROA  
ATOM    688  HN  PHE P 441     -21.985  -8.167   3.268  0.00  0.00      PROA  
ATOM    689  CA  PHE P 441     -22.729  -6.902   4.600  0.00  0.00      PROA  
ATOM    690  HA  PHE P 441     -22.287  -5.980   4.948  0.00  0.00      PROA  
ATOM    691  CB  PHE P 441     -23.665  -6.513   3.421  0.00  0.00      PROA  
ATOM    692  HB1 PHE P 441     -24.524  -5.892   3.752  0.00  0.00      PROA  
ATOM    693  HB2 PHE P 441     -24.011  -7.492   3.027  0.00  0.00      PROA  
ATOM    694  CG  PHE P 441     -23.001  -5.760   2.220  0.00  0.00      PROA  
ATOM    695  CD1 PHE P 441     -23.901  -5.628   1.133  0.00  0.00      PROA  
ATOM    696  HD1 PHE P 441     -24.883  -6.076   1.163  0.00  0.00      PROA  
ATOM    697  CE1 PHE P 441     -23.489  -4.883   0.023  0.00  0.00      PROA  
ATOM    698  HE1 PHE P 441     -24.173  -4.782  -0.807  0.00  0.00      PROA  
ATOM    699  CZ  PHE P 441     -22.269  -4.300  -0.029  0.00  0.00      PROA  
ATOM    700  HZ  PHE P 441     -22.039  -3.750  -0.930  0.00  0.00      PROA  
ATOM    701  CD2 PHE P 441     -21.712  -5.219   2.146  0.00  0.00      PROA  
ATOM    702  HD2 PHE P 441     -20.983  -5.352   2.932  0.00  0.00      PROA  
ATOM    703  CE2 PHE P 441     -21.337  -4.423   1.027  0.00  0.00      PROA  
ATOM    704  HE2 PHE P 441     -20.381  -3.921   1.006  0.00  0.00      PROA  
ATOM    705  C   PHE P 441     -23.506  -7.517   5.694  0.00  0.00      PROA  
ATOM    706  O   PHE P 441     -24.266  -6.998   6.510  0.00  0.00      PROA  
ATOM    707  N   GLY P 442     -23.330  -8.825   5.738  0.00  0.00      PROA  
ATOM    708  HN  GLY P 442     -22.638  -9.292   5.193  0.00  0.00      PROA  
ATOM    709  CA  GLY P 442     -24.068  -9.704   6.665  0.00  0.00      PROA  
ATOM    710  HA1 GLY P 442     -24.172 -10.685   6.226  0.00  0.00      PROA  
ATOM    711  HA2 GLY P 442     -25.001  -9.173   6.788  0.00  0.00      PROA  
ATOM    712  C   GLY P 442     -23.520  -9.888   8.036  0.00  0.00      PROA  
ATOM    713  O   GLY P 442     -24.219 -10.082   9.001  0.00  0.00      PROA  
ATOM    714  N   GLY P 443     -22.197  -9.664   8.110  0.00  0.00      PROA  
ATOM    715  HN  GLY P 443     -21.575  -9.503   7.348  0.00  0.00      PROA  
ATOM    716  CA  GLY P 443     -21.678  -9.454   9.417  0.00  0.00      PROA  
ATOM    717  HA1 GLY P 443     -20.630  -9.689   9.306  0.00  0.00      PROA  
ATOM    718  HA2 GLY P 443     -22.107 -10.105  10.164  0.00  0.00      PROA  
ATOM    719  C   GLY P 443     -21.772  -8.021   9.928  0.00  0.00      PROA  
ATOM    720  O   GLY P 443     -21.927  -7.791  11.125  0.00  0.00      PROA  
ATOM    721  N   LEU P 444     -21.722  -6.990   9.019  0.00  0.00      PROA  
ATOM    722  HN  LEU P 444     -21.293  -7.164   8.136  0.00  0.00      PROA  
ATOM    723  CA  LEU P 444     -22.030  -5.591   9.252  0.00  0.00      PROA  
ATOM    724  HA  LEU P 444     -21.330  -5.272  10.010  0.00  0.00      PROA  
ATOM    725  CB  LEU P 444     -21.881  -4.844   7.871  0.00  0.00      PROA  
ATOM    726  HB1 LEU P 444     -22.406  -3.879   8.039  0.00  0.00      PROA  
ATOM    727  HB2 LEU P 444     -22.445  -5.423   7.109  0.00  0.00      PROA  
ATOM    728  CG  LEU P 444     -20.457  -4.586   7.399  0.00  0.00      PROA  
ATOM    729  HG  LEU P 444     -19.994  -5.562   7.141  0.00  0.00      PROA  
ATOM    730  CD1 LEU P 444     -20.517  -3.696   6.184  0.00  0.00      PROA  
ATOM    731 HD11 LEU P 444     -21.526  -3.593   5.731  0.00  0.00      PROA  
ATOM    732 HD12 LEU P 444     -19.979  -4.148   5.324  0.00  0.00      PROA  
ATOM    733 HD13 LEU P 444     -20.185  -2.648   6.339  0.00  0.00      PROA  
ATOM    734  CD2 LEU P 444     -19.549  -3.887   8.432  0.00  0.00      PROA  
ATOM    735 HD21 LEU P 444     -19.574  -4.213   9.494  0.00  0.00      PROA  
ATOM    736 HD22 LEU P 444     -19.664  -2.782   8.431  0.00  0.00      PROA  
ATOM    737 HD23 LEU P 444     -18.529  -3.983   8.003  0.00  0.00      PROA  
ATOM    738  C   LEU P 444     -23.415  -5.451   9.812  0.00  0.00      PROA  
ATOM    739  O   LEU P 444     -23.601  -4.846  10.832  0.00  0.00      PROA  
ATOM    740  N   LEU P 445     -24.388  -6.100   9.152  0.00  0.00      PROA  
ATOM    741  HN  LEU P 445     -24.042  -6.579   8.349  0.00  0.00      PROA  
ATOM    742  CA  LEU P 445     -25.778  -6.353   9.561  0.00  0.00      PROA  
ATOM    743  HA  LEU P 445     -26.072  -5.319   9.662  0.00  0.00      PROA  
ATOM    744  CB  LEU P 445     -26.566  -7.033   8.476  0.00  0.00      PROA  
ATOM    745  HB1 LEU P 445     -26.152  -8.037   8.241  0.00  0.00      PROA  
ATOM    746  HB2 LEU P 445     -26.458  -6.386   7.579  0.00  0.00      PROA  
ATOM    747  CG  LEU P 445     -28.141  -7.168   8.751  0.00  0.00      PROA  
ATOM    748  HG  LEU P 445     -28.316  -7.774   9.665  0.00  0.00      PROA  
ATOM    749  CD1 LEU P 445     -28.774  -5.814   9.103  0.00  0.00      PROA  
ATOM    750 HD11 LEU P 445     -29.680  -6.024   9.711  0.00  0.00      PROA  
ATOM    751 HD12 LEU P 445     -29.120  -5.277   8.194  0.00  0.00      PROA  
ATOM    752 HD13 LEU P 445     -28.197  -5.098   9.727  0.00  0.00      PROA  
ATOM    753  CD2 LEU P 445     -28.899  -7.807   7.624  0.00  0.00      PROA  
ATOM    754 HD21 LEU P 445     -29.980  -7.549   7.620  0.00  0.00      PROA  
ATOM    755 HD22 LEU P 445     -28.734  -8.905   7.649  0.00  0.00      PROA  
ATOM    756 HD23 LEU P 445     -28.530  -7.377   6.668  0.00  0.00      PROA  
ATOM    757  C   LEU P 445     -25.891  -7.066  10.846  0.00  0.00      PROA  
ATOM    758  O   LEU P 445     -26.742  -6.786  11.679  0.00  0.00      PROA  
ATOM    759  N   GLY P 446     -24.911  -7.980  11.067  0.00  0.00      PROA  
ATOM    760  HN  GLY P 446     -24.289  -8.084  10.295  0.00  0.00      PROA  
ATOM    761  CA  GLY P 446     -24.593  -8.668  12.330  0.00  0.00      PROA  
ATOM    762  HA1 GLY P 446     -23.661  -9.208  12.256  0.00  0.00      PROA  
ATOM    763  HA2 GLY P 446     -25.380  -9.394  12.469  0.00  0.00      PROA  
ATOM    764  C   GLY P 446     -24.456  -7.732  13.559  0.00  0.00      PROA  
ATOM    765  O   GLY P 446     -25.116  -7.745  14.564  0.00  0.00      PROA  
ATOM    766  N   ASP P 447     -23.542  -6.765  13.451  0.00  0.00      PROA  
ATOM    767  HN  ASP P 447     -22.877  -7.033  12.758  0.00  0.00      PROA  
ATOM    768  CA  ASP P 447     -23.398  -5.631  14.408  0.00  0.00      PROA  
ATOM    769  HA  ASP P 447     -23.323  -6.129  15.363  0.00  0.00      PROA  
ATOM    770  CB  ASP P 447     -22.065  -4.819  14.085  0.00  0.00      PROA  
ATOM    771  HB1 ASP P 447     -22.280  -4.184  13.199  0.00  0.00      PROA  
ATOM    772  HB2 ASP P 447     -21.231  -5.540  13.946  0.00  0.00      PROA  
ATOM    773  CG  ASP P 447     -21.603  -4.038  15.283  0.00  0.00      PROA  
ATOM    774  OD1 ASP P 447     -21.797  -4.472  16.440  0.00  0.00      PROA  
ATOM    775  OD2 ASP P 447     -21.029  -2.907  15.106  0.00  0.00      PROA  
ATOM    776  C   ASP P 447     -24.551  -4.710  14.581  0.00  0.00      PROA  
ATOM    777  O   ASP P 447     -24.888  -4.468  15.737  0.00  0.00      PROA  
ATOM    778  N   LYS P 448     -25.235  -4.251  13.491  0.00  0.00      PROA  
ATOM    779  HN  LYS P 448     -24.856  -4.455  12.592  0.00  0.00      PROA  
ATOM    780  CA  LYS P 448     -26.379  -3.340  13.474  0.00  0.00      PROA  
ATOM    781  HA  LYS P 448     -26.105  -2.507  14.103  0.00  0.00      PROA  
ATOM    782  CB  LYS P 448     -26.710  -2.797  12.007  0.00  0.00      PROA  
ATOM    783  HB1 LYS P 448     -27.702  -2.296  12.011  0.00  0.00      PROA  
ATOM    784  HB2 LYS P 448     -26.749  -3.725  11.397  0.00  0.00      PROA  
ATOM    785  CG  LYS P 448     -25.555  -1.865  11.455  0.00  0.00      PROA  
ATOM    786  HG1 LYS P 448     -25.996  -1.432  10.532  0.00  0.00      PROA  
ATOM    787  HG2 LYS P 448     -24.702  -2.549  11.256  0.00  0.00      PROA  
ATOM    788  CD  LYS P 448     -25.265  -0.670  12.326  0.00  0.00      PROA  
ATOM    789  HD1 LYS P 448     -24.678  -0.975  13.219  0.00  0.00      PROA  
ATOM    790  HD2 LYS P 448     -26.254  -0.279  12.646  0.00  0.00      PROA  
ATOM    791  CE  LYS P 448     -24.478   0.446  11.583  0.00  0.00      PROA  
ATOM    792  HE1 LYS P 448     -23.548  -0.008  11.178  0.00  0.00      PROA  
ATOM    793  HE2 LYS P 448     -24.165   1.258  12.275  0.00  0.00      PROA  
ATOM    794  NZ  LYS P 448     -25.256   0.964  10.410  0.00  0.00      PROA  
ATOM    795  HZ1 LYS P 448     -26.275   1.146  10.512  0.00  0.00      PROA  
ATOM    796  HZ2 LYS P 448     -25.163   0.302   9.613  0.00  0.00      PROA  
ATOM    797  HZ3 LYS P 448     -24.724   1.787  10.063  0.00  0.00      PROA  
ATOM    798  C   LYS P 448     -27.618  -3.936  14.153  0.00  0.00      PROA  
ATOM    799  O   LYS P 448     -28.470  -3.149  14.732  0.00  0.00      PROA  
ATOM    800  N   THR P 449     -27.896  -5.240  14.039  0.00  0.00      PROA  
ATOM    801  HN  THR P 449     -27.297  -5.756  13.432  0.00  0.00      PROA  
ATOM    802  CA  THR P 449     -29.037  -5.953  14.620  0.00  0.00      PROA  
ATOM    803  HA  THR P 449     -29.913  -5.320  14.620  0.00  0.00      PROA  
ATOM    804  CB  THR P 449     -29.547  -6.998  13.596  0.00  0.00      PROA  
ATOM    805  HB  THR P 449     -30.374  -7.505  14.137  0.00  0.00      PROA  
ATOM    806  OG1 THR P 449     -28.646  -8.003  13.183  0.00  0.00      PROA  
ATOM    807  HG1 THR P 449     -27.948  -7.519  12.734  0.00  0.00      PROA  
ATOM    808  CG2 THR P 449     -30.126  -6.292  12.336  0.00  0.00      PROA  
ATOM    809 HG21 THR P 449     -31.054  -5.815  12.718  0.00  0.00      PROA  
ATOM    810 HG22 THR P 449     -30.292  -6.989  11.487  0.00  0.00      PROA  
ATOM    811 HG23 THR P 449     -29.458  -5.538  11.866  0.00  0.00      PROA  
ATOM    812  C   THR P 449     -28.682  -6.636  15.926  0.00  0.00      PROA  
ATOM    813  O   THR P 449     -29.605  -7.234  16.508  0.00  0.00      PROA  
ATOM    814  N   GLU P 450     -27.460  -6.561  16.474  0.00  0.00      PROA  
ATOM    815  HN  GLU P 450     -26.797  -6.041  15.942  0.00  0.00      PROA  
ATOM    816  CA  GLU P 450     -26.986  -7.228  17.641  0.00  0.00      PROA  
ATOM    817  HA  GLU P 450     -25.952  -6.918  17.674  0.00  0.00      PROA  
ATOM    818  CB  GLU P 450     -27.640  -6.615  18.908  0.00  0.00      PROA  
ATOM    819  HB1 GLU P 450     -27.124  -7.113  19.757  0.00  0.00      PROA  
ATOM    820  HB2 GLU P 450     -28.727  -6.844  18.896  0.00  0.00      PROA  
ATOM    821  CG  GLU P 450     -27.307  -5.105  19.041  0.00  0.00      PROA  
ATOM    822  HG1 GLU P 450     -27.656  -4.379  18.275  0.00  0.00      PROA  
ATOM    823  HG2 GLU P 450     -26.197  -5.131  19.064  0.00  0.00      PROA  
ATOM    824  CD  GLU P 450     -27.748  -4.514  20.336  0.00  0.00      PROA  
ATOM    825  OE1 GLU P 450     -26.946  -3.679  20.810  0.00  0.00      PROA  
ATOM    826  OE2 GLU P 450     -28.887  -4.739  20.905  0.00  0.00      PROA  
ATOM    827  C   GLU P 450     -26.827  -8.733  17.555  0.00  0.00      PROA  
ATOM    828  O   GLU P 450     -27.254  -9.409  18.434  0.00  0.00      PROA  
ATOM    829  N   ASN P 451     -26.373  -9.209  16.386  0.00  0.00      PROA  
ATOM    830  HN  ASN P 451     -26.081  -8.412  15.864  0.00  0.00      PROA  
ATOM    831  CA  ASN P 451     -25.930 -10.549  16.113  0.00  0.00      PROA  
ATOM    832  HA  ASN P 451     -25.263 -10.460  15.268  0.00  0.00      PROA  
ATOM    833  CB  ASN P 451     -24.994 -11.179  17.251  0.00  0.00      PROA  
ATOM    834  HB1 ASN P 451     -24.512 -12.057  16.770  0.00  0.00      PROA  
ATOM    835  HB2 ASN P 451     -25.594 -11.584  18.094  0.00  0.00      PROA  
ATOM    836  CG  ASN P 451     -24.039 -10.181  17.906  0.00  0.00      PROA  
ATOM    837  OD1 ASN P 451     -24.007  -9.840  19.071  0.00  0.00      PROA  
ATOM    838  ND2 ASN P 451     -23.053  -9.854  17.067  0.00  0.00      PROA  
ATOM    839 HD21 ASN P 451     -23.004 -10.278  16.163  0.00  0.00      PROA  
ATOM    840 HD22 ASN P 451     -22.440  -9.175  17.471  0.00  0.00      PROA  
ATOM    841  C   ASN P 451     -27.057 -11.489  15.828  0.00  0.00      PROA  
ATOM    842  O   ASN P 451     -27.024 -12.649  16.222  0.00  0.00      PROA  
ATOM    843  N   MET P 452     -28.173 -11.051  15.105  0.00  0.00      PROA  
ATOM    844  HN  MET P 452     -28.328 -10.072  14.995  0.00  0.00      PROA  
ATOM    845  CA  MET P 452     -29.329 -11.886  14.862  0.00  0.00      PROA  
ATOM    846  HA  MET P 452     -29.508 -12.633  15.621  0.00  0.00      PROA  
ATOM    847  CB  MET P 452     -30.633 -11.078  14.835  0.00  0.00      PROA  
ATOM    848  HB1 MET P 452     -31.476 -11.797  14.756  0.00  0.00      PROA  
ATOM    849  HB2 MET P 452     -30.601 -10.265  14.079  0.00  0.00      PROA  
ATOM    850  CG  MET P 452     -30.773 -10.353  16.212  0.00  0.00      PROA  
ATOM    851  HG1 MET P 452     -30.307  -9.345  16.199  0.00  0.00      PROA  
ATOM    852  HG2 MET P 452     -30.290 -10.988  16.985  0.00  0.00      PROA  
ATOM    853  SD  MET P 452     -32.492 -10.153  16.705  0.00  0.00      PROA  
ATOM    854  CE  MET P 452     -33.277  -9.413  15.276  0.00  0.00      PROA  
ATOM    855  HE1 MET P 452     -32.672  -9.640  14.372  0.00  0.00      PROA  
ATOM    856  HE2 MET P 452     -33.155  -8.310  15.331  0.00  0.00      PROA  
ATOM    857  HE3 MET P 452     -34.297  -9.802  15.070  0.00  0.00      PROA  
ATOM    858  C   MET P 452     -29.237 -12.577  13.540  0.00  0.00      PROA  
ATOM    859  O   MET P 452     -30.266 -12.947  12.944  0.00  0.00      PROA  
ATOM    860  N   ILE P 453     -28.055 -12.777  12.938  0.00  0.00      PROA  
ATOM    861  HN  ILE P 453     -27.198 -12.540  13.390  0.00  0.00      PROA  
ATOM    862  CA  ILE P 453     -27.941 -13.011  11.521  0.00  0.00      PROA  
ATOM    863  HA  ILE P 453     -28.875 -13.198  11.013  0.00  0.00      PROA  
ATOM    864  CB  ILE P 453     -27.310 -11.858  10.777  0.00  0.00      PROA  
ATOM    865  HB  ILE P 453     -26.304 -11.548  11.133  0.00  0.00      PROA  
ATOM    866  CG2 ILE P 453     -27.140 -12.097   9.192  0.00  0.00      PROA  
ATOM    867 HG21 ILE P 453     -26.914 -11.125   8.704  0.00  0.00      PROA  
ATOM    868 HG22 ILE P 453     -28.022 -12.583   8.722  0.00  0.00      PROA  
ATOM    869 HG23 ILE P 453     -26.202 -12.680   9.072  0.00  0.00      PROA  
ATOM    870  CG1 ILE P 453     -28.083 -10.548  10.991  0.00  0.00      PROA  
ATOM    871 HG11 ILE P 453     -27.414  -9.813  10.494  0.00  0.00      PROA  
ATOM    872 HG12 ILE P 453     -28.095 -10.144  12.026  0.00  0.00      PROA  
ATOM    873  CD  ILE P 453     -29.410 -10.423  10.356  0.00  0.00      PROA  
ATOM    874  HD1 ILE P 453     -29.688  -9.362  10.529  0.00  0.00      PROA  
ATOM    875  HD2 ILE P 453     -30.176 -11.109  10.778  0.00  0.00      PROA  
ATOM    876  HD3 ILE P 453     -29.474 -10.486   9.248  0.00  0.00      PROA  
ATOM    877  C   ILE P 453     -27.079 -14.205  11.327  0.00  0.00      PROA  
ATOM    878  O   ILE P 453     -25.938 -14.216  11.839  0.00  0.00      PROA  
ATOM    879  N   GLY P 454     -27.588 -15.295  10.702  0.00  0.00      PROA  
ATOM    880  HN  GLY P 454     -28.539 -15.278  10.403  0.00  0.00      PROA  
ATOM    881  CA  GLY P 454     -26.831 -16.500  10.331  0.00  0.00      PROA  
ATOM    882  HA1 GLY P 454     -27.301 -17.390  10.723  0.00  0.00      PROA  
ATOM    883  HA2 GLY P 454     -25.789 -16.425  10.603  0.00  0.00      PROA  
ATOM    884  C   GLY P 454     -26.918 -16.679   8.821  0.00  0.00      PROA  
ATOM    885  O   GLY P 454     -26.111 -16.191   8.078  0.00  0.00      PROA  
ATOM    886  N   VAL P 455     -27.980 -17.430   8.385  0.00  0.00      PROA  
ATOM    887  HN  VAL P 455     -28.751 -17.567   9.003  0.00  0.00      PROA  
ATOM    888  CA  VAL P 455     -27.842 -18.139   7.090  0.00  0.00      PROA  
ATOM    889  HA  VAL P 455     -27.148 -17.689   6.396  0.00  0.00      PROA  
ATOM    890  CB  VAL P 455     -27.289 -19.515   7.265  0.00  0.00      PROA  
ATOM    891  HB  VAL P 455     -26.236 -19.604   7.606  0.00  0.00      PROA  
ATOM    892  CG1 VAL P 455     -28.069 -20.395   8.299  0.00  0.00      PROA  
ATOM    893 HG11 VAL P 455     -27.636 -20.264   9.314  0.00  0.00      PROA  
ATOM    894 HG12 VAL P 455     -28.056 -21.502   8.202  0.00  0.00      PROA  
ATOM    895 HG13 VAL P 455     -29.130 -20.068   8.329  0.00  0.00      PROA  
ATOM    896  CG2 VAL P 455     -27.182 -20.288   5.900  0.00  0.00      PROA  
ATOM    897 HG21 VAL P 455     -28.142 -20.751   5.587  0.00  0.00      PROA  
ATOM    898 HG22 VAL P 455     -26.464 -21.095   6.157  0.00  0.00      PROA  
ATOM    899 HG23 VAL P 455     -26.656 -19.613   5.191  0.00  0.00      PROA  
ATOM    900  C   VAL P 455     -29.175 -18.193   6.384  0.00  0.00      PROA  
ATOM    901  O   VAL P 455     -29.286 -18.582   5.236  0.00  0.00      PROA  
ATOM    902  N   SER P 456     -30.290 -17.646   6.952  0.00  0.00      PROA  
ATOM    903  HN  SER P 456     -30.288 -17.466   7.933  0.00  0.00      PROA  
ATOM    904  CA  SER P 456     -31.572 -17.559   6.273  0.00  0.00      PROA  
ATOM    905  HA  SER P 456     -31.891 -18.536   5.944  0.00  0.00      PROA  
ATOM    906  CB  SER P 456     -32.651 -16.998   7.337  0.00  0.00      PROA  
ATOM    907  HB1 SER P 456     -33.563 -16.730   6.761  0.00  0.00      PROA  
ATOM    908  HB2 SER P 456     -32.347 -16.029   7.788  0.00  0.00      PROA  
ATOM    909  OG  SER P 456     -32.908 -17.943   8.412  0.00  0.00      PROA  
ATOM    910  HG1 SER P 456     -32.118 -18.015   8.953  0.00  0.00      PROA  
ATOM    911  C   SER P 456     -31.568 -16.572   5.049  0.00  0.00      PROA  
ATOM    912  O   SER P 456     -32.185 -16.919   4.063  0.00  0.00      PROA  
ATOM    913  N   GLU P 457     -30.812 -15.434   5.079  0.00  0.00      PROA  
ATOM    914  HN  GLU P 457     -30.448 -15.044   5.921  0.00  0.00      PROA  
ATOM    915  CA  GLU P 457     -30.638 -14.632   3.857  0.00  0.00      PROA  
ATOM    916  HA  GLU P 457     -31.631 -14.356   3.532  0.00  0.00      PROA  
ATOM    917  CB  GLU P 457     -29.819 -13.368   4.279  0.00  0.00      PROA  
ATOM    918  HB1 GLU P 457     -28.880 -13.630   4.811  0.00  0.00      PROA  
ATOM    919  HB2 GLU P 457     -30.389 -12.783   5.032  0.00  0.00      PROA  
ATOM    920  CG  GLU P 457     -29.288 -12.429   3.199  0.00  0.00      PROA  
ATOM    921  HG1 GLU P 457     -28.635 -12.847   2.404  0.00  0.00      PROA  
ATOM    922  HG2 GLU P 457     -28.772 -11.571   3.682  0.00  0.00      PROA  
ATOM    923  CD  GLU P 457     -30.426 -11.691   2.609  0.00  0.00      PROA  
ATOM    924  OE1 GLU P 457     -30.791 -10.621   3.019  0.00  0.00      PROA  
ATOM    925  OE2 GLU P 457     -31.040 -12.387   1.587  0.00  0.00      PROA  
ATOM    926  HE2 GLU P 457     -31.758 -11.811   1.317  0.00  0.00      PROA  
ATOM    927  C   GLU P 457     -29.822 -15.342   2.755  0.00  0.00      PROA  
ATOM    928  O   GLU P 457     -30.197 -15.264   1.549  0.00  0.00      PROA  
ATOM    929  N   LEU P 458     -28.843 -16.157   3.105  0.00  0.00      PROA  
ATOM    930  HN  LEU P 458     -28.494 -16.127   4.038  0.00  0.00      PROA  
ATOM    931  CA  LEU P 458     -28.142 -17.106   2.263  0.00  0.00      PROA  
ATOM    932  HA  LEU P 458     -27.802 -16.582   1.382  0.00  0.00      PROA  
ATOM    933  CB  LEU P 458     -26.889 -17.688   2.955  0.00  0.00      PROA  
ATOM    934  HB1 LEU P 458     -26.404 -18.604   2.555  0.00  0.00      PROA  
ATOM    935  HB2 LEU P 458     -27.202 -17.771   4.018  0.00  0.00      PROA  
ATOM    936  CG  LEU P 458     -25.679 -16.655   2.871  0.00  0.00      PROA  
ATOM    937  HG  LEU P 458     -26.160 -15.693   3.149  0.00  0.00      PROA  
ATOM    938  CD1 LEU P 458     -24.500 -16.917   3.874  0.00  0.00      PROA  
ATOM    939 HD11 LEU P 458     -24.116 -17.930   3.625  0.00  0.00      PROA  
ATOM    940 HD12 LEU P 458     -24.942 -16.872   4.892  0.00  0.00      PROA  
ATOM    941 HD13 LEU P 458     -23.710 -16.136   3.830  0.00  0.00      PROA  
ATOM    942  CD2 LEU P 458     -25.072 -16.507   1.454  0.00  0.00      PROA  
ATOM    943 HD21 LEU P 458     -24.374 -15.666   1.652  0.00  0.00      PROA  
ATOM    944 HD22 LEU P 458     -25.818 -16.186   0.696  0.00  0.00      PROA  
ATOM    945 HD23 LEU P 458     -24.480 -17.383   1.112  0.00  0.00      PROA  
ATOM    946  C   LEU P 458     -28.911 -18.205   1.586  0.00  0.00      PROA  
ATOM    947  O   LEU P 458     -28.883 -18.449   0.376  0.00  0.00      PROA  
ATOM    948  N   LEU P 459     -29.776 -18.823   2.417  0.00  0.00      PROA  
ATOM    949  HN  LEU P 459     -29.735 -18.505   3.361  0.00  0.00      PROA  
ATOM    950  CA  LEU P 459     -30.794 -19.754   1.935  0.00  0.00      PROA  
ATOM    951  HA  LEU P 459     -30.357 -20.582   1.398  0.00  0.00      PROA  
ATOM    952  CB  LEU P 459     -31.653 -20.396   3.101  0.00  0.00      PROA  
ATOM    953  HB1 LEU P 459     -32.057 -19.690   3.858  0.00  0.00      PROA  
ATOM    954  HB2 LEU P 459     -30.966 -21.141   3.555  0.00  0.00      PROA  
ATOM    955  CG  LEU P 459     -32.878 -21.287   2.759  0.00  0.00      PROA  
ATOM    956  HG  LEU P 459     -33.570 -20.636   2.183  0.00  0.00      PROA  
ATOM    957  CD1 LEU P 459     -32.441 -22.426   1.935  0.00  0.00      PROA  
ATOM    958 HD11 LEU P 459     -33.292 -23.041   1.572  0.00  0.00      PROA  
ATOM    959 HD12 LEU P 459     -31.643 -23.071   2.362  0.00  0.00      PROA  
ATOM    960 HD13 LEU P 459     -32.026 -22.157   0.940  0.00  0.00      PROA  
ATOM    961  CD2 LEU P 459     -33.617 -21.853   3.981  0.00  0.00      PROA  
ATOM    962 HD21 LEU P 459     -33.069 -22.623   4.565  0.00  0.00      PROA  
ATOM    963 HD22 LEU P 459     -34.601 -22.279   3.689  0.00  0.00      PROA  
ATOM    964 HD23 LEU P 459     -33.853 -21.023   4.680  0.00  0.00      PROA  
ATOM    965  C   LEU P 459     -31.743 -19.089   1.014  0.00  0.00      PROA  
ATOM    966  O   LEU P 459     -32.182 -19.668   0.017  0.00  0.00      PROA  
ATOM    967  N   LEU P 460     -32.297 -17.857   1.358  0.00  0.00      PROA  
ATOM    968  HN  LEU P 460     -32.013 -17.447   2.222  0.00  0.00      PROA  
ATOM    969  CA  LEU P 460     -33.298 -17.157   0.648  0.00  0.00      PROA  
ATOM    970  HA  LEU P 460     -34.076 -17.887   0.480  0.00  0.00      PROA  
ATOM    971  CB  LEU P 460     -33.896 -15.928   1.512  0.00  0.00      PROA  
ATOM    972  HB1 LEU P 460     -33.029 -15.245   1.633  0.00  0.00      PROA  
ATOM    973  HB2 LEU P 460     -34.158 -16.463   2.450  0.00  0.00      PROA  
ATOM    974  CG  LEU P 460     -35.225 -15.302   0.936  0.00  0.00      PROA  
ATOM    975  HG  LEU P 460     -35.051 -15.140  -0.149  0.00  0.00      PROA  
ATOM    976  CD1 LEU P 460     -36.384 -16.309   0.998  0.00  0.00      PROA  
ATOM    977 HD11 LEU P 460     -37.109 -15.807   0.322  0.00  0.00      PROA  
ATOM    978 HD12 LEU P 460     -36.886 -16.473   1.975  0.00  0.00      PROA  
ATOM    979 HD13 LEU P 460     -36.191 -17.322   0.582  0.00  0.00      PROA  
ATOM    980  CD2 LEU P 460     -35.534 -13.962   1.516  0.00  0.00      PROA  
ATOM    981 HD21 LEU P 460     -35.525 -14.130   2.614  0.00  0.00      PROA  
ATOM    982 HD22 LEU P 460     -36.529 -13.602   1.179  0.00  0.00      PROA  
ATOM    983 HD23 LEU P 460     -34.775 -13.169   1.341  0.00  0.00      PROA  
ATOM    984  C   LEU P 460     -32.834 -16.716  -0.750  0.00  0.00      PROA  
ATOM    985  O   LEU P 460     -33.549 -16.928  -1.708  0.00  0.00      PROA  
ATOM    986  N   SER P 461     -31.578 -16.297  -0.863  0.00  0.00      PROA  
ATOM    987  HN  SER P 461     -31.006 -16.256  -0.047  0.00  0.00      PROA  
ATOM    988  CA  SER P 461     -31.070 -15.860  -2.189  0.00  0.00      PROA  
ATOM    989  HA  SER P 461     -31.888 -15.365  -2.692  0.00  0.00      PROA  
ATOM    990  CB  SER P 461     -29.926 -14.892  -2.021  0.00  0.00      PROA  
ATOM    991  HB1 SER P 461     -29.034 -15.483  -1.722  0.00  0.00      PROA  
ATOM    992  HB2 SER P 461     -30.121 -14.056  -1.316  0.00  0.00      PROA  
ATOM    993  OG  SER P 461     -29.587 -14.298  -3.288  0.00  0.00      PROA  
ATOM    994  HG1 SER P 461     -29.524 -14.926  -4.012  0.00  0.00      PROA  
ATOM    995  C   SER P 461     -30.712 -16.979  -3.155  0.00  0.00      PROA  
ATOM    996  O   SER P 461     -30.720 -16.823  -4.388  0.00  0.00      PROA  
ATOM    997  N   THR P 462     -30.172 -18.113  -2.596  0.00  0.00      PROA  
ATOM    998  HN  THR P 462     -29.910 -18.131  -1.635  0.00  0.00      PROA  
ATOM    999  CA  THR P 462     -29.855 -19.308  -3.356  0.00  0.00      PROA  
ATOM   1000  HA  THR P 462     -29.322 -18.985  -4.238  0.00  0.00      PROA  
ATOM   1001  CB  THR P 462     -28.809 -20.146  -2.650  0.00  0.00      PROA  
ATOM   1002  HB  THR P 462     -28.089 -19.394  -2.262  0.00  0.00      PROA  
ATOM   1003  OG1 THR P 462     -28.124 -21.057  -3.547  0.00  0.00      PROA  
ATOM   1004  HG1 THR P 462     -27.971 -20.501  -4.314  0.00  0.00      PROA  
ATOM   1005  CG2 THR P 462     -29.367 -21.088  -1.569  0.00  0.00      PROA  
ATOM   1006 HG21 THR P 462     -28.508 -21.606  -1.091  0.00  0.00      PROA  
ATOM   1007 HG22 THR P 462     -30.138 -21.801  -1.930  0.00  0.00      PROA  
ATOM   1008 HG23 THR P 462     -29.682 -20.529  -0.661  0.00  0.00      PROA  
ATOM   1009  C   THR P 462     -31.088 -20.063  -3.720  0.00  0.00      PROA  
ATOM   1010  O   THR P 462     -31.167 -20.673  -4.783  0.00  0.00      PROA  
ATOM   1011  N   ALA P 463     -32.135 -20.052  -2.879  0.00  0.00      PROA  
ATOM   1012  HN  ALA P 463     -32.164 -19.623  -1.979  0.00  0.00      PROA  
ATOM   1013  CA  ALA P 463     -33.426 -20.616  -3.215  0.00  0.00      PROA  
ATOM   1014  HA  ALA P 463     -33.193 -21.577  -3.649  0.00  0.00      PROA  
ATOM   1015  CB  ALA P 463     -34.352 -20.807  -1.913  0.00  0.00      PROA  
ATOM   1016  HB1 ALA P 463     -35.262 -21.395  -2.156  0.00  0.00      PROA  
ATOM   1017  HB2 ALA P 463     -34.407 -19.806  -1.434  0.00  0.00      PROA  
ATOM   1018  HB3 ALA P 463     -33.685 -21.310  -1.181  0.00  0.00      PROA  
ATOM   1019  C   ALA P 463     -34.153 -19.930  -4.254  0.00  0.00      PROA  
ATOM   1020  O   ALA P 463     -34.534 -20.517  -5.243  0.00  0.00      PROA  
ATOM   1021  N   LEU P 464     -34.222 -18.529  -4.157  0.00  0.00      PROA  
ATOM   1022  HN  LEU P 464     -33.810 -18.048  -3.388  0.00  0.00      PROA  
ATOM   1023  CA  LEU P 464     -34.931 -17.673  -5.109  0.00  0.00      PROA  
ATOM   1024  HA  LEU P 464     -35.935 -18.071  -5.112  0.00  0.00      PROA  
ATOM   1025  CB  LEU P 464     -34.943 -16.262  -4.504  0.00  0.00      PROA  
ATOM   1026  HB1 LEU P 464     -33.907 -15.902  -4.323  0.00  0.00      PROA  
ATOM   1027  HB2 LEU P 464     -35.436 -16.334  -3.511  0.00  0.00      PROA  
ATOM   1028  CG  LEU P 464     -35.564 -15.110  -5.313  0.00  0.00      PROA  
ATOM   1029  HG  LEU P 464     -34.862 -14.795  -6.115  0.00  0.00      PROA  
ATOM   1030  CD1 LEU P 464     -36.905 -15.379  -5.900  0.00  0.00      PROA  
ATOM   1031 HD11 LEU P 464     -37.663 -15.784  -5.196  0.00  0.00      PROA  
ATOM   1032 HD12 LEU P 464     -36.758 -16.151  -6.685  0.00  0.00      PROA  
ATOM   1033 HD13 LEU P 464     -37.329 -14.496  -6.425  0.00  0.00      PROA  
ATOM   1034  CD2 LEU P 464     -35.619 -13.889  -4.416  0.00  0.00      PROA  
ATOM   1035 HD21 LEU P 464     -36.291 -13.975  -3.536  0.00  0.00      PROA  
ATOM   1036 HD22 LEU P 464     -35.931 -13.036  -5.057  0.00  0.00      PROA  
ATOM   1037 HD23 LEU P 464     -34.644 -13.497  -4.054  0.00  0.00      PROA  
ATOM   1038  C   LEU P 464     -34.409 -17.750  -6.488  0.00  0.00      PROA  
ATOM   1039  O   LEU P 464     -35.191 -17.776  -7.433  0.00  0.00      PROA  
ATOM   1040  N   GLN P 465     -33.106 -17.857  -6.621  0.00  0.00      PROA  
ATOM   1041  HN  GLN P 465     -32.509 -17.776  -5.827  0.00  0.00      PROA  
ATOM   1042  CA  GLN P 465     -32.430 -18.147  -7.860  0.00  0.00      PROA  
ATOM   1043  HA  GLN P 465     -32.907 -17.459  -8.542  0.00  0.00      PROA  
ATOM   1044  CB  GLN P 465     -30.923 -17.888  -7.820  0.00  0.00      PROA  
ATOM   1045  HB1 GLN P 465     -30.533 -18.217  -8.807  0.00  0.00      PROA  
ATOM   1046  HB2 GLN P 465     -30.465 -18.490  -7.007  0.00  0.00      PROA  
ATOM   1047  CG  GLN P 465     -30.695 -16.347  -7.732  0.00  0.00      PROA  
ATOM   1048  HG1 GLN P 465     -31.125 -15.902  -6.809  0.00  0.00      PROA  
ATOM   1049  HG2 GLN P 465     -31.101 -15.796  -8.606  0.00  0.00      PROA  
ATOM   1050  CD  GLN P 465     -29.204 -15.991  -7.753  0.00  0.00      PROA  
ATOM   1051  OE1 GLN P 465     -28.635 -15.536  -8.748  0.00  0.00      PROA  
ATOM   1052  NE2 GLN P 465     -28.497 -16.331  -6.642  0.00  0.00      PROA  
ATOM   1053 HE21 GLN P 465     -27.790 -15.679  -6.368  0.00  0.00      PROA  
ATOM   1054 HE22 GLN P 465     -29.002 -16.724  -5.874  0.00  0.00      PROA  
ATOM   1055  C   GLN P 465     -32.581 -19.635  -8.334  0.00  0.00      PROA  
ATOM   1056  O   GLN P 465     -32.818 -19.869  -9.515  0.00  0.00      PROA  
ATOM   1057  N   GLY P 466     -32.619 -20.599  -7.388  0.00  0.00      PROA  
ATOM   1058  HN  GLY P 466     -32.436 -20.359  -6.437  0.00  0.00      PROA  
ATOM   1059  CA  GLY P 466     -33.240 -21.964  -7.507  0.00  0.00      PROA  
ATOM   1060  HA1 GLY P 466     -33.329 -22.434  -6.538  0.00  0.00      PROA  
ATOM   1061  HA2 GLY P 466     -32.584 -22.495  -8.181  0.00  0.00      PROA  
ATOM   1062  C   GLY P 466     -34.541 -22.027  -8.174  0.00  0.00      PROA  
ATOM   1063  O   GLY P 466     -34.643 -22.750  -9.114  0.00  0.00      PROA  
ATOM   1064  N   ILE P 467     -35.576 -21.272  -7.766  0.00  0.00      PROA  
ATOM   1065  HN  ILE P 467     -35.409 -20.773  -6.919  0.00  0.00      PROA  
ATOM   1066  CA  ILE P 467     -36.740 -21.125  -8.504  0.00  0.00      PROA  
ATOM   1067  HA  ILE P 467     -37.070 -22.144  -8.645  0.00  0.00      PROA  
ATOM   1068  CB  ILE P 467     -37.798 -20.338  -7.677  0.00  0.00      PROA  
ATOM   1069  HB  ILE P 467     -37.408 -19.298  -7.636  0.00  0.00      PROA  
ATOM   1070  CG2 ILE P 467     -39.209 -20.334  -8.411  0.00  0.00      PROA  
ATOM   1071 HG21 ILE P 467     -39.944 -19.901  -7.699  0.00  0.00      PROA  
ATOM   1072 HG22 ILE P 467     -39.498 -21.360  -8.725  0.00  0.00      PROA  
ATOM   1073 HG23 ILE P 467     -39.227 -19.678  -9.307  0.00  0.00      PROA  
ATOM   1074  CG1 ILE P 467     -37.942 -20.831  -6.193  0.00  0.00      PROA  
ATOM   1075 HG11 ILE P 467     -38.517 -20.071  -5.622  0.00  0.00      PROA  
ATOM   1076 HG12 ILE P 467     -36.973 -21.025  -5.685  0.00  0.00      PROA  
ATOM   1077  CD  ILE P 467     -38.755 -22.163  -6.033  0.00  0.00      PROA  
ATOM   1078  HD1 ILE P 467     -39.739 -22.226  -6.544  0.00  0.00      PROA  
ATOM   1079  HD2 ILE P 467     -38.945 -22.376  -4.959  0.00  0.00      PROA  
ATOM   1080  HD3 ILE P 467     -38.204 -23.059  -6.389  0.00  0.00      PROA  
ATOM   1081  C   ILE P 467     -36.674 -20.489  -9.877  0.00  0.00      PROA  
ATOM   1082  O   ILE P 467     -37.183 -21.137 -10.826  0.00  0.00      PROA  
ATOM   1083  N   ILE P 468     -35.872 -19.369 -10.093  0.00  0.00      PROA  
ATOM   1084  HN  ILE P 468     -35.243 -19.114  -9.363  0.00  0.00      PROA  
ATOM   1085  CA  ILE P 468     -35.693 -18.624 -11.320  0.00  0.00      PROA  
ATOM   1086  HA  ILE P 468     -36.702 -18.505 -11.687  0.00  0.00      PROA  
ATOM   1087  CB  ILE P 468     -34.906 -17.271 -11.250  0.00  0.00      PROA  
ATOM   1088  HB  ILE P 468     -33.938 -17.547 -10.780  0.00  0.00      PROA  
ATOM   1089  CG2 ILE P 468     -34.865 -16.660 -12.656  0.00  0.00      PROA  
ATOM   1090 HG21 ILE P 468     -34.209 -15.764 -12.694  0.00  0.00      PROA  
ATOM   1091 HG22 ILE P 468     -35.905 -16.468 -12.997  0.00  0.00      PROA  
ATOM   1092 HG23 ILE P 468     -34.452 -17.352 -13.421  0.00  0.00      PROA  
ATOM   1093  CG1 ILE P 468     -35.573 -16.252 -10.344  0.00  0.00      PROA  
ATOM   1094 HG11 ILE P 468     -35.774 -16.704  -9.349  0.00  0.00      PROA  
ATOM   1095 HG12 ILE P 468     -36.507 -15.956 -10.868  0.00  0.00      PROA  
ATOM   1096  CD  ILE P 468     -34.711 -15.012 -10.175  0.00  0.00      PROA  
ATOM   1097  HD1 ILE P 468     -33.641 -15.306 -10.125  0.00  0.00      PROA  
ATOM   1098  HD2 ILE P 468     -35.043 -14.442  -9.281  0.00  0.00      PROA  
ATOM   1099  HD3 ILE P 468     -34.821 -14.301 -11.021  0.00  0.00      PROA  
ATOM   1100  C   ILE P 468     -35.043 -19.520 -12.430  0.00  0.00      PROA  
ATOM   1101  O   ILE P 468     -35.529 -19.564 -13.561  0.00  0.00      PROA  
ATOM   1102  N   PHE P 469     -33.983 -20.301 -12.077  0.00  0.00      PROA  
ATOM   1103  HN  PHE P 469     -33.784 -20.344 -11.101  0.00  0.00      PROA  
ATOM   1104  CA  PHE P 469     -33.389 -21.171 -13.060  0.00  0.00      PROA  
ATOM   1105  HA  PHE P 469     -33.720 -20.881 -14.046  0.00  0.00      PROA  
ATOM   1106  CB  PHE P 469     -31.871 -21.242 -12.950  0.00  0.00      PROA  
ATOM   1107  HB1 PHE P 469     -31.429 -21.829 -13.782  0.00  0.00      PROA  
ATOM   1108  HB2 PHE P 469     -31.492 -21.837 -12.092  0.00  0.00      PROA  
ATOM   1109  CG  PHE P 469     -31.318 -19.887 -12.936  0.00  0.00      PROA  
ATOM   1110  CD1 PHE P 469     -31.663 -18.982 -13.933  0.00  0.00      PROA  
ATOM   1111  HD1 PHE P 469     -32.280 -19.448 -14.686  0.00  0.00      PROA  
ATOM   1112  CE1 PHE P 469     -31.249 -17.639 -13.902  0.00  0.00      PROA  
ATOM   1113  HE1 PHE P 469     -31.577 -16.939 -14.657  0.00  0.00      PROA  
ATOM   1114  CZ  PHE P 469     -30.302 -17.197 -12.917  0.00  0.00      PROA  
ATOM   1115  HZ  PHE P 469     -29.795 -16.247 -12.840  0.00  0.00      PROA  
ATOM   1116  CD2 PHE P 469     -30.391 -19.486 -11.934  0.00  0.00      PROA  
ATOM   1117  HD2 PHE P 469     -29.994 -20.183 -11.210  0.00  0.00      PROA  
ATOM   1118  CE2 PHE P 469     -29.933 -18.105 -11.934  0.00  0.00      PROA  
ATOM   1119  HE2 PHE P 469     -29.203 -17.703 -11.247  0.00  0.00      PROA  
ATOM   1120  C   PHE P 469     -33.956 -22.630 -12.857  0.00  0.00      PROA  
ATOM   1121  O   PHE P 469     -33.379 -23.490 -13.436  0.00  0.00      PROA  
ATOM   1122  N   SER P 470     -35.041 -22.860 -12.223  0.00  0.00      PROA  
ATOM   1123  HN  SER P 470     -35.271 -22.248 -11.471  0.00  0.00      PROA  
ATOM   1124  CA  SER P 470     -35.972 -24.015 -12.231  0.00  0.00      PROA  
ATOM   1125  HA  SER P 470     -35.498 -24.756 -12.858  0.00  0.00      PROA  
ATOM   1126  CB  SER P 470     -36.486 -24.632 -10.902  0.00  0.00      PROA  
ATOM   1127  HB1 SER P 470     -37.182 -25.485 -11.050  0.00  0.00      PROA  
ATOM   1128  HB2 SER P 470     -37.044 -23.777 -10.465  0.00  0.00      PROA  
ATOM   1129  OG  SER P 470     -35.429 -25.130 -10.055  0.00  0.00      PROA  
ATOM   1130  HG1 SER P 470     -35.082 -24.342  -9.630  0.00  0.00      PROA  
ATOM   1131  C   SER P 470     -37.206 -23.619 -13.057  0.00  0.00      PROA  
ATOM   1132  O   SER P 470     -38.059 -24.478 -13.251  0.00  0.00      PROA  
ATOM   1133  N   LEU P 471     -37.233 -22.338 -13.649  0.00  0.00      PROA  
ATOM   1134  HN  LEU P 471     -36.645 -21.606 -13.314  0.00  0.00      PROA  
ATOM   1135  CA  LEU P 471     -38.148 -22.069 -14.809  0.00  0.00      PROA  
ATOM   1136  HA  LEU P 471     -39.014 -22.714 -14.794  0.00  0.00      PROA  
ATOM   1137  CB  LEU P 471     -38.683 -20.606 -14.796  0.00  0.00      PROA  
ATOM   1138  HB1 LEU P 471     -39.503 -20.590 -15.545  0.00  0.00      PROA  
ATOM   1139  HB2 LEU P 471     -37.846 -19.901 -14.990  0.00  0.00      PROA  
ATOM   1140  CG  LEU P 471     -39.395 -20.062 -13.496  0.00  0.00      PROA  
ATOM   1141  HG  LEU P 471     -38.750 -20.354 -12.640  0.00  0.00      PROA  
ATOM   1142  CD1 LEU P 471     -39.521 -18.566 -13.639  0.00  0.00      PROA  
ATOM   1143 HD11 LEU P 471     -40.056 -18.135 -14.512  0.00  0.00      PROA  
ATOM   1144 HD12 LEU P 471     -38.517 -18.091 -13.616  0.00  0.00      PROA  
ATOM   1145 HD13 LEU P 471     -39.962 -18.204 -12.686  0.00  0.00      PROA  
ATOM   1146  CD2 LEU P 471     -40.775 -20.622 -13.124  0.00  0.00      PROA  
ATOM   1147 HD21 LEU P 471     -40.855 -21.569 -12.549  0.00  0.00      PROA  
ATOM   1148 HD22 LEU P 471     -41.526 -20.723 -13.937  0.00  0.00      PROA  
ATOM   1149 HD23 LEU P 471     -41.384 -19.959 -12.473  0.00  0.00      PROA  
ATOM   1150  C   LEU P 471     -37.419 -22.265 -16.088  0.00  0.00      PROA  
ATOM   1151  O   LEU P 471     -36.258 -22.411 -16.126  0.00  0.00      PROA  
ATOM   1152  N   LEU P 472     -38.080 -22.397 -17.247  0.00  0.00      PROA  
ATOM   1153  HN  LEU P 472     -39.072 -22.312 -17.297  0.00  0.00      PROA  
ATOM   1154  CA  LEU P 472     -37.475 -22.486 -18.512  0.00  0.00      PROA  
ATOM   1155  HA  LEU P 472     -36.741 -23.279 -18.499  0.00  0.00      PROA  
ATOM   1156  CB  LEU P 472     -38.620 -22.934 -19.459  0.00  0.00      PROA  
ATOM   1157  HB1 LEU P 472     -39.523 -22.319 -19.259  0.00  0.00      PROA  
ATOM   1158  HB2 LEU P 472     -38.988 -23.944 -19.180  0.00  0.00      PROA  
ATOM   1159  CG  LEU P 472     -38.315 -22.982 -21.002  0.00  0.00      PROA  
ATOM   1160  HG  LEU P 472     -37.930 -22.017 -21.396  0.00  0.00      PROA  
ATOM   1161  CD1 LEU P 472     -37.133 -23.930 -21.279  0.00  0.00      PROA  
ATOM   1162 HD11 LEU P 472     -36.125 -23.466 -21.343  0.00  0.00      PROA  
ATOM   1163 HD12 LEU P 472     -37.333 -24.346 -22.290  0.00  0.00      PROA  
ATOM   1164 HD13 LEU P 472     -36.972 -24.714 -20.508  0.00  0.00      PROA  
ATOM   1165  CD2 LEU P 472     -39.538 -23.205 -21.864  0.00  0.00      PROA  
ATOM   1166 HD21 LEU P 472     -40.099 -22.314 -22.220  0.00  0.00      PROA  
ATOM   1167 HD22 LEU P 472     -40.401 -23.756 -21.432  0.00  0.00      PROA  
ATOM   1168 HD23 LEU P 472     -39.229 -23.906 -22.668  0.00  0.00      PROA  
ATOM   1169  C   LEU P 472     -36.813 -21.194 -18.940  0.00  0.00      PROA  
ATOM   1170  O   LEU P 472     -37.404 -20.098 -18.876  0.00  0.00      PROA  
ATOM   1171  N   GLY P 473     -35.505 -21.285 -19.208  0.00  0.00      PROA  
ATOM   1172  HN  GLY P 473     -35.128 -22.199 -19.082  0.00  0.00      PROA  
ATOM   1173  CA  GLY P 473     -34.628 -20.265 -19.768  0.00  0.00      PROA  
ATOM   1174  HA1 GLY P 473     -35.225 -19.656 -20.431  0.00  0.00      PROA  
ATOM   1175  HA2 GLY P 473     -33.822 -20.816 -20.229  0.00  0.00      PROA  
ATOM   1176  C   GLY P 473     -33.954 -19.425 -18.701  0.00  0.00      PROA  
ATOM   1177  O   GLY P 473     -34.350 -19.332 -17.522  0.00  0.00      PROA  
ATOM   1178  N   ALA P 474     -32.792 -18.770 -19.028  0.00  0.00      PROA  
ATOM   1179  HN  ALA P 474     -32.610 -18.811 -20.008  0.00  0.00      PROA  
ATOM   1180  CA  ALA P 474     -31.919 -18.073 -18.139  0.00  0.00      PROA  
ATOM   1181  HA  ALA P 474     -32.566 -17.640 -17.391  0.00  0.00      PROA  
ATOM   1182  CB  ALA P 474     -31.069 -19.194 -17.491  0.00  0.00      PROA  
ATOM   1183  HB1 ALA P 474     -31.733 -19.872 -16.913  0.00  0.00      PROA  
ATOM   1184  HB2 ALA P 474     -30.233 -18.786 -16.884  0.00  0.00      PROA  
ATOM   1185  HB3 ALA P 474     -30.539 -19.785 -18.268  0.00  0.00      PROA  
ATOM   1186  C   ALA P 474     -31.187 -16.905 -18.746  0.00  0.00      PROA  
ATOM   1187  O   ALA P 474     -30.542 -17.099 -19.789  0.00  0.00      PROA  
ATOM   1188  N   GLN P 475     -31.280 -15.666 -18.217  0.00  0.00      PROA  
ATOM   1189  HN  GLN P 475     -31.938 -15.391 -17.519  0.00  0.00      PROA  
ATOM   1190  CA  GLN P 475     -30.457 -14.574 -18.780  0.00  0.00      PROA  
ATOM   1191  HA  GLN P 475     -30.463 -14.581 -19.860  0.00  0.00      PROA  
ATOM   1192  CB  GLN P 475     -30.882 -13.219 -18.262  0.00  0.00      PROA  
ATOM   1193  HB1 GLN P 475     -30.214 -12.346 -18.426  0.00  0.00      PROA  
ATOM   1194  HB2 GLN P 475     -30.962 -13.308 -17.158  0.00  0.00      PROA  
ATOM   1195  CG  GLN P 475     -32.402 -12.775 -18.651  0.00  0.00      PROA  
ATOM   1196  HG1 GLN P 475     -32.596 -11.733 -18.317  0.00  0.00      PROA  
ATOM   1197  HG2 GLN P 475     -32.943 -13.594 -18.130  0.00  0.00      PROA  
ATOM   1198  CD  GLN P 475     -32.660 -12.873 -20.102  0.00  0.00      PROA  
ATOM   1199  OE1 GLN P 475     -33.527 -13.734 -20.471  0.00  0.00      PROA  
ATOM   1200  NE2 GLN P 475     -31.891 -12.162 -20.987  0.00  0.00      PROA  
ATOM   1201 HE21 GLN P 475     -31.059 -11.638 -20.809  0.00  0.00      PROA  
ATOM   1202 HE22 GLN P 475     -32.210 -12.284 -21.927  0.00  0.00      PROA  
ATOM   1203  C   GLN P 475     -29.001 -14.829 -18.469  0.00  0.00      PROA  
ATOM   1204  O   GLN P 475     -28.677 -15.204 -17.361  0.00  0.00      PROA  
ATOM   1205  N   PRO P 476     -28.043 -14.642 -19.411  0.00  0.00      PROA  
ATOM   1206  CD  PRO P 476     -28.295 -14.497 -20.806  0.00  0.00      PROA  
ATOM   1207  HD1 PRO P 476     -28.971 -13.620 -20.892  0.00  0.00      PROA  
ATOM   1208  HD2 PRO P 476     -28.785 -15.402 -21.223  0.00  0.00      PROA  
ATOM   1209  CA  PRO P 476     -26.583 -14.468 -19.185  0.00  0.00      PROA  
ATOM   1210  HA  PRO P 476     -26.079 -15.419 -19.284  0.00  0.00      PROA  
ATOM   1211  CB  PRO P 476     -26.154 -13.665 -20.367  0.00  0.00      PROA  
ATOM   1212  HB1 PRO P 476     -25.074 -13.658 -20.627  0.00  0.00      PROA  
ATOM   1213  HB2 PRO P 476     -26.428 -12.594 -20.257  0.00  0.00      PROA  
ATOM   1214  CG  PRO P 476     -26.941 -14.382 -21.421  0.00  0.00      PROA  
ATOM   1215  HG1 PRO P 476     -26.978 -13.783 -22.356  0.00  0.00      PROA  
ATOM   1216  HG2 PRO P 476     -26.585 -15.407 -21.659  0.00  0.00      PROA  
ATOM   1217  C   PRO P 476     -26.100 -13.878 -17.905  0.00  0.00      PROA  
ATOM   1218  O   PRO P 476     -26.262 -12.672 -17.560  0.00  0.00      PROA  
ATOM   1219  N   LEU P 477     -25.404 -14.679 -17.135  0.00  0.00      PROA  
ATOM   1220  HN  LEU P 477     -25.331 -15.620 -17.456  0.00  0.00      PROA  
ATOM   1221  CA  LEU P 477     -24.649 -14.203 -15.999  0.00  0.00      PROA  
ATOM   1222  HA  LEU P 477     -24.414 -15.107 -15.456  0.00  0.00      PROA  
ATOM   1223  CB  LEU P 477     -23.408 -13.408 -16.521  0.00  0.00      PROA  
ATOM   1224  HB1 LEU P 477     -22.746 -13.039 -15.709  0.00  0.00      PROA  
ATOM   1225  HB2 LEU P 477     -23.781 -12.573 -17.152  0.00  0.00      PROA  
ATOM   1226  CG  LEU P 477     -22.517 -14.253 -17.541  0.00  0.00      PROA  
ATOM   1227  HG  LEU P 477     -23.213 -14.590 -18.339  0.00  0.00      PROA  
ATOM   1228  CD1 LEU P 477     -21.537 -13.341 -18.200  0.00  0.00      PROA  
ATOM   1229 HD11 LEU P 477     -20.900 -12.875 -17.418  0.00  0.00      PROA  
ATOM   1230 HD12 LEU P 477     -22.131 -12.478 -18.570  0.00  0.00      PROA  
ATOM   1231 HD13 LEU P 477     -20.926 -13.837 -18.984  0.00  0.00      PROA  
ATOM   1232  CD2 LEU P 477     -21.749 -15.479 -17.000  0.00  0.00      PROA  
ATOM   1233 HD21 LEU P 477     -22.490 -16.270 -16.756  0.00  0.00      PROA  
ATOM   1234 HD22 LEU P 477     -21.210 -15.157 -16.083  0.00  0.00      PROA  
ATOM   1235 HD23 LEU P 477     -20.988 -15.912 -17.684  0.00  0.00      PROA  
ATOM   1236  C   LEU P 477     -25.421 -13.494 -14.879  0.00  0.00      PROA  
ATOM   1237  O   LEU P 477     -24.905 -12.631 -14.213  0.00  0.00      PROA  
ATOM   1238  N   LEU P 478     -26.718 -13.758 -14.673  0.00  0.00      PROA  
ATOM   1239  HN  LEU P 478     -27.166 -14.438 -15.249  0.00  0.00      PROA  
ATOM   1240  CA  LEU P 478     -27.643 -13.072 -13.723  0.00  0.00      PROA  
ATOM   1241  HA  LEU P 478     -27.248 -12.067 -13.768  0.00  0.00      PROA  
ATOM   1242  CB  LEU P 478     -29.117 -13.182 -14.370  0.00  0.00      PROA  
ATOM   1243  HB1 LEU P 478     -29.226 -14.260 -14.615  0.00  0.00      PROA  
ATOM   1244  HB2 LEU P 478     -29.208 -12.525 -15.262  0.00  0.00      PROA  
ATOM   1245  CG  LEU P 478     -30.262 -12.669 -13.423  0.00  0.00      PROA  
ATOM   1246  HG  LEU P 478     -30.089 -13.256 -12.495  0.00  0.00      PROA  
ATOM   1247  CD1 LEU P 478     -30.064 -11.164 -13.036  0.00  0.00      PROA  
ATOM   1248 HD11 LEU P 478     -30.004 -10.605 -13.995  0.00  0.00      PROA  
ATOM   1249 HD12 LEU P 478     -29.210 -11.085 -12.330  0.00  0.00      PROA  
ATOM   1250 HD13 LEU P 478     -30.971 -10.773 -12.527  0.00  0.00      PROA  
ATOM   1251  CD2 LEU P 478     -31.603 -12.863 -13.962  0.00  0.00      PROA  
ATOM   1252 HD21 LEU P 478     -31.812 -12.145 -14.784  0.00  0.00      PROA  
ATOM   1253 HD22 LEU P 478     -32.253 -12.601 -13.100  0.00  0.00      PROA  
ATOM   1254 HD23 LEU P 478     -31.818 -13.879 -14.357  0.00  0.00      PROA  
ATOM   1255  C   LEU P 478     -27.382 -13.519 -12.296  0.00  0.00      PROA  
ATOM   1256  O   LEU P 478     -27.535 -14.726 -12.032  0.00  0.00      PROA  
ATOM   1257  N   VAL P 479     -27.067 -12.628 -11.428  0.00  0.00      PROA  
ATOM   1258  HN  VAL P 479     -27.089 -11.658 -11.660  0.00  0.00      PROA  
ATOM   1259  CA  VAL P 479     -26.807 -12.830 -10.026  0.00  0.00      PROA  
ATOM   1260  HA  VAL P 479     -26.804 -13.884  -9.790  0.00  0.00      PROA  
ATOM   1261  CB  VAL P 479     -25.401 -12.336  -9.618  0.00  0.00      PROA  
ATOM   1262  HB  VAL P 479     -25.261 -11.308 -10.014  0.00  0.00      PROA  
ATOM   1263  CG1 VAL P 479     -25.161 -12.435  -8.107  0.00  0.00      PROA  
ATOM   1264 HG11 VAL P 479     -25.567 -11.480  -7.710  0.00  0.00      PROA  
ATOM   1265 HG12 VAL P 479     -24.061 -12.485  -7.962  0.00  0.00      PROA  
ATOM   1266 HG13 VAL P 479     -25.664 -13.302  -7.627  0.00  0.00      PROA  
ATOM   1267  CG2 VAL P 479     -24.416 -13.285 -10.334  0.00  0.00      PROA  
ATOM   1268 HG21 VAL P 479     -24.804 -14.288 -10.056  0.00  0.00      PROA  
ATOM   1269 HG22 VAL P 479     -23.364 -13.064 -10.051  0.00  0.00      PROA  
ATOM   1270 HG23 VAL P 479     -24.537 -13.068 -11.417  0.00  0.00      PROA  
ATOM   1271  C   VAL P 479     -27.977 -12.185  -9.363  0.00  0.00      PROA  
ATOM   1272  O   VAL P 479     -28.393 -11.055  -9.749  0.00  0.00      PROA  
ATOM   1273  N   LEU P 480     -28.658 -12.881  -8.450  0.00  0.00      PROA  
ATOM   1274  HN  LEU P 480     -28.668 -13.877  -8.405  0.00  0.00      PROA  
ATOM   1275  CA  LEU P 480     -29.440 -12.132  -7.391  0.00  0.00      PROA  
ATOM   1276  HA  LEU P 480     -29.510 -11.114  -7.746  0.00  0.00      PROA  
ATOM   1277  CB  LEU P 480     -30.831 -12.737  -7.074  0.00  0.00      PROA  
ATOM   1278  HB1 LEU P 480     -31.331 -12.258  -6.205  0.00  0.00      PROA  
ATOM   1279  HB2 LEU P 480     -30.716 -13.827  -6.892  0.00  0.00      PROA  
ATOM   1280  CG  LEU P 480     -31.843 -12.340  -8.161  0.00  0.00      PROA  
ATOM   1281  HG  LEU P 480     -31.886 -11.230  -8.147  0.00  0.00      PROA  
ATOM   1282  CD1 LEU P 480     -31.620 -12.783  -9.642  0.00  0.00      PROA  
ATOM   1283 HD11 LEU P 480     -30.774 -12.357 -10.223  0.00  0.00      PROA  
ATOM   1284 HD12 LEU P 480     -32.553 -12.558 -10.201  0.00  0.00      PROA  
ATOM   1285 HD13 LEU P 480     -31.464 -13.880  -9.558  0.00  0.00      PROA  
ATOM   1286  CD2 LEU P 480     -33.266 -12.898  -7.618  0.00  0.00      PROA  
ATOM   1287 HD21 LEU P 480     -33.461 -12.481  -6.607  0.00  0.00      PROA  
ATOM   1288 HD22 LEU P 480     -33.226 -14.009  -7.633  0.00  0.00      PROA  
ATOM   1289 HD23 LEU P 480     -34.046 -12.488  -8.295  0.00  0.00      PROA  
ATOM   1290  C   LEU P 480     -28.643 -12.295  -6.122  0.00  0.00      PROA  
ATOM   1291  O   LEU P 480     -28.409 -13.392  -5.626  0.00  0.00      PROA  
ATOM   1292  N   GLY P 481     -28.424 -11.107  -5.482  0.00  0.00      PROA  
ATOM   1293  HN  GLY P 481     -28.822 -10.269  -5.846  0.00  0.00      PROA  
ATOM   1294  CA  GLY P 481     -27.760 -11.019  -4.196  0.00  0.00      PROA  
ATOM   1295  HA1 GLY P 481     -26.729 -10.901  -4.495  0.00  0.00      PROA  
ATOM   1296  HA2 GLY P 481     -27.834 -11.918  -3.601  0.00  0.00      PROA  
ATOM   1297  C   GLY P 481     -28.141  -9.871  -3.327  0.00  0.00      PROA  
ATOM   1298  O   GLY P 481     -29.123  -9.278  -3.641  0.00  0.00      PROA  
ATOM   1299  N   PHE P 482     -27.502  -9.692  -2.172  0.00  0.00      PROA  
ATOM   1300  HN  PHE P 482     -26.704 -10.260  -1.984  0.00  0.00      PROA  
ATOM   1301  CA  PHE P 482     -27.828  -8.581  -1.206  0.00  0.00      PROA  
ATOM   1302  HA  PHE P 482     -28.892  -8.393  -1.181  0.00  0.00      PROA  
ATOM   1303  CB  PHE P 482     -27.444  -9.039   0.254  0.00  0.00      PROA  
ATOM   1304  HB1 PHE P 482     -26.342  -9.124   0.367  0.00  0.00      PROA  
ATOM   1305  HB2 PHE P 482     -27.881 -10.032   0.495  0.00  0.00      PROA  
ATOM   1306  CG  PHE P 482     -27.983  -8.192   1.380  0.00  0.00      PROA  
ATOM   1307  CD1 PHE P 482     -27.103  -7.613   2.310  0.00  0.00      PROA  
ATOM   1308  HD1 PHE P 482     -26.026  -7.682   2.261  0.00  0.00      PROA  
ATOM   1309  CE1 PHE P 482     -27.622  -7.062   3.480  0.00  0.00      PROA  
ATOM   1310  HE1 PHE P 482     -26.910  -6.609   4.155  0.00  0.00      PROA  
ATOM   1311  CZ  PHE P 482     -28.973  -6.853   3.620  0.00  0.00      PROA  
ATOM   1312  HZ  PHE P 482     -29.302  -6.421   4.554  0.00  0.00      PROA  
ATOM   1313  CD2 PHE P 482     -29.332  -7.996   1.490  0.00  0.00      PROA  
ATOM   1314  HD2 PHE P 482     -29.972  -8.414   0.727  0.00  0.00      PROA  
ATOM   1315  CE2 PHE P 482     -29.877  -7.256   2.574  0.00  0.00      PROA  
ATOM   1316  HE2 PHE P 482     -30.923  -7.015   2.691  0.00  0.00      PROA  
ATOM   1317  C   PHE P 482     -27.001  -7.370  -1.721  0.00  0.00      PROA  
ATOM   1318  O   PHE P 482     -26.088  -7.447  -2.550  0.00  0.00      PROA  
ATOM   1319  N   SER P 483     -27.364  -6.220  -1.263  0.00  0.00      PROA  
ATOM   1320  HN  SER P 483     -28.013  -6.113  -0.513  0.00  0.00      PROA  
ATOM   1321  CA  SER P 483     -26.862  -4.929  -1.762  0.00  0.00      PROA  
ATOM   1322  HA  SER P 483     -25.818  -5.126  -1.958  0.00  0.00      PROA  
ATOM   1323  CB  SER P 483     -27.544  -4.547  -3.067  0.00  0.00      PROA  
ATOM   1324  HB1 SER P 483     -27.612  -5.539  -3.564  0.00  0.00      PROA  
ATOM   1325  HB2 SER P 483     -26.996  -3.925  -3.807  0.00  0.00      PROA  
ATOM   1326  OG  SER P 483     -28.969  -4.128  -2.878  0.00  0.00      PROA  
ATOM   1327  HG1 SER P 483     -29.321  -3.823  -3.717  0.00  0.00      PROA  
ATOM   1328  C   SER P 483     -27.037  -3.814  -0.768  0.00  0.00      PROA  
ATOM   1329  O   SER P 483     -27.625  -4.082   0.305  0.00  0.00      PROA  
ATOM   1330  N   GLY P 484     -26.501  -2.609  -1.017  0.00  0.00      PROA  
ATOM   1331  HN  GLY P 484     -25.987  -2.436  -1.854  0.00  0.00      PROA  
ATOM   1332  CA  GLY P 484     -26.650  -1.443  -0.161  0.00  0.00      PROA  
ATOM   1333  HA1 GLY P 484     -26.172  -0.606  -0.648  0.00  0.00      PROA  
ATOM   1334  HA2 GLY P 484     -26.035  -1.514   0.724  0.00  0.00      PROA  
ATOM   1335  C   GLY P 484     -28.036  -1.009   0.245  0.00  0.00      PROA  
ATOM   1336  O   GLY P 484     -28.218  -0.737   1.413  0.00  0.00      PROA  
ATOM   1337  N   PRO P 485     -29.018  -0.911  -0.674  0.00  0.00      PROA  
ATOM   1338  CD  PRO P 485     -28.696  -0.646  -2.090  0.00  0.00      PROA  
ATOM   1339  HD1 PRO P 485     -28.578  -1.633  -2.587  0.00  0.00      PROA  
ATOM   1340  HD2 PRO P 485     -27.764  -0.092  -2.332  0.00  0.00      PROA  
ATOM   1341  CA  PRO P 485     -30.354  -0.438  -0.361  0.00  0.00      PROA  
ATOM   1342  HA  PRO P 485     -30.222   0.485   0.184  0.00  0.00      PROA  
ATOM   1343  CB  PRO P 485     -31.019  -0.115  -1.701  0.00  0.00      PROA  
ATOM   1344  HB1 PRO P 485     -31.581   0.838  -1.604  0.00  0.00      PROA  
ATOM   1345  HB2 PRO P 485     -31.638  -0.939  -2.116  0.00  0.00      PROA  
ATOM   1346  CG  PRO P 485     -29.833   0.221  -2.634  0.00  0.00      PROA  
ATOM   1347  HG1 PRO P 485     -30.001   0.026  -3.715  0.00  0.00      PROA  
ATOM   1348  HG2 PRO P 485     -29.710   1.309  -2.449  0.00  0.00      PROA  
ATOM   1349  C   PRO P 485     -30.995  -1.475   0.551  0.00  0.00      PROA  
ATOM   1350  O   PRO P 485     -31.686  -1.170   1.486  0.00  0.00      PROA  
ATOM   1351  N   LEU P 486     -30.740  -2.705   0.322  0.00  0.00      PROA  
ATOM   1352  HN  LEU P 486     -30.090  -3.018  -0.365  0.00  0.00      PROA  
ATOM   1353  CA  LEU P 486     -31.366  -3.762   1.137  0.00  0.00      PROA  
ATOM   1354  HA  LEU P 486     -32.406  -3.535   1.315  0.00  0.00      PROA  
ATOM   1355  CB  LEU P 486     -31.129  -5.101   0.388  0.00  0.00      PROA  
ATOM   1356  HB1 LEU P 486     -31.499  -5.995   0.933  0.00  0.00      PROA  
ATOM   1357  HB2 LEU P 486     -30.044  -5.190   0.167  0.00  0.00      PROA  
ATOM   1358  CG  LEU P 486     -31.675  -5.074  -1.065  0.00  0.00      PROA  
ATOM   1359  HG  LEU P 486     -31.043  -4.427  -1.711  0.00  0.00      PROA  
ATOM   1360  CD1 LEU P 486     -31.496  -6.519  -1.552  0.00  0.00      PROA  
ATOM   1361 HD11 LEU P 486     -30.414  -6.769  -1.575  0.00  0.00      PROA  
ATOM   1362 HD12 LEU P 486     -31.599  -6.541  -2.658  0.00  0.00      PROA  
ATOM   1363 HD13 LEU P 486     -32.109  -7.260  -0.996  0.00  0.00      PROA  
ATOM   1364  CD2 LEU P 486     -33.102  -4.644  -1.174  0.00  0.00      PROA  
ATOM   1365 HD21 LEU P 486     -33.824  -5.238  -0.574  0.00  0.00      PROA  
ATOM   1366 HD22 LEU P 486     -33.331  -4.793  -2.251  0.00  0.00      PROA  
ATOM   1367 HD23 LEU P 486     -33.183  -3.553  -0.983  0.00  0.00      PROA  
ATOM   1368  C   LEU P 486     -30.691  -3.838   2.544  0.00  0.00      PROA  
ATOM   1369  O   LEU P 486     -31.249  -4.139   3.599  0.00  0.00      PROA  
ATOM   1370  N   LEU P 487     -29.350  -3.529   2.645  0.00  0.00      PROA  
ATOM   1371  HN  LEU P 487     -28.775  -3.602   1.834  0.00  0.00      PROA  
ATOM   1372  CA  LEU P 487     -28.627  -3.274   3.909  0.00  0.00      PROA  
ATOM   1373  HA  LEU P 487     -28.749  -4.153   4.524  0.00  0.00      PROA  
ATOM   1374  CB  LEU P 487     -27.127  -3.245   3.750  0.00  0.00      PROA  
ATOM   1375  HB1 LEU P 487     -26.969  -2.402   3.043  0.00  0.00      PROA  
ATOM   1376  HB2 LEU P 487     -26.673  -4.061   3.148  0.00  0.00      PROA  
ATOM   1377  CG  LEU P 487     -26.307  -3.047   5.024  0.00  0.00      PROA  
ATOM   1378  HG  LEU P 487     -26.556  -2.073   5.495  0.00  0.00      PROA  
ATOM   1379  CD1 LEU P 487     -26.570  -4.053   6.162  0.00  0.00      PROA  
ATOM   1380 HD11 LEU P 487     -25.920  -3.679   6.981  0.00  0.00      PROA  
ATOM   1381 HD12 LEU P 487     -26.301  -5.111   5.955  0.00  0.00      PROA  
ATOM   1382 HD13 LEU P 487     -27.588  -3.996   6.603  0.00  0.00      PROA  
ATOM   1383  CD2 LEU P 487     -24.819  -2.863   4.747  0.00  0.00      PROA  
ATOM   1384 HD21 LEU P 487     -24.178  -2.438   5.550  0.00  0.00      PROA  
ATOM   1385 HD22 LEU P 487     -24.665  -2.299   3.803  0.00  0.00      PROA  
ATOM   1386 HD23 LEU P 487     -24.458  -3.894   4.548  0.00  0.00      PROA  
ATOM   1387  C   LEU P 487     -29.172  -2.031   4.675  0.00  0.00      PROA  
ATOM   1388  O   LEU P 487     -29.311  -2.066   5.897  0.00  0.00      PROA  
ATOM   1389  N   VAL P 488     -29.374  -0.917   4.033  0.00  0.00      PROA  
ATOM   1390  HN  VAL P 488     -29.159  -0.823   3.065  0.00  0.00      PROA  
ATOM   1391  CA  VAL P 488     -30.025   0.252   4.635  0.00  0.00      PROA  
ATOM   1392  HA  VAL P 488     -29.411   0.552   5.472  0.00  0.00      PROA  
ATOM   1393  CB  VAL P 488     -30.109   1.495   3.715  0.00  0.00      PROA  
ATOM   1394  HB  VAL P 488     -30.718   1.267   2.814  0.00  0.00      PROA  
ATOM   1395  CG1 VAL P 488     -30.790   2.707   4.381  0.00  0.00      PROA  
ATOM   1396 HG11 VAL P 488     -30.286   3.016   5.322  0.00  0.00      PROA  
ATOM   1397 HG12 VAL P 488     -31.860   2.505   4.599  0.00  0.00      PROA  
ATOM   1398 HG13 VAL P 488     -30.682   3.646   3.797  0.00  0.00      PROA  
ATOM   1399  CG2 VAL P 488     -28.709   1.915   3.270  0.00  0.00      PROA  
ATOM   1400 HG21 VAL P 488     -28.781   2.879   2.722  0.00  0.00      PROA  
ATOM   1401 HG22 VAL P 488     -28.106   1.258   2.607  0.00  0.00      PROA  
ATOM   1402 HG23 VAL P 488     -28.042   2.110   4.137  0.00  0.00      PROA  
ATOM   1403  C   VAL P 488     -31.462  -0.006   5.216  0.00  0.00      PROA  
ATOM   1404  O   VAL P 488     -31.723   0.310   6.372  0.00  0.00      PROA  
ATOM   1405  N   PHE P 489     -32.308  -0.663   4.423  0.00  0.00      PROA  
ATOM   1406  HN  PHE P 489     -31.997  -0.856   3.496  0.00  0.00      PROA  
ATOM   1407  CA  PHE P 489     -33.788  -0.879   4.644  0.00  0.00      PROA  
ATOM   1408  HA  PHE P 489     -34.230   0.079   4.873  0.00  0.00      PROA  
ATOM   1409  CB  PHE P 489     -34.490  -1.385   3.383  0.00  0.00      PROA  
ATOM   1410  HB1 PHE P 489     -33.933  -2.295   3.073  0.00  0.00      PROA  
ATOM   1411  HB2 PHE P 489     -34.384  -0.675   2.535  0.00  0.00      PROA  
ATOM   1412  CG  PHE P 489     -35.966  -1.629   3.585  0.00  0.00      PROA  
ATOM   1413  CD1 PHE P 489     -36.463  -2.950   3.824  0.00  0.00      PROA  
ATOM   1414  HD1 PHE P 489     -35.788  -3.793   3.829  0.00  0.00      PROA  
ATOM   1415  CE1 PHE P 489     -37.746  -3.136   4.212  0.00  0.00      PROA  
ATOM   1416  HE1 PHE P 489     -38.161  -4.101   4.463  0.00  0.00      PROA  
ATOM   1417  CZ  PHE P 489     -38.622  -1.990   4.484  0.00  0.00      PROA  
ATOM   1418  HZ  PHE P 489     -39.638  -1.986   4.852  0.00  0.00      PROA  
ATOM   1419  CD2 PHE P 489     -36.825  -0.493   3.787  0.00  0.00      PROA  
ATOM   1420  HD2 PHE P 489     -36.485   0.527   3.683  0.00  0.00      PROA  
ATOM   1421  CE2 PHE P 489     -38.096  -0.680   4.301  0.00  0.00      PROA  
ATOM   1422  HE2 PHE P 489     -38.711   0.179   4.526  0.00  0.00      PROA  
ATOM   1423  C   PHE P 489     -34.127  -1.641   5.897  0.00  0.00      PROA  
ATOM   1424  O   PHE P 489     -35.030  -1.376   6.639  0.00  0.00      PROA  
ATOM   1425  N   GLU P 490     -33.383  -2.821   6.107  0.00  0.00      PROA  
ATOM   1426  HN  GLU P 490     -32.748  -3.104   5.392  0.00  0.00      PROA  
ATOM   1427  CA  GLU P 490     -33.350  -3.571   7.310  0.00  0.00      PROA  
ATOM   1428  HA  GLU P 490     -34.375  -3.815   7.549  0.00  0.00      PROA  
ATOM   1429  CB  GLU P 490     -32.598  -4.870   7.117  0.00  0.00      PROA  
ATOM   1430  HB1 GLU P 490     -32.296  -5.428   8.029  0.00  0.00      PROA  
ATOM   1431  HB2 GLU P 490     -31.656  -4.625   6.582  0.00  0.00      PROA  
ATOM   1432  CG  GLU P 490     -33.167  -6.041   6.355  0.00  0.00      PROA  
ATOM   1433  HG1 GLU P 490     -32.346  -6.678   5.963  0.00  0.00      PROA  
ATOM   1434  HG2 GLU P 490     -33.683  -5.644   5.454  0.00  0.00      PROA  
ATOM   1435  CD  GLU P 490     -34.276  -6.866   7.070  0.00  0.00      PROA  
ATOM   1436  OE1 GLU P 490     -34.030  -7.687   7.951  0.00  0.00      PROA  
ATOM   1437  OE2 GLU P 490     -35.406  -6.752   6.522  0.00  0.00      PROA  
ATOM   1438  C   GLU P 490     -32.932  -2.823   8.564  0.00  0.00      PROA  
ATOM   1439  O   GLU P 490     -33.540  -3.011   9.610  0.00  0.00      PROA  
ATOM   1440  N   GLU P 491     -31.854  -2.047   8.586  0.00  0.00      PROA  
ATOM   1441  HN  GLU P 491     -31.420  -1.779   7.729  0.00  0.00      PROA  
ATOM   1442  CA  GLU P 491     -31.515  -1.231   9.693  0.00  0.00      PROA  
ATOM   1443  HA  GLU P 491     -31.350  -1.897  10.527  0.00  0.00      PROA  
ATOM   1444  CB  GLU P 491     -30.228  -0.436   9.393  0.00  0.00      PROA  
ATOM   1445  HB1 GLU P 491     -30.303   0.143   8.448  0.00  0.00      PROA  
ATOM   1446  HB2 GLU P 491     -29.437  -1.159   9.100  0.00  0.00      PROA  
ATOM   1447  CG  GLU P 491     -29.822   0.435  10.665  0.00  0.00      PROA  
ATOM   1448  HG1 GLU P 491     -29.720  -0.283  11.506  0.00  0.00      PROA  
ATOM   1449  HG2 GLU P 491     -30.663   1.144  10.824  0.00  0.00      PROA  
ATOM   1450  CD  GLU P 491     -28.519   1.084  10.396  0.00  0.00      PROA  
ATOM   1451  OE1 GLU P 491     -27.702   1.337  11.281  0.00  0.00      PROA  
ATOM   1452  OE2 GLU P 491     -28.374   1.457   9.144  0.00  0.00      PROA  
ATOM   1453  C   GLU P 491     -32.618  -0.334  10.095  0.00  0.00      PROA  
ATOM   1454  O   GLU P 491     -32.877  -0.220  11.281  0.00  0.00      PROA  
ATOM   1455  N   ALA P 492     -33.299   0.333   9.190  0.00  0.00      PROA  
ATOM   1456  HN  ALA P 492     -32.977   0.152   8.264  0.00  0.00      PROA  
ATOM   1457  CA  ALA P 492     -34.452   1.234   9.394  0.00  0.00      PROA  
ATOM   1458  HA  ALA P 492     -34.275   1.918  10.211  0.00  0.00      PROA  
ATOM   1459  CB  ALA P 492     -34.625   2.045   8.021  0.00  0.00      PROA  
ATOM   1460  HB1 ALA P 492     -34.955   1.384   7.192  0.00  0.00      PROA  
ATOM   1461  HB2 ALA P 492     -33.678   2.564   7.758  0.00  0.00      PROA  
ATOM   1462  HB3 ALA P 492     -35.371   2.847   8.205  0.00  0.00      PROA  
ATOM   1463  C   ALA P 492     -35.789   0.440   9.908  0.00  0.00      PROA  
ATOM   1464  O   ALA P 492     -36.409   0.914  10.858  0.00  0.00      PROA  
ATOM   1465  N   PHE P 493     -36.083  -0.768   9.363  0.00  0.00      PROA  
ATOM   1466  HN  PHE P 493     -35.437  -1.197   8.737  0.00  0.00      PROA  
ATOM   1467  CA  PHE P 493     -37.106  -1.636   9.892  0.00  0.00      PROA  
ATOM   1468  HA  PHE P 493     -38.000  -1.038   9.980  0.00  0.00      PROA  
ATOM   1469  CB  PHE P 493     -37.213  -2.878   8.925  0.00  0.00      PROA  
ATOM   1470  HB1 PHE P 493     -36.182  -3.022   8.537  0.00  0.00      PROA  
ATOM   1471  HB2 PHE P 493     -37.766  -2.511   8.034  0.00  0.00      PROA  
ATOM   1472  CG  PHE P 493     -37.959  -4.034   9.407  0.00  0.00      PROA  
ATOM   1473  CD1 PHE P 493     -39.307  -3.824   9.802  0.00  0.00      PROA  
ATOM   1474  HD1 PHE P 493     -39.781  -2.854   9.809  0.00  0.00      PROA  
ATOM   1475  CE1 PHE P 493     -39.887  -4.845  10.501  0.00  0.00      PROA  
ATOM   1476  HE1 PHE P 493     -40.796  -4.728  11.073  0.00  0.00      PROA  
ATOM   1477  CZ  PHE P 493     -39.223  -6.087  10.749  0.00  0.00      PROA  
ATOM   1478  HZ  PHE P 493     -39.756  -6.812  11.348  0.00  0.00      PROA  
ATOM   1479  CD2 PHE P 493     -37.332  -5.298   9.502  0.00  0.00      PROA  
ATOM   1480  HD2 PHE P 493     -36.284  -5.439   9.281  0.00  0.00      PROA  
ATOM   1481  CE2 PHE P 493     -37.920  -6.285  10.234  0.00  0.00      PROA  
ATOM   1482  HE2 PHE P 493     -37.382  -7.216  10.337  0.00  0.00      PROA  
ATOM   1483  C   PHE P 493     -36.856  -2.139  11.294  0.00  0.00      PROA  
ATOM   1484  O   PHE P 493     -37.702  -2.002  12.179  0.00  0.00      PROA  
ATOM   1485  N   TYR P 494     -35.595  -2.694  11.603  0.00  0.00      PROA  
ATOM   1486  HN  TYR P 494     -34.833  -2.841  10.977  0.00  0.00      PROA  
ATOM   1487  CA  TYR P 494     -35.197  -3.056  13.033  0.00  0.00      PROA  
ATOM   1488  HA  TYR P 494     -35.937  -3.674  13.520  0.00  0.00      PROA  
ATOM   1489  CB  TYR P 494     -33.800  -3.684  12.944  0.00  0.00      PROA  
ATOM   1490  HB1 TYR P 494     -33.096  -3.017  12.401  0.00  0.00      PROA  
ATOM   1491  HB2 TYR P 494     -33.852  -4.634  12.370  0.00  0.00      PROA  
ATOM   1492  CG  TYR P 494     -33.241  -4.031  14.274  0.00  0.00      PROA  
ATOM   1493  CD1 TYR P 494     -33.757  -5.160  14.931  0.00  0.00      PROA  
ATOM   1494  HD1 TYR P 494     -34.529  -5.726  14.430  0.00  0.00      PROA  
ATOM   1495  CE1 TYR P 494     -33.240  -5.565  16.177  0.00  0.00      PROA  
ATOM   1496  HE1 TYR P 494     -33.735  -6.339  16.746  0.00  0.00      PROA  
ATOM   1497  CZ  TYR P 494     -32.284  -4.711  16.810  0.00  0.00      PROA  
ATOM   1498  OH  TYR P 494     -31.622  -5.123  17.946  0.00  0.00      PROA  
ATOM   1499  HH  TYR P 494     -31.813  -6.042  18.145  0.00  0.00      PROA  
ATOM   1500  CD2 TYR P 494     -32.216  -3.327  14.846  0.00  0.00      PROA  
ATOM   1501  HD2 TYR P 494     -31.945  -2.403  14.357  0.00  0.00      PROA  
ATOM   1502  CE2 TYR P 494     -31.685  -3.675  16.088  0.00  0.00      PROA  
ATOM   1503  HE2 TYR P 494     -30.839  -3.121  16.466  0.00  0.00      PROA  
ATOM   1504  C   TYR P 494     -35.223  -1.815  13.982  0.00  0.00      PROA  
ATOM   1505  O   TYR P 494     -35.669  -1.843  15.117  0.00  0.00      PROA  
ATOM   1506  N   SER P 495     -34.724  -0.685  13.515  0.00  0.00      PROA  
ATOM   1507  HN  SER P 495     -34.301  -0.644  12.614  0.00  0.00      PROA  
ATOM   1508  CA  SER P 495     -34.712   0.530  14.339  0.00  0.00      PROA  
ATOM   1509  HA  SER P 495     -34.208   0.261  15.255  0.00  0.00      PROA  
ATOM   1510  CB  SER P 495     -33.922   1.676  13.569  0.00  0.00      PROA  
ATOM   1511  HB1 SER P 495     -34.383   1.929  12.591  0.00  0.00      PROA  
ATOM   1512  HB2 SER P 495     -32.975   1.125  13.384  0.00  0.00      PROA  
ATOM   1513  OG  SER P 495     -33.596   2.818  14.324  0.00  0.00      PROA  
ATOM   1514  HG1 SER P 495     -32.762   2.610  14.751  0.00  0.00      PROA  
ATOM   1515  C   SER P 495     -36.099   1.092  14.644  0.00  0.00      PROA  
ATOM   1516  O   SER P 495     -36.474   1.492  15.745  0.00  0.00      PROA  
ATOM   1517  N   PHE P 496     -36.949   1.234  13.558  0.00  0.00      PROA  
ATOM   1518  HN  PHE P 496     -36.745   1.048  12.601  0.00  0.00      PROA  
ATOM   1519  CA  PHE P 496     -38.404   1.384  13.592  0.00  0.00      PROA  
ATOM   1520  HA  PHE P 496     -38.628   2.324  14.074  0.00  0.00      PROA  
ATOM   1521  CB  PHE P 496     -39.060   1.397  12.170  0.00  0.00      PROA  
ATOM   1522  HB1 PHE P 496     -38.995   0.448  11.598  0.00  0.00      PROA  
ATOM   1523  HB2 PHE P 496     -38.477   2.121  11.562  0.00  0.00      PROA  
ATOM   1524  CG  PHE P 496     -40.532   1.724  12.205  0.00  0.00      PROA  
ATOM   1525  CD1 PHE P 496     -41.507   0.725  12.440  0.00  0.00      PROA  
ATOM   1526  HD1 PHE P 496     -41.220  -0.310  12.555  0.00  0.00      PROA  
ATOM   1527  CE1 PHE P 496     -42.878   1.079  12.373  0.00  0.00      PROA  
ATOM   1528  HE1 PHE P 496     -43.568   0.251  12.435  0.00  0.00      PROA  
ATOM   1529  CZ  PHE P 496     -43.261   2.387  12.148  0.00  0.00      PROA  
ATOM   1530  HZ  PHE P 496     -44.309   2.640  12.221  0.00  0.00      PROA  
ATOM   1531  CD2 PHE P 496     -40.955   3.059  12.110  0.00  0.00      PROA  
ATOM   1532  HD2 PHE P 496     -40.242   3.819  11.828  0.00  0.00      PROA  
ATOM   1533  CE2 PHE P 496     -42.318   3.392  12.061  0.00  0.00      PROA  
ATOM   1534  HE2 PHE P 496     -42.638   4.424  12.070  0.00  0.00      PROA  
ATOM   1535  C   PHE P 496     -39.067   0.381  14.634  0.00  0.00      PROA  
ATOM   1536  O   PHE P 496     -39.677   0.806  15.590  0.00  0.00      PROA  
ATOM   1537  N   CYS P 497     -38.808  -0.983  14.558  0.00  0.00      PROA  
ATOM   1538  HN  CYS P 497     -38.208  -1.292  13.824  0.00  0.00      PROA  
ATOM   1539  CA  CYS P 497     -39.322  -1.913  15.565  0.00  0.00      PROA  
ATOM   1540  HA  CYS P 497     -40.387  -1.738  15.594  0.00  0.00      PROA  
ATOM   1541  CB  CYS P 497     -38.993  -3.375  15.252  0.00  0.00      PROA  
ATOM   1542  HB1 CYS P 497     -39.468  -4.037  16.008  0.00  0.00      PROA  
ATOM   1543  HB2 CYS P 497     -37.908  -3.557  15.101  0.00  0.00      PROA  
ATOM   1544  SG  CYS P 497     -39.886  -3.718  13.670  0.00  0.00      PROA  
ATOM   1545  HG1 CYS P 497     -39.307  -2.741  12.987  0.00  0.00      PROA  
ATOM   1546  C   CYS P 497     -38.870  -1.702  17.004  0.00  0.00      PROA  
ATOM   1547  O   CYS P 497     -39.674  -1.606  17.883  0.00  0.00      PROA  
ATOM   1548  N   GLN P 498     -37.583  -1.367  17.210  0.00  0.00      PROA  
ATOM   1549  HN  GLN P 498     -36.864  -1.384  16.520  0.00  0.00      PROA  
ATOM   1550  CA  GLN P 498     -37.018  -0.958  18.520  0.00  0.00      PROA  
ATOM   1551  HA  GLN P 498     -37.273  -1.686  19.276  0.00  0.00      PROA  
ATOM   1552  CB  GLN P 498     -35.504  -0.820  18.480  0.00  0.00      PROA  
ATOM   1553  HB1 GLN P 498     -35.097  -0.260  19.349  0.00  0.00      PROA  
ATOM   1554  HB2 GLN P 498     -35.194  -0.317  17.539  0.00  0.00      PROA  
ATOM   1555  CG  GLN P 498     -34.738  -2.152  18.598  0.00  0.00      PROA  
ATOM   1556  HG1 GLN P 498     -33.717  -1.980  18.999  0.00  0.00      PROA  
ATOM   1557  HG2 GLN P 498     -34.750  -2.570  17.568  0.00  0.00      PROA  
ATOM   1558  CD  GLN P 498     -35.362  -3.176  19.510  0.00  0.00      PROA  
ATOM   1559  OE1 GLN P 498     -36.072  -4.094  19.107  0.00  0.00      PROA  
ATOM   1560  NE2 GLN P 498     -35.427  -2.845  20.811  0.00  0.00      PROA  
ATOM   1561 HE21 GLN P 498     -35.951  -3.433  21.427  0.00  0.00      PROA  
ATOM   1562 HE22 GLN P 498     -34.859  -2.072  21.097  0.00  0.00      PROA  
ATOM   1563  C   GLN P 498     -37.637   0.354  19.106  0.00  0.00      PROA  
ATOM   1564  O   GLN P 498     -38.048   0.442  20.270  0.00  0.00      PROA  
ATOM   1565  N   THR P 499     -37.692   1.427  18.302  0.00  0.00      PROA  
ATOM   1566  HN  THR P 499     -37.434   1.282  17.351  0.00  0.00      PROA  
ATOM   1567  CA  THR P 499     -38.322   2.715  18.677  0.00  0.00      PROA  
ATOM   1568  HA  THR P 499     -37.948   3.077  19.623  0.00  0.00      PROA  
ATOM   1569  CB  THR P 499     -38.041   3.651  17.580  0.00  0.00      PROA  
ATOM   1570  HB  THR P 499     -38.661   3.416  16.689  0.00  0.00      PROA  
ATOM   1571  OG1 THR P 499     -36.640   3.719  17.257  0.00  0.00      PROA  
ATOM   1572  HG1 THR P 499     -36.448   2.810  17.015  0.00  0.00      PROA  
ATOM   1573  CG2 THR P 499     -38.393   5.088  17.974  0.00  0.00      PROA  
ATOM   1574 HG21 THR P 499     -37.898   5.508  18.876  0.00  0.00      PROA  
ATOM   1575 HG22 THR P 499     -39.478   5.214  18.173  0.00  0.00      PROA  
ATOM   1576 HG23 THR P 499     -38.092   5.669  17.076  0.00  0.00      PROA  
ATOM   1577  C   THR P 499     -39.806   2.688  18.987  0.00  0.00      PROA  
ATOM   1578  O   THR P 499     -40.270   3.343  19.905  0.00  0.00      PROA  
ATOM   1579  N   ASN P 500     -40.582   1.781  18.361  0.00  0.00      PROA  
ATOM   1580  HN  ASN P 500     -40.102   1.353  17.599  0.00  0.00      PROA  
ATOM   1581  CA  ASN P 500     -41.999   1.555  18.599  0.00  0.00      PROA  
ATOM   1582  HA  ASN P 500     -42.347   2.431  19.125  0.00  0.00      PROA  
ATOM   1583  CB  ASN P 500     -42.718   1.439  17.258  0.00  0.00      PROA  
ATOM   1584  HB1 ASN P 500     -43.809   1.249  17.351  0.00  0.00      PROA  
ATOM   1585  HB2 ASN P 500     -42.418   0.549  16.665  0.00  0.00      PROA  
ATOM   1586  CG  ASN P 500     -42.557   2.719  16.455  0.00  0.00      PROA  
ATOM   1587  OD1 ASN P 500     -42.742   3.824  16.952  0.00  0.00      PROA  
ATOM   1588  ND2 ASN P 500     -42.134   2.611  15.145  0.00  0.00      PROA  
ATOM   1589 HD21 ASN P 500     -41.909   3.443  14.637  0.00  0.00      PROA  
ATOM   1590 HD22 ASN P 500     -42.070   1.705  14.727  0.00  0.00      PROA  
ATOM   1591  C   ASN P 500     -42.390   0.386  19.460  0.00  0.00      PROA  
ATOM   1592  O   ASN P 500     -43.561   0.174  19.671  0.00  0.00      PROA  
ATOM   1593  N   ASN P 501     -41.389  -0.366  20.027  0.00  0.00      PROA  
ATOM   1594  HN  ASN P 501     -40.454  -0.132  19.770  0.00  0.00      PROA  
ATOM   1595  CA  ASN P 501     -41.542  -1.523  20.852  0.00  0.00      PROA  
ATOM   1596  HA  ASN P 501     -40.590  -1.967  21.101  0.00  0.00      PROA  
ATOM   1597  CB  ASN P 501     -42.122  -1.035  22.248  0.00  0.00      PROA  
ATOM   1598  HB1 ASN P 501     -43.154  -0.720  21.982  0.00  0.00      PROA  
ATOM   1599  HB2 ASN P 501     -41.562  -0.129  22.566  0.00  0.00      PROA  
ATOM   1600  CG  ASN P 501     -42.125  -2.084  23.311  0.00  0.00      PROA  
ATOM   1601  OD1 ASN P 501     -43.160  -2.228  24.069  0.00  0.00      PROA  
ATOM   1602  ND2 ASN P 501     -40.980  -2.708  23.690  0.00  0.00      PROA  
ATOM   1603 HD21 ASN P 501     -40.083  -2.408  23.365  0.00  0.00      PROA  
ATOM   1604 HD22 ASN P 501     -41.126  -3.686  23.839  0.00  0.00      PROA  
ATOM   1605  C   ASN P 501     -42.328  -2.636  20.127  0.00  0.00      PROA  
ATOM   1606  O   ASN P 501     -43.425  -3.033  20.487  0.00  0.00      PROA  
ATOM   1607  N   LEU P 502     -41.883  -3.174  19.008  0.00  0.00      PROA  
ATOM   1608  HN  LEU P 502     -41.117  -2.639  18.661  0.00  0.00      PROA  
ATOM   1609  CA  LEU P 502     -42.627  -4.096  18.142  0.00  0.00      PROA  
ATOM   1610  HA  LEU P 502     -43.548  -4.368  18.638  0.00  0.00      PROA  
ATOM   1611  CB  LEU P 502     -42.805  -3.581  16.733  0.00  0.00      PROA  
ATOM   1612  HB1 LEU P 502     -43.322  -4.365  16.138  0.00  0.00      PROA  
ATOM   1613  HB2 LEU P 502     -41.786  -3.281  16.407  0.00  0.00      PROA  
ATOM   1614  CG  LEU P 502     -43.475  -2.182  16.589  0.00  0.00      PROA  
ATOM   1615  HG  LEU P 502     -42.921  -1.541  17.306  0.00  0.00      PROA  
ATOM   1616  CD1 LEU P 502     -43.572  -1.616  15.176  0.00  0.00      PROA  
ATOM   1617 HD11 LEU P 502     -42.548  -1.560  14.749  0.00  0.00      PROA  
ATOM   1618 HD12 LEU P 502     -44.025  -0.602  15.170  0.00  0.00      PROA  
ATOM   1619 HD13 LEU P 502     -44.243  -2.276  14.584  0.00  0.00      PROA  
ATOM   1620  CD2 LEU P 502     -44.939  -2.205  17.182  0.00  0.00      PROA  
ATOM   1621 HD21 LEU P 502     -45.202  -1.127  17.224  0.00  0.00      PROA  
ATOM   1622 HD22 LEU P 502     -44.926  -2.708  18.172  0.00  0.00      PROA  
ATOM   1623 HD23 LEU P 502     -45.625  -2.749  16.498  0.00  0.00      PROA  
ATOM   1624  C   LEU P 502     -41.868  -5.420  17.947  0.00  0.00      PROA  
ATOM   1625  O   LEU P 502     -40.621  -5.401  17.832  0.00  0.00      PROA  
ATOM   1626  N   GLU P 503     -42.627  -6.536  17.867  0.00  0.00      PROA  
ATOM   1627  HN  GLU P 503     -43.615  -6.617  17.969  0.00  0.00      PROA  
ATOM   1628  CA  GLU P 503     -42.053  -7.804  17.521  0.00  0.00      PROA  
ATOM   1629  HA  GLU P 503     -41.103  -7.838  18.033  0.00  0.00      PROA  
ATOM   1630  CB  GLU P 503     -42.884  -8.893  18.160  0.00  0.00      PROA  
ATOM   1631  HB1 GLU P 503     -42.677  -9.914  17.774  0.00  0.00      PROA  
ATOM   1632  HB2 GLU P 503     -43.907  -8.638  17.811  0.00  0.00      PROA  
ATOM   1633  CG  GLU P 503     -42.717  -8.941  19.727  0.00  0.00      PROA  
ATOM   1634  HG1 GLU P 503     -43.457  -9.663  20.132  0.00  0.00      PROA  
ATOM   1635  HG2 GLU P 503     -43.153  -8.030  20.192  0.00  0.00      PROA  
ATOM   1636  CD  GLU P 503     -41.301  -9.237  20.089  0.00  0.00      PROA  
ATOM   1637  OE1 GLU P 503     -40.739 -10.222  19.508  0.00  0.00      PROA  
ATOM   1638  OE2 GLU P 503     -40.778  -8.559  21.008  0.00  0.00      PROA  
ATOM   1639  C   GLU P 503     -41.608  -8.182  16.042  0.00  0.00      PROA  
ATOM   1640  O   GLU P 503     -42.354  -8.131  15.042  0.00  0.00      PROA  
ATOM   1641  N   TYR P 504     -40.287  -8.470  15.955  0.00  0.00      PROA  
ATOM   1642  HN  TYR P 504     -39.726  -8.472  16.779  0.00  0.00      PROA  
ATOM   1643  CA  TYR P 504     -39.551  -8.464  14.743  0.00  0.00      PROA  
ATOM   1644  HA  TYR P 504     -39.647  -7.559  14.162  0.00  0.00      PROA  
ATOM   1645  CB  TYR P 504     -38.177  -8.903  15.108  0.00  0.00      PROA  
ATOM   1646  HB1 TYR P 504     -38.238  -9.897  15.599  0.00  0.00      PROA  
ATOM   1647  HB2 TYR P 504     -37.736  -8.236  15.879  0.00  0.00      PROA  
ATOM   1648  CG  TYR P 504     -37.226  -8.852  13.988  0.00  0.00      PROA  
ATOM   1649  CD1 TYR P 504     -36.686 -10.051  13.508  0.00  0.00      PROA  
ATOM   1650  HD1 TYR P 504     -36.864 -11.026  13.937  0.00  0.00      PROA  
ATOM   1651  CE1 TYR P 504     -35.603 -10.009  12.636  0.00  0.00      PROA  
ATOM   1652  HE1 TYR P 504     -35.141 -10.968  12.454  0.00  0.00      PROA  
ATOM   1653  CZ  TYR P 504     -35.116  -8.799  12.078  0.00  0.00      PROA  
ATOM   1654  OH  TYR P 504     -33.971  -8.849  11.198  0.00  0.00      PROA  
ATOM   1655  HH  TYR P 504     -33.843  -7.954  10.875  0.00  0.00      PROA  
ATOM   1656  CD2 TYR P 504     -36.691  -7.624  13.534  0.00  0.00      PROA  
ATOM   1657  HD2 TYR P 504     -37.185  -6.741  13.913  0.00  0.00      PROA  
ATOM   1658  CE2 TYR P 504     -35.740  -7.651  12.486  0.00  0.00      PROA  
ATOM   1659  HE2 TYR P 504     -35.373  -6.762  11.995  0.00  0.00      PROA  
ATOM   1660  C   TYR P 504     -40.237  -9.499  13.892  0.00  0.00      PROA  
ATOM   1661  O   TYR P 504     -40.798  -9.360  12.779  0.00  0.00      PROA  
ATOM   1662  N   ILE P 505     -40.481 -10.739  14.428  0.00  0.00      PROA  
ATOM   1663  HN  ILE P 505     -40.095 -10.958  15.321  0.00  0.00      PROA  
ATOM   1664  CA  ILE P 505     -41.093 -11.804  13.594  0.00  0.00      PROA  
ATOM   1665  HA  ILE P 505     -40.609 -11.719  12.633  0.00  0.00      PROA  
ATOM   1666  CB  ILE P 505     -40.794 -13.127  14.286  0.00  0.00      PROA  
ATOM   1667  HB  ILE P 505     -41.215 -13.233  15.308  0.00  0.00      PROA  
ATOM   1668  CG2 ILE P 505     -41.516 -14.323  13.424  0.00  0.00      PROA  
ATOM   1669 HG21 ILE P 505     -41.095 -15.210  13.945  0.00  0.00      PROA  
ATOM   1670 HG22 ILE P 505     -41.198 -14.329  12.359  0.00  0.00      PROA  
ATOM   1671 HG23 ILE P 505     -42.622 -14.302  13.520  0.00  0.00      PROA  
ATOM   1672  CG1 ILE P 505     -39.274 -13.449  14.426  0.00  0.00      PROA  
ATOM   1673 HG11 ILE P 505     -39.181 -14.528  14.671  0.00  0.00      PROA  
ATOM   1674 HG12 ILE P 505     -38.924 -12.805  15.261  0.00  0.00      PROA  
ATOM   1675  CD  ILE P 505     -38.413 -13.163  13.163  0.00  0.00      PROA  
ATOM   1676  HD1 ILE P 505     -38.587 -13.982  12.432  0.00  0.00      PROA  
ATOM   1677  HD2 ILE P 505     -37.359 -13.228  13.508  0.00  0.00      PROA  
ATOM   1678  HD3 ILE P 505     -38.658 -12.158  12.758  0.00  0.00      PROA  
ATOM   1679  C   ILE P 505     -42.546 -11.633  13.245  0.00  0.00      PROA  
ATOM   1680  O   ILE P 505     -43.074 -11.940  12.230  0.00  0.00      PROA  
ATOM   1681  N   VAL P 506     -43.332 -11.134  14.157  0.00  0.00      PROA  
ATOM   1682  HN  VAL P 506     -42.903 -10.703  14.947  0.00  0.00      PROA  
ATOM   1683  CA  VAL P 506     -44.746 -10.832  13.993  0.00  0.00      PROA  
ATOM   1684  HA  VAL P 506     -45.337 -11.724  13.844  0.00  0.00      PROA  
ATOM   1685  CB  VAL P 506     -45.210 -10.202  15.319  0.00  0.00      PROA  
ATOM   1686  HB  VAL P 506     -44.563  -9.400  15.734  0.00  0.00      PROA  
ATOM   1687  CG1 VAL P 506     -46.645  -9.616  15.372  0.00  0.00      PROA  
ATOM   1688 HG11 VAL P 506     -46.836  -8.930  14.520  0.00  0.00      PROA  
ATOM   1689 HG12 VAL P 506     -46.797  -9.076  16.331  0.00  0.00      PROA  
ATOM   1690 HG13 VAL P 506     -47.385 -10.439  15.480  0.00  0.00      PROA  
ATOM   1691  CG2 VAL P 506     -45.055 -11.256  16.406  0.00  0.00      PROA  
ATOM   1692 HG21 VAL P 506     -45.375 -10.861  17.393  0.00  0.00      PROA  
ATOM   1693 HG22 VAL P 506     -44.086 -11.792  16.501  0.00  0.00      PROA  
ATOM   1694 HG23 VAL P 506     -45.901 -11.965  16.279  0.00  0.00      PROA  
ATOM   1695  C   VAL P 506     -45.041  -9.931  12.807  0.00  0.00      PROA  
ATOM   1696  O   VAL P 506     -45.733 -10.269  11.868  0.00  0.00      PROA  
ATOM   1697  N   GLY P 507     -44.374  -8.727  12.832  0.00  0.00      PROA  
ATOM   1698  HN  GLY P 507     -43.896  -8.510  13.679  0.00  0.00      PROA  
ATOM   1699  CA  GLY P 507     -44.201  -7.814  11.732  0.00  0.00      PROA  
ATOM   1700  HA1 GLY P 507     -43.620  -6.974  12.083  0.00  0.00      PROA  
ATOM   1701  HA2 GLY P 507     -45.209  -7.507  11.496  0.00  0.00      PROA  
ATOM   1702  C   GLY P 507     -43.515  -8.430  10.522  0.00  0.00      PROA  
ATOM   1703  O   GLY P 507     -43.858  -8.097   9.406  0.00  0.00      PROA  
ATOM   1704  N   ARG P 508     -42.533  -9.349  10.681  0.00  0.00      PROA  
ATOM   1705  HN  ARG P 508     -42.191  -9.653  11.567  0.00  0.00      PROA  
ATOM   1706  CA  ARG P 508     -41.953 -10.087   9.514  0.00  0.00      PROA  
ATOM   1707  HA  ARG P 508     -41.454  -9.340   8.913  0.00  0.00      PROA  
ATOM   1708  CB  ARG P 508     -40.853 -11.150   9.890  0.00  0.00      PROA  
ATOM   1709  HB1 ARG P 508     -41.183 -12.010  10.512  0.00  0.00      PROA  
ATOM   1710  HB2 ARG P 508     -40.035 -10.657  10.458  0.00  0.00      PROA  
ATOM   1711  CG  ARG P 508     -40.048 -11.742   8.724  0.00  0.00      PROA  
ATOM   1712  HG1 ARG P 508     -40.571 -12.257   7.891  0.00  0.00      PROA  
ATOM   1713  HG2 ARG P 508     -39.372 -12.535   9.109  0.00  0.00      PROA  
ATOM   1714  CD  ARG P 508     -39.108 -10.742   8.074  0.00  0.00      PROA  
ATOM   1715  HD1 ARG P 508     -39.705  -9.807   8.137  0.00  0.00      PROA  
ATOM   1716  HD2 ARG P 508     -38.955 -11.114   7.038  0.00  0.00      PROA  
ATOM   1717  NE  ARG P 508     -37.785 -10.525   8.635  0.00  0.00      PROA  
ATOM   1718  HE  ARG P 508     -37.408 -11.164   9.305  0.00  0.00      PROA  
ATOM   1719  CZ  ARG P 508     -36.968  -9.571   8.275  0.00  0.00      PROA  
ATOM   1720  NH1 ARG P 508     -37.198  -8.560   7.467  0.00  0.00      PROA  
ATOM   1721 HH11 ARG P 508     -38.122  -8.197   7.348  0.00  0.00      PROA  
ATOM   1722 HH12 ARG P 508     -36.447  -7.926   7.283  0.00  0.00      PROA  
ATOM   1723  NH2 ARG P 508     -35.712  -9.597   8.689  0.00  0.00      PROA  
ATOM   1724 HH21 ARG P 508     -35.183  -8.805   8.384  0.00  0.00      PROA  
ATOM   1725 HH22 ARG P 508     -35.312 -10.510   8.777  0.00  0.00      PROA  
ATOM   1726  C   ARG P 508     -43.081 -10.784   8.842  0.00  0.00      PROA  
ATOM   1727  O   ARG P 508     -43.214 -10.586   7.618  0.00  0.00      PROA  
ATOM   1728  N   VAL P 509     -43.873 -11.651   9.528  0.00  0.00      PROA  
ATOM   1729  HN  VAL P 509     -43.646 -11.855  10.477  0.00  0.00      PROA  
ATOM   1730  CA  VAL P 509     -44.898 -12.484   8.999  0.00  0.00      PROA  
ATOM   1731  HA  VAL P 509     -44.550 -13.044   8.143  0.00  0.00      PROA  
ATOM   1732  CB  VAL P 509     -45.274 -13.470  10.122  0.00  0.00      PROA  
ATOM   1733  HB  VAL P 509     -45.424 -12.884  11.053  0.00  0.00      PROA  
ATOM   1734  CG1 VAL P 509     -46.584 -14.172   9.738  0.00  0.00      PROA  
ATOM   1735 HG11 VAL P 509     -46.782 -14.955  10.501  0.00  0.00      PROA  
ATOM   1736 HG12 VAL P 509     -46.422 -14.570   8.713  0.00  0.00      PROA  
ATOM   1737 HG13 VAL P 509     -47.410 -13.431   9.782  0.00  0.00      PROA  
ATOM   1738  CG2 VAL P 509     -44.078 -14.392  10.467  0.00  0.00      PROA  
ATOM   1739 HG21 VAL P 509     -44.106 -14.870  11.469  0.00  0.00      PROA  
ATOM   1740 HG22 VAL P 509     -43.104 -13.859  10.431  0.00  0.00      PROA  
ATOM   1741 HG23 VAL P 509     -44.185 -15.274   9.800  0.00  0.00      PROA  
ATOM   1742  C   VAL P 509     -46.040 -11.660   8.466  0.00  0.00      PROA  
ATOM   1743  O   VAL P 509     -46.737 -11.990   7.548  0.00  0.00      PROA  
ATOM   1744  N   TRP P 510     -46.488 -10.583   9.189  0.00  0.00      PROA  
ATOM   1745  HN  TRP P 510     -46.128 -10.458  10.110  0.00  0.00      PROA  
ATOM   1746  CA  TRP P 510     -47.483  -9.575   8.667  0.00  0.00      PROA  
ATOM   1747  HA  TRP P 510     -48.329 -10.175   8.368  0.00  0.00      PROA  
ATOM   1748  CB  TRP P 510     -48.074  -8.657   9.786  0.00  0.00      PROA  
ATOM   1749  HB1 TRP P 510     -48.296  -7.663   9.342  0.00  0.00      PROA  
ATOM   1750  HB2 TRP P 510     -47.376  -8.490  10.634  0.00  0.00      PROA  
ATOM   1751  CG  TRP P 510     -49.324  -9.180  10.402  0.00  0.00      PROA  
ATOM   1752  CD1 TRP P 510     -49.503  -9.667  11.660  0.00  0.00      PROA  
ATOM   1753  HD1 TRP P 510     -48.919  -9.412  12.533  0.00  0.00      PROA  
ATOM   1754  NE1 TRP P 510     -50.786 -10.207  11.797  0.00  0.00      PROA  
ATOM   1755  HE1 TRP P 510     -50.964 -10.796  12.555  0.00  0.00      PROA  
ATOM   1756  CE2 TRP P 510     -51.443 -10.152  10.577  0.00  0.00      PROA  
ATOM   1757  CD2 TRP P 510     -50.539  -9.430   9.699  0.00  0.00      PROA  
ATOM   1758  CE3 TRP P 510     -50.953  -9.102   8.399  0.00  0.00      PROA  
ATOM   1759  HE3 TRP P 510     -50.380  -8.430   7.777  0.00  0.00      PROA  
ATOM   1760  CZ3 TRP P 510     -52.298  -9.294   8.083  0.00  0.00      PROA  
ATOM   1761  HZ3 TRP P 510     -52.502  -9.111   7.038  0.00  0.00      PROA  
ATOM   1762  CZ2 TRP P 510     -52.673 -10.533  10.173  0.00  0.00      PROA  
ATOM   1763  HZ2 TRP P 510     -53.329 -11.101  10.817  0.00  0.00      PROA  
ATOM   1764  CH2 TRP P 510     -53.115 -10.030   8.922  0.00  0.00      PROA  
ATOM   1765  HH2 TRP P 510     -54.118 -10.233   8.577  0.00  0.00      PROA  
ATOM   1766  C   TRP P 510     -47.134  -8.750   7.404  0.00  0.00      PROA  
ATOM   1767  O   TRP P 510     -47.927  -8.565   6.444  0.00  0.00      PROA  
ATOM   1768  N   ILE P 511     -45.900  -8.259   7.260  0.00  0.00      PROA  
ATOM   1769  HN  ILE P 511     -45.242  -8.274   8.009  0.00  0.00      PROA  
ATOM   1770  CA  ILE P 511     -45.452  -7.614   6.028  0.00  0.00      PROA  
ATOM   1771  HA  ILE P 511     -46.124  -6.808   5.774  0.00  0.00      PROA  
ATOM   1772  CB  ILE P 511     -44.112  -6.909   6.249  0.00  0.00      PROA  
ATOM   1773  HB  ILE P 511     -43.368  -7.556   6.761  0.00  0.00      PROA  
ATOM   1774  CG2 ILE P 511     -43.615  -6.409   4.876  0.00  0.00      PROA  
ATOM   1775 HG21 ILE P 511     -42.794  -5.662   4.924  0.00  0.00      PROA  
ATOM   1776 HG22 ILE P 511     -44.453  -5.952   4.308  0.00  0.00      PROA  
ATOM   1777 HG23 ILE P 511     -43.238  -7.237   4.236  0.00  0.00      PROA  
ATOM   1778  CG1 ILE P 511     -44.377  -5.759   7.244  0.00  0.00      PROA  
ATOM   1779 HG11 ILE P 511     -44.964  -6.094   8.125  0.00  0.00      PROA  
ATOM   1780 HG12 ILE P 511     -45.021  -4.945   6.846  0.00  0.00      PROA  
ATOM   1781  CD  ILE P 511     -43.104  -5.217   7.903  0.00  0.00      PROA  
ATOM   1782  HD1 ILE P 511     -43.209  -4.397   8.645  0.00  0.00      PROA  
ATOM   1783  HD2 ILE P 511     -42.382  -4.846   7.144  0.00  0.00      PROA  
ATOM   1784  HD3 ILE P 511     -42.720  -6.058   8.519  0.00  0.00      PROA  
ATOM   1785  C   ILE P 511     -45.424  -8.607   4.823  0.00  0.00      PROA  
ATOM   1786  O   ILE P 511     -45.790  -8.381   3.626  0.00  0.00      PROA  
ATOM   1787  N   GLY P 512     -44.981  -9.809   5.149  0.00  0.00      PROA  
ATOM   1788  HN  GLY P 512     -44.645 -10.022   6.063  0.00  0.00      PROA  
ATOM   1789  CA  GLY P 512     -44.863 -10.974   4.236  0.00  0.00      PROA  
ATOM   1790  HA1 GLY P 512     -44.508 -11.888   4.689  0.00  0.00      PROA  
ATOM   1791  HA2 GLY P 512     -44.218 -10.616   3.447  0.00  0.00      PROA  
ATOM   1792  C   GLY P 512     -46.207 -11.367   3.579  0.00  0.00      PROA  
ATOM   1793  O   GLY P 512     -46.284 -11.455   2.332  0.00  0.00      PROA  
ATOM   1794  N   PHE P 513     -47.350 -11.480   4.353  0.00  0.00      PROA  
ATOM   1795  HN  PHE P 513     -47.193 -11.398   5.334  0.00  0.00      PROA  
ATOM   1796  CA  PHE P 513     -48.679 -11.586   3.752  0.00  0.00      PROA  
ATOM   1797  HA  PHE P 513     -48.732 -12.400   3.044  0.00  0.00      PROA  
ATOM   1798  CB  PHE P 513     -49.762 -11.760   4.930  0.00  0.00      PROA  
ATOM   1799  HB1 PHE P 513     -49.685 -10.893   5.621  0.00  0.00      PROA  
ATOM   1800  HB2 PHE P 513     -49.700 -12.767   5.395  0.00  0.00      PROA  
ATOM   1801  CG  PHE P 513     -51.218 -11.795   4.414  0.00  0.00      PROA  
ATOM   1802  CD1 PHE P 513     -51.751 -12.969   3.956  0.00  0.00      PROA  
ATOM   1803  HD1 PHE P 513     -51.247 -13.922   3.890  0.00  0.00      PROA  
ATOM   1804  CE1 PHE P 513     -53.143 -12.995   3.643  0.00  0.00      PROA  
ATOM   1805  HE1 PHE P 513     -53.550 -13.905   3.229  0.00  0.00      PROA  
ATOM   1806  CZ  PHE P 513     -53.914 -11.805   3.672  0.00  0.00      PROA  
ATOM   1807  HZ  PHE P 513     -54.905 -11.909   3.256  0.00  0.00      PROA  
ATOM   1808  CD2 PHE P 513     -51.989 -10.568   4.402  0.00  0.00      PROA  
ATOM   1809  HD2 PHE P 513     -51.563  -9.705   4.892  0.00  0.00      PROA  
ATOM   1810  CE2 PHE P 513     -53.374 -10.562   3.990  0.00  0.00      PROA  
ATOM   1811  HE2 PHE P 513     -53.984  -9.675   4.073  0.00  0.00      PROA  
ATOM   1812  C   PHE P 513     -49.107 -10.398   2.818  0.00  0.00      PROA  
ATOM   1813  O   PHE P 513     -49.645 -10.669   1.722  0.00  0.00      PROA  
ATOM   1814  N   TRP P 514     -48.879  -9.170   3.238  0.00  0.00      PROA  
ATOM   1815  HN  TRP P 514     -48.603  -8.921   4.163  0.00  0.00      PROA  
ATOM   1816  CA  TRP P 514     -49.162  -8.045   2.486  0.00  0.00      PROA  
ATOM   1817  HA  TRP P 514     -50.223  -8.195   2.351  0.00  0.00      PROA  
ATOM   1818  CB  TRP P 514     -49.005  -6.723   3.274  0.00  0.00      PROA  
ATOM   1819  HB1 TRP P 514     -49.009  -5.922   2.505  0.00  0.00      PROA  
ATOM   1820  HB2 TRP P 514     -48.078  -6.581   3.870  0.00  0.00      PROA  
ATOM   1821  CG  TRP P 514     -50.182  -6.524   4.160  0.00  0.00      PROA  
ATOM   1822  CD1 TRP P 514     -50.137  -6.382   5.512  0.00  0.00      PROA  
ATOM   1823  HD1 TRP P 514     -49.233  -6.216   6.079  0.00  0.00      PROA  
ATOM   1824  NE1 TRP P 514     -51.365  -6.175   5.964  0.00  0.00      PROA  
ATOM   1825  HE1 TRP P 514     -51.490  -5.710   6.813  0.00  0.00      PROA  
ATOM   1826  CE2 TRP P 514     -52.277  -6.173   4.976  0.00  0.00      PROA  
ATOM   1827  CD2 TRP P 514     -51.558  -6.346   3.780  0.00  0.00      PROA  
ATOM   1828  CE3 TRP P 514     -52.226  -6.198   2.584  0.00  0.00      PROA  
ATOM   1829  HE3 TRP P 514     -51.714  -6.344   1.644  0.00  0.00      PROA  
ATOM   1830  CZ3 TRP P 514     -53.619  -5.937   2.559  0.00  0.00      PROA  
ATOM   1831  HZ3 TRP P 514     -54.091  -5.892   1.588  0.00  0.00      PROA  
ATOM   1832  CZ2 TRP P 514     -53.671  -5.956   5.003  0.00  0.00      PROA  
ATOM   1833  HZ2 TRP P 514     -54.192  -5.875   5.946  0.00  0.00      PROA  
ATOM   1834  CH2 TRP P 514     -54.336  -5.806   3.756  0.00  0.00      PROA  
ATOM   1835  HH2 TRP P 514     -55.384  -5.554   3.833  0.00  0.00      PROA  
ATOM   1836  C   TRP P 514     -48.535  -8.004   1.096  0.00  0.00      PROA  
ATOM   1837  O   TRP P 514     -49.136  -7.722   0.065  0.00  0.00      PROA  
ATOM   1838  N   LEU P 515     -47.226  -8.448   1.026  0.00  0.00      PROA  
ATOM   1839  HN  LEU P 515     -46.747  -8.714   1.858  0.00  0.00      PROA  
ATOM   1840  CA  LEU P 515     -46.546  -8.739  -0.192  0.00  0.00      PROA  
ATOM   1841  HA  LEU P 515     -46.467  -7.804  -0.727  0.00  0.00      PROA  
ATOM   1842  CB  LEU P 515     -45.071  -9.159   0.136  0.00  0.00      PROA  
ATOM   1843  HB1 LEU P 515     -44.729  -9.610  -0.820  0.00  0.00      PROA  
ATOM   1844  HB2 LEU P 515     -45.028  -9.977   0.886  0.00  0.00      PROA  
ATOM   1845  CG  LEU P 515     -44.074  -8.099   0.541  0.00  0.00      PROA  
ATOM   1846  HG  LEU P 515     -44.453  -7.871   1.561  0.00  0.00      PROA  
ATOM   1847  CD1 LEU P 515     -42.618  -8.612   0.730  0.00  0.00      PROA  
ATOM   1848 HD11 LEU P 515     -42.385  -8.954  -0.301  0.00  0.00      PROA  
ATOM   1849 HD12 LEU P 515     -42.373  -9.419   1.454  0.00  0.00      PROA  
ATOM   1850 HD13 LEU P 515     -41.932  -7.789   1.025  0.00  0.00      PROA  
ATOM   1851  CD2 LEU P 515     -44.100  -6.841  -0.342  0.00  0.00      PROA  
ATOM   1852 HD21 LEU P 515     -45.071  -6.303  -0.378  0.00  0.00      PROA  
ATOM   1853 HD22 LEU P 515     -43.947  -7.037  -1.425  0.00  0.00      PROA  
ATOM   1854 HD23 LEU P 515     -43.394  -6.067   0.028  0.00  0.00      PROA  
ATOM   1855  C   LEU P 515     -47.236  -9.799  -1.068  0.00  0.00      PROA  
ATOM   1856  O   LEU P 515     -47.378  -9.539  -2.263  0.00  0.00      PROA  
ATOM   1857  N   ILE P 516     -47.661 -10.916  -0.457  0.00  0.00      PROA  
ATOM   1858  HN  ILE P 516     -47.465 -11.124   0.498  0.00  0.00      PROA  
ATOM   1859  CA  ILE P 516     -48.338 -11.941  -1.254  0.00  0.00      PROA  
ATOM   1860  HA  ILE P 516     -47.763 -12.071  -2.159  0.00  0.00      PROA  
ATOM   1861  CB  ILE P 516     -48.475 -13.329  -0.579  0.00  0.00      PROA  
ATOM   1862  HB  ILE P 516     -49.171 -13.210   0.279  0.00  0.00      PROA  
ATOM   1863  CG2 ILE P 516     -49.217 -14.404  -1.460  0.00  0.00      PROA  
ATOM   1864 HG21 ILE P 516     -50.307 -14.202  -1.535  0.00  0.00      PROA  
ATOM   1865 HG22 ILE P 516     -49.217 -15.313  -0.822  0.00  0.00      PROA  
ATOM   1866 HG23 ILE P 516     -48.704 -14.512  -2.439  0.00  0.00      PROA  
ATOM   1867  CG1 ILE P 516     -47.153 -13.895   0.058  0.00  0.00      PROA  
ATOM   1868 HG11 ILE P 516     -46.663 -13.087   0.641  0.00  0.00      PROA  
ATOM   1869 HG12 ILE P 516     -46.488 -14.168  -0.789  0.00  0.00      PROA  
ATOM   1870  CD  ILE P 516     -47.426 -15.143   0.929  0.00  0.00      PROA  
ATOM   1871  HD1 ILE P 516     -48.300 -14.998   1.600  0.00  0.00      PROA  
ATOM   1872  HD2 ILE P 516     -46.517 -15.386   1.520  0.00  0.00      PROA  
ATOM   1873  HD3 ILE P 516     -47.683 -16.027   0.308  0.00  0.00      PROA  
ATOM   1874  C   ILE P 516     -49.665 -11.443  -1.804  0.00  0.00      PROA  
ATOM   1875  O   ILE P 516     -50.000 -11.650  -2.952  0.00  0.00      PROA  
ATOM   1876  N   LEU P 517     -50.432 -10.719  -1.023  0.00  0.00      PROA  
ATOM   1877  HN  LEU P 517     -50.109 -10.597  -0.088  0.00  0.00      PROA  
ATOM   1878  CA  LEU P 517     -51.719 -10.131  -1.377  0.00  0.00      PROA  
ATOM   1879  HA  LEU P 517     -52.251 -10.988  -1.762  0.00  0.00      PROA  
ATOM   1880  CB  LEU P 517     -52.465  -9.638  -0.147  0.00  0.00      PROA  
ATOM   1881  HB1 LEU P 517     -51.933  -8.797   0.346  0.00  0.00      PROA  
ATOM   1882  HB2 LEU P 517     -52.365 -10.377   0.677  0.00  0.00      PROA  
ATOM   1883  CG  LEU P 517     -53.918  -9.144  -0.349  0.00  0.00      PROA  
ATOM   1884  HG  LEU P 517     -54.403  -8.999   0.640  0.00  0.00      PROA  
ATOM   1885  CD1 LEU P 517     -54.156  -7.776  -0.890  0.00  0.00      PROA  
ATOM   1886 HD11 LEU P 517     -55.179  -7.389  -0.698  0.00  0.00      PROA  
ATOM   1887 HD12 LEU P 517     -54.049  -7.887  -1.990  0.00  0.00      PROA  
ATOM   1888 HD13 LEU P 517     -53.554  -6.986  -0.393  0.00  0.00      PROA  
ATOM   1889  CD2 LEU P 517     -54.741 -10.380  -0.905  0.00  0.00      PROA  
ATOM   1890 HD21 LEU P 517     -54.359 -10.753  -1.880  0.00  0.00      PROA  
ATOM   1891 HD22 LEU P 517     -55.815 -10.131  -1.040  0.00  0.00      PROA  
ATOM   1892 HD23 LEU P 517     -54.496 -11.252  -0.261  0.00  0.00      PROA  
ATOM   1893  C   LEU P 517     -51.604  -9.065  -2.485  0.00  0.00      PROA  
ATOM   1894  O   LEU P 517     -52.367  -8.988  -3.473  0.00  0.00      PROA  
ATOM   1895  N   LEU P 518     -50.537  -8.224  -2.427  0.00  0.00      PROA  
ATOM   1896  HN  LEU P 518     -49.926  -8.337  -1.648  0.00  0.00      PROA  
ATOM   1897  CA  LEU P 518     -50.149  -7.171  -3.385  0.00  0.00      PROA  
ATOM   1898  HA  LEU P 518     -50.978  -6.492  -3.522  0.00  0.00      PROA  
ATOM   1899  CB  LEU P 518     -48.951  -6.294  -2.739  0.00  0.00      PROA  
ATOM   1900  HB1 LEU P 518     -48.148  -6.986  -2.407  0.00  0.00      PROA  
ATOM   1901  HB2 LEU P 518     -49.468  -5.770  -1.906  0.00  0.00      PROA  
ATOM   1902  CG  LEU P 518     -48.312  -5.301  -3.739  0.00  0.00      PROA  
ATOM   1903  HG  LEU P 518     -47.959  -5.934  -4.581  0.00  0.00      PROA  
ATOM   1904  CD1 LEU P 518     -49.205  -4.222  -4.406  0.00  0.00      PROA  
ATOM   1905 HD11 LEU P 518     -50.160  -4.649  -4.781  0.00  0.00      PROA  
ATOM   1906 HD12 LEU P 518     -48.576  -3.804  -5.221  0.00  0.00      PROA  
ATOM   1907 HD13 LEU P 518     -49.422  -3.410  -3.680  0.00  0.00      PROA  
ATOM   1908  CD2 LEU P 518     -47.040  -4.670  -3.108  0.00  0.00      PROA  
ATOM   1909 HD21 LEU P 518     -47.385  -4.251  -2.138  0.00  0.00      PROA  
ATOM   1910 HD22 LEU P 518     -46.635  -3.863  -3.756  0.00  0.00      PROA  
ATOM   1911 HD23 LEU P 518     -46.259  -5.450  -2.982  0.00  0.00      PROA  
ATOM   1912  C   LEU P 518     -49.849  -7.789  -4.732  0.00  0.00      PROA  
ATOM   1913  O   LEU P 518     -50.163  -7.344  -5.772  0.00  0.00      PROA  
ATOM   1914  N   VAL P 519     -49.205  -8.936  -4.748  0.00  0.00      PROA  
ATOM   1915  HN  VAL P 519     -48.899  -9.292  -3.869  0.00  0.00      PROA  
ATOM   1916  CA  VAL P 519     -48.740  -9.669  -6.011  0.00  0.00      PROA  
ATOM   1917  HA  VAL P 519     -48.473  -8.921  -6.743  0.00  0.00      PROA  
ATOM   1918  CB  VAL P 519     -47.551 -10.621  -5.796  0.00  0.00      PROA  
ATOM   1919  HB  VAL P 519     -47.769 -11.334  -4.972  0.00  0.00      PROA  
ATOM   1920  CG1 VAL P 519     -47.152 -11.326  -7.112  0.00  0.00      PROA  
ATOM   1921 HG11 VAL P 519     -47.799 -12.156  -7.465  0.00  0.00      PROA  
ATOM   1922 HG12 VAL P 519     -46.159 -11.801  -6.958  0.00  0.00      PROA  
ATOM   1923 HG13 VAL P 519     -47.073 -10.650  -7.990  0.00  0.00      PROA  
ATOM   1924  CG2 VAL P 519     -46.325  -9.803  -5.480  0.00  0.00      PROA  
ATOM   1925 HG21 VAL P 519     -46.265  -9.428  -4.436  0.00  0.00      PROA  
ATOM   1926 HG22 VAL P 519     -46.266  -8.883  -6.101  0.00  0.00      PROA  
ATOM   1927 HG23 VAL P 519     -45.399 -10.358  -5.743  0.00  0.00      PROA  
ATOM   1928  C   VAL P 519     -49.857 -10.378  -6.633  0.00  0.00      PROA  
ATOM   1929  O   VAL P 519     -49.987 -10.455  -7.824  0.00  0.00      PROA  
ATOM   1930  N   VAL P 520     -50.757 -10.926  -5.828  0.00  0.00      PROA  
ATOM   1931  HN  VAL P 520     -50.641 -11.004  -4.841  0.00  0.00      PROA  
ATOM   1932  CA  VAL P 520     -52.076 -11.473  -6.277  0.00  0.00      PROA  
ATOM   1933  HA  VAL P 520     -51.916 -12.044  -7.180  0.00  0.00      PROA  
ATOM   1934  CB  VAL P 520     -52.800 -12.203  -5.169  0.00  0.00      PROA  
ATOM   1935  HB  VAL P 520     -52.954 -11.618  -4.237  0.00  0.00      PROA  
ATOM   1936  CG1 VAL P 520     -54.099 -12.689  -5.660  0.00  0.00      PROA  
ATOM   1937 HG11 VAL P 520     -54.001 -13.401  -6.506  0.00  0.00      PROA  
ATOM   1938 HG12 VAL P 520     -54.945 -11.987  -5.819  0.00  0.00      PROA  
ATOM   1939 HG13 VAL P 520     -54.614 -13.258  -4.857  0.00  0.00      PROA  
ATOM   1940  CG2 VAL P 520     -51.997 -13.429  -4.652  0.00  0.00      PROA  
ATOM   1941 HG21 VAL P 520     -51.843 -14.111  -5.516  0.00  0.00      PROA  
ATOM   1942 HG22 VAL P 520     -52.534 -13.947  -3.829  0.00  0.00      PROA  
ATOM   1943 HG23 VAL P 520     -51.005 -13.092  -4.282  0.00  0.00      PROA  
ATOM   1944  C   VAL P 520     -52.941 -10.350  -6.816  0.00  0.00      PROA  
ATOM   1945  O   VAL P 520     -53.671 -10.504  -7.844  0.00  0.00      PROA  
ATOM   1946  N   LEU P 521     -52.922  -9.202  -6.136  0.00  0.00      PROA  
ATOM   1947  HN  LEU P 521     -52.471  -9.154  -5.249  0.00  0.00      PROA  
ATOM   1948  CA  LEU P 521     -53.436  -7.971  -6.694  0.00  0.00      PROA  
ATOM   1949  HA  LEU P 521     -54.488  -8.164  -6.843  0.00  0.00      PROA  
ATOM   1950  CB  LEU P 521     -53.396  -6.871  -5.636  0.00  0.00      PROA  
ATOM   1951  HB1 LEU P 521     -52.329  -6.668  -5.403  0.00  0.00      PROA  
ATOM   1952  HB2 LEU P 521     -53.868  -7.317  -4.735  0.00  0.00      PROA  
ATOM   1953  CG  LEU P 521     -54.197  -5.590  -6.011  0.00  0.00      PROA  
ATOM   1954  HG  LEU P 521     -53.817  -5.322  -7.021  0.00  0.00      PROA  
ATOM   1955  CD1 LEU P 521     -55.764  -5.766  -6.080  0.00  0.00      PROA  
ATOM   1956 HD11 LEU P 521     -55.977  -6.577  -5.351  0.00  0.00      PROA  
ATOM   1957 HD12 LEU P 521     -56.087  -6.162  -7.066  0.00  0.00      PROA  
ATOM   1958 HD13 LEU P 521     -56.278  -4.788  -5.957  0.00  0.00      PROA  
ATOM   1959  CD2 LEU P 521     -53.829  -4.473  -4.971  0.00  0.00      PROA  
ATOM   1960 HD21 LEU P 521     -54.248  -3.524  -5.368  0.00  0.00      PROA  
ATOM   1961 HD22 LEU P 521     -52.729  -4.350  -4.870  0.00  0.00      PROA  
ATOM   1962 HD23 LEU P 521     -54.214  -4.553  -3.932  0.00  0.00      PROA  
ATOM   1963  C   LEU P 521     -52.955  -7.499  -7.983  0.00  0.00      PROA  
ATOM   1964  O   LEU P 521     -53.745  -7.149  -8.809  0.00  0.00      PROA  
ATOM   1965  N   VAL P 522     -51.669  -7.576  -8.266  0.00  0.00      PROA  
ATOM   1966  HN  VAL P 522     -51.065  -7.886  -7.536  0.00  0.00      PROA  
ATOM   1967  CA  VAL P 522     -51.069  -7.100  -9.529  0.00  0.00      PROA  
ATOM   1968  HA  VAL P 522     -51.491  -6.121  -9.698  0.00  0.00      PROA  
ATOM   1969  CB  VAL P 522     -49.560  -6.922  -9.439  0.00  0.00      PROA  
ATOM   1970  HB  VAL P 522     -49.239  -7.877  -8.971  0.00  0.00      PROA  
ATOM   1971  CG1 VAL P 522     -48.754  -6.817 -10.758  0.00  0.00      PROA  
ATOM   1972 HG11 VAL P 522     -49.162  -5.904 -11.241  0.00  0.00      PROA  
ATOM   1973 HG12 VAL P 522     -49.068  -7.660 -11.410  0.00  0.00      PROA  
ATOM   1974 HG13 VAL P 522     -47.662  -6.865 -10.563  0.00  0.00      PROA  
ATOM   1975  CG2 VAL P 522     -49.154  -5.771  -8.452  0.00  0.00      PROA  
ATOM   1976 HG21 VAL P 522     -48.178  -5.952  -7.954  0.00  0.00      PROA  
ATOM   1977 HG22 VAL P 522     -49.941  -5.636  -7.679  0.00  0.00      PROA  
ATOM   1978 HG23 VAL P 522     -49.256  -4.759  -8.899  0.00  0.00      PROA  
ATOM   1979  C   VAL P 522     -51.387  -7.903 -10.812  0.00  0.00      PROA  
ATOM   1980  O   VAL P 522     -51.757  -7.340 -11.846  0.00  0.00      PROA  
ATOM   1981  N   VAL P 523     -51.364  -9.239 -10.652  0.00  0.00      PROA  
ATOM   1982  HN  VAL P 523     -51.053  -9.543  -9.755  0.00  0.00      PROA  
ATOM   1983  CA  VAL P 523     -51.510 -10.190 -11.736  0.00  0.00      PROA  
ATOM   1984  HA  VAL P 523     -50.724  -9.929 -12.428  0.00  0.00      PROA  
ATOM   1985  CB  VAL P 523     -51.273 -11.595 -11.288  0.00  0.00      PROA  
ATOM   1986  HB  VAL P 523     -51.525 -12.343 -12.070  0.00  0.00      PROA  
ATOM   1987  CG1 VAL P 523     -49.720 -11.561 -11.099  0.00  0.00      PROA  
ATOM   1988 HG11 VAL P 523     -49.396 -12.510 -10.621  0.00  0.00      PROA  
ATOM   1989 HG12 VAL P 523     -49.354 -10.753 -10.430  0.00  0.00      PROA  
ATOM   1990 HG13 VAL P 523     -49.253 -11.495 -12.105  0.00  0.00      PROA  
ATOM   1991  CG2 VAL P 523     -51.982 -11.977  -9.963  0.00  0.00      PROA  
ATOM   1992 HG21 VAL P 523     -51.858 -11.172  -9.207  0.00  0.00      PROA  
ATOM   1993 HG22 VAL P 523     -51.697 -12.961  -9.532  0.00  0.00      PROA  
ATOM   1994 HG23 VAL P 523     -53.046 -11.983 -10.280  0.00  0.00      PROA  
ATOM   1995  C   VAL P 523     -52.863 -10.037 -12.526  0.00  0.00      PROA  
ATOM   1996  O   VAL P 523     -52.870 -10.267 -13.715  0.00  0.00      PROA  
ATOM   1997  N   ALA P 524     -53.908  -9.581 -11.826  0.00  0.00      PROA  
ATOM   1998  HN  ALA P 524     -53.807  -9.482 -10.839  0.00  0.00      PROA  
ATOM   1999  CA  ALA P 524     -55.232  -9.304 -12.344  0.00  0.00      PROA  
ATOM   2000  HA  ALA P 524     -55.716 -10.168 -12.775  0.00  0.00      PROA  
ATOM   2001  CB  ALA P 524     -56.040  -8.979 -11.140  0.00  0.00      PROA  
ATOM   2002  HB1 ALA P 524     -57.116  -8.720 -11.245  0.00  0.00      PROA  
ATOM   2003  HB2 ALA P 524     -55.530  -8.053 -10.797  0.00  0.00      PROA  
ATOM   2004  HB3 ALA P 524     -56.062  -9.758 -10.348  0.00  0.00      PROA  
ATOM   2005  C   ALA P 524     -55.257  -8.316 -13.473  0.00  0.00      PROA  
ATOM   2006  O   ALA P 524     -55.998  -8.462 -14.488  0.00  0.00      PROA  
ATOM   2007  N   PHE P 525     -54.481  -7.273 -13.431  0.00  0.00      PROA  
ATOM   2008  HN  PHE P 525     -53.864  -7.319 -12.649  0.00  0.00      PROA  
ATOM   2009  CA  PHE P 525     -54.422  -6.070 -14.241  0.00  0.00      PROA  
ATOM   2010  HA  PHE P 525     -55.138  -6.133 -15.047  0.00  0.00      PROA  
ATOM   2011  CB  PHE P 525     -54.426  -4.871 -13.331  0.00  0.00      PROA  
ATOM   2012  HB1 PHE P 525     -54.445  -3.923 -13.910  0.00  0.00      PROA  
ATOM   2013  HB2 PHE P 525     -53.542  -4.870 -12.657  0.00  0.00      PROA  
ATOM   2014  CG  PHE P 525     -55.706  -4.953 -12.460  0.00  0.00      PROA  
ATOM   2015  CD1 PHE P 525     -55.567  -5.103 -11.064  0.00  0.00      PROA  
ATOM   2016  HD1 PHE P 525     -54.584  -4.932 -10.651  0.00  0.00      PROA  
ATOM   2017  CE1 PHE P 525     -56.731  -5.303 -10.287  0.00  0.00      PROA  
ATOM   2018  HE1 PHE P 525     -56.755  -5.220  -9.211  0.00  0.00      PROA  
ATOM   2019  CZ  PHE P 525     -58.047  -5.395 -10.932  0.00  0.00      PROA  
ATOM   2020  HZ  PHE P 525     -58.906  -5.590 -10.306  0.00  0.00      PROA  
ATOM   2021  CD2 PHE P 525     -56.996  -5.105 -13.050  0.00  0.00      PROA  
ATOM   2022  HD2 PHE P 525     -57.143  -5.038 -14.118  0.00  0.00      PROA  
ATOM   2023  CE2 PHE P 525     -58.173  -5.315 -12.295  0.00  0.00      PROA  
ATOM   2024  HE2 PHE P 525     -59.123  -5.516 -12.767  0.00  0.00      PROA  
ATOM   2025  C   PHE P 525     -52.979  -5.940 -14.911  0.00  0.00      PROA  
ATOM   2026  O   PHE P 525     -52.650  -4.887 -15.583  0.00  0.00      PROA  
ATOM   2027  N   GLU P 526     -52.218  -7.051 -14.873  0.00  0.00      PROA  
ATOM   2028  HN  GLU P 526     -52.523  -7.791 -14.278  0.00  0.00      PROA  
ATOM   2029  CA  GLU P 526     -50.886  -7.194 -15.397  0.00  0.00      PROA  
ATOM   2030  HA  GLU P 526     -50.615  -8.184 -15.062  0.00  0.00      PROA  
ATOM   2031  CB  GLU P 526     -50.829  -7.258 -16.999  0.00  0.00      PROA  
ATOM   2032  HB1 GLU P 526     -49.790  -7.493 -17.314  0.00  0.00      PROA  
ATOM   2033  HB2 GLU P 526     -51.240  -6.370 -17.526  0.00  0.00      PROA  
ATOM   2034  CG  GLU P 526     -51.676  -8.508 -17.529  0.00  0.00      PROA  
ATOM   2035  HG1 GLU P 526     -52.740  -8.304 -17.281  0.00  0.00      PROA  
ATOM   2036  HG2 GLU P 526     -51.278  -9.417 -17.029  0.00  0.00      PROA  
ATOM   2037  CD  GLU P 526     -51.462  -8.800 -19.006  0.00  0.00      PROA  
ATOM   2038  OE1 GLU P 526     -52.246  -8.206 -19.780  0.00  0.00      PROA  
ATOM   2039  OE2 GLU P 526     -50.505  -9.496 -19.380  0.00  0.00      PROA  
ATOM   2040  C   GLU P 526     -49.734  -6.394 -14.766  0.00  0.00      PROA  
ATOM   2041  O   GLU P 526     -49.743  -5.174 -14.672  0.00  0.00      PROA  
ATOM   2042  N   GLY P 527     -48.708  -7.039 -14.172  0.00  0.00      PROA  
ATOM   2043  HN  GLY P 527     -48.686  -8.034 -14.117  0.00  0.00      PROA  
ATOM   2044  CA  GLY P 527     -47.462  -6.425 -13.725  0.00  0.00      PROA  
ATOM   2045  HA1 GLY P 527     -46.924  -7.061 -13.037  0.00  0.00      PROA  
ATOM   2046  HA2 GLY P 527     -47.817  -5.496 -13.305  0.00  0.00      PROA  
ATOM   2047  C   GLY P 527     -46.647  -5.937 -14.855  0.00  0.00      PROA  
ATOM   2048  O   GLY P 527     -47.028  -5.934 -16.048  0.00  0.00      PROA  
ATOM   2049  N   SER P 528     -45.414  -5.613 -14.549  0.00  0.00      PROA  
ATOM   2050  HN  SER P 528     -45.212  -5.652 -13.573  0.00  0.00      PROA  
ATOM   2051  CA  SER P 528     -44.296  -5.114 -15.451  0.00  0.00      PROA  
ATOM   2052  HA  SER P 528     -43.360  -5.182 -14.915  0.00  0.00      PROA  
ATOM   2053  CB  SER P 528     -44.124  -6.003 -16.713  0.00  0.00      PROA  
ATOM   2054  HB1 SER P 528     -44.978  -5.911 -17.418  0.00  0.00      PROA  
ATOM   2055  HB2 SER P 528     -44.254  -7.077 -16.461  0.00  0.00      PROA  
ATOM   2056  OG  SER P 528     -42.837  -5.948 -17.297  0.00  0.00      PROA  
ATOM   2057  HG1 SER P 528     -42.790  -5.051 -17.636  0.00  0.00      PROA  
ATOM   2058  C   SER P 528     -44.574  -3.645 -15.889  0.00  0.00      PROA  
ATOM   2059  O   SER P 528     -44.445  -3.308 -17.095  0.00  0.00      PROA  
ATOM   2060  N   PHE P 529     -45.050  -2.814 -14.943  0.00  0.00      PROA  
ATOM   2061  HN  PHE P 529     -45.172  -3.143 -14.010  0.00  0.00      PROA  
ATOM   2062  CA  PHE P 529     -45.483  -1.421 -15.294  0.00  0.00      PROA  
ATOM   2063  HA  PHE P 529     -45.503  -1.315 -16.368  0.00  0.00      PROA  
ATOM   2064  CB  PHE P 529     -46.874  -1.082 -14.676  0.00  0.00      PROA  
ATOM   2065  HB1 PHE P 529     -47.684  -1.488 -15.319  0.00  0.00      PROA  
ATOM   2066  HB2 PHE P 529     -47.141  -0.015 -14.521  0.00  0.00      PROA  
ATOM   2067  CG  PHE P 529     -47.031  -1.707 -13.300  0.00  0.00      PROA  
ATOM   2068  CD1 PHE P 529     -48.036  -2.686 -13.105  0.00  0.00      PROA  
ATOM   2069  HD1 PHE P 529     -48.611  -3.137 -13.900  0.00  0.00      PROA  
ATOM   2070  CE1 PHE P 529     -48.269  -3.196 -11.803  0.00  0.00      PROA  
ATOM   2071  HE1 PHE P 529     -48.960  -4.016 -11.674  0.00  0.00      PROA  
ATOM   2072  CZ  PHE P 529     -47.635  -2.561 -10.779  0.00  0.00      PROA  
ATOM   2073  HZ  PHE P 529     -47.827  -2.873  -9.763  0.00  0.00      PROA  
ATOM   2074  CD2 PHE P 529     -46.458  -1.060 -12.273  0.00  0.00      PROA  
ATOM   2075  HD2 PHE P 529     -45.697  -0.315 -12.452  0.00  0.00      PROA  
ATOM   2076  CE2 PHE P 529     -46.735  -1.518 -10.975  0.00  0.00      PROA  
ATOM   2077  HE2 PHE P 529     -46.109  -1.008 -10.259  0.00  0.00      PROA  
ATOM   2078  C   PHE P 529     -44.523  -0.341 -14.891  0.00  0.00      PROA  
ATOM   2079  O   PHE P 529     -43.615  -0.566 -14.032  0.00  0.00      PROA  
ATOM   2080  N   LEU P 530     -44.686   0.873 -15.472  0.00  0.00      PROA  
ATOM   2081  HN  LEU P 530     -45.315   1.054 -16.224  0.00  0.00      PROA  
ATOM   2082  CA  LEU P 530     -43.974   2.145 -15.308  0.00  0.00      PROA  
ATOM   2083  HA  LEU P 530     -44.513   2.847 -15.927  0.00  0.00      PROA  
ATOM   2084  CB  LEU P 530     -44.228   2.700 -13.831  0.00  0.00      PROA  
ATOM   2085  HB1 LEU P 530     -43.850   3.743 -13.758  0.00  0.00      PROA  
ATOM   2086  HB2 LEU P 530     -43.564   2.094 -13.178  0.00  0.00      PROA  
ATOM   2087  CG  LEU P 530     -45.690   2.798 -13.404  0.00  0.00      PROA  
ATOM   2088  HG  LEU P 530     -46.135   1.782 -13.469  0.00  0.00      PROA  
ATOM   2089  CD1 LEU P 530     -45.669   3.327 -11.929  0.00  0.00      PROA  
ATOM   2090 HD11 LEU P 530     -45.320   4.381 -11.942  0.00  0.00      PROA  
ATOM   2091 HD12 LEU P 530     -44.903   2.740 -11.377  0.00  0.00      PROA  
ATOM   2092 HD13 LEU P 530     -46.641   3.305 -11.392  0.00  0.00      PROA  
ATOM   2093  CD2 LEU P 530     -46.426   3.767 -14.295  0.00  0.00      PROA  
ATOM   2094 HD21 LEU P 530     -47.430   4.056 -13.918  0.00  0.00      PROA  
ATOM   2095 HD22 LEU P 530     -46.417   3.556 -15.386  0.00  0.00      PROA  
ATOM   2096 HD23 LEU P 530     -45.820   4.697 -14.331  0.00  0.00      PROA  
ATOM   2097  C   LEU P 530     -42.544   2.096 -15.702  0.00  0.00      PROA  
ATOM   2098  O   LEU P 530     -41.667   2.510 -14.954  0.00  0.00      PROA  
ATOM   2099  N   VAL P 531     -42.184   1.715 -16.959  0.00  0.00      PROA  
ATOM   2100  HN  VAL P 531     -42.982   1.561 -17.537  0.00  0.00      PROA  
ATOM   2101  CA  VAL P 531     -40.903   1.509 -17.476  0.00  0.00      PROA  
ATOM   2102  HA  VAL P 531     -40.526   0.847 -16.709  0.00  0.00      PROA  
ATOM   2103  CB  VAL P 531     -40.968   0.642 -18.744  0.00  0.00      PROA  
ATOM   2104  HB  VAL P 531     -39.942   0.247 -18.909  0.00  0.00      PROA  
ATOM   2105  CG1 VAL P 531     -41.847  -0.578 -18.458  0.00  0.00      PROA  
ATOM   2106 HG11 VAL P 531     -42.927  -0.323 -18.514  0.00  0.00      PROA  
ATOM   2107 HG12 VAL P 531     -41.584  -1.168 -17.554  0.00  0.00      PROA  
ATOM   2108 HG13 VAL P 531     -41.669  -1.324 -19.261  0.00  0.00      PROA  
ATOM   2109  CG2 VAL P 531     -41.301   1.297 -20.074  0.00  0.00      PROA  
ATOM   2110 HG21 VAL P 531     -42.389   1.489 -20.190  0.00  0.00      PROA  
ATOM   2111 HG22 VAL P 531     -41.010   0.672 -20.945  0.00  0.00      PROA  
ATOM   2112 HG23 VAL P 531     -40.688   2.222 -20.132  0.00  0.00      PROA  
ATOM   2113  C   VAL P 531     -39.969   2.752 -17.644  0.00  0.00      PROA  
ATOM   2114  O   VAL P 531     -38.763   2.631 -17.661  0.00  0.00      PROA  
ATOM   2115  N   ARG P 532     -40.498   4.019 -17.731  0.00  0.00      PROA  
ATOM   2116  HN  ARG P 532     -41.491   4.099 -17.694  0.00  0.00      PROA  
ATOM   2117  CA  ARG P 532     -39.720   5.247 -17.914  0.00  0.00      PROA  
ATOM   2118  HA  ARG P 532     -38.696   4.967 -18.112  0.00  0.00      PROA  
ATOM   2119  CB  ARG P 532     -40.156   6.138 -18.975  0.00  0.00      PROA  
ATOM   2120  HB1 ARG P 532     -39.541   7.060 -18.911  0.00  0.00      PROA  
ATOM   2121  HB2 ARG P 532     -41.156   6.596 -18.819  0.00  0.00      PROA  
ATOM   2122  CG  ARG P 532     -40.064   5.577 -20.451  0.00  0.00      PROA  
ATOM   2123  HG1 ARG P 532     -40.385   6.312 -21.220  0.00  0.00      PROA  
ATOM   2124  HG2 ARG P 532     -40.799   4.754 -20.581  0.00  0.00      PROA  
ATOM   2125  CD  ARG P 532     -38.819   4.843 -20.857  0.00  0.00      PROA  
ATOM   2126  HD1 ARG P 532     -38.890   4.305 -21.826  0.00  0.00      PROA  
ATOM   2127  HD2 ARG P 532     -38.621   4.044 -20.111  0.00  0.00      PROA  
ATOM   2128  NE  ARG P 532     -37.785   5.880 -20.793  0.00  0.00      PROA  
ATOM   2129  HE  ARG P 532     -37.346   5.921 -19.895  0.00  0.00      PROA  
ATOM   2130  CZ  ARG P 532     -37.246   6.492 -21.872  0.00  0.00      PROA  
ATOM   2131  NH1 ARG P 532     -37.762   6.484 -23.046  0.00  0.00      PROA  
ATOM   2132 HH11 ARG P 532     -38.724   6.280 -23.226  0.00  0.00      PROA  
ATOM   2133 HH12 ARG P 532     -37.227   6.881 -23.791  0.00  0.00      PROA  
ATOM   2134  NH2 ARG P 532     -36.039   6.891 -21.754  0.00  0.00      PROA  
ATOM   2135 HH21 ARG P 532     -35.551   6.752 -20.892  0.00  0.00      PROA  
ATOM   2136 HH22 ARG P 532     -35.611   7.315 -22.553  0.00  0.00      PROA  
ATOM   2137  C   ARG P 532     -39.598   5.976 -16.563  0.00  0.00      PROA  
ATOM   2138  O   ARG P 532     -39.002   7.033 -16.429  0.00  0.00      PROA  
ATOM   2139  N   PHE P 533     -40.305   5.432 -15.520  0.00  0.00      PROA  
ATOM   2140  HN  PHE P 533     -40.766   4.552 -15.608  0.00  0.00      PROA  
ATOM   2141  CA  PHE P 533     -40.417   6.114 -14.223  0.00  0.00      PROA  
ATOM   2142  HA  PHE P 533     -40.810   7.092 -14.460  0.00  0.00      PROA  
ATOM   2143  CB  PHE P 533     -41.307   5.404 -13.209  0.00  0.00      PROA  
ATOM   2144  HB1 PHE P 533     -40.774   4.510 -12.821  0.00  0.00      PROA  
ATOM   2145  HB2 PHE P 533     -42.257   5.144 -13.725  0.00  0.00      PROA  
ATOM   2146  CG  PHE P 533     -41.766   6.252 -11.972  0.00  0.00      PROA  
ATOM   2147  CD1 PHE P 533     -42.126   7.640 -12.077  0.00  0.00      PROA  
ATOM   2148  HD1 PHE P 533     -42.250   8.020 -13.080  0.00  0.00      PROA  
ATOM   2149  CE1 PHE P 533     -42.336   8.494 -10.983  0.00  0.00      PROA  
ATOM   2150  HE1 PHE P 533     -42.414   9.551 -11.193  0.00  0.00      PROA  
ATOM   2151  CZ  PHE P 533     -42.069   8.022  -9.694  0.00  0.00      PROA  
ATOM   2152  HZ  PHE P 533     -42.073   8.697  -8.851  0.00  0.00      PROA  
ATOM   2153  CD2 PHE P 533     -41.589   5.798 -10.621  0.00  0.00      PROA  
ATOM   2154  HD2 PHE P 533     -41.405   4.755 -10.409  0.00  0.00      PROA  
ATOM   2155  CE2 PHE P 533     -41.737   6.668  -9.478  0.00  0.00      PROA  
ATOM   2156  HE2 PHE P 533     -41.591   6.284  -8.480  0.00  0.00      PROA  
ATOM   2157  C   PHE P 533     -39.012   6.346 -13.521  0.00  0.00      PROA  
ATOM   2158  O   PHE P 533     -38.677   7.489 -13.214  0.00  0.00      PROA  
ATOM   2159  N   ILE P 534     -38.207   5.269 -13.438  0.00  0.00      PROA  
ATOM   2160  HN  ILE P 534     -38.463   4.455 -13.953  0.00  0.00      PROA  
ATOM   2161  CA  ILE P 534     -36.905   5.314 -12.802  0.00  0.00      PROA  
ATOM   2162  HA  ILE P 534     -36.909   6.090 -12.051  0.00  0.00      PROA  
ATOM   2163  CB  ILE P 534     -36.634   3.916 -12.141  0.00  0.00      PROA  
ATOM   2164  HB  ILE P 534     -36.653   3.176 -12.970  0.00  0.00      PROA  
ATOM   2165  CG2 ILE P 534     -35.315   4.035 -11.379  0.00  0.00      PROA  
ATOM   2166 HG21 ILE P 534     -34.426   4.035 -12.046  0.00  0.00      PROA  
ATOM   2167 HG22 ILE P 534     -35.118   3.248 -10.620  0.00  0.00      PROA  
ATOM   2168 HG23 ILE P 534     -35.252   4.960 -10.768  0.00  0.00      PROA  
ATOM   2169  CG1 ILE P 534     -37.798   3.513 -11.117  0.00  0.00      PROA  
ATOM   2170 HG11 ILE P 534     -37.335   2.723 -10.488  0.00  0.00      PROA  
ATOM   2171 HG12 ILE P 534     -38.623   3.108 -11.741  0.00  0.00      PROA  
ATOM   2172  CD  ILE P 534     -38.198   4.657 -10.145  0.00  0.00      PROA  
ATOM   2173  HD1 ILE P 534     -37.234   5.003  -9.713  0.00  0.00      PROA  
ATOM   2174  HD2 ILE P 534     -38.837   4.279  -9.319  0.00  0.00      PROA  
ATOM   2175  HD3 ILE P 534     -38.598   5.558 -10.656  0.00  0.00      PROA  
ATOM   2176  C   ILE P 534     -35.727   5.617 -13.727  0.00  0.00      PROA  
ATOM   2177  O   ILE P 534     -35.718   5.109 -14.858  0.00  0.00      PROA  
ATOM   2178  N   SER P 535     -34.944   6.637 -13.359  0.00  0.00      PROA  
ATOM   2179  HN  SER P 535     -34.934   7.109 -12.480  0.00  0.00      PROA  
ATOM   2180  CA  SER P 535     -34.005   7.114 -14.331  0.00  0.00      PROA  
ATOM   2181  HA  SER P 535     -33.954   6.485 -15.207  0.00  0.00      PROA  
ATOM   2182  CB  SER P 535     -34.290   8.612 -14.668  0.00  0.00      PROA  
ATOM   2183  HB1 SER P 535     -35.256   8.589 -15.215  0.00  0.00      PROA  
ATOM   2184  HB2 SER P 535     -33.539   9.119 -15.311  0.00  0.00      PROA  
ATOM   2185  OG  SER P 535     -34.428   9.475 -13.488  0.00  0.00      PROA  
ATOM   2186  HG1 SER P 535     -35.364   9.506 -13.274  0.00  0.00      PROA  
ATOM   2187  C   SER P 535     -32.606   7.184 -13.755  0.00  0.00      PROA  
ATOM   2188  O   SER P 535     -32.302   7.136 -12.584  0.00  0.00      PROA  
ATOM   2189  N   ARG P 536     -31.677   7.399 -14.697  0.00  0.00      PROA  
ATOM   2190  HN  ARG P 536     -31.954   7.364 -15.654  0.00  0.00      PROA  
ATOM   2191  CA  ARG P 536     -30.306   7.680 -14.478  0.00  0.00      PROA  
ATOM   2192  HA  ARG P 536     -29.970   6.903 -13.807  0.00  0.00      PROA  
ATOM   2193  CB  ARG P 536     -29.490   7.791 -15.770  0.00  0.00      PROA  
ATOM   2194  HB1 ARG P 536     -28.501   8.225 -15.511  0.00  0.00      PROA  
ATOM   2195  HB2 ARG P 536     -29.976   8.559 -16.409  0.00  0.00      PROA  
ATOM   2196  CG  ARG P 536     -29.338   6.476 -16.549  0.00  0.00      PROA  
ATOM   2197  HG1 ARG P 536     -28.755   6.585 -17.488  0.00  0.00      PROA  
ATOM   2198  HG2 ARG P 536     -30.368   6.143 -16.800  0.00  0.00      PROA  
ATOM   2199  CD  ARG P 536     -28.689   5.238 -15.896  0.00  0.00      PROA  
ATOM   2200  HD1 ARG P 536     -28.810   4.394 -16.608  0.00  0.00      PROA  
ATOM   2201  HD2 ARG P 536     -29.205   4.926 -14.963  0.00  0.00      PROA  
ATOM   2202  NE  ARG P 536     -27.205   5.399 -15.607  0.00  0.00      PROA  
ATOM   2203  HE  ARG P 536     -26.982   5.851 -14.743  0.00  0.00      PROA  
ATOM   2204  CZ  ARG P 536     -26.272   4.680 -16.146  0.00  0.00      PROA  
ATOM   2205  NH1 ARG P 536     -26.426   3.908 -17.208  0.00  0.00      PROA  
ATOM   2206 HH11 ARG P 536     -25.691   3.294 -17.498  0.00  0.00      PROA  
ATOM   2207 HH12 ARG P 536     -27.049   4.217 -17.926  0.00  0.00      PROA  
ATOM   2208  NH2 ARG P 536     -24.998   4.775 -15.673  0.00  0.00      PROA  
ATOM   2209 HH21 ARG P 536     -24.852   5.334 -14.856  0.00  0.00      PROA  
ATOM   2210 HH22 ARG P 536     -24.277   4.268 -16.145  0.00  0.00      PROA  
ATOM   2211  C   ARG P 536     -29.909   8.891 -13.629  0.00  0.00      PROA  
ATOM   2212  O   ARG P 536     -29.027   8.846 -12.798  0.00  0.00      PROA  
ATOM   2213  N   TYR P 537     -30.800   9.893 -13.669  0.00  0.00      PROA  
ATOM   2214  HN  TYR P 537     -31.594   9.953 -14.269  0.00  0.00      PROA  
ATOM   2215  CA  TYR P 537     -30.750  11.053 -12.765  0.00  0.00      PROA  
ATOM   2216  HA  TYR P 537     -29.855  11.634 -12.932  0.00  0.00      PROA  
ATOM   2217  CB  TYR P 537     -31.845  12.108 -13.276  0.00  0.00      PROA  
ATOM   2218  HB1 TYR P 537     -32.844  11.630 -13.191  0.00  0.00      PROA  
ATOM   2219  HB2 TYR P 537     -31.558  12.336 -14.325  0.00  0.00      PROA  
ATOM   2220  CG  TYR P 537     -31.823  13.395 -12.548  0.00  0.00      PROA  
ATOM   2221  CD1 TYR P 537     -32.833  13.812 -11.724  0.00  0.00      PROA  
ATOM   2222  HD1 TYR P 537     -33.752  13.260 -11.592  0.00  0.00      PROA  
ATOM   2223  CE1 TYR P 537     -32.882  15.075 -11.151  0.00  0.00      PROA  
ATOM   2224  HE1 TYR P 537     -33.682  15.384 -10.495  0.00  0.00      PROA  
ATOM   2225  CZ  TYR P 537     -31.773  15.873 -11.295  0.00  0.00      PROA  
ATOM   2226  OH  TYR P 537     -31.718  17.164 -10.716  0.00  0.00      PROA  
ATOM   2227  HH  TYR P 537     -31.029  17.635 -11.190  0.00  0.00      PROA  
ATOM   2228  CD2 TYR P 537     -30.735  14.236 -12.742  0.00  0.00      PROA  
ATOM   2229  HD2 TYR P 537     -29.823  13.911 -13.220  0.00  0.00      PROA  
ATOM   2230  CE2 TYR P 537     -30.656  15.461 -12.031  0.00  0.00      PROA  
ATOM   2231  HE2 TYR P 537     -29.809  16.092 -12.259  0.00  0.00      PROA  
ATOM   2232  C   TYR P 537     -31.002  10.597 -11.315  0.00  0.00      PROA  
ATOM   2233  O   TYR P 537     -30.259  10.942 -10.437  0.00  0.00      PROA  
ATOM   2234  N   THR P 538     -32.025   9.767 -11.079  0.00  0.00      PROA  
ATOM   2235  HN  THR P 538     -32.591   9.533 -11.866  0.00  0.00      PROA  
ATOM   2236  CA  THR P 538     -32.319   9.163  -9.838  0.00  0.00      PROA  
ATOM   2237  HA  THR P 538     -32.625   9.862  -9.074  0.00  0.00      PROA  
ATOM   2238  CB  THR P 538     -33.520   8.252  -9.871  0.00  0.00      PROA  
ATOM   2239  HB  THR P 538     -33.513   7.519 -10.705  0.00  0.00      PROA  
ATOM   2240  OG1 THR P 538     -34.691   9.067  -9.988  0.00  0.00      PROA  
ATOM   2241  HG1 THR P 538     -34.766   9.487 -10.848  0.00  0.00      PROA  
ATOM   2242  CG2 THR P 538     -33.724   7.550  -8.544  0.00  0.00      PROA  
ATOM   2243 HG21 THR P 538     -32.976   6.753  -8.348  0.00  0.00      PROA  
ATOM   2244 HG22 THR P 538     -34.691   7.012  -8.448  0.00  0.00      PROA  
ATOM   2245 HG23 THR P 538     -33.697   8.232  -7.668  0.00  0.00      PROA  
ATOM   2246  C   THR P 538     -31.194   8.362  -9.239  0.00  0.00      PROA  
ATOM   2247  O   THR P 538     -30.769   8.558  -8.118  0.00  0.00      PROA  
ATOM   2248  N   GLN P 539     -30.644   7.502 -10.132  0.00  0.00      PROA  
ATOM   2249  HN  GLN P 539     -31.021   7.372 -11.046  0.00  0.00      PROA  
ATOM   2250  CA  GLN P 539     -29.499   6.664  -9.936  0.00  0.00      PROA  
ATOM   2251  HA  GLN P 539     -29.729   5.879  -9.232  0.00  0.00      PROA  
ATOM   2252  CB  GLN P 539     -29.217   5.829 -11.215  0.00  0.00      PROA  
ATOM   2253  HB1 GLN P 539     -29.040   6.564 -12.029  0.00  0.00      PROA  
ATOM   2254  HB2 GLN P 539     -30.113   5.332 -11.646  0.00  0.00      PROA  
ATOM   2255  CG  GLN P 539     -28.108   4.804 -11.055  0.00  0.00      PROA  
ATOM   2256  HG1 GLN P 539     -28.476   4.068 -10.308  0.00  0.00      PROA  
ATOM   2257  HG2 GLN P 539     -27.139   5.182 -10.661  0.00  0.00      PROA  
ATOM   2258  CD  GLN P 539     -27.876   4.029 -12.333  0.00  0.00      PROA  
ATOM   2259  OE1 GLN P 539     -28.800   3.556 -12.952  0.00  0.00      PROA  
ATOM   2260  NE2 GLN P 539     -26.613   3.985 -12.802  0.00  0.00      PROA  
ATOM   2261 HE21 GLN P 539     -25.892   4.393 -12.243  0.00  0.00      PROA  
ATOM   2262 HE22 GLN P 539     -26.491   3.487 -13.660  0.00  0.00      PROA  
ATOM   2263  C   GLN P 539     -28.285   7.435  -9.480  0.00  0.00      PROA  
ATOM   2264  O   GLN P 539     -27.642   6.927  -8.552  0.00  0.00      PROA  
ATOM   2265  N   GLU P 540     -27.950   8.643 -10.018  0.00  0.00      PROA  
ATOM   2266  HN  GLU P 540     -28.445   8.967 -10.820  0.00  0.00      PROA  
ATOM   2267  CA  GLU P 540     -26.797   9.435  -9.544  0.00  0.00      PROA  
ATOM   2268  HA  GLU P 540     -25.841   8.981  -9.759  0.00  0.00      PROA  
ATOM   2269  CB  GLU P 540     -26.683  10.759 -10.376  0.00  0.00      PROA  
ATOM   2270  HB1 GLU P 540     -25.835  11.347  -9.965  0.00  0.00      PROA  
ATOM   2271  HB2 GLU P 540     -27.654  11.300 -10.383  0.00  0.00      PROA  
ATOM   2272  CG  GLU P 540     -26.233  10.416 -11.832  0.00  0.00      PROA  
ATOM   2273  HG1 GLU P 540     -26.952  10.039 -12.591  0.00  0.00      PROA  
ATOM   2274  HG2 GLU P 540     -25.639   9.477 -11.840  0.00  0.00      PROA  
ATOM   2275  CD  GLU P 540     -25.439  11.608 -12.440  0.00  0.00      PROA  
ATOM   2276  OE1 GLU P 540     -24.476  11.313 -13.160  0.00  0.00      PROA  
ATOM   2277  OE2 GLU P 540     -25.950  12.742 -12.464  0.00  0.00      PROA  
ATOM   2278  C   GLU P 540     -26.758   9.779  -8.022  0.00  0.00      PROA  
ATOM   2279  O   GLU P 540     -25.844   9.553  -7.311  0.00  0.00      PROA  
ATOM   2280  N   ILE P 541     -27.893  10.370  -7.538  0.00  0.00      PROA  
ATOM   2281  HN  ILE P 541     -28.615  10.527  -8.207  0.00  0.00      PROA  
ATOM   2282  CA  ILE P 541     -28.068  10.885  -6.189  0.00  0.00      PROA  
ATOM   2283  HA  ILE P 541     -27.207  11.517  -6.023  0.00  0.00      PROA  
ATOM   2284  CB  ILE P 541     -29.379  11.728  -6.078  0.00  0.00      PROA  
ATOM   2285  HB  ILE P 541     -30.274  11.099  -6.272  0.00  0.00      PROA  
ATOM   2286  CG2 ILE P 541     -29.472  12.324  -4.668  0.00  0.00      PROA  
ATOM   2287 HG21 ILE P 541     -30.399  12.926  -4.550  0.00  0.00      PROA  
ATOM   2288 HG22 ILE P 541     -28.552  12.930  -4.529  0.00  0.00      PROA  
ATOM   2289 HG23 ILE P 541     -29.518  11.495  -3.930  0.00  0.00      PROA  
ATOM   2290  CG1 ILE P 541     -29.227  12.993  -7.004  0.00  0.00      PROA  
ATOM   2291 HG11 ILE P 541     -28.762  12.801  -7.994  0.00  0.00      PROA  
ATOM   2292 HG12 ILE P 541     -28.632  13.668  -6.352  0.00  0.00      PROA  
ATOM   2293  CD  ILE P 541     -30.569  13.635  -7.320  0.00  0.00      PROA  
ATOM   2294  HD1 ILE P 541     -30.739  13.462  -8.404  0.00  0.00      PROA  
ATOM   2295  HD2 ILE P 541     -30.570  14.744  -7.251  0.00  0.00      PROA  
ATOM   2296  HD3 ILE P 541     -31.287  13.132  -6.638  0.00  0.00      PROA  
ATOM   2297  C   ILE P 541     -28.067   9.746  -5.128  0.00  0.00      PROA  
ATOM   2298  O   ILE P 541     -27.350   9.759  -4.124  0.00  0.00      PROA  
ATOM   2299  N   PHE P 542     -28.768   8.659  -5.506  0.00  0.00      PROA  
ATOM   2300  HN  PHE P 542     -29.221   8.707  -6.392  0.00  0.00      PROA  
ATOM   2301  CA  PHE P 542     -28.959   7.470  -4.798  0.00  0.00      PROA  
ATOM   2302  HA  PHE P 542     -29.188   7.712  -3.771  0.00  0.00      PROA  
ATOM   2303  CB  PHE P 542     -30.258   6.665  -5.370  0.00  0.00      PROA  
ATOM   2304  HB1 PHE P 542     -30.003   6.353  -6.405  0.00  0.00      PROA  
ATOM   2305  HB2 PHE P 542     -31.174   7.293  -5.399  0.00  0.00      PROA  
ATOM   2306  CG  PHE P 542     -30.622   5.288  -4.739  0.00  0.00      PROA  
ATOM   2307  CD1 PHE P 542     -30.608   5.024  -3.330  0.00  0.00      PROA  
ATOM   2308  HD1 PHE P 542     -30.149   5.835  -2.783  0.00  0.00      PROA  
ATOM   2309  CE1 PHE P 542     -31.429   4.064  -2.753  0.00  0.00      PROA  
ATOM   2310  HE1 PHE P 542     -31.419   3.928  -1.682  0.00  0.00      PROA  
ATOM   2311  CZ  PHE P 542     -32.136   3.135  -3.589  0.00  0.00      PROA  
ATOM   2312  HZ  PHE P 542     -32.673   2.329  -3.112  0.00  0.00      PROA  
ATOM   2313  CD2 PHE P 542     -31.434   4.430  -5.515  0.00  0.00      PROA  
ATOM   2314  HD2 PHE P 542     -31.471   4.692  -6.562  0.00  0.00      PROA  
ATOM   2315  CE2 PHE P 542     -32.104   3.347  -5.011  0.00  0.00      PROA  
ATOM   2316  HE2 PHE P 542     -32.718   2.718  -5.639  0.00  0.00      PROA  
ATOM   2317  C   PHE P 542     -27.711   6.684  -4.538  0.00  0.00      PROA  
ATOM   2318  O   PHE P 542     -27.285   6.498  -3.375  0.00  0.00      PROA  
ATOM   2319  N   SER P 543     -26.969   6.414  -5.656  0.00  0.00      PROA  
ATOM   2320  HN  SER P 543     -27.356   6.733  -6.518  0.00  0.00      PROA  
ATOM   2321  CA  SER P 543     -25.611   5.905  -5.685  0.00  0.00      PROA  
ATOM   2322  HA  SER P 543     -25.749   5.036  -5.058  0.00  0.00      PROA  
ATOM   2323  CB  SER P 543     -25.147   5.510  -7.119  0.00  0.00      PROA  
ATOM   2324  HB1 SER P 543     -25.782   4.732  -7.594  0.00  0.00      PROA  
ATOM   2325  HB2 SER P 543     -24.120   5.141  -6.910  0.00  0.00      PROA  
ATOM   2326  OG  SER P 543     -25.090   6.568  -7.993  0.00  0.00      PROA  
ATOM   2327  HG1 SER P 543     -25.957   6.852  -8.294  0.00  0.00      PROA  
ATOM   2328  C   SER P 543     -24.536   6.737  -4.957  0.00  0.00      PROA  
ATOM   2329  O   SER P 543     -23.812   6.219  -4.079  0.00  0.00      PROA  
ATOM   2330  N   PHE P 544     -24.460   8.106  -5.202  0.00  0.00      PROA  
ATOM   2331  HN  PHE P 544     -25.095   8.440  -5.894  0.00  0.00      PROA  
ATOM   2332  CA  PHE P 544     -23.642   8.966  -4.385  0.00  0.00      PROA  
ATOM   2333  HA  PHE P 544     -22.635   8.751  -4.709  0.00  0.00      PROA  
ATOM   2334  CB  PHE P 544     -23.875  10.451  -4.831  0.00  0.00      PROA  
ATOM   2335  HB1 PHE P 544     -24.769  10.862  -4.316  0.00  0.00      PROA  
ATOM   2336  HB2 PHE P 544     -24.058  10.492  -5.926  0.00  0.00      PROA  
ATOM   2337  CG  PHE P 544     -22.632  11.273  -4.507  0.00  0.00      PROA  
ATOM   2338  CD1 PHE P 544     -22.534  11.793  -3.206  0.00  0.00      PROA  
ATOM   2339  HD1 PHE P 544     -23.357  11.706  -2.512  0.00  0.00      PROA  
ATOM   2340  CE1 PHE P 544     -21.440  12.605  -2.864  0.00  0.00      PROA  
ATOM   2341  HE1 PHE P 544     -21.362  12.986  -1.857  0.00  0.00      PROA  
ATOM   2342  CZ  PHE P 544     -20.510  12.919  -3.770  0.00  0.00      PROA  
ATOM   2343  HZ  PHE P 544     -19.707  13.539  -3.400  0.00  0.00      PROA  
ATOM   2344  CD2 PHE P 544     -21.638  11.627  -5.422  0.00  0.00      PROA  
ATOM   2345  HD2 PHE P 544     -21.705  11.301  -6.449  0.00  0.00      PROA  
ATOM   2346  CE2 PHE P 544     -20.545  12.413  -5.017  0.00  0.00      PROA  
ATOM   2347  HE2 PHE P 544     -19.788  12.754  -5.709  0.00  0.00      PROA  
ATOM   2348  C   PHE P 544     -24.033   8.780  -2.840  0.00  0.00      PROA  
ATOM   2349  O   PHE P 544     -23.191   8.734  -1.981  0.00  0.00      PROA  
ATOM   2350  N   LEU P 545     -25.276   8.799  -2.455  0.00  0.00      PROA  
ATOM   2351  HN  LEU P 545     -26.077   8.895  -3.040  0.00  0.00      PROA  
ATOM   2352  CA  LEU P 545     -25.657   8.528  -1.069  0.00  0.00      PROA  
ATOM   2353  HA  LEU P 545     -25.158   9.246  -0.435  0.00  0.00      PROA  
ATOM   2354  CB  LEU P 545     -27.171   8.882  -0.968  0.00  0.00      PROA  
ATOM   2355  HB1 LEU P 545     -27.684   8.218  -1.695  0.00  0.00      PROA  
ATOM   2356  HB2 LEU P 545     -27.376   9.911  -1.331  0.00  0.00      PROA  
ATOM   2357  CG  LEU P 545     -27.816   8.506   0.392  0.00  0.00      PROA  
ATOM   2358  HG  LEU P 545     -27.594   7.490   0.785  0.00  0.00      PROA  
ATOM   2359  CD1 LEU P 545     -27.225   9.532   1.433  0.00  0.00      PROA  
ATOM   2360 HD11 LEU P 545     -27.819   9.431   2.366  0.00  0.00      PROA  
ATOM   2361 HD12 LEU P 545     -27.299  10.556   1.007  0.00  0.00      PROA  
ATOM   2362 HD13 LEU P 545     -26.190   9.251   1.721  0.00  0.00      PROA  
ATOM   2363  CD2 LEU P 545     -29.381   8.704   0.177  0.00  0.00      PROA  
ATOM   2364 HD21 LEU P 545     -29.696   8.128  -0.719  0.00  0.00      PROA  
ATOM   2365 HD22 LEU P 545     -29.518   9.766  -0.120  0.00  0.00      PROA  
ATOM   2366 HD23 LEU P 545     -30.051   8.434   1.020  0.00  0.00      PROA  
ATOM   2367  C   LEU P 545     -25.270   7.174  -0.468  0.00  0.00      PROA  
ATOM   2368  O   LEU P 545     -24.776   7.059   0.681  0.00  0.00      PROA  
ATOM   2369  N   ILE P 546     -25.467   6.001  -1.183  0.00  0.00      PROA  
ATOM   2370  HN  ILE P 546     -26.032   5.964  -2.004  0.00  0.00      PROA  
ATOM   2371  CA  ILE P 546     -25.096   4.643  -0.876  0.00  0.00      PROA  
ATOM   2372  HA  ILE P 546     -25.548   4.501   0.094  0.00  0.00      PROA  
ATOM   2373  CB  ILE P 546     -25.532   3.589  -1.901  0.00  0.00      PROA  
ATOM   2374  HB  ILE P 546     -25.196   3.925  -2.905  0.00  0.00      PROA  
ATOM   2375  CG2 ILE P 546     -24.833   2.139  -1.776  0.00  0.00      PROA  
ATOM   2376 HG21 ILE P 546     -25.326   1.350  -2.384  0.00  0.00      PROA  
ATOM   2377 HG22 ILE P 546     -24.801   1.778  -0.726  0.00  0.00      PROA  
ATOM   2378 HG23 ILE P 546     -23.767   2.193  -2.083  0.00  0.00      PROA  
ATOM   2379  CG1 ILE P 546     -27.084   3.335  -1.897  0.00  0.00      PROA  
ATOM   2380 HG11 ILE P 546     -27.291   2.608  -2.711  0.00  0.00      PROA  
ATOM   2381 HG12 ILE P 546     -27.599   4.290  -2.141  0.00  0.00      PROA  
ATOM   2382  CD  ILE P 546     -27.549   2.804  -0.504  0.00  0.00      PROA  
ATOM   2383  HD1 ILE P 546     -27.774   3.560   0.278  0.00  0.00      PROA  
ATOM   2384  HD2 ILE P 546     -26.867   2.019  -0.113  0.00  0.00      PROA  
ATOM   2385  HD3 ILE P 546     -28.592   2.507  -0.745  0.00  0.00      PROA  
ATOM   2386  C   ILE P 546     -23.571   4.550  -0.621  0.00  0.00      PROA  
ATOM   2387  O   ILE P 546     -23.181   4.197   0.516  0.00  0.00      PROA  
ATOM   2388  N   SER P 547     -22.707   5.130  -1.451  0.00  0.00      PROA  
ATOM   2389  HN  SER P 547     -23.059   5.667  -2.213  0.00  0.00      PROA  
ATOM   2390  CA  SER P 547     -21.252   5.204  -1.293  0.00  0.00      PROA  
ATOM   2391  HA  SER P 547     -20.882   4.207  -1.104  0.00  0.00      PROA  
ATOM   2392  CB  SER P 547     -20.497   5.767  -2.561  0.00  0.00      PROA  
ATOM   2393  HB1 SER P 547     -19.414   5.527  -2.506  0.00  0.00      PROA  
ATOM   2394  HB2 SER P 547     -20.553   6.873  -2.649  0.00  0.00      PROA  
ATOM   2395  OG  SER P 547     -21.178   5.248  -3.709  0.00  0.00      PROA  
ATOM   2396  HG1 SER P 547     -22.033   5.674  -3.800  0.00  0.00      PROA  
ATOM   2397  C   SER P 547     -20.893   6.010  -0.009  0.00  0.00      PROA  
ATOM   2398  O   SER P 547     -19.999   5.750   0.736  0.00  0.00      PROA  
ATOM   2399  N   LEU P 548     -21.655   7.129   0.212  0.00  0.00      PROA  
ATOM   2400  HN  LEU P 548     -22.426   7.427  -0.345  0.00  0.00      PROA  
ATOM   2401  CA  LEU P 548     -21.487   8.097   1.308  0.00  0.00      PROA  
ATOM   2402  HA  LEU P 548     -20.434   8.320   1.220  0.00  0.00      PROA  
ATOM   2403  CB  LEU P 548     -22.227   9.443   1.138  0.00  0.00      PROA  
ATOM   2404  HB1 LEU P 548     -23.124   9.269   0.506  0.00  0.00      PROA  
ATOM   2405  HB2 LEU P 548     -21.566  10.039   0.472  0.00  0.00      PROA  
ATOM   2406  CG  LEU P 548     -22.491  10.447   2.364  0.00  0.00      PROA  
ATOM   2407  HG  LEU P 548     -23.188   9.934   3.060  0.00  0.00      PROA  
ATOM   2408  CD1 LEU P 548     -21.232  10.925   3.144  0.00  0.00      PROA  
ATOM   2409 HD11 LEU P 548     -21.452  11.839   3.736  0.00  0.00      PROA  
ATOM   2410 HD12 LEU P 548     -20.415  11.145   2.425  0.00  0.00      PROA  
ATOM   2411 HD13 LEU P 548     -20.662  10.166   3.720  0.00  0.00      PROA  
ATOM   2412  CD2 LEU P 548     -23.223  11.693   1.784  0.00  0.00      PROA  
ATOM   2413 HD21 LEU P 548     -23.308  12.406   2.632  0.00  0.00      PROA  
ATOM   2414 HD22 LEU P 548     -24.243  11.398   1.459  0.00  0.00      PROA  
ATOM   2415 HD23 LEU P 548     -22.601  12.164   0.993  0.00  0.00      PROA  
ATOM   2416  C   LEU P 548     -21.729   7.448   2.651  0.00  0.00      PROA  
ATOM   2417  O   LEU P 548     -20.930   7.433   3.577  0.00  0.00      PROA  
ATOM   2418  N   ILE P 549     -22.854   6.699   2.743  0.00  0.00      PROA  
ATOM   2419  HN  ILE P 549     -23.526   6.695   2.007  0.00  0.00      PROA  
ATOM   2420  CA  ILE P 549     -23.172   5.781   3.871  0.00  0.00      PROA  
ATOM   2421  HA  ILE P 549     -23.360   6.330   4.782  0.00  0.00      PROA  
ATOM   2422  CB  ILE P 549     -24.492   5.104   3.646  0.00  0.00      PROA  
ATOM   2423  HB  ILE P 549     -24.380   4.655   2.636  0.00  0.00      PROA  
ATOM   2424  CG2 ILE P 549     -24.658   4.006   4.716  0.00  0.00      PROA  
ATOM   2425 HG21 ILE P 549     -25.489   3.331   4.419  0.00  0.00      PROA  
ATOM   2426 HG22 ILE P 549     -24.822   4.439   5.727  0.00  0.00      PROA  
ATOM   2427 HG23 ILE P 549     -23.791   3.335   4.893  0.00  0.00      PROA  
ATOM   2428  CG1 ILE P 549     -25.720   6.142   3.625  0.00  0.00      PROA  
ATOM   2429 HG11 ILE P 549     -25.371   7.026   3.051  0.00  0.00      PROA  
ATOM   2430 HG12 ILE P 549     -25.861   6.554   4.647  0.00  0.00      PROA  
ATOM   2431  CD  ILE P 549     -27.039   5.546   3.044  0.00  0.00      PROA  
ATOM   2432  HD1 ILE P 549     -26.763   5.049   2.089  0.00  0.00      PROA  
ATOM   2433  HD2 ILE P 549     -27.887   6.235   2.844  0.00  0.00      PROA  
ATOM   2434  HD3 ILE P 549     -27.451   4.758   3.711  0.00  0.00      PROA  
ATOM   2435  C   ILE P 549     -22.012   4.848   4.207  0.00  0.00      PROA  
ATOM   2436  O   ILE P 549     -21.703   4.752   5.400  0.00  0.00      PROA  
ATOM   2437  N   PHE P 550     -21.461   4.172   3.227  0.00  0.00      PROA  
ATOM   2438  HN  PHE P 550     -21.817   4.098   2.299  0.00  0.00      PROA  
ATOM   2439  CA  PHE P 550     -20.376   3.204   3.467  0.00  0.00      PROA  
ATOM   2440  HA  PHE P 550     -20.870   2.446   4.057  0.00  0.00      PROA  
ATOM   2441  CB  PHE P 550     -19.834   2.518   2.087  0.00  0.00      PROA  
ATOM   2442  HB1 PHE P 550     -18.831   2.047   2.164  0.00  0.00      PROA  
ATOM   2443  HB2 PHE P 550     -19.708   3.320   1.328  0.00  0.00      PROA  
ATOM   2444  CG  PHE P 550     -20.733   1.435   1.387  0.00  0.00      PROA  
ATOM   2445  CD1 PHE P 550     -22.113   1.512   1.609  0.00  0.00      PROA  
ATOM   2446  HD1 PHE P 550     -22.527   2.188   2.343  0.00  0.00      PROA  
ATOM   2447  CE1 PHE P 550     -22.926   0.580   0.959  0.00  0.00      PROA  
ATOM   2448  HE1 PHE P 550     -24.004   0.593   1.029  0.00  0.00      PROA  
ATOM   2449  CZ  PHE P 550     -22.370  -0.416   0.086  0.00  0.00      PROA  
ATOM   2450  HZ  PHE P 550     -23.013  -1.064  -0.491  0.00  0.00      PROA  
ATOM   2451  CD2 PHE P 550     -20.180   0.574   0.453  0.00  0.00      PROA  
ATOM   2452  HD2 PHE P 550     -19.108   0.613   0.331  0.00  0.00      PROA  
ATOM   2453  CE2 PHE P 550     -20.999  -0.463  -0.046  0.00  0.00      PROA  
ATOM   2454  HE2 PHE P 550     -20.531  -1.047  -0.825  0.00  0.00      PROA  
ATOM   2455  C   PHE P 550     -19.184   3.798   4.193  0.00  0.00      PROA  
ATOM   2456  O   PHE P 550     -18.688   3.332   5.231  0.00  0.00      PROA  
ATOM   2457  N   ILE P 551     -18.732   4.955   3.704  0.00  0.00      PROA  
ATOM   2458  HN  ILE P 551     -19.098   5.332   2.857  0.00  0.00      PROA  
ATOM   2459  CA  ILE P 551     -17.683   5.754   4.272  0.00  0.00      PROA  
ATOM   2460  HA  ILE P 551     -16.751   5.210   4.320  0.00  0.00      PROA  
ATOM   2461  CB  ILE P 551     -17.343   6.924   3.235  0.00  0.00      PROA  
ATOM   2462  HB  ILE P 551     -18.350   7.356   3.056  0.00  0.00      PROA  
ATOM   2463  CG2 ILE P 551     -16.414   7.965   3.894  0.00  0.00      PROA  
ATOM   2464 HG21 ILE P 551     -15.705   7.460   4.585  0.00  0.00      PROA  
ATOM   2465 HG22 ILE P 551     -16.971   8.693   4.523  0.00  0.00      PROA  
ATOM   2466 HG23 ILE P 551     -15.890   8.575   3.128  0.00  0.00      PROA  
ATOM   2467  CG1 ILE P 551     -16.897   6.383   1.842  0.00  0.00      PROA  
ATOM   2468 HG11 ILE P 551     -17.373   5.420   1.558  0.00  0.00      PROA  
ATOM   2469 HG12 ILE P 551     -15.806   6.175   1.807  0.00  0.00      PROA  
ATOM   2470  CD  ILE P 551     -17.175   7.401   0.716  0.00  0.00      PROA  
ATOM   2471  HD1 ILE P 551     -16.761   7.016  -0.240  0.00  0.00      PROA  
ATOM   2472  HD2 ILE P 551     -16.761   8.392   0.999  0.00  0.00      PROA  
ATOM   2473  HD3 ILE P 551     -18.280   7.515   0.707  0.00  0.00      PROA  
ATOM   2474  C   ILE P 551     -17.990   6.303   5.615  0.00  0.00      PROA  
ATOM   2475  O   ILE P 551     -17.155   6.131   6.475  0.00  0.00      PROA  
ATOM   2476  N   TYR P 552     -19.182   6.941   5.872  0.00  0.00      PROA  
ATOM   2477  HN  TYR P 552     -19.814   7.013   5.105  0.00  0.00      PROA  
ATOM   2478  CA  TYR P 552     -19.634   7.461   7.141  0.00  0.00      PROA  
ATOM   2479  HA  TYR P 552     -18.957   8.188   7.564  0.00  0.00      PROA  
ATOM   2480  CB  TYR P 552     -20.976   8.257   6.946  0.00  0.00      PROA  
ATOM   2481  HB1 TYR P 552     -21.787   7.718   6.412  0.00  0.00      PROA  
ATOM   2482  HB2 TYR P 552     -20.737   9.118   6.286  0.00  0.00      PROA  
ATOM   2483  CG  TYR P 552     -21.510   8.921   8.171  0.00  0.00      PROA  
ATOM   2484  CD1 TYR P 552     -22.536   8.437   9.004  0.00  0.00      PROA  
ATOM   2485  HD1 TYR P 552     -22.910   7.437   8.845  0.00  0.00      PROA  
ATOM   2486  CE1 TYR P 552     -23.000   9.187  10.087  0.00  0.00      PROA  
ATOM   2487  HE1 TYR P 552     -23.648   8.706  10.805  0.00  0.00      PROA  
ATOM   2488  CZ  TYR P 552     -22.542  10.519  10.348  0.00  0.00      PROA  
ATOM   2489  OH  TYR P 552     -22.999  11.247  11.514  0.00  0.00      PROA  
ATOM   2490  HH  TYR P 552     -22.783  12.180  11.450  0.00  0.00      PROA  
ATOM   2491  CD2 TYR P 552     -21.005  10.248   8.469  0.00  0.00      PROA  
ATOM   2492  HD2 TYR P 552     -20.213  10.622   7.838  0.00  0.00      PROA  
ATOM   2493  CE2 TYR P 552     -21.502  11.029   9.509  0.00  0.00      PROA  
ATOM   2494  HE2 TYR P 552     -21.058  11.993   9.709  0.00  0.00      PROA  
ATOM   2495  C   TYR P 552     -19.864   6.352   8.170  0.00  0.00      PROA  
ATOM   2496  O   TYR P 552     -19.547   6.547   9.380  0.00  0.00      PROA  
ATOM   2497  N   GLU P 553     -20.421   5.213   7.824  0.00  0.00      PROA  
ATOM   2498  HN  GLU P 553     -20.937   5.146   6.973  0.00  0.00      PROA  
ATOM   2499  CA  GLU P 553     -20.680   4.137   8.772  0.00  0.00      PROA  
ATOM   2500  HA  GLU P 553     -21.215   4.712   9.513  0.00  0.00      PROA  
ATOM   2501  CB  GLU P 553     -21.682   3.083   8.228  0.00  0.00      PROA  
ATOM   2502  HB1 GLU P 553     -21.823   2.182   8.862  0.00  0.00      PROA  
ATOM   2503  HB2 GLU P 553     -21.316   2.623   7.285  0.00  0.00      PROA  
ATOM   2504  CG  GLU P 553     -23.081   3.704   7.939  0.00  0.00      PROA  
ATOM   2505  HG1 GLU P 553     -23.643   3.039   7.248  0.00  0.00      PROA  
ATOM   2506  HG2 GLU P 553     -23.030   4.732   7.519  0.00  0.00      PROA  
ATOM   2507  CD  GLU P 553     -23.868   4.034   9.253  0.00  0.00      PROA  
ATOM   2508  OE1 GLU P 553     -23.892   3.188  10.181  0.00  0.00      PROA  
ATOM   2509  OE2 GLU P 553     -24.663   5.018   9.271  0.00  0.00      PROA  
ATOM   2510  C   GLU P 553     -19.369   3.584   9.309  0.00  0.00      PROA  
ATOM   2511  O   GLU P 553     -19.285   3.391  10.506  0.00  0.00      PROA  
ATOM   2512  N   THR P 554     -18.345   3.479   8.456  0.00  0.00      PROA  
ATOM   2513  HN  THR P 554     -18.541   3.594   7.485  0.00  0.00      PROA  
ATOM   2514  CA  THR P 554     -16.928   3.309   8.799  0.00  0.00      PROA  
ATOM   2515  HA  THR P 554     -16.921   2.434   9.431  0.00  0.00      PROA  
ATOM   2516  CB  THR P 554     -16.010   3.040   7.638  0.00  0.00      PROA  
ATOM   2517  HB  THR P 554     -15.713   3.954   7.080  0.00  0.00      PROA  
ATOM   2518  OG1 THR P 554     -16.520   2.064   6.715  0.00  0.00      PROA  
ATOM   2519  HG1 THR P 554     -17.301   2.479   6.340  0.00  0.00      PROA  
ATOM   2520  CG2 THR P 554     -14.705   2.375   8.163  0.00  0.00      PROA  
ATOM   2521 HG21 THR P 554     -14.140   2.058   7.260  0.00  0.00      PROA  
ATOM   2522 HG22 THR P 554     -15.002   1.492   8.768  0.00  0.00      PROA  
ATOM   2523 HG23 THR P 554     -14.127   3.100   8.775  0.00  0.00      PROA  
ATOM   2524  C   THR P 554     -16.337   4.471   9.660  0.00  0.00      PROA  
ATOM   2525  O   THR P 554     -15.906   4.078  10.745  0.00  0.00      PROA  
ATOM   2526  N   PHE P 555     -16.385   5.737   9.296  0.00  0.00      PROA  
ATOM   2527  HN  PHE P 555     -16.834   5.959   8.433  0.00  0.00      PROA  
ATOM   2528  CA  PHE P 555     -15.936   6.738  10.338  0.00  0.00      PROA  
ATOM   2529  HA  PHE P 555     -15.025   6.328  10.748  0.00  0.00      PROA  
ATOM   2530  CB  PHE P 555     -15.619   8.083   9.648  0.00  0.00      PROA  
ATOM   2531  HB1 PHE P 555     -15.197   8.813  10.372  0.00  0.00      PROA  
ATOM   2532  HB2 PHE P 555     -16.524   8.469   9.132  0.00  0.00      PROA  
ATOM   2533  CG  PHE P 555     -14.543   7.891   8.611  0.00  0.00      PROA  
ATOM   2534  CD1 PHE P 555     -14.701   8.389   7.262  0.00  0.00      PROA  
ATOM   2535  HD1 PHE P 555     -15.654   8.806   6.971  0.00  0.00      PROA  
ATOM   2536  CE1 PHE P 555     -13.633   8.236   6.332  0.00  0.00      PROA  
ATOM   2537  HE1 PHE P 555     -13.729   8.451   5.278  0.00  0.00      PROA  
ATOM   2538  CZ  PHE P 555     -12.467   7.635   6.817  0.00  0.00      PROA  
ATOM   2539  HZ  PHE P 555     -11.608   7.553   6.168  0.00  0.00      PROA  
ATOM   2540  CD2 PHE P 555     -13.333   7.399   9.080  0.00  0.00      PROA  
ATOM   2541  HD2 PHE P 555     -13.214   6.971  10.065  0.00  0.00      PROA  
ATOM   2542  CE2 PHE P 555     -12.351   7.140   8.105  0.00  0.00      PROA  
ATOM   2543  HE2 PHE P 555     -11.437   6.766   8.543  0.00  0.00      PROA  
ATOM   2544  C   PHE P 555     -16.741   6.792  11.628  0.00  0.00      PROA  
ATOM   2545  O   PHE P 555     -16.175   6.727  12.696  0.00  0.00      PROA  
ATOM   2546  N   TYR P 556     -18.121   6.689  11.580  0.00  0.00      PROA  
ATOM   2547  HN  TYR P 556     -18.628   6.708  10.722  0.00  0.00      PROA  
ATOM   2548  CA  TYR P 556     -18.940   6.533  12.772  0.00  0.00      PROA  
ATOM   2549  HA  TYR P 556     -18.803   7.438  13.345  0.00  0.00      PROA  
ATOM   2550  CB  TYR P 556     -20.446   6.401  12.249  0.00  0.00      PROA  
ATOM   2551  HB1 TYR P 556     -20.452   5.413  11.742  0.00  0.00      PROA  
ATOM   2552  HB2 TYR P 556     -20.736   7.154  11.485  0.00  0.00      PROA  
ATOM   2553  CG  TYR P 556     -21.426   6.377  13.414  0.00  0.00      PROA  
ATOM   2554  CD1 TYR P 556     -21.728   5.278  14.192  0.00  0.00      PROA  
ATOM   2555  HD1 TYR P 556     -21.329   4.327  13.872  0.00  0.00      PROA  
ATOM   2556  CE1 TYR P 556     -22.549   5.370  15.318  0.00  0.00      PROA  
ATOM   2557  HE1 TYR P 556     -22.820   4.578  16.001  0.00  0.00      PROA  
ATOM   2558  CZ  TYR P 556     -23.000   6.648  15.689  0.00  0.00      PROA  
ATOM   2559  OH  TYR P 556     -23.866   6.802  16.740  0.00  0.00      PROA  
ATOM   2560  HH  TYR P 556     -23.892   6.001  17.268  0.00  0.00      PROA  
ATOM   2561  CD2 TYR P 556     -21.903   7.646  13.797  0.00  0.00      PROA  
ATOM   2562  HD2 TYR P 556     -21.708   8.471  13.129  0.00  0.00      PROA  
ATOM   2563  CE2 TYR P 556     -22.727   7.776  14.917  0.00  0.00      PROA  
ATOM   2564  HE2 TYR P 556     -23.085   8.748  15.224  0.00  0.00      PROA  
ATOM   2565  C   TYR P 556     -18.526   5.307  13.657  0.00  0.00      PROA  
ATOM   2566  O   TYR P 556     -18.391   5.524  14.833  0.00  0.00      PROA  
ATOM   2567  N   LYS P 557     -18.292   4.128  13.110  0.00  0.00      PROA  
ATOM   2568  HN  LYS P 557     -18.281   3.985  12.123  0.00  0.00      PROA  
ATOM   2569  CA  LYS P 557     -17.805   3.014  13.821  0.00  0.00      PROA  
ATOM   2570  HA  LYS P 557     -18.531   2.909  14.614  0.00  0.00      PROA  
ATOM   2571  CB  LYS P 557     -17.847   1.749  12.856  0.00  0.00      PROA  
ATOM   2572  HB1 LYS P 557     -17.416   2.109  11.897  0.00  0.00      PROA  
ATOM   2573  HB2 LYS P 557     -18.925   1.585  12.643  0.00  0.00      PROA  
ATOM   2574  CG  LYS P 557     -17.394   0.459  13.400  0.00  0.00      PROA  
ATOM   2575  HG1 LYS P 557     -16.419   0.541  13.927  0.00  0.00      PROA  
ATOM   2576  HG2 LYS P 557     -17.234  -0.381  12.691  0.00  0.00      PROA  
ATOM   2577  CD  LYS P 557     -18.356  -0.108  14.473  0.00  0.00      PROA  
ATOM   2578  HD1 LYS P 557     -19.359  -0.393  14.089  0.00  0.00      PROA  
ATOM   2579  HD2 LYS P 557     -18.488   0.699  15.225  0.00  0.00      PROA  
ATOM   2580  CE  LYS P 557     -17.827  -1.397  15.128  0.00  0.00      PROA  
ATOM   2581  HE1 LYS P 557     -16.886  -1.126  15.653  0.00  0.00      PROA  
ATOM   2582  HE2 LYS P 557     -17.571  -2.172  14.374  0.00  0.00      PROA  
ATOM   2583  NZ  LYS P 557     -18.743  -2.009  16.045  0.00  0.00      PROA  
ATOM   2584  HZ1 LYS P 557     -19.673  -2.332  15.710  0.00  0.00      PROA  
ATOM   2585  HZ2 LYS P 557     -18.985  -1.268  16.734  0.00  0.00      PROA  
ATOM   2586  HZ3 LYS P 557     -18.235  -2.768  16.543  0.00  0.00      PROA  
ATOM   2587  C   LYS P 557     -16.420   3.203  14.420  0.00  0.00      PROA  
ATOM   2588  O   LYS P 557     -16.241   2.735  15.510  0.00  0.00      PROA  
ATOM   2589  N   LEU P 558     -15.468   3.738  13.610  0.00  0.00      PROA  
ATOM   2590  HN  LEU P 558     -15.793   3.975  12.698  0.00  0.00      PROA  
ATOM   2591  CA  LEU P 558     -14.110   3.951  13.906  0.00  0.00      PROA  
ATOM   2592  HA  LEU P 558     -13.703   3.037  14.310  0.00  0.00      PROA  
ATOM   2593  CB  LEU P 558     -13.311   4.332  12.644  0.00  0.00      PROA  
ATOM   2594  HB1 LEU P 558     -13.651   5.303  12.224  0.00  0.00      PROA  
ATOM   2595  HB2 LEU P 558     -13.375   3.607  11.805  0.00  0.00      PROA  
ATOM   2596  CG  LEU P 558     -11.824   4.482  12.980  0.00  0.00      PROA  
ATOM   2597  HG  LEU P 558     -11.663   5.136  13.864  0.00  0.00      PROA  
ATOM   2598  CD1 LEU P 558     -11.208   3.109  13.291  0.00  0.00      PROA  
ATOM   2599 HD11 LEU P 558     -11.876   2.485  13.923  0.00  0.00      PROA  
ATOM   2600 HD12 LEU P 558     -10.251   3.225  13.844  0.00  0.00      PROA  
ATOM   2601 HD13 LEU P 558     -10.766   2.664  12.374  0.00  0.00      PROA  
ATOM   2602  CD2 LEU P 558     -11.060   5.128  11.878  0.00  0.00      PROA  
ATOM   2603 HD21 LEU P 558     -10.031   5.220  12.287  0.00  0.00      PROA  
ATOM   2604 HD22 LEU P 558     -11.398   6.142  11.574  0.00  0.00      PROA  
ATOM   2605 HD23 LEU P 558     -11.061   4.480  10.975  0.00  0.00      PROA  
ATOM   2606  C   LEU P 558     -14.009   4.933  15.089  0.00  0.00      PROA  
ATOM   2607  O   LEU P 558     -13.338   4.619  16.039  0.00  0.00      PROA  
ATOM   2608  N   VAL P 559     -14.709   6.100  14.971  0.00  0.00      PROA  
ATOM   2609  HN  VAL P 559     -15.050   6.337  14.065  0.00  0.00      PROA  
ATOM   2610  CA  VAL P 559     -14.837   7.107  16.010  0.00  0.00      PROA  
ATOM   2611  HA  VAL P 559     -13.824   7.416  16.220  0.00  0.00      PROA  
ATOM   2612  CB  VAL P 559     -15.619   8.364  15.533  0.00  0.00      PROA  
ATOM   2613  HB  VAL P 559     -16.488   7.954  14.977  0.00  0.00      PROA  
ATOM   2614  CG1 VAL P 559     -16.049   9.286  16.637  0.00  0.00      PROA  
ATOM   2615 HG11 VAL P 559     -15.144   9.598  17.202  0.00  0.00      PROA  
ATOM   2616 HG12 VAL P 559     -16.933   8.865  17.163  0.00  0.00      PROA  
ATOM   2617 HG13 VAL P 559     -16.316  10.297  16.261  0.00  0.00      PROA  
ATOM   2618  CG2 VAL P 559     -14.704   9.094  14.616  0.00  0.00      PROA  
ATOM   2619 HG21 VAL P 559     -13.739   9.486  15.001  0.00  0.00      PROA  
ATOM   2620 HG22 VAL P 559     -15.317   9.942  14.243  0.00  0.00      PROA  
ATOM   2621 HG23 VAL P 559     -14.462   8.605  13.648  0.00  0.00      PROA  
ATOM   2622  C   VAL P 559     -15.488   6.490  17.271  0.00  0.00      PROA  
ATOM   2623  O   VAL P 559     -14.981   6.603  18.357  0.00  0.00      PROA  
ATOM   2624  N   THR P 560     -16.563   5.697  17.058  0.00  0.00      PROA  
ATOM   2625  HN  THR P 560     -16.742   5.487  16.100  0.00  0.00      PROA  
ATOM   2626  CA  THR P 560     -17.301   5.037  18.155  0.00  0.00      PROA  
ATOM   2627  HA  THR P 560     -17.539   5.900  18.758  0.00  0.00      PROA  
ATOM   2628  CB  THR P 560     -18.595   4.382  17.739  0.00  0.00      PROA  
ATOM   2629  HB  THR P 560     -18.392   3.627  16.949  0.00  0.00      PROA  
ATOM   2630  OG1 THR P 560     -19.499   5.361  17.201  0.00  0.00      PROA  
ATOM   2631  HG1 THR P 560     -19.221   5.788  16.387  0.00  0.00      PROA  
ATOM   2632  CG2 THR P 560     -19.307   3.579  18.801  0.00  0.00      PROA  
ATOM   2633 HG21 THR P 560     -19.214   4.106  19.775  0.00  0.00      PROA  
ATOM   2634 HG22 THR P 560     -18.851   2.573  18.925  0.00  0.00      PROA  
ATOM   2635 HG23 THR P 560     -20.378   3.480  18.521  0.00  0.00      PROA  
ATOM   2636  C   THR P 560     -16.513   4.062  18.963  0.00  0.00      PROA  
ATOM   2637  O   THR P 560     -16.523   4.059  20.177  0.00  0.00      PROA  
ATOM   2638  N   ILE P 561     -15.745   3.106  18.333  0.00  0.00      PROA  
ATOM   2639  HN  ILE P 561     -15.860   2.878  17.370  0.00  0.00      PROA  
ATOM   2640  CA  ILE P 561     -14.931   2.260  19.122  0.00  0.00      PROA  
ATOM   2641  HA  ILE P 561     -15.575   1.844  19.883  0.00  0.00      PROA  
ATOM   2642  CB  ILE P 561     -14.356   1.049  18.280  0.00  0.00      PROA  
ATOM   2643  HB  ILE P 561     -15.165   0.742  17.583  0.00  0.00      PROA  
ATOM   2644  CG2 ILE P 561     -13.236   1.547  17.378  0.00  0.00      PROA  
ATOM   2645 HG21 ILE P 561     -12.356   1.766  18.021  0.00  0.00      PROA  
ATOM   2646 HG22 ILE P 561     -13.522   2.548  16.991  0.00  0.00      PROA  
ATOM   2647 HG23 ILE P 561     -13.061   0.764  16.610  0.00  0.00      PROA  
ATOM   2648  CG1 ILE P 561     -13.976  -0.226  19.049  0.00  0.00      PROA  
ATOM   2649 HG11 ILE P 561     -14.952  -0.620  19.405  0.00  0.00      PROA  
ATOM   2650 HG12 ILE P 561     -13.369  -0.027  19.958  0.00  0.00      PROA  
ATOM   2651  CD  ILE P 561     -13.245  -1.344  18.396  0.00  0.00      PROA  
ATOM   2652  HD1 ILE P 561     -13.155  -2.191  19.110  0.00  0.00      PROA  
ATOM   2653  HD2 ILE P 561     -12.256  -0.885  18.181  0.00  0.00      PROA  
ATOM   2654  HD3 ILE P 561     -13.819  -1.748  17.535  0.00  0.00      PROA  
ATOM   2655  C   ILE P 561     -13.838   3.040  19.901  0.00  0.00      PROA  
ATOM   2656  O   ILE P 561     -13.577   2.710  21.064  0.00  0.00      PROA  
ATOM   2657  N   PHE P 562     -13.173   4.079  19.321  0.00  0.00      PROA  
ATOM   2658  HN  PHE P 562     -13.405   4.272  18.370  0.00  0.00      PROA  
ATOM   2659  CA  PHE P 562     -12.292   4.987  20.081  0.00  0.00      PROA  
ATOM   2660  HA  PHE P 562     -11.604   4.307  20.562  0.00  0.00      PROA  
ATOM   2661  CB  PHE P 562     -11.564   5.906  19.139  0.00  0.00      PROA  
ATOM   2662  HB1 PHE P 562     -11.239   6.785  19.737  0.00  0.00      PROA  
ATOM   2663  HB2 PHE P 562     -12.260   6.198  18.324  0.00  0.00      PROA  
ATOM   2664  CG  PHE P 562     -10.268   5.371  18.652  0.00  0.00      PROA  
ATOM   2665  CD1 PHE P 562     -10.197   4.984  17.276  0.00  0.00      PROA  
ATOM   2666  HD1 PHE P 562     -11.094   5.154  16.698  0.00  0.00      PROA  
ATOM   2667  CE1 PHE P 562      -9.036   4.424  16.729  0.00  0.00      PROA  
ATOM   2668  HE1 PHE P 562      -9.040   4.012  15.730  0.00  0.00      PROA  
ATOM   2669  CZ  PHE P 562      -7.884   4.278  17.540  0.00  0.00      PROA  
ATOM   2670  HZ  PHE P 562      -7.013   3.762  17.163  0.00  0.00      PROA  
ATOM   2671  CD2 PHE P 562      -9.068   5.132  19.486  0.00  0.00      PROA  
ATOM   2672  HD2 PHE P 562      -9.036   5.415  20.528  0.00  0.00      PROA  
ATOM   2673  CE2 PHE P 562      -7.956   4.709  18.875  0.00  0.00      PROA  
ATOM   2674  HE2 PHE P 562      -7.085   4.659  19.512  0.00  0.00      PROA  
ATOM   2675  C   PHE P 562     -12.924   5.807  21.259  0.00  0.00      PROA  
ATOM   2676  O   PHE P 562     -12.290   6.066  22.308  0.00  0.00      PROA  
ATOM   2677  N   GLN P 563     -14.238   6.306  21.060  0.00  0.00      PROA  
ATOM   2678  HN  GLN P 563     -14.725   6.127  20.208  0.00  0.00      PROA  
ATOM   2679  CA  GLN P 563     -15.083   6.989  22.026  0.00  0.00      PROA  
ATOM   2680  HA  GLN P 563     -14.434   7.741  22.451  0.00  0.00      PROA  
ATOM   2681  CB  GLN P 563     -16.323   7.541  21.238  0.00  0.00      PROA  
ATOM   2682  HB1 GLN P 563     -17.054   7.873  22.006  0.00  0.00      PROA  
ATOM   2683  HB2 GLN P 563     -16.704   6.691  20.632  0.00  0.00      PROA  
ATOM   2684  CG  GLN P 563     -16.153   8.770  20.282  0.00  0.00      PROA  
ATOM   2685  HG1 GLN P 563     -16.934   9.508  20.565  0.00  0.00      PROA  
ATOM   2686  HG2 GLN P 563     -16.227   8.339  19.261  0.00  0.00      PROA  
ATOM   2687  CD  GLN P 563     -14.847   9.625  20.491  0.00  0.00      PROA  
ATOM   2688  OE1 GLN P 563     -14.889  10.529  21.308  0.00  0.00      PROA  
ATOM   2689  NE2 GLN P 563     -13.860   9.359  19.704  0.00  0.00      PROA  
ATOM   2690 HE21 GLN P 563     -13.100  10.002  19.801  0.00  0.00      PROA  
ATOM   2691 HE22 GLN P 563     -13.836   8.448  19.291  0.00  0.00      PROA  
ATOM   2692  C   GLN P 563     -15.501   6.016  23.131  0.00  0.00      PROA  
ATOM   2693  O   GLN P 563     -15.563   6.407  24.304  0.00  0.00      PROA  
ATOM   2694  N   ASP P 564     -15.827   4.748  22.723  0.00  0.00      PROA  
ATOM   2695  HN  ASP P 564     -15.823   4.362  21.804  0.00  0.00      PROA  
ATOM   2696  CA  ASP P 564     -16.348   3.823  23.746  0.00  0.00      PROA  
ATOM   2697  HA  ASP P 564     -16.919   4.407  24.452  0.00  0.00      PROA  
ATOM   2698  CB  ASP P 564     -17.211   2.683  23.112  0.00  0.00      PROA  
ATOM   2699  HB1 ASP P 564     -17.253   1.968  23.961  0.00  0.00      PROA  
ATOM   2700  HB2 ASP P 564     -16.595   2.247  22.296  0.00  0.00      PROA  
ATOM   2701  CG  ASP P 564     -18.615   3.140  22.655  0.00  0.00      PROA  
ATOM   2702  OD1 ASP P 564     -19.305   2.261  22.046  0.00  0.00      PROA  
ATOM   2703  OD2 ASP P 564     -19.082   4.203  23.067  0.00  0.00      PROA  
ATOM   2704  C   ASP P 564     -15.172   3.233  24.663  0.00  0.00      PROA  
ATOM   2705  O   ASP P 564     -15.399   2.702  25.764  0.00  0.00      PROA  
ATOM   2706  N   HSD P 565     -13.978   3.244  24.140  0.00  0.00      PROA  
ATOM   2707  HN  HSD P 565     -13.790   3.678  23.262  0.00  0.00      PROA  
ATOM   2708  CA  HSD P 565     -12.824   2.582  24.752  0.00  0.00      PROA  
ATOM   2709  HA  HSD P 565     -13.024   2.274  25.767  0.00  0.00      PROA  
ATOM   2710  CB  HSD P 565     -12.645   1.179  24.060  0.00  0.00      PROA  
ATOM   2711  HB1 HSD P 565     -11.879   0.517  24.516  0.00  0.00      PROA  
ATOM   2712  HB2 HSD P 565     -12.429   1.274  22.975  0.00  0.00      PROA  
ATOM   2713  ND1 HSD P 565     -14.041  -0.625  25.166  0.00  0.00      PROA  
ATOM   2714  HD1 HSD P 565     -13.374  -0.788  25.894  0.00  0.00      PROA  
ATOM   2715  CG  HSD P 565     -13.881   0.340  24.218  0.00  0.00      PROA  
ATOM   2716  CE1 HSD P 565     -15.106  -1.392  24.796  0.00  0.00      PROA  
ATOM   2717  HE1 HSD P 565     -15.320  -2.314  25.337  0.00  0.00      PROA  
ATOM   2718  NE2 HSD P 565     -15.678  -0.929  23.741  0.00  0.00      PROA  
ATOM   2719  CD2 HSD P 565     -14.916   0.204  23.353  0.00  0.00      PROA  
ATOM   2720  HD2 HSD P 565     -15.145   0.766  22.456  0.00  0.00      PROA  
ATOM   2721  C   HSD P 565     -11.582   3.352  24.533  0.00  0.00      PROA  
ATOM   2722  O   HSD P 565     -10.697   2.907  23.724  0.00  0.00      PROA  
ATOM   2723  N   PRO P 566     -11.307   4.524  25.130  0.00  0.00      PROA  
ATOM   2724  CD  PRO P 566     -12.143   5.141  26.155  0.00  0.00      PROA  
ATOM   2725  HD1 PRO P 566     -11.931   4.558  27.076  0.00  0.00      PROA  
ATOM   2726  HD2 PRO P 566     -13.231   5.187  25.932  0.00  0.00      PROA  
ATOM   2727  CA  PRO P 566      -9.931   5.103  25.190  0.00  0.00      PROA  
ATOM   2728  HA  PRO P 566      -9.727   5.440  24.185  0.00  0.00      PROA  
ATOM   2729  CB  PRO P 566     -10.026   6.316  26.177  0.00  0.00      PROA  
ATOM   2730  HB1 PRO P 566      -9.411   7.153  25.784  0.00  0.00      PROA  
ATOM   2731  HB2 PRO P 566      -9.695   6.045  27.202  0.00  0.00      PROA  
ATOM   2732  CG  PRO P 566     -11.533   6.522  26.160  0.00  0.00      PROA  
ATOM   2733  HG1 PRO P 566     -11.794   7.004  27.127  0.00  0.00      PROA  
ATOM   2734  HG2 PRO P 566     -11.880   7.183  25.338  0.00  0.00      PROA  
ATOM   2735  C   PRO P 566      -8.781   4.159  25.512  0.00  0.00      PROA  
ATOM   2736  O   PRO P 566      -8.927   3.386  26.397  0.00  0.00      PROA  
ATOM   2737  N   LEU P 567      -7.519   4.366  24.989  0.00  0.00      PROA  
ATOM   2738  HN  LEU P 567      -7.247   5.200  24.515  0.00  0.00      PROA  
ATOM   2739  CA  LEU P 567      -6.328   3.528  25.189  0.00  0.00      PROA  
ATOM   2740  HA  LEU P 567      -6.762   2.579  24.913  0.00  0.00      PROA  
ATOM   2741  CB  LEU P 567      -5.221   3.853  24.195  0.00  0.00      PROA  
ATOM   2742  HB1 LEU P 567      -4.512   3.002  24.282  0.00  0.00      PROA  
ATOM   2743  HB2 LEU P 567      -4.713   4.813  24.429  0.00  0.00      PROA  
ATOM   2744  CG  LEU P 567      -5.580   3.813  22.704  0.00  0.00      PROA  
ATOM   2745  HG  LEU P 567      -6.492   4.446  22.690  0.00  0.00      PROA  
ATOM   2746  CD1 LEU P 567      -4.508   4.552  21.795  0.00  0.00      PROA  
ATOM   2747 HD11 LEU P 567      -4.265   5.534  22.254  0.00  0.00      PROA  
ATOM   2748 HD12 LEU P 567      -4.845   4.470  20.739  0.00  0.00      PROA  
ATOM   2749 HD13 LEU P 567      -3.593   3.927  21.877  0.00  0.00      PROA  
ATOM   2750  CD2 LEU P 567      -5.974   2.441  22.089  0.00  0.00      PROA  
ATOM   2751 HD21 LEU P 567      -5.116   1.777  22.331  0.00  0.00      PROA  
ATOM   2752 HD22 LEU P 567      -6.262   2.442  21.016  0.00  0.00      PROA  
ATOM   2753 HD23 LEU P 567      -6.822   2.079  22.710  0.00  0.00      PROA  
ATOM   2754  C   LEU P 567      -5.830   3.390  26.665  0.00  0.00      PROA  
ATOM   2755  O   LEU P 567      -6.256   4.154  27.554  0.00  0.00      PROA  
ATOM   2756  N   GLN P 568      -4.882   2.463  26.973  0.00  0.00      PROA  
ATOM   2757  HN  GLN P 568      -4.696   1.857  26.203  0.00  0.00      PROA  
ATOM   2758  CA  GLN P 568      -4.022   2.372  28.108  0.00  0.00      PROA  
ATOM   2759  HA  GLN P 568      -4.600   2.469  29.015  0.00  0.00      PROA  
ATOM   2760  CB  GLN P 568      -3.249   0.997  28.104  0.00  0.00      PROA  
ATOM   2761  HB1 GLN P 568      -2.405   0.980  28.826  0.00  0.00      PROA  
ATOM   2762  HB2 GLN P 568      -2.794   0.894  27.095  0.00  0.00      PROA  
ATOM   2763  CG  GLN P 568      -4.099  -0.335  28.259  0.00  0.00      PROA  
ATOM   2764  HG1 GLN P 568      -3.446  -1.225  28.132  0.00  0.00      PROA  
ATOM   2765  HG2 GLN P 568      -4.856  -0.465  27.456  0.00  0.00      PROA  
ATOM   2766  CD  GLN P 568      -4.904  -0.530  29.566  0.00  0.00      PROA  
ATOM   2767  OE1 GLN P 568      -6.000  -1.046  29.534  0.00  0.00      PROA  
ATOM   2768  NE2 GLN P 568      -4.316  -0.084  30.707  0.00  0.00      PROA  
ATOM   2769 HE21 GLN P 568      -4.862  -0.178  31.540  0.00  0.00      PROA  
ATOM   2770 HE22 GLN P 568      -3.668   0.677  30.671  0.00  0.00      PROA  
ATOM   2771  C   GLN P 568      -3.081   3.587  28.180  0.00  0.00      PROA  
ATOM   2772  O   GLN P 568      -2.578   4.052  27.223  0.00  0.00      PROA  
ATOM   2773  N   LYS P 569      -2.753   4.232  29.412  0.00  0.00      PROA  
ATOM   2774  HN  LYS P 569      -3.139   3.937  30.283  0.00  0.00      PROA  
ATOM   2775  CA  LYS P 569      -1.708   5.242  29.491  0.00  0.00      PROA  
ATOM   2776  HA  LYS P 569      -1.397   5.716  28.572  0.00  0.00      PROA  
ATOM   2777  CB  LYS P 569      -2.061   6.295  30.539  0.00  0.00      PROA  
ATOM   2778  HB1 LYS P 569      -1.091   6.707  30.890  0.00  0.00      PROA  
ATOM   2779  HB2 LYS P 569      -2.566   5.908  31.450  0.00  0.00      PROA  
ATOM   2780  CG  LYS P 569      -2.821   7.437  29.843  0.00  0.00      PROA  
ATOM   2781  HG1 LYS P 569      -3.708   6.858  29.506  0.00  0.00      PROA  
ATOM   2782  HG2 LYS P 569      -2.276   7.857  28.970  0.00  0.00      PROA  
ATOM   2783  CD  LYS P 569      -3.243   8.499  30.913  0.00  0.00      PROA  
ATOM   2784  HD1 LYS P 569      -3.744   7.990  31.765  0.00  0.00      PROA  
ATOM   2785  HD2 LYS P 569      -4.047   9.093  30.427  0.00  0.00      PROA  
ATOM   2786  CE  LYS P 569      -2.080   9.437  31.267  0.00  0.00      PROA  
ATOM   2787  HE1 LYS P 569      -1.119   8.913  31.072  0.00  0.00      PROA  
ATOM   2788  HE2 LYS P 569      -2.223   9.806  32.305  0.00  0.00      PROA  
ATOM   2789  NZ  LYS P 569      -2.051  10.611  30.493  0.00  0.00      PROA  
ATOM   2790  HZ1 LYS P 569      -2.711  11.322  30.866  0.00  0.00      PROA  
ATOM   2791  HZ2 LYS P 569      -2.317  10.508  29.493  0.00  0.00      PROA  
ATOM   2792  HZ3 LYS P 569      -1.059  10.917  30.545  0.00  0.00      PROA  
ATOM   2793  C   LYS P 569      -0.474   4.454  30.040  0.00  0.00      PROA  
ATOM   2794  O   LYS P 569       0.567   5.073  30.044  0.00  0.00      PROA  
ATOM   2795  N   ASN P 570      -0.502   3.151  30.476  0.00  0.00      PROA  
ATOM   2796  HN  ASN P 570      -1.337   2.614  30.565  0.00  0.00      PROA  
ATOM   2797  CA  ASN P 570       0.649   2.472  31.061  0.00  0.00      PROA  
ATOM   2798  HA  ASN P 570       1.518   2.836  30.532  0.00  0.00      PROA  
ATOM   2799  CB  ASN P 570       0.665   2.842  32.577  0.00  0.00      PROA  
ATOM   2800  HB1 ASN P 570      -0.298   2.554  33.050  0.00  0.00      PROA  
ATOM   2801  HB2 ASN P 570       0.671   3.952  32.535  0.00  0.00      PROA  
ATOM   2802  CG  ASN P 570       1.833   2.399  33.397  0.00  0.00      PROA  
ATOM   2803  OD1 ASN P 570       2.751   1.742  32.884  0.00  0.00      PROA  
ATOM   2804  ND2 ASN P 570       1.913   2.754  34.697  0.00  0.00      PROA  
ATOM   2805 HD21 ASN P 570       1.206   3.371  35.042  0.00  0.00      PROA  
ATOM   2806 HD22 ASN P 570       2.520   2.353  35.383  0.00  0.00      PROA  
ATOM   2807  C   ASN P 570       0.481   0.988  30.703  0.00  0.00      PROA  
ATOM   2808  O   ASN P 570      -0.691   0.515  30.519  0.00  0.00      PROA  
ATOM   2809  N   TYR P 571       1.584   0.250  30.602  0.00  0.00      PROA  
ATOM   2810  HN  TYR P 571       2.392   0.607  31.063  0.00  0.00      PROA  
ATOM   2811  CA  TYR P 571       1.690  -1.187  30.497  0.00  0.00      PROA  
ATOM   2812  HA  TYR P 571       1.004  -1.385  29.687  0.00  0.00      PROA  
ATOM   2813  CB  TYR P 571       3.133  -1.634  30.131  0.00  0.00      PROA  
ATOM   2814  HB1 TYR P 571       3.751  -1.015  30.816  0.00  0.00      PROA  
ATOM   2815  HB2 TYR P 571       3.341  -1.296  29.094  0.00  0.00      PROA  
ATOM   2816  CG  TYR P 571       3.348  -3.107  30.216  0.00  0.00      PROA  
ATOM   2817  CD1 TYR P 571       2.655  -3.985  29.468  0.00  0.00      PROA  
ATOM   2818  HD1 TYR P 571       1.907  -3.666  28.757  0.00  0.00      PROA  
ATOM   2819  CE1 TYR P 571       2.819  -5.403  29.624  0.00  0.00      PROA  
ATOM   2820  HE1 TYR P 571       2.089  -6.094  29.227  0.00  0.00      PROA  
ATOM   2821  CZ  TYR P 571       3.719  -5.853  30.571  0.00  0.00      PROA  
ATOM   2822  OH  TYR P 571       3.844  -7.206  30.811  0.00  0.00      PROA  
ATOM   2823  HH  TYR P 571       3.246  -7.711  30.254  0.00  0.00      PROA  
ATOM   2824  CD2 TYR P 571       4.343  -3.572  31.059  0.00  0.00      PROA  
ATOM   2825  HD2 TYR P 571       4.950  -2.810  31.526  0.00  0.00      PROA  
ATOM   2826  CE2 TYR P 571       4.496  -4.959  31.305  0.00  0.00      PROA  
ATOM   2827  HE2 TYR P 571       5.250  -5.252  32.021  0.00  0.00      PROA  
ATOM   2828  C   TYR P 571       1.122  -1.893  31.804  0.00  0.00      PROA  
ATOM   2829  O   TYR P 571       0.430  -2.881  31.798  0.00  0.00      PROA  
ATOM   2830  N   ASP P 572       1.462  -1.366  32.986  0.00  0.00      PROA  
ATOM   2831  HN  ASP P 572       2.080  -0.593  32.868  0.00  0.00      PROA  
ATOM   2832  CA  ASP P 572       1.108  -1.865  34.269  0.00  0.00      PROA  
ATOM   2833  HA  ASP P 572       1.718  -2.752  34.345  0.00  0.00      PROA  
ATOM   2834  CB  ASP P 572       1.315  -0.840  35.425  0.00  0.00      PROA  
ATOM   2835  HB1 ASP P 572       0.899  -1.180  36.398  0.00  0.00      PROA  
ATOM   2836  HB2 ASP P 572       0.818   0.078  35.047  0.00  0.00      PROA  
ATOM   2837  CG  ASP P 572       2.730  -0.436  35.650  0.00  0.00      PROA  
ATOM   2838  OD1 ASP P 572       3.656  -1.140  35.151  0.00  0.00      PROA  
ATOM   2839  OD2 ASP P 572       3.025   0.607  36.354  0.00  0.00      PROA  
ATOM   2840  C   ASP P 572      -0.390  -2.329  34.442  0.00  0.00      PROA  
ATOM   2841  O   ASP P 572      -1.354  -1.552  34.232  0.00  0.00      PROA  
ATOM   2842  N   HSD P 573      -0.580  -3.597  34.821  0.00  0.00      PROA  
ATOM   2843  HN  HSD P 573       0.182  -4.231  34.935  0.00  0.00      PROA  
ATOM   2844  CA  HSD P 573      -1.877  -4.237  34.844  0.00  0.00      PROA  
ATOM   2845  HA  HSD P 573      -2.643  -3.514  35.083  0.00  0.00      PROA  
ATOM   2846  CB  HSD P 573      -2.165  -4.834  33.466  0.00  0.00      PROA  
ATOM   2847  HB1 HSD P 573      -2.118  -4.094  32.639  0.00  0.00      PROA  
ATOM   2848  HB2 HSD P 573      -3.226  -5.158  33.413  0.00  0.00      PROA  
ATOM   2849  ND1 HSD P 573      -0.085  -5.780  32.273  0.00  0.00      PROA  
ATOM   2850  HD1 HSD P 573       0.085  -4.836  31.990  0.00  0.00      PROA  
ATOM   2851  CG  HSD P 573      -1.213  -5.947  33.055  0.00  0.00      PROA  
ATOM   2852  CE1 HSD P 573       0.616  -6.956  32.335  0.00  0.00      PROA  
ATOM   2853  HE1 HSD P 573       1.681  -7.024  32.113  0.00  0.00      PROA  
ATOM   2854  NE2 HSD P 573      -0.013  -7.904  32.998  0.00  0.00      PROA  
ATOM   2855  CD2 HSD P 573      -1.141  -7.230  33.514  0.00  0.00      PROA  
ATOM   2856  HD2 HSD P 573      -1.685  -7.835  34.229  0.00  0.00      PROA  
ATOM   2857  C   HSD P 573      -1.981  -5.259  35.987  0.00  0.00      PROA  
ATOM   2858  O   HSD P 573      -1.032  -5.827  36.487  0.00  0.00      PROA  
ATOM   2859  N   ASP P 574      -3.228  -5.386  36.519  0.00  0.00      PROA  
ATOM   2860  HN  ASP P 574      -3.966  -4.910  36.048  0.00  0.00      PROA  
ATOM   2861  CA  ASP P 574      -3.610  -6.237  37.534  0.00  0.00      PROA  
ATOM   2862  HA  ASP P 574      -2.799  -6.340  38.239  0.00  0.00      PROA  
ATOM   2863  CB  ASP P 574      -4.879  -5.613  38.143  0.00  0.00      PROA  
ATOM   2864  HB1 ASP P 574      -5.713  -6.288  37.857  0.00  0.00      PROA  
ATOM   2865  HB2 ASP P 574      -5.166  -4.642  37.686  0.00  0.00      PROA  
ATOM   2866  CG  ASP P 574      -4.889  -5.486  39.643  0.00  0.00      PROA  
ATOM   2867  OD1 ASP P 574      -5.978  -5.117  40.118  0.00  0.00      PROA  
ATOM   2868  OD2 ASP P 574      -3.914  -5.822  40.376  0.00  0.00      PROA  
ATOM   2869  C   ASP P 574      -3.846  -7.646  37.076  0.00  0.00      PROA  
ATOM   2870  O   ASP P 574      -4.334  -7.872  35.926  0.00  0.00      PROA  
ATOM   2871  N   VAL P 575      -3.719  -8.647  38.007  0.00  0.00      PROA  
ATOM   2872  HN  VAL P 575      -3.308  -8.498  38.903  0.00  0.00      PROA  
ATOM   2873  CA  VAL P 575      -4.103 -10.036  37.725  0.00  0.00      PROA  
ATOM   2874  HA  VAL P 575      -3.583 -10.312  36.819  0.00  0.00      PROA  
ATOM   2875  CB  VAL P 575      -3.675 -10.988  38.781  0.00  0.00      PROA  
ATOM   2876  HB  VAL P 575      -4.179 -10.721  39.734  0.00  0.00      PROA  
ATOM   2877  CG1 VAL P 575      -3.903 -12.450  38.218  0.00  0.00      PROA  
ATOM   2878 HG11 VAL P 575      -4.854 -12.982  38.433  0.00  0.00      PROA  
ATOM   2879 HG12 VAL P 575      -3.257 -13.215  38.699  0.00  0.00      PROA  
ATOM   2880 HG13 VAL P 575      -3.444 -12.519  37.209  0.00  0.00      PROA  
ATOM   2881  CG2 VAL P 575      -2.126 -10.823  38.862  0.00  0.00      PROA  
ATOM   2882 HG21 VAL P 575      -1.686 -11.108  37.882  0.00  0.00      PROA  
ATOM   2883 HG22 VAL P 575      -1.746 -11.635  39.518  0.00  0.00      PROA  
ATOM   2884 HG23 VAL P 575      -1.727  -9.813  39.098  0.00  0.00      PROA  
ATOM   2885  C   VAL P 575      -5.604 -10.218  37.404  0.00  0.00      PROA  
ATOM   2886  O   VAL P 575      -6.528  -9.722  38.053  0.00  0.00      PROA  
ATOM   2887  N   LEU P 576      -5.879 -11.057  36.372  0.00  0.00      PROA  
ATOM   2888  HN  LEU P 576      -5.085 -11.453  35.917  0.00  0.00      PROA  
ATOM   2889  CA  LEU P 576      -7.300 -11.366  35.985  0.00  0.00      PROA  
ATOM   2890  HA  LEU P 576      -7.855 -10.447  35.868  0.00  0.00      PROA  
ATOM   2891  CB  LEU P 576      -7.382 -12.031  34.496  0.00  0.00      PROA  
ATOM   2892  HB1 LEU P 576      -8.402 -12.468  34.441  0.00  0.00      PROA  
ATOM   2893  HB2 LEU P 576      -6.615 -12.826  34.611  0.00  0.00      PROA  
ATOM   2894  CG  LEU P 576      -6.898 -11.273  33.243  0.00  0.00      PROA  
ATOM   2895  HG  LEU P 576      -5.954 -10.853  33.653  0.00  0.00      PROA  
ATOM   2896  CD1 LEU P 576      -6.523 -12.332  32.182  0.00  0.00      PROA  
ATOM   2897 HD11 LEU P 576      -6.103 -13.268  32.607  0.00  0.00      PROA  
ATOM   2898 HD12 LEU P 576      -5.689 -11.893  31.593  0.00  0.00      PROA  
ATOM   2899 HD13 LEU P 576      -7.375 -12.764  31.615  0.00  0.00      PROA  
ATOM   2900  CD2 LEU P 576      -7.954 -10.268  32.884  0.00  0.00      PROA  
ATOM   2901 HD21 LEU P 576      -7.573  -9.465  32.217  0.00  0.00      PROA  
ATOM   2902 HD22 LEU P 576      -8.414  -9.757  33.756  0.00  0.00      PROA  
ATOM   2903 HD23 LEU P 576      -8.803 -10.772  32.374  0.00  0.00      PROA  
ATOM   2904  C   LEU P 576      -8.106 -12.104  37.025  0.00  0.00      PROA  
ATOM   2905  O   LEU P 576      -7.639 -13.043  37.740  0.00  0.00      PROA  
ATOM   2906  N   THR P 577      -9.387 -11.714  37.148  0.00  0.00      PROA  
ATOM   2907  HN  THR P 577      -9.555 -10.878  36.632  0.00  0.00      PROA  
ATOM   2908  CA  THR P 577     -10.423 -12.600  37.775  0.00  0.00      PROA  
ATOM   2909  HA  THR P 577     -10.025 -13.090  38.651  0.00  0.00      PROA  
ATOM   2910  CB  THR P 577     -11.690 -11.815  38.211  0.00  0.00      PROA  
ATOM   2911  HB  THR P 577     -11.341 -10.826  38.579  0.00  0.00      PROA  
ATOM   2912  OG1 THR P 577     -12.501 -12.357  39.239  0.00  0.00      PROA  
ATOM   2913  HG1 THR P 577     -11.971 -12.986  39.735  0.00  0.00      PROA  
ATOM   2914  CG2 THR P 577     -12.606 -11.418  37.042  0.00  0.00      PROA  
ATOM   2915 HG21 THR P 577     -12.109 -10.965  36.158  0.00  0.00      PROA  
ATOM   2916 HG22 THR P 577     -13.381 -10.723  37.429  0.00  0.00      PROA  
ATOM   2917 HG23 THR P 577     -13.210 -12.298  36.735  0.00  0.00      PROA  
ATOM   2918  C   THR P 577     -10.812 -13.813  36.962  0.00  0.00      PROA  
ATOM   2919  O   THR P 577     -10.612 -13.832  35.749  0.00  0.00      PROA  
ATOM   2920  N   THR P 578     -11.310 -14.927  37.663  0.00  0.00      PROA  
ATOM   2921  HN  THR P 578     -11.335 -14.821  38.654  0.00  0.00      PROA  
ATOM   2922  CA  THR P 578     -11.617 -16.234  37.035  0.00  0.00      PROA  
ATOM   2923  HA  THR P 578     -11.594 -16.113  35.962  0.00  0.00      PROA  
ATOM   2924  CB  THR P 578     -10.807 -17.434  37.566  0.00  0.00      PROA  
ATOM   2925  HB  THR P 578     -11.019 -17.464  38.656  0.00  0.00      PROA  
ATOM   2926  OG1 THR P 578      -9.416 -17.240  37.291  0.00  0.00      PROA  
ATOM   2927  HG1 THR P 578      -8.959 -17.822  37.902  0.00  0.00      PROA  
ATOM   2928  CG2 THR P 578     -11.259 -18.714  36.873  0.00  0.00      PROA  
ATOM   2929 HG21 THR P 578     -10.729 -19.566  37.351  0.00  0.00      PROA  
ATOM   2930 HG22 THR P 578     -11.205 -18.660  35.765  0.00  0.00      PROA  
ATOM   2931 HG23 THR P 578     -12.334 -18.906  37.079  0.00  0.00      PROA  
ATOM   2932  C   THR P 578     -13.035 -16.305  37.479  0.00  0.00      PROA  
ATOM   2933  O   THR P 578     -13.276 -15.959  38.659  0.00  0.00      PROA  
ATOM   2934  N   PRO P 579     -14.003 -16.857  36.761  0.00  0.00      PROA  
ATOM   2935  CD  PRO P 579     -15.215 -17.222  37.501  0.00  0.00      PROA  
ATOM   2936  HD1 PRO P 579     -15.646 -16.310  37.967  0.00  0.00      PROA  
ATOM   2937  HD2 PRO P 579     -14.964 -18.010  38.242  0.00  0.00      PROA  
ATOM   2938  CA  PRO P 579     -14.107 -16.979  35.337  0.00  0.00      PROA  
ATOM   2939  HA  PRO P 579     -13.455 -17.790  35.049  0.00  0.00      PROA  
ATOM   2940  CB  PRO P 579     -15.551 -17.382  35.142  0.00  0.00      PROA  
ATOM   2941  HB1 PRO P 579     -15.683 -18.059  34.270  0.00  0.00      PROA  
ATOM   2942  HB2 PRO P 579     -16.255 -16.552  34.921  0.00  0.00      PROA  
ATOM   2943  CG  PRO P 579     -16.035 -17.974  36.459  0.00  0.00      PROA  
ATOM   2944  HG1 PRO P 579     -17.093 -17.691  36.646  0.00  0.00      PROA  
ATOM   2945  HG2 PRO P 579     -15.723 -19.040  36.436  0.00  0.00      PROA  
ATOM   2946  C   PRO P 579     -13.751 -15.740  34.598  0.00  0.00      PROA  
ATOM   2947  O   PRO P 579     -14.134 -14.693  35.058  0.00  0.00      PROA  
ATOM   2948  N   LYS P 580     -12.984 -15.835  33.412  0.00  0.00      PROA  
ATOM   2949  HN  LYS P 580     -12.719 -16.730  33.063  0.00  0.00      PROA  
ATOM   2950  CA  LYS P 580     -12.392 -14.637  32.752  0.00  0.00      PROA  
ATOM   2951  HA  LYS P 580     -11.932 -13.983  33.477  0.00  0.00      PROA  
ATOM   2952  CB  LYS P 580     -11.226 -14.953  31.878  0.00  0.00      PROA  
ATOM   2953  HB1 LYS P 580     -10.968 -13.996  31.376  0.00  0.00      PROA  
ATOM   2954  HB2 LYS P 580     -11.560 -15.688  31.115  0.00  0.00      PROA  
ATOM   2955  CG  LYS P 580      -9.986 -15.535  32.638  0.00  0.00      PROA  
ATOM   2956  HG1 LYS P 580     -10.395 -16.278  33.356  0.00  0.00      PROA  
ATOM   2957  HG2 LYS P 580      -9.519 -14.754  33.274  0.00  0.00      PROA  
ATOM   2958  CD  LYS P 580      -9.017 -16.033  31.532  0.00  0.00      PROA  
ATOM   2959  HD1 LYS P 580      -9.011 -15.454  30.584  0.00  0.00      PROA  
ATOM   2960  HD2 LYS P 580      -9.326 -17.058  31.234  0.00  0.00      PROA  
ATOM   2961  CE  LYS P 580      -7.527 -16.261  31.959  0.00  0.00      PROA  
ATOM   2962  HE1 LYS P 580      -6.948 -15.313  31.976  0.00  0.00      PROA  
ATOM   2963  HE2 LYS P 580      -7.021 -16.957  31.256  0.00  0.00      PROA  
ATOM   2964  NZ  LYS P 580      -7.571 -16.953  33.281  0.00  0.00      PROA  
ATOM   2965  HZ1 LYS P 580      -8.206 -17.756  33.100  0.00  0.00      PROA  
ATOM   2966  HZ2 LYS P 580      -7.953 -16.316  34.009  0.00  0.00      PROA  
ATOM   2967  HZ3 LYS P 580      -6.609 -17.305  33.463  0.00  0.00      PROA  
ATOM   2968  C   LYS P 580     -13.519 -14.001  32.029  0.00  0.00      PROA  
ATOM   2969  O   LYS P 580     -14.064 -14.681  31.138  0.00  0.00      PROA  
ATOM   2970  N   PRO P 581     -13.905 -12.734  32.243  0.00  0.00      PROA  
ATOM   2971  CD  PRO P 581     -13.086 -11.794  33.038  0.00  0.00      PROA  
ATOM   2972  HD1 PRO P 581     -11.999 -11.839  32.812  0.00  0.00      PROA  
ATOM   2973  HD2 PRO P 581     -13.323 -11.938  34.114  0.00  0.00      PROA  
ATOM   2974  CA  PRO P 581     -15.034 -12.066  31.558  0.00  0.00      PROA  
ATOM   2975  HA  PRO P 581     -15.939 -12.650  31.635  0.00  0.00      PROA  
ATOM   2976  CB  PRO P 581     -15.080 -10.744  32.314  0.00  0.00      PROA  
ATOM   2977  HB1 PRO P 581     -15.516 -10.954  33.314  0.00  0.00      PROA  
ATOM   2978  HB2 PRO P 581     -15.643  -9.957  31.767  0.00  0.00      PROA  
ATOM   2979  CG  PRO P 581     -13.647 -10.376  32.705  0.00  0.00      PROA  
ATOM   2980  HG1 PRO P 581     -13.081 -10.100  31.790  0.00  0.00      PROA  
ATOM   2981  HG2 PRO P 581     -13.613  -9.660  33.553  0.00  0.00      PROA  
ATOM   2982  C   PRO P 581     -14.786 -11.940  30.115  0.00  0.00      PROA  
ATOM   2983  O   PRO P 581     -13.711 -11.591  29.625  0.00  0.00      PROA  
ATOM   2984  N   GLN P 582     -15.747 -12.312  29.258  0.00  0.00      PROA  
ATOM   2985  HN  GLN P 582     -16.534 -12.773  29.661  0.00  0.00      PROA  
ATOM   2986  CA  GLN P 582     -15.757 -12.023  27.884  0.00  0.00      PROA  
ATOM   2987  HA  GLN P 582     -14.812 -12.421  27.544  0.00  0.00      PROA  
ATOM   2988  CB  GLN P 582     -16.858 -12.760  27.170  0.00  0.00      PROA  
ATOM   2989  HB1 GLN P 582     -16.933 -12.411  26.118  0.00  0.00      PROA  
ATOM   2990  HB2 GLN P 582     -17.820 -12.533  27.677  0.00  0.00      PROA  
ATOM   2991  CG  GLN P 582     -16.713 -14.283  27.062  0.00  0.00      PROA  
ATOM   2992  HG1 GLN P 582     -17.648 -14.780  26.726  0.00  0.00      PROA  
ATOM   2993  HG2 GLN P 582     -16.447 -14.659  28.073  0.00  0.00      PROA  
ATOM   2994  CD  GLN P 582     -15.595 -14.685  26.137  0.00  0.00      PROA  
ATOM   2995  OE1 GLN P 582     -14.478 -15.225  26.342  0.00  0.00      PROA  
ATOM   2996  NE2 GLN P 582     -15.893 -14.371  24.885  0.00  0.00      PROA  
ATOM   2997 HE21 GLN P 582     -15.173 -14.588  24.225  0.00  0.00      PROA  
ATOM   2998 HE22 GLN P 582     -16.674 -13.773  24.702  0.00  0.00      PROA  
ATOM   2999  C   GLN P 582     -15.934 -10.571  27.600  0.00  0.00      PROA  
ATOM   3000  O   GLN P 582     -17.064 -10.182  27.253  0.00  0.00      PROA  
ATOM   3001  N   ALA P 583     -14.897  -9.734  27.695  0.00  0.00      PROA  
ATOM   3002  HN  ALA P 583     -14.111 -10.195  28.099  0.00  0.00      PROA  
ATOM   3003  CA  ALA P 583     -15.104  -8.278  27.489  0.00  0.00      PROA  
ATOM   3004  HA  ALA P 583     -16.122  -8.009  27.249  0.00  0.00      PROA  
ATOM   3005  CB  ALA P 583     -14.934  -7.580  28.850  0.00  0.00      PROA  
ATOM   3006  HB1 ALA P 583     -13.967  -7.769  29.362  0.00  0.00      PROA  
ATOM   3007  HB2 ALA P 583     -15.621  -8.001  29.616  0.00  0.00      PROA  
ATOM   3008  HB3 ALA P 583     -14.978  -6.474  28.758  0.00  0.00      PROA  
ATOM   3009  C   ALA P 583     -14.077  -7.717  26.525  0.00  0.00      PROA  
ATOM   3010  O   ALA P 583     -13.058  -8.325  26.323  0.00  0.00      PROA  
ATOM   3011  N   ALA P 584     -14.279  -6.524  25.912  0.00  0.00      PROA  
ATOM   3012  HN  ALA P 584     -15.048  -5.986  26.248  0.00  0.00      PROA  
ATOM   3013  CA  ALA P 584     -13.435  -5.887  24.931  0.00  0.00      PROA  
ATOM   3014  HA  ALA P 584     -13.315  -6.613  24.141  0.00  0.00      PROA  
ATOM   3015  CB  ALA P 584     -14.127  -4.657  24.326  0.00  0.00      PROA  
ATOM   3016  HB1 ALA P 584     -14.098  -3.816  25.051  0.00  0.00      PROA  
ATOM   3017  HB2 ALA P 584     -15.209  -4.822  24.134  0.00  0.00      PROA  
ATOM   3018  HB3 ALA P 584     -13.599  -4.401  23.383  0.00  0.00      PROA  
ATOM   3019  C   ALA P 584     -12.038  -5.488  25.454  0.00  0.00      PROA  
ATOM   3020  O   ALA P 584     -11.810  -4.837  26.491  0.00  0.00      PROA  
ATOM   3021  N   LEU P 585     -11.052  -5.960  24.725  0.00  0.00      PROA  
ATOM   3022  HN  LEU P 585     -11.217  -6.422  23.857  0.00  0.00      PROA  
ATOM   3023  CA  LEU P 585      -9.645  -6.047  25.078  0.00  0.00      PROA  
ATOM   3024  HA  LEU P 585      -9.667  -6.519  26.049  0.00  0.00      PROA  
ATOM   3025  CB  LEU P 585      -8.716  -6.944  24.232  0.00  0.00      PROA  
ATOM   3026  HB1 LEU P 585      -7.717  -7.010  24.714  0.00  0.00      PROA  
ATOM   3027  HB2 LEU P 585      -8.452  -6.495  23.251  0.00  0.00      PROA  
ATOM   3028  CG  LEU P 585      -9.139  -8.381  24.111  0.00  0.00      PROA  
ATOM   3029  HG  LEU P 585     -10.047  -8.552  23.494  0.00  0.00      PROA  
ATOM   3030  CD1 LEU P 585      -8.062  -9.181  23.319  0.00  0.00      PROA  
ATOM   3031 HD11 LEU P 585      -7.074  -8.725  23.543  0.00  0.00      PROA  
ATOM   3032 HD12 LEU P 585      -8.266  -8.882  22.269  0.00  0.00      PROA  
ATOM   3033 HD13 LEU P 585      -8.105 -10.284  23.449  0.00  0.00      PROA  
ATOM   3034  CD2 LEU P 585      -9.260  -9.045  25.470  0.00  0.00      PROA  
ATOM   3035 HD21 LEU P 585      -8.296  -8.905  26.003  0.00  0.00      PROA  
ATOM   3036 HD22 LEU P 585      -9.378 -10.143  25.347  0.00  0.00      PROA  
ATOM   3037 HD23 LEU P 585     -10.164  -8.599  25.937  0.00  0.00      PROA  
ATOM   3038  C   LEU P 585      -8.979  -4.655  25.347  0.00  0.00      PROA  
ATOM   3039  O   LEU P 585      -9.334  -3.669  24.687  0.00  0.00      PROA  
ATOM   3040  N   PRO P 586      -8.020  -4.553  26.277  0.00  0.00      PROA  
ATOM   3041  CD  PRO P 586      -7.749  -5.418  27.380  0.00  0.00      PROA  
ATOM   3042  HD1 PRO P 586      -7.338  -6.362  26.964  0.00  0.00      PROA  
ATOM   3043  HD2 PRO P 586      -8.652  -5.620  27.994  0.00  0.00      PROA  
ATOM   3044  CA  PRO P 586      -7.150  -3.364  26.275  0.00  0.00      PROA  
ATOM   3045  HA  PRO P 586      -7.743  -2.536  26.634  0.00  0.00      PROA  
ATOM   3046  CB  PRO P 586      -6.034  -3.767  27.303  0.00  0.00      PROA  
ATOM   3047  HB1 PRO P 586      -5.658  -2.837  27.780  0.00  0.00      PROA  
ATOM   3048  HB2 PRO P 586      -5.185  -4.258  26.782  0.00  0.00      PROA  
ATOM   3049  CG  PRO P 586      -6.679  -4.737  28.260  0.00  0.00      PROA  
ATOM   3050  HG1 PRO P 586      -5.907  -5.455  28.611  0.00  0.00      PROA  
ATOM   3051  HG2 PRO P 586      -7.159  -4.214  29.115  0.00  0.00      PROA  
ATOM   3052  C   PRO P 586      -6.595  -2.978  24.953  0.00  0.00      PROA  
ATOM   3053  O   PRO P 586      -6.002  -3.822  24.269  0.00  0.00      PROA  
ATOM   3054  N   ASN P 587      -6.873  -1.753  24.538  0.00  0.00      PROA  
ATOM   3055  HN  ASN P 587      -7.505  -1.189  25.064  0.00  0.00      PROA  
ATOM   3056  CA  ASN P 587      -6.518  -1.162  23.245  0.00  0.00      PROA  
ATOM   3057  HA  ASN P 587      -6.684  -0.095  23.290  0.00  0.00      PROA  
ATOM   3058  CB  ASN P 587      -4.956  -1.202  23.012  0.00  0.00      PROA  
ATOM   3059  HB1 ASN P 587      -4.604  -0.960  21.987  0.00  0.00      PROA  
ATOM   3060  HB2 ASN P 587      -4.599  -2.235  23.212  0.00  0.00      PROA  
ATOM   3061  CG  ASN P 587      -4.210  -0.251  24.026  0.00  0.00      PROA  
ATOM   3062  OD1 ASN P 587      -4.869   0.482  24.800  0.00  0.00      PROA  
ATOM   3063  ND2 ASN P 587      -2.913  -0.287  24.091  0.00  0.00      PROA  
ATOM   3064 HD21 ASN P 587      -2.559   0.323  24.800  0.00  0.00      PROA  
ATOM   3065 HD22 ASN P 587      -2.315  -0.838  23.509  0.00  0.00      PROA  
ATOM   3066  C   ASN P 587      -7.213  -1.681  21.973  0.00  0.00      PROA  
ATOM   3067  O   ASN P 587      -6.687  -1.469  20.854  0.00  0.00      PROA  
ATOM   3068  N   THR P 588      -8.333  -2.373  22.207  0.00  0.00      PROA  
ATOM   3069  HN  THR P 588      -8.596  -2.483  23.162  0.00  0.00      PROA  
ATOM   3070  CA  THR P 588      -9.204  -2.917  21.161  0.00  0.00      PROA  
ATOM   3071  HA  THR P 588      -8.679  -3.691  20.621  0.00  0.00      PROA  
ATOM   3072  CB  THR P 588     -10.541  -3.337  21.722  0.00  0.00      PROA  
ATOM   3073  HB  THR P 588     -10.265  -4.100  22.482  0.00  0.00      PROA  
ATOM   3074  OG1 THR P 588     -11.448  -3.766  20.704  0.00  0.00      PROA  
ATOM   3075  HG1 THR P 588     -10.899  -4.152  20.018  0.00  0.00      PROA  
ATOM   3076  CG2 THR P 588     -11.365  -2.273  22.462  0.00  0.00      PROA  
ATOM   3077 HG21 THR P 588     -11.432  -1.378  21.807  0.00  0.00      PROA  
ATOM   3078 HG22 THR P 588     -10.742  -1.926  23.314  0.00  0.00      PROA  
ATOM   3079 HG23 THR P 588     -12.354  -2.578  22.866  0.00  0.00      PROA  
ATOM   3080  C   THR P 588      -9.480  -1.911  20.006  0.00  0.00      PROA  
ATOM   3081  O   THR P 588      -9.558  -2.401  18.845  0.00  0.00      PROA  
ATOM   3082  N   ALA P 589      -9.546  -0.528  20.199  0.00  0.00      PROA  
ATOM   3083  HN  ALA P 589      -9.415  -0.207  21.134  0.00  0.00      PROA  
ATOM   3084  CA  ALA P 589      -9.615   0.468  19.182  0.00  0.00      PROA  
ATOM   3085  HA  ALA P 589     -10.487   0.258  18.580  0.00  0.00      PROA  
ATOM   3086  CB  ALA P 589      -9.814   1.831  19.898  0.00  0.00      PROA  
ATOM   3087  HB1 ALA P 589     -10.060   2.675  19.218  0.00  0.00      PROA  
ATOM   3088  HB2 ALA P 589      -8.923   2.101  20.505  0.00  0.00      PROA  
ATOM   3089  HB3 ALA P 589     -10.701   1.726  20.558  0.00  0.00      PROA  
ATOM   3090  C   ALA P 589      -8.373   0.579  18.264  0.00  0.00      PROA  
ATOM   3091  O   ALA P 589      -8.482   0.668  17.047  0.00  0.00      PROA  
ATOM   3092  N   LEU P 590      -7.186   0.523  18.742  0.00  0.00      PROA  
ATOM   3093  HN  LEU P 590      -7.105   0.576  19.735  0.00  0.00      PROA  
ATOM   3094  CA  LEU P 590      -5.920   0.498  17.959  0.00  0.00      PROA  
ATOM   3095  HA  LEU P 590      -5.931   1.355  17.302  0.00  0.00      PROA  
ATOM   3096  CB  LEU P 590      -4.633   0.793  18.792  0.00  0.00      PROA  
ATOM   3097  HB1 LEU P 590      -3.802   0.249  18.295  0.00  0.00      PROA  
ATOM   3098  HB2 LEU P 590      -4.739   0.321  19.792  0.00  0.00      PROA  
ATOM   3099  CG  LEU P 590      -4.159   2.257  18.963  0.00  0.00      PROA  
ATOM   3100  HG  LEU P 590      -4.973   2.931  19.305  0.00  0.00      PROA  
ATOM   3101  CD1 LEU P 590      -3.074   2.227  20.048  0.00  0.00      PROA  
ATOM   3102 HD11 LEU P 590      -2.268   1.482  19.881  0.00  0.00      PROA  
ATOM   3103 HD12 LEU P 590      -3.358   2.038  21.106  0.00  0.00      PROA  
ATOM   3104 HD13 LEU P 590      -2.405   3.110  20.128  0.00  0.00      PROA  
ATOM   3105  CD2 LEU P 590      -3.447   2.866  17.785  0.00  0.00      PROA  
ATOM   3106 HD21 LEU P 590      -3.080   3.870  18.089  0.00  0.00      PROA  
ATOM   3107 HD22 LEU P 590      -4.029   2.877  16.839  0.00  0.00      PROA  
ATOM   3108 HD23 LEU P 590      -2.461   2.411  17.549  0.00  0.00      PROA  
ATOM   3109  C   LEU P 590      -5.776  -0.732  17.113  0.00  0.00      PROA  
ATOM   3110  O   LEU P 590      -5.460  -0.716  15.942  0.00  0.00      PROA  
ATOM   3111  N   LEU P 591      -6.139  -1.841  17.693  0.00  0.00      PROA  
ATOM   3112  HN  LEU P 591      -6.509  -1.649  18.598  0.00  0.00      PROA  
ATOM   3113  CA  LEU P 591      -6.165  -3.158  17.082  0.00  0.00      PROA  
ATOM   3114  HA  LEU P 591      -5.153  -3.289  16.728  0.00  0.00      PROA  
ATOM   3115  CB  LEU P 591      -6.314  -4.278  18.137  0.00  0.00      PROA  
ATOM   3116  HB1 LEU P 591      -6.288  -5.293  17.685  0.00  0.00      PROA  
ATOM   3117  HB2 LEU P 591      -7.334  -4.249  18.576  0.00  0.00      PROA  
ATOM   3118  CG  LEU P 591      -5.412  -4.244  19.333  0.00  0.00      PROA  
ATOM   3119  HG  LEU P 591      -5.250  -3.237  19.773  0.00  0.00      PROA  
ATOM   3120  CD1 LEU P 591      -5.998  -5.112  20.462  0.00  0.00      PROA  
ATOM   3121 HD11 LEU P 591      -5.300  -5.294  21.307  0.00  0.00      PROA  
ATOM   3122 HD12 LEU P 591      -6.400  -6.107  20.173  0.00  0.00      PROA  
ATOM   3123 HD13 LEU P 591      -6.869  -4.598  20.921  0.00  0.00      PROA  
ATOM   3124  CD2 LEU P 591      -4.069  -4.752  18.901  0.00  0.00      PROA  
ATOM   3125 HD21 LEU P 591      -4.214  -5.828  18.667  0.00  0.00      PROA  
ATOM   3126 HD22 LEU P 591      -3.452  -4.643  19.818  0.00  0.00      PROA  
ATOM   3127 HD23 LEU P 591      -3.656  -4.257  17.995  0.00  0.00      PROA  
ATOM   3128  C   LEU P 591      -7.215  -3.348  15.988  0.00  0.00      PROA  
ATOM   3129  O   LEU P 591      -6.942  -3.909  14.894  0.00  0.00      PROA  
ATOM   3130  N   SER P 592      -8.481  -2.934  16.199  0.00  0.00      PROA  
ATOM   3131  HN  SER P 592      -8.599  -2.487  17.082  0.00  0.00      PROA  
ATOM   3132  CA  SER P 592      -9.613  -2.790  15.277  0.00  0.00      PROA  
ATOM   3133  HA  SER P 592      -9.827  -3.806  14.980  0.00  0.00      PROA  
ATOM   3134  CB  SER P 592     -10.907  -2.170  15.947  0.00  0.00      PROA  
ATOM   3135  HB1 SER P 592     -11.011  -1.065  15.997  0.00  0.00      PROA  
ATOM   3136  HB2 SER P 592     -10.951  -2.434  17.025  0.00  0.00      PROA  
ATOM   3137  OG  SER P 592     -12.136  -2.579  15.306  0.00  0.00      PROA  
ATOM   3138  HG1 SER P 592     -12.219  -3.525  15.447  0.00  0.00      PROA  
ATOM   3139  C   SER P 592      -9.187  -1.891  14.170  0.00  0.00      PROA  
ATOM   3140  O   SER P 592      -9.290  -2.258  13.030  0.00  0.00      PROA  
ATOM   3141  N   LEU P 593      -8.544  -0.763  14.452  0.00  0.00      PROA  
ATOM   3142  HN  LEU P 593      -8.427  -0.405  15.375  0.00  0.00      PROA  
ATOM   3143  CA  LEU P 593      -8.067   0.164  13.439  0.00  0.00      PROA  
ATOM   3144  HA  LEU P 593      -8.948   0.364  12.847  0.00  0.00      PROA  
ATOM   3145  CB  LEU P 593      -7.447   1.367  14.081  0.00  0.00      PROA  
ATOM   3146  HB1 LEU P 593      -6.576   1.124  14.726  0.00  0.00      PROA  
ATOM   3147  HB2 LEU P 593      -8.166   1.884  14.752  0.00  0.00      PROA  
ATOM   3148  CG  LEU P 593      -6.869   2.393  12.954  0.00  0.00      PROA  
ATOM   3149  HG  LEU P 593      -5.955   2.034  12.434  0.00  0.00      PROA  
ATOM   3150  CD1 LEU P 593      -7.898   2.818  11.886  0.00  0.00      PROA  
ATOM   3151 HD11 LEU P 593      -8.180   1.914  11.305  0.00  0.00      PROA  
ATOM   3152 HD12 LEU P 593      -7.409   3.501  11.158  0.00  0.00      PROA  
ATOM   3153 HD13 LEU P 593      -8.696   3.498  12.252  0.00  0.00      PROA  
ATOM   3154  CD2 LEU P 593      -6.464   3.634  13.737  0.00  0.00      PROA  
ATOM   3155 HD21 LEU P 593      -6.032   3.409  14.736  0.00  0.00      PROA  
ATOM   3156 HD22 LEU P 593      -7.402   4.185  13.965  0.00  0.00      PROA  
ATOM   3157 HD23 LEU P 593      -5.946   4.439  13.174  0.00  0.00      PROA  
ATOM   3158  C   LEU P 593      -7.033  -0.487  12.509  0.00  0.00      PROA  
ATOM   3159  O   LEU P 593      -7.056  -0.447  11.267  0.00  0.00      PROA  
ATOM   3160  N   VAL P 594      -6.062  -1.147  13.123  0.00  0.00      PROA  
ATOM   3161  HN  VAL P 594      -5.991  -1.142  14.118  0.00  0.00      PROA  
ATOM   3162  CA  VAL P 594      -4.952  -1.819  12.411  0.00  0.00      PROA  
ATOM   3163  HA  VAL P 594      -4.487  -1.096  11.757  0.00  0.00      PROA  
ATOM   3164  CB  VAL P 594      -3.849  -2.254  13.402  0.00  0.00      PROA  
ATOM   3165  HB  VAL P 594      -4.209  -2.848  14.269  0.00  0.00      PROA  
ATOM   3166  CG1 VAL P 594      -2.764  -3.246  12.768  0.00  0.00      PROA  
ATOM   3167 HG11 VAL P 594      -3.319  -4.151  12.442  0.00  0.00      PROA  
ATOM   3168 HG12 VAL P 594      -2.052  -3.485  13.588  0.00  0.00      PROA  
ATOM   3169 HG13 VAL P 594      -2.283  -2.688  11.937  0.00  0.00      PROA  
ATOM   3170  CG2 VAL P 594      -3.039  -1.092  13.993  0.00  0.00      PROA  
ATOM   3171 HG21 VAL P 594      -2.288  -1.476  14.717  0.00  0.00      PROA  
ATOM   3172 HG22 VAL P 594      -3.758  -0.386  14.460  0.00  0.00      PROA  
ATOM   3173 HG23 VAL P 594      -2.504  -0.451  13.260  0.00  0.00      PROA  
ATOM   3174  C   VAL P 594      -5.445  -2.958  11.524  0.00  0.00      PROA  
ATOM   3175  O   VAL P 594      -5.087  -3.116  10.366  0.00  0.00      PROA  
ATOM   3176  N   LEU P 595      -6.411  -3.745  11.986  0.00  0.00      PROA  
ATOM   3177  HN  LEU P 595      -6.779  -3.600  12.901  0.00  0.00      PROA  
ATOM   3178  CA  LEU P 595      -6.980  -4.763  11.099  0.00  0.00      PROA  
ATOM   3179  HA  LEU P 595      -6.176  -5.391  10.742  0.00  0.00      PROA  
ATOM   3180  CB  LEU P 595      -7.886  -5.752  11.948  0.00  0.00      PROA  
ATOM   3181  HB1 LEU P 595      -8.606  -5.064  12.440  0.00  0.00      PROA  
ATOM   3182  HB2 LEU P 595      -7.200  -6.126  12.738  0.00  0.00      PROA  
ATOM   3183  CG  LEU P 595      -8.661  -6.819  11.257  0.00  0.00      PROA  
ATOM   3184  HG  LEU P 595      -9.342  -6.319  10.535  0.00  0.00      PROA  
ATOM   3185  CD1 LEU P 595      -7.722  -7.701  10.377  0.00  0.00      PROA  
ATOM   3186 HD11 LEU P 595      -8.269  -8.556   9.924  0.00  0.00      PROA  
ATOM   3187 HD12 LEU P 595      -6.824  -8.049  10.931  0.00  0.00      PROA  
ATOM   3188 HD13 LEU P 595      -7.375  -7.056   9.542  0.00  0.00      PROA  
ATOM   3189  CD2 LEU P 595      -9.376  -7.747  12.270  0.00  0.00      PROA  
ATOM   3190 HD21 LEU P 595      -8.577  -8.260  12.846  0.00  0.00      PROA  
ATOM   3191 HD22 LEU P 595      -9.947  -8.573  11.794  0.00  0.00      PROA  
ATOM   3192 HD23 LEU P 595     -10.022  -7.144  12.944  0.00  0.00      PROA  
ATOM   3193  C   LEU P 595      -7.774  -4.158   9.951  0.00  0.00      PROA  
ATOM   3194  O   LEU P 595      -7.747  -4.648   8.797  0.00  0.00      PROA  
ATOM   3195  N   MET P 596      -8.602  -3.097  10.309  0.00  0.00      PROA  
ATOM   3196  HN  MET P 596      -8.737  -2.793  11.249  0.00  0.00      PROA  
ATOM   3197  CA  MET P 596      -9.514  -2.508   9.364  0.00  0.00      PROA  
ATOM   3198  HA  MET P 596     -10.180  -3.317   9.105  0.00  0.00      PROA  
ATOM   3199  CB  MET P 596     -10.311  -1.430  10.242  0.00  0.00      PROA  
ATOM   3200  HB1 MET P 596      -9.529  -0.798  10.714  0.00  0.00      PROA  
ATOM   3201  HB2 MET P 596     -10.812  -2.080  10.990  0.00  0.00      PROA  
ATOM   3202  CG  MET P 596     -11.201  -0.500   9.385  0.00  0.00      PROA  
ATOM   3203  HG1 MET P 596     -11.932  -1.151   8.858  0.00  0.00      PROA  
ATOM   3204  HG2 MET P 596     -10.556   0.124   8.730  0.00  0.00      PROA  
ATOM   3205  SD  MET P 596     -12.190   0.607  10.456  0.00  0.00      PROA  
ATOM   3206  CE  MET P 596     -13.014  -0.529  11.624  0.00  0.00      PROA  
ATOM   3207  HE1 MET P 596     -12.720  -0.258  12.660  0.00  0.00      PROA  
ATOM   3208  HE2 MET P 596     -12.817  -1.575  11.304  0.00  0.00      PROA  
ATOM   3209  HE3 MET P 596     -14.114  -0.428  11.748  0.00  0.00      PROA  
ATOM   3210  C   MET P 596      -8.782  -1.640   8.258  0.00  0.00      PROA  
ATOM   3211  O   MET P 596      -9.063  -1.816   7.085  0.00  0.00      PROA  
ATOM   3212  N   ALA P 597      -7.811  -0.775   8.637  0.00  0.00      PROA  
ATOM   3213  HN  ALA P 597      -7.568  -0.514   9.568  0.00  0.00      PROA  
ATOM   3214  CA  ALA P 597      -6.954  -0.078   7.693  0.00  0.00      PROA  
ATOM   3215  HA  ALA P 597      -7.568   0.099   6.823  0.00  0.00      PROA  
ATOM   3216  CB  ALA P 597      -6.501   1.221   8.336  0.00  0.00      PROA  
ATOM   3217  HB1 ALA P 597      -7.096   1.493   9.234  0.00  0.00      PROA  
ATOM   3218  HB2 ALA P 597      -6.622   1.986   7.539  0.00  0.00      PROA  
ATOM   3219  HB3 ALA P 597      -5.409   1.289   8.530  0.00  0.00      PROA  
ATOM   3220  C   ALA P 597      -5.860  -0.946   7.092  0.00  0.00      PROA  
ATOM   3221  O   ALA P 597      -5.491  -0.772   5.904  0.00  0.00      PROA  
ATOM   3222  N   GLY P 598      -5.402  -2.040   7.753  0.00  0.00      PROA  
ATOM   3223  HN  GLY P 598      -5.562  -2.332   8.693  0.00  0.00      PROA  
ATOM   3224  CA  GLY P 598      -4.598  -3.079   7.023  0.00  0.00      PROA  
ATOM   3225  HA1 GLY P 598      -4.239  -3.720   7.814  0.00  0.00      PROA  
ATOM   3226  HA2 GLY P 598      -3.753  -2.597   6.554  0.00  0.00      PROA  
ATOM   3227  C   GLY P 598      -5.302  -3.840   5.948  0.00  0.00      PROA  
ATOM   3228  O   GLY P 598      -4.670  -4.234   4.977  0.00  0.00      PROA  
ATOM   3229  N   THR P 599      -6.616  -4.088   6.142  0.00  0.00      PROA  
ATOM   3230  HN  THR P 599      -7.002  -3.938   7.049  0.00  0.00      PROA  
ATOM   3231  CA  THR P 599      -7.503  -4.641   5.145  0.00  0.00      PROA  
ATOM   3232  HA  THR P 599      -7.019  -5.422   4.577  0.00  0.00      PROA  
ATOM   3233  CB  THR P 599      -8.839  -5.198   5.693  0.00  0.00      PROA  
ATOM   3234  HB  THR P 599      -9.271  -4.454   6.397  0.00  0.00      PROA  
ATOM   3235  OG1 THR P 599      -8.688  -6.275   6.494  0.00  0.00      PROA  
ATOM   3236  HG1 THR P 599      -8.141  -6.052   7.251  0.00  0.00      PROA  
ATOM   3237  CG2 THR P 599      -9.825  -5.597   4.568  0.00  0.00      PROA  
ATOM   3238 HG21 THR P 599     -10.776  -6.054   4.914  0.00  0.00      PROA  
ATOM   3239 HG22 THR P 599      -9.426  -6.467   4.004  0.00  0.00      PROA  
ATOM   3240 HG23 THR P 599     -10.075  -4.810   3.825  0.00  0.00      PROA  
ATOM   3241  C   THR P 599      -7.704  -3.623   4.054  0.00  0.00      PROA  
ATOM   3242  O   THR P 599      -7.631  -4.044   2.894  0.00  0.00      PROA  
ATOM   3243  N   PHE P 600      -7.909  -2.375   4.424  0.00  0.00      PROA  
ATOM   3244  HN  PHE P 600      -8.036  -2.140   5.385  0.00  0.00      PROA  
ATOM   3245  CA  PHE P 600      -8.074  -1.303   3.418  0.00  0.00      PROA  
ATOM   3246  HA  PHE P 600      -8.820  -1.654   2.721  0.00  0.00      PROA  
ATOM   3247  CB  PHE P 600      -8.446  -0.001   4.118  0.00  0.00      PROA  
ATOM   3248  HB1 PHE P 600      -7.628   0.289   4.812  0.00  0.00      PROA  
ATOM   3249  HB2 PHE P 600      -9.331  -0.029   4.789  0.00  0.00      PROA  
ATOM   3250  CG  PHE P 600      -8.445   1.206   3.168  0.00  0.00      PROA  
ATOM   3251  CD1 PHE P 600      -9.699   1.513   2.595  0.00  0.00      PROA  
ATOM   3252  HD1 PHE P 600     -10.509   0.822   2.776  0.00  0.00      PROA  
ATOM   3253  CE1 PHE P 600      -9.899   2.635   1.767  0.00  0.00      PROA  
ATOM   3254  HE1 PHE P 600     -10.922   2.820   1.473  0.00  0.00      PROA  
ATOM   3255  CZ  PHE P 600      -8.861   3.581   1.572  0.00  0.00      PROA  
ATOM   3256  HZ  PHE P 600      -8.988   4.490   1.003  0.00  0.00      PROA  
ATOM   3257  CD2 PHE P 600      -7.440   2.126   2.928  0.00  0.00      PROA  
ATOM   3258  HD2 PHE P 600      -6.446   1.914   3.295  0.00  0.00      PROA  
ATOM   3259  CE2 PHE P 600      -7.670   3.322   2.213  0.00  0.00      PROA  
ATOM   3260  HE2 PHE P 600      -6.805   3.947   2.047  0.00  0.00      PROA  
ATOM   3261  C   PHE P 600      -6.803  -1.168   2.520  0.00  0.00      PROA  
ATOM   3262  O   PHE P 600      -6.895  -1.068   1.264  0.00  0.00      PROA  
ATOM   3263  N   PHE P 601      -5.567  -1.185   2.992  0.00  0.00      PROA  
ATOM   3264  HN  PHE P 601      -5.397  -1.212   3.974  0.00  0.00      PROA  
ATOM   3265  CA  PHE P 601      -4.271  -1.276   2.254  0.00  0.00      PROA  
ATOM   3266  HA  PHE P 601      -4.286  -0.595   1.416  0.00  0.00      PROA  
ATOM   3267  CB  PHE P 601      -3.093  -0.854   3.153  0.00  0.00      PROA  
ATOM   3268  HB1 PHE P 601      -2.142  -0.769   2.585  0.00  0.00      PROA  
ATOM   3269  HB2 PHE P 601      -2.933  -1.554   4.001  0.00  0.00      PROA  
ATOM   3270  CG  PHE P 601      -3.250   0.497   3.757  0.00  0.00      PROA  
ATOM   3271  CD1 PHE P 601      -3.463   1.642   2.970  0.00  0.00      PROA  
ATOM   3272  HD1 PHE P 601      -3.648   1.477   1.919  0.00  0.00      PROA  
ATOM   3273  CE1 PHE P 601      -3.662   2.863   3.606  0.00  0.00      PROA  
ATOM   3274  HE1 PHE P 601      -3.934   3.755   3.062  0.00  0.00      PROA  
ATOM   3275  CZ  PHE P 601      -3.681   2.938   5.021  0.00  0.00      PROA  
ATOM   3276  HZ  PHE P 601      -3.728   3.911   5.487  0.00  0.00      PROA  
ATOM   3277  CD2 PHE P 601      -3.184   0.649   5.157  0.00  0.00      PROA  
ATOM   3278  HD2 PHE P 601      -3.006  -0.157   5.854  0.00  0.00      PROA  
ATOM   3279  CE2 PHE P 601      -3.384   1.858   5.820  0.00  0.00      PROA  
ATOM   3280  HE2 PHE P 601      -3.378   1.954   6.896  0.00  0.00      PROA  
ATOM   3281  C   PHE P 601      -4.062  -2.587   1.540  0.00  0.00      PROA  
ATOM   3282  O   PHE P 601      -3.614  -2.580   0.401  0.00  0.00      PROA  
ATOM   3283  N   LEU P 602      -4.404  -3.778   2.073  0.00  0.00      PROA  
ATOM   3284  HN  LEU P 602      -4.525  -3.911   3.054  0.00  0.00      PROA  
ATOM   3285  CA  LEU P 602      -4.288  -4.992   1.268  0.00  0.00      PROA  
ATOM   3286  HA  LEU P 602      -3.306  -4.971   0.820  0.00  0.00      PROA  
ATOM   3287  CB  LEU P 602      -4.635  -6.124   2.226  0.00  0.00      PROA  
ATOM   3288  HB1 LEU P 602      -5.637  -5.981   2.683  0.00  0.00      PROA  
ATOM   3289  HB2 LEU P 602      -3.887  -6.169   3.046  0.00  0.00      PROA  
ATOM   3290  CG  LEU P 602      -4.617  -7.523   1.737  0.00  0.00      PROA  
ATOM   3291  HG  LEU P 602      -5.526  -7.820   1.170  0.00  0.00      PROA  
ATOM   3292  CD1 LEU P 602      -3.415  -8.047   0.973  0.00  0.00      PROA  
ATOM   3293 HD11 LEU P 602      -2.498  -7.969   1.596  0.00  0.00      PROA  
ATOM   3294 HD12 LEU P 602      -3.159  -7.534   0.021  0.00  0.00      PROA  
ATOM   3295 HD13 LEU P 602      -3.499  -9.130   0.738  0.00  0.00      PROA  
ATOM   3296  CD2 LEU P 602      -4.836  -8.432   3.001  0.00  0.00      PROA  
ATOM   3297 HD21 LEU P 602      -4.926  -9.463   2.597  0.00  0.00      PROA  
ATOM   3298 HD22 LEU P 602      -5.694  -8.112   3.630  0.00  0.00      PROA  
ATOM   3299 HD23 LEU P 602      -3.944  -8.365   3.660  0.00  0.00      PROA  
ATOM   3300  C   LEU P 602      -5.285  -4.990   0.123  0.00  0.00      PROA  
ATOM   3301  O   LEU P 602      -4.910  -5.344  -1.018  0.00  0.00      PROA  
ATOM   3302  N   ALA P 603      -6.552  -4.586   0.330  0.00  0.00      PROA  
ATOM   3303  HN  ALA P 603      -6.837  -4.415   1.270  0.00  0.00      PROA  
ATOM   3304  CA  ALA P 603      -7.503  -4.441  -0.841  0.00  0.00      PROA  
ATOM   3305  HA  ALA P 603      -7.551  -5.342  -1.436  0.00  0.00      PROA  
ATOM   3306  CB  ALA P 603      -8.877  -4.159  -0.289  0.00  0.00      PROA  
ATOM   3307  HB1 ALA P 603      -8.908  -3.167   0.211  0.00  0.00      PROA  
ATOM   3308  HB2 ALA P 603      -9.158  -4.882   0.506  0.00  0.00      PROA  
ATOM   3309  HB3 ALA P 603      -9.731  -4.266  -0.992  0.00  0.00      PROA  
ATOM   3310  C   ALA P 603      -6.948  -3.336  -1.788  0.00  0.00      PROA  
ATOM   3311  O   ALA P 603      -6.931  -3.504  -3.008  0.00  0.00      PROA  
ATOM   3312  N   MET P 604      -6.510  -2.149  -1.344  0.00  0.00      PROA  
ATOM   3313  HN  MET P 604      -6.670  -1.885  -0.396  0.00  0.00      PROA  
ATOM   3314  CA  MET P 604      -6.021  -1.108  -2.291  0.00  0.00      PROA  
ATOM   3315  HA  MET P 604      -6.863  -1.044  -2.965  0.00  0.00      PROA  
ATOM   3316  CB  MET P 604      -5.590   0.314  -1.790  0.00  0.00      PROA  
ATOM   3317  HB1 MET P 604      -5.180   0.831  -2.683  0.00  0.00      PROA  
ATOM   3318  HB2 MET P 604      -4.814   0.267  -0.997  0.00  0.00      PROA  
ATOM   3319  CG  MET P 604      -6.866   1.116  -1.396  0.00  0.00      PROA  
ATOM   3320  HG1 MET P 604      -6.555   2.048  -0.876  0.00  0.00      PROA  
ATOM   3321  HG2 MET P 604      -7.448   0.516  -0.665  0.00  0.00      PROA  
ATOM   3322  SD  MET P 604      -7.999   1.475  -2.804  0.00  0.00      PROA  
ATOM   3323  CE  MET P 604      -9.207   2.514  -2.009  0.00  0.00      PROA  
ATOM   3324  HE1 MET P 604      -9.221   2.278  -0.923  0.00  0.00      PROA  
ATOM   3325  HE2 MET P 604     -10.223   2.242  -2.367  0.00  0.00      PROA  
ATOM   3326  HE3 MET P 604      -8.924   3.580  -2.144  0.00  0.00      PROA  
ATOM   3327  C   MET P 604      -4.856  -1.541  -3.213  0.00  0.00      PROA  
ATOM   3328  O   MET P 604      -4.718  -1.153  -4.393  0.00  0.00      PROA  
ATOM   3329  N   MET P 605      -3.929  -2.319  -2.643  0.00  0.00      PROA  
ATOM   3330  HN  MET P 605      -4.031  -2.472  -1.663  0.00  0.00      PROA  
ATOM   3331  CA  MET P 605      -2.859  -3.001  -3.436  0.00  0.00      PROA  
ATOM   3332  HA  MET P 605      -2.207  -2.291  -3.924  0.00  0.00      PROA  
ATOM   3333  CB  MET P 605      -2.055  -3.682  -2.230  0.00  0.00      PROA  
ATOM   3334  HB1 MET P 605      -2.681  -4.313  -1.563  0.00  0.00      PROA  
ATOM   3335  HB2 MET P 605      -1.713  -2.799  -1.648  0.00  0.00      PROA  
ATOM   3336  CG  MET P 605      -0.880  -4.630  -2.701  0.00  0.00      PROA  
ATOM   3337  HG1 MET P 605      -0.377  -4.212  -3.599  0.00  0.00      PROA  
ATOM   3338  HG2 MET P 605      -1.257  -5.641  -2.968  0.00  0.00      PROA  
ATOM   3339  SD  MET P 605       0.449  -4.934  -1.480  0.00  0.00      PROA  
ATOM   3340  CE  MET P 605       1.185  -3.253  -1.421  0.00  0.00      PROA  
ATOM   3341  HE1 MET P 605       1.880  -3.210  -0.555  0.00  0.00      PROA  
ATOM   3342  HE2 MET P 605       0.413  -2.487  -1.197  0.00  0.00      PROA  
ATOM   3343  HE3 MET P 605       1.718  -2.964  -2.352  0.00  0.00      PROA  
ATOM   3344  C   MET P 605      -3.271  -4.004  -4.544  0.00  0.00      PROA  
ATOM   3345  O   MET P 605      -2.817  -3.840  -5.709  0.00  0.00      PROA  
ATOM   3346  N   LEU P 606      -4.282  -4.919  -4.301  0.00  0.00      PROA  
ATOM   3347  HN  LEU P 606      -4.797  -5.033  -3.455  0.00  0.00      PROA  
ATOM   3348  CA  LEU P 606      -4.984  -5.755  -5.299  0.00  0.00      PROA  
ATOM   3349  HA  LEU P 606      -4.205  -6.261  -5.851  0.00  0.00      PROA  
ATOM   3350  CB  LEU P 606      -5.926  -6.735  -4.630  0.00  0.00      PROA  
ATOM   3351  HB1 LEU P 606      -6.473  -7.304  -5.411  0.00  0.00      PROA  
ATOM   3352  HB2 LEU P 606      -6.591  -6.102  -4.004  0.00  0.00      PROA  
ATOM   3353  CG  LEU P 606      -5.213  -7.595  -3.584  0.00  0.00      PROA  
ATOM   3354  HG  LEU P 606      -4.552  -6.975  -2.941  0.00  0.00      PROA  
ATOM   3355  CD1 LEU P 606      -6.289  -8.203  -2.623  0.00  0.00      PROA  
ATOM   3356 HD11 LEU P 606      -5.846  -8.744  -1.759  0.00  0.00      PROA  
ATOM   3357 HD12 LEU P 606      -7.046  -8.919  -3.009  0.00  0.00      PROA  
ATOM   3358 HD13 LEU P 606      -6.823  -7.291  -2.282  0.00  0.00      PROA  
ATOM   3359  CD2 LEU P 606      -4.465  -8.748  -4.284  0.00  0.00      PROA  
ATOM   3360 HD21 LEU P 606      -4.052  -9.411  -3.494  0.00  0.00      PROA  
ATOM   3361 HD22 LEU P 606      -3.670  -8.251  -4.880  0.00  0.00      PROA  
ATOM   3362 HD23 LEU P 606      -5.069  -9.399  -4.951  0.00  0.00      PROA  
ATOM   3363  C   LEU P 606      -5.671  -4.917  -6.409  0.00  0.00      PROA  
ATOM   3364  O   LEU P 606      -5.482  -5.242  -7.555  0.00  0.00      PROA  
ATOM   3365  N   ARG P 607      -6.405  -3.835  -6.040  0.00  0.00      PROA  
ATOM   3366  HN  ARG P 607      -6.685  -3.708  -5.092  0.00  0.00      PROA  
ATOM   3367  CA  ARG P 607      -6.933  -2.718  -6.849  0.00  0.00      PROA  
ATOM   3368  HA  ARG P 607      -7.664  -3.156  -7.513  0.00  0.00      PROA  
ATOM   3369  CB  ARG P 607      -7.689  -1.683  -5.857  0.00  0.00      PROA  
ATOM   3370  HB1 ARG P 607      -7.026  -1.066  -5.213  0.00  0.00      PROA  
ATOM   3371  HB2 ARG P 607      -8.460  -2.237  -5.279  0.00  0.00      PROA  
ATOM   3372  CG  ARG P 607      -8.438  -0.483  -6.617  0.00  0.00      PROA  
ATOM   3373  HG1 ARG P 607      -7.679   0.229  -7.005  0.00  0.00      PROA  
ATOM   3374  HG2 ARG P 607      -9.035   0.035  -5.836  0.00  0.00      PROA  
ATOM   3375  CD  ARG P 607      -9.381  -0.930  -7.770  0.00  0.00      PROA  
ATOM   3376  HD1 ARG P 607      -9.945  -1.814  -7.405  0.00  0.00      PROA  
ATOM   3377  HD2 ARG P 607      -8.721  -1.316  -8.576  0.00  0.00      PROA  
ATOM   3378  NE  ARG P 607     -10.222   0.255  -8.158  0.00  0.00      PROA  
ATOM   3379  HE  ARG P 607      -9.804   1.163  -8.128  0.00  0.00      PROA  
ATOM   3380  CZ  ARG P 607     -11.247   0.167  -9.048  0.00  0.00      PROA  
ATOM   3381  NH1 ARG P 607     -11.911  -0.876  -9.401  0.00  0.00      PROA  
ATOM   3382 HH11 ARG P 607     -11.816  -1.728  -8.886  0.00  0.00      PROA  
ATOM   3383 HH12 ARG P 607     -12.653  -0.871 -10.072  0.00  0.00      PROA  
ATOM   3384  NH2 ARG P 607     -11.595   1.259  -9.645  0.00  0.00      PROA  
ATOM   3385 HH21 ARG P 607     -11.063   2.084  -9.453  0.00  0.00      PROA  
ATOM   3386 HH22 ARG P 607     -12.102   1.144 -10.499  0.00  0.00      PROA  
ATOM   3387  C   ARG P 607      -5.892  -2.020  -7.615  0.00  0.00      PROA  
ATOM   3388  O   ARG P 607      -5.949  -1.957  -8.872  0.00  0.00      PROA  
ATOM   3389  N   LYS P 608      -4.790  -1.607  -7.044  0.00  0.00      PROA  
ATOM   3390  HN  LYS P 608      -4.765  -1.657  -6.048  0.00  0.00      PROA  
ATOM   3391  CA  LYS P 608      -3.641  -1.102  -7.748  0.00  0.00      PROA  
ATOM   3392  HA  LYS P 608      -3.986  -0.223  -8.271  0.00  0.00      PROA  
ATOM   3393  CB  LYS P 608      -2.440  -0.735  -6.718  0.00  0.00      PROA  
ATOM   3394  HB1 LYS P 608      -2.163  -1.653  -6.155  0.00  0.00      PROA  
ATOM   3395  HB2 LYS P 608      -2.840   0.007  -5.995  0.00  0.00      PROA  
ATOM   3396  CG  LYS P 608      -1.190  -0.063  -7.349  0.00  0.00      PROA  
ATOM   3397  HG1 LYS P 608      -1.645   0.512  -8.183  0.00  0.00      PROA  
ATOM   3398  HG2 LYS P 608      -0.670  -0.862  -7.919  0.00  0.00      PROA  
ATOM   3399  CD  LYS P 608      -0.255   0.710  -6.450  0.00  0.00      PROA  
ATOM   3400  HD1 LYS P 608      -0.009  -0.033  -5.662  0.00  0.00      PROA  
ATOM   3401  HD2 LYS P 608      -0.854   1.560  -6.058  0.00  0.00      PROA  
ATOM   3402  CE  LYS P 608       1.099   1.234  -7.048  0.00  0.00      PROA  
ATOM   3403  HE1 LYS P 608       1.655   0.330  -7.375  0.00  0.00      PROA  
ATOM   3404  HE2 LYS P 608       1.678   1.847  -6.325  0.00  0.00      PROA  
ATOM   3405  NZ  LYS P 608       0.900   2.082  -8.223  0.00  0.00      PROA  
ATOM   3406  HZ1 LYS P 608       0.277   1.628  -8.921  0.00  0.00      PROA  
ATOM   3407  HZ2 LYS P 608       1.808   2.256  -8.698  0.00  0.00      PROA  
ATOM   3408  HZ3 LYS P 608       0.471   2.984  -7.934  0.00  0.00      PROA  
ATOM   3409  C   LYS P 608      -3.038  -2.154  -8.754  0.00  0.00      PROA  
ATOM   3410  O   LYS P 608      -2.857  -1.768  -9.899  0.00  0.00      PROA  
ATOM   3411  N   PHE P 609      -2.918  -3.458  -8.386  0.00  0.00      PROA  
ATOM   3412  HN  PHE P 609      -3.111  -3.744  -7.450  0.00  0.00      PROA  
ATOM   3413  CA  PHE P 609      -2.473  -4.455  -9.353  0.00  0.00      PROA  
ATOM   3414  HA  PHE P 609      -1.585  -4.138  -9.879  0.00  0.00      PROA  
ATOM   3415  CB  PHE P 609      -2.149  -5.806  -8.623  0.00  0.00      PROA  
ATOM   3416  HB1 PHE P 609      -1.816  -6.585  -9.341  0.00  0.00      PROA  
ATOM   3417  HB2 PHE P 609      -2.975  -6.293  -8.061  0.00  0.00      PROA  
ATOM   3418  CG  PHE P 609      -1.082  -5.722  -7.534  0.00  0.00      PROA  
ATOM   3419  CD1 PHE P 609      -0.937  -6.611  -6.444  0.00  0.00      PROA  
ATOM   3420  HD1 PHE P 609      -1.696  -7.367  -6.308  0.00  0.00      PROA  
ATOM   3421  CE1 PHE P 609       0.115  -6.561  -5.505  0.00  0.00      PROA  
ATOM   3422  HE1 PHE P 609       0.059  -7.273  -4.695  0.00  0.00      PROA  
ATOM   3423  CZ  PHE P 609       1.166  -5.635  -5.644  0.00  0.00      PROA  
ATOM   3424  HZ  PHE P 609       2.004  -5.712  -4.967  0.00  0.00      PROA  
ATOM   3425  CD2 PHE P 609       0.035  -4.775  -7.651  0.00  0.00      PROA  
ATOM   3426  HD2 PHE P 609       0.068  -4.104  -8.497  0.00  0.00      PROA  
ATOM   3427  CE2 PHE P 609       1.119  -4.751  -6.728  0.00  0.00      PROA  
ATOM   3428  HE2 PHE P 609       1.778  -3.897  -6.763  0.00  0.00      PROA  
ATOM   3429  C   PHE P 609      -3.520  -4.652 -10.530  0.00  0.00      PROA  
ATOM   3430  O   PHE P 609      -3.145  -4.905 -11.663  0.00  0.00      PROA  
ATOM   3431  N   LYS P 610      -4.867  -4.468 -10.286  0.00  0.00      PROA  
ATOM   3432  HN  LYS P 610      -5.202  -4.318  -9.360  0.00  0.00      PROA  
ATOM   3433  CA  LYS P 610      -5.930  -4.422 -11.303  0.00  0.00      PROA  
ATOM   3434  HA  LYS P 610      -5.955  -5.250 -11.997  0.00  0.00      PROA  
ATOM   3435  CB  LYS P 610      -7.349  -4.560 -10.609  0.00  0.00      PROA  
ATOM   3436  HB1 LYS P 610      -7.377  -3.730  -9.871  0.00  0.00      PROA  
ATOM   3437  HB2 LYS P 610      -7.491  -5.535 -10.096  0.00  0.00      PROA  
ATOM   3438  CG  LYS P 610      -8.605  -4.242 -11.389  0.00  0.00      PROA  
ATOM   3439  HG1 LYS P 610      -8.398  -3.281 -11.906  0.00  0.00      PROA  
ATOM   3440  HG2 LYS P 610      -9.572  -4.187 -10.844  0.00  0.00      PROA  
ATOM   3441  CD  LYS P 610      -8.883  -5.165 -12.546  0.00  0.00      PROA  
ATOM   3442  HD1 LYS P 610      -8.687  -6.194 -12.176  0.00  0.00      PROA  
ATOM   3443  HD2 LYS P 610      -8.172  -5.006 -13.384  0.00  0.00      PROA  
ATOM   3444  CE  LYS P 610     -10.260  -5.157 -13.142  0.00  0.00      PROA  
ATOM   3445  HE1 LYS P 610     -11.111  -5.339 -12.452  0.00  0.00      PROA  
ATOM   3446  HE2 LYS P 610     -10.302  -5.911 -13.958  0.00  0.00      PROA  
ATOM   3447  NZ  LYS P 610     -10.595  -3.799 -13.762  0.00  0.00      PROA  
ATOM   3448  HZ1 LYS P 610     -10.454  -3.031 -13.075  0.00  0.00      PROA  
ATOM   3449  HZ2 LYS P 610     -11.573  -3.805 -14.116  0.00  0.00      PROA  
ATOM   3450  HZ3 LYS P 610      -9.944  -3.830 -14.573  0.00  0.00      PROA  
ATOM   3451  C   LYS P 610      -5.871  -3.232 -12.259  0.00  0.00      PROA  
ATOM   3452  O   LYS P 610      -6.174  -3.263 -13.463  0.00  0.00      PROA  
ATOM   3453  N   ASN P 611      -5.596  -1.986 -11.738  0.00  0.00      PROA  
ATOM   3454  HN  ASN P 611      -5.494  -1.905 -10.749  0.00  0.00      PROA  
ATOM   3455  CA  ASN P 611      -5.500  -0.791 -12.535  0.00  0.00      PROA  
ATOM   3456  HA  ASN P 611      -6.225  -0.757 -13.335  0.00  0.00      PROA  
ATOM   3457  CB  ASN P 611      -5.667   0.422 -11.639  0.00  0.00      PROA  
ATOM   3458  HB1 ASN P 611      -5.514   1.319 -12.277  0.00  0.00      PROA  
ATOM   3459  HB2 ASN P 611      -4.915   0.392 -10.822  0.00  0.00      PROA  
ATOM   3460  CG  ASN P 611      -6.987   0.354 -10.902  0.00  0.00      PROA  
ATOM   3461  OD1 ASN P 611      -7.942  -0.337 -11.320  0.00  0.00      PROA  
ATOM   3462  ND2 ASN P 611      -7.083   1.241  -9.882  0.00  0.00      PROA  
ATOM   3463 HD21 ASN P 611      -8.005   1.570  -9.682  0.00  0.00      PROA  
ATOM   3464 HD22 ASN P 611      -6.261   1.665  -9.501  0.00  0.00      PROA  
ATOM   3465  C   ASN P 611      -4.168  -0.773 -13.347  0.00  0.00      PROA  
ATOM   3466  O   ASN P 611      -3.899   0.102 -14.131  0.00  0.00      PROA  
ATOM   3467  N   SER P 612      -3.193  -1.681 -12.919  0.00  0.00      PROA  
ATOM   3468  HN  SER P 612      -3.507  -2.331 -12.232  0.00  0.00      PROA  
ATOM   3469  CA  SER P 612      -1.842  -1.659 -13.298  0.00  0.00      PROA  
ATOM   3470  HA  SER P 612      -1.449  -0.673 -13.099  0.00  0.00      PROA  
ATOM   3471  CB  SER P 612      -0.888  -2.450 -12.372  0.00  0.00      PROA  
ATOM   3472  HB1 SER P 612      -1.407  -3.367 -12.021  0.00  0.00      PROA  
ATOM   3473  HB2 SER P 612      -0.797  -1.934 -11.393  0.00  0.00      PROA  
ATOM   3474  OG  SER P 612       0.393  -2.811 -12.960  0.00  0.00      PROA  
ATOM   3475  HG1 SER P 612       1.039  -2.698 -12.260  0.00  0.00      PROA  
ATOM   3476  C   SER P 612      -1.511  -1.838 -14.775  0.00  0.00      PROA  
ATOM   3477  O   SER P 612      -2.236  -2.554 -15.434  0.00  0.00      PROA  
ATOM   3478  N   SER P 613      -0.550  -1.152 -15.296  0.00  0.00      PROA  
ATOM   3479  HN  SER P 613      -0.101  -0.492 -14.698  0.00  0.00      PROA  
ATOM   3480  CA  SER P 613      -0.089  -1.411 -16.700  0.00  0.00      PROA  
ATOM   3481  HA  SER P 613      -0.832  -1.977 -17.241  0.00  0.00      PROA  
ATOM   3482  CB  SER P 613       0.230  -0.117 -17.459  0.00  0.00      PROA  
ATOM   3483  HB1 SER P 613       0.587  -0.358 -18.483  0.00  0.00      PROA  
ATOM   3484  HB2 SER P 613       1.008   0.543 -17.018  0.00  0.00      PROA  
ATOM   3485  OG  SER P 613      -0.889   0.736 -17.593  0.00  0.00      PROA  
ATOM   3486  HG1 SER P 613      -1.513   0.280 -18.163  0.00  0.00      PROA  
ATOM   3487  C   SER P 613       1.082  -2.352 -16.714  0.00  0.00      PROA  
ATOM   3488  O   SER P 613       1.537  -2.785 -17.768  0.00  0.00      PROA  
ATOM   3489  N   TYR P 614       1.576  -2.865 -15.523  0.00  0.00      PROA  
ATOM   3490  HN  TYR P 614       1.286  -2.507 -14.639  0.00  0.00      PROA  
ATOM   3491  CA  TYR P 614       2.667  -3.791 -15.416  0.00  0.00      PROA  
ATOM   3492  HA  TYR P 614       3.350  -3.731 -16.251  0.00  0.00      PROA  
ATOM   3493  CB  TYR P 614       3.485  -3.508 -14.106  0.00  0.00      PROA  
ATOM   3494  HB1 TYR P 614       4.418  -4.110 -14.094  0.00  0.00      PROA  
ATOM   3495  HB2 TYR P 614       2.887  -3.873 -13.243  0.00  0.00      PROA  
ATOM   3496  CG  TYR P 614       3.898  -2.041 -13.954  0.00  0.00      PROA  
ATOM   3497  CD1 TYR P 614       4.282  -1.216 -15.013  0.00  0.00      PROA  
ATOM   3498  HD1 TYR P 614       4.217  -1.662 -15.995  0.00  0.00      PROA  
ATOM   3499  CE1 TYR P 614       4.810   0.096 -14.739  0.00  0.00      PROA  
ATOM   3500  HE1 TYR P 614       5.095   0.717 -15.575  0.00  0.00      PROA  
ATOM   3501  CZ  TYR P 614       4.882   0.561 -13.372  0.00  0.00      PROA  
ATOM   3502  OH  TYR P 614       5.231   1.922 -13.302  0.00  0.00      PROA  
ATOM   3503  HH  TYR P 614       4.984   2.242 -12.431  0.00  0.00      PROA  
ATOM   3504  CD2 TYR P 614       4.009  -1.536 -12.680  0.00  0.00      PROA  
ATOM   3505  HD2 TYR P 614       3.758  -2.178 -11.848  0.00  0.00      PROA  
ATOM   3506  CE2 TYR P 614       4.557  -0.291 -12.322  0.00  0.00      PROA  
ATOM   3507  HE2 TYR P 614       4.601   0.109 -11.319  0.00  0.00      PROA  
ATOM   3508  C   TYR P 614       2.145  -5.202 -15.417  0.00  0.00      PROA  
ATOM   3509  O   TYR P 614       2.712  -6.118 -15.954  0.00  0.00      PROA  
ATOM   3510  N   PHE P 615       0.936  -5.493 -14.847  0.00  0.00      PROA  
ATOM   3511  HN  PHE P 615       0.467  -4.674 -14.525  0.00  0.00      PROA  
ATOM   3512  CA  PHE P 615       0.256  -6.764 -14.860  0.00  0.00      PROA  
ATOM   3513  HA  PHE P 615       1.048  -7.453 -14.608  0.00  0.00      PROA  
ATOM   3514  CB  PHE P 615      -0.756  -6.796 -13.622  0.00  0.00      PROA  
ATOM   3515  HB1 PHE P 615      -1.531  -7.478 -14.031  0.00  0.00      PROA  
ATOM   3516  HB2 PHE P 615      -1.235  -5.797 -13.541  0.00  0.00      PROA  
ATOM   3517  CG  PHE P 615      -0.166  -7.247 -12.309  0.00  0.00      PROA  
ATOM   3518  CD1 PHE P 615      -0.285  -8.573 -12.009  0.00  0.00      PROA  
ATOM   3519  HD1 PHE P 615      -0.866  -9.220 -12.649  0.00  0.00      PROA  
ATOM   3520  CE1 PHE P 615       0.078  -9.085 -10.754  0.00  0.00      PROA  
ATOM   3521  HE1 PHE P 615      -0.271 -10.078 -10.512  0.00  0.00      PROA  
ATOM   3522  CZ  PHE P 615       0.638  -8.313  -9.769  0.00  0.00      PROA  
ATOM   3523  HZ  PHE P 615       0.843  -8.697  -8.781  0.00  0.00      PROA  
ATOM   3524  CD2 PHE P 615       0.449  -6.434 -11.346  0.00  0.00      PROA  
ATOM   3525  HD2 PHE P 615       0.450  -5.371 -11.536  0.00  0.00      PROA  
ATOM   3526  CE2 PHE P 615       0.979  -6.987 -10.136  0.00  0.00      PROA  
ATOM   3527  HE2 PHE P 615       1.398  -6.283  -9.432  0.00  0.00      PROA  
ATOM   3528  C   PHE P 615      -0.450  -7.162 -16.137  0.00  0.00      PROA  
ATOM   3529  O   PHE P 615      -1.318  -6.450 -16.600  0.00  0.00      PROA  
ATOM   3530  N   PRO P 616      -0.138  -8.334 -16.713  0.00  0.00      PROA  
ATOM   3531  CD  PRO P 616       1.075  -9.077 -16.452  0.00  0.00      PROA  
ATOM   3532  HD1 PRO P 616       1.192  -9.587 -15.472  0.00  0.00      PROA  
ATOM   3533  HD2 PRO P 616       1.897  -8.367 -16.686  0.00  0.00      PROA  
ATOM   3534  CA  PRO P 616      -0.959  -9.041 -17.719  0.00  0.00      PROA  
ATOM   3535  HA  PRO P 616      -0.830  -8.498 -18.643  0.00  0.00      PROA  
ATOM   3536  CB  PRO P 616      -0.438 -10.455 -17.723  0.00  0.00      PROA  
ATOM   3537  HB1 PRO P 616      -0.661 -11.033 -18.646  0.00  0.00      PROA  
ATOM   3538  HB2 PRO P 616      -0.833 -10.969 -16.821  0.00  0.00      PROA  
ATOM   3539  CG  PRO P 616       1.055 -10.217 -17.472  0.00  0.00      PROA  
ATOM   3540  HG1 PRO P 616       1.557 -11.116 -17.055  0.00  0.00      PROA  
ATOM   3541  HG2 PRO P 616       1.551  -9.939 -18.426  0.00  0.00      PROA  
ATOM   3542  C   PRO P 616      -2.520  -9.000 -17.468  0.00  0.00      PROA  
ATOM   3543  O   PRO P 616      -3.020  -9.197 -16.381  0.00  0.00      PROA  
ATOM   3544  N   GLY P 617      -3.369  -8.767 -18.537  0.00  0.00      PROA  
ATOM   3545  HN  GLY P 617      -2.972  -8.575 -19.432  0.00  0.00      PROA  
ATOM   3546  CA  GLY P 617      -4.790  -8.416 -18.354  0.00  0.00      PROA  
ATOM   3547  HA1 GLY P 617      -5.276  -8.329 -19.315  0.00  0.00      PROA  
ATOM   3548  HA2 GLY P 617      -4.825  -7.455 -17.864  0.00  0.00      PROA  
ATOM   3549  C   GLY P 617      -5.622  -9.527 -17.774  0.00  0.00      PROA  
ATOM   3550  O   GLY P 617      -6.458  -9.296 -16.923  0.00  0.00      PROA  
ATOM   3551  N   LYS P 618      -5.351 -10.743 -18.159  0.00  0.00      PROA  
ATOM   3552  HN  LYS P 618      -4.635 -10.865 -18.842  0.00  0.00      PROA  
ATOM   3553  CA  LYS P 618      -6.138 -11.859 -17.689  0.00  0.00      PROA  
ATOM   3554  HA  LYS P 618      -7.180 -11.647 -17.880  0.00  0.00      PROA  
ATOM   3555  CB  LYS P 618      -5.807 -13.141 -18.524  0.00  0.00      PROA  
ATOM   3556  HB1 LYS P 618      -6.539 -13.932 -18.255  0.00  0.00      PROA  
ATOM   3557  HB2 LYS P 618      -4.829 -13.584 -18.240  0.00  0.00      PROA  
ATOM   3558  CG  LYS P 618      -5.825 -12.898 -20.039  0.00  0.00      PROA  
ATOM   3559  HG1 LYS P 618      -5.240 -13.711 -20.518  0.00  0.00      PROA  
ATOM   3560  HG2 LYS P 618      -5.310 -11.968 -20.361  0.00  0.00      PROA  
ATOM   3561  CD  LYS P 618      -7.231 -13.046 -20.605  0.00  0.00      PROA  
ATOM   3562  HD1 LYS P 618      -7.760 -12.125 -20.278  0.00  0.00      PROA  
ATOM   3563  HD2 LYS P 618      -7.694 -13.950 -20.156  0.00  0.00      PROA  
ATOM   3564  CE  LYS P 618      -7.344 -13.344 -22.127  0.00  0.00      PROA  
ATOM   3565  HE1 LYS P 618      -7.043 -12.468 -22.740  0.00  0.00      PROA  
ATOM   3566  HE2 LYS P 618      -8.434 -13.357 -22.342  0.00  0.00      PROA  
ATOM   3567  NZ  LYS P 618      -6.710 -14.572 -22.579  0.00  0.00      PROA  
ATOM   3568  HZ1 LYS P 618      -6.686 -14.659 -23.616  0.00  0.00      PROA  
ATOM   3569  HZ2 LYS P 618      -7.014 -15.499 -22.218  0.00  0.00      PROA  
ATOM   3570  HZ3 LYS P 618      -5.721 -14.454 -22.281  0.00  0.00      PROA  
ATOM   3571  C   LYS P 618      -6.032 -12.167 -16.150  0.00  0.00      PROA  
ATOM   3572  O   LYS P 618      -6.982 -12.320 -15.446  0.00  0.00      PROA  
ATOM   3573  N   LEU P 619      -4.763 -12.145 -15.709  0.00  0.00      PROA  
ATOM   3574  HN  LEU P 619      -4.075 -12.177 -16.430  0.00  0.00      PROA  
ATOM   3575  CA  LEU P 619      -4.351 -12.133 -14.327  0.00  0.00      PROA  
ATOM   3576  HA  LEU P 619      -4.825 -12.989 -13.870  0.00  0.00      PROA  
ATOM   3577  CB  LEU P 619      -2.854 -12.397 -14.144  0.00  0.00      PROA  
ATOM   3578  HB1 LEU P 619      -2.225 -11.911 -14.920  0.00  0.00      PROA  
ATOM   3579  HB2 LEU P 619      -2.689 -13.487 -14.287  0.00  0.00      PROA  
ATOM   3580  CG  LEU P 619      -2.177 -11.970 -12.864  0.00  0.00      PROA  
ATOM   3581  HG  LEU P 619      -2.428 -10.917 -12.614  0.00  0.00      PROA  
ATOM   3582  CD1 LEU P 619      -2.600 -12.938 -11.630  0.00  0.00      PROA  
ATOM   3583 HD11 LEU P 619      -2.110 -12.617 -10.686  0.00  0.00      PROA  
ATOM   3584 HD12 LEU P 619      -2.196 -13.922 -11.949  0.00  0.00      PROA  
ATOM   3585 HD13 LEU P 619      -3.702 -12.977 -11.498  0.00  0.00      PROA  
ATOM   3586  CD2 LEU P 619      -0.661 -12.062 -13.020  0.00  0.00      PROA  
ATOM   3587 HD21 LEU P 619      -0.100 -11.981 -12.064  0.00  0.00      PROA  
ATOM   3588 HD22 LEU P 619      -0.343 -11.352 -13.812  0.00  0.00      PROA  
ATOM   3589 HD23 LEU P 619      -0.419 -13.095 -13.350  0.00  0.00      PROA  
ATOM   3590  C   LEU P 619      -4.804 -10.861 -13.597  0.00  0.00      PROA  
ATOM   3591  O   LEU P 619      -5.561 -10.902 -12.638  0.00  0.00      PROA  
ATOM   3592  N   ARG P 620      -4.620  -9.652 -14.159  0.00  0.00      PROA  
ATOM   3593  HN  ARG P 620      -4.112  -9.475 -14.998  0.00  0.00      PROA  
ATOM   3594  CA  ARG P 620      -5.075  -8.422 -13.462  0.00  0.00      PROA  
ATOM   3595  HA  ARG P 620      -4.648  -8.486 -12.472  0.00  0.00      PROA  
ATOM   3596  CB  ARG P 620      -4.652  -7.118 -14.268  0.00  0.00      PROA  
ATOM   3597  HB1 ARG P 620      -3.971  -7.461 -15.075  0.00  0.00      PROA  
ATOM   3598  HB2 ARG P 620      -4.040  -6.560 -13.527  0.00  0.00      PROA  
ATOM   3599  CG  ARG P 620      -5.642  -6.199 -15.021  0.00  0.00      PROA  
ATOM   3600  HG1 ARG P 620      -6.260  -5.722 -14.230  0.00  0.00      PROA  
ATOM   3601  HG2 ARG P 620      -6.296  -6.747 -15.732  0.00  0.00      PROA  
ATOM   3602  CD  ARG P 620      -4.889  -5.069 -15.809  0.00  0.00      PROA  
ATOM   3603  HD1 ARG P 620      -4.220  -5.476 -16.597  0.00  0.00      PROA  
ATOM   3604  HD2 ARG P 620      -4.298  -4.490 -15.067  0.00  0.00      PROA  
ATOM   3605  NE  ARG P 620      -5.940  -4.288 -16.482  0.00  0.00      PROA  
ATOM   3606  HE  ARG P 620      -6.914  -4.508 -16.534  0.00  0.00      PROA  
ATOM   3607  CZ  ARG P 620      -5.581  -3.186 -17.153  0.00  0.00      PROA  
ATOM   3608  NH1 ARG P 620      -4.369  -2.660 -17.107  0.00  0.00      PROA  
ATOM   3609 HH11 ARG P 620      -3.668  -3.113 -16.556  0.00  0.00      PROA  
ATOM   3610 HH12 ARG P 620      -4.289  -1.690 -17.336  0.00  0.00      PROA  
ATOM   3611  NH2 ARG P 620      -6.523  -2.522 -17.792  0.00  0.00      PROA  
ATOM   3612 HH21 ARG P 620      -7.414  -2.974 -17.827  0.00  0.00      PROA  
ATOM   3613 HH22 ARG P 620      -6.333  -1.638 -18.220  0.00  0.00      PROA  
ATOM   3614  C   ARG P 620      -6.600  -8.438 -13.299  0.00  0.00      PROA  
ATOM   3615  O   ARG P 620      -7.050  -7.989 -12.216  0.00  0.00      PROA  
ATOM   3616  N   ARG P 621      -7.374  -8.936 -14.305  0.00  0.00      PROA  
ATOM   3617  HN  ARG P 621      -6.900  -9.229 -15.132  0.00  0.00      PROA  
ATOM   3618  CA  ARG P 621      -8.828  -9.068 -14.176  0.00  0.00      PROA  
ATOM   3619  HA  ARG P 621      -9.158  -8.077 -13.902  0.00  0.00      PROA  
ATOM   3620  CB  ARG P 621      -9.319  -9.572 -15.551  0.00  0.00      PROA  
ATOM   3621  HB1 ARG P 621      -8.650 -10.371 -15.935  0.00  0.00      PROA  
ATOM   3622  HB2 ARG P 621      -9.121  -8.843 -16.365  0.00  0.00      PROA  
ATOM   3623  CG  ARG P 621     -10.766 -10.075 -15.729  0.00  0.00      PROA  
ATOM   3624  HG1 ARG P 621     -10.974 -10.787 -14.902  0.00  0.00      PROA  
ATOM   3625  HG2 ARG P 621     -10.841 -10.663 -16.669  0.00  0.00      PROA  
ATOM   3626  CD  ARG P 621     -11.928  -9.037 -15.931  0.00  0.00      PROA  
ATOM   3627  HD1 ARG P 621     -12.714  -9.674 -16.390  0.00  0.00      PROA  
ATOM   3628  HD2 ARG P 621     -11.562  -8.274 -16.650  0.00  0.00      PROA  
ATOM   3629  NE  ARG P 621     -12.464  -8.389 -14.651  0.00  0.00      PROA  
ATOM   3630  HE  ARG P 621     -12.710  -8.988 -13.888  0.00  0.00      PROA  
ATOM   3631  CZ  ARG P 621     -12.748  -7.179 -14.439  0.00  0.00      PROA  
ATOM   3632  NH1 ARG P 621     -12.738  -6.105 -15.235  0.00  0.00      PROA  
ATOM   3633 HH11 ARG P 621     -12.596  -6.295 -16.207  0.00  0.00      PROA  
ATOM   3634 HH12 ARG P 621     -13.199  -5.258 -14.968  0.00  0.00      PROA  
ATOM   3635  NH2 ARG P 621     -13.361  -6.918 -13.292  0.00  0.00      PROA  
ATOM   3636 HH21 ARG P 621     -13.746  -7.685 -12.779  0.00  0.00      PROA  
ATOM   3637 HH22 ARG P 621     -13.559  -5.959 -13.091  0.00  0.00      PROA  
ATOM   3638  C   ARG P 621      -9.372  -9.921 -13.082  0.00  0.00      PROA  
ATOM   3639  O   ARG P 621     -10.371  -9.532 -12.428  0.00  0.00      PROA  
ATOM   3640  N   ILE P 622      -8.686 -11.109 -12.855  0.00  0.00      PROA  
ATOM   3641  HN  ILE P 622      -7.954 -11.330 -13.494  0.00  0.00      PROA  
ATOM   3642  CA  ILE P 622      -8.868 -11.946 -11.727  0.00  0.00      PROA  
ATOM   3643  HA  ILE P 622      -9.884 -12.308 -11.679  0.00  0.00      PROA  
ATOM   3644  CB  ILE P 622      -7.940 -13.120 -11.965  0.00  0.00      PROA  
ATOM   3645  HB  ILE P 622      -6.968 -12.726 -12.332  0.00  0.00      PROA  
ATOM   3646  CG2 ILE P 622      -7.549 -13.790 -10.655  0.00  0.00      PROA  
ATOM   3647 HG21 ILE P 622      -6.936 -14.704 -10.810  0.00  0.00      PROA  
ATOM   3648 HG22 ILE P 622      -8.375 -13.951  -9.930  0.00  0.00      PROA  
ATOM   3649 HG23 ILE P 622      -6.897 -13.076 -10.109  0.00  0.00      PROA  
ATOM   3650  CG1 ILE P 622      -8.538 -14.125 -13.037  0.00  0.00      PROA  
ATOM   3651 HG11 ILE P 622      -8.868 -13.472 -13.873  0.00  0.00      PROA  
ATOM   3652 HG12 ILE P 622      -9.474 -14.581 -12.649  0.00  0.00      PROA  
ATOM   3653  CD  ILE P 622      -7.570 -15.199 -13.559  0.00  0.00      PROA  
ATOM   3654  HD1 ILE P 622      -6.738 -14.661 -14.061  0.00  0.00      PROA  
ATOM   3655  HD2 ILE P 622      -8.111 -15.792 -14.328  0.00  0.00      PROA  
ATOM   3656  HD3 ILE P 622      -7.230 -15.837 -12.716  0.00  0.00      PROA  
ATOM   3657  C   ILE P 622      -8.681 -11.210 -10.447  0.00  0.00      PROA  
ATOM   3658  O   ILE P 622      -9.500 -11.354  -9.538  0.00  0.00      PROA  
ATOM   3659  N   ILE P 623      -7.636 -10.387 -10.355  0.00  0.00      PROA  
ATOM   3660  HN  ILE P 623      -7.008 -10.333 -11.127  0.00  0.00      PROA  
ATOM   3661  CA  ILE P 623      -7.313  -9.642  -9.115  0.00  0.00      PROA  
ATOM   3662  HA  ILE P 623      -7.337 -10.432  -8.380  0.00  0.00      PROA  
ATOM   3663  CB  ILE P 623      -5.949  -8.988  -9.014  0.00  0.00      PROA  
ATOM   3664  HB  ILE P 623      -5.825  -8.121  -9.698  0.00  0.00      PROA  
ATOM   3665  CG2 ILE P 623      -5.747  -8.394  -7.648  0.00  0.00      PROA  
ATOM   3666 HG21 ILE P 623      -5.855  -9.137  -6.828  0.00  0.00      PROA  
ATOM   3667 HG22 ILE P 623      -6.465  -7.587  -7.386  0.00  0.00      PROA  
ATOM   3668 HG23 ILE P 623      -4.752  -7.908  -7.557  0.00  0.00      PROA  
ATOM   3669  CG1 ILE P 623      -4.737  -9.879  -9.329  0.00  0.00      PROA  
ATOM   3670 HG11 ILE P 623      -3.811  -9.266  -9.379  0.00  0.00      PROA  
ATOM   3671 HG12 ILE P 623      -4.915 -10.280 -10.350  0.00  0.00      PROA  
ATOM   3672  CD  ILE P 623      -4.565 -11.171  -8.426  0.00  0.00      PROA  
ATOM   3673  HD1 ILE P 623      -4.038 -12.032  -8.890  0.00  0.00      PROA  
ATOM   3674  HD2 ILE P 623      -5.543 -11.436  -7.970  0.00  0.00      PROA  
ATOM   3675  HD3 ILE P 623      -3.966 -10.879  -7.537  0.00  0.00      PROA  
ATOM   3676  C   ILE P 623      -8.384  -8.605  -8.845  0.00  0.00      PROA  
ATOM   3677  O   ILE P 623      -8.759  -8.223  -7.737  0.00  0.00      PROA  
ATOM   3678  N   GLY P 624      -8.871  -7.991  -9.936  0.00  0.00      PROA  
ATOM   3679  HN  GLY P 624      -8.256  -7.952 -10.720  0.00  0.00      PROA  
ATOM   3680  CA  GLY P 624     -10.099  -7.107  -9.799  0.00  0.00      PROA  
ATOM   3681  HA1 GLY P 624     -10.318  -6.709 -10.779  0.00  0.00      PROA  
ATOM   3682  HA2 GLY P 624      -9.815  -6.323  -9.111  0.00  0.00      PROA  
ATOM   3683  C   GLY P 624     -11.309  -7.781  -9.344  0.00  0.00      PROA  
ATOM   3684  O   GLY P 624     -11.882  -7.504  -8.265  0.00  0.00      PROA  
ATOM   3685  N   ASP P 625     -11.758  -8.821 -10.063  0.00  0.00      PROA  
ATOM   3686  HN  ASP P 625     -11.366  -9.105 -10.934  0.00  0.00      PROA  
ATOM   3687  CA  ASP P 625     -12.872  -9.667  -9.580  0.00  0.00      PROA  
ATOM   3688  HA  ASP P 625     -13.700  -9.005  -9.371  0.00  0.00      PROA  
ATOM   3689  CB  ASP P 625     -13.190 -10.610 -10.833  0.00  0.00      PROA  
ATOM   3690  HB1 ASP P 625     -13.749 -11.537 -10.582  0.00  0.00      PROA  
ATOM   3691  HB2 ASP P 625     -12.233 -10.947 -11.284  0.00  0.00      PROA  
ATOM   3692  CG  ASP P 625     -13.908  -9.906 -11.921  0.00  0.00      PROA  
ATOM   3693  OD1 ASP P 625     -13.998 -10.506 -13.030  0.00  0.00      PROA  
ATOM   3694  OD2 ASP P 625     -14.504  -8.832 -11.750  0.00  0.00      PROA  
ATOM   3695  C   ASP P 625     -12.751 -10.392  -8.229  0.00  0.00      PROA  
ATOM   3696  O   ASP P 625     -13.541 -10.210  -7.339  0.00  0.00      PROA  
ATOM   3697  N   PHE P 626     -11.663 -11.102  -7.995  0.00  0.00      PROA  
ATOM   3698  HN  PHE P 626     -11.033 -11.371  -8.719  0.00  0.00      PROA  
ATOM   3699  CA  PHE P 626     -11.467 -11.837  -6.735  0.00  0.00      PROA  
ATOM   3700  HA  PHE P 626     -12.443 -12.050  -6.325  0.00  0.00      PROA  
ATOM   3701  CB  PHE P 626     -10.698 -13.220  -6.966  0.00  0.00      PROA  
ATOM   3702  HB1 PHE P 626     -10.962 -13.835  -6.079  0.00  0.00      PROA  
ATOM   3703  HB2 PHE P 626      -9.630 -12.931  -7.067  0.00  0.00      PROA  
ATOM   3704  CG  PHE P 626     -11.090 -14.048  -8.144  0.00  0.00      PROA  
ATOM   3705  CD1 PHE P 626     -12.338 -14.010  -8.715  0.00  0.00      PROA  
ATOM   3706  HD1 PHE P 626     -13.110 -13.329  -8.391  0.00  0.00      PROA  
ATOM   3707  CE1 PHE P 626     -12.661 -14.846  -9.835  0.00  0.00      PROA  
ATOM   3708  HE1 PHE P 626     -13.589 -14.804 -10.385  0.00  0.00      PROA  
ATOM   3709  CZ  PHE P 626     -11.698 -15.791 -10.244  0.00  0.00      PROA  
ATOM   3710  HZ  PHE P 626     -11.936 -16.383 -11.115  0.00  0.00      PROA  
ATOM   3711  CD2 PHE P 626     -10.167 -15.026  -8.582  0.00  0.00      PROA  
ATOM   3712  HD2 PHE P 626      -9.251 -15.112  -8.017  0.00  0.00      PROA  
ATOM   3713  CE2 PHE P 626     -10.466 -15.911  -9.615  0.00  0.00      PROA  
ATOM   3714  HE2 PHE P 626      -9.801 -16.721  -9.877  0.00  0.00      PROA  
ATOM   3715  C   PHE P 626     -10.787 -11.002  -5.593  0.00  0.00      PROA  
ATOM   3716  O   PHE P 626     -10.393 -11.657  -4.585  0.00  0.00      PROA  
ATOM   3717  N   GLY P 627     -10.551  -9.654  -5.735  0.00  0.00      PROA  
ATOM   3718  HN  GLY P 627     -10.889  -9.178  -6.543  0.00  0.00      PROA  
ATOM   3719  CA  GLY P 627      -9.776  -8.779  -4.830  0.00  0.00      PROA  
ATOM   3720  HA1 GLY P 627      -9.910  -7.772  -5.198  0.00  0.00      PROA  
ATOM   3721  HA2 GLY P 627      -8.741  -9.078  -4.906  0.00  0.00      PROA  
ATOM   3722  C   GLY P 627     -10.132  -8.780  -3.367  0.00  0.00      PROA  
ATOM   3723  O   GLY P 627      -9.368  -9.053  -2.451  0.00  0.00      PROA  
ATOM   3724  N   VAL P 628     -11.460  -8.552  -3.198  0.00  0.00      PROA  
ATOM   3725  HN  VAL P 628     -11.931  -8.345  -4.052  0.00  0.00      PROA  
ATOM   3726  CA  VAL P 628     -12.211  -8.648  -1.949  0.00  0.00      PROA  
ATOM   3727  HA  VAL P 628     -11.769  -7.951  -1.252  0.00  0.00      PROA  
ATOM   3728  CB  VAL P 628     -13.678  -8.202  -2.034  0.00  0.00      PROA  
ATOM   3729  HB  VAL P 628     -14.202  -8.657  -2.902  0.00  0.00      PROA  
ATOM   3730  CG1 VAL P 628     -14.399  -8.569  -0.752  0.00  0.00      PROA  
ATOM   3731 HG11 VAL P 628     -15.286  -7.924  -0.571  0.00  0.00      PROA  
ATOM   3732 HG12 VAL P 628     -13.792  -8.381   0.160  0.00  0.00      PROA  
ATOM   3733 HG13 VAL P 628     -14.775  -9.610  -0.654  0.00  0.00      PROA  
ATOM   3734  CG2 VAL P 628     -13.704  -6.679  -2.345  0.00  0.00      PROA  
ATOM   3735 HG21 VAL P 628     -13.372  -6.430  -3.376  0.00  0.00      PROA  
ATOM   3736 HG22 VAL P 628     -13.102  -6.144  -1.580  0.00  0.00      PROA  
ATOM   3737 HG23 VAL P 628     -14.757  -6.346  -2.224  0.00  0.00      PROA  
ATOM   3738  C   VAL P 628     -12.044 -10.005  -1.241  0.00  0.00      PROA  
ATOM   3739  O   VAL P 628     -11.476 -10.127  -0.168  0.00  0.00      PROA  
ATOM   3740  N   PRO P 629     -12.491 -11.172  -1.865  0.00  0.00      PROA  
ATOM   3741  CD  PRO P 629     -13.568 -11.349  -2.919  0.00  0.00      PROA  
ATOM   3742  HD1 PRO P 629     -13.129 -10.741  -3.739  0.00  0.00      PROA  
ATOM   3743  HD2 PRO P 629     -14.515 -10.884  -2.570  0.00  0.00      PROA  
ATOM   3744  CA  PRO P 629     -12.156 -12.544  -1.469  0.00  0.00      PROA  
ATOM   3745  HA  PRO P 629     -12.728 -12.676  -0.563  0.00  0.00      PROA  
ATOM   3746  CB  PRO P 629     -12.609 -13.496  -2.535  0.00  0.00      PROA  
ATOM   3747  HB1 PRO P 629     -12.864 -14.439  -2.007  0.00  0.00      PROA  
ATOM   3748  HB2 PRO P 629     -11.833 -13.552  -3.329  0.00  0.00      PROA  
ATOM   3749  CG  PRO P 629     -13.776 -12.836  -3.217  0.00  0.00      PROA  
ATOM   3750  HG1 PRO P 629     -13.830 -13.084  -4.299  0.00  0.00      PROA  
ATOM   3751  HG2 PRO P 629     -14.759 -13.012  -2.730  0.00  0.00      PROA  
ATOM   3752  C   PRO P 629     -10.703 -12.854  -0.904  0.00  0.00      PROA  
ATOM   3753  O   PRO P 629     -10.567 -13.261   0.215  0.00  0.00      PROA  
ATOM   3754  N   ILE P 630      -9.689 -12.598  -1.697  0.00  0.00      PROA  
ATOM   3755  HN  ILE P 630      -9.991 -12.394  -2.626  0.00  0.00      PROA  
ATOM   3756  CA  ILE P 630      -8.250 -12.583  -1.447  0.00  0.00      PROA  
ATOM   3757  HA  ILE P 630      -8.076 -13.628  -1.234  0.00  0.00      PROA  
ATOM   3758  CB  ILE P 630      -7.438 -12.123  -2.752  0.00  0.00      PROA  
ATOM   3759  HB  ILE P 630      -8.003 -11.205  -3.021  0.00  0.00      PROA  
ATOM   3760  CG2 ILE P 630      -5.988 -11.742  -2.372  0.00  0.00      PROA  
ATOM   3761 HG21 ILE P 630      -5.414 -12.675  -2.184  0.00  0.00      PROA  
ATOM   3762 HG22 ILE P 630      -5.837 -10.966  -1.591  0.00  0.00      PROA  
ATOM   3763 HG23 ILE P 630      -5.603 -11.232  -3.280  0.00  0.00      PROA  
ATOM   3764  CG1 ILE P 630      -7.521 -13.180  -3.830  0.00  0.00      PROA  
ATOM   3765 HG11 ILE P 630      -8.523 -13.659  -3.816  0.00  0.00      PROA  
ATOM   3766 HG12 ILE P 630      -6.884 -14.065  -3.618  0.00  0.00      PROA  
ATOM   3767  CD  ILE P 630      -7.230 -12.629  -5.283  0.00  0.00      PROA  
ATOM   3768  HD1 ILE P 630      -7.895 -11.743  -5.365  0.00  0.00      PROA  
ATOM   3769  HD2 ILE P 630      -7.462 -13.415  -6.033  0.00  0.00      PROA  
ATOM   3770  HD3 ILE P 630      -6.139 -12.453  -5.399  0.00  0.00      PROA  
ATOM   3771  C   ILE P 630      -7.861 -11.724  -0.224  0.00  0.00      PROA  
ATOM   3772  O   ILE P 630      -7.107 -12.198   0.638  0.00  0.00      PROA  
ATOM   3773  N   SER P 631      -8.457 -10.513  -0.043  0.00  0.00      PROA  
ATOM   3774  HN  SER P 631      -9.039 -10.132  -0.758  0.00  0.00      PROA  
ATOM   3775  CA  SER P 631      -8.299  -9.657   1.096  0.00  0.00      PROA  
ATOM   3776  HA  SER P 631      -7.276  -9.325   1.191  0.00  0.00      PROA  
ATOM   3777  CB  SER P 631      -9.097  -8.381   1.017  0.00  0.00      PROA  
ATOM   3778  HB1 SER P 631      -8.986  -7.753   1.926  0.00  0.00      PROA  
ATOM   3779  HB2 SER P 631     -10.184  -8.503   0.822  0.00  0.00      PROA  
ATOM   3780  OG  SER P 631      -8.616  -7.727  -0.138  0.00  0.00      PROA  
ATOM   3781  HG1 SER P 631      -8.945  -8.170  -0.923  0.00  0.00      PROA  
ATOM   3782  C   SER P 631      -8.713 -10.245   2.389  0.00  0.00      PROA  
ATOM   3783  O   SER P 631      -7.933 -10.336   3.389  0.00  0.00      PROA  
ATOM   3784  N   ILE P 632      -9.915 -10.757   2.465  0.00  0.00      PROA  
ATOM   3785  HN  ILE P 632     -10.526 -10.641   1.686  0.00  0.00      PROA  
ATOM   3786  CA  ILE P 632     -10.482 -11.412   3.619  0.00  0.00      PROA  
ATOM   3787  HA  ILE P 632     -10.548 -10.830   4.526  0.00  0.00      PROA  
ATOM   3788  CB  ILE P 632     -11.898 -11.664   3.341  0.00  0.00      PROA  
ATOM   3789  HB  ILE P 632     -11.999 -12.385   2.501  0.00  0.00      PROA  
ATOM   3790  CG2 ILE P 632     -12.546 -12.543   4.468  0.00  0.00      PROA  
ATOM   3791 HG21 ILE P 632     -12.289 -13.606   4.276  0.00  0.00      PROA  
ATOM   3792 HG22 ILE P 632     -13.649 -12.471   4.350  0.00  0.00      PROA  
ATOM   3793 HG23 ILE P 632     -12.151 -12.231   5.458  0.00  0.00      PROA  
ATOM   3794  CG1 ILE P 632     -12.703 -10.403   3.075  0.00  0.00      PROA  
ATOM   3795 HG11 ILE P 632     -12.260  -9.962   2.156  0.00  0.00      PROA  
ATOM   3796 HG12 ILE P 632     -12.529  -9.686   3.905  0.00  0.00      PROA  
ATOM   3797  CD  ILE P 632     -14.261 -10.608   2.854  0.00  0.00      PROA  
ATOM   3798  HD1 ILE P 632     -14.450 -11.556   2.307  0.00  0.00      PROA  
ATOM   3799  HD2 ILE P 632     -14.723  -9.791   2.260  0.00  0.00      PROA  
ATOM   3800  HD3 ILE P 632     -14.862 -10.608   3.789  0.00  0.00      PROA  
ATOM   3801  C   ILE P 632      -9.711 -12.643   4.031  0.00  0.00      PROA  
ATOM   3802  O   ILE P 632      -9.466 -12.932   5.211  0.00  0.00      PROA  
ATOM   3803  N   LEU P 633      -9.219 -13.442   3.026  0.00  0.00      PROA  
ATOM   3804  HN  LEU P 633      -9.426 -13.299   2.061  0.00  0.00      PROA  
ATOM   3805  CA  LEU P 633      -8.408 -14.674   3.230  0.00  0.00      PROA  
ATOM   3806  HA  LEU P 633      -9.051 -15.323   3.806  0.00  0.00      PROA  
ATOM   3807  CB  LEU P 633      -8.240 -15.410   1.829  0.00  0.00      PROA  
ATOM   3808  HB1 LEU P 633      -7.623 -14.775   1.158  0.00  0.00      PROA  
ATOM   3809  HB2 LEU P 633      -9.293 -15.666   1.587  0.00  0.00      PROA  
ATOM   3810  CG  LEU P 633      -7.506 -16.772   1.880  0.00  0.00      PROA  
ATOM   3811  HG  LEU P 633      -6.547 -16.485   2.361  0.00  0.00      PROA  
ATOM   3812  CD1 LEU P 633      -8.221 -17.919   2.632  0.00  0.00      PROA  
ATOM   3813 HD11 LEU P 633      -7.515 -18.778   2.634  0.00  0.00      PROA  
ATOM   3814 HD12 LEU P 633      -9.180 -18.198   2.146  0.00  0.00      PROA  
ATOM   3815 HD13 LEU P 633      -8.435 -17.606   3.676  0.00  0.00      PROA  
ATOM   3816  CD2 LEU P 633      -7.100 -17.298   0.506  0.00  0.00      PROA  
ATOM   3817 HD21 LEU P 633      -6.695 -16.475  -0.122  0.00  0.00      PROA  
ATOM   3818 HD22 LEU P 633      -7.909 -17.788  -0.077  0.00  0.00      PROA  
ATOM   3819 HD23 LEU P 633      -6.392 -18.126   0.720  0.00  0.00      PROA  
ATOM   3820  C   LEU P 633      -7.089 -14.499   4.023  0.00  0.00      PROA  
ATOM   3821  O   LEU P 633      -6.679 -15.344   4.833  0.00  0.00      PROA  
ATOM   3822  N   ILE P 634      -6.369 -13.396   3.809  0.00  0.00      PROA  
ATOM   3823  HN  ILE P 634      -6.615 -12.762   3.080  0.00  0.00      PROA  
ATOM   3824  CA  ILE P 634      -5.062 -13.236   4.473  0.00  0.00      PROA  
ATOM   3825  HA  ILE P 634      -4.575 -14.200   4.428  0.00  0.00      PROA  
ATOM   3826  CB  ILE P 634      -4.232 -12.084   3.964  0.00  0.00      PROA  
ATOM   3827  HB  ILE P 634      -4.766 -11.157   4.264  0.00  0.00      PROA  
ATOM   3828  CG2 ILE P 634      -2.886 -11.989   4.722  0.00  0.00      PROA  
ATOM   3829 HG21 ILE P 634      -2.988 -12.128   5.820  0.00  0.00      PROA  
ATOM   3830 HG22 ILE P 634      -2.330 -11.042   4.550  0.00  0.00      PROA  
ATOM   3831 HG23 ILE P 634      -2.276 -12.847   4.368  0.00  0.00      PROA  
ATOM   3832  CG1 ILE P 634      -4.040 -12.123   2.439  0.00  0.00      PROA  
ATOM   3833 HG11 ILE P 634      -3.602 -11.182   2.042  0.00  0.00      PROA  
ATOM   3834 HG12 ILE P 634      -5.013 -12.128   1.903  0.00  0.00      PROA  
ATOM   3835  CD  ILE P 634      -3.316 -13.426   1.864  0.00  0.00      PROA  
ATOM   3836  HD1 ILE P 634      -3.645 -14.380   2.328  0.00  0.00      PROA  
ATOM   3837  HD2 ILE P 634      -2.231 -13.212   1.976  0.00  0.00      PROA  
ATOM   3838  HD3 ILE P 634      -3.688 -13.545   0.824  0.00  0.00      PROA  
ATOM   3839  C   ILE P 634      -5.324 -13.023   5.948  0.00  0.00      PROA  
ATOM   3840  O   ILE P 634      -4.697 -13.613   6.791  0.00  0.00      PROA  
ATOM   3841  N   MET P 635      -6.357 -12.231   6.282  0.00  0.00      PROA  
ATOM   3842  HN  MET P 635      -6.831 -11.699   5.585  0.00  0.00      PROA  
ATOM   3843  CA  MET P 635      -6.629 -11.895   7.643  0.00  0.00      PROA  
ATOM   3844  HA  MET P 635      -5.698 -11.667   8.139  0.00  0.00      PROA  
ATOM   3845  CB  MET P 635      -7.450 -10.598   7.711  0.00  0.00      PROA  
ATOM   3846  HB1 MET P 635      -7.373 -10.286   8.774  0.00  0.00      PROA  
ATOM   3847  HB2 MET P 635      -8.512 -10.738   7.418  0.00  0.00      PROA  
ATOM   3848  CG  MET P 635      -6.676  -9.405   7.018  0.00  0.00      PROA  
ATOM   3849  HG1 MET P 635      -7.345  -8.547   7.246  0.00  0.00      PROA  
ATOM   3850  HG2 MET P 635      -6.849  -9.400   5.921  0.00  0.00      PROA  
ATOM   3851  SD  MET P 635      -4.946  -9.044   7.404  0.00  0.00      PROA  
ATOM   3852  CE  MET P 635      -4.996  -7.373   6.676  0.00  0.00      PROA  
ATOM   3853  HE1 MET P 635      -5.768  -6.657   7.030  0.00  0.00      PROA  
ATOM   3854  HE2 MET P 635      -5.195  -7.467   5.587  0.00  0.00      PROA  
ATOM   3855  HE3 MET P 635      -4.013  -6.870   6.791  0.00  0.00      PROA  
ATOM   3856  C   MET P 635      -7.389 -12.965   8.399  0.00  0.00      PROA  
ATOM   3857  O   MET P 635      -7.326 -13.074   9.604  0.00  0.00      PROA  
ATOM   3858  N   VAL P 636      -8.225 -13.777   7.714  0.00  0.00      PROA  
ATOM   3859  HN  VAL P 636      -8.429 -13.497   6.779  0.00  0.00      PROA  
ATOM   3860  CA  VAL P 636      -8.763 -15.036   8.280  0.00  0.00      PROA  
ATOM   3861  HA  VAL P 636      -9.258 -14.753   9.197  0.00  0.00      PROA  
ATOM   3862  CB  VAL P 636      -9.823 -15.728   7.389  0.00  0.00      PROA  
ATOM   3863  HB  VAL P 636      -9.482 -15.568   6.344  0.00  0.00      PROA  
ATOM   3864  CG1 VAL P 636     -10.096 -17.203   7.807  0.00  0.00      PROA  
ATOM   3865 HG11 VAL P 636      -9.210 -17.872   7.817  0.00  0.00      PROA  
ATOM   3866 HG12 VAL P 636     -10.912 -17.725   7.262  0.00  0.00      PROA  
ATOM   3867 HG13 VAL P 636     -10.527 -17.147   8.830  0.00  0.00      PROA  
ATOM   3868  CG2 VAL P 636     -11.231 -15.070   7.425  0.00  0.00      PROA  
ATOM   3869 HG21 VAL P 636     -11.697 -15.156   8.430  0.00  0.00      PROA  
ATOM   3870 HG22 VAL P 636     -11.752 -15.540   6.564  0.00  0.00      PROA  
ATOM   3871 HG23 VAL P 636     -11.075 -13.989   7.220  0.00  0.00      PROA  
ATOM   3872  C   VAL P 636      -7.599 -15.937   8.694  0.00  0.00      PROA  
ATOM   3873  O   VAL P 636      -7.592 -16.665   9.685  0.00  0.00      PROA  
ATOM   3874  N   MET P 637      -6.536 -15.912   7.864  0.00  0.00      PROA  
ATOM   3875  HN  MET P 637      -6.580 -15.299   7.079  0.00  0.00      PROA  
ATOM   3876  CA  MET P 637      -5.361 -16.658   8.162  0.00  0.00      PROA  
ATOM   3877  HA  MET P 637      -5.636 -17.649   8.491  0.00  0.00      PROA  
ATOM   3878  CB  MET P 637      -4.354 -16.957   7.010  0.00  0.00      PROA  
ATOM   3879  HB1 MET P 637      -3.274 -16.966   7.270  0.00  0.00      PROA  
ATOM   3880  HB2 MET P 637      -4.433 -16.069   6.347  0.00  0.00      PROA  
ATOM   3881  CG  MET P 637      -4.798 -18.222   6.228  0.00  0.00      PROA  
ATOM   3882  HG1 MET P 637      -4.300 -18.203   5.235  0.00  0.00      PROA  
ATOM   3883  HG2 MET P 637      -5.864 -18.284   5.921  0.00  0.00      PROA  
ATOM   3884  SD  MET P 637      -4.280 -19.785   7.114  0.00  0.00      PROA  
ATOM   3885  CE  MET P 637      -4.419 -20.881   5.682  0.00  0.00      PROA  
ATOM   3886  HE1 MET P 637      -5.406 -20.971   5.179  0.00  0.00      PROA  
ATOM   3887  HE2 MET P 637      -4.113 -21.918   5.939  0.00  0.00      PROA  
ATOM   3888  HE3 MET P 637      -3.712 -20.492   4.918  0.00  0.00      PROA  
ATOM   3889  C   MET P 637      -4.452 -16.087   9.317  0.00  0.00      PROA  
ATOM   3890  O   MET P 637      -3.867 -16.803  10.071  0.00  0.00      PROA  
ATOM   3891  N   VAL P 638      -4.405 -14.737   9.521  0.00  0.00      PROA  
ATOM   3892  HN  VAL P 638      -4.872 -14.164   8.851  0.00  0.00      PROA  
ATOM   3893  CA  VAL P 638      -3.944 -14.079  10.711  0.00  0.00      PROA  
ATOM   3894  HA  VAL P 638      -2.910 -14.355  10.851  0.00  0.00      PROA  
ATOM   3895  CB  VAL P 638      -3.990 -12.552  10.540  0.00  0.00      PROA  
ATOM   3896  HB  VAL P 638      -5.045 -12.220  10.433  0.00  0.00      PROA  
ATOM   3897  CG1 VAL P 638      -3.464 -11.866  11.869  0.00  0.00      PROA  
ATOM   3898 HG11 VAL P 638      -2.476 -12.250  12.201  0.00  0.00      PROA  
ATOM   3899 HG12 VAL P 638      -4.246 -11.899  12.657  0.00  0.00      PROA  
ATOM   3900 HG13 VAL P 638      -3.500 -10.773  11.673  0.00  0.00      PROA  
ATOM   3901  CG2 VAL P 638      -3.082 -12.232   9.391  0.00  0.00      PROA  
ATOM   3902 HG21 VAL P 638      -3.440 -12.602   8.407  0.00  0.00      PROA  
ATOM   3903 HG22 VAL P 638      -2.087 -12.724   9.341  0.00  0.00      PROA  
ATOM   3904 HG23 VAL P 638      -2.853 -11.145   9.410  0.00  0.00      PROA  
ATOM   3905  C   VAL P 638      -4.687 -14.562  11.992  0.00  0.00      PROA  
ATOM   3906  O   VAL P 638      -4.114 -14.766  13.062  0.00  0.00      PROA  
ATOM   3907  N   ASP P 639      -5.969 -14.715  11.920  0.00  0.00      PROA  
ATOM   3908  HN  ASP P 639      -6.380 -14.647  11.014  0.00  0.00      PROA  
ATOM   3909  CA  ASP P 639      -6.779 -15.181  13.077  0.00  0.00      PROA  
ATOM   3910  HA  ASP P 639      -6.589 -14.543  13.928  0.00  0.00      PROA  
ATOM   3911  CB  ASP P 639      -8.299 -15.054  12.710  0.00  0.00      PROA  
ATOM   3912  HB1 ASP P 639      -8.754 -15.661  11.899  0.00  0.00      PROA  
ATOM   3913  HB2 ASP P 639      -8.381 -13.986  12.415  0.00  0.00      PROA  
ATOM   3914  CG  ASP P 639      -9.321 -15.291  13.874  0.00  0.00      PROA  
ATOM   3915  OD1 ASP P 639     -10.395 -15.936  13.626  0.00  0.00      PROA  
ATOM   3916  OD2 ASP P 639      -9.056 -14.816  15.014  0.00  0.00      PROA  
ATOM   3917  C   ASP P 639      -6.448 -16.569  13.586  0.00  0.00      PROA  
ATOM   3918  O   ASP P 639      -6.330 -16.780  14.793  0.00  0.00      PROA  
ATOM   3919  N   ALA P 640      -6.193 -17.579  12.775  0.00  0.00      PROA  
ATOM   3920  HN  ALA P 640      -6.404 -17.472  11.806  0.00  0.00      PROA  
ATOM   3921  CA  ALA P 640      -5.650 -18.921  13.048  0.00  0.00      PROA  
ATOM   3922  HA  ALA P 640      -6.271 -19.299  13.847  0.00  0.00      PROA  
ATOM   3923  CB  ALA P 640      -5.760 -19.876  11.774  0.00  0.00      PROA  
ATOM   3924  HB1 ALA P 640      -5.225 -20.833  11.958  0.00  0.00      PROA  
ATOM   3925  HB2 ALA P 640      -5.353 -19.432  10.840  0.00  0.00      PROA  
ATOM   3926  HB3 ALA P 640      -6.815 -20.150  11.555  0.00  0.00      PROA  
ATOM   3927  C   ALA P 640      -4.234 -18.887  13.569  0.00  0.00      PROA  
ATOM   3928  O   ALA P 640      -3.993 -19.525  14.584  0.00  0.00      PROA  
ATOM   3929  N   LEU P 641      -3.344 -18.069  12.900  0.00  0.00      PROA  
ATOM   3930  HN  LEU P 641      -3.608 -17.403  12.206  0.00  0.00      PROA  
ATOM   3931  CA  LEU P 641      -1.938 -18.240  13.110  0.00  0.00      PROA  
ATOM   3932  HA  LEU P 641      -1.835 -19.226  13.538  0.00  0.00      PROA  
ATOM   3933  CB  LEU P 641      -1.268 -18.178  11.770  0.00  0.00      PROA  
ATOM   3934  HB1 LEU P 641      -0.177 -18.381  11.832  0.00  0.00      PROA  
ATOM   3935  HB2 LEU P 641      -1.401 -17.189  11.282  0.00  0.00      PROA  
ATOM   3936  CG  LEU P 641      -1.689 -19.195  10.712  0.00  0.00      PROA  
ATOM   3937  HG  LEU P 641      -2.795 -19.120  10.636  0.00  0.00      PROA  
ATOM   3938  CD1 LEU P 641      -1.093 -19.016   9.311  0.00  0.00      PROA  
ATOM   3939 HD11 LEU P 641       0.016 -19.000   9.363  0.00  0.00      PROA  
ATOM   3940 HD12 LEU P 641      -1.415 -18.084   8.799  0.00  0.00      PROA  
ATOM   3941 HD13 LEU P 641      -1.464 -19.825   8.646  0.00  0.00      PROA  
ATOM   3942  CD2 LEU P 641      -1.510 -20.621  11.223  0.00  0.00      PROA  
ATOM   3943 HD21 LEU P 641      -1.724 -21.428  10.491  0.00  0.00      PROA  
ATOM   3944 HD22 LEU P 641      -2.249 -20.834  12.025  0.00  0.00      PROA  
ATOM   3945 HD23 LEU P 641      -0.488 -20.808  11.615  0.00  0.00      PROA  
ATOM   3946  C   LEU P 641      -1.242 -17.373  14.131  0.00  0.00      PROA  
ATOM   3947  O   LEU P 641      -0.085 -17.601  14.527  0.00  0.00      PROA  
ATOM   3948  N   ILE P 642      -1.944 -16.335  14.670  0.00  0.00      PROA  
ATOM   3949  HN  ILE P 642      -2.779 -16.039  14.213  0.00  0.00      PROA  
ATOM   3950  CA  ILE P 642      -1.448 -15.376  15.625  0.00  0.00      PROA  
ATOM   3951  HA  ILE P 642      -0.477 -15.129  15.222  0.00  0.00      PROA  
ATOM   3952  CB  ILE P 642      -2.400 -14.147  15.582  0.00  0.00      PROA  
ATOM   3953  HB  ILE P 642      -2.514 -13.863  14.514  0.00  0.00      PROA  
ATOM   3954  CG2 ILE P 642      -3.756 -14.403  16.165  0.00  0.00      PROA  
ATOM   3955 HG21 ILE P 642      -4.186 -15.249  15.587  0.00  0.00      PROA  
ATOM   3956 HG22 ILE P 642      -4.395 -13.494  16.154  0.00  0.00      PROA  
ATOM   3957 HG23 ILE P 642      -3.650 -14.764  17.210  0.00  0.00      PROA  
ATOM   3958  CG1 ILE P 642      -1.715 -12.979  16.351  0.00  0.00      PROA  
ATOM   3959 HG11 ILE P 642      -0.642 -12.978  16.063  0.00  0.00      PROA  
ATOM   3960 HG12 ILE P 642      -1.783 -13.301  17.413  0.00  0.00      PROA  
ATOM   3961  CD  ILE P 642      -2.324 -11.634  16.186  0.00  0.00      PROA  
ATOM   3962  HD1 ILE P 642      -3.416 -11.696  16.382  0.00  0.00      PROA  
ATOM   3963  HD2 ILE P 642      -2.097 -11.297  15.151  0.00  0.00      PROA  
ATOM   3964  HD3 ILE P 642      -1.848 -10.835  16.793  0.00  0.00      PROA  
ATOM   3965  C   ILE P 642      -1.240 -15.856  17.015  0.00  0.00      PROA  
ATOM   3966  O   ILE P 642      -1.979 -16.629  17.629  0.00  0.00      PROA  
ATOM   3967  N   GLN P 643      -0.105 -15.359  17.587  0.00  0.00      PROA  
ATOM   3968  HN  GLN P 643       0.581 -14.870  17.054  0.00  0.00      PROA  
ATOM   3969  CA  GLN P 643       0.478 -15.790  18.881  0.00  0.00      PROA  
ATOM   3970  HA  GLN P 643      -0.097 -16.680  19.085  0.00  0.00      PROA  
ATOM   3971  CB  GLN P 643       1.961 -16.161  18.755  0.00  0.00      PROA  
ATOM   3972  HB1 GLN P 643       2.315 -16.695  19.662  0.00  0.00      PROA  
ATOM   3973  HB2 GLN P 643       2.463 -15.185  18.584  0.00  0.00      PROA  
ATOM   3974  CG  GLN P 643       2.206 -17.219  17.647  0.00  0.00      PROA  
ATOM   3975  HG1 GLN P 643       3.272 -17.524  17.577  0.00  0.00      PROA  
ATOM   3976  HG2 GLN P 643       1.959 -16.815  16.642  0.00  0.00      PROA  
ATOM   3977  CD  GLN P 643       1.351 -18.468  17.947  0.00  0.00      PROA  
ATOM   3978  OE1 GLN P 643       1.612 -19.132  18.936  0.00  0.00      PROA  
ATOM   3979  NE2 GLN P 643       0.305 -18.804  17.160  0.00  0.00      PROA  
ATOM   3980 HE21 GLN P 643      -0.219 -19.581  17.509  0.00  0.00      PROA  
ATOM   3981 HE22 GLN P 643       0.126 -18.230  16.361  0.00  0.00      PROA  
ATOM   3982  C   GLN P 643       0.306 -14.787  20.056  0.00  0.00      PROA  
ATOM   3983  O   GLN P 643       1.088 -14.912  21.049  0.00  0.00      PROA  
ATOM   3984  N   ASP P 644      -0.756 -13.931  19.940  0.00  0.00      PROA  
ATOM   3985  HN  ASP P 644      -1.299 -13.751  19.123  0.00  0.00      PROA  
ATOM   3986  CA  ASP P 644      -1.295 -13.182  21.068  0.00  0.00      PROA  
ATOM   3987  HA  ASP P 644      -1.267 -13.853  21.914  0.00  0.00      PROA  
ATOM   3988  CB  ASP P 644      -0.393 -11.949  21.308  0.00  0.00      PROA  
ATOM   3989  HB1 ASP P 644      -0.637 -11.324  20.422  0.00  0.00      PROA  
ATOM   3990  HB2 ASP P 644       0.689 -12.188  21.226  0.00  0.00      PROA  
ATOM   3991  CG  ASP P 644      -0.734 -11.177  22.503  0.00  0.00      PROA  
ATOM   3992  OD1 ASP P 644      -0.301  -9.981  22.616  0.00  0.00      PROA  
ATOM   3993  OD2 ASP P 644      -1.506 -11.714  23.363  0.00  0.00      PROA  
ATOM   3994  C   ASP P 644      -2.738 -12.987  20.638  0.00  0.00      PROA  
ATOM   3995  O   ASP P 644      -3.100 -13.405  19.535  0.00  0.00      PROA  
ATOM   3996  N   THR P 645      -3.562 -12.439  21.572  0.00  0.00      PROA  
ATOM   3997  HN  THR P 645      -3.120 -12.117  22.406  0.00  0.00      PROA  
ATOM   3998  CA  THR P 645      -5.010 -12.226  21.263  0.00  0.00      PROA  
ATOM   3999  HA  THR P 645      -5.282 -12.867  20.437  0.00  0.00      PROA  
ATOM   4000  CB  THR P 645      -6.023 -12.638  22.370  0.00  0.00      PROA  
ATOM   4001  HB  THR P 645      -7.068 -12.353  22.121  0.00  0.00      PROA  
ATOM   4002  OG1 THR P 645      -5.797 -12.185  23.647  0.00  0.00      PROA  
ATOM   4003  HG1 THR P 645      -5.652 -11.252  23.472  0.00  0.00      PROA  
ATOM   4004  CG2 THR P 645      -6.011 -14.176  22.464  0.00  0.00      PROA  
ATOM   4005 HG21 THR P 645      -5.985 -14.696  21.482  0.00  0.00      PROA  
ATOM   4006 HG22 THR P 645      -6.959 -14.551  22.904  0.00  0.00      PROA  
ATOM   4007 HG23 THR P 645      -5.106 -14.425  23.059  0.00  0.00      PROA  
ATOM   4008  C   THR P 645      -5.322 -10.758  21.024  0.00  0.00      PROA  
ATOM   4009  O   THR P 645      -4.788  -9.861  21.709  0.00  0.00      PROA  
ATOM   4010  N   TYR P 646      -6.132 -10.450  20.063  0.00  0.00      PROA  
ATOM   4011  HN  TYR P 646      -6.494 -11.093  19.393  0.00  0.00      PROA  
ATOM   4012  CA  TYR P 646      -6.505  -9.138  19.621  0.00  0.00      PROA  
ATOM   4013  HA  TYR P 646      -6.035  -8.416  20.271  0.00  0.00      PROA  
ATOM   4014  CB  TYR P 646      -5.879  -8.802  18.192  0.00  0.00      PROA  
ATOM   4015  HB1 TYR P 646      -4.768  -8.825  18.173  0.00  0.00      PROA  
ATOM   4016  HB2 TYR P 646      -6.115  -7.734  17.999  0.00  0.00      PROA  
ATOM   4017  CG  TYR P 646      -6.441  -9.602  17.048  0.00  0.00      PROA  
ATOM   4018  CD1 TYR P 646      -7.524  -9.148  16.253  0.00  0.00      PROA  
ATOM   4019  HD1 TYR P 646      -7.862  -8.134  16.409  0.00  0.00      PROA  
ATOM   4020  CE1 TYR P 646      -8.225 -10.046  15.432  0.00  0.00      PROA  
ATOM   4021  HE1 TYR P 646      -9.083  -9.607  14.945  0.00  0.00      PROA  
ATOM   4022  CZ  TYR P 646      -7.859 -11.394  15.350  0.00  0.00      PROA  
ATOM   4023  OH  TYR P 646      -8.697 -12.203  14.582  0.00  0.00      PROA  
ATOM   4024  HH  TYR P 646      -8.595 -13.106  14.890  0.00  0.00      PROA  
ATOM   4025  CD2 TYR P 646      -5.950 -10.941  16.871  0.00  0.00      PROA  
ATOM   4026  HD2 TYR P 646      -5.043 -11.202  17.398  0.00  0.00      PROA  
ATOM   4027  CE2 TYR P 646      -6.708 -11.836  16.023  0.00  0.00      PROA  
ATOM   4028  HE2 TYR P 646      -6.395 -12.870  15.991  0.00  0.00      PROA  
ATOM   4029  C   TYR P 646      -7.993  -8.817  19.589  0.00  0.00      PROA  
ATOM   4030  O   TYR P 646      -8.392  -7.686  19.454  0.00  0.00      PROA  
ATOM   4031  N   THR P 647      -8.918  -9.796  19.864  0.00  0.00      PROA  
ATOM   4032  HN  THR P 647      -8.719 -10.770  19.946  0.00  0.00      PROA  
ATOM   4033  CA  THR P 647     -10.352  -9.574  19.921  0.00  0.00      PROA  
ATOM   4034  HA  THR P 647     -10.657  -8.761  20.563  0.00  0.00      PROA  
ATOM   4035  CB  THR P 647     -11.160  -9.474  18.561  0.00  0.00      PROA  
ATOM   4036  HB  THR P 647     -10.668  -8.662  17.984  0.00  0.00      PROA  
ATOM   4037  OG1 THR P 647     -12.440  -8.970  18.731  0.00  0.00      PROA  
ATOM   4038  HG1 THR P 647     -12.343  -8.071  18.407  0.00  0.00      PROA  
ATOM   4039  CG2 THR P 647     -11.304 -10.738  17.692  0.00  0.00      PROA  
ATOM   4040 HG21 THR P 647     -10.238 -10.972  17.486  0.00  0.00      PROA  
ATOM   4041 HG22 THR P 647     -11.649 -10.641  16.640  0.00  0.00      PROA  
ATOM   4042 HG23 THR P 647     -11.756 -11.613  18.206  0.00  0.00      PROA  
ATOM   4043  C   THR P 647     -10.991 -10.748  20.717  0.00  0.00      PROA  
ATOM   4044  O   THR P 647     -10.398 -11.848  20.856  0.00  0.00      PROA  
ATOM   4045  N   GLN P 648     -12.170 -10.653  21.260  0.00  0.00      PROA  
ATOM   4046  HN  GLN P 648     -12.649  -9.781  21.195  0.00  0.00      PROA  
ATOM   4047  CA  GLN P 648     -12.951 -11.659  21.969  0.00  0.00      PROA  
ATOM   4048  HA  GLN P 648     -12.309 -12.124  22.702  0.00  0.00      PROA  
ATOM   4049  CB  GLN P 648     -14.090 -10.958  22.789  0.00  0.00      PROA  
ATOM   4050  HB1 GLN P 648     -14.903 -11.608  23.180  0.00  0.00      PROA  
ATOM   4051  HB2 GLN P 648     -14.580 -10.138  22.222  0.00  0.00      PROA  
ATOM   4052  CG  GLN P 648     -13.496 -10.325  24.112  0.00  0.00      PROA  
ATOM   4053  HG1 GLN P 648     -14.336  -9.905  24.705  0.00  0.00      PROA  
ATOM   4054  HG2 GLN P 648     -12.822  -9.469  23.893  0.00  0.00      PROA  
ATOM   4055  CD  GLN P 648     -12.827 -11.417  24.931  0.00  0.00      PROA  
ATOM   4056  OE1 GLN P 648     -13.142 -12.593  24.931  0.00  0.00      PROA  
ATOM   4057  NE2 GLN P 648     -12.000 -10.991  25.857  0.00  0.00      PROA  
ATOM   4058 HE21 GLN P 648     -11.972 -10.010  26.049  0.00  0.00      PROA  
ATOM   4059 HE22 GLN P 648     -11.633 -11.665  26.499  0.00  0.00      PROA  
ATOM   4060  C   GLN P 648     -13.472 -12.796  21.078  0.00  0.00      PROA  
ATOM   4061  O   GLN P 648     -14.125 -12.621  20.013  0.00  0.00      PROA  
ATOM   4062  N   LYS P 649     -13.232 -14.022  21.575  0.00  0.00      PROA  
ATOM   4063  HN  LYS P 649     -12.610 -14.259  22.318  0.00  0.00      PROA  
ATOM   4064  CA  LYS P 649     -13.763 -15.256  20.976  0.00  0.00      PROA  
ATOM   4065  HA  LYS P 649     -13.564 -15.138  19.921  0.00  0.00      PROA  
ATOM   4066  CB  LYS P 649     -12.882 -16.525  21.258  0.00  0.00      PROA  
ATOM   4067  HB1 LYS P 649     -11.913 -16.385  20.734  0.00  0.00      PROA  
ATOM   4068  HB2 LYS P 649     -13.504 -17.366  20.884  0.00  0.00      PROA  
ATOM   4069  CG  LYS P 649     -12.548 -16.785  22.705  0.00  0.00      PROA  
ATOM   4070  HG1 LYS P 649     -11.840 -16.050  23.144  0.00  0.00      PROA  
ATOM   4071  HG2 LYS P 649     -12.023 -17.754  22.840  0.00  0.00      PROA  
ATOM   4072  CD  LYS P 649     -13.840 -16.897  23.535  0.00  0.00      PROA  
ATOM   4073  HD1 LYS P 649     -14.602 -17.384  22.890  0.00  0.00      PROA  
ATOM   4074  HD2 LYS P 649     -14.248 -15.882  23.730  0.00  0.00      PROA  
ATOM   4075  CE  LYS P 649     -13.736 -17.808  24.736  0.00  0.00      PROA  
ATOM   4076  HE1 LYS P 649     -13.623 -18.863  24.409  0.00  0.00      PROA  
ATOM   4077  HE2 LYS P 649     -14.730 -17.600  25.189  0.00  0.00      PROA  
ATOM   4078  NZ  LYS P 649     -12.670 -17.395  25.622  0.00  0.00      PROA  
ATOM   4079  HZ1 LYS P 649     -12.825 -17.905  26.515  0.00  0.00      PROA  
ATOM   4080  HZ2 LYS P 649     -12.787 -16.371  25.764  0.00  0.00      PROA  
ATOM   4081  HZ3 LYS P 649     -11.782 -17.568  25.110  0.00  0.00      PROA  
ATOM   4082  C   LYS P 649     -15.290 -15.558  21.037  0.00  0.00      PROA  
ATOM   4083  O   LYS P 649     -15.954 -15.235  21.954  0.00  0.00      PROA  
ATOM   4084  N   LEU P 650     -15.825 -16.161  19.998  0.00  0.00      PROA  
ATOM   4085  HN  LEU P 650     -15.185 -16.428  19.281  0.00  0.00      PROA  
ATOM   4086  CA  LEU P 650     -17.197 -16.636  20.011  0.00  0.00      PROA  
ATOM   4087  HA  LEU P 650     -17.804 -15.753  20.148  0.00  0.00      PROA  
ATOM   4088  CB  LEU P 650     -17.703 -17.238  18.670  0.00  0.00      PROA  
ATOM   4089  HB1 LEU P 650     -17.153 -18.201  18.604  0.00  0.00      PROA  
ATOM   4090  HB2 LEU P 650     -17.505 -16.429  17.935  0.00  0.00      PROA  
ATOM   4091  CG  LEU P 650     -19.146 -17.747  18.533  0.00  0.00      PROA  
ATOM   4092  HG  LEU P 650     -19.445 -18.448  19.341  0.00  0.00      PROA  
ATOM   4093  CD1 LEU P 650     -20.198 -16.607  18.719  0.00  0.00      PROA  
ATOM   4094 HD11 LEU P 650     -20.036 -15.751  18.030  0.00  0.00      PROA  
ATOM   4095 HD12 LEU P 650     -20.104 -16.169  19.735  0.00  0.00      PROA  
ATOM   4096 HD13 LEU P 650     -21.193 -17.035  18.471  0.00  0.00      PROA  
ATOM   4097  CD2 LEU P 650     -19.341 -18.405  17.157  0.00  0.00      PROA  
ATOM   4098 HD21 LEU P 650     -18.518 -19.123  16.955  0.00  0.00      PROA  
ATOM   4099 HD22 LEU P 650     -19.319 -17.642  16.349  0.00  0.00      PROA  
ATOM   4100 HD23 LEU P 650     -20.240 -19.052  17.074  0.00  0.00      PROA  
ATOM   4101  C   LEU P 650     -17.600 -17.623  21.184  0.00  0.00      PROA  
ATOM   4102  O   LEU P 650     -16.905 -18.598  21.489  0.00  0.00      PROA  
ATOM   4103  N   SER P 651     -18.727 -17.241  21.818  0.00  0.00      PROA  
ATOM   4104  HN  SER P 651     -19.084 -16.354  21.537  0.00  0.00      PROA  
ATOM   4105  CA  SER P 651     -19.319 -17.994  22.837  0.00  0.00      PROA  
ATOM   4106  HA  SER P 651     -18.636 -18.796  23.078  0.00  0.00      PROA  
ATOM   4107  CB  SER P 651     -19.434 -17.110  24.110  0.00  0.00      PROA  
ATOM   4108  HB1 SER P 651     -20.249 -16.418  23.810  0.00  0.00      PROA  
ATOM   4109  HB2 SER P 651     -18.516 -16.506  24.277  0.00  0.00      PROA  
ATOM   4110  OG  SER P 651     -19.678 -17.798  25.301  0.00  0.00      PROA  
ATOM   4111  HG1 SER P 651     -20.607 -17.681  25.513  0.00  0.00      PROA  
ATOM   4112  C   SER P 651     -20.692 -18.572  22.545  0.00  0.00      PROA  
ATOM   4113  O   SER P 651     -21.677 -17.866  22.283  0.00  0.00      PROA  
ATOM   4114  N   VAL P 652     -20.846 -19.891  22.753  0.00  0.00      PROA  
ATOM   4115  HN  VAL P 652     -20.033 -20.336  23.121  0.00  0.00      PROA  
ATOM   4116  CA  VAL P 652     -22.104 -20.506  22.671  0.00  0.00      PROA  
ATOM   4117  HA  VAL P 652     -22.746 -19.826  22.131  0.00  0.00      PROA  
ATOM   4118  CB  VAL P 652     -21.935 -21.658  21.691  0.00  0.00      PROA  
ATOM   4119  HB  VAL P 652     -21.131 -22.301  22.109  0.00  0.00      PROA  
ATOM   4120  CG1 VAL P 652     -23.241 -22.443  21.417  0.00  0.00      PROA  
ATOM   4121 HG11 VAL P 652     -23.738 -22.804  22.343  0.00  0.00      PROA  
ATOM   4122 HG12 VAL P 652     -23.142 -23.250  20.660  0.00  0.00      PROA  
ATOM   4123 HG13 VAL P 652     -23.996 -21.751  20.985  0.00  0.00      PROA  
ATOM   4124  CG2 VAL P 652     -21.416 -21.111  20.309  0.00  0.00      PROA  
ATOM   4125 HG21 VAL P 652     -21.345 -21.982  19.623  0.00  0.00      PROA  
ATOM   4126 HG22 VAL P 652     -20.403 -20.654  20.339  0.00  0.00      PROA  
ATOM   4127 HG23 VAL P 652     -22.119 -20.378  19.859  0.00  0.00      PROA  
ATOM   4128  C   VAL P 652     -22.644 -21.076  24.025  0.00  0.00      PROA  
ATOM   4129  O   VAL P 652     -21.850 -21.594  24.832  0.00  0.00      PROA  
ATOM   4130  N   PRO P 653     -23.921 -20.936  24.242  0.00  0.00      PROA  
ATOM   4131  CD  PRO P 653     -24.803 -19.989  23.491  0.00  0.00      PROA  
ATOM   4132  HD1 PRO P 653     -25.104 -20.314  22.472  0.00  0.00      PROA  
ATOM   4133  HD2 PRO P 653     -24.304 -18.999  23.552  0.00  0.00      PROA  
ATOM   4134  CA  PRO P 653     -24.639 -21.462  25.408  0.00  0.00      PROA  
ATOM   4135  HA  PRO P 653     -24.442 -20.678  26.124  0.00  0.00      PROA  
ATOM   4136  CB  PRO P 653     -26.147 -21.363  24.892  0.00  0.00      PROA  
ATOM   4137  HB1 PRO P 653     -26.865 -21.484  25.732  0.00  0.00      PROA  
ATOM   4138  HB2 PRO P 653     -26.281 -22.161  24.131  0.00  0.00      PROA  
ATOM   4139  CG  PRO P 653     -26.129 -19.966  24.198  0.00  0.00      PROA  
ATOM   4140  HG1 PRO P 653     -26.972 -19.842  23.484  0.00  0.00      PROA  
ATOM   4141  HG2 PRO P 653     -26.237 -19.103  24.889  0.00  0.00      PROA  
ATOM   4142  C   PRO P 653     -24.182 -22.822  25.967  0.00  0.00      PROA  
ATOM   4143  O   PRO P 653     -24.011 -23.735  25.176  0.00  0.00      PROA  
ATOM   4144  N   GLU P 654     -24.032 -22.967  27.240  0.00  0.00      PROA  
ATOM   4145  HN  GLU P 654     -24.104 -22.127  27.771  0.00  0.00      PROA  
ATOM   4146  CA  GLU P 654     -23.460 -24.169  27.887  0.00  0.00      PROA  
ATOM   4147  HA  GLU P 654     -22.816 -24.635  27.155  0.00  0.00      PROA  
ATOM   4148  CB  GLU P 654     -22.458 -23.763  28.972  0.00  0.00      PROA  
ATOM   4149  HB1 GLU P 654     -22.158 -24.646  29.576  0.00  0.00      PROA  
ATOM   4150  HB2 GLU P 654     -22.910 -23.059  29.704  0.00  0.00      PROA  
ATOM   4151  CG  GLU P 654     -21.209 -23.033  28.319  0.00  0.00      PROA  
ATOM   4152  HG1 GLU P 654     -21.593 -22.221  27.666  0.00  0.00      PROA  
ATOM   4153  HG2 GLU P 654     -20.605 -23.675  27.642  0.00  0.00      PROA  
ATOM   4154  CD  GLU P 654     -20.246 -22.503  29.318  0.00  0.00      PROA  
ATOM   4155  OE1 GLU P 654     -19.994 -21.266  29.387  0.00  0.00      PROA  
ATOM   4156  OE2 GLU P 654     -19.700 -23.342  30.045  0.00  0.00      PROA  
ATOM   4157  C   GLU P 654     -24.533 -25.103  28.385  0.00  0.00      PROA  
ATOM   4158  O   GLU P 654     -25.558 -24.686  28.866  0.00  0.00      PROA  
ATOM   4159  N   GLY P 655     -24.364 -26.472  28.203  0.00  0.00      PROA  
ATOM   4160  HN  GLY P 655     -23.426 -26.681  27.936  0.00  0.00      PROA  
ATOM   4161  CA  GLY P 655     -25.372 -27.434  28.411  0.00  0.00      PROA  
ATOM   4162  HA1 GLY P 655     -25.936 -27.132  29.282  0.00  0.00      PROA  
ATOM   4163  HA2 GLY P 655     -24.960 -28.425  28.529  0.00  0.00      PROA  
ATOM   4164  C   GLY P 655     -26.409 -27.712  27.358  0.00  0.00      PROA  
ATOM   4165  O   GLY P 655     -26.227 -28.596  26.525  0.00  0.00      PROA  
ATOM   4166  N   LEU P 656     -27.618 -27.019  27.374  0.00  0.00      PROA  
ATOM   4167  HN  LEU P 656     -27.745 -26.376  28.125  0.00  0.00      PROA  
ATOM   4168  CA  LEU P 656     -28.741 -27.145  26.412  0.00  0.00      PROA  
ATOM   4169  HA  LEU P 656     -29.118 -28.143  26.245  0.00  0.00      PROA  
ATOM   4170  CB  LEU P 656     -29.941 -26.341  26.919  0.00  0.00      PROA  
ATOM   4171  HB1 LEU P 656     -30.386 -25.779  26.070  0.00  0.00      PROA  
ATOM   4172  HB2 LEU P 656     -29.463 -25.628  27.624  0.00  0.00      PROA  
ATOM   4173  CG  LEU P 656     -31.018 -27.188  27.543  0.00  0.00      PROA  
ATOM   4174  HG  LEU P 656     -30.552 -28.138  27.881  0.00  0.00      PROA  
ATOM   4175  CD1 LEU P 656     -31.638 -26.477  28.789  0.00  0.00      PROA  
ATOM   4176 HD11 LEU P 656     -32.241 -27.263  29.293  0.00  0.00      PROA  
ATOM   4177 HD12 LEU P 656     -32.143 -25.537  28.482  0.00  0.00      PROA  
ATOM   4178 HD13 LEU P 656     -30.791 -26.231  29.466  0.00  0.00      PROA  
ATOM   4179  CD2 LEU P 656     -31.946 -27.437  26.355  0.00  0.00      PROA  
ATOM   4180 HD21 LEU P 656     -31.292 -27.831  25.548  0.00  0.00      PROA  
ATOM   4181 HD22 LEU P 656     -32.506 -26.496  26.167  0.00  0.00      PROA  
ATOM   4182 HD23 LEU P 656     -32.736 -28.197  26.535  0.00  0.00      PROA  
ATOM   4183  C   LEU P 656     -28.294 -26.751  24.992  0.00  0.00      PROA  
ATOM   4184  O   LEU P 656     -28.668 -27.436  24.067  0.00  0.00      PROA  
ATOM   4185  N   SER P 657     -27.448 -25.718  24.833  0.00  0.00      PROA  
ATOM   4186  HN  SER P 657     -27.154 -25.290  25.684  0.00  0.00      PROA  
ATOM   4187  CA  SER P 657     -26.902 -25.251  23.539  0.00  0.00      PROA  
ATOM   4188  HA  SER P 657     -26.465 -24.277  23.703  0.00  0.00      PROA  
ATOM   4189  CB  SER P 657     -25.734 -26.161  23.107  0.00  0.00      PROA  
ATOM   4190  HB1 SER P 657     -26.085 -27.166  22.789  0.00  0.00      PROA  
ATOM   4191  HB2 SER P 657     -25.148 -26.206  24.050  0.00  0.00      PROA  
ATOM   4192  OG  SER P 657     -24.862 -25.655  22.100  0.00  0.00      PROA  
ATOM   4193  HG1 SER P 657     -24.005 -25.473  22.494  0.00  0.00      PROA  
ATOM   4194  C   SER P 657     -27.873 -24.941  22.380  0.00  0.00      PROA  
ATOM   4195  O   SER P 657     -29.089 -24.634  22.586  0.00  0.00      PROA  
ATOM   4196  N   VAL P 658     -27.326 -24.898  21.173  0.00  0.00      PROA  
ATOM   4197  HN  VAL P 658     -26.396 -25.244  21.077  0.00  0.00      PROA  
ATOM   4198  CA  VAL P 658     -27.847 -24.320  19.923  0.00  0.00      PROA  
ATOM   4199  HA  VAL P 658     -28.846 -23.938  20.072  0.00  0.00      PROA  
ATOM   4200  CB  VAL P 658     -26.973 -23.150  19.534  0.00  0.00      PROA  
ATOM   4201  HB  VAL P 658     -25.907 -23.460  19.485  0.00  0.00      PROA  
ATOM   4202  CG1 VAL P 658     -27.528 -22.602  18.200  0.00  0.00      PROA  
ATOM   4203 HG11 VAL P 658     -27.149 -21.576  18.010  0.00  0.00      PROA  
ATOM   4204 HG12 VAL P 658     -28.639 -22.592  18.199  0.00  0.00      PROA  
ATOM   4205 HG13 VAL P 658     -27.312 -23.322  17.382  0.00  0.00      PROA  
ATOM   4206  CG2 VAL P 658     -26.935 -22.048  20.554  0.00  0.00      PROA  
ATOM   4207 HG21 VAL P 658     -26.208 -21.291  20.189  0.00  0.00      PROA  
ATOM   4208 HG22 VAL P 658     -26.538 -22.520  21.477  0.00  0.00      PROA  
ATOM   4209 HG23 VAL P 658     -27.940 -21.613  20.744  0.00  0.00      PROA  
ATOM   4210  C   VAL P 658     -27.735 -25.436  18.906  0.00  0.00      PROA  
ATOM   4211  O   VAL P 658     -26.769 -26.021  18.586  0.00  0.00      PROA  
ATOM   4212  N   SER P 659     -28.929 -25.772  18.318  0.00  0.00      PROA  
ATOM   4213  HN  SER P 659     -29.752 -25.327  18.663  0.00  0.00      PROA  
ATOM   4214  CA  SER P 659     -29.133 -26.965  17.439  0.00  0.00      PROA  
ATOM   4215  HA  SER P 659     -28.179 -27.402  17.185  0.00  0.00      PROA  
ATOM   4216  CB  SER P 659     -29.780 -28.164  18.244  0.00  0.00      PROA  
ATOM   4217  HB1 SER P 659     -29.167 -28.286  19.163  0.00  0.00      PROA  
ATOM   4218  HB2 SER P 659     -29.709 -29.109  17.663  0.00  0.00      PROA  
ATOM   4219  OG  SER P 659     -31.179 -28.011  18.669  0.00  0.00      PROA  
ATOM   4220  HG1 SER P 659     -31.677 -28.293  17.898  0.00  0.00      PROA  
ATOM   4221  C   SER P 659     -29.968 -26.629  16.317  0.00  0.00      PROA  
ATOM   4222  O   SER P 659     -30.459 -27.554  15.691  0.00  0.00      PROA  
ATOM   4223  N   ASN P 660     -30.107 -25.359  15.867  0.00  0.00      PROA  
ATOM   4224  HN  ASN P 660     -29.572 -24.681  16.366  0.00  0.00      PROA  
ATOM   4225  CA  ASN P 660     -30.985 -24.925  14.785  0.00  0.00      PROA  
ATOM   4226  HA  ASN P 660     -31.898 -25.501  14.797  0.00  0.00      PROA  
ATOM   4227  CB  ASN P 660     -31.351 -23.351  14.932  0.00  0.00      PROA  
ATOM   4228  HB1 ASN P 660     -32.189 -23.107  14.244  0.00  0.00      PROA  
ATOM   4229  HB2 ASN P 660     -30.528 -22.609  14.846  0.00  0.00      PROA  
ATOM   4230  CG  ASN P 660     -32.059 -23.266  16.216  0.00  0.00      PROA  
ATOM   4231  OD1 ASN P 660     -32.039 -22.253  16.910  0.00  0.00      PROA  
ATOM   4232  ND2 ASN P 660     -32.773 -24.319  16.742  0.00  0.00      PROA  
ATOM   4233 HD21 ASN P 660     -33.276 -24.100  17.577  0.00  0.00      PROA  
ATOM   4234 HD22 ASN P 660     -32.869 -25.211  16.300  0.00  0.00      PROA  
ATOM   4235  C   ASN P 660     -30.355 -25.068  13.319  0.00  0.00      PROA  
ATOM   4236  O   ASN P 660     -29.134 -25.085  13.141  0.00  0.00      PROA  
ATOM   4237  N   PRO P 661     -31.225 -25.215  12.320  0.00  0.00      PROA  
ATOM   4238  CD  PRO P 661     -32.598 -25.819  12.372  0.00  0.00      PROA  
ATOM   4239  HD1 PRO P 661     -33.356 -25.071  12.057  0.00  0.00      PROA  
ATOM   4240  HD2 PRO P 661     -32.809 -26.413  13.287  0.00  0.00      PROA  
ATOM   4241  CA  PRO P 661     -30.670 -25.350  10.917  0.00  0.00      PROA  
ATOM   4242  HA  PRO P 661     -29.738 -25.877  10.778  0.00  0.00      PROA  
ATOM   4243  CB  PRO P 661     -31.788 -26.115  10.107  0.00  0.00      PROA  
ATOM   4244  HB1 PRO P 661     -31.265 -26.893   9.511  0.00  0.00      PROA  
ATOM   4245  HB2 PRO P 661     -32.488 -25.521   9.481  0.00  0.00      PROA  
ATOM   4246  CG  PRO P 661     -32.509 -26.783  11.214  0.00  0.00      PROA  
ATOM   4247  HG1 PRO P 661     -33.554 -27.018  10.918  0.00  0.00      PROA  
ATOM   4248  HG2 PRO P 661     -31.987 -27.727  11.482  0.00  0.00      PROA  
ATOM   4249  C   PRO P 661     -30.380 -23.940  10.345  0.00  0.00      PROA  
ATOM   4250  O   PRO P 661     -29.255 -23.651   9.896  0.00  0.00      PROA  
ATOM   4251  N   THR P 662     -31.377 -23.037  10.512  0.00  0.00      PROA  
ATOM   4252  HN  THR P 662     -32.223 -23.255  10.993  0.00  0.00      PROA  
ATOM   4253  CA  THR P 662     -31.362 -21.630  10.101  0.00  0.00      PROA  
ATOM   4254  HA  THR P 662     -30.340 -21.280  10.101  0.00  0.00      PROA  
ATOM   4255  CB  THR P 662     -32.102 -21.305   8.853  0.00  0.00      PROA  
ATOM   4256  HB  THR P 662     -31.878 -20.242   8.623  0.00  0.00      PROA  
ATOM   4257  OG1 THR P 662     -33.513 -21.499   8.945  0.00  0.00      PROA  
ATOM   4258  HG1 THR P 662     -33.858 -21.139   8.124  0.00  0.00      PROA  
ATOM   4259  CG2 THR P 662     -31.583 -22.194   7.702  0.00  0.00      PROA  
ATOM   4260 HG21 THR P 662     -32.064 -21.927   6.737  0.00  0.00      PROA  
ATOM   4261 HG22 THR P 662     -31.738 -23.270   7.934  0.00  0.00      PROA  
ATOM   4262 HG23 THR P 662     -30.494 -22.019   7.574  0.00  0.00      PROA  
ATOM   4263  C   THR P 662     -31.937 -20.959  11.401  0.00  0.00      PROA  
ATOM   4264  O   THR P 662     -32.325 -21.623  12.371  0.00  0.00      PROA  
ATOM   4265  N   GLU P 663     -31.847 -19.650  11.403  0.00  0.00      PROA  
ATOM   4266  HN  GLU P 663     -31.329 -19.097  10.755  0.00  0.00      PROA  
ATOM   4267  CA  GLU P 663     -32.225 -18.836  12.565  0.00  0.00      PROA  
ATOM   4268  HA  GLU P 663     -31.480 -18.962  13.337  0.00  0.00      PROA  
ATOM   4269  CB  GLU P 663     -32.140 -17.294  12.195  0.00  0.00      PROA  
ATOM   4270  HB1 GLU P 663     -32.363 -16.752  13.139  0.00  0.00      PROA  
ATOM   4271  HB2 GLU P 663     -32.892 -16.929  11.463  0.00  0.00      PROA  
ATOM   4272  CG  GLU P 663     -30.727 -16.844  11.835  0.00  0.00      PROA  
ATOM   4273  HG1 GLU P 663     -29.975 -17.535  12.271  0.00  0.00      PROA  
ATOM   4274  HG2 GLU P 663     -30.582 -15.774  12.099  0.00  0.00      PROA  
ATOM   4275  CD  GLU P 663     -30.478 -16.901  10.334  0.00  0.00      PROA  
ATOM   4276  OE1 GLU P 663     -30.409 -17.978   9.645  0.00  0.00      PROA  
ATOM   4277  OE2 GLU P 663     -30.242 -15.789   9.758  0.00  0.00      PROA  
ATOM   4278  C   GLU P 663     -33.679 -18.958  13.129  0.00  0.00      PROA  
ATOM   4279  O   GLU P 663     -34.584 -19.172  12.315  0.00  0.00      PROA  
ATOM   4280  N   ARG P 664     -33.949 -18.854  14.444  0.00  0.00      PROA  
ATOM   4281  HN  ARG P 664     -33.216 -18.862  15.119  0.00  0.00      PROA  
ATOM   4282  CA  ARG P 664     -35.230 -18.946  15.068  0.00  0.00      PROA  
ATOM   4283  HA  ARG P 664     -36.073 -18.752  14.421  0.00  0.00      PROA  
ATOM   4284  CB  ARG P 664     -35.268 -20.372  15.646  0.00  0.00      PROA  
ATOM   4285  HB1 ARG P 664     -36.183 -20.487  16.266  0.00  0.00      PROA  
ATOM   4286  HB2 ARG P 664     -34.426 -20.542  16.351  0.00  0.00      PROA  
ATOM   4287  CG  ARG P 664     -35.203 -21.601  14.742  0.00  0.00      PROA  
ATOM   4288  HG1 ARG P 664     -34.982 -22.446  15.429  0.00  0.00      PROA  
ATOM   4289  HG2 ARG P 664     -34.277 -21.483  14.138  0.00  0.00      PROA  
ATOM   4290  CD  ARG P 664     -36.351 -21.885  13.843  0.00  0.00      PROA  
ATOM   4291  HD1 ARG P 664     -36.447 -20.976  13.211  0.00  0.00      PROA  
ATOM   4292  HD2 ARG P 664     -37.342 -22.088  14.302  0.00  0.00      PROA  
ATOM   4293  NE  ARG P 664     -35.970 -23.051  12.977  0.00  0.00      PROA  
ATOM   4294  HE  ARG P 664     -36.175 -23.943  13.379  0.00  0.00      PROA  
ATOM   4295  CZ  ARG P 664     -35.330 -22.958  11.810  0.00  0.00      PROA  
ATOM   4296  NH1 ARG P 664     -35.042 -21.767  11.327  0.00  0.00      PROA  
ATOM   4297 HH11 ARG P 664     -35.029 -21.023  11.996  0.00  0.00      PROA  
ATOM   4298 HH12 ARG P 664     -34.641 -21.774  10.411  0.00  0.00      PROA  
ATOM   4299  NH2 ARG P 664     -35.313 -24.039  11.096  0.00  0.00      PROA  
ATOM   4300 HH21 ARG P 664     -35.886 -24.799  11.402  0.00  0.00      PROA  
ATOM   4301 HH22 ARG P 664     -35.156 -23.836  10.129  0.00  0.00      PROA  
ATOM   4302  C   ARG P 664     -35.228 -17.933  16.248  0.00  0.00      PROA  
ATOM   4303  O   ARG P 664     -34.302 -17.775  17.012  0.00  0.00      PROA  
ATOM   4304  N   ASP P 665     -36.408 -17.279  16.451  0.00  0.00      PROA  
ATOM   4305  HN  ASP P 665     -37.093 -17.198  15.731  0.00  0.00      PROA  
ATOM   4306  CA  ASP P 665     -36.822 -16.602  17.645  0.00  0.00      PROA  
ATOM   4307  HA  ASP P 665     -35.944 -16.550  18.272  0.00  0.00      PROA  
ATOM   4308  CB  ASP P 665     -37.222 -15.187  17.215  0.00  0.00      PROA  
ATOM   4309  HB1 ASP P 665     -38.102 -15.291  16.545  0.00  0.00      PROA  
ATOM   4310  HB2 ASP P 665     -36.374 -14.820  16.598  0.00  0.00      PROA  
ATOM   4311  CG  ASP P 665     -37.523 -14.166  18.316  0.00  0.00      PROA  
ATOM   4312  OD1 ASP P 665     -37.160 -14.436  19.487  0.00  0.00      PROA  
ATOM   4313  OD2 ASP P 665     -38.114 -13.104  18.028  0.00  0.00      PROA  
ATOM   4314  C   ASP P 665     -37.840 -17.452  18.359  0.00  0.00      PROA  
ATOM   4315  O   ASP P 665     -38.221 -17.184  19.504  0.00  0.00      PROA  
ATOM   4316  N   TRP P 666     -38.312 -18.605  17.771  0.00  0.00      PROA  
ATOM   4317  HN  TRP P 666     -37.813 -19.084  17.053  0.00  0.00      PROA  
ATOM   4318  CA  TRP P 666     -39.566 -19.237  18.180  0.00  0.00      PROA  
ATOM   4319  HA  TRP P 666     -39.892 -18.891  19.149  0.00  0.00      PROA  
ATOM   4320  CB  TRP P 666     -40.628 -19.101  17.072  0.00  0.00      PROA  
ATOM   4321  HB1 TRP P 666     -40.676 -17.993  17.024  0.00  0.00      PROA  
ATOM   4322  HB2 TRP P 666     -41.652 -19.473  17.293  0.00  0.00      PROA  
ATOM   4323  CG  TRP P 666     -40.169 -19.697  15.694  0.00  0.00      PROA  
ATOM   4324  CD1 TRP P 666     -40.416 -20.910  15.198  0.00  0.00      PROA  
ATOM   4325  HD1 TRP P 666     -41.114 -21.556  15.709  0.00  0.00      PROA  
ATOM   4326  NE1 TRP P 666     -39.882 -21.048  13.919  0.00  0.00      PROA  
ATOM   4327  HE1 TRP P 666     -39.797 -21.844  13.362  0.00  0.00      PROA  
ATOM   4328  CE2 TRP P 666     -39.292 -19.857  13.637  0.00  0.00      PROA  
ATOM   4329  CD2 TRP P 666     -39.470 -18.954  14.762  0.00  0.00      PROA  
ATOM   4330  CE3 TRP P 666     -39.099 -17.601  14.549  0.00  0.00      PROA  
ATOM   4331  HE3 TRP P 666     -39.317 -16.836  15.280  0.00  0.00      PROA  
ATOM   4332  CZ3 TRP P 666     -38.385 -17.341  13.348  0.00  0.00      PROA  
ATOM   4333  HZ3 TRP P 666     -38.101 -16.316  13.158  0.00  0.00      PROA  
ATOM   4334  CZ2 TRP P 666     -38.709 -19.495  12.410  0.00  0.00      PROA  
ATOM   4335  HZ2 TRP P 666     -38.657 -20.221  11.612  0.00  0.00      PROA  
ATOM   4336  CH2 TRP P 666     -38.180 -18.263  12.314  0.00  0.00      PROA  
ATOM   4337  HH2 TRP P 666     -37.829 -17.962  11.338  0.00  0.00      PROA  
ATOM   4338  C   TRP P 666     -39.372 -20.789  18.309  0.00  0.00      PROA  
ATOM   4339  O   TRP P 666     -38.399 -21.358  17.826  0.00  0.00      PROA  
ATOM   4340  N   LEU P 667     -40.322 -21.473  19.026  0.00  0.00      PROA  
ATOM   4341  HN  LEU P 667     -41.041 -20.937  19.462  0.00  0.00      PROA  
ATOM   4342  CA  LEU P 667     -40.399 -22.874  19.316  0.00  0.00      PROA  
ATOM   4343  HA  LEU P 667     -39.675 -23.316  18.646  0.00  0.00      PROA  
ATOM   4344  CB  LEU P 667     -40.030 -23.120  20.818  0.00  0.00      PROA  
ATOM   4345  HB1 LEU P 667     -40.839 -23.177  21.577  0.00  0.00      PROA  
ATOM   4346  HB2 LEU P 667     -39.370 -22.281  21.124  0.00  0.00      PROA  
ATOM   4347  CG  LEU P 667     -38.916 -24.283  20.981  0.00  0.00      PROA  
ATOM   4348  HG  LEU P 667     -38.127 -23.961  20.268  0.00  0.00      PROA  
ATOM   4349  CD1 LEU P 667     -38.355 -24.227  22.392  0.00  0.00      PROA  
ATOM   4350 HD11 LEU P 667     -39.177 -24.084  23.125  0.00  0.00      PROA  
ATOM   4351 HD12 LEU P 667     -37.690 -23.373  22.644  0.00  0.00      PROA  
ATOM   4352 HD13 LEU P 667     -37.830 -25.159  22.696  0.00  0.00      PROA  
ATOM   4353  CD2 LEU P 667     -39.516 -25.613  20.630  0.00  0.00      PROA  
ATOM   4354 HD21 LEU P 667     -39.981 -25.613  19.621  0.00  0.00      PROA  
ATOM   4355 HD22 LEU P 667     -40.339 -25.881  21.327  0.00  0.00      PROA  
ATOM   4356 HD23 LEU P 667     -38.766 -26.422  20.762  0.00  0.00      PROA  
ATOM   4357  C   LEU P 667     -41.761 -23.390  18.952  0.00  0.00      PROA  
ATOM   4358  O   LEU P 667     -42.851 -23.037  19.502  0.00  0.00      PROA  
ATOM   4359  N   ILE P 668     -41.821 -24.362  18.008  0.00  0.00      PROA  
ATOM   4360  HN  ILE P 668     -40.934 -24.633  17.641  0.00  0.00      PROA  
ATOM   4361  CA  ILE P 668     -43.046 -25.017  17.511  0.00  0.00      PROA  
ATOM   4362  HA  ILE P 668     -42.700 -25.747  16.794  0.00  0.00      PROA  
ATOM   4363  CB  ILE P 668     -43.804 -25.765  18.600  0.00  0.00      PROA  
ATOM   4364  HB  ILE P 668     -44.256 -24.979  19.243  0.00  0.00      PROA  
ATOM   4365  CG2 ILE P 668     -45.009 -26.554  17.933  0.00  0.00      PROA  
ATOM   4366 HG21 ILE P 668     -44.790 -27.512  17.414  0.00  0.00      PROA  
ATOM   4367 HG22 ILE P 668     -45.580 -25.919  17.222  0.00  0.00      PROA  
ATOM   4368 HG23 ILE P 668     -45.710 -26.823  18.751  0.00  0.00      PROA  
ATOM   4369  CG1 ILE P 668     -42.937 -26.652  19.482  0.00  0.00      PROA  
ATOM   4370 HG11 ILE P 668     -43.596 -27.305  20.093  0.00  0.00      PROA  
ATOM   4371 HG12 ILE P 668     -42.348 -26.112  20.253  0.00  0.00      PROA  
ATOM   4372  CD  ILE P 668     -41.977 -27.499  18.678  0.00  0.00      PROA  
ATOM   4373  HD1 ILE P 668     -41.193 -27.987  19.296  0.00  0.00      PROA  
ATOM   4374  HD2 ILE P 668     -41.312 -26.939  17.985  0.00  0.00      PROA  
ATOM   4375  HD3 ILE P 668     -42.555 -28.217  18.059  0.00  0.00      PROA  
ATOM   4376  C   ILE P 668     -43.847 -23.989  16.808  0.00  0.00      PROA  
ATOM   4377  O   ILE P 668     -44.929 -23.541  17.186  0.00  0.00      PROA  
ATOM   4378  N   HSD P 669     -43.162 -23.435  15.702  0.00  0.00      PROA  
ATOM   4379  HN  HSD P 669     -42.314 -23.882  15.429  0.00  0.00      PROA  
ATOM   4380  CA  HSD P 669     -43.830 -22.659  14.686  0.00  0.00      PROA  
ATOM   4381  HA  HSD P 669     -43.338 -22.993  13.784  0.00  0.00      PROA  
ATOM   4382  CB  HSD P 669     -45.380 -22.893  14.371  0.00  0.00      PROA  
ATOM   4383  HB1 HSD P 669     -45.661 -22.322  13.461  0.00  0.00      PROA  
ATOM   4384  HB2 HSD P 669     -45.960 -22.598  15.271  0.00  0.00      PROA  
ATOM   4385  ND1 HSD P 669     -45.386 -24.962  12.808  0.00  0.00      PROA  
ATOM   4386  HD1 HSD P 669     -45.197 -24.517  11.933  0.00  0.00      PROA  
ATOM   4387  CG  HSD P 669     -45.620 -24.300  13.983  0.00  0.00      PROA  
ATOM   4388  CE1 HSD P 669     -45.840 -26.291  13.015  0.00  0.00      PROA  
ATOM   4389  HE1 HSD P 669     -45.751 -27.025  12.214  0.00  0.00      PROA  
ATOM   4390  NE2 HSD P 669     -46.498 -26.452  14.079  0.00  0.00      PROA  
ATOM   4391  CD2 HSD P 669     -46.384 -25.245  14.688  0.00  0.00      PROA  
ATOM   4392  HD2 HSD P 669     -46.971 -24.918  15.537  0.00  0.00      PROA  
ATOM   4393  C   HSD P 669     -43.778 -21.121  14.869  0.00  0.00      PROA  
ATOM   4394  O   HSD P 669     -43.844 -20.687  16.019  0.00  0.00      PROA  
ATOM   4395  N   PRO P 670     -43.665 -20.324  13.866  0.00  0.00      PROA  
ATOM   4396  CD  PRO P 670     -43.444 -20.760  12.446  0.00  0.00      PROA  
ATOM   4397  HD1 PRO P 670     -44.394 -21.210  12.086  0.00  0.00      PROA  
ATOM   4398  HD2 PRO P 670     -42.594 -21.475  12.442  0.00  0.00      PROA  
ATOM   4399  CA  PRO P 670     -43.526 -18.918  13.948  0.00  0.00      PROA  
ATOM   4400  HA  PRO P 670     -43.027 -18.624  14.860  0.00  0.00      PROA  
ATOM   4401  CB  PRO P 670     -42.548 -18.552  12.767  0.00  0.00      PROA  
ATOM   4402  HB1 PRO P 670     -41.491 -18.847  12.937  0.00  0.00      PROA  
ATOM   4403  HB2 PRO P 670     -42.650 -17.490  12.458  0.00  0.00      PROA  
ATOM   4404  CG  PRO P 670     -43.023 -19.490  11.658  0.00  0.00      PROA  
ATOM   4405  HG1 PRO P 670     -44.013 -19.112  11.324  0.00  0.00      PROA  
ATOM   4406  HG2 PRO P 670     -42.285 -19.795  10.885  0.00  0.00      PROA  
ATOM   4407  C   PRO P 670     -44.883 -18.181  13.902  0.00  0.00      PROA  
ATOM   4408  O   PRO P 670     -45.144 -17.159  13.267  0.00  0.00      PROA  
ATOM   4409  N   LEU P 671     -45.850 -18.704  14.573  0.00  0.00      PROA  
ATOM   4410  HN  LEU P 671     -45.574 -19.534  15.052  0.00  0.00      PROA  
ATOM   4411  CA  LEU P 671     -47.303 -18.398  14.572  0.00  0.00      PROA  
ATOM   4412  HA  LEU P 671     -47.316 -17.350  14.308  0.00  0.00      PROA  
ATOM   4413  CB  LEU P 671     -48.228 -19.175  13.574  0.00  0.00      PROA  
ATOM   4414  HB1 LEU P 671     -49.251 -18.810  13.810  0.00  0.00      PROA  
ATOM   4415  HB2 LEU P 671     -48.273 -20.257  13.819  0.00  0.00      PROA  
ATOM   4416  CG  LEU P 671     -47.806 -19.106  12.090  0.00  0.00      PROA  
ATOM   4417  HG  LEU P 671     -46.715 -19.267  11.950  0.00  0.00      PROA  
ATOM   4418  CD1 LEU P 671     -48.456 -20.267  11.308  0.00  0.00      PROA  
ATOM   4419 HD11 LEU P 671     -48.006 -21.217  11.668  0.00  0.00      PROA  
ATOM   4420 HD12 LEU P 671     -48.207 -20.176  10.229  0.00  0.00      PROA  
ATOM   4421 HD13 LEU P 671     -49.554 -20.330  11.463  0.00  0.00      PROA  
ATOM   4422  CD2 LEU P 671     -48.113 -17.746  11.308  0.00  0.00      PROA  
ATOM   4423 HD21 LEU P 671     -49.201 -17.667  11.097  0.00  0.00      PROA  
ATOM   4424 HD22 LEU P 671     -47.487 -17.691  10.392  0.00  0.00      PROA  
ATOM   4425 HD23 LEU P 671     -47.699 -16.895  11.892  0.00  0.00      PROA  
ATOM   4426  C   LEU P 671     -47.841 -18.490  16.019  0.00  0.00      PROA  
ATOM   4427  O   LEU P 671     -47.572 -19.481  16.700  0.00  0.00      PROA  
ATOM   4428  N   GLY P 672     -48.627 -17.505  16.338  0.00  0.00      PROA  
ATOM   4429  HN  GLY P 672     -48.765 -16.770  15.678  0.00  0.00      PROA  
ATOM   4430  CA  GLY P 672     -49.144 -17.291  17.687  0.00  0.00      PROA  
ATOM   4431  HA1 GLY P 672     -49.534 -18.165  18.187  0.00  0.00      PROA  
ATOM   4432  HA2 GLY P 672     -49.918 -16.580  17.439  0.00  0.00      PROA  
ATOM   4433  C   GLY P 672     -48.050 -16.689  18.574  0.00  0.00      PROA  
ATOM   4434  O   GLY P 672     -47.898 -17.111  19.755  0.00  0.00      PROA  
ATOM   4435  N   ILE P 673     -47.215 -15.813  18.031  0.00  0.00      PROA  
ATOM   4436  HN  ILE P 673     -47.352 -15.434  17.118  0.00  0.00      PROA  
ATOM   4437  CA  ILE P 673     -46.039 -15.382  18.748  0.00  0.00      PROA  
ATOM   4438  HA  ILE P 673     -45.767 -16.211  19.385  0.00  0.00      PROA  
ATOM   4439  CB  ILE P 673     -44.907 -15.033  17.797  0.00  0.00      PROA  
ATOM   4440  HB  ILE P 673     -45.188 -14.230  17.082  0.00  0.00      PROA  
ATOM   4441  CG2 ILE P 673     -43.651 -14.428  18.489  0.00  0.00      PROA  
ATOM   4442 HG21 ILE P 673     -43.400 -14.903  19.461  0.00  0.00      PROA  
ATOM   4443 HG22 ILE P 673     -43.878 -13.376  18.765  0.00  0.00      PROA  
ATOM   4444 HG23 ILE P 673     -42.813 -14.508  17.764  0.00  0.00      PROA  
ATOM   4445  CG1 ILE P 673     -44.567 -16.310  16.965  0.00  0.00      PROA  
ATOM   4446 HG11 ILE P 673     -43.728 -15.904  16.360  0.00  0.00      PROA  
ATOM   4447 HG12 ILE P 673     -45.305 -16.625  16.197  0.00  0.00      PROA  
ATOM   4448  CD  ILE P 673     -44.170 -17.571  17.720  0.00  0.00      PROA  
ATOM   4449  HD1 ILE P 673     -43.317 -17.291  18.375  0.00  0.00      PROA  
ATOM   4450  HD2 ILE P 673     -43.930 -18.321  16.937  0.00  0.00      PROA  
ATOM   4451  HD3 ILE P 673     -45.060 -17.893  18.301  0.00  0.00      PROA  
ATOM   4452  C   ILE P 673     -46.401 -14.071  19.482  0.00  0.00      PROA  
ATOM   4453  O   ILE P 673     -46.904 -13.130  18.940  0.00  0.00      PROA  
ATOM   4454  N   ARG P 674     -46.041 -14.133  20.764  0.00  0.00      PROA  
ATOM   4455  HN  ARG P 674     -45.712 -15.016  21.090  0.00  0.00      PROA  
ATOM   4456  CA  ARG P 674     -46.028 -13.102  21.823  0.00  0.00      PROA  
ATOM   4457  HA  ARG P 674     -45.877 -13.612  22.764  0.00  0.00      PROA  
ATOM   4458  CB  ARG P 674     -44.807 -12.150  21.725  0.00  0.00      PROA  
ATOM   4459  HB1 ARG P 674     -44.844 -11.317  22.460  0.00  0.00      PROA  
ATOM   4460  HB2 ARG P 674     -44.736 -11.728  20.700  0.00  0.00      PROA  
ATOM   4461  CG  ARG P 674     -43.486 -12.871  22.015  0.00  0.00      PROA  
ATOM   4462  HG1 ARG P 674     -43.516 -13.776  21.372  0.00  0.00      PROA  
ATOM   4463  HG2 ARG P 674     -43.436 -13.369  23.007  0.00  0.00      PROA  
ATOM   4464  CD  ARG P 674     -42.184 -12.196  21.689  0.00  0.00      PROA  
ATOM   4465  HD1 ARG P 674     -42.123 -11.382  22.443  0.00  0.00      PROA  
ATOM   4466  HD2 ARG P 674     -42.255 -11.756  20.672  0.00  0.00      PROA  
ATOM   4467  NE  ARG P 674     -41.110 -13.205  21.865  0.00  0.00      PROA  
ATOM   4468  HE  ARG P 674     -41.060 -13.693  22.737  0.00  0.00      PROA  
ATOM   4469  CZ  ARG P 674     -40.177 -13.591  20.927  0.00  0.00      PROA  
ATOM   4470  NH1 ARG P 674     -40.046 -12.915  19.854  0.00  0.00      PROA  
ATOM   4471 HH11 ARG P 674     -40.387 -11.975  19.897  0.00  0.00      PROA  
ATOM   4472 HH12 ARG P 674     -39.329 -13.180  19.209  0.00  0.00      PROA  
ATOM   4473  NH2 ARG P 674     -39.323 -14.578  21.233  0.00  0.00      PROA  
ATOM   4474 HH21 ARG P 674     -38.626 -14.807  20.552  0.00  0.00      PROA  
ATOM   4475 HH22 ARG P 674     -39.682 -15.242  21.888  0.00  0.00      PROA  
ATOM   4476  C   ARG P 674     -47.388 -12.350  21.905  0.00  0.00      PROA  
ATOM   4477  O   ARG P 674     -48.463 -12.837  21.534  0.00  0.00      PROA  
ATOM   4478  N   VAL P 675     -47.267 -11.182  22.518  0.00  0.00      PROA  
ATOM   4479  HN  VAL P 675     -46.413 -10.971  22.987  0.00  0.00      PROA  
ATOM   4480  CA  VAL P 675     -48.259 -10.044  22.633  0.00  0.00      PROA  
ATOM   4481  HA  VAL P 675     -48.855 -10.325  23.489  0.00  0.00      PROA  
ATOM   4482  CB  VAL P 675     -47.594  -8.770  23.104  0.00  0.00      PROA  
ATOM   4483  HB  VAL P 675     -46.689  -8.643  22.472  0.00  0.00      PROA  
ATOM   4484  CG1 VAL P 675     -48.451  -7.536  22.990  0.00  0.00      PROA  
ATOM   4485 HG11 VAL P 675     -48.772  -7.305  21.951  0.00  0.00      PROA  
ATOM   4486 HG12 VAL P 675     -47.893  -6.666  23.396  0.00  0.00      PROA  
ATOM   4487 HG13 VAL P 675     -49.330  -7.606  23.666  0.00  0.00      PROA  
ATOM   4488  CG2 VAL P 675     -47.085  -8.868  24.579  0.00  0.00      PROA  
ATOM   4489 HG21 VAL P 675     -47.962  -8.933  25.258  0.00  0.00      PROA  
ATOM   4490 HG22 VAL P 675     -46.488  -8.005  24.944  0.00  0.00      PROA  
ATOM   4491 HG23 VAL P 675     -46.518  -9.813  24.718  0.00  0.00      PROA  
ATOM   4492  C   VAL P 675     -49.133  -9.842  21.396  0.00  0.00      PROA  
ATOM   4493  O   VAL P 675     -48.635  -9.731  20.261  0.00  0.00      PROA  
ATOM   4494  N   GLU P 676     -50.457  -9.727  21.542  0.00  0.00      PROA  
ATOM   4495  HN  GLU P 676     -50.890  -9.870  22.428  0.00  0.00      PROA  
ATOM   4496  CA  GLU P 676     -51.369  -9.645  20.458  0.00  0.00      PROA  
ATOM   4497  HA  GLU P 676     -51.331 -10.510  19.812  0.00  0.00      PROA  
ATOM   4498  CB  GLU P 676     -52.841  -9.641  20.922  0.00  0.00      PROA  
ATOM   4499  HB1 GLU P 676     -53.460  -9.252  20.085  0.00  0.00      PROA  
ATOM   4500  HB2 GLU P 676     -53.101  -9.065  21.836  0.00  0.00      PROA  
ATOM   4501  CG  GLU P 676     -53.371 -11.127  21.169  0.00  0.00      PROA  
ATOM   4502  HG1 GLU P 676     -53.106 -11.545  22.164  0.00  0.00      PROA  
ATOM   4503  HG2 GLU P 676     -53.052 -11.903  20.440  0.00  0.00      PROA  
ATOM   4504  CD  GLU P 676     -54.833 -11.203  21.134  0.00  0.00      PROA  
ATOM   4505  OE1 GLU P 676     -55.565 -10.569  21.967  0.00  0.00      PROA  
ATOM   4506  OE2 GLU P 676     -55.399 -11.927  20.302  0.00  0.00      PROA  
ATOM   4507  C   GLU P 676     -51.155  -8.411  19.553  0.00  0.00      PROA  
ATOM   4508  O   GLU P 676     -50.910  -7.309  20.050  0.00  0.00      PROA  
ATOM   4509  N   PHE P 677     -51.273  -8.581  18.237  0.00  0.00      PROA  
ATOM   4510  HN  PHE P 677     -51.586  -9.455  17.874  0.00  0.00      PROA  
ATOM   4511  CA  PHE P 677     -50.969  -7.610  17.190  0.00  0.00      PROA  
ATOM   4512  HA  PHE P 677     -50.185  -6.933  17.498  0.00  0.00      PROA  
ATOM   4513  CB  PHE P 677     -50.350  -8.309  15.922  0.00  0.00      PROA  
ATOM   4514  HB1 PHE P 677     -51.131  -8.753  15.270  0.00  0.00      PROA  
ATOM   4515  HB2 PHE P 677     -49.671  -9.131  16.234  0.00  0.00      PROA  
ATOM   4516  CG  PHE P 677     -49.524  -7.425  14.998  0.00  0.00      PROA  
ATOM   4517  CD1 PHE P 677     -48.378  -6.697  15.495  0.00  0.00      PROA  
ATOM   4518  HD1 PHE P 677     -48.007  -6.806  16.503  0.00  0.00      PROA  
ATOM   4519  CE1 PHE P 677     -47.780  -5.811  14.644  0.00  0.00      PROA  
ATOM   4520  HE1 PHE P 677     -46.998  -5.140  14.968  0.00  0.00      PROA  
ATOM   4521  CZ  PHE P 677     -48.134  -5.701  13.298  0.00  0.00      PROA  
ATOM   4522  HZ  PHE P 677     -47.557  -5.132  12.586  0.00  0.00      PROA  
ATOM   4523  CD2 PHE P 677     -49.982  -7.224  13.654  0.00  0.00      PROA  
ATOM   4524  HD2 PHE P 677     -50.874  -7.704  13.278  0.00  0.00      PROA  
ATOM   4525  CE2 PHE P 677     -49.210  -6.496  12.780  0.00  0.00      PROA  
ATOM   4526  HE2 PHE P 677     -49.483  -6.321  11.750  0.00  0.00      PROA  
ATOM   4527  C   PHE P 677     -52.345  -6.982  16.758  0.00  0.00      PROA  
ATOM   4528  O   PHE P 677     -53.188  -7.657  16.256  0.00  0.00      PROA  
ATOM   4529  N   PRO P 678     -52.610  -5.678  17.114  0.00  0.00      PROA  
ATOM   4530  CD  PRO P 678     -51.647  -4.882  17.870  0.00  0.00      PROA  
ATOM   4531  HD1 PRO P 678     -50.880  -4.562  17.133  0.00  0.00      PROA  
ATOM   4532  HD2 PRO P 678     -51.224  -5.281  18.816  0.00  0.00      PROA  
ATOM   4533  CA  PRO P 678     -53.783  -4.895  16.721  0.00  0.00      PROA  
ATOM   4534  HA  PRO P 678     -54.612  -5.350  17.244  0.00  0.00      PROA  
ATOM   4535  CB  PRO P 678     -53.481  -3.545  17.195  0.00  0.00      PROA  
ATOM   4536  HB1 PRO P 678     -54.349  -2.897  17.442  0.00  0.00      PROA  
ATOM   4537  HB2 PRO P 678     -52.855  -2.963  16.486  0.00  0.00      PROA  
ATOM   4538  CG  PRO P 678     -52.423  -3.646  18.342  0.00  0.00      PROA  
ATOM   4539  HG1 PRO P 678     -51.663  -2.836  18.366  0.00  0.00      PROA  
ATOM   4540  HG2 PRO P 678     -52.877  -3.789  19.346  0.00  0.00      PROA  
ATOM   4541  C   PRO P 678     -54.126  -4.846  15.260  0.00  0.00      PROA  
ATOM   4542  O   PRO P 678     -53.318  -4.831  14.374  0.00  0.00      PROA  
ATOM   4543  N   ILE P 679     -55.392  -4.726  15.036  0.00  0.00      PROA  
ATOM   4544  HN  ILE P 679     -55.987  -4.632  15.830  0.00  0.00      PROA  
ATOM   4545  CA  ILE P 679     -55.928  -4.603  13.661  0.00  0.00      PROA  
ATOM   4546  HA  ILE P 679     -55.453  -5.294  12.979  0.00  0.00      PROA  
ATOM   4547  CB  ILE P 679     -57.350  -5.116  13.597  0.00  0.00      PROA  
ATOM   4548  HB  ILE P 679     -57.969  -4.486  14.271  0.00  0.00      PROA  
ATOM   4549  CG2 ILE P 679     -57.926  -5.153  12.170  0.00  0.00      PROA  
ATOM   4550 HG21 ILE P 679     -58.952  -5.578  12.128  0.00  0.00      PROA  
ATOM   4551 HG22 ILE P 679     -57.208  -5.699  11.522  0.00  0.00      PROA  
ATOM   4552 HG23 ILE P 679     -57.968  -4.146  11.704  0.00  0.00      PROA  
ATOM   4553  CG1 ILE P 679     -57.269  -6.554  14.146  0.00  0.00      PROA  
ATOM   4554 HG11 ILE P 679     -57.361  -6.714  15.242  0.00  0.00      PROA  
ATOM   4555 HG12 ILE P 679     -56.328  -7.046  13.818  0.00  0.00      PROA  
ATOM   4556  CD  ILE P 679     -58.456  -7.548  13.677  0.00  0.00      PROA  
ATOM   4557  HD1 ILE P 679     -58.459  -7.678  12.573  0.00  0.00      PROA  
ATOM   4558  HD2 ILE P 679     -59.474  -7.208  13.964  0.00  0.00      PROA  
ATOM   4559  HD3 ILE P 679     -58.264  -8.515  14.188  0.00  0.00      PROA  
ATOM   4560  C   ILE P 679     -55.741  -3.242  12.963  0.00  0.00      PROA  
ATOM   4561  O   ILE P 679     -55.528  -3.250  11.740  0.00  0.00      PROA  
ATOM   4562  N   TRP P 680     -55.574  -2.158  13.644  0.00  0.00      PROA  
ATOM   4563  HN  TRP P 680     -55.959  -2.183  14.564  0.00  0.00      PROA  
ATOM   4564  CA  TRP P 680     -55.034  -0.903  13.140  0.00  0.00      PROA  
ATOM   4565  HA  TRP P 680     -55.510  -0.775  12.179  0.00  0.00      PROA  
ATOM   4566  CB  TRP P 680     -55.428   0.237  14.114  0.00  0.00      PROA  
ATOM   4567  HB1 TRP P 680     -56.476   0.257  14.484  0.00  0.00      PROA  
ATOM   4568  HB2 TRP P 680     -55.247   1.207  13.602  0.00  0.00      PROA  
ATOM   4569  CG  TRP P 680     -54.616   0.270  15.322  0.00  0.00      PROA  
ATOM   4570  CD1 TRP P 680     -54.829  -0.190  16.595  0.00  0.00      PROA  
ATOM   4571  HD1 TRP P 680     -55.715  -0.672  16.981  0.00  0.00      PROA  
ATOM   4572  NE1 TRP P 680     -53.735   0.135  17.406  0.00  0.00      PROA  
ATOM   4573  HE1 TRP P 680     -53.571  -0.390  18.212  0.00  0.00      PROA  
ATOM   4574  CE2 TRP P 680     -52.772   0.718  16.657  0.00  0.00      PROA  
ATOM   4575  CD2 TRP P 680     -53.261   0.788  15.322  0.00  0.00      PROA  
ATOM   4576  CE3 TRP P 680     -52.546   1.371  14.333  0.00  0.00      PROA  
ATOM   4577  HE3 TRP P 680     -52.948   1.499  13.339  0.00  0.00      PROA  
ATOM   4578  CZ3 TRP P 680     -51.246   1.854  14.612  0.00  0.00      PROA  
ATOM   4579  HZ3 TRP P 680     -50.675   2.155  13.746  0.00  0.00      PROA  
ATOM   4580  CZ2 TRP P 680     -51.544   1.303  16.999  0.00  0.00      PROA  
ATOM   4581  HZ2 TRP P 680     -51.124   1.121  17.977  0.00  0.00      PROA  
ATOM   4582  CH2 TRP P 680     -50.764   1.797  15.876  0.00  0.00      PROA  
ATOM   4583  HH2 TRP P 680     -49.865   2.325  16.156  0.00  0.00      PROA  
ATOM   4584  C   TRP P 680     -53.584  -1.114  12.672  0.00  0.00      PROA  
ATOM   4585  O   TRP P 680     -53.201  -0.518  11.666  0.00  0.00      PROA  
ATOM   4586  N   MET P 681     -52.783  -1.883  13.369  0.00  0.00      PROA  
ATOM   4587  HN  MET P 681     -53.137  -2.274  14.215  0.00  0.00      PROA  
ATOM   4588  CA  MET P 681     -51.416  -2.116  12.962  0.00  0.00      PROA  
ATOM   4589  HA  MET P 681     -51.127  -1.117  12.670  0.00  0.00      PROA  
ATOM   4590  CB  MET P 681     -50.635  -2.780  14.142  0.00  0.00      PROA  
ATOM   4591  HB1 MET P 681     -49.652  -3.204  13.842  0.00  0.00      PROA  
ATOM   4592  HB2 MET P 681     -51.287  -3.519  14.656  0.00  0.00      PROA  
ATOM   4593  CG  MET P 681     -50.264  -1.882  15.294  0.00  0.00      PROA  
ATOM   4594  HG1 MET P 681     -51.141  -1.461  15.830  0.00  0.00      PROA  
ATOM   4595  HG2 MET P 681     -49.863  -0.932  14.880  0.00  0.00      PROA  
ATOM   4596  SD  MET P 681     -49.159  -2.595  16.627  0.00  0.00      PROA  
ATOM   4597  CE  MET P 681     -49.464  -1.373  17.937  0.00  0.00      PROA  
ATOM   4598  HE1 MET P 681     -49.352  -1.740  18.979  0.00  0.00      PROA  
ATOM   4599  HE2 MET P 681     -50.562  -1.201  17.922  0.00  0.00      PROA  
ATOM   4600  HE3 MET P 681     -48.968  -0.385  17.828  0.00  0.00      PROA  
ATOM   4601  C   MET P 681     -51.332  -3.126  11.787  0.00  0.00      PROA  
ATOM   4602  O   MET P 681     -50.309  -3.185  11.108  0.00  0.00      PROA  
ATOM   4603  N   MET P 682     -52.400  -3.944  11.571  0.00  0.00      PROA  
ATOM   4604  HN  MET P 682     -53.188  -3.922  12.181  0.00  0.00      PROA  
ATOM   4605  CA  MET P 682     -52.416  -4.859  10.482  0.00  0.00      PROA  
ATOM   4606  HA  MET P 682     -51.489  -5.375  10.280  0.00  0.00      PROA  
ATOM   4607  CB  MET P 682     -53.531  -5.938  10.765  0.00  0.00      PROA  
ATOM   4608  HB1 MET P 682     -53.770  -6.418   9.792  0.00  0.00      PROA  
ATOM   4609  HB2 MET P 682     -54.393  -5.406  11.222  0.00  0.00      PROA  
ATOM   4610  CG  MET P 682     -53.173  -7.016  11.717  0.00  0.00      PROA  
ATOM   4611  HG1 MET P 682     -52.901  -6.591  12.707  0.00  0.00      PROA  
ATOM   4612  HG2 MET P 682     -52.311  -7.576  11.295  0.00  0.00      PROA  
ATOM   4613  SD  MET P 682     -54.568  -8.258  11.827  0.00  0.00      PROA  
ATOM   4614  CE  MET P 682     -53.980  -8.936  13.450  0.00  0.00      PROA  
ATOM   4615  HE1 MET P 682     -53.850  -8.051  14.109  0.00  0.00      PROA  
ATOM   4616  HE2 MET P 682     -52.989  -9.411  13.289  0.00  0.00      PROA  
ATOM   4617  HE3 MET P 682     -54.649  -9.737  13.832  0.00  0.00      PROA  
ATOM   4618  C   MET P 682     -52.658  -4.130   9.186  0.00  0.00      PROA  
ATOM   4619  O   MET P 682     -52.140  -4.525   8.122  0.00  0.00      PROA  
ATOM   4620  N   PHE P 683     -53.500  -3.037   9.245  0.00  0.00      PROA  
ATOM   4621  HN  PHE P 683     -54.186  -2.992   9.967  0.00  0.00      PROA  
ATOM   4622  CA  PHE P 683     -53.579  -2.146   8.112  0.00  0.00      PROA  
ATOM   4623  HA  PHE P 683     -53.514  -2.726   7.203  0.00  0.00      PROA  
ATOM   4624  CB  PHE P 683     -54.980  -1.454   8.163  0.00  0.00      PROA  
ATOM   4625  HB1 PHE P 683     -55.078  -0.835   7.245  0.00  0.00      PROA  
ATOM   4626  HB2 PHE P 683     -55.017  -0.795   9.057  0.00  0.00      PROA  
ATOM   4627  CG  PHE P 683     -56.193  -2.415   8.024  0.00  0.00      PROA  
ATOM   4628  CD1 PHE P 683     -57.129  -2.448   9.058  0.00  0.00      PROA  
ATOM   4629  HD1 PHE P 683     -57.027  -1.856   9.956  0.00  0.00      PROA  
ATOM   4630  CE1 PHE P 683     -58.236  -3.230   9.018  0.00  0.00      PROA  
ATOM   4631  HE1 PHE P 683     -58.867  -3.252   9.895  0.00  0.00      PROA  
ATOM   4632  CZ  PHE P 683     -58.448  -4.035   7.908  0.00  0.00      PROA  
ATOM   4633  HZ  PHE P 683     -59.319  -4.672   7.884  0.00  0.00      PROA  
ATOM   4634  CD2 PHE P 683     -56.394  -3.095   6.852  0.00  0.00      PROA  
ATOM   4635  HD2 PHE P 683     -55.874  -3.073   5.906  0.00  0.00      PROA  
ATOM   4636  CE2 PHE P 683     -57.536  -4.006   6.876  0.00  0.00      PROA  
ATOM   4637  HE2 PHE P 683     -57.822  -4.604   6.024  0.00  0.00      PROA  
ATOM   4638  C   PHE P 683     -52.355  -1.287   7.954  0.00  0.00      PROA  
ATOM   4639  O   PHE P 683     -51.919  -1.009   6.801  0.00  0.00      PROA  
ATOM   4640  N   ALA P 684     -51.692  -0.856   9.063  0.00  0.00      PROA  
ATOM   4641  HN  ALA P 684     -52.137  -0.919   9.953  0.00  0.00      PROA  
ATOM   4642  CA  ALA P 684     -50.461  -0.118   9.051  0.00  0.00      PROA  
ATOM   4643  HA  ALA P 684     -50.561   0.691   8.342  0.00  0.00      PROA  
ATOM   4644  CB  ALA P 684     -50.139   0.416  10.438  0.00  0.00      PROA  
ATOM   4645  HB1 ALA P 684     -49.787  -0.425  11.073  0.00  0.00      PROA  
ATOM   4646  HB2 ALA P 684     -50.990   0.987  10.867  0.00  0.00      PROA  
ATOM   4647  HB3 ALA P 684     -49.385   1.227  10.350  0.00  0.00      PROA  
ATOM   4648  C   ALA P 684     -49.268  -1.029   8.399  0.00  0.00      PROA  
ATOM   4649  O   ALA P 684     -48.294  -0.470   7.891  0.00  0.00      PROA  
ATOM   4650  N   SER P 685     -49.395  -2.362   8.417  0.00  0.00      PROA  
ATOM   4651  HN  SER P 685     -50.133  -2.631   9.030  0.00  0.00      PROA  
ATOM   4652  CA  SER P 685     -48.511  -3.399   7.863  0.00  0.00      PROA  
ATOM   4653  HA  SER P 685     -47.470  -3.184   8.054  0.00  0.00      PROA  
ATOM   4654  CB  SER P 685     -48.639  -4.800   8.504  0.00  0.00      PROA  
ATOM   4655  HB1 SER P 685     -47.922  -5.508   8.036  0.00  0.00      PROA  
ATOM   4656  HB2 SER P 685     -49.692  -5.106   8.325  0.00  0.00      PROA  
ATOM   4657  OG  SER P 685     -48.422  -4.693   9.926  0.00  0.00      PROA  
ATOM   4658  HG1 SER P 685     -49.026  -4.062  10.324  0.00  0.00      PROA  
ATOM   4659  C   SER P 685     -48.416  -3.439   6.378  0.00  0.00      PROA  
ATOM   4660  O   SER P 685     -47.472  -3.982   5.825  0.00  0.00      PROA  
ATOM   4661  N   ALA P 686     -49.415  -2.945   5.688  0.00  0.00      PROA  
ATOM   4662  HN  ALA P 686     -50.175  -2.688   6.280  0.00  0.00      PROA  
ATOM   4663  CA  ALA P 686     -49.461  -2.848   4.201  0.00  0.00      PROA  
ATOM   4664  HA  ALA P 686     -49.138  -3.812   3.836  0.00  0.00      PROA  
ATOM   4665  CB  ALA P 686     -50.898  -2.402   3.695  0.00  0.00      PROA  
ATOM   4666  HB1 ALA P 686     -51.018  -1.986   2.672  0.00  0.00      PROA  
ATOM   4667  HB2 ALA P 686     -51.201  -1.614   4.418  0.00  0.00      PROA  
ATOM   4668  HB3 ALA P 686     -51.719  -3.131   3.865  0.00  0.00      PROA  
ATOM   4669  C   ALA P 686     -48.381  -1.934   3.689  0.00  0.00      PROA  
ATOM   4670  O   ALA P 686     -47.686  -2.253   2.724  0.00  0.00      PROA  
ATOM   4671  N   LEU P 687     -48.192  -0.806   4.391  0.00  0.00      PROA  
ATOM   4672  HN  LEU P 687     -48.843  -0.681   5.136  0.00  0.00      PROA  
ATOM   4673  CA  LEU P 687     -47.178   0.176   3.995  0.00  0.00      PROA  
ATOM   4674  HA  LEU P 687     -47.358   0.491   2.978  0.00  0.00      PROA  
ATOM   4675  CB  LEU P 687     -47.242   1.451   4.902  0.00  0.00      PROA  
ATOM   4676  HB1 LEU P 687     -46.537   2.193   4.470  0.00  0.00      PROA  
ATOM   4677  HB2 LEU P 687     -46.982   1.243   5.962  0.00  0.00      PROA  
ATOM   4678  CG  LEU P 687     -48.656   2.026   4.971  0.00  0.00      PROA  
ATOM   4679  HG  LEU P 687     -49.380   1.236   5.265  0.00  0.00      PROA  
ATOM   4680  CD1 LEU P 687     -48.864   2.925   6.206  0.00  0.00      PROA  
ATOM   4681 HD11 LEU P 687     -49.875   3.385   6.174  0.00  0.00      PROA  
ATOM   4682 HD12 LEU P 687     -48.219   3.827   6.136  0.00  0.00      PROA  
ATOM   4683 HD13 LEU P 687     -48.765   2.363   7.159  0.00  0.00      PROA  
ATOM   4684  CD2 LEU P 687     -49.156   2.766   3.714  0.00  0.00      PROA  
ATOM   4685 HD21 LEU P 687     -48.420   3.599   3.701  0.00  0.00      PROA  
ATOM   4686 HD22 LEU P 687     -50.182   3.191   3.671  0.00  0.00      PROA  
ATOM   4687 HD23 LEU P 687     -49.124   2.154   2.787  0.00  0.00      PROA  
ATOM   4688  C   LEU P 687     -45.636  -0.130   3.885  0.00  0.00      PROA  
ATOM   4689  O   LEU P 687     -44.926   0.133   2.917  0.00  0.00      PROA  
ATOM   4690  N   PRO P 688     -45.058  -1.001   4.863  0.00  0.00      PROA  
ATOM   4691  CD  PRO P 688     -45.295  -0.960   6.279  0.00  0.00      PROA  
ATOM   4692  HD1 PRO P 688     -46.080  -1.691   6.568  0.00  0.00      PROA  
ATOM   4693  HD2 PRO P 688     -45.437   0.064   6.684  0.00  0.00      PROA  
ATOM   4694  CA  PRO P 688     -43.833  -1.709   4.500  0.00  0.00      PROA  
ATOM   4695  HA  PRO P 688     -43.126  -0.916   4.305  0.00  0.00      PROA  
ATOM   4696  CB  PRO P 688     -43.393  -2.413   5.823  0.00  0.00      PROA  
ATOM   4697  HB1 PRO P 688     -42.311  -2.632   5.954  0.00  0.00      PROA  
ATOM   4698  HB2 PRO P 688     -44.027  -3.324   5.782  0.00  0.00      PROA  
ATOM   4699  CG  PRO P 688     -44.032  -1.571   6.908  0.00  0.00      PROA  
ATOM   4700  HG1 PRO P 688     -44.324  -2.150   7.810  0.00  0.00      PROA  
ATOM   4701  HG2 PRO P 688     -43.463  -0.689   7.275  0.00  0.00      PROA  
ATOM   4702  C   PRO P 688     -43.764  -2.640   3.406  0.00  0.00      PROA  
ATOM   4703  O   PRO P 688     -42.800  -2.728   2.744  0.00  0.00      PROA  
ATOM   4704  N   ALA P 689     -44.872  -3.359   3.170  0.00  0.00      PROA  
ATOM   4705  HN  ALA P 689     -45.622  -3.400   3.826  0.00  0.00      PROA  
ATOM   4706  CA  ALA P 689     -44.917  -4.312   2.042  0.00  0.00      PROA  
ATOM   4707  HA  ALA P 689     -44.075  -4.989   2.040  0.00  0.00      PROA  
ATOM   4708  CB  ALA P 689     -46.252  -5.120   1.990  0.00  0.00      PROA  
ATOM   4709  HB1 ALA P 689     -46.152  -6.048   2.593  0.00  0.00      PROA  
ATOM   4710  HB2 ALA P 689     -46.510  -5.462   0.965  0.00  0.00      PROA  
ATOM   4711  HB3 ALA P 689     -47.043  -4.500   2.464  0.00  0.00      PROA  
ATOM   4712  C   ALA P 689     -44.875  -3.525   0.676  0.00  0.00      PROA  
ATOM   4713  O   ALA P 689     -44.205  -3.862  -0.273  0.00  0.00      PROA  
ATOM   4714  N   LEU P 690     -45.622  -2.357   0.681  0.00  0.00      PROA  
ATOM   4715  HN  LEU P 690     -46.229  -2.100   1.430  0.00  0.00      PROA  
ATOM   4716  CA  LEU P 690     -45.503  -1.293  -0.371  0.00  0.00      PROA  
ATOM   4717  HA  LEU P 690     -45.645  -1.756  -1.336  0.00  0.00      PROA  
ATOM   4718  CB  LEU P 690     -46.599  -0.236  -0.223  0.00  0.00      PROA  
ATOM   4719  HB1 LEU P 690     -46.499   0.577  -0.973  0.00  0.00      PROA  
ATOM   4720  HB2 LEU P 690     -46.538   0.129   0.824  0.00  0.00      PROA  
ATOM   4721  CG  LEU P 690     -47.981  -0.894  -0.476  0.00  0.00      PROA  
ATOM   4722  HG  LEU P 690     -47.903  -1.895  -0.001  0.00  0.00      PROA  
ATOM   4723  CD1 LEU P 690     -49.063  -0.047   0.284  0.00  0.00      PROA  
ATOM   4724 HD11 LEU P 690     -49.008  -0.285   1.367  0.00  0.00      PROA  
ATOM   4725 HD12 LEU P 690     -50.095  -0.255  -0.071  0.00  0.00      PROA  
ATOM   4726 HD13 LEU P 690     -48.844   1.009   0.015  0.00  0.00      PROA  
ATOM   4727  CD2 LEU P 690     -48.343  -1.058  -1.925  0.00  0.00      PROA  
ATOM   4728 HD21 LEU P 690     -49.320  -1.553  -2.112  0.00  0.00      PROA  
ATOM   4729 HD22 LEU P 690     -47.652  -1.669  -2.545  0.00  0.00      PROA  
ATOM   4730 HD23 LEU P 690     -48.490  -0.058  -2.384  0.00  0.00      PROA  
ATOM   4731  C   LEU P 690     -44.048  -0.703  -0.562  0.00  0.00      PROA  
ATOM   4732  O   LEU P 690     -43.568  -0.569  -1.681  0.00  0.00      PROA  
ATOM   4733  N   LEU P 691     -43.351  -0.293   0.514  0.00  0.00      PROA  
ATOM   4734  HN  LEU P 691     -43.898  -0.397   1.341  0.00  0.00      PROA  
ATOM   4735  CA  LEU P 691     -41.901   0.192   0.505  0.00  0.00      PROA  
ATOM   4736  HA  LEU P 691     -41.845   1.045  -0.155  0.00  0.00      PROA  
ATOM   4737  CB  LEU P 691     -41.423   0.548   1.969  0.00  0.00      PROA  
ATOM   4738  HB1 LEU P 691     -40.318   0.666   1.984  0.00  0.00      PROA  
ATOM   4739  HB2 LEU P 691     -41.618  -0.246   2.721  0.00  0.00      PROA  
ATOM   4740  CG  LEU P 691     -42.037   1.866   2.506  0.00  0.00      PROA  
ATOM   4741  HG  LEU P 691     -43.139   1.823   2.370  0.00  0.00      PROA  
ATOM   4742  CD1 LEU P 691     -41.847   1.844   4.064  0.00  0.00      PROA  
ATOM   4743 HD11 LEU P 691     -40.779   2.035   4.302  0.00  0.00      PROA  
ATOM   4744 HD12 LEU P 691     -42.332   0.981   4.570  0.00  0.00      PROA  
ATOM   4745 HD13 LEU P 691     -42.443   2.703   4.439  0.00  0.00      PROA  
ATOM   4746  CD2 LEU P 691     -41.483   3.152   1.833  0.00  0.00      PROA  
ATOM   4747 HD21 LEU P 691     -41.906   4.069   2.297  0.00  0.00      PROA  
ATOM   4748 HD22 LEU P 691     -41.619   3.149   0.730  0.00  0.00      PROA  
ATOM   4749 HD23 LEU P 691     -40.375   3.226   1.841  0.00  0.00      PROA  
ATOM   4750  C   LEU P 691     -40.889  -0.853  -0.019  0.00  0.00      PROA  
ATOM   4751  O   LEU P 691     -39.974  -0.566  -0.786  0.00  0.00      PROA  
ATOM   4752  N   VAL P 692     -41.122  -2.198   0.239  0.00  0.00      PROA  
ATOM   4753  HN  VAL P 692     -41.757  -2.400   0.981  0.00  0.00      PROA  
ATOM   4754  CA  VAL P 692     -40.306  -3.318  -0.288  0.00  0.00      PROA  
ATOM   4755  HA  VAL P 692     -39.289  -2.959  -0.235  0.00  0.00      PROA  
ATOM   4756  CB  VAL P 692     -40.538  -4.613   0.487  0.00  0.00      PROA  
ATOM   4757  HB  VAL P 692     -41.610  -4.898   0.533  0.00  0.00      PROA  
ATOM   4758  CG1 VAL P 692     -39.902  -5.816  -0.233  0.00  0.00      PROA  
ATOM   4759 HG11 VAL P 692     -40.180  -6.772   0.261  0.00  0.00      PROA  
ATOM   4760 HG12 VAL P 692     -38.804  -5.689  -0.346  0.00  0.00      PROA  
ATOM   4761 HG13 VAL P 692     -40.277  -5.971  -1.267  0.00  0.00      PROA  
ATOM   4762  CG2 VAL P 692     -40.074  -4.394   1.919  0.00  0.00      PROA  
ATOM   4763 HG21 VAL P 692     -40.204  -5.189   2.683  0.00  0.00      PROA  
ATOM   4764 HG22 VAL P 692     -40.530  -3.425   2.215  0.00  0.00      PROA  
ATOM   4765 HG23 VAL P 692     -38.975  -4.236   1.908  0.00  0.00      PROA  
ATOM   4766  C   VAL P 692     -40.569  -3.521  -1.794  0.00  0.00      PROA  
ATOM   4767  O   VAL P 692     -39.549  -3.626  -2.482  0.00  0.00      PROA  
ATOM   4768  N   PHE P 693     -41.831  -3.463  -2.249  0.00  0.00      PROA  
ATOM   4769  HN  PHE P 693     -42.545  -3.395  -1.556  0.00  0.00      PROA  
ATOM   4770  CA  PHE P 693     -42.230  -3.570  -3.630  0.00  0.00      PROA  
ATOM   4771  HA  PHE P 693     -41.699  -4.468  -3.908  0.00  0.00      PROA  
ATOM   4772  CB  PHE P 693     -43.770  -3.789  -3.710  0.00  0.00      PROA  
ATOM   4773  HB1 PHE P 693     -44.279  -2.871  -3.346  0.00  0.00      PROA  
ATOM   4774  HB2 PHE P 693     -44.238  -4.588  -3.096  0.00  0.00      PROA  
ATOM   4775  CG  PHE P 693     -44.221  -4.077  -5.153  0.00  0.00      PROA  
ATOM   4776  CD1 PHE P 693     -44.717  -5.361  -5.381  0.00  0.00      PROA  
ATOM   4777  HD1 PHE P 693     -44.593  -6.009  -4.526  0.00  0.00      PROA  
ATOM   4778  CE1 PHE P 693     -45.170  -5.736  -6.647  0.00  0.00      PROA  
ATOM   4779  HE1 PHE P 693     -45.399  -6.753  -6.930  0.00  0.00      PROA  
ATOM   4780  CZ  PHE P 693     -45.206  -4.762  -7.684  0.00  0.00      PROA  
ATOM   4781  HZ  PHE P 693     -45.683  -4.991  -8.626  0.00  0.00      PROA  
ATOM   4782  CD2 PHE P 693     -44.213  -3.108  -6.242  0.00  0.00      PROA  
ATOM   4783  HD2 PHE P 693     -43.982  -2.089  -5.966  0.00  0.00      PROA  
ATOM   4784  CE2 PHE P 693     -44.823  -3.500  -7.476  0.00  0.00      PROA  
ATOM   4785  HE2 PHE P 693     -44.943  -2.719  -8.211  0.00  0.00      PROA  
ATOM   4786  C   PHE P 693     -41.686  -2.401  -4.469  0.00  0.00      PROA  
ATOM   4787  O   PHE P 693     -41.049  -2.526  -5.515  0.00  0.00      PROA  
ATOM   4788  N   ILE P 694     -41.772  -1.145  -3.912  0.00  0.00      PROA  
ATOM   4789  HN  ILE P 694     -42.280  -1.133  -3.054  0.00  0.00      PROA  
ATOM   4790  CA  ILE P 694     -40.996   0.057  -4.359  0.00  0.00      PROA  
ATOM   4791  HA  ILE P 694     -41.323   0.240  -5.372  0.00  0.00      PROA  
ATOM   4792  CB  ILE P 694     -41.437   1.396  -3.550  0.00  0.00      PROA  
ATOM   4793  HB  ILE P 694     -41.290   1.098  -2.490  0.00  0.00      PROA  
ATOM   4794  CG2 ILE P 694     -40.513   2.637  -3.820  0.00  0.00      PROA  
ATOM   4795 HG21 ILE P 694     -39.455   2.512  -3.504  0.00  0.00      PROA  
ATOM   4796 HG22 ILE P 694     -40.904   3.568  -3.357  0.00  0.00      PROA  
ATOM   4797 HG23 ILE P 694     -40.548   2.899  -4.899  0.00  0.00      PROA  
ATOM   4798  CG1 ILE P 694     -42.972   1.627  -3.853  0.00  0.00      PROA  
ATOM   4799 HG11 ILE P 694     -43.508   0.654  -3.870  0.00  0.00      PROA  
ATOM   4800 HG12 ILE P 694     -42.991   2.077  -4.868  0.00  0.00      PROA  
ATOM   4801  CD  ILE P 694     -43.724   2.442  -2.862  0.00  0.00      PROA  
ATOM   4802  HD1 ILE P 694     -44.822   2.537  -2.999  0.00  0.00      PROA  
ATOM   4803  HD2 ILE P 694     -43.297   3.465  -2.785  0.00  0.00      PROA  
ATOM   4804  HD3 ILE P 694     -43.688   1.941  -1.872  0.00  0.00      PROA  
ATOM   4805  C   ILE P 694     -39.441   0.032  -4.371  0.00  0.00      PROA  
ATOM   4806  O   ILE P 694     -38.723   0.446  -5.288  0.00  0.00      PROA  
ATOM   4807  N   LEU P 695     -38.816  -0.541  -3.356  0.00  0.00      PROA  
ATOM   4808  HN  LEU P 695     -39.373  -0.803  -2.571  0.00  0.00      PROA  
ATOM   4809  CA  LEU P 695     -37.357  -0.779  -3.262  0.00  0.00      PROA  
ATOM   4810  HA  LEU P 695     -37.014   0.207  -3.538  0.00  0.00      PROA  
ATOM   4811  CB  LEU P 695     -36.961  -0.925  -1.813  0.00  0.00      PROA  
ATOM   4812  HB1 LEU P 695     -37.303  -1.855  -1.311  0.00  0.00      PROA  
ATOM   4813  HB2 LEU P 695     -37.388  -0.042  -1.292  0.00  0.00      PROA  
ATOM   4814  CG  LEU P 695     -35.414  -0.990  -1.614  0.00  0.00      PROA  
ATOM   4815  HG  LEU P 695     -35.099  -1.993  -1.975  0.00  0.00      PROA  
ATOM   4816  CD1 LEU P 695     -34.638   0.038  -2.328  0.00  0.00      PROA  
ATOM   4817 HD11 LEU P 695     -33.546  -0.135  -2.214  0.00  0.00      PROA  
ATOM   4818 HD12 LEU P 695     -34.974   1.081  -2.147  0.00  0.00      PROA  
ATOM   4819 HD13 LEU P 695     -34.770  -0.099  -3.423  0.00  0.00      PROA  
ATOM   4820  CD2 LEU P 695     -35.072  -1.062  -0.142  0.00  0.00      PROA  
ATOM   4821 HD21 LEU P 695     -34.006  -1.281   0.083  0.00  0.00      PROA  
ATOM   4822 HD22 LEU P 695     -35.730  -1.818   0.336  0.00  0.00      PROA  
ATOM   4823 HD23 LEU P 695     -35.412  -0.083   0.259  0.00  0.00      PROA  
ATOM   4824  C   LEU P 695     -36.750  -1.863  -4.196  0.00  0.00      PROA  
ATOM   4825  O   LEU P 695     -35.784  -1.601  -4.906  0.00  0.00      PROA  
ATOM   4826  N   ILE P 696     -37.408  -3.087  -4.346  0.00  0.00      PROA  
ATOM   4827  HN  ILE P 696     -38.169  -3.358  -3.763  0.00  0.00      PROA  
ATOM   4828  CA  ILE P 696     -36.985  -4.085  -5.336  0.00  0.00      PROA  
ATOM   4829  HA  ILE P 696     -35.915  -4.230  -5.293  0.00  0.00      PROA  
ATOM   4830  CB  ILE P 696     -37.638  -5.511  -5.095  0.00  0.00      PROA  
ATOM   4831  HB  ILE P 696     -38.736  -5.346  -5.139  0.00  0.00      PROA  
ATOM   4832  CG2 ILE P 696     -37.282  -6.489  -6.164  0.00  0.00      PROA  
ATOM   4833 HG21 ILE P 696     -37.510  -6.146  -7.196  0.00  0.00      PROA  
ATOM   4834 HG22 ILE P 696     -37.639  -7.512  -5.917  0.00  0.00      PROA  
ATOM   4835 HG23 ILE P 696     -36.181  -6.633  -6.133  0.00  0.00      PROA  
ATOM   4836  CG1 ILE P 696     -37.291  -6.213  -3.740  0.00  0.00      PROA  
ATOM   4837 HG11 ILE P 696     -37.205  -7.320  -3.791  0.00  0.00      PROA  
ATOM   4838 HG12 ILE P 696     -37.964  -5.912  -2.908  0.00  0.00      PROA  
ATOM   4839  CD  ILE P 696     -35.882  -5.781  -3.274  0.00  0.00      PROA  
ATOM   4840  HD1 ILE P 696     -35.870  -4.753  -2.853  0.00  0.00      PROA  
ATOM   4841  HD2 ILE P 696     -35.162  -6.085  -4.064  0.00  0.00      PROA  
ATOM   4842  HD3 ILE P 696     -35.701  -6.432  -2.392  0.00  0.00      PROA  
ATOM   4843  C   ILE P 696     -37.253  -3.591  -6.710  0.00  0.00      PROA  
ATOM   4844  O   ILE P 696     -36.580  -3.927  -7.715  0.00  0.00      PROA  
ATOM   4845  N   PHE P 697     -38.285  -2.706  -6.810  0.00  0.00      PROA  
ATOM   4846  HN  PHE P 697     -38.909  -2.581  -6.043  0.00  0.00      PROA  
ATOM   4847  CA  PHE P 697     -38.597  -2.073  -8.094  0.00  0.00      PROA  
ATOM   4848  HA  PHE P 697     -38.730  -2.843  -8.838  0.00  0.00      PROA  
ATOM   4849  CB  PHE P 697     -39.967  -1.231  -7.964  0.00  0.00      PROA  
ATOM   4850  HB1 PHE P 697     -40.041  -0.405  -7.225  0.00  0.00      PROA  
ATOM   4851  HB2 PHE P 697     -40.774  -1.974  -7.788  0.00  0.00      PROA  
ATOM   4852  CG  PHE P 697     -40.351  -0.451  -9.204  0.00  0.00      PROA  
ATOM   4853  CD1 PHE P 697     -41.066  -1.217 -10.179  0.00  0.00      PROA  
ATOM   4854  HD1 PHE P 697     -41.294  -2.268 -10.081  0.00  0.00      PROA  
ATOM   4855  CE1 PHE P 697     -41.445  -0.519 -11.401  0.00  0.00      PROA  
ATOM   4856  HE1 PHE P 697     -42.003  -1.019 -12.178  0.00  0.00      PROA  
ATOM   4857  CZ  PHE P 697     -41.254   0.842 -11.628  0.00  0.00      PROA  
ATOM   4858  HZ  PHE P 697     -41.746   1.354 -12.442  0.00  0.00      PROA  
ATOM   4859  CD2 PHE P 697     -40.150   0.896  -9.458  0.00  0.00      PROA  
ATOM   4860  HD2 PHE P 697     -39.635   1.505  -8.730  0.00  0.00      PROA  
ATOM   4861  CE2 PHE P 697     -40.711   1.594 -10.553  0.00  0.00      PROA  
ATOM   4862  HE2 PHE P 697     -40.538   2.660 -10.573  0.00  0.00      PROA  
ATOM   4863  C   PHE P 697     -37.457  -1.219  -8.635  0.00  0.00      PROA  
ATOM   4864  O   PHE P 697     -36.939  -1.371  -9.757  0.00  0.00      PROA  
ATOM   4865  N   LEU P 698     -36.975  -0.389  -7.647  0.00  0.00      PROA  
ATOM   4866  HN  LEU P 698     -37.392  -0.350  -6.742  0.00  0.00      PROA  
ATOM   4867  CA  LEU P 698     -35.794   0.395  -7.917  0.00  0.00      PROA  
ATOM   4868  HA  LEU P 698     -36.136   0.998  -8.745  0.00  0.00      PROA  
ATOM   4869  CB  LEU P 698     -35.465   1.383  -6.740  0.00  0.00      PROA  
ATOM   4870  HB1 LEU P 698     -34.391   1.665  -6.789  0.00  0.00      PROA  
ATOM   4871  HB2 LEU P 698     -35.732   0.730  -5.882  0.00  0.00      PROA  
ATOM   4872  CG  LEU P 698     -36.312   2.683  -6.536  0.00  0.00      PROA  
ATOM   4873  HG  LEU P 698     -37.332   2.502  -6.938  0.00  0.00      PROA  
ATOM   4874  CD1 LEU P 698     -36.259   3.038  -5.003  0.00  0.00      PROA  
ATOM   4875 HD11 LEU P 698     -36.746   2.169  -4.510  0.00  0.00      PROA  
ATOM   4876 HD12 LEU P 698     -36.894   3.933  -4.828  0.00  0.00      PROA  
ATOM   4877 HD13 LEU P 698     -35.223   3.199  -4.637  0.00  0.00      PROA  
ATOM   4878  CD2 LEU P 698     -35.806   3.862  -7.303  0.00  0.00      PROA  
ATOM   4879 HD21 LEU P 698     -35.741   3.584  -8.377  0.00  0.00      PROA  
ATOM   4880 HD22 LEU P 698     -34.784   4.052  -6.912  0.00  0.00      PROA  
ATOM   4881 HD23 LEU P 698     -36.500   4.724  -7.211  0.00  0.00      PROA  
ATOM   4882  C   LEU P 698     -34.580  -0.421  -8.315  0.00  0.00      PROA  
ATOM   4883  O   LEU P 698     -34.028  -0.188  -9.386  0.00  0.00      PROA  
ATOM   4884  N   GLU P 699     -34.212  -1.499  -7.529  0.00  0.00      PROA  
ATOM   4885  HN  GLU P 699     -34.702  -1.791  -6.712  0.00  0.00      PROA  
ATOM   4886  CA  GLU P 699     -33.085  -2.350  -7.889  0.00  0.00      PROA  
ATOM   4887  HA  GLU P 699     -32.273  -1.640  -7.937  0.00  0.00      PROA  
ATOM   4888  CB  GLU P 699     -32.825  -3.554  -6.831  0.00  0.00      PROA  
ATOM   4889  HB1 GLU P 699     -32.277  -4.454  -7.181  0.00  0.00      PROA  
ATOM   4890  HB2 GLU P 699     -33.886  -3.856  -6.696  0.00  0.00      PROA  
ATOM   4891  CG  GLU P 699     -32.180  -3.138  -5.539  0.00  0.00      PROA  
ATOM   4892  HG1 GLU P 699     -32.179  -3.943  -4.774  0.00  0.00      PROA  
ATOM   4893  HG2 GLU P 699     -32.687  -2.244  -5.117  0.00  0.00      PROA  
ATOM   4894  CD  GLU P 699     -30.689  -2.720  -5.842  0.00  0.00      PROA  
ATOM   4895  OE1 GLU P 699     -30.431  -1.823  -6.691  0.00  0.00      PROA  
ATOM   4896  OE2 GLU P 699     -29.736  -3.218  -5.202  0.00  0.00      PROA  
ATOM   4897  C   GLU P 699     -33.194  -3.062  -9.303  0.00  0.00      PROA  
ATOM   4898  O   GLU P 699     -32.299  -3.024 -10.158  0.00  0.00      PROA  
ATOM   4899  N   SER P 700     -34.368  -3.617  -9.621  0.00  0.00      PROA  
ATOM   4900  HN  SER P 700     -35.164  -3.580  -9.023  0.00  0.00      PROA  
ATOM   4901  CA  SER P 700     -34.579  -4.331 -10.897  0.00  0.00      PROA  
ATOM   4902  HA  SER P 700     -33.693  -4.873 -11.195  0.00  0.00      PROA  
ATOM   4903  CB  SER P 700     -35.780  -5.296 -10.785  0.00  0.00      PROA  
ATOM   4904  HB1 SER P 700     -35.678  -6.042  -9.969  0.00  0.00      PROA  
ATOM   4905  HB2 SER P 700     -35.832  -5.896 -11.718  0.00  0.00      PROA  
ATOM   4906  OG  SER P 700     -37.042  -4.677 -10.633  0.00  0.00      PROA  
ATOM   4907  HG1 SER P 700     -37.012  -4.333  -9.737  0.00  0.00      PROA  
ATOM   4908  C   SER P 700     -34.779  -3.314 -12.085  0.00  0.00      PROA  
ATOM   4909  O   SER P 700     -34.478  -3.556 -13.232  0.00  0.00      PROA  
ATOM   4910  N   GLN P 701     -35.351  -2.103 -11.850  0.00  0.00      PROA  
ATOM   4911  HN  GLN P 701     -35.685  -1.826 -10.953  0.00  0.00      PROA  
ATOM   4912  CA  GLN P 701     -35.248  -1.106 -12.894  0.00  0.00      PROA  
ATOM   4913  HA  GLN P 701     -35.515  -1.573 -13.831  0.00  0.00      PROA  
ATOM   4914  CB  GLN P 701     -36.335   0.012 -12.660  0.00  0.00      PROA  
ATOM   4915  HB1 GLN P 701     -36.099   0.769 -13.437  0.00  0.00      PROA  
ATOM   4916  HB2 GLN P 701     -36.172   0.501 -11.676  0.00  0.00      PROA  
ATOM   4917  CG  GLN P 701     -37.893  -0.323 -12.834  0.00  0.00      PROA  
ATOM   4918  HG1 GLN P 701     -38.421   0.636 -12.640  0.00  0.00      PROA  
ATOM   4919  HG2 GLN P 701     -38.211  -0.952 -11.975  0.00  0.00      PROA  
ATOM   4920  CD  GLN P 701     -38.215  -0.766 -14.144  0.00  0.00      PROA  
ATOM   4921  OE1 GLN P 701     -38.536   0.037 -15.006  0.00  0.00      PROA  
ATOM   4922  NE2 GLN P 701     -38.291  -2.115 -14.296  0.00  0.00      PROA  
ATOM   4923 HE21 GLN P 701     -38.690  -2.559 -15.098  0.00  0.00      PROA  
ATOM   4924 HE22 GLN P 701     -38.011  -2.746 -13.572  0.00  0.00      PROA  
ATOM   4925  C   GLN P 701     -33.848  -0.457 -13.021  0.00  0.00      PROA  
ATOM   4926  O   GLN P 701     -33.428  -0.307 -14.176  0.00  0.00      PROA  
ATOM   4927  N   ILE P 702     -33.054  -0.270 -11.994  0.00  0.00      PROA  
ATOM   4928  HN  ILE P 702     -33.482  -0.408 -11.104  0.00  0.00      PROA  
ATOM   4929  CA  ILE P 702     -31.618   0.064 -12.119  0.00  0.00      PROA  
ATOM   4930  HA  ILE P 702     -31.553   0.991 -12.669  0.00  0.00      PROA  
ATOM   4931  CB  ILE P 702     -30.978   0.431 -10.763  0.00  0.00      PROA  
ATOM   4932  HB  ILE P 702     -31.150  -0.405 -10.052  0.00  0.00      PROA  
ATOM   4933  CG2 ILE P 702     -29.371   0.471 -10.875  0.00  0.00      PROA  
ATOM   4934 HG21 ILE P 702     -28.970   0.659  -9.856  0.00  0.00      PROA  
ATOM   4935 HG22 ILE P 702     -29.073   1.304 -11.549  0.00  0.00      PROA  
ATOM   4936 HG23 ILE P 702     -28.898  -0.441 -11.297  0.00  0.00      PROA  
ATOM   4937  CG1 ILE P 702     -31.611   1.799 -10.290  0.00  0.00      PROA  
ATOM   4938 HG11 ILE P 702     -32.666   1.903 -10.622  0.00  0.00      PROA  
ATOM   4939 HG12 ILE P 702     -30.946   2.515 -10.819  0.00  0.00      PROA  
ATOM   4940  CD  ILE P 702     -31.652   1.996  -8.766  0.00  0.00      PROA  
ATOM   4941  HD1 ILE P 702     -30.708   1.816  -8.209  0.00  0.00      PROA  
ATOM   4942  HD2 ILE P 702     -32.414   1.360  -8.266  0.00  0.00      PROA  
ATOM   4943  HD3 ILE P 702     -32.068   2.926  -8.324  0.00  0.00      PROA  
ATOM   4944  C   ILE P 702     -30.805  -0.900 -12.943  0.00  0.00      PROA  
ATOM   4945  O   ILE P 702     -30.019  -0.514 -13.791  0.00  0.00      PROA  
ATOM   4946  N   THR P 703     -31.042  -2.214 -12.699  0.00  0.00      PROA  
ATOM   4947  HN  THR P 703     -31.530  -2.468 -11.868  0.00  0.00      PROA  
ATOM   4948  CA  THR P 703     -30.336  -3.360 -13.422  0.00  0.00      PROA  
ATOM   4949  HA  THR P 703     -29.263  -3.241 -13.400  0.00  0.00      PROA  
ATOM   4950  CB  THR P 703     -30.862  -4.666 -12.858  0.00  0.00      PROA  
ATOM   4951  HB  THR P 703     -31.967  -4.617 -12.958  0.00  0.00      PROA  
ATOM   4952  OG1 THR P 703     -30.571  -4.817 -11.474  0.00  0.00      PROA  
ATOM   4953  HG1 THR P 703     -31.052  -4.176 -10.946  0.00  0.00      PROA  
ATOM   4954  CG2 THR P 703     -30.267  -5.859 -13.588  0.00  0.00      PROA  
ATOM   4955 HG21 THR P 703     -29.176  -5.817 -13.797  0.00  0.00      PROA  
ATOM   4956 HG22 THR P 703     -30.782  -5.984 -14.564  0.00  0.00      PROA  
ATOM   4957 HG23 THR P 703     -30.446  -6.775 -12.985  0.00  0.00      PROA  
ATOM   4958  C   THR P 703     -30.573  -3.318 -14.946  0.00  0.00      PROA  
ATOM   4959  O   THR P 703     -29.732  -3.585 -15.761  0.00  0.00      PROA  
ATOM   4960  N   THR P 704     -31.788  -2.873 -15.446  0.00  0.00      PROA  
ATOM   4961  HN  THR P 704     -32.408  -2.397 -14.826  0.00  0.00      PROA  
ATOM   4962  CA  THR P 704     -32.183  -2.658 -16.836  0.00  0.00      PROA  
ATOM   4963  HA  THR P 704     -31.788  -3.506 -17.375  0.00  0.00      PROA  
ATOM   4964  CB  THR P 704     -33.686  -2.759 -17.099  0.00  0.00      PROA  
ATOM   4965  HB  THR P 704     -34.292  -1.918 -16.698  0.00  0.00      PROA  
ATOM   4966  OG1 THR P 704     -34.182  -4.010 -16.588  0.00  0.00      PROA  
ATOM   4967  HG1 THR P 704     -34.339  -3.866 -15.652  0.00  0.00      PROA  
ATOM   4968  CG2 THR P 704     -33.958  -2.809 -18.622  0.00  0.00      PROA  
ATOM   4969 HG21 THR P 704     -33.369  -3.543 -19.213  0.00  0.00      PROA  
ATOM   4970 HG22 THR P 704     -33.715  -1.791 -18.993  0.00  0.00      PROA  
ATOM   4971 HG23 THR P 704     -35.006  -3.148 -18.769  0.00  0.00      PROA  
ATOM   4972  C   THR P 704     -31.624  -1.326 -17.377  0.00  0.00      PROA  
ATOM   4973  O   THR P 704     -31.268  -1.146 -18.550  0.00  0.00      PROA  
ATOM   4974  N   LEU P 705     -31.439  -0.342 -16.473  0.00  0.00      PROA  
ATOM   4975  HN  LEU P 705     -31.639  -0.393 -15.498  0.00  0.00      PROA  
ATOM   4976  CA  LEU P 705     -30.709   0.878 -16.902  0.00  0.00      PROA  
ATOM   4977  HA  LEU P 705     -31.134   1.224 -17.833  0.00  0.00      PROA  
ATOM   4978  CB  LEU P 705     -30.783   2.031 -15.797  0.00  0.00      PROA  
ATOM   4979  HB1 LEU P 705     -30.163   2.887 -16.139  0.00  0.00      PROA  
ATOM   4980  HB2 LEU P 705     -30.283   1.557 -14.925  0.00  0.00      PROA  
ATOM   4981  CG  LEU P 705     -32.193   2.660 -15.597  0.00  0.00      PROA  
ATOM   4982  HG  LEU P 705     -32.993   1.927 -15.361  0.00  0.00      PROA  
ATOM   4983  CD1 LEU P 705     -32.215   3.781 -14.532  0.00  0.00      PROA  
ATOM   4984 HD11 LEU P 705     -31.500   4.542 -14.912  0.00  0.00      PROA  
ATOM   4985 HD12 LEU P 705     -32.031   3.527 -13.466  0.00  0.00      PROA  
ATOM   4986 HD13 LEU P 705     -33.193   4.300 -14.621  0.00  0.00      PROA  
ATOM   4987  CD2 LEU P 705     -32.651   3.333 -16.940  0.00  0.00      PROA  
ATOM   4988 HD21 LEU P 705     -33.371   4.140 -16.685  0.00  0.00      PROA  
ATOM   4989 HD22 LEU P 705     -33.117   2.503 -17.513  0.00  0.00      PROA  
ATOM   4990 HD23 LEU P 705     -31.697   3.588 -17.450  0.00  0.00      PROA  
ATOM   4991  C   LEU P 705     -29.195   0.718 -17.152  0.00  0.00      PROA  
ATOM   4992  O   LEU P 705     -28.773   1.024 -18.235  0.00  0.00      PROA  
ATOM   4993  N   ILE P 706     -28.429   0.064 -16.301  0.00  0.00      PROA  
ATOM   4994  HN  ILE P 706     -28.823  -0.243 -15.438  0.00  0.00      PROA  
ATOM   4995  CA  ILE P 706     -26.981  -0.021 -16.315  0.00  0.00      PROA  
ATOM   4996  HA  ILE P 706     -26.686   0.944 -16.701  0.00  0.00      PROA  
ATOM   4997  CB  ILE P 706     -26.378  -0.152 -14.899  0.00  0.00      PROA  
ATOM   4998  HB  ILE P 706     -25.268  -0.192 -14.938  0.00  0.00      PROA  
ATOM   4999  CG2 ILE P 706     -26.586   1.188 -14.092  0.00  0.00      PROA  
ATOM   5000 HG21 ILE P 706     -27.659   1.204 -13.804  0.00  0.00      PROA  
ATOM   5001 HG22 ILE P 706     -26.236   2.056 -14.690  0.00  0.00      PROA  
ATOM   5002 HG23 ILE P 706     -25.939   1.102 -13.193  0.00  0.00      PROA  
ATOM   5003  CG1 ILE P 706     -26.825  -1.417 -14.179  0.00  0.00      PROA  
ATOM   5004 HG11 ILE P 706     -26.221  -2.205 -14.677  0.00  0.00      PROA  
ATOM   5005 HG12 ILE P 706     -27.913  -1.640 -14.224  0.00  0.00      PROA  
ATOM   5006  CD  ILE P 706     -26.276  -1.464 -12.787  0.00  0.00      PROA  
ATOM   5007  HD1 ILE P 706     -26.429  -2.511 -12.449  0.00  0.00      PROA  
ATOM   5008  HD2 ILE P 706     -26.742  -0.856 -11.982  0.00  0.00      PROA  
ATOM   5009  HD3 ILE P 706     -25.196  -1.291 -12.982  0.00  0.00      PROA  
ATOM   5010  C   ILE P 706     -26.456  -1.125 -17.198  0.00  0.00      PROA  
ATOM   5011  O   ILE P 706     -25.255  -1.450 -17.069  0.00  0.00      PROA  
ATOM   5012  N   ILE P 707     -27.329  -1.802 -17.953  0.00  0.00      PROA  
ATOM   5013  HN  ILE P 707     -28.287  -1.535 -17.889  0.00  0.00      PROA  
ATOM   5014  CA  ILE P 707     -27.139  -2.972 -18.711  0.00  0.00      PROA  
ATOM   5015  HA  ILE P 707     -27.018  -3.814 -18.045  0.00  0.00      PROA  
ATOM   5016  CB  ILE P 707     -28.435  -3.300 -19.472  0.00  0.00      PROA  
ATOM   5017  HB  ILE P 707     -29.330  -3.162 -18.830  0.00  0.00      PROA  
ATOM   5018  CG2 ILE P 707     -28.620  -2.346 -20.654  0.00  0.00      PROA  
ATOM   5019 HG21 ILE P 707     -29.454  -2.645 -21.325  0.00  0.00      PROA  
ATOM   5020 HG22 ILE P 707     -27.690  -2.251 -21.254  0.00  0.00      PROA  
ATOM   5021 HG23 ILE P 707     -28.823  -1.298 -20.345  0.00  0.00      PROA  
ATOM   5022  CG1 ILE P 707     -28.478  -4.793 -19.866  0.00  0.00      PROA  
ATOM   5023 HG11 ILE P 707     -28.040  -5.397 -19.042  0.00  0.00      PROA  
ATOM   5024 HG12 ILE P 707     -27.860  -5.074 -20.746  0.00  0.00      PROA  
ATOM   5025  CD  ILE P 707     -29.979  -5.205 -20.140  0.00  0.00      PROA  
ATOM   5026  HD1 ILE P 707     -30.238  -4.486 -20.946  0.00  0.00      PROA  
ATOM   5027  HD2 ILE P 707     -30.682  -5.185 -19.280  0.00  0.00      PROA  
ATOM   5028  HD3 ILE P 707     -29.955  -6.204 -20.626  0.00  0.00      PROA  
ATOM   5029  C   ILE P 707     -25.921  -2.959 -19.564  0.00  0.00      PROA  
ATOM   5030  O   ILE P 707     -25.625  -1.927 -20.147  0.00  0.00      PROA  
ATOM   5031  N   SER P 708     -25.149  -4.100 -19.729  0.00  0.00      PROA  
ATOM   5032  HN  SER P 708     -25.402  -4.939 -19.252  0.00  0.00      PROA  
ATOM   5033  CA  SER P 708     -24.005  -4.177 -20.576  0.00  0.00      PROA  
ATOM   5034  HA  SER P 708     -24.106  -3.418 -21.338  0.00  0.00      PROA  
ATOM   5035  CB  SER P 708     -22.633  -4.081 -19.882  0.00  0.00      PROA  
ATOM   5036  HB1 SER P 708     -22.418  -5.043 -19.369  0.00  0.00      PROA  
ATOM   5037  HB2 SER P 708     -22.676  -3.304 -19.089  0.00  0.00      PROA  
ATOM   5038  OG  SER P 708     -21.663  -3.687 -20.824  0.00  0.00      PROA  
ATOM   5039  HG1 SER P 708     -22.000  -2.969 -21.366  0.00  0.00      PROA  
ATOM   5040  C   SER P 708     -24.036  -5.409 -21.433  0.00  0.00      PROA  
ATOM   5041  O   SER P 708     -24.844  -6.303 -21.161  0.00  0.00      PROA  
ATOM   5042  N   LYS P 709     -23.360  -5.408 -22.558  0.00  0.00      PROA  
ATOM   5043  HN  LYS P 709     -22.665  -4.713 -22.722  0.00  0.00      PROA  
ATOM   5044  CA  LYS P 709     -23.475  -6.251 -23.747  0.00  0.00      PROA  
ATOM   5045  HA  LYS P 709     -24.552  -6.246 -23.823  0.00  0.00      PROA  
ATOM   5046  CB  LYS P 709     -22.758  -5.581 -25.014  0.00  0.00      PROA  
ATOM   5047  HB1 LYS P 709     -23.481  -4.816 -25.370  0.00  0.00      PROA  
ATOM   5048  HB2 LYS P 709     -22.666  -6.364 -25.797  0.00  0.00      PROA  
ATOM   5049  CG  LYS P 709     -21.365  -4.919 -24.902  0.00  0.00      PROA  
ATOM   5050  HG1 LYS P 709     -20.860  -5.686 -24.277  0.00  0.00      PROA  
ATOM   5051  HG2 LYS P 709     -21.464  -3.998 -24.288  0.00  0.00      PROA  
ATOM   5052  CD  LYS P 709     -20.733  -4.555 -26.235  0.00  0.00      PROA  
ATOM   5053  HD1 LYS P 709     -21.187  -3.592 -26.550  0.00  0.00      PROA  
ATOM   5054  HD2 LYS P 709     -21.067  -5.343 -26.943  0.00  0.00      PROA  
ATOM   5055  CE  LYS P 709     -19.169  -4.608 -26.256  0.00  0.00      PROA  
ATOM   5056  HE1 LYS P 709     -18.795  -4.194 -27.217  0.00  0.00      PROA  
ATOM   5057  HE2 LYS P 709     -18.767  -5.642 -26.202  0.00  0.00      PROA  
ATOM   5058  NZ  LYS P 709     -18.416  -3.804 -25.254  0.00  0.00      PROA  
ATOM   5059  HZ1 LYS P 709     -18.737  -4.100 -24.310  0.00  0.00      PROA  
ATOM   5060  HZ2 LYS P 709     -18.503  -2.778 -25.399  0.00  0.00      PROA  
ATOM   5061  HZ3 LYS P 709     -17.427  -4.063 -25.445  0.00  0.00      PROA  
ATOM   5062  C   LYS P 709     -23.071  -7.765 -23.540  0.00  0.00      PROA
[truncated: 25,029,022 more chars]
