# Supplementary material for: CryoEM structures of anion exchanger 1 capture multiple states of inward- and outward-facing conformations
Source: Commun Biol. 2022 Dec 14;5:1372. doi: 10.1038/s42003-022-04306-8 (PMC9751308; doi:10.1038/s42003-022-04306-8)
Supplement: Supplementary file 4 — Supplementary Data 1 [file 42003_2022_4306_MOESM4_ESM.zip › bAE1_MDstructures_inputs_Comm_Bio/bAE1_IF_IF_rep3_init.pdb]

CRYST1  170.667  170.667  105.683  90.00  90.00  90.00 P 1           1
ATOM      1  N   LEU P 400     -48.216 -29.819 -11.850  0.00  0.00      PROA  
ATOM      2  HT1 LEU P 400     -48.793 -29.032 -12.209  0.00  0.00      PROA  
ATOM      3  HT2 LEU P 400     -48.882 -30.489 -11.414  0.00  0.00      PROA  
ATOM      4  HT3 LEU P 400     -47.738 -30.314 -12.630  0.00  0.00      PROA  
ATOM      5  CA  LEU P 400     -47.352 -29.286 -10.709  0.00  0.00      PROA  
ATOM      6  HA  LEU P 400     -46.464 -28.844 -11.137  0.00  0.00      PROA  
ATOM      7  CB  LEU P 400     -48.186 -28.236  -9.966  0.00  0.00      PROA  
ATOM      8  HB1 LEU P 400     -49.109 -28.677  -9.532  0.00  0.00      PROA  
ATOM      9  HB2 LEU P 400     -48.528 -27.429 -10.648  0.00  0.00      PROA  
ATOM     10  CG  LEU P 400     -47.482 -27.531  -8.785  0.00  0.00      PROA  
ATOM     11  HG  LEU P 400     -47.251 -28.316  -8.033  0.00  0.00      PROA  
ATOM     12  CD1 LEU P 400     -46.159 -26.784  -9.141  0.00  0.00      PROA  
ATOM     13 HD11 LEU P 400     -45.746 -26.347  -8.207  0.00  0.00      PROA  
ATOM     14 HD12 LEU P 400     -46.261 -26.025  -9.946  0.00  0.00      PROA  
ATOM     15 HD13 LEU P 400     -45.413 -27.517  -9.519  0.00  0.00      PROA  
ATOM     16  CD2 LEU P 400     -48.510 -26.583  -8.092  0.00  0.00      PROA  
ATOM     17 HD21 LEU P 400     -49.511 -27.063  -8.050  0.00  0.00      PROA  
ATOM     18 HD22 LEU P 400     -48.616 -25.680  -8.731  0.00  0.00      PROA  
ATOM     19 HD23 LEU P 400     -48.224 -26.263  -7.068  0.00  0.00      PROA  
ATOM     20  C   LEU P 400     -46.956 -30.343  -9.706  0.00  0.00      PROA  
ATOM     21  O   LEU P 400     -45.785 -30.463  -9.469  0.00  0.00      PROA  
ATOM     22  N   VAL P 401     -47.931 -31.022  -9.028  0.00  0.00      PROA  
ATOM     23  HN  VAL P 401     -48.925 -30.975  -9.091  0.00  0.00      PROA  
ATOM     24  CA  VAL P 401     -47.590 -31.743  -7.812  0.00  0.00      PROA  
ATOM     25  HA  VAL P 401     -46.957 -31.125  -7.192  0.00  0.00      PROA  
ATOM     26  CB  VAL P 401     -48.894 -32.132  -7.044  0.00  0.00      PROA  
ATOM     27  HB  VAL P 401     -49.516 -32.771  -7.705  0.00  0.00      PROA  
ATOM     28  CG1 VAL P 401     -48.613 -32.750  -5.664  0.00  0.00      PROA  
ATOM     29 HG11 VAL P 401     -49.582 -32.968  -5.166  0.00  0.00      PROA  
ATOM     30 HG12 VAL P 401     -48.069 -32.026  -5.020  0.00  0.00      PROA  
ATOM     31 HG13 VAL P 401     -48.146 -33.757  -5.706  0.00  0.00      PROA  
ATOM     32  CG2 VAL P 401     -49.745 -30.809  -6.886  0.00  0.00      PROA  
ATOM     33 HG21 VAL P 401     -50.382 -30.901  -5.981  0.00  0.00      PROA  
ATOM     34 HG22 VAL P 401     -50.436 -30.580  -7.725  0.00  0.00      PROA  
ATOM     35 HG23 VAL P 401     -49.170 -29.870  -6.736  0.00  0.00      PROA  
ATOM     36  C   VAL P 401     -46.801 -33.107  -8.151  0.00  0.00      PROA  
ATOM     37  O   VAL P 401     -46.038 -33.578  -7.315  0.00  0.00      PROA  
ATOM     38  N   ARG P 402     -46.980 -33.646  -9.351  0.00  0.00      PROA  
ATOM     39  HN  ARG P 402     -47.717 -33.441  -9.991  0.00  0.00      PROA  
ATOM     40  CA  ARG P 402     -46.118 -34.701  -9.795  0.00  0.00      PROA  
ATOM     41  HA  ARG P 402     -46.132 -35.655  -9.289  0.00  0.00      PROA  
ATOM     42  CB  ARG P 402     -46.497 -35.194 -11.260  0.00  0.00      PROA  
ATOM     43  HB1 ARG P 402     -46.346 -34.402 -12.024  0.00  0.00      PROA  
ATOM     44  HB2 ARG P 402     -47.575 -35.463 -11.265  0.00  0.00      PROA  
ATOM     45  CG  ARG P 402     -45.735 -36.392 -11.682  0.00  0.00      PROA  
ATOM     46  HG1 ARG P 402     -45.759 -37.115 -10.839  0.00  0.00      PROA  
ATOM     47  HG2 ARG P 402     -44.678 -36.177 -11.950  0.00  0.00      PROA  
ATOM     48  CD  ARG P 402     -46.374 -37.006 -12.952  0.00  0.00      PROA  
ATOM     49  HD1 ARG P 402     -47.439 -37.231 -12.729  0.00  0.00      PROA  
ATOM     50  HD2 ARG P 402     -45.841 -37.970 -13.094  0.00  0.00      PROA  
ATOM     51  NE  ARG P 402     -46.091 -36.145 -14.135  0.00  0.00      PROA  
ATOM     52  HE  ARG P 402     -45.996 -35.150 -14.126  0.00  0.00      PROA  
ATOM     53  CZ  ARG P 402     -46.173 -36.650 -15.388  0.00  0.00      PROA  
ATOM     54  NH1 ARG P 402     -46.509 -37.908 -15.728  0.00  0.00      PROA  
ATOM     55 HH11 ARG P 402     -46.959 -38.479 -15.041  0.00  0.00      PROA  
ATOM     56 HH12 ARG P 402     -46.149 -38.259 -16.592  0.00  0.00      PROA  
ATOM     57  NH2 ARG P 402     -45.534 -36.053 -16.334  0.00  0.00      PROA  
ATOM     58 HH21 ARG P 402     -45.264 -35.092 -16.281  0.00  0.00      PROA  
ATOM     59 HH22 ARG P 402     -45.750 -36.330 -17.271  0.00  0.00      PROA  
ATOM     60  C   ARG P 402     -44.618 -34.318  -9.935  0.00  0.00      PROA  
ATOM     61  O   ARG P 402     -43.723 -35.106  -9.657  0.00  0.00      PROA  
ATOM     62  N   ASP P 403     -44.384 -33.103 -10.438  0.00  0.00      PROA  
ATOM     63  HN  ASP P 403     -45.080 -32.463 -10.756  0.00  0.00      PROA  
ATOM     64  CA  ASP P 403     -43.038 -32.624 -10.579  0.00  0.00      PROA  
ATOM     65  HA  ASP P 403     -42.383 -33.380 -10.985  0.00  0.00      PROA  
ATOM     66  CB  ASP P 403     -42.911 -31.309 -11.484  0.00  0.00      PROA  
ATOM     67  HB1 ASP P 403     -41.837 -31.035 -11.563  0.00  0.00      PROA  
ATOM     68  HB2 ASP P 403     -43.536 -30.451 -11.156  0.00  0.00      PROA  
ATOM     69  CG  ASP P 403     -43.214 -31.647 -12.963  0.00  0.00      PROA  
ATOM     70  OD1 ASP P 403     -42.486 -32.442 -13.656  0.00  0.00      PROA  
ATOM     71  OD2 ASP P 403     -44.138 -30.947 -13.469  0.00  0.00      PROA  
ATOM     72  C   ASP P 403     -42.404 -32.192  -9.244  0.00  0.00      PROA  
ATOM     73  O   ASP P 403     -41.261 -32.625  -8.992  0.00  0.00      PROA  
ATOM     74  N   ILE P 404     -43.167 -31.609  -8.313  0.00  0.00      PROA  
ATOM     75  HN  ILE P 404     -44.061 -31.282  -8.610  0.00  0.00      PROA  
ATOM     76  CA  ILE P 404     -42.735 -31.431  -6.884  0.00  0.00      PROA  
ATOM     77  HA  ILE P 404     -41.757 -30.977  -6.824  0.00  0.00      PROA  
ATOM     78  CB  ILE P 404     -43.781 -30.755  -6.027  0.00  0.00      PROA  
ATOM     79  HB  ILE P 404     -44.767 -31.265  -5.985  0.00  0.00      PROA  
ATOM     80  CG2 ILE P 404     -43.136 -30.660  -4.633  0.00  0.00      PROA  
ATOM     81 HG21 ILE P 404     -42.098 -30.304  -4.805  0.00  0.00      PROA  
ATOM     82 HG22 ILE P 404     -43.090 -31.597  -4.038  0.00  0.00      PROA  
ATOM     83 HG23 ILE P 404     -43.692 -29.933  -4.002  0.00  0.00      PROA  
ATOM     84  CG1 ILE P 404     -43.951 -29.366  -6.655  0.00  0.00      PROA  
ATOM     85 HG11 ILE P 404     -44.063 -29.397  -7.760  0.00  0.00      PROA  
ATOM     86 HG12 ILE P 404     -42.978 -28.834  -6.596  0.00  0.00      PROA  
ATOM     87  CD  ILE P 404     -45.141 -28.634  -6.081  0.00  0.00      PROA  
ATOM     88  HD1 ILE P 404     -44.813 -28.383  -5.050  0.00  0.00      PROA  
ATOM     89  HD2 ILE P 404     -46.073 -29.238  -6.028  0.00  0.00      PROA  
ATOM     90  HD3 ILE P 404     -45.268 -27.659  -6.598  0.00  0.00      PROA  
ATOM     91  C   ILE P 404     -42.476 -32.843  -6.286  0.00  0.00      PROA  
ATOM     92  O   ILE P 404     -41.401 -33.063  -5.743  0.00  0.00      PROA  
ATOM     93  N   ARG P 405     -43.397 -33.889  -6.377  0.00  0.00      PROA  
ATOM     94  HN  ARG P 405     -44.306 -33.656  -6.713  0.00  0.00      PROA  
ATOM     95  CA  ARG P 405     -43.178 -35.303  -5.931  0.00  0.00      PROA  
ATOM     96  HA  ARG P 405     -42.955 -35.258  -4.875  0.00  0.00      PROA  
ATOM     97  CB  ARG P 405     -44.488 -36.074  -5.963  0.00  0.00      PROA  
ATOM     98  HB1 ARG P 405     -44.859 -36.009  -7.008  0.00  0.00      PROA  
ATOM     99  HB2 ARG P 405     -45.338 -35.635  -5.399  0.00  0.00      PROA  
ATOM    100  CG  ARG P 405     -44.480 -37.624  -5.632  0.00  0.00      PROA  
ATOM    101  HG1 ARG P 405     -44.424 -37.578  -4.523  0.00  0.00      PROA  
ATOM    102  HG2 ARG P 405     -43.618 -38.143  -6.103  0.00  0.00      PROA  
ATOM    103  CD  ARG P 405     -45.754 -38.396  -6.002  0.00  0.00      PROA  
ATOM    104  HD1 ARG P 405     -46.755 -37.931  -5.878  0.00  0.00      PROA  
ATOM    105  HD2 ARG P 405     -45.743 -39.319  -5.384  0.00  0.00      PROA  
ATOM    106  NE  ARG P 405     -45.522 -38.854  -7.417  0.00  0.00      PROA  
ATOM    107  HE  ARG P 405     -44.767 -39.474  -7.632  0.00  0.00      PROA  
ATOM    108  CZ  ARG P 405     -46.337 -38.833  -8.473  0.00  0.00      PROA  
ATOM    109  NH1 ARG P 405     -47.519 -38.344  -8.330  0.00  0.00      PROA  
ATOM    110 HH11 ARG P 405     -47.596 -37.752  -7.528  0.00  0.00      PROA  
ATOM    111 HH12 ARG P 405     -48.026 -38.090  -9.154  0.00  0.00      PROA  
ATOM    112  NH2 ARG P 405     -45.914 -39.339  -9.575  0.00  0.00      PROA  
ATOM    113 HH21 ARG P 405     -45.028 -39.800  -9.626  0.00  0.00      PROA  
ATOM    114 HH22 ARG P 405     -46.612 -39.508 -10.272  0.00  0.00      PROA  
ATOM    115  C   ARG P 405     -41.971 -35.978  -6.604  0.00  0.00      PROA  
ATOM    116  O   ARG P 405     -41.212 -36.563  -5.870  0.00  0.00      PROA  
ATOM    117  N   ARG P 406     -41.713 -35.865  -7.909  0.00  0.00      PROA  
ATOM    118  HN  ARG P 406     -42.366 -35.405  -8.504  0.00  0.00      PROA  
ATOM    119  CA  ARG P 406     -40.654 -36.332  -8.655  0.00  0.00      PROA  
ATOM    120  HA  ARG P 406     -40.704 -37.390  -8.442  0.00  0.00      PROA  
ATOM    121  CB  ARG P 406     -40.841 -36.252 -10.211  0.00  0.00      PROA  
ATOM    122  HB1 ARG P 406     -39.901 -36.254 -10.803  0.00  0.00      PROA  
ATOM    123  HB2 ARG P 406     -41.320 -35.269 -10.407  0.00  0.00      PROA  
ATOM    124  CG  ARG P 406     -41.698 -37.438 -10.731  0.00  0.00      PROA  
ATOM    125  HG1 ARG P 406     -42.682 -37.252 -10.250  0.00  0.00      PROA  
ATOM    126  HG2 ARG P 406     -41.301 -38.435 -10.442  0.00  0.00      PROA  
ATOM    127  CD  ARG P 406     -41.920 -37.274 -12.283  0.00  0.00      PROA  
ATOM    128  HD1 ARG P 406     -40.921 -37.338 -12.763  0.00  0.00      PROA  
ATOM    129  HD2 ARG P 406     -42.314 -36.291 -12.621  0.00  0.00      PROA  
ATOM    130  NE  ARG P 406     -42.827 -38.336 -12.581  0.00  0.00      PROA  
ATOM    131  HE  ARG P 406     -43.122 -38.938 -11.839  0.00  0.00      PROA  
ATOM    132  CZ  ARG P 406     -43.079 -38.782 -13.818  0.00  0.00      PROA  
ATOM    133  NH1 ARG P 406     -42.668 -38.053 -14.841  0.00  0.00      PROA  
ATOM    134 HH11 ARG P 406     -42.319 -37.162 -14.552  0.00  0.00      PROA  
ATOM    135 HH12 ARG P 406     -42.847 -38.334 -15.784  0.00  0.00      PROA  
ATOM    136  NH2 ARG P 406     -43.579 -40.007 -14.030  0.00  0.00      PROA  
ATOM    137 HH21 ARG P 406     -43.673 -40.584 -13.220  0.00  0.00      PROA  
ATOM    138 HH22 ARG P 406     -43.601 -40.488 -14.907  0.00  0.00      PROA  
ATOM    139  C   ARG P 406     -39.313 -35.717  -8.272  0.00  0.00      PROA  
ATOM    140  O   ARG P 406     -38.347 -36.392  -8.025  0.00  0.00      PROA  
ATOM    141  N   ARG P 407     -39.262 -34.402  -8.174  0.00  0.00      PROA  
ATOM    142  HN  ARG P 407     -40.115 -33.929  -8.380  0.00  0.00      PROA  
ATOM    143  CA  ARG P 407     -38.064 -33.662  -7.688  0.00  0.00      PROA  
ATOM    144  HA  ARG P 407     -37.198 -34.005  -8.234  0.00  0.00      PROA  
ATOM    145  CB  ARG P 407     -38.134 -32.140  -7.891  0.00  0.00      PROA  
ATOM    146  HB1 ARG P 407     -38.831 -31.573  -7.237  0.00  0.00      PROA  
ATOM    147  HB2 ARG P 407     -38.446 -31.852  -8.918  0.00  0.00      PROA  
ATOM    148  CG  ARG P 407     -36.789 -31.329  -7.674  0.00  0.00      PROA  
ATOM    149  HG1 ARG P 407     -36.383 -31.425  -6.645  0.00  0.00      PROA  
ATOM    150  HG2 ARG P 407     -36.989 -30.239  -7.750  0.00  0.00      PROA  
ATOM    151  CD  ARG P 407     -35.639 -31.780  -8.662  0.00  0.00      PROA  
ATOM    152  HD1 ARG P 407     -36.089 -31.774  -9.677  0.00  0.00      PROA  
ATOM    153  HD2 ARG P 407     -35.332 -32.804  -8.359  0.00  0.00      PROA  
ATOM    154  NE  ARG P 407     -34.585 -30.773  -8.596  0.00  0.00      PROA  
ATOM    155  HE  ARG P 407     -34.861 -29.814  -8.533  0.00  0.00      PROA  
ATOM    156  CZ  ARG P 407     -33.291 -31.072  -8.694  0.00  0.00      PROA  
ATOM    157  NH1 ARG P 407     -32.734 -32.251  -8.745  0.00  0.00      PROA  
ATOM    158 HH11 ARG P 407     -31.777 -32.159  -9.017  0.00  0.00      PROA  
ATOM    159 HH12 ARG P 407     -33.300 -33.023  -9.037  0.00  0.00      PROA  
ATOM    160  NH2 ARG P 407     -32.539 -30.002  -8.775  0.00  0.00      PROA  
ATOM    161 HH21 ARG P 407     -32.954 -29.118  -8.557  0.00  0.00      PROA  
ATOM    162 HH22 ARG P 407     -31.570 -30.240  -8.704  0.00  0.00      PROA  
ATOM    163  C   ARG P 407     -37.609 -33.948  -6.302  0.00  0.00      PROA  
ATOM    164  O   ARG P 407     -36.414 -34.075  -6.166  0.00  0.00      PROA  
ATOM    165  N   TYR P 408     -38.528 -34.145  -5.319  0.00  0.00      PROA  
ATOM    166  HN  TYR P 408     -39.515 -34.057  -5.424  0.00  0.00      PROA  
ATOM    167  CA  TYR P 408     -37.954 -34.196  -4.001  0.00  0.00      PROA  
ATOM    168  HA  TYR P 408     -37.479 -33.229  -3.937  0.00  0.00      PROA  
ATOM    169  CB  TYR P 408     -39.111 -34.173  -3.026  0.00  0.00      PROA  
ATOM    170  HB1 TYR P 408     -39.877 -34.891  -3.389  0.00  0.00      PROA  
ATOM    171  HB2 TYR P 408     -39.605 -33.179  -3.050  0.00  0.00      PROA  
ATOM    172  CG  TYR P 408     -38.756 -34.522  -1.569  0.00  0.00      PROA  
ATOM    173  CD1 TYR P 408     -38.070 -33.560  -0.806  0.00  0.00      PROA  
ATOM    174  HD1 TYR P 408     -37.834 -32.662  -1.357  0.00  0.00      PROA  
ATOM    175  CE1 TYR P 408     -37.869 -33.734   0.536  0.00  0.00      PROA  
ATOM    176  HE1 TYR P 408     -37.513 -32.897   1.118  0.00  0.00      PROA  
ATOM    177  CZ  TYR P 408     -38.277 -34.933   1.129  0.00  0.00      PROA  
ATOM    178  OH  TYR P 408     -37.950 -35.294   2.519  0.00  0.00      PROA  
ATOM    179  HH  TYR P 408     -37.698 -34.476   2.955  0.00  0.00      PROA  
ATOM    180  CD2 TYR P 408     -39.263 -35.738  -1.037  0.00  0.00      PROA  
ATOM    181  HD2 TYR P 408     -39.720 -36.535  -1.603  0.00  0.00      PROA  
ATOM    182  CE2 TYR P 408     -38.990 -35.927   0.329  0.00  0.00      PROA  
ATOM    183  HE2 TYR P 408     -39.430 -36.792   0.802  0.00  0.00      PROA  
ATOM    184  C   TYR P 408     -36.951 -35.349  -3.622  0.00  0.00      PROA  
ATOM    185  O   TYR P 408     -35.915 -35.049  -2.968  0.00  0.00      PROA  
ATOM    186  N   PRO P 409     -37.083 -36.679  -3.913  0.00  0.00      PROA  
ATOM    187  CD  PRO P 409     -38.127 -37.289  -4.606  0.00  0.00      PROA  
ATOM    188  HD1 PRO P 409     -38.407 -36.910  -5.612  0.00  0.00      PROA  
ATOM    189  HD2 PRO P 409     -38.887 -37.249  -3.796  0.00  0.00      PROA  
ATOM    190  CA  PRO P 409     -36.099 -37.634  -3.344  0.00  0.00      PROA  
ATOM    191  HA  PRO P 409     -35.798 -37.250  -2.381  0.00  0.00      PROA  
ATOM    192  CB  PRO P 409     -36.836 -38.963  -3.432  0.00  0.00      PROA  
ATOM    193  HB1 PRO P 409     -37.438 -39.250  -2.544  0.00  0.00      PROA  
ATOM    194  HB2 PRO P 409     -36.235 -39.894  -3.516  0.00  0.00      PROA  
ATOM    195  CG  PRO P 409     -37.770 -38.772  -4.618  0.00  0.00      PROA  
ATOM    196  HG1 PRO P 409     -37.230 -38.989  -5.565  0.00  0.00      PROA  
ATOM    197  HG2 PRO P 409     -38.626 -39.478  -4.656  0.00  0.00      PROA  
ATOM    198  C   PRO P 409     -34.767 -37.750  -4.125  0.00  0.00      PROA  
ATOM    199  O   PRO P 409     -33.809 -38.441  -3.678  0.00  0.00      PROA  
ATOM    200  N   ARG P 410     -34.801 -37.231  -5.374  0.00  0.00      PROA  
ATOM    201  HN  ARG P 410     -35.643 -36.723  -5.540  0.00  0.00      PROA  
ATOM    202  CA  ARG P 410     -33.697 -37.183  -6.296  0.00  0.00      PROA  
ATOM    203  HA  ARG P 410     -32.918 -37.906  -6.100  0.00  0.00      PROA  
ATOM    204  CB  ARG P 410     -34.200 -37.432  -7.802  0.00  0.00      PROA  
ATOM    205  HB1 ARG P 410     -33.339 -37.437  -8.505  0.00  0.00      PROA  
ATOM    206  HB2 ARG P 410     -34.826 -36.567  -8.111  0.00  0.00      PROA  
ATOM    207  CG  ARG P 410     -34.952 -38.678  -8.085  0.00  0.00      PROA  
ATOM    208  HG1 ARG P 410     -35.360 -38.651  -9.118  0.00  0.00      PROA  
ATOM    209  HG2 ARG P 410     -35.800 -38.712  -7.368  0.00  0.00      PROA  
ATOM    210  CD  ARG P 410     -34.118 -39.984  -8.022  0.00  0.00      PROA  
ATOM    211  HD1 ARG P 410     -33.467 -39.961  -7.122  0.00  0.00      PROA  
ATOM    212  HD2 ARG P 410     -33.438 -40.043  -8.898  0.00  0.00      PROA  
ATOM    213  NE  ARG P 410     -35.143 -41.067  -7.900  0.00  0.00      PROA  
ATOM    214  HE  ARG P 410     -36.103 -40.897  -7.679  0.00  0.00      PROA  
ATOM    215  CZ  ARG P 410     -34.720 -42.322  -7.677  0.00  0.00      PROA  
ATOM    216  NH1 ARG P 410     -33.529 -42.714  -7.999  0.00  0.00      PROA  
ATOM    217 HH11 ARG P 410     -32.903 -42.097  -8.476  0.00  0.00      PROA  
ATOM    218 HH12 ARG P 410     -33.473 -43.688  -8.217  0.00  0.00      PROA  
ATOM    219  NH2 ARG P 410     -35.623 -43.161  -7.285  0.00  0.00      PROA  
ATOM    220 HH21 ARG P 410     -36.273 -42.706  -6.676  0.00  0.00      PROA  
ATOM    221 HH22 ARG P 410     -35.369 -44.123  -7.193  0.00  0.00      PROA  
ATOM    222  C   ARG P 410     -33.088 -35.761  -6.339  0.00  0.00      PROA  
ATOM    223  O   ARG P 410     -32.413 -35.459  -7.276  0.00  0.00      PROA  
ATOM    224  N   TYR P 411     -33.402 -34.799  -5.419  0.00  0.00      PROA  
ATOM    225  HN  TYR P 411     -33.977 -35.020  -4.635  0.00  0.00      PROA  
ATOM    226  CA  TYR P 411     -32.941 -33.366  -5.445  0.00  0.00      PROA  
ATOM    227  HA  TYR P 411     -33.163 -32.881  -6.384  0.00  0.00      PROA  
ATOM    228  CB  TYR P 411     -33.531 -32.651  -4.198  0.00  0.00      PROA  
ATOM    229  HB1 TYR P 411     -33.007 -32.950  -3.265  0.00  0.00      PROA  
ATOM    230  HB2 TYR P 411     -34.630 -32.787  -4.109  0.00  0.00      PROA  
ATOM    231  CG  TYR P 411     -33.269 -31.162  -4.218  0.00  0.00      PROA  
ATOM    232  CD1 TYR P 411     -32.130 -30.625  -3.570  0.00  0.00      PROA  
ATOM    233  HD1 TYR P 411     -31.464 -31.376  -3.171  0.00  0.00      PROA  
ATOM    234  CE1 TYR P 411     -31.902 -29.284  -3.546  0.00  0.00      PROA  
ATOM    235  HE1 TYR P 411     -31.024 -28.882  -3.064  0.00  0.00      PROA  
ATOM    236  CZ  TYR P 411     -32.801 -28.401  -4.173  0.00  0.00      PROA  
ATOM    237  OH  TYR P 411     -32.583 -27.002  -4.183  0.00  0.00      PROA  
ATOM    238  HH  TYR P 411     -31.794 -26.899  -3.646  0.00  0.00      PROA  
ATOM    239  CD2 TYR P 411     -34.326 -30.256  -4.565  0.00  0.00      PROA  
ATOM    240  HD2 TYR P 411     -35.261 -30.621  -4.964  0.00  0.00      PROA  
ATOM    241  CE2 TYR P 411     -34.005 -28.934  -4.585  0.00  0.00      PROA  
ATOM    242  HE2 TYR P 411     -34.787 -28.338  -5.034  0.00  0.00      PROA  
ATOM    243  C   TYR P 411     -31.422 -33.246  -5.462  0.00  0.00      PROA  
ATOM    244  O   TYR P 411     -30.770 -32.409  -6.140  0.00  0.00      PROA  
ATOM    245  N   LEU P 412     -30.750 -34.093  -4.670  0.00  0.00      PROA  
ATOM    246  HN  LEU P 412     -31.181 -34.822  -4.144  0.00  0.00      PROA  
ATOM    247  CA  LEU P 412     -29.275 -34.008  -4.477  0.00  0.00      PROA  
ATOM    248  HA  LEU P 412     -28.803 -33.039  -4.532  0.00  0.00      PROA  
ATOM    249  CB  LEU P 412     -29.030 -34.516  -3.004  0.00  0.00      PROA  
ATOM    250  HB1 LEU P 412     -27.933 -34.497  -2.831  0.00  0.00      PROA  
ATOM    251  HB2 LEU P 412     -29.432 -35.551  -2.967  0.00  0.00      PROA  
ATOM    252  CG  LEU P 412     -29.696 -33.638  -1.894  0.00  0.00      PROA  
ATOM    253  HG  LEU P 412     -30.789 -33.590  -2.085  0.00  0.00      PROA  
ATOM    254  CD1 LEU P 412     -29.567 -34.412  -0.598  0.00  0.00      PROA  
ATOM    255 HD11 LEU P 412     -29.910 -33.803   0.265  0.00  0.00      PROA  
ATOM    256 HD12 LEU P 412     -28.498 -34.552  -0.332  0.00  0.00      PROA  
ATOM    257 HD13 LEU P 412     -30.101 -35.386  -0.618  0.00  0.00      PROA  
ATOM    258  CD2 LEU P 412     -29.063 -32.274  -1.748  0.00  0.00      PROA  
ATOM    259 HD21 LEU P 412     -28.979 -31.694  -2.692  0.00  0.00      PROA  
ATOM    260 HD22 LEU P 412     -28.048 -32.482  -1.348  0.00  0.00      PROA  
ATOM    261 HD23 LEU P 412     -29.541 -31.661  -0.955  0.00  0.00      PROA  
ATOM    262  C   LEU P 412     -28.549 -34.873  -5.449  0.00  0.00      PROA  
ATOM    263  O   LEU P 412     -27.307 -34.890  -5.520  0.00  0.00      PROA  
ATOM    264  N   SER P 413     -29.194 -35.502  -6.467  0.00  0.00      PROA  
ATOM    265  HN  SER P 413     -30.185 -35.535  -6.575  0.00  0.00      PROA  
ATOM    266  CA  SER P 413     -28.497 -36.425  -7.348  0.00  0.00      PROA  
ATOM    267  HA  SER P 413     -27.594 -36.738  -6.846  0.00  0.00      PROA  
ATOM    268  CB  SER P 413     -29.523 -37.596  -7.610  0.00  0.00      PROA  
ATOM    269  HB1 SER P 413     -29.145 -38.281  -8.398  0.00  0.00      PROA  
ATOM    270  HB2 SER P 413     -30.484 -37.113  -7.888  0.00  0.00      PROA  
ATOM    271  OG  SER P 413     -29.805 -38.194  -6.400  0.00  0.00      PROA  
ATOM    272  HG1 SER P 413     -29.165 -38.870  -6.162  0.00  0.00      PROA  
ATOM    273  C   SER P 413     -28.129 -35.749  -8.612  0.00  0.00      PROA  
ATOM    274  O   SER P 413     -27.912 -36.457  -9.610  0.00  0.00      PROA  
ATOM    275  N   ASP P 414     -28.257 -34.366  -8.675  0.00  0.00      PROA  
ATOM    276  HN  ASP P 414     -28.575 -33.902  -7.852  0.00  0.00      PROA  
ATOM    277  CA  ASP P 414     -27.751 -33.557  -9.739  0.00  0.00      PROA  
ATOM    278  HA  ASP P 414     -28.250 -33.798 -10.666  0.00  0.00      PROA  
ATOM    279  CB  ASP P 414     -28.036 -32.008  -9.590  0.00  0.00      PROA  
ATOM    280  HB1 ASP P 414     -27.534 -31.497 -10.439  0.00  0.00      PROA  
ATOM    281  HB2 ASP P 414     -27.588 -31.717  -8.615  0.00  0.00      PROA  
ATOM    282  CG  ASP P 414     -29.495 -31.676  -9.584  0.00  0.00      PROA  
ATOM    283  OD1 ASP P 414     -30.285 -32.558 -10.011  0.00  0.00      PROA  
ATOM    284  OD2 ASP P 414     -29.832 -30.519  -9.270  0.00  0.00      PROA  
ATOM    285  C   ASP P 414     -26.224 -33.845 -10.008  0.00  0.00      PROA  
ATOM    286  O   ASP P 414     -25.952 -34.061 -11.195  0.00  0.00      PROA  
ATOM    287  N   ILE P 415     -25.348 -34.011  -8.956  0.00  0.00      PROA  
ATOM    288  HN  ILE P 415     -25.728 -34.016  -8.034  0.00  0.00      PROA  
ATOM    289  CA  ILE P 415     -23.968 -34.413  -9.150  0.00  0.00      PROA  
ATOM    290  HA  ILE P 415     -23.646 -34.055 -10.117  0.00  0.00      PROA  
ATOM    291  CB  ILE P 415     -23.092 -33.826  -8.066  0.00  0.00      PROA  
ATOM    292  HB  ILE P 415     -23.073 -32.724  -8.211  0.00  0.00      PROA  
ATOM    293  CG2 ILE P 415     -23.486 -34.120  -6.651  0.00  0.00      PROA  
ATOM    294 HG21 ILE P 415     -24.505 -33.727  -6.447  0.00  0.00      PROA  
ATOM    295 HG22 ILE P 415     -22.764 -33.652  -5.948  0.00  0.00      PROA  
ATOM    296 HG23 ILE P 415     -23.546 -35.215  -6.477  0.00  0.00      PROA  
ATOM    297  CG1 ILE P 415     -21.613 -34.310  -8.221  0.00  0.00      PROA  
ATOM    298 HG11 ILE P 415     -21.630 -35.421  -8.204  0.00  0.00      PROA  
ATOM    299 HG12 ILE P 415     -21.083 -34.123  -7.262  0.00  0.00      PROA  
ATOM    300  CD  ILE P 415     -20.879 -33.755  -9.424  0.00  0.00      PROA  
ATOM    301  HD1 ILE P 415     -21.325 -34.208 -10.334  0.00  0.00      PROA  
ATOM    302  HD2 ILE P 415     -19.817 -34.041  -9.584  0.00  0.00      PROA  
ATOM    303  HD3 ILE P 415     -20.962 -32.650  -9.502  0.00  0.00      PROA  
ATOM    304  C   ILE P 415     -24.051 -35.975  -9.129  0.00  0.00      PROA  
ATOM    305  O   ILE P 415     -24.859 -36.488  -8.334  0.00  0.00      PROA  
ATOM    306  N   THR P 416     -23.304 -36.647 -10.025  0.00  0.00      PROA  
ATOM    307  HN  THR P 416     -22.573 -36.257 -10.579  0.00  0.00      PROA  
ATOM    308  CA  THR P 416     -23.390 -38.096 -10.366  0.00  0.00      PROA  
ATOM    309  HA  THR P 416     -24.026 -38.703  -9.740  0.00  0.00      PROA  
ATOM    310  CB  THR P 416     -22.014 -38.794 -10.429  0.00  0.00      PROA  
ATOM    311  HB  THR P 416     -21.430 -38.157 -11.127  0.00  0.00      PROA  
ATOM    312  OG1 THR P 416     -22.178 -40.124 -10.975  0.00  0.00      PROA  
ATOM    313  HG1 THR P 416     -21.236 -40.307 -10.977  0.00  0.00      PROA  
ATOM    314  CG2 THR P 416     -21.417 -38.982  -9.078  0.00  0.00      PROA  
ATOM    315 HG21 THR P 416     -22.131 -39.646  -8.547  0.00  0.00      PROA  
ATOM    316 HG22 THR P 416     -21.194 -38.080  -8.469  0.00  0.00      PROA  
ATOM    317 HG23 THR P 416     -20.525 -39.640  -9.147  0.00  0.00      PROA  
ATOM    318  C   THR P 416     -24.069 -38.236 -11.691  0.00  0.00      PROA  
ATOM    319  O   THR P 416     -24.646 -39.301 -11.988  0.00  0.00      PROA  
ATOM    320  N   ASP P 417     -24.160 -37.146 -12.463  0.00  0.00      PROA  
ATOM    321  HN  ASP P 417     -23.979 -36.229 -12.116  0.00  0.00      PROA  
ATOM    322  CA  ASP P 417     -24.623 -37.169 -13.826  0.00  0.00      PROA  
ATOM    323  HA  ASP P 417     -25.386 -37.921 -13.970  0.00  0.00      PROA  
ATOM    324  CB  ASP P 417     -25.243 -35.738 -14.000  0.00  0.00      PROA  
ATOM    325  HB1 ASP P 417     -24.518 -35.037 -13.534  0.00  0.00      PROA  
ATOM    326  HB2 ASP P 417     -26.185 -35.692 -13.413  0.00  0.00      PROA  
ATOM    327  CG  ASP P 417     -25.727 -35.399 -15.338  0.00  0.00      PROA  
ATOM    328  OD1 ASP P 417     -25.854 -34.240 -15.759  0.00  0.00      PROA  
ATOM    329  OD2 ASP P 417     -26.101 -36.369 -16.050  0.00  0.00      PROA  
ATOM    330  C   ASP P 417     -23.376 -37.456 -14.750  0.00  0.00      PROA  
ATOM    331  O   ASP P 417     -22.268 -37.146 -14.430  0.00  0.00      PROA  
ATOM    332  N   ALA P 418     -23.702 -37.850 -15.977  0.00  0.00      PROA  
ATOM    333  HN  ALA P 418     -24.663 -37.827 -16.240  0.00  0.00      PROA  
ATOM    334  CA  ALA P 418     -22.718 -38.342 -16.929  0.00  0.00      PROA  
ATOM    335  HA  ALA P 418     -21.913 -38.878 -16.449  0.00  0.00      PROA  
ATOM    336  CB  ALA P 418     -23.413 -39.310 -17.881  0.00  0.00      PROA  
ATOM    337  HB1 ALA P 418     -24.196 -38.885 -18.545  0.00  0.00      PROA  
ATOM    338  HB2 ALA P 418     -23.864 -40.107 -17.251  0.00  0.00      PROA  
ATOM    339  HB3 ALA P 418     -22.720 -39.819 -18.585  0.00  0.00      PROA  
ATOM    340  C   ALA P 418     -22.069 -37.175 -17.806  0.00  0.00      PROA  
ATOM    341  O   ALA P 418     -21.505 -37.362 -18.929  0.00  0.00      PROA  
ATOM    342  N   LEU P 419     -22.071 -35.937 -17.280  0.00  0.00      PROA  
ATOM    343  HN  LEU P 419     -22.481 -35.750 -16.391  0.00  0.00      PROA  
ATOM    344  CA  LEU P 419     -21.444 -34.748 -17.880  0.00  0.00      PROA  
ATOM    345  HA  LEU P 419     -21.922 -34.580 -18.834  0.00  0.00      PROA  
ATOM    346  CB  LEU P 419     -21.744 -33.495 -16.969  0.00  0.00      PROA  
ATOM    347  HB1 LEU P 419     -22.789 -33.229 -17.236  0.00  0.00      PROA  
ATOM    348  HB2 LEU P 419     -21.234 -32.541 -17.224  0.00  0.00      PROA  
ATOM    349  CG  LEU P 419     -21.742 -33.733 -15.439  0.00  0.00      PROA  
ATOM    350  HG  LEU P 419     -22.012 -34.767 -15.137  0.00  0.00      PROA  
ATOM    351  CD1 LEU P 419     -20.339 -33.642 -14.789  0.00  0.00      PROA  
ATOM    352 HD11 LEU P 419     -20.375 -34.029 -13.749  0.00  0.00      PROA  
ATOM    353 HD12 LEU P 419     -20.052 -32.572 -14.702  0.00  0.00      PROA  
ATOM    354 HD13 LEU P 419     -19.547 -34.167 -15.364  0.00  0.00      PROA  
ATOM    355  CD2 LEU P 419     -22.649 -32.781 -14.696  0.00  0.00      PROA  
ATOM    356 HD21 LEU P 419     -22.310 -31.728 -14.792  0.00  0.00      PROA  
ATOM    357 HD22 LEU P 419     -22.731 -33.005 -13.611  0.00  0.00      PROA  
ATOM    358 HD23 LEU P 419     -23.679 -32.834 -15.109  0.00  0.00      PROA  
ATOM    359  C   LEU P 419     -19.958 -34.787 -18.062  0.00  0.00      PROA  
ATOM    360  O   LEU P 419     -19.245 -35.572 -17.488  0.00  0.00      PROA  
ATOM    361  N   SER P 420     -19.509 -33.888 -18.968  0.00  0.00      PROA  
ATOM    362  HN  SER P 420     -20.107 -33.317 -19.525  0.00  0.00      PROA  
ATOM    363  CA  SER P 420     -18.150 -33.463 -18.979  0.00  0.00      PROA  
ATOM    364  HA  SER P 420     -17.540 -34.350 -18.902  0.00  0.00      PROA  
ATOM    365  CB  SER P 420     -17.699 -32.643 -20.241  0.00  0.00      PROA  
ATOM    366  HB1 SER P 420     -17.689 -33.293 -21.142  0.00  0.00      PROA  
ATOM    367  HB2 SER P 420     -16.613 -32.409 -20.204  0.00  0.00      PROA  
ATOM    368  OG  SER P 420     -18.471 -31.459 -20.510  0.00  0.00      PROA  
ATOM    369  HG1 SER P 420     -19.383 -31.756 -20.556  0.00  0.00      PROA  
ATOM    370  C   SER P 420     -17.806 -32.607 -17.744  0.00  0.00      PROA  
ATOM    371  O   SER P 420     -18.689 -31.939 -17.282  0.00  0.00      PROA  
ATOM    372  N   PRO P 421     -16.617 -32.466 -17.231  0.00  0.00      PROA  
ATOM    373  CD  PRO P 421     -15.445 -33.126 -17.732  0.00  0.00      PROA  
ATOM    374  HD1 PRO P 421     -15.331 -32.896 -18.813  0.00  0.00      PROA  
ATOM    375  HD2 PRO P 421     -15.562 -34.230 -17.769  0.00  0.00      PROA  
ATOM    376  CA  PRO P 421     -16.290 -31.650 -16.045  0.00  0.00      PROA  
ATOM    377  HA  PRO P 421     -17.071 -31.807 -15.316  0.00  0.00      PROA  
ATOM    378  CB  PRO P 421     -14.965 -32.145 -15.610  0.00  0.00      PROA  
ATOM    379  HB1 PRO P 421     -15.070 -33.027 -14.943  0.00  0.00      PROA  
ATOM    380  HB2 PRO P 421     -14.335 -31.402 -15.076  0.00  0.00      PROA  
ATOM    381  CG  PRO P 421     -14.304 -32.680 -16.915  0.00  0.00      PROA  
ATOM    382  HG1 PRO P 421     -13.834 -31.829 -17.453  0.00  0.00      PROA  
ATOM    383  HG2 PRO P 421     -13.582 -33.484 -16.659  0.00  0.00      PROA  
ATOM    384  C   PRO P 421     -16.255 -30.173 -16.441  0.00  0.00      PROA  
ATOM    385  O   PRO P 421     -16.190 -29.305 -15.586  0.00  0.00      PROA  
ATOM    386  N   GLN P 422     -16.375 -29.923 -17.751  0.00  0.00      PROA  
ATOM    387  HN  GLN P 422     -16.300 -30.699 -18.372  0.00  0.00      PROA  
ATOM    388  CA  GLN P 422     -16.564 -28.613 -18.287  0.00  0.00      PROA  
ATOM    389  HA  GLN P 422     -15.757 -28.023 -17.880  0.00  0.00      PROA  
ATOM    390  CB  GLN P 422     -16.658 -28.598 -19.849  0.00  0.00      PROA  
ATOM    391  HB1 GLN P 422     -16.874 -27.569 -20.210  0.00  0.00      PROA  
ATOM    392  HB2 GLN P 422     -17.622 -29.105 -20.065  0.00  0.00      PROA  
ATOM    393  CG  GLN P 422     -15.618 -29.399 -20.683  0.00  0.00      PROA  
ATOM    394  HG1 GLN P 422     -15.706 -29.263 -21.782  0.00  0.00      PROA  
ATOM    395  HG2 GLN P 422     -15.758 -30.483 -20.487  0.00  0.00      PROA  
ATOM    396  CD  GLN P 422     -14.141 -28.974 -20.318  0.00  0.00      PROA  
ATOM    397  OE1 GLN P 422     -13.400 -29.866 -19.839  0.00  0.00      PROA  
ATOM    398  NE2 GLN P 422     -13.718 -27.721 -20.455  0.00  0.00      PROA  
ATOM    399 HE21 GLN P 422     -12.775 -27.562 -20.162  0.00  0.00      PROA  
ATOM    400 HE22 GLN P 422     -14.282 -27.016 -20.884  0.00  0.00      PROA  
ATOM    401  C   GLN P 422     -17.804 -27.919 -17.759  0.00  0.00      PROA  
ATOM    402  O   GLN P 422     -17.873 -26.698 -17.695  0.00  0.00      PROA  
ATOM    403  N   VAL P 423     -18.786 -28.737 -17.382  0.00  0.00      PROA  
ATOM    404  HN  VAL P 423     -18.705 -29.696 -17.643  0.00  0.00      PROA  
ATOM    405  CA  VAL P 423     -20.069 -28.351 -16.732  0.00  0.00      PROA  
ATOM    406  HA  VAL P 423     -20.467 -27.448 -17.172  0.00  0.00      PROA  
ATOM    407  CB  VAL P 423     -21.038 -29.538 -16.839  0.00  0.00      PROA  
ATOM    408  HB  VAL P 423     -20.528 -30.393 -16.346  0.00  0.00      PROA  
ATOM    409  CG1 VAL P 423     -22.400 -29.214 -16.139  0.00  0.00      PROA  
ATOM    410 HG11 VAL P 423     -22.652 -28.272 -16.672  0.00  0.00      PROA  
ATOM    411 HG12 VAL P 423     -22.445 -28.947 -15.062  0.00  0.00      PROA  
ATOM    412 HG13 VAL P 423     -23.057 -30.103 -16.251  0.00  0.00      PROA  
ATOM    413  CG2 VAL P 423     -21.254 -29.808 -18.356  0.00  0.00      PROA  
ATOM    414 HG21 VAL P 423     -20.305 -30.111 -18.848  0.00  0.00      PROA  
ATOM    415 HG22 VAL P 423     -21.700 -28.871 -18.754  0.00  0.00      PROA  
ATOM    416 HG23 VAL P 423     -22.011 -30.599 -18.548  0.00  0.00      PROA  
ATOM    417  C   VAL P 423     -19.758 -27.972 -15.296  0.00  0.00      PROA  
ATOM    418  O   VAL P 423     -20.489 -27.147 -14.733  0.00  0.00      PROA  
ATOM    419  N   LEU P 424     -18.755 -28.555 -14.602  0.00  0.00      PROA  
ATOM    420  HN  LEU P 424     -18.067 -29.242 -14.822  0.00  0.00      PROA  
ATOM    421  CA  LEU P 424     -18.450 -28.202 -13.237  0.00  0.00      PROA  
ATOM    422  HA  LEU P 424     -19.281 -27.722 -12.740  0.00  0.00      PROA  
ATOM    423  CB  LEU P 424     -18.111 -29.444 -12.356  0.00  0.00      PROA  
ATOM    424  HB1 LEU P 424     -18.191 -29.163 -11.284  0.00  0.00      PROA  
ATOM    425  HB2 LEU P 424     -17.064 -29.686 -12.640  0.00  0.00      PROA  
ATOM    426  CG  LEU P 424     -19.171 -30.572 -12.408  0.00  0.00      PROA  
ATOM    427  HG  LEU P 424     -19.353 -31.075 -13.382  0.00  0.00      PROA  
ATOM    428  CD1 LEU P 424     -18.665 -31.717 -11.523  0.00  0.00      PROA  
ATOM    429 HD11 LEU P 424     -19.547 -32.363 -11.327  0.00  0.00      PROA  
ATOM    430 HD12 LEU P 424     -18.210 -31.366 -10.572  0.00  0.00      PROA  
ATOM    431 HD13 LEU P 424     -18.047 -32.350 -12.196  0.00  0.00      PROA  
ATOM    432  CD2 LEU P 424     -20.570 -30.036 -11.994  0.00  0.00      PROA  
ATOM    433 HD21 LEU P 424     -20.490 -29.428 -11.067  0.00  0.00      PROA  
ATOM    434 HD22 LEU P 424     -21.196 -30.932 -11.795  0.00  0.00      PROA  
ATOM    435 HD23 LEU P 424     -20.997 -29.373 -12.776  0.00  0.00      PROA  
ATOM    436  C   LEU P 424     -17.333 -27.172 -13.155  0.00  0.00      PROA  
ATOM    437  O   LEU P 424     -16.932 -26.782 -12.096  0.00  0.00      PROA  
ATOM    438  N   SER P 425     -16.833 -26.575 -14.254  0.00  0.00      PROA  
ATOM    439  HN  SER P 425     -17.046 -27.029 -15.115  0.00  0.00      PROA  
ATOM    440  CA  SER P 425     -15.738 -25.637 -14.294  0.00  0.00      PROA  
ATOM    441  HA  SER P 425     -14.881 -26.189 -13.938  0.00  0.00      PROA  
ATOM    442  CB  SER P 425     -15.486 -25.346 -15.815  0.00  0.00      PROA  
ATOM    443  HB1 SER P 425     -15.387 -26.249 -16.456  0.00  0.00      PROA  
ATOM    444  HB2 SER P 425     -14.527 -24.800 -15.936  0.00  0.00      PROA  
ATOM    445  OG  SER P 425     -16.566 -24.494 -16.448  0.00  0.00      PROA  
ATOM    446  HG1 SER P 425     -17.101 -25.075 -16.992  0.00  0.00      PROA  
ATOM    447  C   SER P 425     -15.810 -24.365 -13.549  0.00  0.00      PROA  
ATOM    448  O   SER P 425     -14.830 -23.890 -12.951  0.00  0.00      PROA  
ATOM    449  N   ALA P 426     -16.955 -23.700 -13.513  0.00  0.00      PROA  
ATOM    450  HN  ALA P 426     -17.704 -24.052 -14.069  0.00  0.00      PROA  
ATOM    451  CA  ALA P 426     -17.177 -22.473 -12.771  0.00  0.00      PROA  
ATOM    452  HA  ALA P 426     -16.246 -21.928 -12.726  0.00  0.00      PROA  
ATOM    453  CB  ALA P 426     -18.223 -21.672 -13.571  0.00  0.00      PROA  
ATOM    454  HB1 ALA P 426     -19.199 -22.193 -13.472  0.00  0.00      PROA  
ATOM    455  HB2 ALA P 426     -17.902 -21.486 -14.619  0.00  0.00      PROA  
ATOM    456  HB3 ALA P 426     -18.313 -20.729 -12.989  0.00  0.00      PROA  
ATOM    457  C   ALA P 426     -17.727 -22.641 -11.320  0.00  0.00      PROA  
ATOM    458  O   ALA P 426     -17.847 -21.652 -10.576  0.00  0.00      PROA  
ATOM    459  N   ILE P 427     -18.152 -23.855 -10.856  0.00  0.00      PROA  
ATOM    460  HN  ILE P 427     -17.954 -24.618 -11.466  0.00  0.00      PROA  
ATOM    461  CA  ILE P 427     -18.944 -23.960  -9.622  0.00  0.00      PROA  
ATOM    462  HA  ILE P 427     -19.855 -23.389  -9.728  0.00  0.00      PROA  
ATOM    463  CB  ILE P 427     -19.486 -25.335  -9.422  0.00  0.00      PROA  
ATOM    464  HB  ILE P 427     -20.177 -25.206  -8.562  0.00  0.00      PROA  
ATOM    465  CG2 ILE P 427     -20.270 -25.742 -10.696  0.00  0.00      PROA  
ATOM    466 HG21 ILE P 427     -20.693 -26.754 -10.523  0.00  0.00      PROA  
ATOM    467 HG22 ILE P 427     -19.633 -25.749 -11.607  0.00  0.00      PROA  
ATOM    468 HG23 ILE P 427     -21.053 -24.983 -10.908  0.00  0.00      PROA  
ATOM    469  CG1 ILE P 427     -18.384 -26.372  -8.949  0.00  0.00      PROA  
ATOM    470 HG11 ILE P 427     -17.802 -26.077  -8.050  0.00  0.00      PROA  
ATOM    471 HG12 ILE P 427     -17.686 -26.511  -9.802  0.00  0.00      PROA  
ATOM    472  CD  ILE P 427     -19.063 -27.694  -8.561  0.00  0.00      PROA  
ATOM    473  HD1 ILE P 427     -19.844 -27.547  -7.785  0.00  0.00      PROA  
ATOM    474  HD2 ILE P 427     -18.331 -28.498  -8.335  0.00  0.00      PROA  
ATOM    475  HD3 ILE P 427     -19.661 -28.112  -9.399  0.00  0.00      PROA  
ATOM    476  C   ILE P 427     -18.266 -23.499  -8.332  0.00  0.00      PROA  
ATOM    477  O   ILE P 427     -18.889 -23.034  -7.416  0.00  0.00      PROA  
ATOM    478  N   ILE P 428     -16.931 -23.765  -8.122  0.00  0.00      PROA  
ATOM    479  HN  ILE P 428     -16.433 -24.285  -8.812  0.00  0.00      PROA  
ATOM    480  CA  ILE P 428     -16.165 -23.331  -6.982  0.00  0.00      PROA  
ATOM    481  HA  ILE P 428     -16.660 -23.629  -6.070  0.00  0.00      PROA  
ATOM    482  CB  ILE P 428     -14.744 -23.882  -7.017  0.00  0.00      PROA  
ATOM    483  HB  ILE P 428     -14.456 -23.848  -8.090  0.00  0.00      PROA  
ATOM    484  CG2 ILE P 428     -13.710 -22.878  -6.355  0.00  0.00      PROA  
ATOM    485 HG21 ILE P 428     -13.549 -21.967  -6.972  0.00  0.00      PROA  
ATOM    486 HG22 ILE P 428     -12.730 -23.398  -6.426  0.00  0.00      PROA  
ATOM    487 HG23 ILE P 428     -13.911 -22.488  -5.335  0.00  0.00      PROA  
ATOM    488  CG1 ILE P 428     -14.416 -25.363  -6.535  0.00  0.00      PROA  
ATOM    489 HG11 ILE P 428     -13.315 -25.392  -6.384  0.00  0.00      PROA  
ATOM    490 HG12 ILE P 428     -14.807 -26.075  -7.293  0.00  0.00      PROA  
ATOM    491  CD  ILE P 428     -15.070 -25.730  -5.108  0.00  0.00      PROA  
ATOM    492  HD1 ILE P 428     -14.902 -24.876  -4.417  0.00  0.00      PROA  
ATOM    493  HD2 ILE P 428     -14.523 -26.621  -4.734  0.00  0.00      PROA  
ATOM    494  HD3 ILE P 428     -16.160 -25.868  -5.271  0.00  0.00      PROA  
ATOM    495  C   ILE P 428     -16.125 -21.793  -6.949  0.00  0.00      PROA  
ATOM    496  O   ILE P 428     -16.307 -21.145  -5.955  0.00  0.00      PROA  
ATOM    497  N   PHE P 429     -15.872 -21.269  -8.158  0.00  0.00      PROA  
ATOM    498  HN  PHE P 429     -15.931 -21.797  -9.001  0.00  0.00      PROA  
ATOM    499  CA  PHE P 429     -15.667 -19.834  -8.345  0.00  0.00      PROA  
ATOM    500  HA  PHE P 429     -14.915 -19.519  -7.637  0.00  0.00      PROA  
ATOM    501  CB  PHE P 429     -15.088 -19.645  -9.790  0.00  0.00      PROA  
ATOM    502  HB1 PHE P 429     -15.061 -18.618 -10.214  0.00  0.00      PROA  
ATOM    503  HB2 PHE P 429     -15.830 -20.183 -10.418  0.00  0.00      PROA  
ATOM    504  CG  PHE P 429     -13.782 -20.391 -10.119  0.00  0.00      PROA  
ATOM    505  CD1 PHE P 429     -12.556 -19.787  -9.935  0.00  0.00      PROA  
ATOM    506  HD1 PHE P 429     -12.434 -18.748  -9.667  0.00  0.00      PROA  
ATOM    507  CE1 PHE P 429     -11.325 -20.538 -10.010  0.00  0.00      PROA  
ATOM    508  HE1 PHE P 429     -10.327 -20.154  -9.858  0.00  0.00      PROA  
ATOM    509  CZ  PHE P 429     -11.450 -21.899 -10.379  0.00  0.00      PROA  
ATOM    510  HZ  PHE P 429     -10.523 -22.389 -10.641  0.00  0.00      PROA  
ATOM    511  CD2 PHE P 429     -13.855 -21.771 -10.453  0.00  0.00      PROA  
ATOM    512  HD2 PHE P 429     -14.839 -22.214 -10.401  0.00  0.00      PROA  
ATOM    513  CE2 PHE P 429     -12.692 -22.496 -10.683  0.00  0.00      PROA  
ATOM    514  HE2 PHE P 429     -12.723 -23.532 -10.987  0.00  0.00      PROA  
ATOM    515  C   PHE P 429     -16.983 -19.016  -8.140  0.00  0.00      PROA  
ATOM    516  O   PHE P 429     -17.007 -17.995  -7.446  0.00  0.00      PROA  
ATOM    517  N   ILE P 430     -18.157 -19.498  -8.623  0.00  0.00      PROA  
ATOM    518  HN  ILE P 430     -18.267 -20.255  -9.263  0.00  0.00      PROA  
ATOM    519  CA  ILE P 430     -19.480 -18.853  -8.340  0.00  0.00      PROA  
ATOM    520  HA  ILE P 430     -19.444 -17.813  -8.630  0.00  0.00      PROA  
ATOM    521  CB  ILE P 430     -20.609 -19.628  -9.093  0.00  0.00      PROA  
ATOM    522  HB  ILE P 430     -20.677 -20.712  -8.857  0.00  0.00      PROA  
ATOM    523  CG2 ILE P 430     -21.996 -18.924  -8.805  0.00  0.00      PROA  
ATOM    524 HG21 ILE P 430     -22.363 -18.954  -7.757  0.00  0.00      PROA  
ATOM    525 HG22 ILE P 430     -22.786 -19.363  -9.452  0.00  0.00      PROA  
ATOM    526 HG23 ILE P 430     -21.810 -17.857  -9.051  0.00  0.00      PROA  
ATOM    527  CG1 ILE P 430     -20.475 -19.634 -10.613  0.00  0.00      PROA  
ATOM    528 HG11 ILE P 430     -19.429 -19.500 -10.962  0.00  0.00      PROA  
ATOM    529 HG12 ILE P 430     -21.020 -18.758 -11.025  0.00  0.00      PROA  
ATOM    530  CD  ILE P 430     -21.018 -20.924 -11.218  0.00  0.00      PROA  
ATOM    531  HD1 ILE P 430     -22.123 -20.803 -11.205  0.00  0.00      PROA  
ATOM    532  HD2 ILE P 430     -20.671 -21.828 -10.672  0.00  0.00      PROA  
ATOM    533  HD3 ILE P 430     -20.682 -20.969 -12.276  0.00  0.00      PROA  
ATOM    534  C   ILE P 430     -19.921 -18.808  -6.888  0.00  0.00      PROA  
ATOM    535  O   ILE P 430     -20.429 -17.768  -6.416  0.00  0.00      PROA  
ATOM    536  N   TYR P 431     -19.763 -19.965  -6.205  0.00  0.00      PROA  
ATOM    537  HN  TYR P 431     -19.461 -20.788  -6.679  0.00  0.00      PROA  
ATOM    538  CA  TYR P 431     -19.919 -20.126  -4.742  0.00  0.00      PROA  
ATOM    539  HA  TYR P 431     -20.937 -19.938  -4.434  0.00  0.00      PROA  
ATOM    540  CB  TYR P 431     -19.657 -21.641  -4.330  0.00  0.00      PROA  
ATOM    541  HB1 TYR P 431     -18.817 -22.003  -4.962  0.00  0.00      PROA  
ATOM    542  HB2 TYR P 431     -20.571 -22.200  -4.624  0.00  0.00      PROA  
ATOM    543  CG  TYR P 431     -19.347 -22.097  -2.975  0.00  0.00      PROA  
ATOM    544  CD1 TYR P 431     -20.345 -22.086  -1.991  0.00  0.00      PROA  
ATOM    545  HD1 TYR P 431     -21.227 -21.481  -2.136  0.00  0.00      PROA  
ATOM    546  CE1 TYR P 431     -20.195 -22.721  -0.840  0.00  0.00      PROA  
ATOM    547  HE1 TYR P 431     -20.927 -22.686  -0.047  0.00  0.00      PROA  
ATOM    548  CZ  TYR P 431     -18.998 -23.477  -0.579  0.00  0.00      PROA  
ATOM    549  OH  TYR P 431     -18.613 -24.032   0.666  0.00  0.00      PROA  
ATOM    550  HH  TYR P 431     -19.407 -23.910   1.190  0.00  0.00      PROA  
ATOM    551  CD2 TYR P 431     -18.172 -22.857  -2.743  0.00  0.00      PROA  
ATOM    552  HD2 TYR P 431     -17.393 -22.925  -3.488  0.00  0.00      PROA  
ATOM    553  CE2 TYR P 431     -17.983 -23.552  -1.528  0.00  0.00      PROA  
ATOM    554  HE2 TYR P 431     -17.112 -24.148  -1.300  0.00  0.00      PROA  
ATOM    555  C   TYR P 431     -19.045 -19.207  -3.873  0.00  0.00      PROA  
ATOM    556  O   TYR P 431     -19.510 -18.498  -2.962  0.00  0.00      PROA  
ATOM    557  N   PHE P 432     -17.729 -19.019  -4.164  0.00  0.00      PROA  
ATOM    558  HN  PHE P 432     -17.324 -19.386  -4.998  0.00  0.00      PROA  
ATOM    559  CA  PHE P 432     -16.923 -18.014  -3.517  0.00  0.00      PROA  
ATOM    560  HA  PHE P 432     -17.164 -17.925  -2.468  0.00  0.00      PROA  
ATOM    561  CB  PHE P 432     -15.384 -18.257  -3.739  0.00  0.00      PROA  
ATOM    562  HB1 PHE P 432     -14.813 -17.304  -3.729  0.00  0.00      PROA  
ATOM    563  HB2 PHE P 432     -15.100 -18.782  -4.675  0.00  0.00      PROA  
ATOM    564  CG  PHE P 432     -14.652 -19.107  -2.732  0.00  0.00      PROA  
ATOM    565  CD1 PHE P 432     -13.893 -18.453  -1.787  0.00  0.00      PROA  
ATOM    566  HD1 PHE P 432     -14.006 -17.380  -1.738  0.00  0.00      PROA  
ATOM    567  CE1 PHE P 432     -13.002 -19.186  -0.988  0.00  0.00      PROA  
ATOM    568  HE1 PHE P 432     -12.290 -18.686  -0.349  0.00  0.00      PROA  
ATOM    569  CZ  PHE P 432     -12.955 -20.614  -1.033  0.00  0.00      PROA  
ATOM    570  HZ  PHE P 432     -12.184 -21.096  -0.450  0.00  0.00      PROA  
ATOM    571  CD2 PHE P 432     -14.619 -20.531  -2.776  0.00  0.00      PROA  
ATOM    572  HD2 PHE P 432     -15.291 -21.097  -3.405  0.00  0.00      PROA  
ATOM    573  CE2 PHE P 432     -13.770 -21.308  -1.932  0.00  0.00      PROA  
ATOM    574  HE2 PHE P 432     -13.765 -22.387  -1.907  0.00  0.00      PROA  
ATOM    575  C   PHE P 432     -17.272 -16.550  -3.851  0.00  0.00      PROA  
ATOM    576  O   PHE P 432     -17.316 -15.793  -2.918  0.00  0.00      PROA  
ATOM    577  N   ALA P 433     -17.567 -16.169  -5.123  0.00  0.00      PROA  
ATOM    578  HN  ALA P 433     -17.350 -16.737  -5.913  0.00  0.00      PROA  
ATOM    579  CA  ALA P 433     -17.895 -14.834  -5.522  0.00  0.00      PROA  
ATOM    580  HA  ALA P 433     -17.103 -14.179  -5.188  0.00  0.00      PROA  
ATOM    581  CB  ALA P 433     -17.959 -14.874  -7.093  0.00  0.00      PROA  
ATOM    582  HB1 ALA P 433     -16.975 -15.220  -7.476  0.00  0.00      PROA  
ATOM    583  HB2 ALA P 433     -18.299 -13.907  -7.523  0.00  0.00      PROA  
ATOM    584  HB3 ALA P 433     -18.777 -15.584  -7.340  0.00  0.00      PROA  
ATOM    585  C   ALA P 433     -19.257 -14.436  -5.014  0.00  0.00      PROA  
ATOM    586  O   ALA P 433     -19.361 -13.356  -4.465  0.00  0.00      PROA  
ATOM    587  N   ALA P 434     -20.321 -15.251  -5.171  0.00  0.00      PROA  
ATOM    588  HN  ALA P 434     -20.328 -16.141  -5.621  0.00  0.00      PROA  
ATOM    589  CA  ALA P 434     -21.581 -14.941  -4.535  0.00  0.00      PROA  
ATOM    590  HA  ALA P 434     -21.960 -13.999  -4.905  0.00  0.00      PROA  
ATOM    591  CB  ALA P 434     -22.525 -16.088  -4.937  0.00  0.00      PROA  
ATOM    592  HB1 ALA P 434     -22.696 -16.017  -6.032  0.00  0.00      PROA  
ATOM    593  HB2 ALA P 434     -23.504 -16.204  -4.426  0.00  0.00      PROA  
ATOM    594  HB3 ALA P 434     -22.006 -17.071  -4.911  0.00  0.00      PROA  
ATOM    595  C   ALA P 434     -21.598 -14.837  -2.927  0.00  0.00      PROA  
ATOM    596  O   ALA P 434     -22.285 -14.006  -2.368  0.00  0.00      PROA  
ATOM    597  N   LEU P 435     -20.799 -15.682  -2.230  0.00  0.00      PROA  
ATOM    598  HN  LEU P 435     -20.213 -16.390  -2.617  0.00  0.00      PROA  
ATOM    599  CA  LEU P 435     -20.744 -15.724  -0.782  0.00  0.00      PROA  
ATOM    600  HA  LEU P 435     -21.610 -15.200  -0.405  0.00  0.00      PROA  
ATOM    601  CB  LEU P 435     -20.655 -17.178  -0.209  0.00  0.00      PROA  
ATOM    602  HB1 LEU P 435     -20.488 -17.174   0.889  0.00  0.00      PROA  
ATOM    603  HB2 LEU P 435     -19.853 -17.690  -0.783  0.00  0.00      PROA  
ATOM    604  CG  LEU P 435     -21.909 -18.102  -0.401  0.00  0.00      PROA  
ATOM    605  HG  LEU P 435     -22.076 -18.371  -1.466  0.00  0.00      PROA  
ATOM    606  CD1 LEU P 435     -21.568 -19.470   0.250  0.00  0.00      PROA  
ATOM    607 HD11 LEU P 435     -20.611 -19.857  -0.161  0.00  0.00      PROA  
ATOM    608 HD12 LEU P 435     -22.384 -20.185   0.014  0.00  0.00      PROA  
ATOM    609 HD13 LEU P 435     -21.476 -19.326   1.347  0.00  0.00      PROA  
ATOM    610  CD2 LEU P 435     -23.125 -17.391   0.069  0.00  0.00      PROA  
ATOM    611 HD21 LEU P 435     -24.047 -17.995  -0.070  0.00  0.00      PROA  
ATOM    612 HD22 LEU P 435     -23.448 -16.471  -0.463  0.00  0.00      PROA  
ATOM    613 HD23 LEU P 435     -23.095 -17.063   1.130  0.00  0.00      PROA  
ATOM    614  C   LEU P 435     -19.744 -14.771  -0.082  0.00  0.00      PROA  
ATOM    615  O   LEU P 435     -19.852 -14.371   1.104  0.00  0.00      PROA  
ATOM    616  N   THR P 436     -18.958 -14.170  -0.962  0.00  0.00      PROA  
ATOM    617  HN  THR P 436     -18.844 -14.489  -1.900  0.00  0.00      PROA  
ATOM    618  CA  THR P 436     -18.077 -13.067  -0.567  0.00  0.00      PROA  
ATOM    619  HA  THR P 436     -17.436 -13.468   0.205  0.00  0.00      PROA  
ATOM    620  CB  THR P 436     -16.999 -12.693  -1.609  0.00  0.00      PROA  
ATOM    621  HB  THR P 436     -17.555 -12.615  -2.568  0.00  0.00      PROA  
ATOM    622  OG1 THR P 436     -15.958 -13.631  -1.723  0.00  0.00      PROA  
ATOM    623  HG1 THR P 436     -16.414 -14.390  -2.095  0.00  0.00      PROA  
ATOM    624  CG2 THR P 436     -16.337 -11.449  -1.118  0.00  0.00      PROA  
ATOM    625 HG21 THR P 436     -15.480 -11.156  -1.763  0.00  0.00      PROA  
ATOM    626 HG22 THR P 436     -15.973 -11.464  -0.069  0.00  0.00      PROA  
ATOM    627 HG23 THR P 436     -17.050 -10.602  -1.024  0.00  0.00      PROA  
ATOM    628  C   THR P 436     -18.751 -11.779   0.040  0.00  0.00      PROA  
ATOM    629  O   THR P 436     -18.424 -11.399   1.139  0.00  0.00      PROA  
ATOM    630  N   PRO P 437     -19.856 -11.216  -0.531  0.00  0.00      PROA  
ATOM    631  CD  PRO P 437     -20.062 -11.033  -2.002  0.00  0.00      PROA  
ATOM    632  HD1 PRO P 437     -19.946 -12.010  -2.517  0.00  0.00      PROA  
ATOM    633  HD2 PRO P 437     -19.369 -10.272  -2.419  0.00  0.00      PROA  
ATOM    634  CA  PRO P 437     -20.670 -10.255   0.165  0.00  0.00      PROA  
ATOM    635  HA  PRO P 437     -19.999  -9.508   0.562  0.00  0.00      PROA  
ATOM    636  CB  PRO P 437     -21.616  -9.679  -0.913  0.00  0.00      PROA  
ATOM    637  HB1 PRO P 437     -21.112  -8.774  -1.313  0.00  0.00      PROA  
ATOM    638  HB2 PRO P 437     -22.681  -9.508  -0.647  0.00  0.00      PROA  
ATOM    639  CG  PRO P 437     -21.490 -10.571  -2.102  0.00  0.00      PROA  
ATOM    640  HG1 PRO P 437     -22.327 -11.300  -2.153  0.00  0.00      PROA  
ATOM    641  HG2 PRO P 437     -21.603 -10.012  -3.055  0.00  0.00      PROA  
ATOM    642  C   PRO P 437     -21.426 -10.726   1.411  0.00  0.00      PROA  
ATOM    643  O   PRO P 437     -21.693  -9.979   2.363  0.00  0.00      PROA  
ATOM    644  N   ALA P 438     -21.831 -12.012   1.442  0.00  0.00      PROA  
ATOM    645  HN  ALA P 438     -21.656 -12.611   0.664  0.00  0.00      PROA  
ATOM    646  CA  ALA P 438     -22.603 -12.629   2.507  0.00  0.00      PROA  
ATOM    647  HA  ALA P 438     -23.324 -11.848   2.696  0.00  0.00      PROA  
ATOM    648  CB  ALA P 438     -23.254 -14.013   2.161  0.00  0.00      PROA  
ATOM    649  HB1 ALA P 438     -22.458 -14.709   1.822  0.00  0.00      PROA  
ATOM    650  HB2 ALA P 438     -24.042 -13.839   1.397  0.00  0.00      PROA  
ATOM    651  HB3 ALA P 438     -23.783 -14.422   3.048  0.00  0.00      PROA  
ATOM    652  C   ALA P 438     -21.941 -12.692   3.835  0.00  0.00      PROA  
ATOM    653  O   ALA P 438     -22.433 -12.220   4.864  0.00  0.00      PROA  
ATOM    654  N   ILE P 439     -20.648 -13.115   3.799  0.00  0.00      PROA  
ATOM    655  HN  ILE P 439     -20.296 -13.310   2.887  0.00  0.00      PROA  
ATOM    656  CA  ILE P 439     -19.732 -12.993   4.898  0.00  0.00      PROA  
ATOM    657  HA  ILE P 439     -20.112 -13.472   5.788  0.00  0.00      PROA  
ATOM    658  CB  ILE P 439     -18.433 -13.788   4.741  0.00  0.00      PROA  
ATOM    659  HB  ILE P 439     -18.642 -14.861   4.542  0.00  0.00      PROA  
ATOM    660  CG2 ILE P 439     -17.537 -13.214   3.573  0.00  0.00      PROA  
ATOM    661 HG21 ILE P 439     -17.936 -13.485   2.572  0.00  0.00      PROA  
ATOM    662 HG22 ILE P 439     -16.559 -13.741   3.613  0.00  0.00      PROA  
ATOM    663 HG23 ILE P 439     -17.233 -12.158   3.739  0.00  0.00      PROA  
ATOM    664  CG1 ILE P 439     -17.597 -13.841   6.049  0.00  0.00      PROA  
ATOM    665 HG11 ILE P 439     -17.181 -12.831   6.249  0.00  0.00      PROA  
ATOM    666 HG12 ILE P 439     -16.738 -14.492   5.780  0.00  0.00      PROA  
ATOM    667  CD  ILE P 439     -18.200 -14.496   7.281  0.00  0.00      PROA  
ATOM    668  HD1 ILE P 439     -17.497 -14.444   8.140  0.00  0.00      PROA  
ATOM    669  HD2 ILE P 439     -18.289 -15.557   6.966  0.00  0.00      PROA  
ATOM    670  HD3 ILE P 439     -19.188 -14.079   7.573  0.00  0.00      PROA  
ATOM    671  C   ILE P 439     -19.464 -11.516   5.368  0.00  0.00      PROA  
ATOM    672  O   ILE P 439     -19.481 -11.244   6.582  0.00  0.00      PROA  
ATOM    673  N   THR P 440     -19.212 -10.628   4.399  0.00  0.00      PROA  
ATOM    674  HN  THR P 440     -19.343 -10.928   3.457  0.00  0.00      PROA  
ATOM    675  CA  THR P 440     -18.728  -9.309   4.675  0.00  0.00      PROA  
ATOM    676  HA  THR P 440     -17.997  -9.265   5.470  0.00  0.00      PROA  
ATOM    677  CB  THR P 440     -18.192  -8.745   3.409  0.00  0.00      PROA  
ATOM    678  HB  THR P 440     -18.922  -8.562   2.592  0.00  0.00      PROA  
ATOM    679  OG1 THR P 440     -17.099  -9.531   2.905  0.00  0.00      PROA  
ATOM    680  HG1 THR P 440     -17.468 -10.259   2.400  0.00  0.00      PROA  
ATOM    681  CG2 THR P 440     -17.613  -7.336   3.735  0.00  0.00      PROA  
ATOM    682 HG21 THR P 440     -18.385  -6.541   3.815  0.00  0.00      PROA  
ATOM    683 HG22 THR P 440     -16.924  -6.886   2.989  0.00  0.00      PROA  
ATOM    684 HG23 THR P 440     -17.013  -7.354   4.670  0.00  0.00      PROA  
ATOM    685  C   THR P 440     -19.931  -8.474   5.285  0.00  0.00      PROA  
ATOM    686  O   THR P 440     -19.845  -7.723   6.255  0.00  0.00      PROA  
ATOM    687  N   PHE P 441     -21.169  -8.588   4.679  0.00  0.00      PROA  
ATOM    688  HN  PHE P 441     -21.313  -9.042   3.804  0.00  0.00      PROA  
ATOM    689  CA  PHE P 441     -22.321  -7.829   5.096  0.00  0.00      PROA  
ATOM    690  HA  PHE P 441     -21.942  -6.847   5.335  0.00  0.00      PROA  
ATOM    691  CB  PHE P 441     -23.459  -7.805   4.023  0.00  0.00      PROA  
ATOM    692  HB1 PHE P 441     -24.420  -7.418   4.423  0.00  0.00      PROA  
ATOM    693  HB2 PHE P 441     -23.638  -8.855   3.706  0.00  0.00      PROA  
ATOM    694  CG  PHE P 441     -23.115  -7.054   2.794  0.00  0.00      PROA  
ATOM    695  CD1 PHE P 441     -22.534  -5.742   2.925  0.00  0.00      PROA  
ATOM    696  HD1 PHE P 441     -22.202  -5.357   3.877  0.00  0.00      PROA  
ATOM    697  CE1 PHE P 441     -22.370  -4.858   1.775  0.00  0.00      PROA  
ATOM    698  HE1 PHE P 441     -22.058  -3.838   1.943  0.00  0.00      PROA  
ATOM    699  CZ  PHE P 441     -22.672  -5.383   0.494  0.00  0.00      PROA  
ATOM    700  HZ  PHE P 441     -22.444  -4.877  -0.432  0.00  0.00      PROA  
ATOM    701  CD2 PHE P 441     -23.536  -7.420   1.545  0.00  0.00      PROA  
ATOM    702  HD2 PHE P 441     -24.091  -8.335   1.400  0.00  0.00      PROA  
ATOM    703  CE2 PHE P 441     -23.329  -6.641   0.376  0.00  0.00      PROA  
ATOM    704  HE2 PHE P 441     -23.481  -7.042  -0.615  0.00  0.00      PROA  
ATOM    705  C   PHE P 441     -22.954  -8.374   6.357  0.00  0.00      PROA  
ATOM    706  O   PHE P 441     -23.643  -7.632   7.089  0.00  0.00      PROA  
ATOM    707  N   GLY P 442     -22.732  -9.601   6.805  0.00  0.00      PROA  
ATOM    708  HN  GLY P 442     -22.222 -10.237   6.231  0.00  0.00      PROA  
ATOM    709  CA  GLY P 442     -23.343 -10.081   8.050  0.00  0.00      PROA  
ATOM    710  HA1 GLY P 442     -23.278 -11.156   8.126  0.00  0.00      PROA  
ATOM    711  HA2 GLY P 442     -24.380  -9.807   7.924  0.00  0.00      PROA  
ATOM    712  C   GLY P 442     -22.827  -9.522   9.407  0.00  0.00      PROA  
ATOM    713  O   GLY P 442     -23.583  -9.500  10.394  0.00  0.00      PROA  
ATOM    714  N   GLY P 443     -21.566  -8.994   9.345  0.00  0.00      PROA  
ATOM    715  HN  GLY P 443     -21.075  -9.145   8.491  0.00  0.00      PROA  
ATOM    716  CA  GLY P 443     -20.982  -8.215  10.366  0.00  0.00      PROA  
ATOM    717  HA1 GLY P 443     -19.904  -8.198  10.300  0.00  0.00      PROA  
ATOM    718  HA2 GLY P 443     -21.256  -8.693  11.294  0.00  0.00      PROA  
ATOM    719  C   GLY P 443     -21.428  -6.795  10.363  0.00  0.00      PROA  
ATOM    720  O   GLY P 443     -21.919  -6.284  11.396  0.00  0.00      PROA  
ATOM    721  N   LEU P 444     -21.259  -6.116   9.211  0.00  0.00      PROA  
ATOM    722  HN  LEU P 444     -20.886  -6.638   8.447  0.00  0.00      PROA  
ATOM    723  CA  LEU P 444     -21.591  -4.715   9.043  0.00  0.00      PROA  
ATOM    724  HA  LEU P 444     -20.977  -4.220   9.780  0.00  0.00      PROA  
ATOM    725  CB  LEU P 444     -21.228  -4.089   7.641  0.00  0.00      PROA  
ATOM    726  HB1 LEU P 444     -21.282  -2.980   7.632  0.00  0.00      PROA  
ATOM    727  HB2 LEU P 444     -21.918  -4.539   6.896  0.00  0.00      PROA  
ATOM    728  CG  LEU P 444     -19.824  -4.398   7.229  0.00  0.00      PROA  
ATOM    729  HG  LEU P 444     -19.532  -5.449   7.443  0.00  0.00      PROA  
ATOM    730  CD1 LEU P 444     -19.603  -4.243   5.732  0.00  0.00      PROA  
ATOM    731 HD11 LEU P 444     -19.861  -3.213   5.405  0.00  0.00      PROA  
ATOM    732 HD12 LEU P 444     -20.204  -4.990   5.170  0.00  0.00      PROA  
ATOM    733 HD13 LEU P 444     -18.511  -4.384   5.589  0.00  0.00      PROA  
ATOM    734  CD2 LEU P 444     -18.832  -3.560   8.100  0.00  0.00      PROA  
ATOM    735 HD21 LEU P 444     -19.100  -2.482   8.082  0.00  0.00      PROA  
ATOM    736 HD22 LEU P 444     -17.781  -3.604   7.743  0.00  0.00      PROA  
ATOM    737 HD23 LEU P 444     -18.826  -3.899   9.159  0.00  0.00      PROA  
ATOM    738  C   LEU P 444     -22.963  -4.310   9.357  0.00  0.00      PROA  
ATOM    739  O   LEU P 444     -23.257  -3.262   9.939  0.00  0.00      PROA  
ATOM    740  N   LEU P 445     -23.964  -5.162   8.977  0.00  0.00      PROA  
ATOM    741  HN  LEU P 445     -23.708  -6.030   8.559  0.00  0.00      PROA  
ATOM    742  CA  LEU P 445     -25.383  -4.872   9.303  0.00  0.00      PROA  
ATOM    743  HA  LEU P 445     -25.570  -3.815   9.183  0.00  0.00      PROA  
ATOM    744  CB  LEU P 445     -26.420  -5.452   8.266  0.00  0.00      PROA  
ATOM    745  HB1 LEU P 445     -26.430  -6.558   8.373  0.00  0.00      PROA  
ATOM    746  HB2 LEU P 445     -26.047  -5.056   7.297  0.00  0.00      PROA  
ATOM    747  CG  LEU P 445     -27.929  -5.123   8.377  0.00  0.00      PROA  
ATOM    748  HG  LEU P 445     -28.418  -5.600   9.254  0.00  0.00      PROA  
ATOM    749  CD1 LEU P 445     -28.093  -3.559   8.489  0.00  0.00      PROA  
ATOM    750 HD11 LEU P 445     -29.115  -3.172   8.692  0.00  0.00      PROA  
ATOM    751 HD12 LEU P 445     -27.678  -3.004   7.622  0.00  0.00      PROA  
ATOM    752 HD13 LEU P 445     -27.502  -3.263   9.382  0.00  0.00      PROA  
ATOM    753  CD2 LEU P 445     -28.789  -5.670   7.186  0.00  0.00      PROA  
ATOM    754 HD21 LEU P 445     -28.342  -5.344   6.223  0.00  0.00      PROA  
ATOM    755 HD22 LEU P 445     -29.863  -5.385   7.217  0.00  0.00      PROA  
ATOM    756 HD23 LEU P 445     -28.854  -6.778   7.136  0.00  0.00      PROA  
ATOM    757  C   LEU P 445     -25.764  -5.328  10.692  0.00  0.00      PROA  
ATOM    758  O   LEU P 445     -26.625  -4.805  11.379  0.00  0.00      PROA  
ATOM    759  N   GLY P 446     -24.980  -6.292  11.185  0.00  0.00      PROA  
ATOM    760  HN  GLY P 446     -24.338  -6.777  10.597  0.00  0.00      PROA  
ATOM    761  CA  GLY P 446     -24.916  -6.728  12.560  0.00  0.00      PROA  
ATOM    762  HA1 GLY P 446     -24.112  -7.443  12.647  0.00  0.00      PROA  
ATOM    763  HA2 GLY P 446     -25.829  -7.089  13.010  0.00  0.00      PROA  
ATOM    764  C   GLY P 446     -24.570  -5.748  13.611  0.00  0.00      PROA  
ATOM    765  O   GLY P 446     -25.159  -5.590  14.683  0.00  0.00      PROA  
ATOM    766  N   ASP P 447     -23.430  -5.020  13.396  0.00  0.00      PROA  
ATOM    767  HN  ASP P 447     -22.848  -5.109  12.592  0.00  0.00      PROA  
ATOM    768  CA  ASP P 447     -23.041  -3.847  14.183  0.00  0.00      PROA  
ATOM    769  HA  ASP P 447     -22.736  -4.206  15.154  0.00  0.00      PROA  
ATOM    770  CB  ASP P 447     -21.794  -3.257  13.414  0.00  0.00      PROA  
ATOM    771  HB1 ASP P 447     -22.208  -2.681  12.559  0.00  0.00      PROA  
ATOM    772  HB2 ASP P 447     -21.105  -4.083  13.138  0.00  0.00      PROA  
ATOM    773  CG  ASP P 447     -21.013  -2.245  14.187  0.00  0.00      PROA  
ATOM    774  OD1 ASP P 447     -20.968  -2.282  15.470  0.00  0.00      PROA  
ATOM    775  OD2 ASP P 447     -20.362  -1.408  13.547  0.00  0.00      PROA  
ATOM    776  C   ASP P 447     -24.232  -2.777  14.265  0.00  0.00      PROA  
ATOM    777  O   ASP P 447     -24.451  -2.149  15.245  0.00  0.00      PROA  
ATOM    778  N   LYS P 448     -24.901  -2.559  13.101  0.00  0.00      PROA  
ATOM    779  HN  LYS P 448     -24.611  -3.090  12.308  0.00  0.00      PROA  
ATOM    780  CA  LYS P 448     -26.008  -1.651  12.955  0.00  0.00      PROA  
ATOM    781  HA  LYS P 448     -25.750  -0.684  13.361  0.00  0.00      PROA  
ATOM    782  CB  LYS P 448     -26.360  -1.323  11.493  0.00  0.00      PROA  
ATOM    783  HB1 LYS P 448     -27.272  -0.738  11.250  0.00  0.00      PROA  
ATOM    784  HB2 LYS P 448     -26.679  -2.305  11.083  0.00  0.00      PROA  
ATOM    785  CG  LYS P 448     -25.258  -0.679  10.730  0.00  0.00      PROA  
ATOM    786  HG1 LYS P 448     -25.409  -0.898   9.651  0.00  0.00      PROA  
ATOM    787  HG2 LYS P 448     -24.239  -1.086  10.900  0.00  0.00      PROA  
ATOM    788  CD  LYS P 448     -25.238   0.833  10.894  0.00  0.00      PROA  
ATOM    789  HD1 LYS P 448     -24.801   1.148  11.866  0.00  0.00      PROA  
ATOM    790  HD2 LYS P 448     -26.197   1.391  10.854  0.00  0.00      PROA  
ATOM    791  CE  LYS P 448     -24.377   1.565   9.851  0.00  0.00      PROA  
ATOM    792  HE1 LYS P 448     -24.554   1.170   8.828  0.00  0.00      PROA  
ATOM    793  HE2 LYS P 448     -23.336   1.248  10.077  0.00  0.00      PROA  
ATOM    794  NZ  LYS P 448     -24.406   2.997   9.941  0.00  0.00      PROA  
ATOM    795  HZ1 LYS P 448     -25.363   3.330   9.710  0.00  0.00      PROA  
ATOM    796  HZ2 LYS P 448     -23.794   3.385   9.195  0.00  0.00      PROA  
ATOM    797  HZ3 LYS P 448     -24.158   3.336  10.892  0.00  0.00      PROA  
ATOM    798  C   LYS P 448     -27.304  -2.101  13.685  0.00  0.00      PROA  
ATOM    799  O   LYS P 448     -27.966  -1.348  14.408  0.00  0.00      PROA  
ATOM    800  N   THR P 449     -27.719  -3.335  13.545  0.00  0.00      PROA  
ATOM    801  HN  THR P 449     -27.120  -3.940  13.027  0.00  0.00      PROA  
ATOM    802  CA  THR P 449     -29.119  -3.764  13.909  0.00  0.00      PROA  
ATOM    803  HA  THR P 449     -29.771  -2.904  13.871  0.00  0.00      PROA  
ATOM    804  CB  THR P 449     -29.670  -4.804  12.880  0.00  0.00      PROA  
ATOM    805  HB  THR P 449     -30.595  -5.284  13.267  0.00  0.00      PROA  
ATOM    806  OG1 THR P 449     -28.802  -5.849  12.634  0.00  0.00      PROA  
ATOM    807  HG1 THR P 449     -28.264  -5.479  11.931  0.00  0.00      PROA  
ATOM    808  CG2 THR P 449     -29.974  -4.178  11.501  0.00  0.00      PROA  
ATOM    809 HG21 THR P 449     -29.192  -3.461  11.173  0.00  0.00      PROA  
ATOM    810 HG22 THR P 449     -30.954  -3.655  11.520  0.00  0.00      PROA  
ATOM    811 HG23 THR P 449     -30.139  -4.874  10.651  0.00  0.00      PROA  
ATOM    812  C   THR P 449     -29.077  -4.453  15.327  0.00  0.00      PROA  
ATOM    813  O   THR P 449     -30.169  -4.945  15.739  0.00  0.00      PROA  
ATOM    814  N   GLU P 450     -27.838  -4.578  15.924  0.00  0.00      PROA  
ATOM    815  HN  GLU P 450     -27.072  -4.245  15.379  0.00  0.00      PROA  
ATOM    816  CA  GLU P 450     -27.534  -5.186  17.148  0.00  0.00      PROA  
ATOM    817  HA  GLU P 450     -26.461  -5.155  17.263  0.00  0.00      PROA  
ATOM    818  CB  GLU P 450     -28.000  -4.366  18.370  0.00  0.00      PROA  
ATOM    819  HB1 GLU P 450     -29.045  -4.653  18.616  0.00  0.00      PROA  
ATOM    820  HB2 GLU P 450     -28.010  -3.271  18.182  0.00  0.00      PROA  
ATOM    821  CG  GLU P 450     -27.011  -4.662  19.570  0.00  0.00      PROA  
ATOM    822  HG1 GLU P 450     -26.033  -4.233  19.263  0.00  0.00      PROA  
ATOM    823  HG2 GLU P 450     -26.943  -5.769  19.621  0.00  0.00      PROA  
ATOM    824  CD  GLU P 450     -27.332  -4.182  20.980  0.00  0.00      PROA  
ATOM    825  OE1 GLU P 450     -27.939  -3.118  21.175  0.00  0.00      PROA  
ATOM    826  OE2 GLU P 450     -26.951  -4.948  21.914  0.00  0.00      PROA  
ATOM    827  C   GLU P 450     -27.923  -6.674  17.275  0.00  0.00      PROA  
ATOM    828  O   GLU P 450     -28.779  -7.107  18.022  0.00  0.00      PROA  
ATOM    829  N   ASN P 451     -27.216  -7.454  16.437  0.00  0.00      PROA  
ATOM    830  HN  ASN P 451     -26.431  -7.010  16.013  0.00  0.00      PROA  
ATOM    831  CA  ASN P 451     -27.087  -8.872  16.650  0.00  0.00      PROA  
ATOM    832  HA  ASN P 451     -26.287  -9.152  15.980  0.00  0.00      PROA  
ATOM    833  CB  ASN P 451     -26.533  -9.434  18.091  0.00  0.00      PROA  
ATOM    834  HB1 ASN P 451     -26.313 -10.517  17.970  0.00  0.00      PROA  
ATOM    835  HB2 ASN P 451     -27.274  -9.379  18.916  0.00  0.00      PROA  
ATOM    836  CG  ASN P 451     -25.215  -8.809  18.495  0.00  0.00      PROA  
ATOM    837  OD1 ASN P 451     -24.613  -7.995  17.769  0.00  0.00      PROA  
ATOM    838  ND2 ASN P 451     -24.622  -9.185  19.630  0.00  0.00      PROA  
ATOM    839 HD21 ASN P 451     -23.724  -8.785  19.814  0.00  0.00      PROA  
ATOM    840 HD22 ASN P 451     -25.118  -9.804  20.239  0.00  0.00      PROA  
ATOM    841  C   ASN P 451     -28.352  -9.639  16.264  0.00  0.00      PROA  
ATOM    842  O   ASN P 451     -28.747 -10.620  16.949  0.00  0.00      PROA  
ATOM    843  N   MET P 452     -29.031  -9.233  15.156  0.00  0.00      PROA  
ATOM    844  HN  MET P 452     -28.717  -8.386  14.733  0.00  0.00      PROA  
ATOM    845  CA  MET P 452     -30.257  -9.828  14.689  0.00  0.00      PROA  
ATOM    846  HA  MET P 452     -30.565 -10.533  15.446  0.00  0.00      PROA  
ATOM    847  CB  MET P 452     -31.332  -8.721  14.447  0.00  0.00      PROA  
ATOM    848  HB1 MET P 452     -32.279  -9.284  14.303  0.00  0.00      PROA  
ATOM    849  HB2 MET P 452     -31.155  -7.978  13.640  0.00  0.00      PROA  
ATOM    850  CG  MET P 452     -31.544  -7.842  15.670  0.00  0.00      PROA  
ATOM    851  HG1 MET P 452     -30.594  -7.298  15.857  0.00  0.00      PROA  
ATOM    852  HG2 MET P 452     -31.707  -8.486  16.561  0.00  0.00      PROA  
ATOM    853  SD  MET P 452     -32.970  -6.705  15.507  0.00  0.00      PROA  
ATOM    854  CE  MET P 452     -34.324  -7.802  15.829  0.00  0.00      PROA  
ATOM    855  HE1 MET P 452     -34.812  -8.109  14.879  0.00  0.00      PROA  
ATOM    856  HE2 MET P 452     -35.080  -7.243  16.421  0.00  0.00      PROA  
ATOM    857  HE3 MET P 452     -34.072  -8.634  16.522  0.00  0.00      PROA  
ATOM    858  C   MET P 452     -29.985 -10.640  13.492  0.00  0.00      PROA  
ATOM    859  O   MET P 452     -30.849 -11.379  13.010  0.00  0.00      PROA  
ATOM    860  N   ILE P 453     -28.775 -10.566  12.966  0.00  0.00      PROA  
ATOM    861  HN  ILE P 453     -28.106 -10.072  13.517  0.00  0.00      PROA  
ATOM    862  CA  ILE P 453     -28.480 -11.200  11.720  0.00  0.00      PROA  
ATOM    863  HA  ILE P 453     -29.385 -11.322  11.142  0.00  0.00      PROA  
ATOM    864  CB  ILE P 453     -27.526 -10.222  10.884  0.00  0.00      PROA  
ATOM    865  HB  ILE P 453     -26.593 -10.177  11.486  0.00  0.00      PROA  
ATOM    866  CG2 ILE P 453     -27.235 -10.715   9.409  0.00  0.00      PROA  
ATOM    867 HG21 ILE P 453     -26.738 -11.709   9.423  0.00  0.00      PROA  
ATOM    868 HG22 ILE P 453     -26.579  -9.997   8.872  0.00  0.00      PROA  
ATOM    869 HG23 ILE P 453     -28.160 -10.857   8.812  0.00  0.00      PROA  
ATOM    870  CG1 ILE P 453     -28.129  -8.816  10.833  0.00  0.00      PROA  
ATOM    871 HG11 ILE P 453     -27.348  -8.203  10.334  0.00  0.00      PROA  
ATOM    872 HG12 ILE P 453     -28.115  -8.419  11.871  0.00  0.00      PROA  
ATOM    873  CD  ILE P 453     -29.418  -8.564  10.099  0.00  0.00      PROA  
ATOM    874  HD1 ILE P 453     -30.294  -9.126  10.487  0.00  0.00      PROA  
ATOM    875  HD2 ILE P 453     -29.257  -8.815   9.028  0.00  0.00      PROA  
ATOM    876  HD3 ILE P 453     -29.627  -7.474  10.058  0.00  0.00      PROA  
ATOM    877  C   ILE P 453     -27.896 -12.560  11.876  0.00  0.00      PROA  
ATOM    878  O   ILE P 453     -26.755 -12.690  12.353  0.00  0.00      PROA  
ATOM    879  N   GLY P 454     -28.691 -13.609  11.607  0.00  0.00      PROA  
ATOM    880  HN  GLY P 454     -29.577 -13.517  11.160  0.00  0.00      PROA  
ATOM    881  CA  GLY P 454     -28.208 -15.011  11.699  0.00  0.00      PROA  
ATOM    882  HA1 GLY P 454     -28.936 -15.580  12.257  0.00  0.00      PROA  
ATOM    883  HA2 GLY P 454     -27.283 -15.156  12.237  0.00  0.00      PROA  
ATOM    884  C   GLY P 454     -28.057 -15.583  10.314  0.00  0.00      PROA  
ATOM    885  O   GLY P 454     -27.111 -15.361   9.618  0.00  0.00      PROA  
ATOM    886  N   VAL P 455     -28.950 -16.524   9.943  0.00  0.00      PROA  
ATOM    887  HN  VAL P 455     -29.711 -16.608  10.582  0.00  0.00      PROA  
ATOM    888  CA  VAL P 455     -28.780 -17.405   8.790  0.00  0.00      PROA  
ATOM    889  HA  VAL P 455     -27.866 -17.136   8.283  0.00  0.00      PROA  
ATOM    890  CB  VAL P 455     -28.478 -18.828   9.170  0.00  0.00      PROA  
ATOM    891  HB  VAL P 455     -28.345 -19.407   8.231  0.00  0.00      PROA  
ATOM    892  CG1 VAL P 455     -27.126 -19.040   9.870  0.00  0.00      PROA  
ATOM    893 HG11 VAL P 455     -26.967 -18.377  10.747  0.00  0.00      PROA  
ATOM    894 HG12 VAL P 455     -26.358 -18.815   9.100  0.00  0.00      PROA  
ATOM    895 HG13 VAL P 455     -26.898 -20.106  10.084  0.00  0.00      PROA  
ATOM    896  CG2 VAL P 455     -29.655 -19.512   9.908  0.00  0.00      PROA  
ATOM    897 HG21 VAL P 455     -29.814 -18.989  10.875  0.00  0.00      PROA  
ATOM    898 HG22 VAL P 455     -29.436 -20.599   9.982  0.00  0.00      PROA  
ATOM    899 HG23 VAL P 455     -30.614 -19.365   9.367  0.00  0.00      PROA  
ATOM    900  C   VAL P 455     -30.005 -17.251   7.821  0.00  0.00      PROA  
ATOM    901  O   VAL P 455     -30.066 -17.651   6.636  0.00  0.00      PROA  
ATOM    902  N   SER P 456     -30.981 -16.458   8.243  0.00  0.00      PROA  
ATOM    903  HN  SER P 456     -30.820 -15.943   9.081  0.00  0.00      PROA  
ATOM    904  CA  SER P 456     -32.267 -16.227   7.571  0.00  0.00      PROA  
ATOM    905  HA  SER P 456     -32.917 -17.089   7.593  0.00  0.00      PROA  
ATOM    906  CB  SER P 456     -33.196 -15.202   8.300  0.00  0.00      PROA  
ATOM    907  HB1 SER P 456     -34.139 -15.051   7.732  0.00  0.00      PROA  
ATOM    908  HB2 SER P 456     -32.592 -14.280   8.444  0.00  0.00      PROA  
ATOM    909  OG  SER P 456     -33.496 -15.620   9.656  0.00  0.00      PROA  
ATOM    910  HG1 SER P 456     -32.709 -15.525  10.198  0.00  0.00      PROA  
ATOM    911  C   SER P 456     -32.172 -15.633   6.191  0.00  0.00      PROA  
ATOM    912  O   SER P 456     -32.849 -16.021   5.278  0.00  0.00      PROA  
ATOM    913  N   GLU P 457     -31.156 -14.683   5.971  0.00  0.00      PROA  
ATOM    914  HN  GLU P 457     -30.514 -14.348   6.657  0.00  0.00      PROA  
ATOM    915  CA  GLU P 457     -30.839 -14.308   4.579  0.00  0.00      PROA  
ATOM    916  HA  GLU P 457     -31.805 -14.087   4.148  0.00  0.00      PROA  
ATOM    917  CB  GLU P 457     -29.964 -13.043   4.516  0.00  0.00      PROA  
ATOM    918  HB1 GLU P 457     -28.977 -13.315   4.947  0.00  0.00      PROA  
ATOM    919  HB2 GLU P 457     -30.505 -12.337   5.181  0.00  0.00      PROA  
ATOM    920  CG  GLU P 457     -29.565 -12.539   3.134  0.00  0.00      PROA  
ATOM    921  HG1 GLU P 457     -29.011 -13.402   2.706  0.00  0.00      PROA  
ATOM    922  HG2 GLU P 457     -28.793 -11.742   3.186  0.00  0.00      PROA  
ATOM    923  CD  GLU P 457     -30.731 -12.164   2.228  0.00  0.00      PROA  
ATOM    924  OE1 GLU P 457     -31.015 -12.670   1.163  0.00  0.00      PROA  
ATOM    925  OE2 GLU P 457     -31.432 -11.109   2.748  0.00  0.00      PROA  
ATOM    926  HE2 GLU P 457     -31.925 -10.767   1.999  0.00  0.00      PROA  
ATOM    927  C   GLU P 457     -30.359 -15.373   3.634  0.00  0.00      PROA  
ATOM    928  O   GLU P 457     -30.874 -15.604   2.532  0.00  0.00      PROA  
ATOM    929  N   LEU P 458     -29.414 -16.226   4.056  0.00  0.00      PROA  
ATOM    930  HN  LEU P 458     -29.117 -16.207   5.007  0.00  0.00      PROA  
ATOM    931  CA  LEU P 458     -28.948 -17.430   3.378  0.00  0.00      PROA  
ATOM    932  HA  LEU P 458     -28.631 -17.209   2.369  0.00  0.00      PROA  
ATOM    933  CB  LEU P 458     -27.647 -18.050   4.025  0.00  0.00      PROA  
ATOM    934  HB1 LEU P 458     -27.439 -19.024   3.533  0.00  0.00      PROA  
ATOM    935  HB2 LEU P 458     -27.939 -18.344   5.056  0.00  0.00      PROA  
ATOM    936  CG  LEU P 458     -26.461 -17.147   4.071  0.00  0.00      PROA  
ATOM    937  HG  LEU P 458     -26.864 -16.154   4.364  0.00  0.00      PROA  
ATOM    938  CD1 LEU P 458     -25.434 -17.680   5.081  0.00  0.00      PROA  
ATOM    939 HD11 LEU P 458     -24.612 -16.937   5.164  0.00  0.00      PROA  
ATOM    940 HD12 LEU P 458     -25.007 -18.609   4.647  0.00  0.00      PROA  
ATOM    941 HD13 LEU P 458     -25.993 -17.958   6.000  0.00  0.00      PROA  
ATOM    942  CD2 LEU P 458     -25.753 -16.898   2.721  0.00  0.00      PROA  
ATOM    943 HD21 LEU P 458     -26.494 -16.522   1.983  0.00  0.00      PROA  
ATOM    944 HD22 LEU P 458     -25.404 -17.805   2.182  0.00  0.00      PROA  
ATOM    945 HD23 LEU P 458     -24.801 -16.329   2.793  0.00  0.00      PROA  
ATOM    946  C   LEU P 458     -30.069 -18.494   3.172  0.00  0.00      PROA  
ATOM    947  O   LEU P 458     -30.162 -19.016   2.095  0.00  0.00      PROA  
ATOM    948  N   LEU P 459     -30.956 -18.690   4.192  0.00  0.00      PROA  
ATOM    949  HN  LEU P 459     -30.746 -18.282   5.077  0.00  0.00      PROA  
ATOM    950  CA  LEU P 459     -32.152 -19.470   4.057  0.00  0.00      PROA  
ATOM    951  HA  LEU P 459     -31.722 -20.424   3.788  0.00  0.00      PROA  
ATOM    952  CB  LEU P 459     -32.873 -19.749   5.399  0.00  0.00      PROA  
ATOM    953  HB1 LEU P 459     -33.911 -20.117   5.257  0.00  0.00      PROA  
ATOM    954  HB2 LEU P 459     -32.999 -18.748   5.863  0.00  0.00      PROA  
ATOM    955  CG  LEU P 459     -32.138 -20.609   6.475  0.00  0.00      PROA  
ATOM    956  HG  LEU P 459     -31.209 -20.013   6.598  0.00  0.00      PROA  
ATOM    957  CD1 LEU P 459     -32.916 -20.771   7.765  0.00  0.00      PROA  
ATOM    958 HD11 LEU P 459     -33.958 -21.077   7.530  0.00  0.00      PROA  
ATOM    959 HD12 LEU P 459     -32.894 -19.831   8.355  0.00  0.00      PROA  
ATOM    960 HD13 LEU P 459     -32.352 -21.541   8.333  0.00  0.00      PROA  
ATOM    961  CD2 LEU P 459     -31.748 -22.044   5.908  0.00  0.00      PROA  
ATOM    962 HD21 LEU P 459     -32.698 -22.607   5.784  0.00  0.00      PROA  
ATOM    963 HD22 LEU P 459     -31.025 -22.594   6.548  0.00  0.00      PROA  
ATOM    964 HD23 LEU P 459     -31.206 -21.865   4.955  0.00  0.00      PROA  
ATOM    965  C   LEU P 459     -33.044 -19.075   2.899  0.00  0.00      PROA  
ATOM    966  O   LEU P 459     -33.423 -19.937   2.129  0.00  0.00      PROA  
ATOM    967  N   LEU P 460     -33.268 -17.758   2.703  0.00  0.00      PROA  
ATOM    968  HN  LEU P 460     -32.882 -17.084   3.328  0.00  0.00      PROA  
ATOM    969  CA  LEU P 460     -34.106 -17.246   1.656  0.00  0.00      PROA  
ATOM    970  HA  LEU P 460     -35.063 -17.746   1.622  0.00  0.00      PROA  
ATOM    971  CB  LEU P 460     -34.429 -15.720   1.978  0.00  0.00      PROA  
ATOM    972  HB1 LEU P 460     -33.491 -15.234   2.321  0.00  0.00      PROA  
ATOM    973  HB2 LEU P 460     -35.189 -15.636   2.784  0.00  0.00      PROA  
ATOM    974  CG  LEU P 460     -34.815 -14.854   0.732  0.00  0.00      PROA  
ATOM    975  HG  LEU P 460     -33.992 -14.836  -0.014  0.00  0.00      PROA  
ATOM    976  CD1 LEU P 460     -36.028 -15.332   0.030  0.00  0.00      PROA  
ATOM    977 HD11 LEU P 460     -36.943 -15.568   0.614  0.00  0.00      PROA  
ATOM    978 HD12 LEU P 460     -35.760 -16.311  -0.420  0.00  0.00      PROA  
ATOM    979 HD13 LEU P 460     -36.326 -14.663  -0.805  0.00  0.00      PROA  
ATOM    980  CD2 LEU P 460     -34.944 -13.456   1.137  0.00  0.00      PROA  
ATOM    981 HD21 LEU P 460     -34.016 -13.036   1.580  0.00  0.00      PROA  
ATOM    982 HD22 LEU P 460     -35.632 -13.337   2.001  0.00  0.00      PROA  
ATOM    983 HD23 LEU P 460     -35.364 -12.785   0.357  0.00  0.00      PROA  
ATOM    984  C   LEU P 460     -33.494 -17.479   0.323  0.00  0.00      PROA  
ATOM    985  O   LEU P 460     -34.129 -18.114  -0.508  0.00  0.00      PROA  
ATOM    986  N   SER P 461     -32.310 -16.980   0.072  0.00  0.00      PROA  
ATOM    987  HN  SER P 461     -31.812 -16.473   0.770  0.00  0.00      PROA  
ATOM    988  CA  SER P 461     -31.692 -17.044  -1.265  0.00  0.00      PROA  
ATOM    989  HA  SER P 461     -32.488 -16.624  -1.861  0.00  0.00      PROA  
ATOM    990  CB  SER P 461     -30.265 -16.287  -1.220  0.00  0.00      PROA  
ATOM    991  HB1 SER P 461     -30.519 -15.252  -0.908  0.00  0.00      PROA  
ATOM    992  HB2 SER P 461     -29.820 -16.274  -2.238  0.00  0.00      PROA  
ATOM    993  OG  SER P 461     -29.393 -16.828  -0.188  0.00  0.00      PROA  
ATOM    994  HG1 SER P 461     -29.572 -16.476   0.687  0.00  0.00      PROA  
ATOM    995  C   SER P 461     -31.474 -18.467  -1.783  0.00  0.00      PROA  
ATOM    996  O   SER P 461     -31.713 -18.758  -2.959  0.00  0.00      PROA  
ATOM    997  N   THR P 462     -31.046 -19.390  -0.891  0.00  0.00      PROA  
ATOM    998  HN  THR P 462     -30.872 -19.044   0.028  0.00  0.00      PROA  
ATOM    999  CA  THR P 462     -30.787 -20.773  -1.217  0.00  0.00      PROA  
ATOM   1000  HA  THR P 462     -30.239 -20.765  -2.147  0.00  0.00      PROA  
ATOM   1001  CB  THR P 462     -29.859 -21.446  -0.204  0.00  0.00      PROA  
ATOM   1002  HB  THR P 462     -30.357 -21.892   0.684  0.00  0.00      PROA  
ATOM   1003  OG1 THR P 462     -28.834 -20.479   0.194  0.00  0.00      PROA  
ATOM   1004  HG1 THR P 462     -29.128 -19.955   0.943  0.00  0.00      PROA  
ATOM   1005  CG2 THR P 462     -28.978 -22.543  -0.937  0.00  0.00      PROA  
ATOM   1006 HG21 THR P 462     -29.657 -23.368  -1.242  0.00  0.00      PROA  
ATOM   1007 HG22 THR P 462     -28.204 -22.976  -0.268  0.00  0.00      PROA  
ATOM   1008 HG23 THR P 462     -28.517 -22.167  -1.875  0.00  0.00      PROA  
ATOM   1009  C   THR P 462     -32.037 -21.601  -1.495  0.00  0.00      PROA  
ATOM   1010  O   THR P 462     -32.056 -22.410  -2.448  0.00  0.00      PROA  
ATOM   1011  N   ALA P 463     -33.177 -21.437  -0.704  0.00  0.00      PROA  
ATOM   1012  HN  ALA P 463     -33.178 -20.855   0.106  0.00  0.00      PROA  
ATOM   1013  CA  ALA P 463     -34.451 -22.068  -1.080  0.00  0.00      PROA  
ATOM   1014  HA  ALA P 463     -34.383 -23.146  -1.065  0.00  0.00      PROA  
ATOM   1015  CB  ALA P 463     -35.518 -21.855   0.053  0.00  0.00      PROA  
ATOM   1016  HB1 ALA P 463     -35.694 -20.828   0.437  0.00  0.00      PROA  
ATOM   1017  HB2 ALA P 463     -35.192 -22.413   0.957  0.00  0.00      PROA  
ATOM   1018  HB3 ALA P 463     -36.477 -22.303  -0.285  0.00  0.00      PROA  
ATOM   1019  C   ALA P 463     -34.974 -21.494  -2.411  0.00  0.00      PROA  
ATOM   1020  O   ALA P 463     -35.449 -22.199  -3.330  0.00  0.00      PROA  
ATOM   1021  N   LEU P 464     -34.861 -20.104  -2.501  0.00  0.00      PROA  
ATOM   1022  HN  LEU P 464     -34.499 -19.605  -1.717  0.00  0.00      PROA  
ATOM   1023  CA  LEU P 464     -35.308 -19.367  -3.714  0.00  0.00      PROA  
ATOM   1024  HA  LEU P 464     -36.363 -19.600  -3.731  0.00  0.00      PROA  
ATOM   1025  CB  LEU P 464     -35.418 -17.837  -3.451  0.00  0.00      PROA  
ATOM   1026  HB1 LEU P 464     -34.392 -17.459  -3.254  0.00  0.00      PROA  
ATOM   1027  HB2 LEU P 464     -36.004 -17.805  -2.508  0.00  0.00      PROA  
ATOM   1028  CG  LEU P 464     -36.172 -17.142  -4.547  0.00  0.00      PROA  
ATOM   1029  HG  LEU P 464     -35.676 -17.104  -5.540  0.00  0.00      PROA  
ATOM   1030  CD1 LEU P 464     -37.600 -17.635  -4.933  0.00  0.00      PROA  
ATOM   1031 HD11 LEU P 464     -38.210 -17.537  -4.009  0.00  0.00      PROA  
ATOM   1032 HD12 LEU P 464     -37.465 -18.685  -5.271  0.00  0.00      PROA  
ATOM   1033 HD13 LEU P 464     -38.022 -16.935  -5.685  0.00  0.00      PROA  
ATOM   1034  CD2 LEU P 464     -36.325 -15.678  -3.978  0.00  0.00      PROA  
ATOM   1035 HD21 LEU P 464     -36.720 -15.070  -4.819  0.00  0.00      PROA  
ATOM   1036 HD22 LEU P 464     -35.322 -15.220  -3.836  0.00  0.00      PROA  
ATOM   1037 HD23 LEU P 464     -36.924 -15.669  -3.043  0.00  0.00      PROA  
ATOM   1038  C   LEU P 464     -34.584 -19.782  -4.995  0.00  0.00      PROA  
ATOM   1039  O   LEU P 464     -35.218 -20.035  -6.029  0.00  0.00      PROA  
ATOM   1040  N   GLN P 465     -33.205 -19.993  -4.937  0.00  0.00      PROA  
ATOM   1041  HN  GLN P 465     -32.655 -19.766  -4.137  0.00  0.00      PROA  
ATOM   1042  CA  GLN P 465     -32.462 -20.681  -5.984  0.00  0.00      PROA  
ATOM   1043  HA  GLN P 465     -32.647 -20.143  -6.902  0.00  0.00      PROA  
ATOM   1044  CB  GLN P 465     -30.976 -20.751  -5.550  0.00  0.00      PROA  
ATOM   1045  HB1 GLN P 465     -30.427 -21.411  -6.256  0.00  0.00      PROA  
ATOM   1046  HB2 GLN P 465     -31.006 -21.115  -4.501  0.00  0.00      PROA  
ATOM   1047  CG  GLN P 465     -30.247 -19.320  -5.713  0.00  0.00      PROA  
ATOM   1048  HG1 GLN P 465     -29.437 -19.306  -4.953  0.00  0.00      PROA  
ATOM   1049  HG2 GLN P 465     -30.994 -18.554  -5.412  0.00  0.00      PROA  
ATOM   1050  CD  GLN P 465     -29.853 -18.747  -7.082  0.00  0.00      PROA  
ATOM   1051  OE1 GLN P 465     -30.385 -17.673  -7.479  0.00  0.00      PROA  
ATOM   1052  NE2 GLN P 465     -28.931 -19.424  -7.752  0.00  0.00      PROA  
ATOM   1053 HE21 GLN P 465     -28.549 -19.133  -8.629  0.00  0.00      PROA  
ATOM   1054 HE22 GLN P 465     -28.546 -20.263  -7.366  0.00  0.00      PROA  
ATOM   1055  C   GLN P 465     -32.985 -22.092  -6.490  0.00  0.00      PROA  
ATOM   1056  O   GLN P 465     -33.049 -22.316  -7.698  0.00  0.00      PROA  
ATOM   1057  N   GLY P 466     -33.439 -23.014  -5.659  0.00  0.00      PROA  
ATOM   1058  HN  GLY P 466     -33.172 -22.850  -4.713  0.00  0.00      PROA  
ATOM   1059  CA  GLY P 466     -34.314 -24.144  -6.001  0.00  0.00      PROA  
ATOM   1060  HA1 GLY P 466     -34.705 -24.506  -5.061  0.00  0.00      PROA  
ATOM   1061  HA2 GLY P 466     -33.705 -24.908  -6.461  0.00  0.00      PROA  
ATOM   1062  C   GLY P 466     -35.594 -23.823  -6.890  0.00  0.00      PROA  
ATOM   1063  O   GLY P 466     -35.924 -24.413  -7.932  0.00  0.00      PROA  
ATOM   1064  N   ILE P 467     -36.373 -22.846  -6.428  0.00  0.00      PROA  
ATOM   1065  HN  ILE P 467     -36.133 -22.409  -5.564  0.00  0.00      PROA  
ATOM   1066  CA  ILE P 467     -37.591 -22.400  -7.183  0.00  0.00      PROA  
ATOM   1067  HA  ILE P 467     -38.323 -23.195  -7.193  0.00  0.00      PROA  
ATOM   1068  CB  ILE P 467     -38.350 -21.284  -6.383  0.00  0.00      PROA  
ATOM   1069  HB  ILE P 467     -37.633 -20.447  -6.240  0.00  0.00      PROA  
ATOM   1070  CG2 ILE P 467     -39.538 -20.708  -7.197  0.00  0.00      PROA  
ATOM   1071 HG21 ILE P 467     -40.279 -20.077  -6.662  0.00  0.00      PROA  
ATOM   1072 HG22 ILE P 467     -40.191 -21.564  -7.470  0.00  0.00      PROA  
ATOM   1073 HG23 ILE P 467     -39.371 -20.190  -8.165  0.00  0.00      PROA  
ATOM   1074  CG1 ILE P 467     -38.771 -21.599  -4.943  0.00  0.00      PROA  
ATOM   1075 HG11 ILE P 467     -39.178 -20.666  -4.498  0.00  0.00      PROA  
ATOM   1076 HG12 ILE P 467     -37.909 -21.991  -4.361  0.00  0.00      PROA  
ATOM   1077  CD  ILE P 467     -40.007 -22.534  -4.818  0.00  0.00      PROA  
ATOM   1078  HD1 ILE P 467     -39.945 -23.411  -5.499  0.00  0.00      PROA  
ATOM   1079  HD2 ILE P 467     -40.922 -21.992  -5.141  0.00  0.00      PROA  
ATOM   1080  HD3 ILE P 467     -40.133 -22.859  -3.763  0.00  0.00      PROA  
ATOM   1081  C   ILE P 467     -37.243 -21.859  -8.573  0.00  0.00      PROA  
ATOM   1082  O   ILE P 467     -37.888 -22.243  -9.579  0.00  0.00      PROA  
ATOM   1083  N   ILE P 468     -36.216 -20.940  -8.757  0.00  0.00      PROA  
ATOM   1084  HN  ILE P 468     -35.548 -20.657  -8.073  0.00  0.00      PROA  
ATOM   1085  CA  ILE P 468     -36.190 -19.988  -9.847  0.00  0.00      PROA  
ATOM   1086  HA  ILE P 468     -37.192 -19.959 -10.249  0.00  0.00      PROA  
ATOM   1087  CB  ILE P 468     -35.692 -18.625  -9.489  0.00  0.00      PROA  
ATOM   1088  HB  ILE P 468     -35.642 -18.030 -10.426  0.00  0.00      PROA  
ATOM   1089  CG2 ILE P 468     -36.771 -18.086  -8.537  0.00  0.00      PROA  
ATOM   1090 HG21 ILE P 468     -37.842 -18.131  -8.828  0.00  0.00      PROA  
ATOM   1091 HG22 ILE P 468     -36.532 -17.009  -8.410  0.00  0.00      PROA  
ATOM   1092 HG23 ILE P 468     -36.613 -18.497  -7.517  0.00  0.00      PROA  
ATOM   1093  CG1 ILE P 468     -34.333 -18.565  -8.916  0.00  0.00      PROA  
ATOM   1094 HG11 ILE P 468     -33.589 -19.292  -9.305  0.00  0.00      PROA  
ATOM   1095 HG12 ILE P 468     -34.458 -18.883  -7.859  0.00  0.00      PROA  
ATOM   1096  CD  ILE P 468     -33.682 -17.165  -9.042  0.00  0.00      PROA  
ATOM   1097  HD1 ILE P 468     -33.730 -16.872 -10.113  0.00  0.00      PROA  
ATOM   1098  HD2 ILE P 468     -32.629 -17.336  -8.731  0.00  0.00      PROA  
ATOM   1099  HD3 ILE P 468     -34.204 -16.339  -8.513  0.00  0.00      PROA  
ATOM   1100  C   ILE P 468     -35.359 -20.450 -11.023  0.00  0.00      PROA  
ATOM   1101  O   ILE P 468     -35.283 -19.783 -12.065  0.00  0.00      PROA  
ATOM   1102  N   PHE P 469     -34.708 -21.620 -10.844  0.00  0.00      PROA  
ATOM   1103  HN  PHE P 469     -34.687 -21.959  -9.907  0.00  0.00      PROA  
ATOM   1104  CA  PHE P 469     -34.114 -22.362 -11.918  0.00  0.00      PROA  
ATOM   1105  HA  PHE P 469     -33.992 -21.818 -12.843  0.00  0.00      PROA  
ATOM   1106  CB  PHE P 469     -32.654 -22.734 -11.569  0.00  0.00      PROA  
ATOM   1107  HB1 PHE P 469     -32.147 -23.551 -12.125  0.00  0.00      PROA  
ATOM   1108  HB2 PHE P 469     -32.678 -23.109 -10.524  0.00  0.00      PROA  
ATOM   1109  CG  PHE P 469     -31.744 -21.492 -11.623  0.00  0.00      PROA  
ATOM   1110  CD1 PHE P 469     -31.275 -21.008 -12.897  0.00  0.00      PROA  
ATOM   1111  HD1 PHE P 469     -31.420 -21.639 -13.762  0.00  0.00      PROA  
ATOM   1112  CE1 PHE P 469     -30.555 -19.798 -12.941  0.00  0.00      PROA  
ATOM   1113  HE1 PHE P 469     -30.153 -19.478 -13.891  0.00  0.00      PROA  
ATOM   1114  CZ  PHE P 469     -30.461 -19.023 -11.860  0.00  0.00      PROA  
ATOM   1115  HZ  PHE P 469     -30.020 -18.045 -11.986  0.00  0.00      PROA  
ATOM   1116  CD2 PHE P 469     -31.484 -20.720 -10.536  0.00  0.00      PROA  
ATOM   1117  HD2 PHE P 469     -31.705 -21.181  -9.585  0.00  0.00      PROA  
ATOM   1118  CE2 PHE P 469     -30.945 -19.468 -10.656  0.00  0.00      PROA  
ATOM   1119  HE2 PHE P 469     -30.702 -18.789  -9.853  0.00  0.00      PROA  
ATOM   1120  C   PHE P 469     -35.004 -23.474 -12.396  0.00  0.00      PROA  
ATOM   1121  O   PHE P 469     -34.551 -24.392 -13.153  0.00  0.00      PROA  
ATOM   1122  N   SER P 470     -36.195 -23.545 -11.881  0.00  0.00      PROA  
ATOM   1123  HN  SER P 470     -36.533 -22.990 -11.125  0.00  0.00      PROA  
ATOM   1124  CA  SER P 470     -37.188 -24.467 -12.368  0.00  0.00      PROA  
ATOM   1125  HA  SER P 470     -36.849 -25.247 -13.034  0.00  0.00      PROA  
ATOM   1126  CB  SER P 470     -37.845 -25.154 -11.069  0.00  0.00      PROA  
ATOM   1127  HB1 SER P 470     -38.757 -25.661 -11.451  0.00  0.00      PROA  
ATOM   1128  HB2 SER P 470     -38.203 -24.368 -10.371  0.00  0.00      PROA  
ATOM   1129  OG  SER P 470     -37.021 -26.128 -10.524  0.00  0.00      PROA  
ATOM   1130  HG1 SER P 470     -37.091 -26.864 -11.136  0.00  0.00      PROA  
ATOM   1131  C   SER P 470     -38.222 -23.764 -13.169  0.00  0.00      PROA  
ATOM   1132  O   SER P 470     -39.216 -24.297 -13.685  0.00  0.00      PROA  
ATOM   1133  N   LEU P 471     -38.027 -22.445 -13.428  0.00  0.00      PROA  
ATOM   1134  HN  LEU P 471     -37.170 -21.999 -13.183  0.00  0.00      PROA  
ATOM   1135  CA  LEU P 471     -39.049 -21.658 -14.072  0.00  0.00      PROA  
ATOM   1136  HA  LEU P 471     -40.072 -21.996 -13.990  0.00  0.00      PROA  
ATOM   1137  CB  LEU P 471     -39.108 -20.182 -13.502  0.00  0.00      PROA  
ATOM   1138  HB1 LEU P 471     -39.711 -19.516 -14.155  0.00  0.00      PROA  
ATOM   1139  HB2 LEU P 471     -38.052 -19.864 -13.636  0.00  0.00      PROA  
ATOM   1140  CG  LEU P 471     -39.426 -20.053 -12.037  0.00  0.00      PROA  
ATOM   1141  HG  LEU P 471     -38.705 -20.620 -11.409  0.00  0.00      PROA  
ATOM   1142  CD1 LEU P 471     -39.345 -18.704 -11.444  0.00  0.00      PROA  
ATOM   1143 HD11 LEU P 471     -39.654 -18.639 -10.379  0.00  0.00      PROA  
ATOM   1144 HD12 LEU P 471     -39.873 -17.914 -12.019  0.00  0.00      PROA  
ATOM   1145 HD13 LEU P 471     -38.283 -18.378 -11.438  0.00  0.00      PROA  
ATOM   1146  CD2 LEU P 471     -40.741 -20.627 -11.636  0.00  0.00      PROA  
ATOM   1147 HD21 LEU P 471     -40.998 -21.620 -12.064  0.00  0.00      PROA  
ATOM   1148 HD22 LEU P 471     -41.646 -19.994 -11.752  0.00  0.00      PROA  
ATOM   1149 HD23 LEU P 471     -40.806 -20.771 -10.537  0.00  0.00      PROA  
ATOM   1150  C   LEU P 471     -38.743 -21.537 -15.591  0.00  0.00      PROA  
ATOM   1151  O   LEU P 471     -37.573 -21.781 -15.963  0.00  0.00      PROA  
ATOM   1152  N   LEU P 472     -39.731 -21.132 -16.408  0.00  0.00      PROA  
ATOM   1153  HN  LEU P 472     -40.674 -21.075 -16.091  0.00  0.00      PROA  
ATOM   1154  CA  LEU P 472     -39.585 -20.822 -17.804  0.00  0.00      PROA  
ATOM   1155  HA  LEU P 472     -39.069 -21.613 -18.329  0.00  0.00      PROA  
ATOM   1156  CB  LEU P 472     -40.979 -20.638 -18.435  0.00  0.00      PROA  
ATOM   1157  HB1 LEU P 472     -41.395 -19.725 -17.957  0.00  0.00      PROA  
ATOM   1158  HB2 LEU P 472     -41.628 -21.501 -18.172  0.00  0.00      PROA  
ATOM   1159  CG  LEU P 472     -41.008 -20.611 -19.944  0.00  0.00      PROA  
ATOM   1160  HG  LEU P 472     -40.241 -19.878 -20.274  0.00  0.00      PROA  
ATOM   1161  CD1 LEU P 472     -40.729 -22.011 -20.451  0.00  0.00      PROA  
ATOM   1162 HD11 LEU P 472     -39.749 -22.371 -20.071  0.00  0.00      PROA  
ATOM   1163 HD12 LEU P 472     -40.579 -21.904 -21.547  0.00  0.00      PROA  
ATOM   1164 HD13 LEU P 472     -41.506 -22.767 -20.208  0.00  0.00      PROA  
ATOM   1165  CD2 LEU P 472     -42.394 -20.114 -20.422  0.00  0.00      PROA  
ATOM   1166 HD21 LEU P 472     -42.534 -20.072 -21.523  0.00  0.00      PROA  
ATOM   1167 HD22 LEU P 472     -42.657 -19.098 -20.057  0.00  0.00      PROA  
ATOM   1168 HD23 LEU P 472     -43.138 -20.723 -19.865  0.00  0.00      PROA  
ATOM   1169  C   LEU P 472     -38.779 -19.445 -17.848  0.00  0.00      PROA  
ATOM   1170  O   LEU P 472     -39.239 -18.424 -17.378  0.00  0.00      PROA  
ATOM   1171  N   GLY P 473     -37.612 -19.434 -18.540  0.00  0.00      PROA  
ATOM   1172  HN  GLY P 473     -37.358 -20.297 -18.970  0.00  0.00      PROA  
ATOM   1173  CA  GLY P 473     -36.777 -18.222 -18.783  0.00  0.00      PROA  
ATOM   1174  HA1 GLY P 473     -37.383 -17.370 -19.055  0.00  0.00      PROA  
ATOM   1175  HA2 GLY P 473     -36.010 -18.526 -19.478  0.00  0.00      PROA  
ATOM   1176  C   GLY P 473     -35.858 -17.755 -17.650  0.00  0.00      PROA  
ATOM   1177  O   GLY P 473     -35.509 -16.625 -17.471  0.00  0.00      PROA  
ATOM   1178  N   ALA P 474     -35.443 -18.697 -16.755  0.00  0.00      PROA  
ATOM   1179  HN  ALA P 474     -35.858 -19.579 -16.965  0.00  0.00      PROA  
ATOM   1180  CA  ALA P 474     -34.324 -18.560 -15.816  0.00  0.00      PROA  
ATOM   1181  HA  ALA P 474     -34.551 -17.777 -15.109  0.00  0.00      PROA  
ATOM   1182  CB  ALA P 474     -34.234 -19.945 -15.234  0.00  0.00      PROA  
ATOM   1183  HB1 ALA P 474     -34.351 -20.649 -16.086  0.00  0.00      PROA  
ATOM   1184  HB2 ALA P 474     -35.084 -20.103 -14.535  0.00  0.00      PROA  
ATOM   1185  HB3 ALA P 474     -33.352 -20.043 -14.566  0.00  0.00      PROA  
ATOM   1186  C   ALA P 474     -32.960 -18.316 -16.469  0.00  0.00      PROA  
ATOM   1187  O   ALA P 474     -32.686 -18.711 -17.582  0.00  0.00      PROA  
ATOM   1188  N   GLN P 475     -32.086 -17.605 -15.798  0.00  0.00      PROA  
ATOM   1189  HN  GLN P 475     -32.351 -17.248 -14.905  0.00  0.00      PROA  
ATOM   1190  CA  GLN P 475     -30.898 -17.081 -16.455  0.00  0.00      PROA  
ATOM   1191  HA  GLN P 475     -30.870 -17.421 -17.480  0.00  0.00      PROA  
ATOM   1192  CB  GLN P 475     -30.976 -15.538 -16.447  0.00  0.00      PROA  
ATOM   1193  HB1 GLN P 475     -29.959 -15.125 -16.623  0.00  0.00      PROA  
ATOM   1194  HB2 GLN P 475     -31.161 -15.043 -15.470  0.00  0.00      PROA  
ATOM   1195  CG  GLN P 475     -31.774 -14.714 -17.407  0.00  0.00      PROA  
ATOM   1196  HG1 GLN P 475     -31.404 -13.667 -17.380  0.00  0.00      PROA  
ATOM   1197  HG2 GLN P 475     -32.843 -14.813 -17.119  0.00  0.00      PROA  
ATOM   1198  CD  GLN P 475     -31.651 -15.232 -18.854  0.00  0.00      PROA  
ATOM   1199  OE1 GLN P 475     -30.808 -14.739 -19.562  0.00  0.00      PROA  
ATOM   1200  NE2 GLN P 475     -32.574 -16.149 -19.258  0.00  0.00      PROA  
ATOM   1201 HE21 GLN P 475     -32.467 -16.612 -20.138  0.00  0.00      PROA  
ATOM   1202 HE22 GLN P 475     -33.042 -16.619 -18.510  0.00  0.00      PROA  
ATOM   1203  C   GLN P 475     -29.645 -17.549 -15.736  0.00  0.00      PROA  
ATOM   1204  O   GLN P 475     -29.384 -17.104 -14.602  0.00  0.00      PROA  
ATOM   1205  N   PRO P 476     -28.842 -18.429 -16.364  0.00  0.00      PROA  
ATOM   1206  CD  PRO P 476     -29.245 -19.371 -17.307  0.00  0.00      PROA  
ATOM   1207  HD1 PRO P 476     -28.804 -19.147 -18.302  0.00  0.00      PROA  
ATOM   1208  HD2 PRO P 476     -30.349 -19.453 -17.213  0.00  0.00      PROA  
ATOM   1209  CA  PRO P 476     -27.628 -18.878 -15.719  0.00  0.00      PROA  
ATOM   1210  HA  PRO P 476     -27.733 -19.130 -14.674  0.00  0.00      PROA  
ATOM   1211  CB  PRO P 476     -27.279 -20.100 -16.630  0.00  0.00      PROA  
ATOM   1212  HB1 PRO P 476     -26.630 -20.873 -16.165  0.00  0.00      PROA  
ATOM   1213  HB2 PRO P 476     -26.926 -19.883 -17.661  0.00  0.00      PROA  
ATOM   1214  CG  PRO P 476     -28.592 -20.712 -16.738  0.00  0.00      PROA  
ATOM   1215  HG1 PRO P 476     -28.807 -21.539 -17.448  0.00  0.00      PROA  
ATOM   1216  HG2 PRO P 476     -29.135 -20.806 -15.773  0.00  0.00      PROA  
ATOM   1217  C   PRO P 476     -26.429 -17.927 -15.735  0.00  0.00      PROA  
ATOM   1218  O   PRO P 476     -25.353 -18.388 -16.124  0.00  0.00      PROA  
ATOM   1219  N   LEU P 477     -26.578 -16.588 -15.409  0.00  0.00      PROA  
ATOM   1220  HN  LEU P 477     -27.441 -16.278 -15.017  0.00  0.00      PROA  
ATOM   1221  CA  LEU P 477     -25.494 -15.666 -15.450  0.00  0.00      PROA  
ATOM   1222  HA  LEU P 477     -24.586 -16.188 -15.187  0.00  0.00      PROA  
ATOM   1223  CB  LEU P 477     -25.498 -14.947 -16.839  0.00  0.00      PROA  
ATOM   1224  HB1 LEU P 477     -24.835 -14.059 -16.910  0.00  0.00      PROA  
ATOM   1225  HB2 LEU P 477     -26.549 -14.607 -16.953  0.00  0.00      PROA  
ATOM   1226  CG  LEU P 477     -25.137 -15.870 -18.017  0.00  0.00      PROA  
ATOM   1227  HG  LEU P 477     -25.841 -16.727 -18.080  0.00  0.00      PROA  
ATOM   1228  CD1 LEU P 477     -25.364 -15.086 -19.287  0.00  0.00      PROA  
ATOM   1229 HD11 LEU P 477     -24.968 -15.754 -20.082  0.00  0.00      PROA  
ATOM   1230 HD12 LEU P 477     -24.851 -14.101 -19.313  0.00  0.00      PROA  
ATOM   1231 HD13 LEU P 477     -26.424 -14.828 -19.495  0.00  0.00      PROA  
ATOM   1232  CD2 LEU P 477     -23.754 -16.376 -17.924  0.00  0.00      PROA  
ATOM   1233 HD21 LEU P 477     -23.540 -16.807 -16.923  0.00  0.00      PROA  
ATOM   1234 HD22 LEU P 477     -23.165 -15.434 -17.940  0.00  0.00      PROA  
ATOM   1235 HD23 LEU P 477     -23.393 -17.144 -18.642  0.00  0.00      PROA  
ATOM   1236  C   LEU P 477     -25.672 -14.582 -14.330  0.00  0.00      PROA  
ATOM   1237  O   LEU P 477     -25.051 -13.506 -14.299  0.00  0.00      PROA  
ATOM   1238  N   LEU P 478     -26.499 -14.889 -13.335  0.00  0.00      PROA  
ATOM   1239  HN  LEU P 478     -27.000 -15.738 -13.185  0.00  0.00      PROA  
ATOM   1240  CA  LEU P 478     -26.828 -13.940 -12.308  0.00  0.00      PROA  
ATOM   1241  HA  LEU P 478     -25.924 -13.444 -11.986  0.00  0.00      PROA  
ATOM   1242  CB  LEU P 478     -27.884 -12.945 -12.896  0.00  0.00      PROA  
ATOM   1243  HB1 LEU P 478     -27.473 -12.266 -13.673  0.00  0.00      PROA  
ATOM   1244  HB2 LEU P 478     -28.278 -12.273 -12.105  0.00  0.00      PROA  
ATOM   1245  CG  LEU P 478     -29.159 -13.536 -13.585  0.00  0.00      PROA  
ATOM   1246  HG  LEU P 478     -28.833 -14.000 -14.540  0.00  0.00      PROA  
ATOM   1247  CD1 LEU P 478     -29.994 -14.591 -12.809  0.00  0.00      PROA  
ATOM   1248 HD11 LEU P 478     -29.339 -15.482 -12.694  0.00  0.00      PROA  
ATOM   1249 HD12 LEU P 478     -30.966 -14.929 -13.227  0.00  0.00      PROA  
ATOM   1250 HD13 LEU P 478     -30.216 -14.225 -11.785  0.00  0.00      PROA  
ATOM   1251  CD2 LEU P 478     -30.124 -12.409 -13.921  0.00  0.00      PROA  
ATOM   1252 HD21 LEU P 478     -29.690 -11.684 -14.642  0.00  0.00      PROA  
ATOM   1253 HD22 LEU P 478     -30.277 -12.050 -12.881  0.00  0.00      PROA  
ATOM   1254 HD23 LEU P 478     -30.996 -12.787 -14.497  0.00  0.00      PROA  
ATOM   1255  C   LEU P 478     -27.154 -14.790 -11.080  0.00  0.00      PROA  
ATOM   1256  O   LEU P 478     -27.542 -15.965 -11.240  0.00  0.00      PROA  
ATOM   1257  N   VAL P 479     -26.954 -14.308  -9.807  0.00  0.00      PROA  
ATOM   1258  HN  VAL P 479     -26.557 -13.414  -9.619  0.00  0.00      PROA  
ATOM   1259  CA  VAL P 479     -27.194 -15.113  -8.580  0.00  0.00      PROA  
ATOM   1260  HA  VAL P 479     -27.742 -16.020  -8.786  0.00  0.00      PROA  
ATOM   1261  CB  VAL P 479     -25.869 -15.693  -8.006  0.00  0.00      PROA  
ATOM   1262  HB  VAL P 479     -25.459 -16.313  -8.832  0.00  0.00      PROA  
ATOM   1263  CG1 VAL P 479     -24.846 -14.552  -7.694  0.00  0.00      PROA  
ATOM   1264 HG11 VAL P 479     -24.448 -14.098  -8.626  0.00  0.00      PROA  
ATOM   1265 HG12 VAL P 479     -24.000 -14.941  -7.087  0.00  0.00      PROA  
ATOM   1266 HG13 VAL P 479     -25.342 -13.799  -7.044  0.00  0.00      PROA  
ATOM   1267  CG2 VAL P 479     -26.093 -16.539  -6.713  0.00  0.00      PROA  
ATOM   1268 HG21 VAL P 479     -26.545 -15.978  -5.867  0.00  0.00      PROA  
ATOM   1269 HG22 VAL P 479     -25.292 -17.205  -6.327  0.00  0.00      PROA  
ATOM   1270 HG23 VAL P 479     -26.862 -17.257  -7.071  0.00  0.00      PROA  
ATOM   1271  C   VAL P 479     -27.959 -14.327  -7.413  0.00  0.00      PROA  
ATOM   1272  O   VAL P 479     -27.674 -13.124  -7.205  0.00  0.00      PROA  
ATOM   1273  N   LEU P 480     -28.966 -14.882  -6.764  0.00  0.00      PROA  
ATOM   1274  HN  LEU P 480     -29.424 -15.716  -7.063  0.00  0.00      PROA  
ATOM   1275  CA  LEU P 480     -29.533 -14.206  -5.549  0.00  0.00      PROA  
ATOM   1276  HA  LEU P 480     -29.967 -13.274  -5.880  0.00  0.00      PROA  
ATOM   1277  CB  LEU P 480     -30.690 -15.151  -5.153  0.00  0.00      PROA  
ATOM   1278  HB1 LEU P 480     -30.987 -14.908  -4.110  0.00  0.00      PROA  
ATOM   1279  HB2 LEU P 480     -30.357 -16.210  -5.203  0.00  0.00      PROA  
ATOM   1280  CG  LEU P 480     -31.978 -15.104  -5.960  0.00  0.00      PROA  
ATOM   1281  HG  LEU P 480     -31.847 -14.903  -7.045  0.00  0.00      PROA  
ATOM   1282  CD1 LEU P 480     -32.954 -16.232  -5.736  0.00  0.00      PROA  
ATOM   1283 HD11 LEU P 480     -32.559 -17.171  -6.181  0.00  0.00      PROA  
ATOM   1284 HD12 LEU P 480     -33.837 -15.833  -6.279  0.00  0.00      PROA  
ATOM   1285 HD13 LEU P 480     -33.268 -16.341  -4.676  0.00  0.00      PROA  
ATOM   1286  CD2 LEU P 480     -32.702 -13.804  -5.358  0.00  0.00      PROA  
ATOM   1287 HD21 LEU P 480     -33.613 -13.515  -5.924  0.00  0.00      PROA  
ATOM   1288 HD22 LEU P 480     -32.067 -12.914  -5.552  0.00  0.00      PROA  
ATOM   1289 HD23 LEU P 480     -32.819 -13.944  -4.262  0.00  0.00      PROA  
ATOM   1290  C   LEU P 480     -28.540 -13.937  -4.417  0.00  0.00      PROA  
ATOM   1291  O   LEU P 480     -27.696 -14.747  -4.071  0.00  0.00      PROA  
ATOM   1292  N   GLY P 481     -28.679 -12.761  -3.818  0.00  0.00      PROA  
ATOM   1293  HN  GLY P 481     -29.232 -12.012  -4.174  0.00  0.00      PROA  
ATOM   1294  CA  GLY P 481     -27.976 -12.419  -2.593  0.00  0.00      PROA  
ATOM   1295  HA1 GLY P 481     -26.942 -12.556  -2.874  0.00  0.00      PROA  
ATOM   1296  HA2 GLY P 481     -28.345 -13.071  -1.815  0.00  0.00      PROA  
ATOM   1297  C   GLY P 481     -28.154 -11.079  -2.011  0.00  0.00      PROA  
ATOM   1298  O   GLY P 481     -28.850 -10.218  -2.634  0.00  0.00      PROA  
ATOM   1299  N   PHE P 482     -27.610 -10.741  -0.885  0.00  0.00      PROA  
ATOM   1300  HN  PHE P 482     -27.047 -11.312  -0.292  0.00  0.00      PROA  
ATOM   1301  CA  PHE P 482     -27.707  -9.394  -0.225  0.00  0.00      PROA  
ATOM   1302  HA  PHE P 482     -28.757  -9.144  -0.240  0.00  0.00      PROA  
ATOM   1303  CB  PHE P 482     -27.280  -9.485   1.193  0.00  0.00      PROA  
ATOM   1304  HB1 PHE P 482     -26.177  -9.395   1.297  0.00  0.00      PROA  
ATOM   1305  HB2 PHE P 482     -27.667 -10.397   1.695  0.00  0.00      PROA  
ATOM   1306  CG  PHE P 482     -27.817  -8.358   2.012  0.00  0.00      PROA  
ATOM   1307  CD1 PHE P 482     -29.200  -8.088   1.921  0.00  0.00      PROA  
ATOM   1308  HD1 PHE P 482     -29.926  -8.673   1.376  0.00  0.00      PROA  
ATOM   1309  CE1 PHE P 482     -29.734  -7.067   2.774  0.00  0.00      PROA  
ATOM   1310  HE1 PHE P 482     -30.792  -6.868   2.691  0.00  0.00      PROA  
ATOM   1311  CZ  PHE P 482     -28.901  -6.279   3.613  0.00  0.00      PROA  
ATOM   1312  HZ  PHE P 482     -29.349  -5.480   4.185  0.00  0.00      PROA  
ATOM   1313  CD2 PHE P 482     -26.989  -7.622   2.835  0.00  0.00      PROA  
ATOM   1314  HD2 PHE P 482     -25.938  -7.771   3.030  0.00  0.00      PROA  
ATOM   1315  CE2 PHE P 482     -27.551  -6.599   3.648  0.00  0.00      PROA  
ATOM   1316  HE2 PHE P 482     -26.818  -6.063   4.232  0.00  0.00      PROA  
ATOM   1317  C   PHE P 482     -26.792  -8.400  -0.965  0.00  0.00      PROA  
ATOM   1318  O   PHE P 482     -25.726  -8.750  -1.435  0.00  0.00      PROA  
ATOM   1319  N   SER P 483     -27.213  -7.113  -1.045  0.00  0.00      PROA  
ATOM   1320  HN  SER P 483     -27.829  -6.665  -0.402  0.00  0.00      PROA  
ATOM   1321  CA  SER P 483     -26.536  -6.109  -1.921  0.00  0.00      PROA  
ATOM   1322  HA  SER P 483     -25.481  -6.337  -1.951  0.00  0.00      PROA  
ATOM   1323  CB  SER P 483     -27.143  -6.287  -3.423  0.00  0.00      PROA  
ATOM   1324  HB1 SER P 483     -28.205  -6.592  -3.542  0.00  0.00      PROA  
ATOM   1325  HB2 SER P 483     -26.627  -7.166  -3.866  0.00  0.00      PROA  
ATOM   1326  OG  SER P 483     -26.765  -5.284  -4.323  0.00  0.00      PROA  
ATOM   1327  HG1 SER P 483     -27.503  -4.873  -4.779  0.00  0.00      PROA  
ATOM   1328  C   SER P 483     -26.543  -4.729  -1.356  0.00  0.00      PROA  
ATOM   1329  O   SER P 483     -27.351  -4.407  -0.473  0.00  0.00      PROA  
ATOM   1330  N   GLY P 484     -25.619  -3.852  -1.819  0.00  0.00      PROA  
ATOM   1331  HN  GLY P 484     -25.113  -4.182  -2.612  0.00  0.00      PROA  
ATOM   1332  CA  GLY P 484     -25.537  -2.437  -1.360  0.00  0.00      PROA  
ATOM   1333  HA1 GLY P 484     -24.965  -1.829  -2.045  0.00  0.00      PROA  
ATOM   1334  HA2 GLY P 484     -25.047  -2.500  -0.400  0.00  0.00      PROA  
ATOM   1335  C   GLY P 484     -26.810  -1.625  -0.951  0.00  0.00      PROA  
ATOM   1336  O   GLY P 484     -26.875  -1.262   0.211  0.00  0.00      PROA  
ATOM   1337  N   PRO P 485     -27.803  -1.418  -1.772  0.00  0.00      PROA  
ATOM   1338  CD  PRO P 485     -27.777  -1.835  -3.191  0.00  0.00      PROA  
ATOM   1339  HD1 PRO P 485     -27.525  -2.906  -3.346  0.00  0.00      PROA  
ATOM   1340  HD2 PRO P 485     -27.017  -1.180  -3.668  0.00  0.00      PROA  
ATOM   1341  CA  PRO P 485     -28.933  -0.537  -1.466  0.00  0.00      PROA  
ATOM   1342  HA  PRO P 485     -28.607   0.344  -0.933  0.00  0.00      PROA  
ATOM   1343  CB  PRO P 485     -29.511  -0.313  -2.860  0.00  0.00      PROA  
ATOM   1344  HB1 PRO P 485     -29.098   0.610  -3.320  0.00  0.00      PROA  
ATOM   1345  HB2 PRO P 485     -30.620  -0.246  -2.853  0.00  0.00      PROA  
ATOM   1346  CG  PRO P 485     -29.139  -1.546  -3.726  0.00  0.00      PROA  
ATOM   1347  HG1 PRO P 485     -29.860  -2.391  -3.736  0.00  0.00      PROA  
ATOM   1348  HG2 PRO P 485     -29.143  -1.211  -4.786  0.00  0.00      PROA  
ATOM   1349  C   PRO P 485     -29.786  -1.223  -0.476  0.00  0.00      PROA  
ATOM   1350  O   PRO P 485     -30.401  -0.688   0.415  0.00  0.00      PROA  
ATOM   1351  N   LEU P 486     -29.702  -2.587  -0.536  0.00  0.00      PROA  
ATOM   1352  HN  LEU P 486     -29.297  -2.983  -1.357  0.00  0.00      PROA  
ATOM   1353  CA  LEU P 486     -30.445  -3.342   0.441  0.00  0.00      PROA  
ATOM   1354  HA  LEU P 486     -31.480  -3.034   0.443  0.00  0.00      PROA  
ATOM   1355  CB  LEU P 486     -30.671  -4.840   0.076  0.00  0.00      PROA  
ATOM   1356  HB1 LEU P 486     -31.575  -5.181   0.624  0.00  0.00      PROA  
ATOM   1357  HB2 LEU P 486     -29.806  -5.386   0.508  0.00  0.00      PROA  
ATOM   1358  CG  LEU P 486     -30.808  -5.344  -1.419  0.00  0.00      PROA  
ATOM   1359  HG  LEU P 486     -29.918  -4.996  -1.984  0.00  0.00      PROA  
ATOM   1360  CD1 LEU P 486     -30.885  -6.877  -1.488  0.00  0.00      PROA  
ATOM   1361 HD11 LEU P 486     -31.536  -7.168  -0.636  0.00  0.00      PROA  
ATOM   1362 HD12 LEU P 486     -30.020  -7.564  -1.371  0.00  0.00      PROA  
ATOM   1363 HD13 LEU P 486     -31.373  -7.331  -2.378  0.00  0.00      PROA  
ATOM   1364  CD2 LEU P 486     -32.047  -4.645  -2.114  0.00  0.00      PROA  
ATOM   1365 HD21 LEU P 486     -32.000  -4.857  -3.204  0.00  0.00      PROA  
ATOM   1366 HD22 LEU P 486     -32.078  -3.547  -1.952  0.00  0.00      PROA  
ATOM   1367 HD23 LEU P 486     -33.023  -4.992  -1.712  0.00  0.00      PROA  
ATOM   1368  C   LEU P 486     -30.001  -3.110   1.863  0.00  0.00      PROA  
ATOM   1369  O   LEU P 486     -30.895  -2.943   2.691  0.00  0.00      PROA  
ATOM   1370  N   LEU P 487     -28.688  -3.043   2.088  0.00  0.00      PROA  
ATOM   1371  HN  LEU P 487     -28.088  -3.270   1.325  0.00  0.00      PROA  
ATOM   1372  CA  LEU P 487     -27.999  -2.548   3.279  0.00  0.00      PROA  
ATOM   1373  HA  LEU P 487     -28.184  -3.219   4.104  0.00  0.00      PROA  
ATOM   1374  CB  LEU P 487     -26.491  -2.703   3.122  0.00  0.00      PROA  
ATOM   1375  HB1 LEU P 487     -26.194  -2.266   2.145  0.00  0.00      PROA  
ATOM   1376  HB2 LEU P 487     -26.303  -3.785   2.954  0.00  0.00      PROA  
ATOM   1377  CG  LEU P 487     -25.554  -2.328   4.232  0.00  0.00      PROA  
ATOM   1378  HG  LEU P 487     -25.982  -1.531   4.878  0.00  0.00      PROA  
ATOM   1379  CD1 LEU P 487     -25.395  -3.379   5.304  0.00  0.00      PROA  
ATOM   1380 HD11 LEU P 487     -26.386  -3.598   5.755  0.00  0.00      PROA  
ATOM   1381 HD12 LEU P 487     -24.702  -3.014   6.091  0.00  0.00      PROA  
ATOM   1382 HD13 LEU P 487     -24.994  -4.219   4.696  0.00  0.00      PROA  
ATOM   1383  CD2 LEU P 487     -24.217  -1.753   3.605  0.00  0.00      PROA  
ATOM   1384 HD21 LEU P 487     -23.731  -2.483   2.923  0.00  0.00      PROA  
ATOM   1385 HD22 LEU P 487     -23.457  -1.428   4.347  0.00  0.00      PROA  
ATOM   1386 HD23 LEU P 487     -24.466  -0.827   3.044  0.00  0.00      PROA  
ATOM   1387  C   LEU P 487     -28.491  -1.200   3.829  0.00  0.00      PROA  
ATOM   1388  O   LEU P 487     -28.715  -0.999   5.046  0.00  0.00      PROA  
ATOM   1389  N   VAL P 488     -28.576  -0.227   2.892  0.00  0.00      PROA  
ATOM   1390  HN  VAL P 488     -28.308  -0.383   1.945  0.00  0.00      PROA  
ATOM   1391  CA  VAL P 488     -29.049   1.141   3.122  0.00  0.00      PROA  
ATOM   1392  HA  VAL P 488     -28.470   1.438   3.983  0.00  0.00      PROA  
ATOM   1393  CB  VAL P 488     -28.655   2.078   2.067  0.00  0.00      PROA  
ATOM   1394  HB  VAL P 488     -28.846   1.692   1.043  0.00  0.00      PROA  
ATOM   1395  CG1 VAL P 488     -29.517   3.355   2.141  0.00  0.00      PROA  
ATOM   1396 HG11 VAL P 488     -29.244   3.989   1.271  0.00  0.00      PROA  
ATOM   1397 HG12 VAL P 488     -29.364   3.881   3.107  0.00  0.00      PROA  
ATOM   1398 HG13 VAL P 488     -30.607   3.216   1.976  0.00  0.00      PROA  
ATOM   1399  CG2 VAL P 488     -27.180   2.288   1.963  0.00  0.00      PROA  
ATOM   1400 HG21 VAL P 488     -26.884   1.419   1.337  0.00  0.00      PROA  
ATOM   1401 HG22 VAL P 488     -26.550   2.494   2.855  0.00  0.00      PROA  
ATOM   1402 HG23 VAL P 488     -27.091   3.115   1.226  0.00  0.00      PROA  
ATOM   1403  C   VAL P 488     -30.447   1.154   3.587  0.00  0.00      PROA  
ATOM   1404  O   VAL P 488     -30.673   1.884   4.486  0.00  0.00      PROA  
ATOM   1405  N   PHE P 489     -31.349   0.330   3.011  0.00  0.00      PROA  
ATOM   1406  HN  PHE P 489     -31.034  -0.276   2.285  0.00  0.00      PROA  
ATOM   1407  CA  PHE P 489     -32.834   0.103   3.367  0.00  0.00      PROA  
ATOM   1408  HA  PHE P 489     -33.287   1.065   3.182  0.00  0.00      PROA  
ATOM   1409  CB  PHE P 489     -33.564  -0.850   2.360  0.00  0.00      PROA  
ATOM   1410  HB1 PHE P 489     -33.126  -1.844   2.594  0.00  0.00      PROA  
ATOM   1411  HB2 PHE P 489     -33.302  -0.522   1.331  0.00  0.00      PROA  
ATOM   1412  CG  PHE P 489     -35.076  -0.762   2.470  0.00  0.00      PROA  
ATOM   1413  CD1 PHE P 489     -35.727   0.188   1.641  0.00  0.00      PROA  
ATOM   1414  HD1 PHE P 489     -35.060   0.868   1.132  0.00  0.00      PROA  
ATOM   1415  CE1 PHE P 489     -37.043   0.508   1.716  0.00  0.00      PROA  
ATOM   1416  HE1 PHE P 489     -37.453   1.403   1.271  0.00  0.00      PROA  
ATOM   1417  CZ  PHE P 489     -37.885  -0.388   2.431  0.00  0.00      PROA  
ATOM   1418  HZ  PHE P 489     -38.930  -0.172   2.595  0.00  0.00      PROA  
ATOM   1419  CD2 PHE P 489     -35.870  -1.630   3.203  0.00  0.00      PROA  
ATOM   1420  HD2 PHE P 489     -35.383  -2.439   3.727  0.00  0.00      PROA  
ATOM   1421  CE2 PHE P 489     -37.261  -1.379   3.239  0.00  0.00      PROA  
ATOM   1422  HE2 PHE P 489     -38.006  -1.929   3.795  0.00  0.00      PROA  
ATOM   1423  C   PHE P 489     -33.071  -0.417   4.742  0.00  0.00      PROA  
ATOM   1424  O   PHE P 489     -33.864   0.126   5.441  0.00  0.00      PROA  
ATOM   1425  N   GLU P 490     -32.253  -1.403   5.089  0.00  0.00      PROA  
ATOM   1426  HN  GLU P 490     -31.710  -1.725   4.317  0.00  0.00      PROA  
ATOM   1427  CA  GLU P 490     -32.298  -2.184   6.318  0.00  0.00      PROA  
ATOM   1428  HA  GLU P 490     -33.338  -2.326   6.571  0.00  0.00      PROA  
ATOM   1429  CB  GLU P 490     -31.382  -3.417   6.265  0.00  0.00      PROA  
ATOM   1430  HB1 GLU P 490     -31.228  -3.745   7.315  0.00  0.00      PROA  
ATOM   1431  HB2 GLU P 490     -30.380  -3.293   5.801  0.00  0.00      PROA  
ATOM   1432  CG  GLU P 490     -31.981  -4.631   5.455  0.00  0.00      PROA  
ATOM   1433  HG1 GLU P 490     -31.154  -5.372   5.438  0.00  0.00      PROA  
ATOM   1434  HG2 GLU P 490     -32.206  -4.358   4.402  0.00  0.00      PROA  
ATOM   1435  CD  GLU P 490     -33.192  -5.151   6.102  0.00  0.00      PROA  
ATOM   1436  OE1 GLU P 490     -34.324  -5.038   5.544  0.00  0.00      PROA  
ATOM   1437  OE2 GLU P 490     -33.104  -5.727   7.223  0.00  0.00      PROA  
ATOM   1438  C   GLU P 490     -31.810  -1.368   7.523  0.00  0.00      PROA  
ATOM   1439  O   GLU P 490     -32.514  -1.220   8.580  0.00  0.00      PROA  
ATOM   1440  N   GLU P 491     -30.650  -0.607   7.349  0.00  0.00      PROA  
ATOM   1441  HN  GLU P 491     -30.116  -0.734   6.517  0.00  0.00      PROA  
ATOM   1442  CA  GLU P 491     -30.155   0.414   8.291  0.00  0.00      PROA  
ATOM   1443  HA  GLU P 491     -30.015  -0.055   9.253  0.00  0.00      PROA  
ATOM   1444  CB  GLU P 491     -28.857   0.789   7.574  0.00  0.00      PROA  
ATOM   1445  HB1 GLU P 491     -28.945   1.351   6.619  0.00  0.00      PROA  
ATOM   1446  HB2 GLU P 491     -28.505  -0.228   7.296  0.00  0.00      PROA  
ATOM   1447  CG  GLU P 491     -27.740   1.476   8.352  0.00  0.00      PROA  
ATOM   1448  HG1 GLU P 491     -26.729   1.139   8.037  0.00  0.00      PROA  
ATOM   1449  HG2 GLU P 491     -27.791   1.034   9.370  0.00  0.00      PROA  
ATOM   1450  CD  GLU P 491     -27.875   3.008   8.533  0.00  0.00      PROA  
ATOM   1451  OE1 GLU P 491     -28.660   3.699   7.873  0.00  0.00      PROA  
ATOM   1452  OE2 GLU P 491     -27.030   3.561   9.343  0.00  0.00      PROA  
ATOM   1453  C   GLU P 491     -31.109   1.499   8.632  0.00  0.00      PROA  
ATOM   1454  O   GLU P 491     -31.411   1.720   9.817  0.00  0.00      PROA  
ATOM   1455  N   ALA P 492     -31.711   2.034   7.563  0.00  0.00      PROA  
ATOM   1456  HN  ALA P 492     -31.361   1.820   6.654  0.00  0.00      PROA  
ATOM   1457  CA  ALA P 492     -32.719   3.042   7.596  0.00  0.00      PROA  
ATOM   1458  HA  ALA P 492     -32.237   3.930   7.977  0.00  0.00      PROA  
ATOM   1459  CB  ALA P 492     -33.037   3.477   6.128  0.00  0.00      PROA  
ATOM   1460  HB1 ALA P 492     -33.507   4.483   6.099  0.00  0.00      PROA  
ATOM   1461  HB2 ALA P 492     -33.747   2.825   5.577  0.00  0.00      PROA  
ATOM   1462  HB3 ALA P 492     -32.112   3.714   5.559  0.00  0.00      PROA  
ATOM   1463  C   ALA P 492     -34.032   2.665   8.144  0.00  0.00      PROA  
ATOM   1464  O   ALA P 492     -34.639   3.397   8.914  0.00  0.00      PROA  
ATOM   1465  N   PHE P 493     -34.520   1.434   7.742  0.00  0.00      PROA  
ATOM   1466  HN  PHE P 493     -34.128   0.990   6.940  0.00  0.00      PROA  
ATOM   1467  CA  PHE P 493     -35.682   0.820   8.437  0.00  0.00      PROA  
ATOM   1468  HA  PHE P 493     -36.435   1.586   8.544  0.00  0.00      PROA  
ATOM   1469  CB  PHE P 493     -36.095  -0.438   7.702  0.00  0.00      PROA  
ATOM   1470  HB1 PHE P 493     -35.154  -1.029   7.723  0.00  0.00      PROA  
ATOM   1471  HB2 PHE P 493     -36.382  -0.259   6.644  0.00  0.00      PROA  
ATOM   1472  CG  PHE P 493     -37.222  -1.187   8.285  0.00  0.00      PROA  
ATOM   1473  CD1 PHE P 493     -38.520  -0.702   8.415  0.00  0.00      PROA  
ATOM   1474  HD1 PHE P 493     -38.628   0.349   8.192  0.00  0.00      PROA  
ATOM   1475  CE1 PHE P 493     -39.531  -1.384   9.051  0.00  0.00      PROA  
ATOM   1476  HE1 PHE P 493     -40.577  -1.135   8.944  0.00  0.00      PROA  
ATOM   1477  CZ  PHE P 493     -39.337  -2.807   9.355  0.00  0.00      PROA  
ATOM   1478  HZ  PHE P 493     -40.136  -3.380   9.804  0.00  0.00      PROA  
ATOM   1479  CD2 PHE P 493     -37.083  -2.578   8.616  0.00  0.00      PROA  
ATOM   1480  HD2 PHE P 493     -36.106  -3.011   8.457  0.00  0.00      PROA  
ATOM   1481  CE2 PHE P 493     -38.045  -3.280   9.247  0.00  0.00      PROA  
ATOM   1482  HE2 PHE P 493     -37.703  -4.241   9.601  0.00  0.00      PROA  
ATOM   1483  C   PHE P 493     -35.421   0.545   9.967  0.00  0.00      PROA  
ATOM   1484  O   PHE P 493     -36.318   0.914  10.757  0.00  0.00      PROA  
ATOM   1485  N   TYR P 494     -34.248  -0.014  10.350  0.00  0.00      PROA  
ATOM   1486  HN  TYR P 494     -33.589  -0.247   9.640  0.00  0.00      PROA  
ATOM   1487  CA  TYR P 494     -33.946  -0.252  11.708  0.00  0.00      PROA  
ATOM   1488  HA  TYR P 494     -34.707  -0.843  12.194  0.00  0.00      PROA  
ATOM   1489  CB  TYR P 494     -32.598  -1.050  11.806  0.00  0.00      PROA  
ATOM   1490  HB1 TYR P 494     -31.886  -0.387  11.270  0.00  0.00      PROA  
ATOM   1491  HB2 TYR P 494     -32.600  -2.001  11.231  0.00  0.00      PROA  
ATOM   1492  CG  TYR P 494     -32.231  -1.278  13.290  0.00  0.00      PROA  
ATOM   1493  CD1 TYR P 494     -32.988  -2.234  13.994  0.00  0.00      PROA  
ATOM   1494  HD1 TYR P 494     -33.750  -2.749  13.426  0.00  0.00      PROA  
ATOM   1495  CE1 TYR P 494     -32.789  -2.303  15.358  0.00  0.00      PROA  
ATOM   1496  HE1 TYR P 494     -33.246  -3.063  15.974  0.00  0.00      PROA  
ATOM   1497  CZ  TYR P 494     -31.873  -1.437  16.011  0.00  0.00      PROA  
ATOM   1498  OH  TYR P 494     -31.687  -1.616  17.447  0.00  0.00      PROA  
ATOM   1499  HH  TYR P 494     -31.040  -0.932  17.634  0.00  0.00      PROA  
ATOM   1500  CD2 TYR P 494     -31.266  -0.493  13.916  0.00  0.00      PROA  
ATOM   1501  HD2 TYR P 494     -30.664   0.144  13.285  0.00  0.00      PROA  
ATOM   1502  CE2 TYR P 494     -31.013  -0.620  15.293  0.00  0.00      PROA  
ATOM   1503  HE2 TYR P 494     -30.193  -0.065  15.725  0.00  0.00      PROA  
ATOM   1504  C   TYR P 494     -33.902   1.054  12.572  0.00  0.00      PROA  
ATOM   1505  O   TYR P 494     -34.427   1.092  13.709  0.00  0.00      PROA  
ATOM   1506  N   SER P 495     -33.276   2.074  11.969  0.00  0.00      PROA  
ATOM   1507  HN  SER P 495     -32.812   1.890  11.107  0.00  0.00      PROA  
ATOM   1508  CA  SER P 495     -33.303   3.460  12.475  0.00  0.00      PROA  
ATOM   1509  HA  SER P 495     -32.853   3.356  13.452  0.00  0.00      PROA  
ATOM   1510  CB  SER P 495     -32.478   4.417  11.531  0.00  0.00      PROA  
ATOM   1511  HB1 SER P 495     -32.367   5.472  11.861  0.00  0.00      PROA  
ATOM   1512  HB2 SER P 495     -32.993   4.542  10.554  0.00  0.00      PROA  
ATOM   1513  OG  SER P 495     -31.164   3.933  11.352  0.00  0.00      PROA  
ATOM   1514  HG1 SER P 495     -31.224   3.192  10.744  0.00  0.00      PROA  
ATOM   1515  C   SER P 495     -34.691   4.122  12.611  0.00  0.00      PROA  
ATOM   1516  O   SER P 495     -35.026   4.688  13.592  0.00  0.00      PROA  
ATOM   1517  N   PHE P 496     -35.560   3.964  11.603  0.00  0.00      PROA  
ATOM   1518  HN  PHE P 496     -35.306   3.431  10.800  0.00  0.00      PROA  
ATOM   1519  CA  PHE P 496     -36.940   4.291  11.614  0.00  0.00      PROA  
ATOM   1520  HA  PHE P 496     -37.095   5.326  11.884  0.00  0.00      PROA  
ATOM   1521  CB  PHE P 496     -37.538   4.167  10.171  0.00  0.00      PROA  
ATOM   1522  HB1 PHE P 496     -37.017   3.349   9.629  0.00  0.00      PROA  
ATOM   1523  HB2 PHE P 496     -37.345   5.060   9.539  0.00  0.00      PROA  
ATOM   1524  CG  PHE P 496     -39.049   3.848  10.066  0.00  0.00      PROA  
ATOM   1525  CD1 PHE P 496     -39.516   2.512  10.009  0.00  0.00      PROA  
ATOM   1526  HD1 PHE P 496     -38.866   1.655  10.106  0.00  0.00      PROA  
ATOM   1527  CE1 PHE P 496     -40.893   2.187   9.926  0.00  0.00      PROA  
ATOM   1528  HE1 PHE P 496     -41.158   1.140   9.940  0.00  0.00      PROA  
ATOM   1529  CZ  PHE P 496     -41.767   3.253  10.163  0.00  0.00      PROA  
ATOM   1530  HZ  PHE P 496     -42.805   3.001  10.008  0.00  0.00      PROA  
ATOM   1531  CD2 PHE P 496     -39.941   4.886  10.384  0.00  0.00      PROA  
ATOM   1532  HD2 PHE P 496     -39.593   5.909  10.395  0.00  0.00      PROA  
ATOM   1533  CE2 PHE P 496     -41.328   4.581  10.365  0.00  0.00      PROA  
ATOM   1534  HE2 PHE P 496     -42.008   5.390  10.587  0.00  0.00      PROA  
ATOM   1535  C   PHE P 496     -37.746   3.527  12.749  0.00  0.00      PROA  
ATOM   1536  O   PHE P 496     -38.571   4.095  13.455  0.00  0.00      PROA  
ATOM   1537  N   CYS P 497     -37.516   2.233  12.943  0.00  0.00      PROA  
ATOM   1538  HN  CYS P 497     -36.928   1.746  12.302  0.00  0.00      PROA  
ATOM   1539  CA  CYS P 497     -38.099   1.460  13.995  0.00  0.00      PROA  
ATOM   1540  HA  CYS P 497     -39.169   1.592  13.926  0.00  0.00      PROA  
ATOM   1541  CB  CYS P 497     -37.818  -0.066  13.978  0.00  0.00      PROA  
ATOM   1542  HB1 CYS P 497     -38.145  -0.593  14.900  0.00  0.00      PROA  
ATOM   1543  HB2 CYS P 497     -36.735  -0.259  13.822  0.00  0.00      PROA  
ATOM   1544  SG  CYS P 497     -38.608  -0.775  12.537  0.00  0.00      PROA  
ATOM   1545  HG1 CYS P 497     -37.925  -0.169  11.577  0.00  0.00      PROA  
ATOM   1546  C   CYS P 497     -37.760   2.023  15.372  0.00  0.00      PROA  
ATOM   1547  O   CYS P 497     -38.528   2.168  16.305  0.00  0.00      PROA  
ATOM   1548  N   GLN P 498     -36.478   2.332  15.631  0.00  0.00      PROA  
ATOM   1549  HN  GLN P 498     -35.854   2.099  14.889  0.00  0.00      PROA  
ATOM   1550  CA  GLN P 498     -35.885   2.882  16.885  0.00  0.00      PROA  
ATOM   1551  HA  GLN P 498     -36.210   2.109  17.565  0.00  0.00      PROA  
ATOM   1552  CB  GLN P 498     -34.302   2.919  16.878  0.00  0.00      PROA  
ATOM   1553  HB1 GLN P 498     -33.838   3.431  17.748  0.00  0.00      PROA  
ATOM   1554  HB2 GLN P 498     -33.973   3.390  15.927  0.00  0.00      PROA  
ATOM   1555  CG  GLN P 498     -33.694   1.528  16.923  0.00  0.00      PROA  
ATOM   1556  HG1 GLN P 498     -32.590   1.604  16.818  0.00  0.00      PROA  
ATOM   1557  HG2 GLN P 498     -34.023   0.825  16.128  0.00  0.00      PROA  
ATOM   1558  CD  GLN P 498     -33.924   0.889  18.343  0.00  0.00      PROA  
ATOM   1559  OE1 GLN P 498     -33.151   1.053  19.323  0.00  0.00      PROA  
ATOM   1560  NE2 GLN P 498     -34.880  -0.089  18.349  0.00  0.00      PROA  
ATOM   1561 HE21 GLN P 498     -35.366  -0.306  17.503  0.00  0.00      PROA  
ATOM   1562 HE22 GLN P 498     -34.855  -0.662  19.169  0.00  0.00      PROA  
ATOM   1563  C   GLN P 498     -36.508   4.128  17.332  0.00  0.00      PROA  
ATOM   1564  O   GLN P 498     -36.914   4.324  18.480  0.00  0.00      PROA  
ATOM   1565  N   THR P 499     -36.776   5.087  16.398  0.00  0.00      PROA  
ATOM   1566  HN  THR P 499     -36.638   4.977  15.417  0.00  0.00      PROA  
ATOM   1567  CA  THR P 499     -37.218   6.453  16.805  0.00  0.00      PROA  
ATOM   1568  HA  THR P 499     -36.559   6.671  17.632  0.00  0.00      PROA  
ATOM   1569  CB  THR P 499     -36.806   7.477  15.722  0.00  0.00      PROA  
ATOM   1570  HB  THR P 499     -35.753   7.293  15.421  0.00  0.00      PROA  
ATOM   1571  OG1 THR P 499     -36.874   8.751  16.314  0.00  0.00      PROA  
ATOM   1572  HG1 THR P 499     -36.247   8.844  17.035  0.00  0.00      PROA  
ATOM   1573  CG2 THR P 499     -37.678   7.453  14.507  0.00  0.00      PROA  
ATOM   1574 HG21 THR P 499     -38.708   7.837  14.665  0.00  0.00      PROA  
ATOM   1575 HG22 THR P 499     -37.793   6.405  14.159  0.00  0.00      PROA  
ATOM   1576 HG23 THR P 499     -37.266   8.032  13.652  0.00  0.00      PROA  
ATOM   1577  C   THR P 499     -38.678   6.557  17.138  0.00  0.00      PROA  
ATOM   1578  O   THR P 499     -39.136   7.493  17.843  0.00  0.00      PROA  
ATOM   1579  N   ASN P 500     -39.480   5.557  16.700  0.00  0.00      PROA  
ATOM   1580  HN  ASN P 500     -38.975   4.964  16.078  0.00  0.00      PROA  
ATOM   1581  CA  ASN P 500     -40.971   5.506  16.836  0.00  0.00      PROA  
ATOM   1582  HA  ASN P 500     -41.257   6.401  17.369  0.00  0.00      PROA  
ATOM   1583  CB  ASN P 500     -41.805   5.455  15.469  0.00  0.00      PROA  
ATOM   1584  HB1 ASN P 500     -42.899   5.326  15.617  0.00  0.00      PROA  
ATOM   1585  HB2 ASN P 500     -41.463   4.557  14.911  0.00  0.00      PROA  
ATOM   1586  CG  ASN P 500     -41.444   6.741  14.803  0.00  0.00      PROA  
ATOM   1587  OD1 ASN P 500     -41.756   7.816  15.273  0.00  0.00      PROA  
ATOM   1588  ND2 ASN P 500     -40.862   6.634  13.576  0.00  0.00      PROA  
ATOM   1589 HD21 ASN P 500     -40.822   7.523  13.119  0.00  0.00      PROA  
ATOM   1590 HD22 ASN P 500     -40.393   5.827  13.218  0.00  0.00      PROA  
ATOM   1591  C   ASN P 500     -41.345   4.414  17.767  0.00  0.00      PROA  
ATOM   1592  O   ASN P 500     -42.479   4.037  17.980  0.00  0.00      PROA  
ATOM   1593  N   ASN P 501     -40.312   3.906  18.487  0.00  0.00      PROA  
ATOM   1594  HN  ASN P 501     -39.390   4.285  18.506  0.00  0.00      PROA  
ATOM   1595  CA  ASN P 501     -40.364   2.716  19.274  0.00  0.00      PROA  
ATOM   1596  HA  ASN P 501     -39.302   2.540  19.360  0.00  0.00      PROA  
ATOM   1597  CB  ASN P 501     -40.907   2.977  20.689  0.00  0.00      PROA  
ATOM   1598  HB1 ASN P 501     -40.573   2.148  21.349  0.00  0.00      PROA  
ATOM   1599  HB2 ASN P 501     -42.014   2.947  20.770  0.00  0.00      PROA  
ATOM   1600  CG  ASN P 501     -40.298   4.209  21.343  0.00  0.00      PROA  
ATOM   1601  OD1 ASN P 501     -40.994   5.143  21.751  0.00  0.00      PROA  
ATOM   1602  ND2 ASN P 501     -38.973   4.274  21.526  0.00  0.00      PROA  
ATOM   1603 HD21 ASN P 501     -38.313   3.572  21.257  0.00  0.00      PROA  
ATOM   1604 HD22 ASN P 501     -38.687   5.151  21.912  0.00  0.00      PROA  
ATOM   1605  C   ASN P 501     -41.051   1.398  18.685  0.00  0.00      PROA  
ATOM   1606  O   ASN P 501     -41.675   0.684  19.435  0.00  0.00      PROA  
ATOM   1607  N   LEU P 502     -40.920   1.078  17.374  0.00  0.00      PROA  
ATOM   1608  HN  LEU P 502     -40.319   1.641  16.812  0.00  0.00      PROA  
ATOM   1609  CA  LEU P 502     -41.470  -0.121  16.716  0.00  0.00      PROA  
ATOM   1610  HA  LEU P 502     -42.382  -0.330  17.256  0.00  0.00      PROA  
ATOM   1611  CB  LEU P 502     -41.802   0.175  15.185  0.00  0.00      PROA  
ATOM   1612  HB1 LEU P 502     -42.353  -0.699  14.777  0.00  0.00      PROA  
ATOM   1613  HB2 LEU P 502     -40.812   0.292  14.695  0.00  0.00      PROA  
ATOM   1614  CG  LEU P 502     -42.572   1.466  14.842  0.00  0.00      PROA  
ATOM   1615  HG  LEU P 502     -42.090   2.305  15.388  0.00  0.00      PROA  
ATOM   1616  CD1 LEU P 502     -42.343   1.766  13.322  0.00  0.00      PROA  
ATOM   1617 HD11 LEU P 502     -41.269   1.840  13.050  0.00  0.00      PROA  
ATOM   1618 HD12 LEU P 502     -42.802   2.748  13.078  0.00  0.00      PROA  
ATOM   1619 HD13 LEU P 502     -42.828   0.940  12.759  0.00  0.00      PROA  
ATOM   1620  CD2 LEU P 502     -44.085   1.390  15.221  0.00  0.00      PROA  
ATOM   1621 HD21 LEU P 502     -44.502   2.311  14.760  0.00  0.00      PROA  
ATOM   1622 HD22 LEU P 502     -44.174   1.312  16.326  0.00  0.00      PROA  
ATOM   1623 HD23 LEU P 502     -44.546   0.481  14.780  0.00  0.00      PROA  
ATOM   1624  C   LEU P 502     -40.496  -1.352  16.720  0.00  0.00      PROA  
ATOM   1625  O   LEU P 502     -39.304  -1.284  16.945  0.00  0.00      PROA  
ATOM   1626  N   GLU P 503     -41.064  -2.591  16.621  0.00  0.00      PROA  
ATOM   1627  HN  GLU P 503     -42.055  -2.612  16.519  0.00  0.00      PROA  
ATOM   1628  CA  GLU P 503     -40.373  -3.853  16.511  0.00  0.00      PROA  
ATOM   1629  HA  GLU P 503     -39.369  -3.758  16.898  0.00  0.00      PROA  
ATOM   1630  CB  GLU P 503     -41.153  -4.939  17.210  0.00  0.00      PROA  
ATOM   1631  HB1 GLU P 503     -40.781  -5.950  16.938  0.00  0.00      PROA  
ATOM   1632  HB2 GLU P 503     -42.170  -5.015  16.769  0.00  0.00      PROA  
ATOM   1633  CG  GLU P 503     -41.239  -4.801  18.745  0.00  0.00      PROA  
ATOM   1634  HG1 GLU P 503     -41.987  -5.554  19.075  0.00  0.00      PROA  
ATOM   1635  HG2 GLU P 503     -41.631  -3.828  19.110  0.00  0.00      PROA  
ATOM   1636  CD  GLU P 503     -39.943  -5.154  19.466  0.00  0.00      PROA  
ATOM   1637  OE1 GLU P 503     -39.449  -4.339  20.253  0.00  0.00      PROA  
ATOM   1638  OE2 GLU P 503     -39.282  -6.124  18.964  0.00  0.00      PROA  
ATOM   1639  C   GLU P 503     -40.139  -4.217  15.109  0.00  0.00      PROA  
ATOM   1640  O   GLU P 503     -41.020  -4.434  14.306  0.00  0.00      PROA  
ATOM   1641  N   TYR P 504     -38.870  -4.239  14.698  0.00  0.00      PROA  
ATOM   1642  HN  TYR P 504     -38.108  -4.082  15.321  0.00  0.00      PROA  
ATOM   1643  CA  TYR P 504     -38.368  -4.684  13.387  0.00  0.00      PROA  
ATOM   1644  HA  TYR P 504     -38.797  -3.972  12.698  0.00  0.00      PROA  
ATOM   1645  CB  TYR P 504     -36.818  -4.590  13.587  0.00  0.00      PROA  
ATOM   1646  HB1 TYR P 504     -36.609  -5.230  14.471  0.00  0.00      PROA  
ATOM   1647  HB2 TYR P 504     -36.557  -3.557  13.902  0.00  0.00      PROA  
ATOM   1648  CG  TYR P 504     -35.870  -5.118  12.500  0.00  0.00      PROA  
ATOM   1649  CD1 TYR P 504     -35.314  -6.367  12.726  0.00  0.00      PROA  
ATOM   1650  HD1 TYR P 504     -35.716  -6.984  13.516  0.00  0.00      PROA  
ATOM   1651  CE1 TYR P 504     -34.229  -6.813  11.844  0.00  0.00      PROA  
ATOM   1652  HE1 TYR P 504     -33.751  -7.772  11.974  0.00  0.00      PROA  
ATOM   1653  CZ  TYR P 504     -33.809  -5.930  10.763  0.00  0.00      PROA  
ATOM   1654  OH  TYR P 504     -32.875  -6.467   9.821  0.00  0.00      PROA  
ATOM   1655  HH  TYR P 504     -32.957  -5.948   9.017  0.00  0.00      PROA  
ATOM   1656  CD2 TYR P 504     -35.332  -4.282  11.517  0.00  0.00      PROA  
ATOM   1657  HD2 TYR P 504     -35.817  -3.318  11.480  0.00  0.00      PROA  
ATOM   1658  CE2 TYR P 504     -34.273  -4.653  10.662  0.00  0.00      PROA  
ATOM   1659  HE2 TYR P 504     -33.963  -3.951   9.902  0.00  0.00      PROA  
ATOM   1660  C   TYR P 504     -38.708  -6.070  12.908  0.00  0.00      PROA  
ATOM   1661  O   TYR P 504     -39.088  -6.245  11.805  0.00  0.00      PROA  
ATOM   1662  N   ILE P 505     -38.569  -7.144  13.774  0.00  0.00      PROA  
ATOM   1663  HN  ILE P 505     -38.358  -6.961  14.731  0.00  0.00      PROA  
ATOM   1664  CA  ILE P 505     -38.887  -8.548  13.401  0.00  0.00      PROA  
ATOM   1665  HA  ILE P 505     -38.390  -8.671  12.450  0.00  0.00      PROA  
ATOM   1666  CB  ILE P 505     -38.179  -9.494  14.363  0.00  0.00      PROA  
ATOM   1667  HB  ILE P 505     -37.172  -9.108  14.633  0.00  0.00      PROA  
ATOM   1668  CG2 ILE P 505     -38.959  -9.638  15.679  0.00  0.00      PROA  
ATOM   1669 HG21 ILE P 505     -39.732 -10.416  15.858  0.00  0.00      PROA  
ATOM   1670 HG22 ILE P 505     -39.303  -8.630  15.997  0.00  0.00      PROA  
ATOM   1671 HG23 ILE P 505     -38.209  -9.904  16.455  0.00  0.00      PROA  
ATOM   1672  CG1 ILE P 505     -38.015 -10.868  13.676  0.00  0.00      PROA  
ATOM   1673 HG11 ILE P 505     -38.958 -11.225  13.210  0.00  0.00      PROA  
ATOM   1674 HG12 ILE P 505     -37.742 -11.600  14.465  0.00  0.00      PROA  
ATOM   1675  CD  ILE P 505     -36.816 -10.851  12.678  0.00  0.00      PROA  
ATOM   1676  HD1 ILE P 505     -35.933 -10.333  13.109  0.00  0.00      PROA  
ATOM   1677  HD2 ILE P 505     -37.027 -10.374  11.696  0.00  0.00      PROA  
ATOM   1678  HD3 ILE P 505     -36.469 -11.898  12.550  0.00  0.00      PROA  
ATOM   1679  C   ILE P 505     -40.410  -8.737  13.260  0.00  0.00      PROA  
ATOM   1680  O   ILE P 505     -40.782  -9.491  12.366  0.00  0.00      PROA  
ATOM   1681  N   VAL P 506     -41.235  -8.051  14.016  0.00  0.00      PROA  
ATOM   1682  HN  VAL P 506     -40.864  -7.429  14.701  0.00  0.00      PROA  
ATOM   1683  CA  VAL P 506     -42.663  -8.015  13.835  0.00  0.00      PROA  
ATOM   1684  HA  VAL P 506     -43.004  -9.036  13.924  0.00  0.00      PROA  
ATOM   1685  CB  VAL P 506     -43.256  -7.461  15.037  0.00  0.00      PROA  
ATOM   1686  HB  VAL P 506     -42.919  -6.414  15.197  0.00  0.00      PROA  
ATOM   1687  CG1 VAL P 506     -44.774  -7.627  15.023  0.00  0.00      PROA  
ATOM   1688 HG11 VAL P 506     -45.333  -7.447  15.966  0.00  0.00      PROA  
ATOM   1689 HG12 VAL P 506     -45.017  -8.651  14.669  0.00  0.00      PROA  
ATOM   1690 HG13 VAL P 506     -45.330  -7.072  14.237  0.00  0.00      PROA  
ATOM   1691  CG2 VAL P 506     -42.815  -8.243  16.307  0.00  0.00      PROA  
ATOM   1692 HG21 VAL P 506     -43.038  -9.307  16.075  0.00  0.00      PROA  
ATOM   1693 HG22 VAL P 506     -43.450  -7.959  17.173  0.00  0.00      PROA  
ATOM   1694 HG23 VAL P 506     -41.758  -8.137  16.633  0.00  0.00      PROA  
ATOM   1695  C   VAL P 506     -43.121  -7.224  12.598  0.00  0.00      PROA  
ATOM   1696  O   VAL P 506     -43.982  -7.631  11.834  0.00  0.00      PROA  
ATOM   1697  N   GLY P 507     -42.540  -6.024  12.362  0.00  0.00      PROA  
ATOM   1698  HN  GLY P 507     -41.799  -5.770  12.978  0.00  0.00      PROA  
ATOM   1699  CA  GLY P 507     -42.717  -5.149  11.267  0.00  0.00      PROA  
ATOM   1700  HA1 GLY P 507     -41.982  -4.374  11.427  0.00  0.00      PROA  
ATOM   1701  HA2 GLY P 507     -43.719  -4.782  11.101  0.00  0.00      PROA  
ATOM   1702  C   GLY P 507     -42.403  -5.829   9.961  0.00  0.00      PROA  
ATOM   1703  O   GLY P 507     -42.938  -5.505   8.890  0.00  0.00      PROA  
ATOM   1704  N   ARG P 508     -41.479  -6.790  10.013  0.00  0.00      PROA  
ATOM   1705  HN  ARG P 508     -40.822  -6.909  10.754  0.00  0.00      PROA  
ATOM   1706  CA  ARG P 508     -41.071  -7.596   8.851  0.00  0.00      PROA  
ATOM   1707  HA  ARG P 508     -40.789  -6.952   8.031  0.00  0.00      PROA  
ATOM   1708  CB  ARG P 508     -39.924  -8.547   9.255  0.00  0.00      PROA  
ATOM   1709  HB1 ARG P 508     -40.363  -9.203  10.036  0.00  0.00      PROA  
ATOM   1710  HB2 ARG P 508     -39.215  -7.872   9.780  0.00  0.00      PROA  
ATOM   1711  CG  ARG P 508     -39.210  -9.304   8.188  0.00  0.00      PROA  
ATOM   1712  HG1 ARG P 508     -39.953  -9.870   7.587  0.00  0.00      PROA  
ATOM   1713  HG2 ARG P 508     -38.538  -9.994   8.741  0.00  0.00      PROA  
ATOM   1714  CD  ARG P 508     -38.356  -8.524   7.178  0.00  0.00      PROA  
ATOM   1715  HD1 ARG P 508     -38.925  -7.613   6.894  0.00  0.00      PROA  
ATOM   1716  HD2 ARG P 508     -38.130  -9.214   6.337  0.00  0.00      PROA  
ATOM   1717  NE  ARG P 508     -37.091  -8.142   7.800  0.00  0.00      PROA  
ATOM   1718  HE  ARG P 508     -36.744  -8.698   8.554  0.00  0.00      PROA  
ATOM   1719  CZ  ARG P 508     -36.110  -7.305   7.390  0.00  0.00      PROA  
ATOM   1720  NH1 ARG P 508     -36.359  -6.246   6.671  0.00  0.00      PROA  
ATOM   1721 HH11 ARG P 508     -37.319  -6.031   6.491  0.00  0.00      PROA  
ATOM   1722 HH12 ARG P 508     -35.567  -5.794   6.260  0.00  0.00      PROA  
ATOM   1723  NH2 ARG P 508     -34.874  -7.587   7.615  0.00  0.00      PROA  
ATOM   1724 HH21 ARG P 508     -34.209  -6.871   7.401  0.00  0.00      PROA  
ATOM   1725 HH22 ARG P 508     -34.608  -8.280   8.284  0.00  0.00      PROA  
ATOM   1726  C   ARG P 508     -42.295  -8.377   8.286  0.00  0.00      PROA  
ATOM   1727  O   ARG P 508     -42.617  -8.298   7.125  0.00  0.00      PROA  
ATOM   1728  N   VAL P 509     -43.040  -9.138   9.146  0.00  0.00      PROA  
ATOM   1729  HN  VAL P 509     -42.724  -9.168  10.091  0.00  0.00      PROA  
ATOM   1730  CA  VAL P 509     -44.151  -9.910   8.757  0.00  0.00      PROA  
ATOM   1731  HA  VAL P 509     -43.915 -10.615   7.974  0.00  0.00      PROA  
ATOM   1732  CB  VAL P 509     -44.607 -10.919   9.872  0.00  0.00      PROA  
ATOM   1733  HB  VAL P 509     -43.885 -11.755   9.991  0.00  0.00      PROA  
ATOM   1734  CG1 VAL P 509     -44.694 -10.311  11.289  0.00  0.00      PROA  
ATOM   1735 HG11 VAL P 509     -45.289  -9.384  11.145  0.00  0.00      PROA  
ATOM   1736 HG12 VAL P 509     -43.635 -10.064  11.517  0.00  0.00      PROA  
ATOM   1737 HG13 VAL P 509     -45.107 -10.997  12.059  0.00  0.00      PROA  
ATOM   1738  CG2 VAL P 509     -45.925 -11.699   9.497  0.00  0.00      PROA  
ATOM   1739 HG21 VAL P 509     -45.758 -12.227   8.534  0.00  0.00      PROA  
ATOM   1740 HG22 VAL P 509     -46.800 -11.025   9.377  0.00  0.00      PROA  
ATOM   1741 HG23 VAL P 509     -46.194 -12.552  10.156  0.00  0.00      PROA  
ATOM   1742  C   VAL P 509     -45.239  -9.129   8.123  0.00  0.00      PROA  
ATOM   1743  O   VAL P 509     -45.898  -9.453   7.168  0.00  0.00      PROA  
ATOM   1744  N   TRP P 510     -45.592  -7.941   8.812  0.00  0.00      PROA  
ATOM   1745  HN  TRP P 510     -45.154  -7.746   9.686  0.00  0.00      PROA  
ATOM   1746  CA  TRP P 510     -46.655  -7.056   8.429  0.00  0.00      PROA  
ATOM   1747  HA  TRP P 510     -47.516  -7.704   8.359  0.00  0.00      PROA  
ATOM   1748  CB  TRP P 510     -46.916  -6.001   9.588  0.00  0.00      PROA  
ATOM   1749  HB1 TRP P 510     -47.336  -5.128   9.044  0.00  0.00      PROA  
ATOM   1750  HB2 TRP P 510     -45.953  -5.764  10.089  0.00  0.00      PROA  
ATOM   1751  CG  TRP P 510     -48.000  -6.365  10.564  0.00  0.00      PROA  
ATOM   1752  CD1 TRP P 510     -47.798  -6.623  11.924  0.00  0.00      PROA  
ATOM   1753  HD1 TRP P 510     -46.834  -6.906  12.320  0.00  0.00      PROA  
ATOM   1754  NE1 TRP P 510     -49.054  -6.791  12.523  0.00  0.00      PROA  
ATOM   1755  HE1 TRP P 510     -49.276  -7.011  13.448  0.00  0.00      PROA  
ATOM   1756  CE2 TRP P 510     -50.036  -6.592  11.615  0.00  0.00      PROA  
ATOM   1757  CD2 TRP P 510     -49.416  -6.325  10.354  0.00  0.00      PROA  
ATOM   1758  CE3 TRP P 510     -50.295  -6.250   9.204  0.00  0.00      PROA  
ATOM   1759  HE3 TRP P 510     -49.805  -6.035   8.266  0.00  0.00      PROA  
ATOM   1760  CZ3 TRP P 510     -51.681  -6.427   9.402  0.00  0.00      PROA  
ATOM   1761  HZ3 TRP P 510     -52.352  -6.401   8.555  0.00  0.00      PROA  
ATOM   1762  CZ2 TRP P 510     -51.415  -6.827  11.753  0.00  0.00      PROA  
ATOM   1763  HZ2 TRP P 510     -51.928  -7.071  12.671  0.00  0.00      PROA  
ATOM   1764  CH2 TRP P 510     -52.230  -6.727  10.611  0.00  0.00      PROA  
ATOM   1765  HH2 TRP P 510     -53.278  -6.989  10.630  0.00  0.00      PROA  
ATOM   1766  C   TRP P 510     -46.465  -6.429   7.043  0.00  0.00      PROA  
ATOM   1767  O   TRP P 510     -47.327  -6.556   6.181  0.00  0.00      PROA  
ATOM   1768  N   ILE P 511     -45.252  -5.880   6.801  0.00  0.00      PROA  
ATOM   1769  HN  ILE P 511     -44.676  -5.713   7.597  0.00  0.00      PROA  
ATOM   1770  CA  ILE P 511     -44.845  -5.550   5.525  0.00  0.00      PROA  
ATOM   1771  HA  ILE P 511     -45.463  -4.820   5.024  0.00  0.00      PROA  
ATOM   1772  CB  ILE P 511     -43.516  -4.759   5.658  0.00  0.00      PROA  
ATOM   1773  HB  ILE P 511     -42.757  -5.418   6.129  0.00  0.00      PROA  
ATOM   1774  CG2 ILE P 511     -42.878  -4.458   4.306  0.00  0.00      PROA  
ATOM   1775 HG21 ILE P 511     -43.490  -3.668   3.819  0.00  0.00      PROA  
ATOM   1776 HG22 ILE P 511     -42.858  -5.346   3.640  0.00  0.00      PROA  
ATOM   1777 HG23 ILE P 511     -41.891  -3.958   4.411  0.00  0.00      PROA  
ATOM   1778  CG1 ILE P 511     -43.683  -3.417   6.464  0.00  0.00      PROA  
ATOM   1779 HG11 ILE P 511     -44.203  -3.690   7.407  0.00  0.00      PROA  
ATOM   1780 HG12 ILE P 511     -44.300  -2.736   5.840  0.00  0.00      PROA  
ATOM   1781  CD  ILE P 511     -42.474  -2.746   7.079  0.00  0.00      PROA  
ATOM   1782  HD1 ILE P 511     -41.907  -3.326   7.839  0.00  0.00      PROA  
ATOM   1783  HD2 ILE P 511     -42.841  -1.791   7.513  0.00  0.00      PROA  
ATOM   1784  HD3 ILE P 511     -41.587  -2.568   6.434  0.00  0.00      PROA  
ATOM   1785  C   ILE P 511     -44.782  -6.703   4.522  0.00  0.00      PROA  
ATOM   1786  O   ILE P 511     -45.128  -6.518   3.315  0.00  0.00      PROA  
ATOM   1787  N   GLY P 512     -44.357  -7.938   4.952  0.00  0.00      PROA  
ATOM   1788  HN  GLY P 512     -44.216  -8.090   5.927  0.00  0.00      PROA  
ATOM   1789  CA  GLY P 512     -44.217  -9.062   4.014  0.00  0.00      PROA  
ATOM   1790  HA1 GLY P 512     -43.968  -9.747   4.811  0.00  0.00      PROA  
ATOM   1791  HA2 GLY P 512     -43.515  -8.871   3.215  0.00  0.00      PROA  
ATOM   1792  C   GLY P 512     -45.543  -9.583   3.492  0.00  0.00      PROA  
ATOM   1793  O   GLY P 512     -45.807 -10.041   2.416  0.00  0.00      PROA  
ATOM   1794  N   PHE P 513     -46.579  -9.577   4.387  0.00  0.00      PROA  
ATOM   1795  HN  PHE P 513     -46.416  -9.359   5.346  0.00  0.00      PROA  
ATOM   1796  CA  PHE P 513     -47.956  -9.876   4.122  0.00  0.00      PROA  
ATOM   1797  HA  PHE P 513     -47.992 -10.814   3.588  0.00  0.00      PROA  
ATOM   1798  CB  PHE P 513     -48.693 -10.078   5.446  0.00  0.00      PROA  
ATOM   1799  HB1 PHE P 513     -48.342  -9.294   6.150  0.00  0.00      PROA  
ATOM   1800  HB2 PHE P 513     -48.489 -11.079   5.882  0.00  0.00      PROA  
ATOM   1801  CG  PHE P 513     -50.215 -10.001   5.336  0.00  0.00      PROA  
ATOM   1802  CD1 PHE P 513     -50.872  -9.184   6.192  0.00  0.00      PROA  
ATOM   1803  HD1 PHE P 513     -50.279  -8.681   6.942  0.00  0.00      PROA  
ATOM   1804  CE1 PHE P 513     -52.257  -8.954   5.970  0.00  0.00      PROA  
ATOM   1805  HE1 PHE P 513     -52.846  -8.229   6.511  0.00  0.00      PROA  
ATOM   1806  CZ  PHE P 513     -53.050  -9.725   5.134  0.00  0.00      PROA  
ATOM   1807  HZ  PHE P 513     -54.094  -9.576   4.897  0.00  0.00      PROA  
ATOM   1808  CD2 PHE P 513     -50.950 -10.783   4.411  0.00  0.00      PROA  
ATOM   1809  HD2 PHE P 513     -50.456 -11.520   3.795  0.00  0.00      PROA  
ATOM   1810  CE2 PHE P 513     -52.337 -10.674   4.384  0.00  0.00      PROA  
ATOM   1811  HE2 PHE P 513     -52.891 -11.243   3.652  0.00  0.00      PROA  
ATOM   1812  C   PHE P 513     -48.638  -8.888   3.181  0.00  0.00      PROA  
ATOM   1813  O   PHE P 513     -49.289  -9.329   2.273  0.00  0.00      PROA  
ATOM   1814  N   TRP P 514     -48.411  -7.553   3.294  0.00  0.00      PROA  
ATOM   1815  HN  TRP P 514     -47.717  -7.368   3.985  0.00  0.00      PROA  
ATOM   1816  CA  TRP P 514     -48.816  -6.568   2.277  0.00  0.00      PROA  
ATOM   1817  HA  TRP P 514     -49.869  -6.656   2.052  0.00  0.00      PROA  
ATOM   1818  CB  TRP P 514     -48.514  -5.144   2.862  0.00  0.00      PROA  
ATOM   1819  HB1 TRP P 514     -48.576  -4.413   2.028  0.00  0.00      PROA  
ATOM   1820  HB2 TRP P 514     -47.527  -5.134   3.372  0.00  0.00      PROA  
ATOM   1821  CG  TRP P 514     -49.480  -4.559   3.832  0.00  0.00      PROA  
ATOM   1822  CD1 TRP P 514     -49.228  -4.313   5.074  0.00  0.00      PROA  
ATOM   1823  HD1 TRP P 514     -48.330  -4.482   5.649  0.00  0.00      PROA  
ATOM   1824  NE1 TRP P 514     -50.299  -3.697   5.684  0.00  0.00      PROA  
ATOM   1825  HE1 TRP P 514     -50.298  -3.275   6.564  0.00  0.00      PROA  
ATOM   1826  CE2 TRP P 514     -51.341  -3.578   4.856  0.00  0.00      PROA  
ATOM   1827  CD2 TRP P 514     -50.859  -4.086   3.608  0.00  0.00      PROA  
ATOM   1828  CE3 TRP P 514     -51.646  -3.889   2.506  0.00  0.00      PROA  
ATOM   1829  HE3 TRP P 514     -51.181  -4.152   1.568  0.00  0.00      PROA  
ATOM   1830  CZ3 TRP P 514     -52.927  -3.346   2.663  0.00  0.00      PROA  
ATOM   1831  HZ3 TRP P 514     -53.489  -3.233   1.747  0.00  0.00      PROA  
ATOM   1832  CZ2 TRP P 514     -52.541  -3.027   5.011  0.00  0.00      PROA  
ATOM   1833  HZ2 TRP P 514     -52.788  -2.744   6.023  0.00  0.00      PROA  
ATOM   1834  CH2 TRP P 514     -53.334  -2.790   3.882  0.00  0.00      PROA  
ATOM   1835  HH2 TRP P 514     -54.346  -2.433   4.003  0.00  0.00      PROA  
ATOM   1836  C   TRP P 514     -48.092  -6.710   0.956  0.00  0.00      PROA  
ATOM   1837  O   TRP P 514     -48.627  -6.467  -0.135  0.00  0.00      PROA  
ATOM   1838  N   LEU P 515     -46.783  -7.180   1.023  0.00  0.00      PROA  
ATOM   1839  HN  LEU P 515     -46.220  -7.374   1.822  0.00  0.00      PROA  
ATOM   1840  CA  LEU P 515     -45.975  -7.420  -0.184  0.00  0.00      PROA  
ATOM   1841  HA  LEU P 515     -46.099  -6.501  -0.738  0.00  0.00      PROA  
ATOM   1842  CB  LEU P 515     -44.539  -7.571   0.353  0.00  0.00      PROA  
ATOM   1843  HB1 LEU P 515     -44.542  -8.447   1.036  0.00  0.00      PROA  
ATOM   1844  HB2 LEU P 515     -44.215  -6.670   0.916  0.00  0.00      PROA  
ATOM   1845  CG  LEU P 515     -43.382  -7.790  -0.652  0.00  0.00      PROA  
ATOM   1846  HG  LEU P 515     -43.539  -8.621  -1.373  0.00  0.00      PROA  
ATOM   1847  CD1 LEU P 515     -43.200  -6.586  -1.591  0.00  0.00      PROA  
ATOM   1848 HD11 LEU P 515     -42.306  -6.762  -2.227  0.00  0.00      PROA  
ATOM   1849 HD12 LEU P 515     -43.092  -5.638  -1.022  0.00  0.00      PROA  
ATOM   1850 HD13 LEU P 515     -44.174  -6.548  -2.122  0.00  0.00      PROA  
ATOM   1851  CD2 LEU P 515     -41.989  -7.940   0.137  0.00  0.00      PROA  
ATOM   1852 HD21 LEU P 515     -42.080  -8.923   0.645  0.00  0.00      PROA  
ATOM   1853 HD22 LEU P 515     -41.822  -7.165   0.916  0.00  0.00      PROA  
ATOM   1854 HD23 LEU P 515     -41.058  -8.132  -0.438  0.00  0.00      PROA  
ATOM   1855  C   LEU P 515     -46.430  -8.624  -1.057  0.00  0.00      PROA  
ATOM   1856  O   LEU P 515     -46.617  -8.484  -2.259  0.00  0.00      PROA  
ATOM   1857  N   ILE P 516     -46.846  -9.738  -0.412  0.00  0.00      PROA  
ATOM   1858  HN  ILE P 516     -46.579  -9.887   0.537  0.00  0.00      PROA  
ATOM   1859  CA  ILE P 516     -47.607 -10.784  -1.075  0.00  0.00      PROA  
ATOM   1860  HA  ILE P 516     -47.051 -11.103  -1.945  0.00  0.00      PROA  
ATOM   1861  CB  ILE P 516     -48.004 -11.908  -0.057  0.00  0.00      PROA  
ATOM   1862  HB  ILE P 516     -48.510 -11.501   0.845  0.00  0.00      PROA  
ATOM   1863  CG2 ILE P 516     -48.846 -12.899  -0.888  0.00  0.00      PROA  
ATOM   1864 HG21 ILE P 516     -48.336 -13.091  -1.856  0.00  0.00      PROA  
ATOM   1865 HG22 ILE P 516     -49.827 -12.522  -1.250  0.00  0.00      PROA  
ATOM   1866 HG23 ILE P 516     -48.912 -13.911  -0.434  0.00  0.00      PROA  
ATOM   1867  CG1 ILE P 516     -46.700 -12.679   0.246  0.00  0.00      PROA  
ATOM   1868 HG11 ILE P 516     -45.994 -11.972   0.733  0.00  0.00      PROA  
ATOM   1869 HG12 ILE P 516     -46.295 -13.133  -0.684  0.00  0.00      PROA  
ATOM   1870  CD  ILE P 516     -46.881 -13.805   1.253  0.00  0.00      PROA  
ATOM   1871  HD1 ILE P 516     -45.922 -14.046   1.760  0.00  0.00      PROA  
ATOM   1872  HD2 ILE P 516     -47.241 -14.739   0.773  0.00  0.00      PROA  
ATOM   1873  HD3 ILE P 516     -47.542 -13.409   2.054  0.00  0.00      PROA  
ATOM   1874  C   ILE P 516     -48.919 -10.277  -1.645  0.00  0.00      PROA  
ATOM   1875  O   ILE P 516     -49.433 -10.604  -2.727  0.00  0.00      PROA  
ATOM   1876  N   LEU P 517     -49.640  -9.355  -0.946  0.00  0.00      PROA  
ATOM   1877  HN  LEU P 517     -49.381  -9.129  -0.010  0.00  0.00      PROA  
ATOM   1878  CA  LEU P 517     -50.936  -8.825  -1.413  0.00  0.00      PROA  
ATOM   1879  HA  LEU P 517     -51.636  -9.600  -1.689  0.00  0.00      PROA  
ATOM   1880  CB  LEU P 517     -51.566  -8.085  -0.304  0.00  0.00      PROA  
ATOM   1881  HB1 LEU P 517     -50.842  -7.347   0.103  0.00  0.00      PROA  
ATOM   1882  HB2 LEU P 517     -51.773  -8.779   0.539  0.00  0.00      PROA  
ATOM   1883  CG  LEU P 517     -52.884  -7.332  -0.619  0.00  0.00      PROA  
ATOM   1884  HG  LEU P 517     -52.692  -6.403  -1.197  0.00  0.00      PROA  
ATOM   1885  CD1 LEU P 517     -53.933  -8.228  -1.397  0.00  0.00      PROA  
ATOM   1886 HD11 LEU P 517     -54.233  -9.102  -0.779  0.00  0.00      PROA  
ATOM   1887 HD12 LEU P 517     -53.555  -8.570  -2.384  0.00  0.00      PROA  
ATOM   1888 HD13 LEU P 517     -54.827  -7.591  -1.573  0.00  0.00      PROA  
ATOM   1889  CD2 LEU P 517     -53.599  -6.864   0.616  0.00  0.00      PROA  
ATOM   1890 HD21 LEU P 517     -52.928  -6.313   1.310  0.00  0.00      PROA  
ATOM   1891 HD22 LEU P 517     -53.901  -7.787   1.156  0.00  0.00      PROA  
ATOM   1892 HD23 LEU P 517     -54.480  -6.217   0.417  0.00  0.00      PROA  
ATOM   1893  C   LEU P 517     -50.742  -7.868  -2.626  0.00  0.00      PROA  
ATOM   1894  O   LEU P 517     -51.411  -8.124  -3.617  0.00  0.00      PROA  
ATOM   1895  N   LEU P 518     -49.728  -6.948  -2.596  0.00  0.00      PROA  
ATOM   1896  HN  LEU P 518     -49.155  -6.842  -1.787  0.00  0.00      PROA  
ATOM   1897  CA  LEU P 518     -49.264  -6.154  -3.755  0.00  0.00      PROA  
ATOM   1898  HA  LEU P 518     -50.052  -5.524  -4.140  0.00  0.00      PROA  
ATOM   1899  CB  LEU P 518     -48.085  -5.275  -3.217  0.00  0.00      PROA  
ATOM   1900  HB1 LEU P 518     -47.500  -6.001  -2.613  0.00  0.00      PROA  
ATOM   1901  HB2 LEU P 518     -48.450  -4.608  -2.407  0.00  0.00      PROA  
ATOM   1902  CG  LEU P 518     -47.284  -4.555  -4.288  0.00  0.00      PROA  
ATOM   1903  HG  LEU P 518     -46.805  -5.332  -4.921  0.00  0.00      PROA  
ATOM   1904  CD1 LEU P 518     -48.003  -3.549  -5.157  0.00  0.00      PROA  
ATOM   1905 HD11 LEU P 518     -48.705  -4.104  -5.815  0.00  0.00      PROA  
ATOM   1906 HD12 LEU P 518     -47.325  -2.980  -5.829  0.00  0.00      PROA  
ATOM   1907 HD13 LEU P 518     -48.522  -2.838  -4.479  0.00  0.00      PROA  
ATOM   1908  CD2 LEU P 518     -46.245  -3.797  -3.506  0.00  0.00      PROA  
ATOM   1909 HD21 LEU P 518     -45.668  -4.466  -2.832  0.00  0.00      PROA  
ATOM   1910 HD22 LEU P 518     -46.698  -2.961  -2.933  0.00  0.00      PROA  
ATOM   1911 HD23 LEU P 518     -45.449  -3.382  -4.160  0.00  0.00      PROA  
ATOM   1912  C   LEU P 518     -48.888  -7.033  -4.949  0.00  0.00      PROA  
ATOM   1913  O   LEU P 518     -49.343  -6.790  -6.058  0.00  0.00      PROA  
ATOM   1914  N   VAL P 519     -48.033  -8.085  -4.780  0.00  0.00      PROA  
ATOM   1915  HN  VAL P 519     -47.567  -8.177  -3.903  0.00  0.00      PROA  
ATOM   1916  CA  VAL P 519     -47.639  -9.051  -5.800  0.00  0.00      PROA  
ATOM   1917  HA  VAL P 519     -47.076  -8.438  -6.488  0.00  0.00      PROA  
ATOM   1918  CB  VAL P 519     -46.636 -10.072  -5.316  0.00  0.00      PROA  
ATOM   1919  HB  VAL P 519     -47.081 -10.365  -4.341  0.00  0.00      PROA  
ATOM   1920  CG1 VAL P 519     -46.437 -11.268  -6.267  0.00  0.00      PROA  
ATOM   1921 HG11 VAL P 519     -47.408 -11.803  -6.348  0.00  0.00      PROA  
ATOM   1922 HG12 VAL P 519     -45.586 -11.936  -6.015  0.00  0.00      PROA  
ATOM   1923 HG13 VAL P 519     -46.231 -10.867  -7.282  0.00  0.00      PROA  
ATOM   1924  CG2 VAL P 519     -45.279  -9.382  -5.083  0.00  0.00      PROA  
ATOM   1925 HG21 VAL P 519     -44.778  -9.124  -6.041  0.00  0.00      PROA  
ATOM   1926 HG22 VAL P 519     -44.528  -9.987  -4.531  0.00  0.00      PROA  
ATOM   1927 HG23 VAL P 519     -45.382  -8.395  -4.585  0.00  0.00      PROA  
ATOM   1928  C   VAL P 519     -48.865  -9.718  -6.482  0.00  0.00      PROA  
ATOM   1929  O   VAL P 519     -48.852  -9.779  -7.714  0.00  0.00      PROA  
ATOM   1930  N   VAL P 520     -49.858 -10.061  -5.659  0.00  0.00      PROA  
ATOM   1931  HN  VAL P 520     -49.557 -10.068  -4.709  0.00  0.00      PROA  
ATOM   1932  CA  VAL P 520     -51.158 -10.622  -6.001  0.00  0.00      PROA  
ATOM   1933  HA  VAL P 520     -50.956 -11.339  -6.783  0.00  0.00      PROA  
ATOM   1934  CB  VAL P 520     -51.874 -11.305  -4.860  0.00  0.00      PROA  
ATOM   1935  HB  VAL P 520     -51.682 -10.838  -3.870  0.00  0.00      PROA  
ATOM   1936  CG1 VAL P 520     -53.413 -11.496  -5.050  0.00  0.00      PROA  
ATOM   1937 HG11 VAL P 520     -53.599 -12.181  -5.904  0.00  0.00      PROA  
ATOM   1938 HG12 VAL P 520     -53.978 -10.579  -5.320  0.00  0.00      PROA  
ATOM   1939 HG13 VAL P 520     -53.860 -11.713  -4.056  0.00  0.00      PROA  
ATOM   1940  CG2 VAL P 520     -51.270 -12.699  -4.816  0.00  0.00      PROA  
ATOM   1941 HG21 VAL P 520     -51.432 -13.175  -5.807  0.00  0.00      PROA  
ATOM   1942 HG22 VAL P 520     -51.715 -13.377  -4.057  0.00  0.00      PROA  
ATOM   1943 HG23 VAL P 520     -50.179 -12.748  -4.608  0.00  0.00      PROA  
ATOM   1944  C   VAL P 520     -52.164  -9.760  -6.776  0.00  0.00      PROA  
ATOM   1945  O   VAL P 520     -52.756 -10.224  -7.749  0.00  0.00      PROA  
ATOM   1946  N   LEU P 521     -52.340  -8.501  -6.368  0.00  0.00      PROA  
ATOM   1947  HN  LEU P 521     -52.016  -8.081  -5.524  0.00  0.00      PROA  
ATOM   1948  CA  LEU P 521     -53.062  -7.459  -7.204  0.00  0.00      PROA  
ATOM   1949  HA  LEU P 521     -53.995  -7.894  -7.530  0.00  0.00      PROA  
ATOM   1950  CB  LEU P 521     -53.481  -6.255  -6.270  0.00  0.00      PROA  
ATOM   1951  HB1 LEU P 521     -54.001  -5.556  -6.959  0.00  0.00      PROA  
ATOM   1952  HB2 LEU P 521     -52.503  -5.838  -5.947  0.00  0.00      PROA  
ATOM   1953  CG  LEU P 521     -54.442  -6.559  -5.056  0.00  0.00      PROA  
ATOM   1954  HG  LEU P 521     -53.937  -7.247  -4.344  0.00  0.00      PROA  
ATOM   1955  CD1 LEU P 521     -54.654  -5.308  -4.259  0.00  0.00      PROA  
ATOM   1956 HD11 LEU P 521     -55.231  -4.541  -4.819  0.00  0.00      PROA  
ATOM   1957 HD12 LEU P 521     -53.681  -4.862  -3.963  0.00  0.00      PROA  
ATOM   1958 HD13 LEU P 521     -55.315  -5.549  -3.399  0.00  0.00      PROA  
ATOM   1959  CD2 LEU P 521     -55.729  -7.099  -5.657  0.00  0.00      PROA  
ATOM   1960 HD21 LEU P 521     -55.706  -8.092  -6.154  0.00  0.00      PROA  
ATOM   1961 HD22 LEU P 521     -56.281  -6.340  -6.251  0.00  0.00      PROA  
ATOM   1962 HD23 LEU P 521     -56.397  -7.208  -4.777  0.00  0.00      PROA  
ATOM   1963  C   LEU P 521     -52.430  -7.043  -8.492  0.00  0.00      PROA  
ATOM   1964  O   LEU P 521     -53.052  -6.812  -9.521  0.00  0.00      PROA  
ATOM   1965  N   VAL P 522     -51.079  -6.942  -8.486  0.00  0.00      PROA  
ATOM   1966  HN  VAL P 522     -50.626  -7.144  -7.621  0.00  0.00      PROA  
ATOM   1967  CA  VAL P 522     -50.171  -6.684  -9.587  0.00  0.00      PROA  
ATOM   1968  HA  VAL P 522     -50.537  -5.783 -10.058  0.00  0.00      PROA  
ATOM   1969  CB  VAL P 522     -48.735  -6.356  -9.187  0.00  0.00      PROA  
ATOM   1970  HB  VAL P 522     -48.473  -7.051  -8.361  0.00  0.00      PROA  
ATOM   1971  CG1 VAL P 522     -47.710  -6.488 -10.296  0.00  0.00      PROA  
ATOM   1972 HG11 VAL P 522     -47.875  -5.855 -11.194  0.00  0.00      PROA  
ATOM   1973 HG12 VAL P 522     -47.646  -7.568 -10.548  0.00  0.00      PROA  
ATOM   1974 HG13 VAL P 522     -46.729  -6.183  -9.871  0.00  0.00      PROA  
ATOM   1975  CG2 VAL P 522     -48.535  -5.021  -8.556  0.00  0.00      PROA  
ATOM   1976 HG21 VAL P 522     -48.652  -4.270  -9.367  0.00  0.00      PROA  
ATOM   1977 HG22 VAL P 522     -47.514  -4.901  -8.133  0.00  0.00      PROA  
ATOM   1978 HG23 VAL P 522     -49.273  -4.841  -7.746  0.00  0.00      PROA  
ATOM   1979  C   VAL P 522     -50.194  -7.747 -10.682  0.00  0.00      PROA  
ATOM   1980  O   VAL P 522     -50.193  -7.428 -11.877  0.00  0.00      PROA  
ATOM   1981  N   VAL P 523     -50.249  -9.064 -10.371  0.00  0.00      PROA  
ATOM   1982  HN  VAL P 523     -50.221  -9.196  -9.384  0.00  0.00      PROA  
ATOM   1983  CA  VAL P 523     -50.472 -10.195 -11.358  0.00  0.00      PROA  
ATOM   1984  HA  VAL P 523     -49.894  -9.931 -12.232  0.00  0.00      PROA  
ATOM   1985  CB  VAL P 523     -49.707 -11.438 -10.858  0.00  0.00      PROA  
ATOM   1986  HB  VAL P 523     -48.691 -11.213 -10.469  0.00  0.00      PROA  
ATOM   1987  CG1 VAL P 523     -50.443 -12.005  -9.645  0.00  0.00      PROA  
ATOM   1988 HG11 VAL P 523     -50.419 -11.325  -8.766  0.00  0.00      PROA  
ATOM   1989 HG12 VAL P 523     -50.008 -12.926  -9.201  0.00  0.00      PROA  
ATOM   1990 HG13 VAL P 523     -51.479 -12.245  -9.964  0.00  0.00      PROA  
ATOM   1991  CG2 VAL P 523     -49.506 -12.487 -12.026  0.00  0.00      PROA  
ATOM   1992 HG21 VAL P 523     -50.532 -12.691 -12.401  0.00  0.00      PROA  
ATOM   1993 HG22 VAL P 523     -49.104 -13.436 -11.611  0.00  0.00      PROA  
ATOM   1994 HG23 VAL P 523     -48.830 -12.004 -12.763  0.00  0.00      PROA  
ATOM   1995  C   VAL P 523     -51.895 -10.379 -11.783  0.00  0.00      PROA  
ATOM   1996  O   VAL P 523     -52.173 -10.787 -12.931  0.00  0.00      PROA  
ATOM   1997  N   ALA P 524     -52.880  -9.989 -10.981  0.00  0.00      PROA  
ATOM   1998  HN  ALA P 524     -52.592  -9.576 -10.120  0.00  0.00      PROA  
ATOM   1999  CA  ALA P 524     -54.336 -10.013 -11.232  0.00  0.00      PROA  
ATOM   2000  HA  ALA P 524     -54.657 -10.980 -11.589  0.00  0.00      PROA  
ATOM   2001  CB  ALA P 524     -55.092  -9.600  -9.976  0.00  0.00      PROA  
ATOM   2002  HB1 ALA P 524     -54.916 -10.402  -9.228  0.00  0.00      PROA  
ATOM   2003  HB2 ALA P 524     -56.165  -9.630 -10.261  0.00  0.00      PROA  
ATOM   2004  HB3 ALA P 524     -54.858  -8.612  -9.523  0.00  0.00      PROA  
ATOM   2005  C   ALA P 524     -54.819  -9.188 -12.374  0.00  0.00      PROA  
ATOM   2006  O   ALA P 524     -55.653  -9.607 -13.198  0.00  0.00      PROA  
ATOM   2007  N   PHE P 525     -54.375  -7.901 -12.433  0.00  0.00      PROA  
ATOM   2008  HN  PHE P 525     -53.873  -7.590 -11.630  0.00  0.00      PROA  
ATOM   2009  CA  PHE P 525     -54.936  -6.988 -13.408  0.00  0.00      PROA  
ATOM   2010  HA  PHE P 525     -55.673  -7.510 -14.001  0.00  0.00      PROA  
ATOM   2011  CB  PHE P 525     -55.766  -5.904 -12.635  0.00  0.00      PROA  
ATOM   2012  HB1 PHE P 525     -56.238  -5.146 -13.297  0.00  0.00      PROA  
ATOM   2013  HB2 PHE P 525     -54.982  -5.366 -12.060  0.00  0.00      PROA  
ATOM   2014  CG  PHE P 525     -56.782  -6.523 -11.666  0.00  0.00      PROA  
ATOM   2015  CD1 PHE P 525     -57.872  -7.242 -12.208  0.00  0.00      PROA  
ATOM   2016  HD1 PHE P 525     -58.022  -7.333 -13.274  0.00  0.00      PROA  
ATOM   2017  CE1 PHE P 525     -58.752  -7.927 -11.372  0.00  0.00      PROA  
ATOM   2018  HE1 PHE P 525     -59.643  -8.415 -11.737  0.00  0.00      PROA  
ATOM   2019  CZ  PHE P 525     -58.491  -7.817 -10.012  0.00  0.00      PROA  
ATOM   2020  HZ  PHE P 525     -59.235  -8.197  -9.327  0.00  0.00      PROA  
ATOM   2021  CD2 PHE P 525     -56.542  -6.466 -10.306  0.00  0.00      PROA  
ATOM   2022  HD2 PHE P 525     -55.646  -5.963  -9.972  0.00  0.00      PROA  
ATOM   2023  CE2 PHE P 525     -57.439  -7.157  -9.408  0.00  0.00      PROA  
ATOM   2024  HE2 PHE P 525     -57.232  -7.124  -8.348  0.00  0.00      PROA  
ATOM   2025  C   PHE P 525     -53.892  -6.468 -14.371  0.00  0.00      PROA  
ATOM   2026  O   PHE P 525     -54.026  -5.408 -14.983  0.00  0.00      PROA  
ATOM   2027  N   GLU P 526     -52.754  -7.138 -14.366  0.00  0.00      PROA  
ATOM   2028  HN  GLU P 526     -52.780  -8.023 -13.908  0.00  0.00      PROA  
ATOM   2029  CA  GLU P 526     -51.575  -6.677 -15.136  0.00  0.00      PROA  
ATOM   2030  HA  GLU P 526     -50.858  -7.344 -14.681  0.00  0.00      PROA  
ATOM   2031  CB  GLU P 526     -51.553  -7.103 -16.623  0.00  0.00      PROA  
ATOM   2032  HB1 GLU P 526     -50.616  -6.767 -17.116  0.00  0.00      PROA  
ATOM   2033  HB2 GLU P 526     -52.312  -6.499 -17.165  0.00  0.00      PROA  
ATOM   2034  CG  GLU P 526     -51.795  -8.592 -16.998  0.00  0.00      PROA  
ATOM   2035  HG1 GLU P 526     -52.468  -9.006 -16.216  0.00  0.00      PROA  
ATOM   2036  HG2 GLU P 526     -50.799  -9.065 -17.138  0.00  0.00      PROA  
ATOM   2037  CD  GLU P 526     -52.564  -8.683 -18.276  0.00  0.00      PROA  
ATOM   2038  OE1 GLU P 526     -53.680  -8.188 -18.379  0.00  0.00      PROA  
ATOM   2039  OE2 GLU P 526     -52.008  -9.324 -19.226  0.00  0.00      PROA  
ATOM   2040  C   GLU P 526     -50.926  -5.297 -14.968  0.00  0.00      PROA  
ATOM   2041  O   GLU P 526     -51.086  -4.438 -15.834  0.00  0.00      PROA  
ATOM   2042  N   GLY P 527     -50.477  -5.113 -13.730  0.00  0.00      PROA  
ATOM   2043  HN  GLY P 527     -50.430  -5.846 -13.056  0.00  0.00      PROA  
ATOM   2044  CA  GLY P 527     -49.900  -3.841 -13.357  0.00  0.00      PROA  
ATOM   2045  HA1 GLY P 527     -50.042  -3.784 -12.288  0.00  0.00      PROA  
ATOM   2046  HA2 GLY P 527     -50.428  -3.067 -13.895  0.00  0.00      PROA  
ATOM   2047  C   GLY P 527     -48.401  -3.695 -13.661  0.00  0.00      PROA  
ATOM   2048  O   GLY P 527     -47.627  -3.718 -12.698  0.00  0.00      PROA  
ATOM   2049  N   SER P 528     -47.988  -3.423 -14.938  0.00  0.00      PROA  
ATOM   2050  HN  SER P 528     -48.679  -3.306 -15.646  0.00  0.00      PROA  
ATOM   2051  CA  SER P 528     -46.601  -3.002 -15.308  0.00  0.00      PROA  
ATOM   2052  HA  SER P 528     -45.890  -3.404 -14.601  0.00  0.00      PROA  
ATOM   2053  CB  SER P 528     -46.281  -3.475 -16.707  0.00  0.00      PROA  
ATOM   2054  HB1 SER P 528     -46.989  -2.980 -17.407  0.00  0.00      PROA  
ATOM   2055  HB2 SER P 528     -46.561  -4.550 -16.723  0.00  0.00      PROA  
ATOM   2056  OG  SER P 528     -44.924  -3.274 -17.112  0.00  0.00      PROA  
ATOM   2057  HG1 SER P 528     -44.356  -3.738 -16.493  0.00  0.00      PROA  
ATOM   2058  C   SER P 528     -46.485  -1.492 -15.313  0.00  0.00      PROA  
ATOM   2059  O   SER P 528     -47.039  -0.872 -16.222  0.00  0.00      PROA  
ATOM   2060  N   PHE P 529     -45.759  -0.866 -14.391  0.00  0.00      PROA  
ATOM   2061  HN  PHE P 529     -45.353  -1.391 -13.647  0.00  0.00      PROA  
ATOM   2062  CA  PHE P 529     -45.787   0.612 -14.352  0.00  0.00      PROA  
ATOM   2063  HA  PHE P 529     -46.247   0.986 -15.256  0.00  0.00      PROA  
ATOM   2064  CB  PHE P 529     -46.780   1.073 -13.268  0.00  0.00      PROA  
ATOM   2065  HB1 PHE P 529     -46.745   2.167 -13.077  0.00  0.00      PROA  
ATOM   2066  HB2 PHE P 529     -46.387   0.514 -12.392  0.00  0.00      PROA  
ATOM   2067  CG  PHE P 529     -48.187   0.804 -13.465  0.00  0.00      PROA  
ATOM   2068  CD1 PHE P 529     -48.901   0.119 -12.455  0.00  0.00      PROA  
ATOM   2069  HD1 PHE P 529     -48.356  -0.150 -11.562  0.00  0.00      PROA  
ATOM   2070  CE1 PHE P 529     -50.310  -0.126 -12.606  0.00  0.00      PROA  
ATOM   2071  HE1 PHE P 529     -50.927  -0.567 -11.837  0.00  0.00      PROA  
ATOM   2072  CZ  PHE P 529     -50.964   0.373 -13.704  0.00  0.00      PROA  
ATOM   2073  HZ  PHE P 529     -52.040   0.322 -13.773  0.00  0.00      PROA  
ATOM   2074  CD2 PHE P 529     -48.844   1.148 -14.657  0.00  0.00      PROA  
ATOM   2075  HD2 PHE P 529     -48.331   1.601 -15.492  0.00  0.00      PROA  
ATOM   2076  CE2 PHE P 529     -50.237   0.996 -14.714  0.00  0.00      PROA  
ATOM   2077  HE2 PHE P 529     -50.701   1.462 -15.571  0.00  0.00      PROA  
ATOM   2078  C   PHE P 529     -44.469   1.354 -14.197  0.00  0.00      PROA  
ATOM   2079  O   PHE P 529     -44.390   2.559 -14.510  0.00  0.00      PROA  
ATOM   2080  N   LEU P 530     -43.414   0.607 -13.847  0.00  0.00      PROA  
ATOM   2081  HN  LEU P 530     -43.565  -0.378 -13.847  0.00  0.00      PROA  
ATOM   2082  CA  LEU P 530     -42.069   1.057 -13.514  0.00  0.00      PROA  
ATOM   2083  HA  LEU P 530     -42.186   2.118 -13.347  0.00  0.00      PROA  
ATOM   2084  CB  LEU P 530     -41.557   0.271 -12.282  0.00  0.00      PROA  
ATOM   2085  HB1 LEU P 530     -40.626   0.773 -11.942  0.00  0.00      PROA  
ATOM   2086  HB2 LEU P 530     -41.327  -0.777 -12.570  0.00  0.00      PROA  
ATOM   2087  CG  LEU P 530     -42.454   0.252 -11.019  0.00  0.00      PROA  
ATOM   2088  HG  LEU P 530     -43.321  -0.420 -11.200  0.00  0.00      PROA  
ATOM   2089  CD1 LEU P 530     -41.641  -0.515  -9.891  0.00  0.00      PROA  
ATOM   2090 HD11 LEU P 530     -40.708   0.017  -9.605  0.00  0.00      PROA  
ATOM   2091 HD12 LEU P 530     -41.176  -1.428 -10.322  0.00  0.00      PROA  
ATOM   2092 HD13 LEU P 530     -42.198  -0.880  -9.002  0.00  0.00      PROA  
ATOM   2093  CD2 LEU P 530     -42.732   1.720 -10.727  0.00  0.00      PROA  
ATOM   2094 HD21 LEU P 530     -41.783   2.290 -10.639  0.00  0.00      PROA  
ATOM   2095 HD22 LEU P 530     -43.326   1.863  -9.799  0.00  0.00      PROA  
ATOM   2096 HD23 LEU P 530     -43.363   2.230 -11.486  0.00  0.00      PROA  
ATOM   2097  C   LEU P 530     -41.054   0.848 -14.619  0.00  0.00      PROA  
ATOM   2098  O   LEU P 530     -39.862   1.204 -14.565  0.00  0.00      PROA  
ATOM   2099  N   VAL P 531     -41.530   0.323 -15.773  0.00  0.00      PROA  
ATOM   2100  HN  VAL P 531     -42.507   0.128 -15.824  0.00  0.00      PROA  
ATOM   2101  CA  VAL P 531     -40.775  -0.125 -16.914  0.00  0.00      PROA  
ATOM   2102  HA  VAL P 531     -40.008  -0.773 -16.516  0.00  0.00      PROA  
ATOM   2103  CB  VAL P 531     -41.571  -0.904 -17.894  0.00  0.00      PROA  
ATOM   2104  HB  VAL P 531     -42.432  -0.311 -18.272  0.00  0.00      PROA  
ATOM   2105  CG1 VAL P 531     -40.828  -1.366 -19.134  0.00  0.00      PROA  
ATOM   2106 HG11 VAL P 531     -41.556  -1.916 -19.768  0.00  0.00      PROA  
ATOM   2107 HG12 VAL P 531     -40.054  -2.102 -18.829  0.00  0.00      PROA  
ATOM   2108 HG13 VAL P 531     -40.436  -0.488 -19.690  0.00  0.00      PROA  
ATOM   2109  CG2 VAL P 531     -42.033  -2.108 -17.094  0.00  0.00      PROA  
ATOM   2110 HG21 VAL P 531     -42.999  -1.927 -16.575  0.00  0.00      PROA  
ATOM   2111 HG22 VAL P 531     -41.312  -2.467 -16.330  0.00  0.00      PROA  
ATOM   2112 HG23 VAL P 531     -42.236  -2.916 -17.830  0.00  0.00      PROA  
ATOM   2113  C   VAL P 531     -39.958   1.008 -17.518  0.00  0.00      PROA  
ATOM   2114  O   VAL P 531     -38.735   0.907 -17.686  0.00  0.00      PROA  
ATOM   2115  N   ARG P 532     -40.585   2.206 -17.660  0.00  0.00      PROA  
ATOM   2116  HN  ARG P 532     -41.442   2.399 -17.189  0.00  0.00      PROA  
ATOM   2117  CA  ARG P 532     -39.978   3.280 -18.396  0.00  0.00      PROA  
ATOM   2118  HA  ARG P 532     -39.214   2.868 -19.039  0.00  0.00      PROA  
ATOM   2119  CB  ARG P 532     -41.037   3.899 -19.359  0.00  0.00      PROA  
ATOM   2120  HB1 ARG P 532     -40.593   4.803 -19.829  0.00  0.00      PROA  
ATOM   2121  HB2 ARG P 532     -41.903   4.009 -18.671  0.00  0.00      PROA  
ATOM   2122  CG  ARG P 532     -41.441   3.003 -20.477  0.00  0.00      PROA  
ATOM   2123  HG1 ARG P 532     -42.190   3.429 -21.178  0.00  0.00      PROA  
ATOM   2124  HG2 ARG P 532     -42.109   2.236 -20.028  0.00  0.00      PROA  
ATOM   2125  CD  ARG P 532     -40.325   2.316 -21.291  0.00  0.00      PROA  
ATOM   2126  HD1 ARG P 532     -40.778   1.699 -22.096  0.00  0.00      PROA  
ATOM   2127  HD2 ARG P 532     -39.774   1.556 -20.697  0.00  0.00      PROA  
ATOM   2128  NE  ARG P 532     -39.350   3.336 -21.785  0.00  0.00      PROA  
ATOM   2129  HE  ARG P 532     -38.559   3.536 -21.207  0.00  0.00      PROA  
ATOM   2130  CZ  ARG P 532     -39.345   3.802 -23.010  0.00  0.00      PROA  
ATOM   2131  NH1 ARG P 532     -40.285   3.618 -23.940  0.00  0.00      PROA  
ATOM   2132 HH11 ARG P 532     -41.173   3.216 -23.718  0.00  0.00      PROA  
ATOM   2133 HH12 ARG P 532     -40.044   3.977 -24.841  0.00  0.00      PROA  
ATOM   2134  NH2 ARG P 532     -38.369   4.578 -23.404  0.00  0.00      PROA  
ATOM   2135 HH21 ARG P 532     -37.701   4.999 -22.791  0.00  0.00      PROA  
ATOM   2136 HH22 ARG P 532     -38.492   5.035 -24.285  0.00  0.00      PROA  
ATOM   2137  C   ARG P 532     -39.340   4.273 -17.433  0.00  0.00      PROA  
ATOM   2138  O   ARG P 532     -39.076   5.441 -17.798  0.00  0.00      PROA  
ATOM   2139  N   PHE P 533     -39.031   3.794 -16.178  0.00  0.00      PROA  
ATOM   2140  HN  PHE P 533     -39.244   2.891 -15.813  0.00  0.00      PROA  
ATOM   2141  CA  PHE P 533     -38.148   4.582 -15.296  0.00  0.00      PROA  
ATOM   2142  HA  PHE P 533     -38.098   5.634 -15.537  0.00  0.00      PROA  
ATOM   2143  CB  PHE P 533     -38.800   4.541 -13.856  0.00  0.00      PROA  
ATOM   2144  HB1 PHE P 533     -38.097   5.074 -13.181  0.00  0.00      PROA  
ATOM   2145  HB2 PHE P 533     -38.864   3.485 -13.517  0.00  0.00      PROA  
ATOM   2146  CG  PHE P 533     -40.155   5.083 -13.646  0.00  0.00      PROA  
ATOM   2147  CD1 PHE P 533     -41.113   4.422 -12.772  0.00  0.00      PROA  
ATOM   2148  HD1 PHE P 533     -40.894   3.553 -12.168  0.00  0.00      PROA  
ATOM   2149  CE1 PHE P 533     -42.302   5.091 -12.440  0.00  0.00      PROA  
ATOM   2150  HE1 PHE P 533     -42.949   4.540 -11.774  0.00  0.00      PROA  
ATOM   2151  CZ  PHE P 533     -42.707   6.303 -12.945  0.00  0.00      PROA  
ATOM   2152  HZ  PHE P 533     -43.682   6.669 -12.661  0.00  0.00      PROA  
ATOM   2153  CD2 PHE P 533     -40.543   6.330 -14.165  0.00  0.00      PROA  
ATOM   2154  HD2 PHE P 533     -39.911   6.887 -14.841  0.00  0.00      PROA  
ATOM   2155  CE2 PHE P 533     -41.771   6.953 -13.846  0.00  0.00      PROA  
ATOM   2156  HE2 PHE P 533     -41.958   7.980 -14.120  0.00  0.00      PROA  
ATOM   2157  C   PHE P 533     -36.694   4.116 -15.359  0.00  0.00      PROA  
ATOM   2158  O   PHE P 533     -35.774   4.652 -14.681  0.00  0.00      PROA  
ATOM   2159  N   ILE P 534     -36.406   3.009 -16.196  0.00  0.00      PROA  
ATOM   2160  HN  ILE P 534     -37.121   2.437 -16.591  0.00  0.00      PROA  
ATOM   2161  CA  ILE P 534     -35.018   2.623 -16.316  0.00  0.00      PROA  
ATOM   2162  HA  ILE P 534     -34.458   2.819 -15.414  0.00  0.00      PROA  
ATOM   2163  CB  ILE P 534     -34.950   1.086 -16.427  0.00  0.00      PROA  
ATOM   2164  HB  ILE P 534     -35.877   0.779 -16.956  0.00  0.00      PROA  
ATOM   2165  CG2 ILE P 534     -33.775   0.581 -17.338  0.00  0.00      PROA  
ATOM   2166 HG21 ILE P 534     -32.858   1.022 -16.894  0.00  0.00      PROA  
ATOM   2167 HG22 ILE P 534     -33.975   0.860 -18.395  0.00  0.00      PROA  
ATOM   2168 HG23 ILE P 534     -33.653  -0.522 -17.403  0.00  0.00      PROA  
ATOM   2169  CG1 ILE P 534     -34.879   0.522 -14.967  0.00  0.00      PROA  
ATOM   2170 HG11 ILE P 534     -34.323   1.144 -14.233  0.00  0.00      PROA  
ATOM   2171 HG12 ILE P 534     -34.292  -0.421 -14.984  0.00  0.00      PROA  
ATOM   2172  CD  ILE P 534     -36.189   0.327 -14.334  0.00  0.00      PROA  
ATOM   2173  HD1 ILE P 534     -36.634   1.281 -13.978  0.00  0.00      PROA  
ATOM   2174  HD2 ILE P 534     -36.172  -0.364 -13.464  0.00  0.00      PROA  
ATOM   2175  HD3 ILE P 534     -36.877  -0.253 -14.985  0.00  0.00      PROA  
ATOM   2176  C   ILE P 534     -34.266   3.454 -17.304  0.00  0.00      PROA  
ATOM   2177  O   ILE P 534     -34.718   3.763 -18.380  0.00  0.00      PROA  
ATOM   2178  N   SER P 535     -32.979   3.652 -16.950  0.00  0.00      PROA  
ATOM   2179  HN  SER P 535     -32.702   3.460 -16.011  0.00  0.00      PROA  
ATOM   2180  CA  SER P 535     -31.919   4.219 -17.775  0.00  0.00      PROA  
ATOM   2181  HA  SER P 535     -31.913   3.697 -18.720  0.00  0.00      PROA  
ATOM   2182  CB  SER P 535     -32.037   5.787 -18.002  0.00  0.00      PROA  
ATOM   2183  HB1 SER P 535     -32.959   6.042 -18.567  0.00  0.00      PROA  
ATOM   2184  HB2 SER P 535     -31.233   6.170 -18.668  0.00  0.00      PROA  
ATOM   2185  OG  SER P 535     -31.980   6.649 -16.826  0.00  0.00      PROA  
ATOM   2186  HG1 SER P 535     -32.888   6.870 -16.605  0.00  0.00      PROA  
ATOM   2187  C   SER P 535     -30.580   3.997 -17.160  0.00  0.00      PROA  
ATOM   2188  O   SER P 535     -30.355   3.834 -15.954  0.00  0.00      PROA  
ATOM   2189  N   ARG P 536     -29.502   4.028 -17.974  0.00  0.00      PROA  
ATOM   2190  HN  ARG P 536     -29.650   4.100 -18.958  0.00  0.00      PROA  
ATOM   2191  CA  ARG P 536     -28.083   4.046 -17.565  0.00  0.00      PROA  
ATOM   2192  HA  ARG P 536     -27.955   3.158 -16.964  0.00  0.00      PROA  
ATOM   2193  CB  ARG P 536     -27.247   3.931 -18.843  0.00  0.00      PROA  
ATOM   2194  HB1 ARG P 536     -27.431   4.634 -19.683  0.00  0.00      PROA  
ATOM   2195  HB2 ARG P 536     -27.406   2.936 -19.310  0.00  0.00      PROA  
ATOM   2196  CG  ARG P 536     -25.731   4.007 -18.546  0.00  0.00      PROA  
ATOM   2197  HG1 ARG P 536     -25.158   3.304 -19.187  0.00  0.00      PROA  
ATOM   2198  HG2 ARG P 536     -25.544   3.617 -17.523  0.00  0.00      PROA  
ATOM   2199  CD  ARG P 536     -24.949   5.369 -18.651  0.00  0.00      PROA  
ATOM   2200  HD1 ARG P 536     -23.880   5.306 -18.355  0.00  0.00      PROA  
ATOM   2201  HD2 ARG P 536     -25.410   6.231 -18.124  0.00  0.00      PROA  
ATOM   2202  NE  ARG P 536     -24.999   5.749 -20.100  0.00  0.00      PROA  
ATOM   2203  HE  ARG P 536     -25.672   5.336 -20.713  0.00  0.00      PROA  
ATOM   2204  CZ  ARG P 536     -24.100   6.595 -20.696  0.00  0.00      PROA  
ATOM   2205  NH1 ARG P 536     -23.068   7.082 -20.069  0.00  0.00      PROA  
ATOM   2206 HH11 ARG P 536     -23.032   7.092 -19.070  0.00  0.00      PROA  
ATOM   2207 HH12 ARG P 536     -22.567   7.752 -20.616  0.00  0.00      PROA  
ATOM   2208  NH2 ARG P 536     -24.353   6.874 -21.896  0.00  0.00      PROA  
ATOM   2209 HH21 ARG P 536     -25.284   6.727 -22.231  0.00  0.00      PROA  
ATOM   2210 HH22 ARG P 536     -23.658   7.411 -22.373  0.00  0.00      PROA  
ATOM   2211  C   ARG P 536     -27.735   5.283 -16.788  0.00  0.00      PROA  
ATOM   2212  O   ARG P 536     -26.797   5.317 -15.958  0.00  0.00      PROA  
ATOM   2213  N   TYR P 537     -28.420   6.380 -17.128  0.00  0.00      PROA  
ATOM   2214  HN  TYR P 537     -29.194   6.214 -17.734  0.00  0.00      PROA  
ATOM   2215  CA  TYR P 537     -28.345   7.721 -16.553  0.00  0.00      PROA  
ATOM   2216  HA  TYR P 537     -27.340   8.110 -16.624  0.00  0.00      PROA  
ATOM   2217  CB  TYR P 537     -29.240   8.622 -17.340  0.00  0.00      PROA  
ATOM   2218  HB1 TYR P 537     -30.235   8.129 -17.309  0.00  0.00      PROA  
ATOM   2219  HB2 TYR P 537     -29.094   8.732 -18.435  0.00  0.00      PROA  
ATOM   2220  CG  TYR P 537     -29.310  10.023 -16.665  0.00  0.00      PROA  
ATOM   2221  CD1 TYR P 537     -30.484  10.465 -16.131  0.00  0.00      PROA  
ATOM   2222  HD1 TYR P 537     -31.269   9.723 -16.106  0.00  0.00      PROA  
ATOM   2223  CE1 TYR P 537     -30.655  11.751 -15.818  0.00  0.00      PROA  
ATOM   2224  HE1 TYR P 537     -31.610  12.129 -15.486  0.00  0.00      PROA  
ATOM   2225  CZ  TYR P 537     -29.573  12.629 -15.832  0.00  0.00      PROA  
ATOM   2226  OH  TYR P 537     -29.822  13.948 -15.546  0.00  0.00      PROA  
ATOM   2227  HH  TYR P 537     -29.011  14.399 -15.793  0.00  0.00      PROA  
ATOM   2228  CD2 TYR P 537     -28.129  10.792 -16.493  0.00  0.00      PROA  
ATOM   2229  HD2 TYR P 537     -27.191  10.420 -16.877  0.00  0.00      PROA  
ATOM   2230  CE2 TYR P 537     -28.254  12.131 -16.129  0.00  0.00      PROA  
ATOM   2231  HE2 TYR P 537     -27.453  12.855 -16.101  0.00  0.00      PROA  
ATOM   2232  C   TYR P 537     -28.766   7.641 -15.096  0.00  0.00      PROA  
ATOM   2233  O   TYR P 537     -28.061   8.116 -14.225  0.00  0.00      PROA  
ATOM   2234  N   THR P 538     -29.877   6.987 -14.863  0.00  0.00      PROA  
ATOM   2235  HN  THR P 538     -30.459   6.811 -15.653  0.00  0.00      PROA  
ATOM   2236  CA  THR P 538     -30.349   6.670 -13.533  0.00  0.00      PROA  
ATOM   2237  HA  THR P 538     -30.194   7.623 -13.048  0.00  0.00      PROA  
ATOM   2238  CB  THR P 538     -31.809   6.194 -13.354  0.00  0.00      PROA  
ATOM   2239  HB  THR P 538     -31.953   5.382 -14.099  0.00  0.00      PROA  
ATOM   2240  OG1 THR P 538     -32.666   7.370 -13.743  0.00  0.00      PROA  
ATOM   2241  HG1 THR P 538     -33.189   7.068 -14.490  0.00  0.00      PROA  
ATOM   2242  CG2 THR P 538     -32.102   5.772 -11.935  0.00  0.00      PROA  
ATOM   2243 HG21 THR P 538     -31.463   4.918 -11.624  0.00  0.00      PROA  
ATOM   2244 HG22 THR P 538     -33.149   5.414 -11.836  0.00  0.00      PROA  
ATOM   2245 HG23 THR P 538     -31.907   6.529 -11.146  0.00  0.00      PROA  
ATOM   2246  C   THR P 538     -29.359   5.866 -12.751  0.00  0.00      PROA  
ATOM   2247  O   THR P 538     -28.940   6.218 -11.626  0.00  0.00      PROA  
ATOM   2248  N   GLN P 539     -28.737   4.833 -13.387  0.00  0.00      PROA  
ATOM   2249  HN  GLN P 539     -28.898   4.584 -14.338  0.00  0.00      PROA  
ATOM   2250  CA  GLN P 539     -27.780   3.996 -12.696  0.00  0.00      PROA  
ATOM   2251  HA  GLN P 539     -28.240   3.807 -11.737  0.00  0.00      PROA  
ATOM   2252  CB  GLN P 539     -27.421   2.658 -13.431  0.00  0.00      PROA  
ATOM   2253  HB1 GLN P 539     -26.804   2.961 -14.304  0.00  0.00      PROA  
ATOM   2254  HB2 GLN P 539     -28.302   2.085 -13.791  0.00  0.00      PROA  
ATOM   2255  CG  GLN P 539     -26.463   1.717 -12.626  0.00  0.00      PROA  
ATOM   2256  HG1 GLN P 539     -25.519   2.185 -12.273  0.00  0.00      PROA  
ATOM   2257  HG2 GLN P 539     -26.080   0.861 -13.222  0.00  0.00      PROA  
ATOM   2258  CD  GLN P 539     -27.072   1.171 -11.317  0.00  0.00      PROA  
ATOM   2259  OE1 GLN P 539     -28.177   1.562 -10.987  0.00  0.00      PROA  
ATOM   2260  NE2 GLN P 539     -26.278   0.364 -10.644  0.00  0.00      PROA  
ATOM   2261 HE21 GLN P 539     -26.637  -0.037  -9.801  0.00  0.00      PROA  
ATOM   2262 HE22 GLN P 539     -25.302   0.254 -10.834  0.00  0.00      PROA  
ATOM   2263  C   GLN P 539     -26.476   4.750 -12.348  0.00  0.00      PROA  
ATOM   2264  O   GLN P 539     -25.990   4.564 -11.264  0.00  0.00      PROA  
ATOM   2265  N   GLU P 540     -25.914   5.568 -13.281  0.00  0.00      PROA  
ATOM   2266  HN  GLU P 540     -26.264   5.650 -14.211  0.00  0.00      PROA  
ATOM   2267  CA  GLU P 540     -24.721   6.327 -13.007  0.00  0.00      PROA  
ATOM   2268  HA  GLU P 540     -23.873   5.658 -13.021  0.00  0.00      PROA  
ATOM   2269  CB  GLU P 540     -24.542   7.206 -14.148  0.00  0.00      PROA  
ATOM   2270  HB1 GLU P 540     -24.017   8.145 -13.870  0.00  0.00      PROA  
ATOM   2271  HB2 GLU P 540     -25.504   7.607 -14.533  0.00  0.00      PROA  
ATOM   2272  CG  GLU P 540     -23.768   6.641 -15.329  0.00  0.00      PROA  
ATOM   2273  HG1 GLU P 540     -24.239   5.709 -15.707  0.00  0.00      PROA  
ATOM   2274  HG2 GLU P 540     -22.733   6.438 -14.982  0.00  0.00      PROA  
ATOM   2275  CD  GLU P 540     -23.419   7.695 -16.399  0.00  0.00      PROA  
ATOM   2276  OE1 GLU P 540     -22.905   7.341 -17.465  0.00  0.00      PROA  
ATOM   2277  OE2 GLU P 540     -23.559   8.912 -16.083  0.00  0.00      PROA  
ATOM   2278  C   GLU P 540     -24.609   7.118 -11.709  0.00  0.00      PROA  
ATOM   2279  O   GLU P 540     -23.601   7.040 -10.971  0.00  0.00      PROA  
ATOM   2280  N   ILE P 541     -25.630   7.949 -11.324  0.00  0.00      PROA  
ATOM   2281  HN  ILE P 541     -26.434   8.063 -11.902  0.00  0.00      PROA  
ATOM   2282  CA  ILE P 541     -25.808   8.595 -10.006  0.00  0.00      PROA  
ATOM   2283  HA  ILE P 541     -24.866   9.086  -9.809  0.00  0.00      PROA  
ATOM   2284  CB  ILE P 541     -26.940   9.566 -10.142  0.00  0.00      PROA  
ATOM   2285  HB  ILE P 541     -27.842   8.976 -10.411  0.00  0.00      PROA  
ATOM   2286  CG2 ILE P 541     -27.304  10.278  -8.792  0.00  0.00      PROA  
ATOM   2287 HG21 ILE P 541     -27.417   9.519  -7.988  0.00  0.00      PROA  
ATOM   2288 HG22 ILE P 541     -28.246  10.855  -8.906  0.00  0.00      PROA  
ATOM   2289 HG23 ILE P 541     -26.412  10.868  -8.491  0.00  0.00      PROA  
ATOM   2290  CG1 ILE P 541     -26.712  10.505 -11.375  0.00  0.00      PROA  
ATOM   2291 HG11 ILE P 541     -25.960  10.146 -12.110  0.00  0.00      PROA  
ATOM   2292 HG12 ILE P 541     -26.124  11.391 -11.052  0.00  0.00      PROA  
ATOM   2293  CD  ILE P 541     -27.958  10.838 -12.213  0.00  0.00      PROA  
ATOM   2294  HD1 ILE P 541     -28.249   9.838 -12.599  0.00  0.00      PROA  
ATOM   2295  HD2 ILE P 541     -27.934  11.474 -13.124  0.00  0.00      PROA  
ATOM   2296  HD3 ILE P 541     -28.794  11.229 -11.594  0.00  0.00      PROA  
ATOM   2297  C   ILE P 541     -25.891   7.601  -8.869  0.00  0.00      PROA  
ATOM   2298  O   ILE P 541     -25.289   7.717  -7.840  0.00  0.00      PROA  
ATOM   2299  N   PHE P 542     -26.706   6.578  -9.172  0.00  0.00      PROA  
ATOM   2300  HN  PHE P 542     -27.239   6.585 -10.015  0.00  0.00      PROA  
ATOM   2301  CA  PHE P 542     -27.095   5.727  -8.119  0.00  0.00      PROA  
ATOM   2302  HA  PHE P 542     -27.336   6.404  -7.313  0.00  0.00      PROA  
ATOM   2303  CB  PHE P 542     -28.339   4.892  -8.567  0.00  0.00      PROA  
ATOM   2304  HB1 PHE P 542     -28.088   4.247  -9.435  0.00  0.00      PROA  
ATOM   2305  HB2 PHE P 542     -29.085   5.607  -8.975  0.00  0.00      PROA  
ATOM   2306  CG  PHE P 542     -29.067   4.154  -7.436  0.00  0.00      PROA  
ATOM   2307  CD1 PHE P 542     -29.818   3.042  -7.895  0.00  0.00      PROA  
ATOM   2308  HD1 PHE P 542     -30.003   2.780  -8.926  0.00  0.00      PROA  
ATOM   2309  CE1 PHE P 542     -30.568   2.292  -6.969  0.00  0.00      PROA  
ATOM   2310  HE1 PHE P 542     -31.213   1.452  -7.179  0.00  0.00      PROA  
ATOM   2311  CZ  PHE P 542     -30.516   2.574  -5.608  0.00  0.00      PROA  
ATOM   2312  HZ  PHE P 542     -31.056   2.001  -4.869  0.00  0.00      PROA  
ATOM   2313  CD2 PHE P 542     -28.895   4.395  -6.035  0.00  0.00      PROA  
ATOM   2314  HD2 PHE P 542     -28.301   5.187  -5.603  0.00  0.00      PROA  
ATOM   2315  CE2 PHE P 542     -29.642   3.570  -5.113  0.00  0.00      PROA  
ATOM   2316  HE2 PHE P 542     -29.520   3.732  -4.052  0.00  0.00      PROA  
ATOM   2317  C   PHE P 542     -25.961   4.767  -7.622  0.00  0.00      PROA  
ATOM   2318  O   PHE P 542     -25.723   4.474  -6.431  0.00  0.00      PROA  
ATOM   2319  N   SER P 543     -25.114   4.254  -8.521  0.00  0.00      PROA  
ATOM   2320  HN  SER P 543     -25.148   4.618  -9.449  0.00  0.00      PROA  
ATOM   2321  CA  SER P 543     -23.893   3.544  -8.285  0.00  0.00      PROA  
ATOM   2322  HA  SER P 543     -24.188   2.743  -7.623  0.00  0.00      PROA  
ATOM   2323  CB  SER P 543     -23.232   2.876  -9.508  0.00  0.00      PROA  
ATOM   2324  HB1 SER P 543     -23.830   2.007  -9.854  0.00  0.00      PROA  
ATOM   2325  HB2 SER P 543     -22.317   2.327  -9.196  0.00  0.00      PROA  
ATOM   2326  OG  SER P 543     -23.066   3.800 -10.607  0.00  0.00      PROA  
ATOM   2327  HG1 SER P 543     -23.879   3.957 -11.092  0.00  0.00      PROA  
ATOM   2328  C   SER P 543     -22.837   4.339  -7.613  0.00  0.00      PROA  
ATOM   2329  O   SER P 543     -22.253   3.899  -6.632  0.00  0.00      PROA  
ATOM   2330  N   PHE P 544     -22.586   5.546  -8.099  0.00  0.00      PROA  
ATOM   2331  HN  PHE P 544     -22.981   5.745  -8.993  0.00  0.00      PROA  
ATOM   2332  CA  PHE P 544     -21.711   6.548  -7.535  0.00  0.00      PROA  
ATOM   2333  HA  PHE P 544     -20.771   6.016  -7.531  0.00  0.00      PROA  
ATOM   2334  CB  PHE P 544     -21.731   7.818  -8.412  0.00  0.00      PROA  
ATOM   2335  HB1 PHE P 544     -22.657   8.433  -8.422  0.00  0.00      PROA  
ATOM   2336  HB2 PHE P 544     -21.466   7.481  -9.437  0.00  0.00      PROA  
ATOM   2337  CG  PHE P 544     -20.572   8.741  -8.077  0.00  0.00      PROA  
ATOM   2338  CD1 PHE P 544     -20.479   9.495  -6.942  0.00  0.00      PROA  
ATOM   2339  HD1 PHE P 544     -21.369   9.535  -6.332  0.00  0.00      PROA  
ATOM   2340  CE1 PHE P 544     -19.467  10.350  -6.581  0.00  0.00      PROA  
ATOM   2341  HE1 PHE P 544     -19.518  10.933  -5.673  0.00  0.00      PROA  
ATOM   2342  CZ  PHE P 544     -18.390  10.533  -7.499  0.00  0.00      PROA  
ATOM   2343  HZ  PHE P 544     -17.468  11.050  -7.280  0.00  0.00      PROA  
ATOM   2344  CD2 PHE P 544     -19.484   8.951  -8.971  0.00  0.00      PROA  
ATOM   2345  HD2 PHE P 544     -19.488   8.394  -9.896  0.00  0.00      PROA  
ATOM   2346  CE2 PHE P 544     -18.423   9.767  -8.661  0.00  0.00      PROA  
ATOM   2347  HE2 PHE P 544     -17.629   9.843  -9.389  0.00  0.00      PROA  
ATOM   2348  C   PHE P 544     -22.121   6.838  -6.039  0.00  0.00      PROA  
ATOM   2349  O   PHE P 544     -21.268   6.879  -5.135  0.00  0.00      PROA  
ATOM   2350  N   LEU P 545     -23.448   7.039  -5.786  0.00  0.00      PROA  
ATOM   2351  HN  LEU P 545     -24.030   6.979  -6.594  0.00  0.00      PROA  
ATOM   2352  CA  LEU P 545     -24.057   7.227  -4.428  0.00  0.00      PROA  
ATOM   2353  HA  LEU P 545     -23.594   8.082  -3.959  0.00  0.00      PROA  
ATOM   2354  CB  LEU P 545     -25.613   7.486  -4.503  0.00  0.00      PROA  
ATOM   2355  HB1 LEU P 545     -26.127   6.503  -4.573  0.00  0.00      PROA  
ATOM   2356  HB2 LEU P 545     -25.882   7.992  -5.455  0.00  0.00      PROA  
ATOM   2357  CG  LEU P 545     -26.252   8.277  -3.330  0.00  0.00      PROA  
ATOM   2358  HG  LEU P 545     -25.928   7.870  -2.348  0.00  0.00      PROA  
ATOM   2359  CD1 LEU P 545     -25.878   9.801  -3.401  0.00  0.00      PROA  
ATOM   2360 HD11 LEU P 545     -26.452  10.344  -2.620  0.00  0.00      PROA  
ATOM   2361 HD12 LEU P 545     -26.257  10.116  -4.396  0.00  0.00      PROA  
ATOM   2362 HD13 LEU P 545     -24.784   9.987  -3.471  0.00  0.00      PROA  
ATOM   2363  CD2 LEU P 545     -27.741   8.155  -3.391  0.00  0.00      PROA  
ATOM   2364 HD21 LEU P 545     -28.209   8.734  -2.567  0.00  0.00      PROA  
ATOM   2365 HD22 LEU P 545     -27.994   7.075  -3.335  0.00  0.00      PROA  
ATOM   2366 HD23 LEU P 545     -28.076   8.569  -4.366  0.00  0.00      PROA  
ATOM   2367  C   LEU P 545     -23.756   6.113  -3.397  0.00  0.00      PROA  
ATOM   2368  O   LEU P 545     -23.194   6.304  -2.312  0.00  0.00      PROA  
ATOM   2369  N   ILE P 546     -24.056   4.931  -3.775  0.00  0.00      PROA  
ATOM   2370  HN  ILE P 546     -24.567   4.820  -4.623  0.00  0.00      PROA  
ATOM   2371  CA  ILE P 546     -23.814   3.794  -3.019  0.00  0.00      PROA  
ATOM   2372  HA  ILE P 546     -24.191   3.944  -2.018  0.00  0.00      PROA  
ATOM   2373  CB  ILE P 546     -24.653   2.634  -3.574  0.00  0.00      PROA  
ATOM   2374  HB  ILE P 546     -24.187   2.392  -4.554  0.00  0.00      PROA  
ATOM   2375  CG2 ILE P 546     -24.216   1.362  -2.720  0.00  0.00      PROA  
ATOM   2376 HG21 ILE P 546     -24.499   1.511  -1.656  0.00  0.00      PROA  
ATOM   2377 HG22 ILE P 546     -23.199   0.947  -2.892  0.00  0.00      PROA  
ATOM   2378 HG23 ILE P 546     -24.904   0.535  -2.997  0.00  0.00      PROA  
ATOM   2379  CG1 ILE P 546     -26.197   2.897  -3.652  0.00  0.00      PROA  
ATOM   2380 HG11 ILE P 546     -26.673   2.039  -4.173  0.00  0.00      PROA  
ATOM   2381 HG12 ILE P 546     -26.498   3.726  -4.328  0.00  0.00      PROA  
ATOM   2382  CD  ILE P 546     -26.839   3.085  -2.287  0.00  0.00      PROA  
ATOM   2383  HD1 ILE P 546     -26.681   4.012  -1.696  0.00  0.00      PROA  
ATOM   2384  HD2 ILE P 546     -26.586   2.292  -1.551  0.00  0.00      PROA  
ATOM   2385  HD3 ILE P 546     -27.946   3.061  -2.372  0.00  0.00      PROA  
ATOM   2386  C   ILE P 546     -22.396   3.487  -2.832  0.00  0.00      PROA  
ATOM   2387  O   ILE P 546     -21.990   3.155  -1.729  0.00  0.00      PROA  
ATOM   2388  N   SER P 547     -21.579   3.617  -3.874  0.00  0.00      PROA  
ATOM   2389  HN  SER P 547     -22.000   3.887  -4.737  0.00  0.00      PROA  
ATOM   2390  CA  SER P 547     -20.099   3.606  -3.880  0.00  0.00      PROA  
ATOM   2391  HA  SER P 547     -19.867   2.626  -3.490  0.00  0.00      PROA  
ATOM   2392  CB  SER P 547     -19.396   3.866  -5.248  0.00  0.00      PROA  
ATOM   2393  HB1 SER P 547     -18.301   3.820  -5.067  0.00  0.00      PROA  
ATOM   2394  HB2 SER P 547     -19.621   4.865  -5.680  0.00  0.00      PROA  
ATOM   2395  OG  SER P 547     -19.782   2.830  -6.140  0.00  0.00      PROA  
ATOM   2396  HG1 SER P 547     -20.730   2.896  -6.276  0.00  0.00      PROA  
ATOM   2397  C   SER P 547     -19.564   4.616  -2.859  0.00  0.00      PROA  
ATOM   2398  O   SER P 547     -18.706   4.259  -2.038  0.00  0.00      PROA  
ATOM   2399  N   LEU P 548     -20.032   5.922  -2.895  0.00  0.00      PROA  
ATOM   2400  HN  LEU P 548     -20.509   6.281  -3.694  0.00  0.00      PROA  
ATOM   2401  CA  LEU P 548     -19.487   6.944  -1.975  0.00  0.00      PROA  
ATOM   2402  HA  LEU P 548     -18.412   6.842  -1.992  0.00  0.00      PROA  
ATOM   2403  CB  LEU P 548     -19.888   8.337  -2.598  0.00  0.00      PROA  
ATOM   2404  HB1 LEU P 548     -20.984   8.391  -2.774  0.00  0.00      PROA  
ATOM   2405  HB2 LEU P 548     -19.523   8.245  -3.644  0.00  0.00      PROA  
ATOM   2406  CG  LEU P 548     -19.290   9.673  -2.007  0.00  0.00      PROA  
ATOM   2407  HG  LEU P 548     -19.593   9.841  -0.951  0.00  0.00      PROA  
ATOM   2408  CD1 LEU P 548     -17.718   9.887  -2.019  0.00  0.00      PROA  
ATOM   2409 HD11 LEU P 548     -17.424  10.531  -1.163  0.00  0.00      PROA  
ATOM   2410 HD12 LEU P 548     -17.406  10.325  -2.991  0.00  0.00      PROA  
ATOM   2411 HD13 LEU P 548     -17.111   8.957  -2.005  0.00  0.00      PROA  
ATOM   2412  CD2 LEU P 548     -19.961  10.890  -2.670  0.00  0.00      PROA  
ATOM   2413 HD21 LEU P 548     -19.563  11.125  -3.680  0.00  0.00      PROA  
ATOM   2414 HD22 LEU P 548     -19.541  11.726  -2.072  0.00  0.00      PROA  
ATOM   2415 HD23 LEU P 548     -21.067  10.956  -2.588  0.00  0.00      PROA  
ATOM   2416  C   LEU P 548     -20.011   6.702  -0.594  0.00  0.00      PROA  
ATOM   2417  O   LEU P 548     -19.352   7.018   0.396  0.00  0.00      PROA  
ATOM   2418  N   ILE P 549     -21.223   6.134  -0.416  0.00  0.00      PROA  
ATOM   2419  HN  ILE P 549     -21.790   5.855  -1.187  0.00  0.00      PROA  
ATOM   2420  CA  ILE P 549     -21.651   5.733   0.919  0.00  0.00      PROA  
ATOM   2421  HA  ILE P 549     -21.509   6.560   1.599  0.00  0.00      PROA  
ATOM   2422  CB  ILE P 549     -23.145   5.357   0.857  0.00  0.00      PROA  
ATOM   2423  HB  ILE P 549     -23.274   4.933  -0.161  0.00  0.00      PROA  
ATOM   2424  CG2 ILE P 549     -23.548   4.422   1.989  0.00  0.00      PROA  
ATOM   2425 HG21 ILE P 549     -23.349   4.888   2.978  0.00  0.00      PROA  
ATOM   2426 HG22 ILE P 549     -23.040   3.443   1.861  0.00  0.00      PROA  
ATOM   2427 HG23 ILE P 549     -24.605   4.081   1.953  0.00  0.00      PROA  
ATOM   2428  CG1 ILE P 549     -23.971   6.634   0.862  0.00  0.00      PROA  
ATOM   2429 HG11 ILE P 549     -23.409   7.268   0.143  0.00  0.00      PROA  
ATOM   2430 HG12 ILE P 549     -24.069   7.099   1.867  0.00  0.00      PROA  
ATOM   2431  CD  ILE P 549     -25.414   6.436   0.260  0.00  0.00      PROA  
ATOM   2432  HD1 ILE P 549     -26.198   5.841   0.775  0.00  0.00      PROA  
ATOM   2433  HD2 ILE P 549     -25.396   5.893  -0.709  0.00  0.00      PROA  
ATOM   2434  HD3 ILE P 549     -25.898   7.418   0.072  0.00  0.00      PROA  
ATOM   2435  C   ILE P 549     -20.756   4.687   1.524  0.00  0.00      PROA  
ATOM   2436  O   ILE P 549     -20.526   4.658   2.709  0.00  0.00      PROA  
ATOM   2437  N   PHE P 550     -20.184   3.681   0.729  0.00  0.00      PROA  
ATOM   2438  HN  PHE P 550     -20.523   3.600  -0.205  0.00  0.00      PROA  
ATOM   2439  CA  PHE P 550     -19.202   2.698   1.288  0.00  0.00      PROA  
ATOM   2440  HA  PHE P 550     -19.716   2.272   2.137  0.00  0.00      PROA  
ATOM   2441  CB  PHE P 550     -18.933   1.563   0.209  0.00  0.00      PROA  
ATOM   2442  HB1 PHE P 550     -18.323   0.937   0.896  0.00  0.00      PROA  
ATOM   2443  HB2 PHE P 550     -18.368   1.945  -0.668  0.00  0.00      PROA  
ATOM   2444  CG  PHE P 550     -20.096   0.562  -0.169  0.00  0.00      PROA  
ATOM   2445  CD1 PHE P 550     -21.429   0.670   0.176  0.00  0.00      PROA  
ATOM   2446  HD1 PHE P 550     -21.754   1.502   0.783  0.00  0.00      PROA  
ATOM   2447  CE1 PHE P 550     -22.368  -0.370  -0.153  0.00  0.00      PROA  
ATOM   2448  HE1 PHE P 550     -23.331  -0.390   0.337  0.00  0.00      PROA  
ATOM   2449  CZ  PHE P 550     -21.910  -1.439  -0.934  0.00  0.00      PROA  
ATOM   2450  HZ  PHE P 550     -22.566  -2.259  -1.186  0.00  0.00      PROA  
ATOM   2451  CD2 PHE P 550     -19.656  -0.631  -0.831  0.00  0.00      PROA  
ATOM   2452  HD2 PHE P 550     -18.650  -0.730  -1.211  0.00  0.00      PROA  
ATOM   2453  CE2 PHE P 550     -20.614  -1.564  -1.311  0.00  0.00      PROA  
ATOM   2454  HE2 PHE P 550     -20.306  -2.473  -1.806  0.00  0.00      PROA  
ATOM   2455  C   PHE P 550     -17.991   3.281   1.923  0.00  0.00      PROA  
ATOM   2456  O   PHE P 550     -17.587   3.073   3.082  0.00  0.00      PROA  
ATOM   2457  N   ILE P 551     -17.415   4.206   1.171  0.00  0.00      PROA  
ATOM   2458  HN  ILE P 551     -17.634   4.482   0.239  0.00  0.00      PROA  
ATOM   2459  CA  ILE P 551     -16.366   5.016   1.735  0.00  0.00      PROA  
ATOM   2460  HA  ILE P 551     -15.594   4.341   2.074  0.00  0.00      PROA  
ATOM   2461  CB  ILE P 551     -15.716   5.804   0.591  0.00  0.00      PROA  
ATOM   2462  HB  ILE P 551     -16.452   6.451   0.068  0.00  0.00      PROA  
ATOM   2463  CG2 ILE P 551     -14.592   6.697   1.226  0.00  0.00      PROA  
ATOM   2464 HG21 ILE P 551     -13.997   6.104   1.953  0.00  0.00      PROA  
ATOM   2465 HG22 ILE P 551     -15.009   7.614   1.695  0.00  0.00      PROA  
ATOM   2466 HG23 ILE P 551     -13.928   7.109   0.436  0.00  0.00      PROA  
ATOM   2467  CG1 ILE P 551     -15.089   4.896  -0.543  0.00  0.00      PROA  
ATOM   2468 HG11 ILE P 551     -15.837   4.091  -0.710  0.00  0.00      PROA  
ATOM   2469 HG12 ILE P 551     -14.205   4.347  -0.154  0.00  0.00      PROA  
ATOM   2470  CD  ILE P 551     -14.962   5.556  -1.869  0.00  0.00      PROA  
ATOM   2471  HD1 ILE P 551     -14.231   6.392  -1.909  0.00  0.00      PROA  
ATOM   2472  HD2 ILE P 551     -15.973   5.849  -2.224  0.00  0.00      PROA  
ATOM   2473  HD3 ILE P 551     -14.483   4.806  -2.534  0.00  0.00      PROA  
ATOM   2474  C   ILE P 551     -16.724   5.932   2.914  0.00  0.00      PROA  
ATOM   2475  O   ILE P 551     -15.994   6.042   3.841  0.00  0.00      PROA  
ATOM   2476  N   TYR P 552     -17.901   6.624   2.797  0.00  0.00      PROA  
ATOM   2477  HN  TYR P 552     -18.492   6.580   1.995  0.00  0.00      PROA  
ATOM   2478  CA  TYR P 552     -18.329   7.385   3.900  0.00  0.00      PROA  
ATOM   2479  HA  TYR P 552     -17.594   8.126   4.178  0.00  0.00      PROA  
ATOM   2480  CB  TYR P 552     -19.602   8.275   3.505  0.00  0.00      PROA  
ATOM   2481  HB1 TYR P 552     -20.351   7.696   2.924  0.00  0.00      PROA  
ATOM   2482  HB2 TYR P 552     -19.206   9.082   2.852  0.00  0.00      PROA  
ATOM   2483  CG  TYR P 552     -20.352   8.894   4.661  0.00  0.00      PROA  
ATOM   2484  CD1 TYR P 552     -20.049  10.222   4.944  0.00  0.00      PROA  
ATOM   2485  HD1 TYR P 552     -19.308  10.690   4.313  0.00  0.00      PROA  
ATOM   2486  CE1 TYR P 552     -20.566  10.904   6.059  0.00  0.00      PROA  
ATOM   2487  HE1 TYR P 552     -20.195  11.877   6.343  0.00  0.00      PROA  
ATOM   2488  CZ  TYR P 552     -21.586  10.202   6.773  0.00  0.00      PROA  
ATOM   2489  OH  TYR P 552     -22.236  10.811   7.820  0.00  0.00      PROA  
ATOM   2490  HH  TYR P 552     -21.930  11.711   7.956  0.00  0.00      PROA  
ATOM   2491  CD2 TYR P 552     -21.358   8.256   5.425  0.00  0.00      PROA  
ATOM   2492  HD2 TYR P 552     -21.489   7.189   5.324  0.00  0.00      PROA  
ATOM   2493  CE2 TYR P 552     -21.962   8.922   6.479  0.00  0.00      PROA  
ATOM   2494  HE2 TYR P 552     -22.684   8.393   7.084  0.00  0.00      PROA  
ATOM   2495  C   TYR P 552     -18.709   6.611   5.221  0.00  0.00      PROA  
ATOM   2496  O   TYR P 552     -18.375   6.959   6.316  0.00  0.00      PROA  
ATOM   2497  N   GLU P 553     -19.443   5.493   5.098  0.00  0.00      PROA  
ATOM   2498  HN  GLU P 553     -19.872   5.282   4.223  0.00  0.00      PROA  
ATOM   2499  CA  GLU P 553     -19.801   4.740   6.268  0.00  0.00      PROA  
ATOM   2500  HA  GLU P 553     -20.310   5.406   6.949  0.00  0.00      PROA  
ATOM   2501  CB  GLU P 553     -20.707   3.577   5.795  0.00  0.00      PROA  
ATOM   2502  HB1 GLU P 553     -20.664   2.720   6.501  0.00  0.00      PROA  
ATOM   2503  HB2 GLU P 553     -20.284   3.145   4.862  0.00  0.00      PROA  
ATOM   2504  CG  GLU P 553     -22.159   3.992   5.516  0.00  0.00      PROA  
ATOM   2505  HG1 GLU P 553     -22.735   3.199   4.993  0.00  0.00      PROA  
ATOM   2506  HG2 GLU P 553     -22.233   4.900   4.879  0.00  0.00      PROA  
ATOM   2507  CD  GLU P 553     -22.979   4.254   6.740  0.00  0.00      PROA  
ATOM   2508  OE1 GLU P 553     -23.917   5.058   6.575  0.00  0.00      PROA  
ATOM   2509  OE2 GLU P 553     -22.848   3.590   7.799  0.00  0.00      PROA  
ATOM   2510  C   GLU P 553     -18.615   4.223   7.043  0.00  0.00      PROA  
ATOM   2511  O   GLU P 553     -18.475   4.380   8.264  0.00  0.00      PROA  
ATOM   2512  N   THR P 554     -17.634   3.749   6.345  0.00  0.00      PROA  
ATOM   2513  HN  THR P 554     -17.667   3.842   5.353  0.00  0.00      PROA  
ATOM   2514  CA  THR P 554     -16.393   3.382   6.954  0.00  0.00      PROA  
ATOM   2515  HA  THR P 554     -16.568   2.578   7.653  0.00  0.00      PROA  
ATOM   2516  CB  THR P 554     -15.401   2.853   5.913  0.00  0.00      PROA  
ATOM   2517  HB  THR P 554     -15.086   3.627   5.181  0.00  0.00      PROA  
ATOM   2518  OG1 THR P 554     -15.994   1.775   5.183  0.00  0.00      PROA  
ATOM   2519  HG1 THR P 554     -16.669   2.104   4.585  0.00  0.00      PROA  
ATOM   2520  CG2 THR P 554     -14.172   2.278   6.673  0.00  0.00      PROA  
ATOM   2521 HG21 THR P 554     -13.620   3.009   7.302  0.00  0.00      PROA  
ATOM   2522 HG22 THR P 554     -13.394   1.848   6.006  0.00  0.00      PROA  
ATOM   2523 HG23 THR P 554     -14.513   1.560   7.448  0.00  0.00      PROA  
ATOM   2524  C   THR P 554     -15.660   4.486   7.689  0.00  0.00      PROA  
ATOM   2525  O   THR P 554     -15.187   4.289   8.807  0.00  0.00      PROA  
ATOM   2526  N   PHE P 555     -15.616   5.660   7.124  0.00  0.00      PROA  
ATOM   2527  HN  PHE P 555     -15.975   5.770   6.201  0.00  0.00      PROA  
ATOM   2528  CA  PHE P 555     -14.983   6.754   7.828  0.00  0.00      PROA  
ATOM   2529  HA  PHE P 555     -14.066   6.282   8.147  0.00  0.00      PROA  
ATOM   2530  CB  PHE P 555     -14.700   7.960   6.833  0.00  0.00      PROA  
ATOM   2531  HB1 PHE P 555     -14.155   8.714   7.440  0.00  0.00      PROA  
ATOM   2532  HB2 PHE P 555     -15.672   8.412   6.542  0.00  0.00      PROA  
ATOM   2533  CG  PHE P 555     -13.829   7.681   5.637  0.00  0.00      PROA  
ATOM   2534  CD1 PHE P 555     -13.065   6.502   5.568  0.00  0.00      PROA  
ATOM   2535  HD1 PHE P 555     -13.181   5.718   6.301  0.00  0.00      PROA  
ATOM   2536  CE1 PHE P 555     -12.194   6.199   4.490  0.00  0.00      PROA  
ATOM   2537  HE1 PHE P 555     -11.664   5.265   4.376  0.00  0.00      PROA  
ATOM   2538  CZ  PHE P 555     -12.075   7.151   3.522  0.00  0.00      PROA  
ATOM   2539  HZ  PHE P 555     -11.486   6.902   2.652  0.00  0.00      PROA  
ATOM   2540  CD2 PHE P 555     -13.630   8.652   4.628  0.00  0.00      PROA  
ATOM   2541  HD2 PHE P 555     -14.113   9.617   4.668  0.00  0.00      PROA  
ATOM   2542  CE2 PHE P 555     -12.784   8.311   3.575  0.00  0.00      PROA  
ATOM   2543  HE2 PHE P 555     -12.541   8.997   2.777  0.00  0.00      PROA  
ATOM   2544  C   PHE P 555     -15.714   7.265   9.058  0.00  0.00      PROA  
ATOM   2545  O   PHE P 555     -15.069   7.636  10.088  0.00  0.00      PROA  
ATOM   2546  N   TYR P 556     -17.050   7.175   8.956  0.00  0.00      PROA  
ATOM   2547  HN  TYR P 556     -17.493   6.810   8.140  0.00  0.00      PROA  
ATOM   2548  CA  TYR P 556     -18.035   7.321  10.031  0.00  0.00      PROA  
ATOM   2549  HA  TYR P 556     -17.757   8.259  10.490  0.00  0.00      PROA  
ATOM   2550  CB  TYR P 556     -19.484   7.359   9.451  0.00  0.00      PROA  
ATOM   2551  HB1 TYR P 556     -19.613   6.465   8.803  0.00  0.00      PROA  
ATOM   2552  HB2 TYR P 556     -19.475   8.186   8.709  0.00  0.00      PROA  
ATOM   2553  CG  TYR P 556     -20.571   7.561  10.497  0.00  0.00      PROA  
ATOM   2554  CD1 TYR P 556     -21.583   6.599  10.656  0.00  0.00      PROA  
ATOM   2555  HD1 TYR P 556     -21.534   5.664  10.118  0.00  0.00      PROA  
ATOM   2556  CE1 TYR P 556     -22.698   6.900  11.499  0.00  0.00      PROA  
ATOM   2557  HE1 TYR P 556     -23.514   6.208  11.646  0.00  0.00      PROA  
ATOM   2558  CZ  TYR P 556     -22.640   8.041  12.262  0.00  0.00      PROA  
ATOM   2559  OH  TYR P 556     -23.715   8.275  13.061  0.00  0.00      PROA  
ATOM   2560  HH  TYR P 556     -24.469   7.858  12.637  0.00  0.00      PROA  
ATOM   2561  CD2 TYR P 556     -20.629   8.813  11.163  0.00  0.00      PROA  
ATOM   2562  HD2 TYR P 556     -19.861   9.558  11.015  0.00  0.00      PROA  
ATOM   2563  CE2 TYR P 556     -21.666   8.994  12.103  0.00  0.00      PROA  
ATOM   2564  HE2 TYR P 556     -21.763   9.870  12.728  0.00  0.00      PROA  
ATOM   2565  C   TYR P 556     -17.894   6.247  11.175  0.00  0.00      PROA  
ATOM   2566  O   TYR P 556     -17.871   6.570  12.359  0.00  0.00      PROA  
ATOM   2567  N   LYS P 557     -17.632   4.973  10.844  0.00  0.00      PROA  
ATOM   2568  HN  LYS P 557     -17.695   4.632   9.910  0.00  0.00      PROA  
ATOM   2569  CA  LYS P 557     -17.171   4.001  11.830  0.00  0.00      PROA  
ATOM   2570  HA  LYS P 557     -17.798   4.026  12.709  0.00  0.00      PROA  
ATOM   2571  CB  LYS P 557     -17.082   2.587  11.202  0.00  0.00      PROA  
ATOM   2572  HB1 LYS P 557     -16.407   2.678  10.325  0.00  0.00      PROA  
ATOM   2573  HB2 LYS P 557     -18.089   2.364  10.790  0.00  0.00      PROA  
ATOM   2574  CG  LYS P 557     -16.667   1.334  11.990  0.00  0.00      PROA  
ATOM   2575  HG1 LYS P 557     -15.664   1.600  12.386  0.00  0.00      PROA  
ATOM   2576  HG2 LYS P 557     -16.605   0.421  11.361  0.00  0.00      PROA  
ATOM   2577  CD  LYS P 557     -17.703   0.866  13.070  0.00  0.00      PROA  
ATOM   2578  HD1 LYS P 557     -18.634   0.701  12.487  0.00  0.00      PROA  
ATOM   2579  HD2 LYS P 557     -17.727   1.730  13.767  0.00  0.00      PROA  
ATOM   2580  CE  LYS P 557     -17.358  -0.385  13.908  0.00  0.00      PROA  
ATOM   2581  HE1 LYS P 557     -16.436  -0.106  14.462  0.00  0.00      PROA  
ATOM   2582  HE2 LYS P 557     -17.326  -1.385  13.426  0.00  0.00      PROA  
ATOM   2583  NZ  LYS P 557     -18.353  -0.591  14.996  0.00  0.00      PROA  
ATOM   2584  HZ1 LYS P 557     -19.206  -1.052  14.620  0.00  0.00      PROA  
ATOM   2585  HZ2 LYS P 557     -18.597   0.333  15.405  0.00  0.00      PROA  
ATOM   2586  HZ3 LYS P 557     -18.016  -1.243  15.732  0.00  0.00      PROA  
ATOM   2587  C   LYS P 557     -15.852   4.337  12.469  0.00  0.00      PROA  
ATOM   2588  O   LYS P 557     -15.724   4.365  13.698  0.00  0.00      PROA  
ATOM   2589  N   LEU P 558     -14.842   4.796  11.749  0.00  0.00      PROA  
ATOM   2590  HN  LEU P 558     -14.798   4.618  10.768  0.00  0.00      PROA  
ATOM   2591  CA  LEU P 558     -13.513   5.176  12.312  0.00  0.00      PROA  
ATOM   2592  HA  LEU P 558     -13.133   4.278  12.775  0.00  0.00      PROA  
ATOM   2593  CB  LEU P 558     -12.508   5.546  11.139  0.00  0.00      PROA  
ATOM   2594  HB1 LEU P 558     -11.601   5.916  11.664  0.00  0.00      PROA  
ATOM   2595  HB2 LEU P 558     -12.911   6.392  10.543  0.00  0.00      PROA  
ATOM   2596  CG  LEU P 558     -11.988   4.408  10.300  0.00  0.00      PROA  
ATOM   2597  HG  LEU P 558     -12.831   3.774   9.952  0.00  0.00      PROA  
ATOM   2598  CD1 LEU P 558     -11.229   4.922   9.020  0.00  0.00      PROA  
ATOM   2599 HD11 LEU P 558     -11.758   5.781   8.555  0.00  0.00      PROA  
ATOM   2600 HD12 LEU P 558     -11.089   4.074   8.316  0.00  0.00      PROA  
ATOM   2601 HD13 LEU P 558     -10.179   5.243   9.192  0.00  0.00      PROA  
ATOM   2602  CD2 LEU P 558     -10.905   3.535  10.975  0.00  0.00      PROA  
ATOM   2603 HD21 LEU P 558     -10.581   2.766  10.241  0.00  0.00      PROA  
ATOM   2604 HD22 LEU P 558     -11.349   3.120  11.904  0.00  0.00      PROA  
ATOM   2605 HD23 LEU P 558      -9.915   3.995  11.184  0.00  0.00      PROA  
ATOM   2606  C   LEU P 558     -13.636   6.328  13.308  0.00  0.00      PROA  
ATOM   2607  O   LEU P 558     -13.135   6.259  14.432  0.00  0.00      PROA  
ATOM   2608  N   VAL P 559     -14.417   7.393  12.967  0.00  0.00      PROA  
ATOM   2609  HN  VAL P 559     -14.758   7.430  12.031  0.00  0.00      PROA  
ATOM   2610  CA  VAL P 559     -14.891   8.560  13.794  0.00  0.00      PROA  
ATOM   2611  HA  VAL P 559     -14.065   9.153  14.158  0.00  0.00      PROA  
ATOM   2612  CB  VAL P 559     -15.827   9.541  12.943  0.00  0.00      PROA  
ATOM   2613  HB  VAL P 559     -16.454   8.887  12.300  0.00  0.00      PROA  
ATOM   2614  CG1 VAL P 559     -16.724  10.479  13.780  0.00  0.00      PROA  
ATOM   2615 HG11 VAL P 559     -17.522   9.915  14.309  0.00  0.00      PROA  
ATOM   2616 HG12 VAL P 559     -17.268  11.179  13.110  0.00  0.00      PROA  
ATOM   2617 HG13 VAL P 559     -16.202  11.112  14.529  0.00  0.00      PROA  
ATOM   2618  CG2 VAL P 559     -14.849  10.388  11.946  0.00  0.00      PROA  
ATOM   2619 HG21 VAL P 559     -14.429   9.719  11.164  0.00  0.00      PROA  
ATOM   2620 HG22 VAL P 559     -13.935  10.761  12.457  0.00  0.00      PROA  
ATOM   2621 HG23 VAL P 559     -15.353  11.271  11.500  0.00  0.00      PROA  
ATOM   2622  C   VAL P 559     -15.706   8.158  15.071  0.00  0.00      PROA  
ATOM   2623  O   VAL P 559     -15.459   8.499  16.209  0.00  0.00      PROA  
ATOM   2624  N   THR P 560     -16.699   7.245  14.959  0.00  0.00      PROA  
ATOM   2625  HN  THR P 560     -16.892   6.893  14.046  0.00  0.00      PROA  
ATOM   2626  CA  THR P 560     -17.429   6.668  16.076  0.00  0.00      PROA  
ATOM   2627  HA  THR P 560     -17.883   7.517  16.567  0.00  0.00      PROA  
ATOM   2628  CB  THR P 560     -18.579   5.719  15.695  0.00  0.00      PROA  
ATOM   2629  HB  THR P 560     -18.178   4.766  15.288  0.00  0.00      PROA  
ATOM   2630  OG1 THR P 560     -19.383   6.275  14.692  0.00  0.00      PROA  
ATOM   2631  HG1 THR P 560     -18.875   6.587  13.940  0.00  0.00      PROA  
ATOM   2632  CG2 THR P 560     -19.571   5.483  16.852  0.00  0.00      PROA  
ATOM   2633 HG21 THR P 560     -20.459   4.922  16.491  0.00  0.00      PROA  
ATOM   2634 HG22 THR P 560     -19.961   6.480  17.147  0.00  0.00      PROA  
ATOM   2635 HG23 THR P 560     -19.027   4.963  17.670  0.00  0.00      PROA  
ATOM   2636  C   THR P 560     -16.580   5.978  17.121  0.00  0.00      PROA  
ATOM   2637  O   THR P 560     -16.747   6.209  18.318  0.00  0.00      PROA  
ATOM   2638  N   ILE P 561     -15.646   5.135  16.690  0.00  0.00      PROA  
ATOM   2639  HN  ILE P 561     -15.636   5.078  15.695  0.00  0.00      PROA  
ATOM   2640  CA  ILE P 561     -14.746   4.350  17.563  0.00  0.00      PROA  
ATOM   2641  HA  ILE P 561     -15.387   3.802  18.236  0.00  0.00      PROA  
ATOM   2642  CB  ILE P 561     -13.924   3.343  16.826  0.00  0.00      PROA  
ATOM   2643  HB  ILE P 561     -13.357   3.912  16.058  0.00  0.00      PROA  
ATOM   2644  CG2 ILE P 561     -12.896   2.635  17.736  0.00  0.00      PROA  
ATOM   2645 HG21 ILE P 561     -13.404   2.035  18.520  0.00  0.00      PROA  
ATOM   2646 HG22 ILE P 561     -12.223   3.347  18.261  0.00  0.00      PROA  
ATOM   2647 HG23 ILE P 561     -12.206   1.934  17.219  0.00  0.00      PROA  
ATOM   2648  CG1 ILE P 561     -14.700   2.283  16.044  0.00  0.00      PROA  
ATOM   2649 HG11 ILE P 561     -15.672   2.658  15.659  0.00  0.00      PROA  
ATOM   2650 HG12 ILE P 561     -14.945   1.418  16.697  0.00  0.00      PROA  
ATOM   2651  CD  ILE P 561     -13.889   1.655  14.871  0.00  0.00      PROA  
ATOM   2652  HD1 ILE P 561     -12.900   1.385  15.297  0.00  0.00      PROA  
ATOM   2653  HD2 ILE P 561     -13.715   2.318  13.996  0.00  0.00      PROA  
ATOM   2654  HD3 ILE P 561     -14.359   0.778  14.376  0.00  0.00      PROA  
ATOM   2655  C   ILE P 561     -13.882   5.280  18.377  0.00  0.00      PROA  
ATOM   2656  O   ILE P 561     -13.749   5.038  19.563  0.00  0.00      PROA  
ATOM   2657  N   PHE P 562     -13.337   6.363  17.883  0.00  0.00      PROA  
ATOM   2658  HN  PHE P 562     -13.344   6.492  16.895  0.00  0.00      PROA  
ATOM   2659  CA  PHE P 562     -12.634   7.420  18.604  0.00  0.00      PROA  
ATOM   2660  HA  PHE P 562     -11.887   6.855  19.141  0.00  0.00      PROA  
ATOM   2661  CB  PHE P 562     -11.953   8.464  17.605  0.00  0.00      PROA  
ATOM   2662  HB1 PHE P 562     -11.537   9.331  18.162  0.00  0.00      PROA  
ATOM   2663  HB2 PHE P 562     -12.620   8.872  16.816  0.00  0.00      PROA  
ATOM   2664  CG  PHE P 562     -10.661   7.887  16.957  0.00  0.00      PROA  
ATOM   2665  CD1 PHE P 562     -10.596   7.680  15.528  0.00  0.00      PROA  
ATOM   2666  HD1 PHE P 562     -11.424   8.118  14.990  0.00  0.00      PROA  
ATOM   2667  CE1 PHE P 562      -9.440   7.316  14.855  0.00  0.00      PROA  
ATOM   2668  HE1 PHE P 562      -9.393   7.276  13.777  0.00  0.00      PROA  
ATOM   2669  CZ  PHE P 562      -8.309   7.083  15.615  0.00  0.00      PROA  
ATOM   2670  HZ  PHE P 562      -7.409   6.944  15.035  0.00  0.00      PROA  
ATOM   2671  CD2 PHE P 562      -9.539   7.606  17.646  0.00  0.00      PROA  
ATOM   2672  HD2 PHE P 562      -9.581   7.695  18.722  0.00  0.00      PROA  
ATOM   2673  CE2 PHE P 562      -8.300   7.174  17.051  0.00  0.00      PROA  
ATOM   2674  HE2 PHE P 562      -7.358   7.080  17.572  0.00  0.00      PROA  
ATOM   2675  C   PHE P 562     -13.507   8.124  19.614  0.00  0.00      PROA  
ATOM   2676  O   PHE P 562     -13.103   8.256  20.759  0.00  0.00      PROA  
ATOM   2677  N   GLN P 563     -14.799   8.529  19.259  0.00  0.00      PROA  
ATOM   2678  HN  GLN P 563     -15.016   8.444  18.289  0.00  0.00      PROA  
ATOM   2679  CA  GLN P 563     -15.724   9.025  20.218  0.00  0.00      PROA  
ATOM   2680  HA  GLN P 563     -15.315   9.883  20.732  0.00  0.00      PROA  
ATOM   2681  CB  GLN P 563     -17.058   9.498  19.452  0.00  0.00      PROA  
ATOM   2682  HB1 GLN P 563     -17.626   9.964  20.285  0.00  0.00      PROA  
ATOM   2683  HB2 GLN P 563     -17.716   8.687  19.071  0.00  0.00      PROA  
ATOM   2684  CG  GLN P 563     -16.955  10.568  18.341  0.00  0.00      PROA  
ATOM   2685  HG1 GLN P 563     -17.788  11.289  18.489  0.00  0.00      PROA  
ATOM   2686  HG2 GLN P 563     -17.110  10.122  17.336  0.00  0.00      PROA  
ATOM   2687  CD  GLN P 563     -15.589  11.357  18.321  0.00  0.00      PROA  
ATOM   2688  OE1 GLN P 563     -15.395  12.216  19.159  0.00  0.00      PROA  
ATOM   2689  NE2 GLN P 563     -14.642  11.090  17.386  0.00  0.00      PROA  
ATOM   2690 HE21 GLN P 563     -13.957  11.788  17.179  0.00  0.00      PROA  
ATOM   2691 HE22 GLN P 563     -14.639  10.276  16.805  0.00  0.00      PROA  
ATOM   2692  C   GLN P 563     -15.977   8.108  21.395  0.00  0.00      PROA  
ATOM   2693  O   GLN P 563     -15.973   8.651  22.528  0.00  0.00      PROA  
ATOM   2694  N   ASP P 564     -16.195   6.786  21.242  0.00  0.00      PROA  
ATOM   2695  HN  ASP P 564     -16.181   6.380  20.331  0.00  0.00      PROA  
ATOM   2696  CA  ASP P 564     -16.345   5.953  22.423  0.00  0.00      PROA  
ATOM   2697  HA  ASP P 564     -16.945   6.492  23.141  0.00  0.00      PROA  
ATOM   2698  CB  ASP P 564     -16.999   4.608  21.926  0.00  0.00      PROA  
ATOM   2699  HB1 ASP P 564     -16.981   3.756  22.640  0.00  0.00      PROA  
ATOM   2700  HB2 ASP P 564     -16.428   4.336  21.013  0.00  0.00      PROA  
ATOM   2701  CG  ASP P 564     -18.446   5.015  21.424  0.00  0.00      PROA  
ATOM   2702  OD1 ASP P 564     -19.139   4.161  20.834  0.00  0.00      PROA  
ATOM   2703  OD2 ASP P 564     -18.915   6.173  21.756  0.00  0.00      PROA  
ATOM   2704  C   ASP P 564     -15.089   5.637  23.158  0.00  0.00      PROA  
ATOM   2705  O   ASP P 564     -15.132   5.585  24.402  0.00  0.00      PROA  
ATOM   2706  N   HSD P 565     -13.919   5.540  22.495  0.00  0.00      PROA  
ATOM   2707  HN  HSD P 565     -13.856   5.628  21.504  0.00  0.00      PROA  
ATOM   2708  CA  HSD P 565     -12.669   5.062  23.103  0.00  0.00      PROA  
ATOM   2709  HA  HSD P 565     -12.835   4.936  24.163  0.00  0.00      PROA  
ATOM   2710  CB  HSD P 565     -12.235   3.699  22.528  0.00  0.00      PROA  
ATOM   2711  HB1 HSD P 565     -11.250   3.398  22.944  0.00  0.00      PROA  
ATOM   2712  HB2 HSD P 565     -12.017   3.762  21.440  0.00  0.00      PROA  
ATOM   2713  ND1 HSD P 565     -12.941   1.456  23.551  0.00  0.00      PROA  
ATOM   2714  HD1 HSD P 565     -12.212   1.288  24.216  0.00  0.00      PROA  
ATOM   2715  CG  HSD P 565     -13.241   2.487  22.674  0.00  0.00      PROA  
ATOM   2716  CE1 HSD P 565     -13.735   0.428  23.167  0.00  0.00      PROA  
ATOM   2717  HE1 HSD P 565     -13.850  -0.481  23.758  0.00  0.00      PROA  
ATOM   2718  NE2 HSD P 565     -14.385   0.673  22.002  0.00  0.00      PROA  
ATOM   2719  CD2 HSD P 565     -14.068   2.027  21.735  0.00  0.00      PROA  
ATOM   2720  HD2 HSD P 565     -14.302   2.440  20.761  0.00  0.00      PROA  
ATOM   2721  C   HSD P 565     -11.362   5.986  22.947  0.00  0.00      PROA  
ATOM   2722  O   HSD P 565     -10.481   5.711  22.143  0.00  0.00      PROA  
ATOM   2723  N   PRO P 566     -11.274   7.026  23.765  0.00  0.00      PROA  
ATOM   2724  CD  PRO P 566     -12.418   7.653  24.523  0.00  0.00      PROA  
ATOM   2725  HD1 PRO P 566     -12.697   6.930  25.318  0.00  0.00      PROA  
ATOM   2726  HD2 PRO P 566     -13.305   7.888  23.896  0.00  0.00      PROA  
ATOM   2727  CA  PRO P 566      -9.991   7.566  24.104  0.00  0.00      PROA  
ATOM   2728  HA  PRO P 566      -9.792   8.241  23.284  0.00  0.00      PROA  
ATOM   2729  CB  PRO P 566     -10.356   8.279  25.396  0.00  0.00      PROA  
ATOM   2730  HB1 PRO P 566      -9.574   8.933  25.839  0.00  0.00      PROA  
ATOM   2731  HB2 PRO P 566     -10.498   7.468  26.142  0.00  0.00      PROA  
ATOM   2732  CG  PRO P 566     -11.739   8.833  25.145  0.00  0.00      PROA  
ATOM   2733  HG1 PRO P 566     -12.182   9.307  26.046  0.00  0.00      PROA  
ATOM   2734  HG2 PRO P 566     -11.654   9.573  24.320  0.00  0.00      PROA  
ATOM   2735  C   PRO P 566      -8.724   6.699  24.255  0.00  0.00      PROA  
ATOM   2736  O   PRO P 566      -8.717   5.602  24.807  0.00  0.00      PROA  
ATOM   2737  N   LEU P 567      -7.573   7.301  23.820  0.00  0.00      PROA  
ATOM   2738  HN  LEU P 567      -7.721   8.203  23.421  0.00  0.00      PROA  
ATOM   2739  CA  LEU P 567      -6.255   6.666  23.734  0.00  0.00      PROA  
ATOM   2740  HA  LEU P 567      -6.490   5.666  23.400  0.00  0.00      PROA  
ATOM   2741  CB  LEU P 567      -5.379   7.506  22.691  0.00  0.00      PROA  
ATOM   2742  HB1 LEU P 567      -4.398   6.998  22.568  0.00  0.00      PROA  
ATOM   2743  HB2 LEU P 567      -5.131   8.543  23.003  0.00  0.00      PROA  
ATOM   2744  CG  LEU P 567      -6.075   7.577  21.320  0.00  0.00      PROA  
ATOM   2745  HG  LEU P 567      -6.947   8.255  21.439  0.00  0.00      PROA  
ATOM   2746  CD1 LEU P 567      -5.047   8.074  20.223  0.00  0.00      PROA  
ATOM   2747 HD11 LEU P 567      -5.505   8.330  19.244  0.00  0.00      PROA  
ATOM   2748 HD12 LEU P 567      -4.319   7.259  20.024  0.00  0.00      PROA  
ATOM   2749 HD13 LEU P 567      -4.548   9.032  20.485  0.00  0.00      PROA  
ATOM   2750  CD2 LEU P 567      -6.686   6.207  20.836  0.00  0.00      PROA  
ATOM   2751 HD21 LEU P 567      -7.486   5.737  21.447  0.00  0.00      PROA  
ATOM   2752 HD22 LEU P 567      -5.899   5.438  20.680  0.00  0.00      PROA  
ATOM   2753 HD23 LEU P 567      -7.014   6.422  19.797  0.00  0.00      PROA  
ATOM   2754  C   LEU P 567      -5.522   6.655  25.118  0.00  0.00      PROA  
ATOM   2755  O   LEU P 567      -4.746   5.775  25.413  0.00  0.00      PROA  
ATOM   2756  N   GLN P 568      -5.926   7.654  25.970  0.00  0.00      PROA  
ATOM   2757  HN  GLN P 568      -6.541   8.359  25.625  0.00  0.00      PROA  
ATOM   2758  CA  GLN P 568      -5.463   7.702  27.322  0.00  0.00      PROA  
ATOM   2759  HA  GLN P 568      -4.479   7.257  27.353  0.00  0.00      PROA  
ATOM   2760  CB  GLN P 568      -5.304   9.145  27.871  0.00  0.00      PROA  
ATOM   2761  HB1 GLN P 568      -4.987   9.018  28.928  0.00  0.00      PROA  
ATOM   2762  HB2 GLN P 568      -6.306   9.619  27.806  0.00  0.00      PROA  
ATOM   2763  CG  GLN P 568      -4.351  10.115  27.106  0.00  0.00      PROA  
ATOM   2764  HG1 GLN P 568      -4.271  10.965  27.816  0.00  0.00      PROA  
ATOM   2765  HG2 GLN P 568      -4.803  10.426  26.140  0.00  0.00      PROA  
ATOM   2766  CD  GLN P 568      -2.979   9.532  26.786  0.00  0.00      PROA  
ATOM   2767  OE1 GLN P 568      -2.055   9.402  27.600  0.00  0.00      PROA  
ATOM   2768  NE2 GLN P 568      -2.785   9.236  25.482  0.00  0.00      PROA  
ATOM   2769 HE21 GLN P 568      -1.943   8.802  25.163  0.00  0.00      PROA  
ATOM   2770 HE22 GLN P 568      -3.432   9.601  24.813  0.00  0.00      PROA  
ATOM   2771  C   GLN P 568      -6.296   6.927  28.311  0.00  0.00      PROA  
ATOM   2772  O   GLN P 568      -7.515   6.756  28.068  0.00  0.00      PROA  
ATOM   2773  N   LYS P 569      -5.656   6.454  29.362  0.00  0.00      PROA  
ATOM   2774  HN  LYS P 569      -4.688   6.603  29.547  0.00  0.00      PROA  
ATOM   2775  CA  LYS P 569      -6.222   5.662  30.450  0.00  0.00      PROA  
ATOM   2776  HA  LYS P 569      -6.737   4.874  29.921  0.00  0.00      PROA  
ATOM   2777  CB  LYS P 569      -5.195   5.120  31.410  0.00  0.00      PROA  
ATOM   2778  HB1 LYS P 569      -4.511   5.878  31.847  0.00  0.00      PROA  
ATOM   2779  HB2 LYS P 569      -4.594   4.418  30.793  0.00  0.00      PROA  
ATOM   2780  CG  LYS P 569      -5.676   4.344  32.639  0.00  0.00      PROA  
ATOM   2781  HG1 LYS P 569      -6.272   3.507  32.216  0.00  0.00      PROA  
ATOM   2782  HG2 LYS P 569      -6.461   4.920  33.175  0.00  0.00      PROA  
ATOM   2783  CD  LYS P 569      -4.630   3.955  33.626  0.00  0.00      PROA  
ATOM   2784  HD1 LYS P 569      -5.191   3.626  34.527  0.00  0.00      PROA  
ATOM   2785  HD2 LYS P 569      -4.011   4.849  33.855  0.00  0.00      PROA  
ATOM   2786  CE  LYS P 569      -3.766   2.779  33.027  0.00  0.00      PROA  
ATOM   2787  HE1 LYS P 569      -3.161   3.203  32.197  0.00  0.00      PROA  
ATOM   2788  HE2 LYS P 569      -4.502   2.038  32.647  0.00  0.00      PROA  
ATOM   2789  NZ  LYS P 569      -2.908   2.123  34.049  0.00  0.00      PROA  
ATOM   2790  HZ1 LYS P 569      -2.373   2.823  34.601  0.00  0.00      PROA  
ATOM   2791  HZ2 LYS P 569      -2.215   1.442  33.677  0.00  0.00      PROA  
ATOM   2792  HZ3 LYS P 569      -3.485   1.675  34.789  0.00  0.00      PROA  
ATOM   2793  C   LYS P 569      -7.344   6.248  31.240  0.00  0.00      PROA  
ATOM   2794  O   LYS P 569      -7.273   7.385  31.653  0.00  0.00      PROA  
ATOM   2795  N   ASN P 570      -8.465   5.568  31.417  0.00  0.00      PROA  
ATOM   2796  HN  ASN P 570      -8.689   4.707  30.968  0.00  0.00      PROA  
ATOM   2797  CA  ASN P 570      -9.550   5.971  32.287  0.00  0.00      PROA  
ATOM   2798  HA  ASN P 570      -9.764   7.008  32.075  0.00  0.00      PROA  
ATOM   2799  CB  ASN P 570     -10.812   5.124  32.024  0.00  0.00      PROA  
ATOM   2800  HB1 ASN P 570     -11.470   5.441  32.861  0.00  0.00      PROA  
ATOM   2801  HB2 ASN P 570     -10.707   4.028  32.173  0.00  0.00      PROA  
ATOM   2802  CG  ASN P 570     -11.599   5.361  30.719  0.00  0.00      PROA  
ATOM   2803  OD1 ASN P 570     -11.310   6.113  29.818  0.00  0.00      PROA  
ATOM   2804  ND2 ASN P 570     -12.855   4.878  30.668  0.00  0.00      PROA  
ATOM   2805 HD21 ASN P 570     -13.302   4.351  31.391  0.00  0.00      PROA  
ATOM   2806 HD22 ASN P 570     -13.410   5.146  29.880  0.00  0.00      PROA  
ATOM   2807  C   ASN P 570      -9.097   5.740  33.766  0.00  0.00      PROA  
ATOM   2808  O   ASN P 570      -8.875   4.576  34.200  0.00  0.00      PROA  
ATOM   2809  N   TYR P 571      -9.183   6.800  34.539  0.00  0.00      PROA  
ATOM   2810  HN  TYR P 571      -9.149   7.664  34.042  0.00  0.00      PROA  
ATOM   2811  CA  TYR P 571      -8.866   6.854  35.997  0.00  0.00      PROA  
ATOM   2812  HA  TYR P 571      -8.323   5.957  36.253  0.00  0.00      PROA  
ATOM   2813  CB  TYR P 571      -8.014   8.089  36.408  0.00  0.00      PROA  
ATOM   2814  HB1 TYR P 571      -7.843   8.240  37.496  0.00  0.00      PROA  
ATOM   2815  HB2 TYR P 571      -8.479   8.999  35.972  0.00  0.00      PROA  
ATOM   2816  CG  TYR P 571      -6.624   7.962  35.844  0.00  0.00      PROA  
ATOM   2817  CD1 TYR P 571      -5.660   7.172  36.475  0.00  0.00      PROA  
ATOM   2818  HD1 TYR P 571      -5.899   6.678  37.405  0.00  0.00      PROA  
ATOM   2819  CE1 TYR P 571      -4.374   6.943  35.904  0.00  0.00      PROA  
ATOM   2820  HE1 TYR P 571      -3.724   6.255  36.424  0.00  0.00      PROA  
ATOM   2821  CZ  TYR P 571      -4.029   7.464  34.650  0.00  0.00      PROA  
ATOM   2822  OH  TYR P 571      -2.731   7.170  34.071  0.00  0.00      PROA  
ATOM   2823  HH  TYR P 571      -2.161   6.983  34.820  0.00  0.00      PROA  
ATOM   2824  CD2 TYR P 571      -6.274   8.516  34.598  0.00  0.00      PROA  
ATOM   2825  HD2 TYR P 571      -6.994   9.119  34.064  0.00  0.00      PROA  
ATOM   2826  CE2 TYR P 571      -5.010   8.268  34.030  0.00  0.00      PROA  
ATOM   2827  HE2 TYR P 571      -4.825   8.573  33.011  0.00  0.00      PROA  
ATOM   2828  C   TYR P 571     -10.089   6.745  36.861  0.00  0.00      PROA  
ATOM   2829  O   TYR P 571     -10.178   7.505  37.845  0.00  0.00      PROA  
ATOM   2830  N   ASP P 572     -10.982   5.827  36.585  0.00  0.00      PROA  
ATOM   2831  HN  ASP P 572     -10.760   5.287  35.776  0.00  0.00      PROA  
ATOM   2832  CA  ASP P 572     -11.979   5.437  37.506  0.00  0.00      PROA  
ATOM   2833  HA  ASP P 572     -12.465   6.352  37.811  0.00  0.00      PROA  
ATOM   2834  CB  ASP P 572     -13.149   4.666  36.843  0.00  0.00      PROA  
ATOM   2835  HB1 ASP P 572     -13.907   4.385  37.604  0.00  0.00      PROA  
ATOM   2836  HB2 ASP P 572     -12.730   3.761  36.354  0.00  0.00      PROA  
ATOM   2837  CG  ASP P 572     -13.839   5.402  35.712  0.00  0.00      PROA  
ATOM   2838  OD1 ASP P 572     -14.556   4.696  34.909  0.00  0.00      PROA  
ATOM   2839  OD2 ASP P 572     -13.791   6.620  35.626  0.00  0.00      PROA  
ATOM   2840  C   ASP P 572     -11.420   4.671  38.697  0.00  0.00      PROA  
ATOM   2841  O   ASP P 572     -10.403   3.928  38.503  0.00  0.00      PROA  
ATOM   2842  N   HSD P 573     -11.968   4.641  39.935  0.00  0.00      PROA  
ATOM   2843  HN  HSD P 573     -12.882   4.994  40.119  0.00  0.00      PROA  
ATOM   2844  CA  HSD P 573     -11.608   3.699  40.995  0.00  0.00      PROA  
ATOM   2845  HA  HSD P 573     -10.534   3.592  40.949  0.00  0.00      PROA  
ATOM   2846  CB  HSD P 573     -12.078   4.122  42.415  0.00  0.00      PROA  
ATOM   2847  HB1 HSD P 573     -11.897   5.218  42.445  0.00  0.00      PROA  
ATOM   2848  HB2 HSD P 573     -11.479   3.725  43.262  0.00  0.00      PROA  
ATOM   2849  ND1 HSD P 573     -14.238   2.944  43.391  0.00  0.00      PROA  
ATOM   2850  HD1 HSD P 573     -13.924   1.994  43.412  0.00  0.00      PROA  
ATOM   2851  CG  HSD P 573     -13.561   4.026  42.775  0.00  0.00      PROA  
ATOM   2852  CE1 HSD P 573     -15.502   3.358  43.733  0.00  0.00      PROA  
ATOM   2853  HE1 HSD P 573     -16.295   2.651  43.978  0.00  0.00      PROA  
ATOM   2854  NE2 HSD P 573     -15.705   4.596  43.330  0.00  0.00      PROA  
ATOM   2855  CD2 HSD P 573     -14.509   5.043  42.769  0.00  0.00      PROA  
ATOM   2856  HD2 HSD P 573     -14.425   6.028  42.325  0.00  0.00      PROA  
ATOM   2857  C   HSD P 573     -12.260   2.454  40.590  0.00  0.00      PROA  
ATOM   2858  O   HSD P 573     -13.351   2.376  40.054  0.00  0.00      PROA  
ATOM   2859  N   ASP P 574     -11.573   1.310  40.756  0.00  0.00      PROA  
ATOM   2860  HN  ASP P 574     -10.643   1.248  41.109  0.00  0.00      PROA  
ATOM   2861  CA  ASP P 574     -12.154  -0.030  40.645  0.00  0.00      PROA  
ATOM   2862  HA  ASP P 574     -12.777  -0.032  39.762  0.00  0.00      PROA  
ATOM   2863  CB  ASP P 574     -11.074  -1.082  40.585  0.00  0.00      PROA  
ATOM   2864  HB1 ASP P 574     -10.438  -1.085  41.496  0.00  0.00      PROA  
ATOM   2865  HB2 ASP P 574     -10.378  -0.834  39.755  0.00  0.00      PROA  
ATOM   2866  CG  ASP P 574     -11.562  -2.542  40.396  0.00  0.00      PROA  
ATOM   2867  OD1 ASP P 574     -10.881  -3.543  40.683  0.00  0.00      PROA  
ATOM   2868  OD2 ASP P 574     -12.732  -2.729  39.889  0.00  0.00      PROA  
ATOM   2869  C   ASP P 574     -13.206  -0.272  41.831  0.00  0.00      PROA  
ATOM   2870  O   ASP P 574     -13.151   0.303  42.927  0.00  0.00      PROA  
ATOM   2871  N   VAL P 575     -14.192  -1.121  41.572  0.00  0.00      PROA  
ATOM   2872  HN  VAL P 575     -14.192  -1.749  40.798  0.00  0.00      PROA  
ATOM   2873  CA  VAL P 575     -15.298  -1.328  42.502  0.00  0.00      PROA  
ATOM   2874  HA  VAL P 575     -15.187  -0.606  43.298  0.00  0.00      PROA  
ATOM   2875  CB  VAL P 575     -16.647  -0.927  42.005  0.00  0.00      PROA  
ATOM   2876  HB  VAL P 575     -17.435  -0.792  42.777  0.00  0.00      PROA  
ATOM   2877  CG1 VAL P 575     -16.446   0.527  41.497  0.00  0.00      PROA  
ATOM   2878 HG11 VAL P 575     -15.846   0.535  40.562  0.00  0.00      PROA  
ATOM   2879 HG12 VAL P 575     -16.040   1.166  42.310  0.00  0.00      PROA  
ATOM   2880 HG13 VAL P 575     -17.349   1.073  41.151  0.00  0.00      PROA  
ATOM   2881  CG2 VAL P 575     -17.204  -1.896  40.992  0.00  0.00      PROA  
ATOM   2882 HG21 VAL P 575     -16.503  -2.092  40.153  0.00  0.00      PROA  
ATOM   2883 HG22 VAL P 575     -18.114  -1.496  40.498  0.00  0.00      PROA  
ATOM   2884 HG23 VAL P 575     -17.542  -2.892  41.350  0.00  0.00      PROA  
ATOM   2885  C   VAL P 575     -15.293  -2.772  43.112  0.00  0.00      PROA  
ATOM   2886  O   VAL P 575     -16.075  -3.072  43.971  0.00  0.00      PROA  
ATOM   2887  N   LEU P 576     -14.298  -3.633  42.591  0.00  0.00      PROA  
ATOM   2888  HN  LEU P 576     -13.531  -3.257  42.076  0.00  0.00      PROA  
ATOM   2889  CA  LEU P 576     -14.159  -4.992  43.069  0.00  0.00      PROA  
ATOM   2890  HA  LEU P 576     -13.350  -5.464  42.531  0.00  0.00      PROA  
ATOM   2891  CB  LEU P 576     -13.672  -5.135  44.525  0.00  0.00      PROA  
ATOM   2892  HB1 LEU P 576     -13.390  -6.183  44.760  0.00  0.00      PROA  
ATOM   2893  HB2 LEU P 576     -14.470  -4.892  45.260  0.00  0.00      PROA  
ATOM   2894  CG  LEU P 576     -12.598  -4.062  44.953  0.00  0.00      PROA  
ATOM   2895  HG  LEU P 576     -13.031  -3.068  44.712  0.00  0.00      PROA  
ATOM   2896  CD1 LEU P 576     -12.253  -4.147  46.431  0.00  0.00      PROA  
ATOM   2897 HD11 LEU P 576     -11.560  -3.328  46.722  0.00  0.00      PROA  
ATOM   2898 HD12 LEU P 576     -11.925  -5.182  46.663  0.00  0.00      PROA  
ATOM   2899 HD13 LEU P 576     -13.173  -3.937  47.016  0.00  0.00      PROA  
ATOM   2900  CD2 LEU P 576     -11.295  -4.233  44.108  0.00  0.00      PROA  
ATOM   2901 HD21 LEU P 576     -10.912  -5.276  44.101  0.00  0.00      PROA  
ATOM   2902 HD22 LEU P 576     -10.493  -3.594  44.534  0.00  0.00      PROA  
ATOM   2903 HD23 LEU P 576     -11.407  -3.819  43.083  0.00  0.00      PROA  
ATOM   2904  C   LEU P 576     -15.363  -5.898  42.808  0.00  0.00      PROA  
ATOM   2905  O   LEU P 576     -15.854  -6.649  43.659  0.00  0.00      PROA  
ATOM   2906  N   THR P 577     -15.969  -5.855  41.624  0.00  0.00      PROA  
ATOM   2907  HN  THR P 577     -15.818  -5.302  40.808  0.00  0.00      PROA  
ATOM   2908  CA  THR P 577     -16.976  -6.895  41.325  0.00  0.00      PROA  
ATOM   2909  HA  THR P 577     -17.620  -7.065  42.175  0.00  0.00      PROA  
ATOM   2910  CB  THR P 577     -17.976  -6.527  40.113  0.00  0.00      PROA  
ATOM   2911  HB  THR P 577     -17.884  -5.426  40.003  0.00  0.00      PROA  
ATOM   2912  OG1 THR P 577     -19.297  -6.728  40.489  0.00  0.00      PROA  
ATOM   2913  HG1 THR P 577     -19.681  -5.850  40.550  0.00  0.00      PROA  
ATOM   2914  CG2 THR P 577     -17.616  -7.111  38.689  0.00  0.00      PROA  
ATOM   2915 HG21 THR P 577     -16.539  -6.972  38.458  0.00  0.00      PROA  
ATOM   2916 HG22 THR P 577     -18.318  -6.849  37.869  0.00  0.00      PROA  
ATOM   2917 HG23 THR P 577     -17.709  -8.214  38.780  0.00  0.00      PROA  
ATOM   2918  C   THR P 577     -16.283  -8.235  41.077  0.00  0.00      PROA  
ATOM   2919  O   THR P 577     -15.094  -8.243  40.761  0.00  0.00      PROA  
ATOM   2920  N   THR P 578     -16.967  -9.349  41.099  0.00  0.00      PROA  
ATOM   2921  HN  THR P 578     -17.935  -9.368  41.339  0.00  0.00      PROA  
ATOM   2922  CA  THR P 578     -16.387 -10.634  40.763  0.00  0.00      PROA  
ATOM   2923  HA  THR P 578     -15.524 -10.465  40.137  0.00  0.00      PROA  
ATOM   2924  CB  THR P 578     -15.930 -11.507  41.974  0.00  0.00      PROA  
ATOM   2925  HB  THR P 578     -14.953 -11.156  42.368  0.00  0.00      PROA  
ATOM   2926  OG1 THR P 578     -15.701 -12.886  41.694  0.00  0.00      PROA  
ATOM   2927  HG1 THR P 578     -14.775 -12.964  41.453  0.00  0.00      PROA  
ATOM   2928  CG2 THR P 578     -16.783 -11.329  43.187  0.00  0.00      PROA  
ATOM   2929 HG21 THR P 578     -17.782 -11.777  42.995  0.00  0.00      PROA  
ATOM   2930 HG22 THR P 578     -16.835 -10.247  43.436  0.00  0.00      PROA  
ATOM   2931 HG23 THR P 578     -16.382 -11.922  44.036  0.00  0.00      PROA  
ATOM   2932  C   THR P 578     -17.374 -11.458  40.012  0.00  0.00      PROA  
ATOM   2933  O   THR P 578     -18.530 -11.540  40.570  0.00  0.00      PROA  
ATOM   2934  N   PRO P 579     -17.054 -12.157  38.945  0.00  0.00      PROA  
ATOM   2935  CD  PRO P 579     -18.051 -13.096  38.480  0.00  0.00      PROA  
ATOM   2936  HD1 PRO P 579     -19.062 -12.657  38.339  0.00  0.00      PROA  
ATOM   2937  HD2 PRO P 579     -18.216 -13.979  39.134  0.00  0.00      PROA  
ATOM   2938  CA  PRO P 579     -15.877 -12.170  38.106  0.00  0.00      PROA  
ATOM   2939  HA  PRO P 579     -15.079 -12.309  38.821  0.00  0.00      PROA  
ATOM   2940  CB  PRO P 579     -16.202 -13.378  37.170  0.00  0.00      PROA  
ATOM   2941  HB1 PRO P 579     -15.758 -14.266  37.669  0.00  0.00      PROA  
ATOM   2942  HB2 PRO P 579     -15.627 -13.354  36.219  0.00  0.00      PROA  
ATOM   2943  CG  PRO P 579     -17.720 -13.528  37.042  0.00  0.00      PROA  
ATOM   2944  HG1 PRO P 579     -18.178 -12.815  36.323  0.00  0.00      PROA  
ATOM   2945  HG2 PRO P 579     -18.149 -14.528  36.817  0.00  0.00      PROA  
ATOM   2946  C   PRO P 579     -15.760 -10.903  37.311  0.00  0.00      PROA  
ATOM   2947  O   PRO P 579     -16.856 -10.328  37.107  0.00  0.00      PROA  
ATOM   2948  N   LYS P 580     -14.518 -10.328  37.092  0.00  0.00      PROA  
ATOM   2949  HN  LYS P 580     -13.656 -10.712  37.415  0.00  0.00      PROA  
ATOM   2950  CA  LYS P 580     -14.426  -9.138  36.276  0.00  0.00      PROA  
ATOM   2951  HA  LYS P 580     -15.022  -8.387  36.774  0.00  0.00      PROA  
ATOM   2952  CB  LYS P 580     -13.034  -8.621  36.168  0.00  0.00      PROA  
ATOM   2953  HB1 LYS P 580     -12.893  -7.626  35.695  0.00  0.00      PROA  
ATOM   2954  HB2 LYS P 580     -12.474  -9.427  35.648  0.00  0.00      PROA  
ATOM   2955  CG  LYS P 580     -12.449  -8.320  37.580  0.00  0.00      PROA  
ATOM   2956  HG1 LYS P 580     -11.356  -8.143  37.485  0.00  0.00      PROA  
ATOM   2957  HG2 LYS P 580     -12.511  -9.160  38.305  0.00  0.00      PROA  
ATOM   2958  CD  LYS P 580     -13.034  -7.037  38.339  0.00  0.00      PROA  
ATOM   2959  HD1 LYS P 580     -14.076  -7.216  38.679  0.00  0.00      PROA  
ATOM   2960  HD2 LYS P 580     -13.142  -6.297  37.517  0.00  0.00      PROA  
ATOM   2961  CE  LYS P 580     -12.223  -6.381  39.493  0.00  0.00      PROA  
ATOM   2962  HE1 LYS P 580     -11.775  -7.081  40.231  0.00  0.00      PROA  
ATOM   2963  HE2 LYS P 580     -12.873  -5.687  40.068  0.00  0.00      PROA  
ATOM   2964  NZ  LYS P 580     -11.295  -5.516  38.863  0.00  0.00      PROA  
ATOM   2965  HZ1 LYS P 580     -11.732  -5.065  38.034  0.00  0.00      PROA  
ATOM   2966  HZ2 LYS P 580     -10.411  -6.008  38.625  0.00  0.00      PROA  
ATOM   2967  HZ3 LYS P 580     -11.060  -4.754  39.531  0.00  0.00      PROA  
ATOM   2968  C   LYS P 580     -15.027  -9.122  34.917  0.00  0.00      PROA  
ATOM   2969  O   LYS P 580     -15.200 -10.214  34.385  0.00  0.00      PROA  
ATOM   2970  N   PRO P 581     -15.549  -8.088  34.236  0.00  0.00      PROA  
ATOM   2971  CD  PRO P 581     -16.081  -6.754  34.798  0.00  0.00      PROA  
ATOM   2972  HD1 PRO P 581     -15.200  -6.242  35.240  0.00  0.00      PROA  
ATOM   2973  HD2 PRO P 581     -16.881  -6.838  35.565  0.00  0.00      PROA  
ATOM   2974  CA  PRO P 581     -16.051  -8.358  32.906  0.00  0.00      PROA  
ATOM   2975  HA  PRO P 581     -16.613  -9.266  32.747  0.00  0.00      PROA  
ATOM   2976  CB  PRO P 581     -16.973  -7.156  32.713  0.00  0.00      PROA  
ATOM   2977  HB1 PRO P 581     -17.913  -7.441  33.233  0.00  0.00      PROA  
ATOM   2978  HB2 PRO P 581     -17.228  -7.035  31.638  0.00  0.00      PROA  
ATOM   2979  CG  PRO P 581     -16.456  -6.001  33.497  0.00  0.00      PROA  
ATOM   2980  HG1 PRO P 581     -15.616  -5.463  33.008  0.00  0.00      PROA  
ATOM   2981  HG2 PRO P 581     -17.242  -5.232  33.658  0.00  0.00      PROA  
ATOM   2982  C   PRO P 581     -14.876  -8.294  31.904  0.00  0.00      PROA  
ATOM   2983  O   PRO P 581     -13.845  -7.754  32.264  0.00  0.00      PROA  
ATOM   2984  N   GLN P 582     -15.031  -8.832  30.671  0.00  0.00      PROA  
ATOM   2985  HN  GLN P 582     -15.906  -9.287  30.524  0.00  0.00      PROA  
ATOM   2986  CA  GLN P 582     -14.112  -8.705  29.622  0.00  0.00      PROA  
ATOM   2987  HA  GLN P 582     -13.151  -8.969  30.038  0.00  0.00      PROA  
ATOM   2988  CB  GLN P 582     -14.478  -9.697  28.476  0.00  0.00      PROA  
ATOM   2989  HB1 GLN P 582     -13.881  -9.357  27.603  0.00  0.00      PROA  
ATOM   2990  HB2 GLN P 582     -15.574  -9.589  28.328  0.00  0.00      PROA  
ATOM   2991  CG  GLN P 582     -14.193 -11.187  28.672  0.00  0.00      PROA  
ATOM   2992  HG1 GLN P 582     -13.721 -11.611  27.760  0.00  0.00      PROA  
ATOM   2993  HG2 GLN P 582     -15.097 -11.777  28.935  0.00  0.00      PROA  
ATOM   2994  CD  GLN P 582     -13.125 -11.395  29.735  0.00  0.00      PROA  
ATOM   2995  OE1 GLN P 582     -13.406 -11.693  30.874  0.00  0.00      PROA  
ATOM   2996  NE2 GLN P 582     -11.812 -11.172  29.390  0.00  0.00      PROA  
ATOM   2997 HE21 GLN P 582     -11.595 -10.858  28.465  0.00  0.00      PROA  
ATOM   2998 HE22 GLN P 582     -11.080 -11.420  30.025  0.00  0.00      PROA  
ATOM   2999  C   GLN P 582     -14.007  -7.261  29.212  0.00  0.00      PROA  
ATOM   3000  O   GLN P 582     -14.989  -6.551  29.000  0.00  0.00      PROA  
ATOM   3001  N   ALA P 583     -12.803  -6.729  29.220  0.00  0.00      PROA  
ATOM   3002  HN  ALA P 583     -12.052  -7.248  29.621  0.00  0.00      PROA  
ATOM   3003  CA  ALA P 583     -12.588  -5.294  29.106  0.00  0.00      PROA  
ATOM   3004  HA  ALA P 583     -13.488  -4.702  29.040  0.00  0.00      PROA  
ATOM   3005  CB  ALA P 583     -11.839  -4.943  30.383  0.00  0.00      PROA  
ATOM   3006  HB1 ALA P 583     -12.485  -5.133  31.267  0.00  0.00      PROA  
ATOM   3007  HB2 ALA P 583     -11.616  -3.862  30.259  0.00  0.00      PROA  
ATOM   3008  HB3 ALA P 583     -10.901  -5.531  30.472  0.00  0.00      PROA  
ATOM   3009  C   ALA P 583     -11.670  -4.863  27.959  0.00  0.00      PROA  
ATOM   3010  O   ALA P 583     -10.533  -5.404  27.851  0.00  0.00      PROA  
ATOM   3011  N   ALA P 584     -12.236  -3.965  27.110  0.00  0.00      PROA  
ATOM   3012  HN  ALA P 584     -13.160  -3.605  27.207  0.00  0.00      PROA  
ATOM   3013  CA  ALA P 584     -11.645  -3.405  25.952  0.00  0.00      PROA  
ATOM   3014  HA  ALA P 584     -11.759  -4.076  25.113  0.00  0.00      PROA  
ATOM   3015  CB  ALA P 584     -12.643  -2.380  25.356  0.00  0.00      PROA  
ATOM   3016  HB1 ALA P 584     -12.941  -1.554  26.037  0.00  0.00      PROA  
ATOM   3017  HB2 ALA P 584     -13.578  -2.941  25.142  0.00  0.00      PROA  
ATOM   3018  HB3 ALA P 584     -12.298  -1.881  24.425  0.00  0.00      PROA  
ATOM   3019  C   ALA P 584     -10.233  -2.905  25.994  0.00  0.00      PROA  
ATOM   3020  O   ALA P 584      -9.946  -2.025  26.801  0.00  0.00      PROA  
ATOM   3021  N   LEU P 585      -9.395  -3.508  25.175  0.00  0.00      PROA  
ATOM   3022  HN  LEU P 585      -9.731  -4.146  24.486  0.00  0.00      PROA  
ATOM   3023  CA  LEU P 585      -8.041  -3.221  25.142  0.00  0.00      PROA  
ATOM   3024  HA  LEU P 585      -7.802  -3.573  26.135  0.00  0.00      PROA  
ATOM   3025  CB  LEU P 585      -7.204  -4.012  24.095  0.00  0.00      PROA  
ATOM   3026  HB1 LEU P 585      -7.120  -5.057  24.462  0.00  0.00      PROA  
ATOM   3027  HB2 LEU P 585      -6.168  -3.665  23.889  0.00  0.00      PROA  
ATOM   3028  CG  LEU P 585      -7.807  -4.177  22.667  0.00  0.00      PROA  
ATOM   3029  HG  LEU P 585      -8.908  -4.035  22.709  0.00  0.00      PROA  
ATOM   3030  CD1 LEU P 585      -7.297  -3.063  21.691  0.00  0.00      PROA  
ATOM   3031 HD11 LEU P 585      -6.284  -3.304  21.305  0.00  0.00      PROA  
ATOM   3032 HD12 LEU P 585      -6.986  -2.128  22.203  0.00  0.00      PROA  
ATOM   3033 HD13 LEU P 585      -7.946  -2.876  20.808  0.00  0.00      PROA  
ATOM   3034  CD2 LEU P 585      -7.559  -5.567  22.106  0.00  0.00      PROA  
ATOM   3035 HD21 LEU P 585      -8.336  -5.773  21.338  0.00  0.00      PROA  
ATOM   3036 HD22 LEU P 585      -7.560  -6.375  22.869  0.00  0.00      PROA  
ATOM   3037 HD23 LEU P 585      -6.618  -5.538  21.516  0.00  0.00      PROA  
ATOM   3038  C   LEU P 585      -7.488  -1.753  25.125  0.00  0.00      PROA  
ATOM   3039  O   LEU P 585      -8.061  -0.916  24.416  0.00  0.00      PROA  
ATOM   3040  N   PRO P 586      -6.372  -1.496  25.825  0.00  0.00      PROA  
ATOM   3041  CD  PRO P 586      -5.678  -2.329  26.790  0.00  0.00      PROA  
ATOM   3042  HD1 PRO P 586      -5.340  -3.271  26.308  0.00  0.00      PROA  
ATOM   3043  HD2 PRO P 586      -6.434  -2.646  27.540  0.00  0.00      PROA  
ATOM   3044  CA  PRO P 586      -5.584  -0.242  25.481  0.00  0.00      PROA  
ATOM   3045  HA  PRO P 586      -6.189   0.595  25.795  0.00  0.00      PROA  
ATOM   3046  CB  PRO P 586      -4.282  -0.416  26.246  0.00  0.00      PROA  
ATOM   3047  HB1 PRO P 586      -3.921   0.530  26.703  0.00  0.00      PROA  
ATOM   3048  HB2 PRO P 586      -3.512  -0.858  25.578  0.00  0.00      PROA  
ATOM   3049  CG  PRO P 586      -4.563  -1.386  27.354  0.00  0.00      PROA  
ATOM   3050  HG1 PRO P 586      -3.685  -1.907  27.791  0.00  0.00      PROA  
ATOM   3051  HG2 PRO P 586      -5.009  -0.861  28.226  0.00  0.00      PROA  
ATOM   3052  C   PRO P 586      -5.265  -0.002  24.051  0.00  0.00      PROA  
ATOM   3053  O   PRO P 586      -4.957  -0.909  23.277  0.00  0.00      PROA  
ATOM   3054  N   ASN P 587      -5.452   1.282  23.611  0.00  0.00      PROA  
ATOM   3055  HN  ASN P 587      -5.742   2.000  24.238  0.00  0.00      PROA  
ATOM   3056  CA  ASN P 587      -5.450   1.735  22.190  0.00  0.00      PROA  
ATOM   3057  HA  ASN P 587      -5.792   2.760  22.185  0.00  0.00      PROA  
ATOM   3058  CB  ASN P 587      -3.957   1.861  21.690  0.00  0.00      PROA  
ATOM   3059  HB1 ASN P 587      -3.946   2.022  20.591  0.00  0.00      PROA  
ATOM   3060  HB2 ASN P 587      -3.460   0.898  21.934  0.00  0.00      PROA  
ATOM   3061  CG  ASN P 587      -3.238   2.990  22.393  0.00  0.00      PROA  
ATOM   3062  OD1 ASN P 587      -3.779   4.106  22.639  0.00  0.00      PROA  
ATOM   3063  ND2 ASN P 587      -1.968   2.814  22.750  0.00  0.00      PROA  
ATOM   3064 HD21 ASN P 587      -1.370   3.576  22.997  0.00  0.00      PROA  
ATOM   3065 HD22 ASN P 587      -1.461   1.966  22.597  0.00  0.00      PROA  
ATOM   3066  C   ASN P 587      -6.444   0.947  21.272  0.00  0.00      PROA  
ATOM   3067  O   ASN P 587      -6.139   0.498  20.222  0.00  0.00      PROA  
ATOM   3068  N   THR P 588      -7.703   0.875  21.673  0.00  0.00      PROA  
ATOM   3069  HN  THR P 588      -7.983   1.379  22.486  0.00  0.00      PROA  
ATOM   3070  CA  THR P 588      -8.768   0.250  20.837  0.00  0.00      PROA  
ATOM   3071  HA  THR P 588      -8.395  -0.726  20.566  0.00  0.00      PROA  
ATOM   3072  CB  THR P 588     -10.162   0.070  21.525  0.00  0.00      PROA  
ATOM   3073  HB  THR P 588     -10.255   0.820  22.339  0.00  0.00      PROA  
ATOM   3074  OG1 THR P 588     -10.157  -1.206  22.137  0.00  0.00      PROA  
ATOM   3075  HG1 THR P 588      -9.450  -1.146  22.784  0.00  0.00      PROA  
ATOM   3076  CG2 THR P 588     -11.380   0.100  20.555  0.00  0.00      PROA  
ATOM   3077 HG21 THR P 588     -11.290  -0.780  19.883  0.00  0.00      PROA  
ATOM   3078 HG22 THR P 588     -11.585   1.028  19.980  0.00  0.00      PROA  
ATOM   3079 HG23 THR P 588     -12.269  -0.150  21.174  0.00  0.00      PROA  
ATOM   3080  C   THR P 588      -8.946   0.862  19.464  0.00  0.00      PROA  
ATOM   3081  O   THR P 588      -8.955   0.102  18.486  0.00  0.00      PROA  
ATOM   3082  N   ALA P 589      -9.032   2.181  19.286  0.00  0.00      PROA  
ATOM   3083  HN  ALA P 589      -9.071   2.763  20.094  0.00  0.00      PROA  
ATOM   3084  CA  ALA P 589      -9.162   2.897  17.976  0.00  0.00      PROA  
ATOM   3085  HA  ALA P 589      -9.961   2.494  17.373  0.00  0.00      PROA  
ATOM   3086  CB  ALA P 589      -9.465   4.358  18.253  0.00  0.00      PROA  
ATOM   3087  HB1 ALA P 589     -10.403   4.470  18.837  0.00  0.00      PROA  
ATOM   3088  HB2 ALA P 589      -9.615   4.874  17.280  0.00  0.00      PROA  
ATOM   3089  HB3 ALA P 589      -8.650   4.920  18.757  0.00  0.00      PROA  
ATOM   3090  C   ALA P 589      -7.954   2.731  17.162  0.00  0.00      PROA  
ATOM   3091  O   ALA P 589      -8.038   2.347  16.049  0.00  0.00      PROA  
ATOM   3092  N   LEU P 590      -6.756   2.836  17.727  0.00  0.00      PROA  
ATOM   3093  HN  LEU P 590      -6.720   2.894  18.722  0.00  0.00      PROA  
ATOM   3094  CA  LEU P 590      -5.578   2.620  16.897  0.00  0.00      PROA  
ATOM   3095  HA  LEU P 590      -5.635   3.297  16.057  0.00  0.00      PROA  
ATOM   3096  CB  LEU P 590      -4.268   2.865  17.725  0.00  0.00      PROA  
ATOM   3097  HB1 LEU P 590      -3.364   2.700  17.100  0.00  0.00      PROA  
ATOM   3098  HB2 LEU P 590      -4.151   2.186  18.597  0.00  0.00      PROA  
ATOM   3099  CG  LEU P 590      -4.179   4.333  18.250  0.00  0.00      PROA  
ATOM   3100  HG  LEU P 590      -4.947   4.506  19.035  0.00  0.00      PROA  
ATOM   3101  CD1 LEU P 590      -2.798   4.601  18.866  0.00  0.00      PROA  
ATOM   3102 HD11 LEU P 590      -1.923   4.528  18.185  0.00  0.00      PROA  
ATOM   3103 HD12 LEU P 590      -2.671   3.861  19.685  0.00  0.00      PROA  
ATOM   3104 HD13 LEU P 590      -2.721   5.643  19.243  0.00  0.00      PROA  
ATOM   3105  CD2 LEU P 590      -4.473   5.391  17.140  0.00  0.00      PROA  
ATOM   3106 HD21 LEU P 590      -4.536   6.396  17.609  0.00  0.00      PROA  
ATOM   3107 HD22 LEU P 590      -5.440   5.273  16.608  0.00  0.00      PROA  
ATOM   3108 HD23 LEU P 590      -3.683   5.233  16.375  0.00  0.00      PROA  
ATOM   3109  C   LEU P 590      -5.477   1.167  16.312  0.00  0.00      PROA  
ATOM   3110  O   LEU P 590      -5.110   0.955  15.137  0.00  0.00      PROA  
ATOM   3111  N   LEU P 591      -5.898   0.209  17.194  0.00  0.00      PROA  
ATOM   3112  HN  LEU P 591      -6.142   0.435  18.134  0.00  0.00      PROA  
ATOM   3113  CA  LEU P 591      -5.993  -1.186  16.835  0.00  0.00      PROA  
ATOM   3114  HA  LEU P 591      -4.992  -1.487  16.563  0.00  0.00      PROA  
ATOM   3115  CB  LEU P 591      -6.356  -2.024  18.124  0.00  0.00      PROA  
ATOM   3116  HB1 LEU P 591      -7.423  -1.989  18.431  0.00  0.00      PROA  
ATOM   3117  HB2 LEU P 591      -5.770  -1.472  18.889  0.00  0.00      PROA  
ATOM   3118  CG  LEU P 591      -5.904  -3.530  18.277  0.00  0.00      PROA  
ATOM   3119  HG  LEU P 591      -5.997  -3.838  19.340  0.00  0.00      PROA  
ATOM   3120  CD1 LEU P 591      -6.875  -4.450  17.488  0.00  0.00      PROA  
ATOM   3121 HD11 LEU P 591      -6.709  -5.537  17.644  0.00  0.00      PROA  
ATOM   3122 HD12 LEU P 591      -6.781  -4.246  16.400  0.00  0.00      PROA  
ATOM   3123 HD13 LEU P 591      -7.926  -4.243  17.782  0.00  0.00      PROA  
ATOM   3124  CD2 LEU P 591      -4.464  -3.797  17.958  0.00  0.00      PROA  
ATOM   3125 HD21 LEU P 591      -4.191  -3.252  17.030  0.00  0.00      PROA  
ATOM   3126 HD22 LEU P 591      -4.360  -4.895  17.822  0.00  0.00      PROA  
ATOM   3127 HD23 LEU P 591      -3.771  -3.480  18.767  0.00  0.00      PROA  
ATOM   3128  C   LEU P 591      -6.938  -1.461  15.757  0.00  0.00      PROA  
ATOM   3129  O   LEU P 591      -6.732  -2.079  14.727  0.00  0.00      PROA  
ATOM   3130  N   SER P 592      -8.112  -0.846  15.970  0.00  0.00      PROA  
ATOM   3131  HN  SER P 592      -8.225  -0.354  16.830  0.00  0.00      PROA  
ATOM   3132  CA  SER P 592      -9.225  -0.909  14.998  0.00  0.00      PROA  
ATOM   3133  HA  SER P 592      -9.401  -1.954  14.789  0.00  0.00      PROA  
ATOM   3134  CB  SER P 592     -10.509  -0.220  15.468  0.00  0.00      PROA  
ATOM   3135  HB1 SER P 592     -11.363  -0.304  14.762  0.00  0.00      PROA  
ATOM   3136  HB2 SER P 592     -10.328   0.861  15.650  0.00  0.00      PROA  
ATOM   3137  OG  SER P 592     -10.874  -0.870  16.655  0.00  0.00      PROA  
ATOM   3138  HG1 SER P 592     -10.329  -0.575  17.389  0.00  0.00      PROA  
ATOM   3139  C   SER P 592      -8.854  -0.159  13.660  0.00  0.00      PROA  
ATOM   3140  O   SER P 592      -9.067  -0.774  12.597  0.00  0.00      PROA  
ATOM   3141  N   LEU P 593      -8.204   0.995  13.662  0.00  0.00      PROA  
ATOM   3142  HN  LEU P 593      -8.105   1.429  14.554  0.00  0.00      PROA  
ATOM   3143  CA  LEU P 593      -7.709   1.673  12.493  0.00  0.00      PROA  
ATOM   3144  HA  LEU P 593      -8.523   1.961  11.843  0.00  0.00      PROA  
ATOM   3145  CB  LEU P 593      -6.927   3.021  12.964  0.00  0.00      PROA  
ATOM   3146  HB1 LEU P 593      -6.229   2.712  13.771  0.00  0.00      PROA  
ATOM   3147  HB2 LEU P 593      -7.736   3.578  13.483  0.00  0.00      PROA  
ATOM   3148  CG  LEU P 593      -6.072   3.772  11.872  0.00  0.00      PROA  
ATOM   3149  HG  LEU P 593      -5.240   3.089  11.597  0.00  0.00      PROA  
ATOM   3150  CD1 LEU P 593      -6.950   4.246  10.655  0.00  0.00      PROA  
ATOM   3151 HD11 LEU P 593      -6.408   4.950   9.988  0.00  0.00      PROA  
ATOM   3152 HD12 LEU P 593      -7.821   4.792  11.075  0.00  0.00      PROA  
ATOM   3153 HD13 LEU P 593      -7.299   3.281  10.230  0.00  0.00      PROA  
ATOM   3154  CD2 LEU P 593      -5.383   5.068  12.482  0.00  0.00      PROA  
ATOM   3155 HD21 LEU P 593      -4.891   4.809  13.445  0.00  0.00      PROA  
ATOM   3156 HD22 LEU P 593      -6.206   5.800  12.623  0.00  0.00      PROA  
ATOM   3157 HD23 LEU P 593      -4.672   5.450  11.718  0.00  0.00      PROA  
ATOM   3158  C   LEU P 593      -6.707   0.850  11.646  0.00  0.00      PROA  
ATOM   3159  O   LEU P 593      -6.721   0.842  10.414  0.00  0.00      PROA  
ATOM   3160  N   VAL P 594      -5.768   0.112  12.337  0.00  0.00      PROA  
ATOM   3161  HN  VAL P 594      -5.765   0.058  13.332  0.00  0.00      PROA  
ATOM   3162  CA  VAL P 594      -4.750  -0.699  11.701  0.00  0.00      PROA  
ATOM   3163  HA  VAL P 594      -4.191  -0.145  10.962  0.00  0.00      PROA  
ATOM   3164  CB  VAL P 594      -3.827  -1.308  12.769  0.00  0.00      PROA  
ATOM   3165  HB  VAL P 594      -4.487  -1.507  13.640  0.00  0.00      PROA  
ATOM   3166  CG1 VAL P 594      -3.213  -2.674  12.276  0.00  0.00      PROA  
ATOM   3167 HG11 VAL P 594      -3.931  -3.394  11.828  0.00  0.00      PROA  
ATOM   3168 HG12 VAL P 594      -2.732  -3.091  13.187  0.00  0.00      PROA  
ATOM   3169 HG13 VAL P 594      -2.419  -2.568  11.506  0.00  0.00      PROA  
ATOM   3170  CG2 VAL P 594      -2.702  -0.347  13.165  0.00  0.00      PROA  
ATOM   3171 HG21 VAL P 594      -1.946  -0.954  13.706  0.00  0.00      PROA  
ATOM   3172 HG22 VAL P 594      -3.159   0.415  13.832  0.00  0.00      PROA  
ATOM   3173 HG23 VAL P 594      -2.210   0.154  12.304  0.00  0.00      PROA  
ATOM   3174  C   VAL P 594      -5.359  -1.831  10.893  0.00  0.00      PROA  
ATOM   3175  O   VAL P 594      -4.926  -2.061   9.788  0.00  0.00      PROA  
ATOM   3176  N   LEU P 595      -6.343  -2.519  11.367  0.00  0.00      PROA  
ATOM   3177  HN  LEU P 595      -6.630  -2.453  12.320  0.00  0.00      PROA  
ATOM   3178  CA  LEU P 595      -7.102  -3.456  10.537  0.00  0.00      PROA  
ATOM   3179  HA  LEU P 595      -6.476  -4.165  10.016  0.00  0.00      PROA  
ATOM   3180  CB  LEU P 595      -7.888  -4.269  11.612  0.00  0.00      PROA  
ATOM   3181  HB1 LEU P 595      -8.685  -4.849  11.098  0.00  0.00      PROA  
ATOM   3182  HB2 LEU P 595      -8.494  -3.630  12.289  0.00  0.00      PROA  
ATOM   3183  CG  LEU P 595      -7.096  -5.077  12.596  0.00  0.00      PROA  
ATOM   3184  HG  LEU P 595      -6.556  -4.350  13.240  0.00  0.00      PROA  
ATOM   3185  CD1 LEU P 595      -8.043  -5.788  13.660  0.00  0.00      PROA  
ATOM   3186 HD11 LEU P 595      -7.364  -6.179  14.448  0.00  0.00      PROA  
ATOM   3187 HD12 LEU P 595      -8.632  -6.682  13.363  0.00  0.00      PROA  
ATOM   3188 HD13 LEU P 595      -8.723  -5.007  14.062  0.00  0.00      PROA  
ATOM   3189  CD2 LEU P 595      -6.163  -6.131  11.936  0.00  0.00      PROA  
ATOM   3190 HD21 LEU P 595      -6.721  -6.983  11.492  0.00  0.00      PROA  
ATOM   3191 HD22 LEU P 595      -5.564  -6.606  12.743  0.00  0.00      PROA  
ATOM   3192 HD23 LEU P 595      -5.457  -5.636  11.235  0.00  0.00      PROA  
ATOM   3193  C   LEU P 595      -8.031  -2.831   9.509  0.00  0.00      PROA  
ATOM   3194  O   LEU P 595      -8.008  -3.304   8.376  0.00  0.00      PROA  
ATOM   3195  N   MET P 596      -8.776  -1.736   9.888  0.00  0.00      PROA  
ATOM   3196  HN  MET P 596      -8.753  -1.411  10.830  0.00  0.00      PROA  
ATOM   3197  CA  MET P 596      -9.625  -1.006   8.900  0.00  0.00      PROA  
ATOM   3198  HA  MET P 596     -10.377  -1.690   8.535  0.00  0.00      PROA  
ATOM   3199  CB  MET P 596     -10.484  -0.027   9.669  0.00  0.00      PROA  
ATOM   3200  HB1 MET P 596     -10.818   0.838   9.058  0.00  0.00      PROA  
ATOM   3201  HB2 MET P 596      -9.922   0.432  10.511  0.00  0.00      PROA  
ATOM   3202  CG  MET P 596     -11.709  -0.701  10.265  0.00  0.00      PROA  
ATOM   3203  HG1 MET P 596     -11.458  -1.733  10.591  0.00  0.00      PROA  
ATOM   3204  HG2 MET P 596     -12.402  -0.863   9.412  0.00  0.00      PROA  
ATOM   3205  SD  MET P 596     -12.592   0.361  11.410  0.00  0.00      PROA  
ATOM   3206  CE  MET P 596     -13.814  -0.822  12.078  0.00  0.00      PROA  
ATOM   3207  HE1 MET P 596     -13.338  -1.524  12.795  0.00  0.00      PROA  
ATOM   3208  HE2 MET P 596     -14.360  -1.405  11.307  0.00  0.00      PROA  
ATOM   3209  HE3 MET P 596     -14.423  -0.279  12.832  0.00  0.00      PROA  
ATOM   3210  C   MET P 596      -8.848  -0.541   7.635  0.00  0.00      PROA  
ATOM   3211  O   MET P 596      -9.285  -0.690   6.498  0.00  0.00      PROA  
ATOM   3212  N   ALA P 597      -7.672   0.098   7.877  0.00  0.00      PROA  
ATOM   3213  HN  ALA P 597      -7.334   0.185   8.812  0.00  0.00      PROA  
ATOM   3214  CA  ALA P 597      -6.890   0.581   6.760  0.00  0.00      PROA  
ATOM   3215  HA  ALA P 597      -7.517   0.831   5.917  0.00  0.00      PROA  
ATOM   3216  CB  ALA P 597      -6.169   1.876   7.214  0.00  0.00      PROA  
ATOM   3217  HB1 ALA P 597      -5.498   1.699   8.082  0.00  0.00      PROA  
ATOM   3218  HB2 ALA P 597      -6.826   2.718   7.519  0.00  0.00      PROA  
ATOM   3219  HB3 ALA P 597      -5.581   2.387   6.423  0.00  0.00      PROA  
ATOM   3220  C   ALA P 597      -5.939  -0.424   6.147  0.00  0.00      PROA  
ATOM   3221  O   ALA P 597      -5.709  -0.528   4.941  0.00  0.00      PROA  
ATOM   3222  N   GLY P 598      -5.355  -1.307   6.960  0.00  0.00      PROA  
ATOM   3223  HN  GLY P 598      -5.464  -1.370   7.949  0.00  0.00      PROA  
ATOM   3224  CA  GLY P 598      -4.396  -2.229   6.582  0.00  0.00      PROA  
ATOM   3225  HA1 GLY P 598      -4.145  -2.805   7.461  0.00  0.00      PROA  
ATOM   3226  HA2 GLY P 598      -3.628  -1.627   6.119  0.00  0.00      PROA  
ATOM   3227  C   GLY P 598      -4.888  -3.206   5.586  0.00  0.00      PROA  
ATOM   3228  O   GLY P 598      -4.180  -3.357   4.583  0.00  0.00      PROA  
ATOM   3229  N   THR P 599      -6.148  -3.739   5.833  0.00  0.00      PROA  
ATOM   3230  HN  THR P 599      -6.596  -3.303   6.610  0.00  0.00      PROA  
ATOM   3231  CA  THR P 599      -6.837  -4.669   4.934  0.00  0.00      PROA  
ATOM   3232  HA  THR P 599      -6.147  -5.478   4.751  0.00  0.00      PROA  
ATOM   3233  CB  THR P 599      -8.041  -5.317   5.684  0.00  0.00      PROA  
ATOM   3234  HB  THR P 599      -8.829  -4.549   5.837  0.00  0.00      PROA  
ATOM   3235  OG1 THR P 599      -7.730  -5.776   6.955  0.00  0.00      PROA  
ATOM   3236  HG1 THR P 599      -7.760  -4.962   7.463  0.00  0.00      PROA  
ATOM   3237  CG2 THR P 599      -8.607  -6.446   4.781  0.00  0.00      PROA  
ATOM   3238 HG21 THR P 599      -9.568  -6.701   5.276  0.00  0.00      PROA  
ATOM   3239 HG22 THR P 599      -7.916  -7.308   4.904  0.00  0.00      PROA  
ATOM   3240 HG23 THR P 599      -8.920  -6.170   3.752  0.00  0.00      PROA  
ATOM   3241  C   THR P 599      -7.163  -4.065   3.631  0.00  0.00      PROA  
ATOM   3242  O   THR P 599      -7.180  -4.762   2.628  0.00  0.00      PROA  
ATOM   3243  N   PHE P 600      -7.530  -2.785   3.653  0.00  0.00      PROA  
ATOM   3244  HN  PHE P 600      -7.365  -2.336   4.527  0.00  0.00      PROA  
ATOM   3245  CA  PHE P 600      -7.719  -2.014   2.453  0.00  0.00      PROA  
ATOM   3246  HA  PHE P 600      -8.387  -2.543   1.790  0.00  0.00      PROA  
ATOM   3247  CB  PHE P 600      -8.330  -0.649   2.803  0.00  0.00      PROA  
ATOM   3248  HB1 PHE P 600      -7.758  -0.158   3.619  0.00  0.00      PROA  
ATOM   3249  HB2 PHE P 600      -9.337  -0.852   3.228  0.00  0.00      PROA  
ATOM   3250  CG  PHE P 600      -8.364   0.344   1.678  0.00  0.00      PROA  
ATOM   3251  CD1 PHE P 600      -9.375   0.372   0.701  0.00  0.00      PROA  
ATOM   3252  HD1 PHE P 600     -10.100  -0.427   0.733  0.00  0.00      PROA  
ATOM   3253  CE1 PHE P 600      -9.391   1.284  -0.381  0.00  0.00      PROA  
ATOM   3254  HE1 PHE P 600     -10.050   1.164  -1.229  0.00  0.00      PROA  
ATOM   3255  CZ  PHE P 600      -8.322   2.273  -0.407  0.00  0.00      PROA  
ATOM   3256  HZ  PHE P 600      -8.262   3.016  -1.188  0.00  0.00      PROA  
ATOM   3257  CD2 PHE P 600      -7.306   1.289   1.533  0.00  0.00      PROA  
ATOM   3258  HD2 PHE P 600      -6.653   1.415   2.384  0.00  0.00      PROA  
ATOM   3259  CE2 PHE P 600      -7.349   2.315   0.558  0.00  0.00      PROA  
ATOM   3260  HE2 PHE P 600      -6.628   3.116   0.622  0.00  0.00      PROA  
ATOM   3261  C   PHE P 600      -6.386  -1.933   1.593  0.00  0.00      PROA  
ATOM   3262  O   PHE P 600      -6.431  -2.122   0.362  0.00  0.00      PROA  
ATOM   3263  N   PHE P 601      -5.259  -1.580   2.295  0.00  0.00      PROA  
ATOM   3264  HN  PHE P 601      -5.325  -1.364   3.266  0.00  0.00      PROA  
ATOM   3265  CA  PHE P 601      -4.034  -1.368   1.597  0.00  0.00      PROA  
ATOM   3266  HA  PHE P 601      -4.168  -0.689   0.767  0.00  0.00      PROA  
ATOM   3267  CB  PHE P 601      -2.996  -0.853   2.630  0.00  0.00      PROA  
ATOM   3268  HB1 PHE P 601      -2.159  -0.598   1.945  0.00  0.00      PROA  
ATOM   3269  HB2 PHE P 601      -2.907  -1.632   3.418  0.00  0.00      PROA  
ATOM   3270  CG  PHE P 601      -3.312   0.449   3.293  0.00  0.00      PROA  
ATOM   3271  CD1 PHE P 601      -3.713   1.550   2.483  0.00  0.00      PROA  
ATOM   3272  HD1 PHE P 601      -3.852   1.396   1.423  0.00  0.00      PROA  
ATOM   3273  CE1 PHE P 601      -3.991   2.759   2.997  0.00  0.00      PROA  
ATOM   3274  HE1 PHE P 601      -4.584   3.389   2.350  0.00  0.00      PROA  
ATOM   3275  CZ  PHE P 601      -3.709   3.145   4.290  0.00  0.00      PROA  
ATOM   3276  HZ  PHE P 601      -3.951   4.145   4.620  0.00  0.00      PROA  
ATOM   3277  CD2 PHE P 601      -2.872   0.809   4.596  0.00  0.00      PROA  
ATOM   3278  HD2 PHE P 601      -2.463   0.069   5.268  0.00  0.00      PROA  
ATOM   3279  CE2 PHE P 601      -2.916   2.194   5.068  0.00  0.00      PROA  
ATOM   3280  HE2 PHE P 601      -2.538   2.471   6.041  0.00  0.00      PROA  
ATOM   3281  C   PHE P 601      -3.486  -2.691   1.035  0.00  0.00      PROA  
ATOM   3282  O   PHE P 601      -3.090  -2.815  -0.122  0.00  0.00      PROA  
ATOM   3283  N   LEU P 602      -3.678  -3.775   1.864  0.00  0.00      PROA  
ATOM   3284  HN  LEU P 602      -4.050  -3.668   2.782  0.00  0.00      PROA  
ATOM   3285  CA  LEU P 602      -3.503  -5.095   1.430  0.00  0.00      PROA  
ATOM   3286  HA  LEU P 602      -2.477  -5.211   1.114  0.00  0.00      PROA  
ATOM   3287  CB  LEU P 602      -3.641  -6.025   2.574  0.00  0.00      PROA  
ATOM   3288  HB1 LEU P 602      -4.659  -6.095   3.012  0.00  0.00      PROA  
ATOM   3289  HB2 LEU P 602      -3.019  -5.755   3.455  0.00  0.00      PROA  
ATOM   3290  CG  LEU P 602      -3.219  -7.535   2.251  0.00  0.00      PROA  
ATOM   3291  HG  LEU P 602      -3.495  -7.751   1.197  0.00  0.00      PROA  
ATOM   3292  CD1 LEU P 602      -1.679  -7.791   2.377  0.00  0.00      PROA  
ATOM   3293 HD11 LEU P 602      -1.057  -7.228   1.649  0.00  0.00      PROA  
ATOM   3294 HD12 LEU P 602      -1.477  -8.847   2.098  0.00  0.00      PROA  
ATOM   3295 HD13 LEU P 602      -1.318  -7.572   3.405  0.00  0.00      PROA  
ATOM   3296  CD2 LEU P 602      -3.869  -8.559   3.189  0.00  0.00      PROA  
ATOM   3297 HD21 LEU P 602      -3.391  -8.572   4.191  0.00  0.00      PROA  
ATOM   3298 HD22 LEU P 602      -3.954  -9.528   2.652  0.00  0.00      PROA  
ATOM   3299 HD23 LEU P 602      -4.841  -8.078   3.431  0.00  0.00      PROA  
ATOM   3300  C   LEU P 602      -4.288  -5.557   0.155  0.00  0.00      PROA  
ATOM   3301  O   LEU P 602      -3.792  -6.089  -0.850  0.00  0.00      PROA  
ATOM   3302  N   ALA P 603      -5.616  -5.353   0.213  0.00  0.00      PROA  
ATOM   3303  HN  ALA P 603      -6.113  -4.977   0.991  0.00  0.00      PROA  
ATOM   3304  CA  ALA P 603      -6.499  -5.506  -0.920  0.00  0.00      PROA  
ATOM   3305  HA  ALA P 603      -6.479  -6.534  -1.251  0.00  0.00      PROA  
ATOM   3306  CB  ALA P 603      -7.885  -5.260  -0.450  0.00  0.00      PROA  
ATOM   3307  HB1 ALA P 603      -8.517  -5.568  -1.310  0.00  0.00      PROA  
ATOM   3308  HB2 ALA P 603      -8.072  -4.216  -0.119  0.00  0.00      PROA  
ATOM   3309  HB3 ALA P 603      -8.078  -5.847   0.473  0.00  0.00      PROA  
ATOM   3310  C   ALA P 603      -6.220  -4.597  -2.132  0.00  0.00      PROA  
ATOM   3311  O   ALA P 603      -6.046  -5.066  -3.265  0.00  0.00      PROA  
ATOM   3312  N   MET P 604      -5.953  -3.277  -1.957  0.00  0.00      PROA  
ATOM   3313  HN  MET P 604      -6.175  -2.912  -1.056  0.00  0.00      PROA  
ATOM   3314  CA  MET P 604      -5.518  -2.438  -3.004  0.00  0.00      PROA  
ATOM   3315  HA  MET P 604      -6.228  -2.425  -3.817  0.00  0.00      PROA  
ATOM   3316  CB  MET P 604      -5.632  -0.975  -2.442  0.00  0.00      PROA  
ATOM   3317  HB1 MET P 604      -5.028  -0.272  -3.054  0.00  0.00      PROA  
ATOM   3318  HB2 MET P 604      -5.342  -0.904  -1.372  0.00  0.00      PROA  
ATOM   3319  CG  MET P 604      -7.035  -0.420  -2.519  0.00  0.00      PROA  
ATOM   3320  HG1 MET P 604      -7.029   0.623  -2.136  0.00  0.00      PROA  
ATOM   3321  HG2 MET P 604      -7.678  -0.975  -1.802  0.00  0.00      PROA  
ATOM   3322  SD  MET P 604      -7.711  -0.417  -4.247  0.00  0.00      PROA  
ATOM   3323  CE  MET P 604      -6.592   0.834  -4.953  0.00  0.00      PROA  
ATOM   3324  HE1 MET P 604      -7.106   1.382  -5.772  0.00  0.00      PROA  
ATOM   3325  HE2 MET P 604      -5.666   0.359  -5.342  0.00  0.00      PROA  
ATOM   3326  HE3 MET P 604      -6.303   1.601  -4.203  0.00  0.00      PROA  
ATOM   3327  C   MET P 604      -4.090  -2.712  -3.619  0.00  0.00      PROA  
ATOM   3328  O   MET P 604      -3.872  -2.584  -4.820  0.00  0.00      PROA  
ATOM   3329  N   MET P 605      -3.167  -3.415  -2.925  0.00  0.00      PROA  
ATOM   3330  HN  MET P 605      -3.207  -3.345  -1.931  0.00  0.00      PROA  
ATOM   3331  CA  MET P 605      -2.075  -4.072  -3.587  0.00  0.00      PROA  
ATOM   3332  HA  MET P 605      -1.555  -3.355  -4.206  0.00  0.00      PROA  
ATOM   3333  CB  MET P 605      -1.098  -4.496  -2.512  0.00  0.00      PROA  
ATOM   3334  HB1 MET P 605      -0.284  -5.146  -2.900  0.00  0.00      PROA  
ATOM   3335  HB2 MET P 605      -1.730  -4.947  -1.718  0.00  0.00      PROA  
ATOM   3336  CG  MET P 605      -0.405  -3.293  -1.882  0.00  0.00      PROA  
ATOM   3337  HG1 MET P 605       0.329  -3.731  -1.172  0.00  0.00      PROA  
ATOM   3338  HG2 MET P 605      -1.202  -2.700  -1.384  0.00  0.00      PROA  
ATOM   3339  SD  MET P 605       0.404  -2.177  -3.074  0.00  0.00      PROA  
ATOM   3340  CE  MET P 605      -0.697  -0.744  -2.914  0.00  0.00      PROA  
ATOM   3341  HE1 MET P 605      -1.155  -0.750  -1.902  0.00  0.00      PROA  
ATOM   3342  HE2 MET P 605      -1.506  -0.820  -3.672  0.00  0.00      PROA  
ATOM   3343  HE3 MET P 605      -0.193   0.245  -2.962  0.00  0.00      PROA  
ATOM   3344  C   MET P 605      -2.377  -5.210  -4.509  0.00  0.00      PROA  
ATOM   3345  O   MET P 605      -1.856  -5.257  -5.599  0.00  0.00      PROA  
ATOM   3346  N   LEU P 606      -3.293  -6.129  -4.078  0.00  0.00      PROA  
ATOM   3347  HN  LEU P 606      -3.795  -6.061  -3.219  0.00  0.00      PROA  
ATOM   3348  CA  LEU P 606      -3.753  -7.244  -4.939  0.00  0.00      PROA  
ATOM   3349  HA  LEU P 606      -2.843  -7.755  -5.216  0.00  0.00      PROA  
ATOM   3350  CB  LEU P 606      -4.721  -8.222  -4.212  0.00  0.00      PROA  
ATOM   3351  HB1 LEU P 606      -5.101  -8.997  -4.912  0.00  0.00      PROA  
ATOM   3352  HB2 LEU P 606      -5.483  -7.509  -3.830  0.00  0.00      PROA  
ATOM   3353  CG  LEU P 606      -4.050  -8.998  -3.064  0.00  0.00      PROA  
ATOM   3354  HG  LEU P 606      -3.935  -8.276  -2.228  0.00  0.00      PROA  
ATOM   3355  CD1 LEU P 606      -4.991 -10.109  -2.564  0.00  0.00      PROA  
ATOM   3356 HD11 LEU P 606      -4.551 -10.566  -1.652  0.00  0.00      PROA  
ATOM   3357 HD12 LEU P 606      -5.079 -10.938  -3.299  0.00  0.00      PROA  
ATOM   3358 HD13 LEU P 606      -6.016  -9.721  -2.381  0.00  0.00      PROA  
ATOM   3359  CD2 LEU P 606      -2.648  -9.660  -3.325  0.00  0.00      PROA  
ATOM   3360 HD21 LEU P 606      -2.498 -10.056  -4.352  0.00  0.00      PROA  
ATOM   3361 HD22 LEU P 606      -2.552 -10.545  -2.660  0.00  0.00      PROA  
ATOM   3362 HD23 LEU P 606      -1.868  -8.874  -3.238  0.00  0.00      PROA  
ATOM   3363  C   LEU P 606      -4.355  -6.671  -6.197  0.00  0.00      PROA  
ATOM   3364  O   LEU P 606      -4.171  -7.247  -7.281  0.00  0.00      PROA  
ATOM   3365  N   ARG P 607      -5.070  -5.486  -6.099  0.00  0.00      PROA  
ATOM   3366  HN  ARG P 607      -5.220  -5.036  -5.222  0.00  0.00      PROA  
ATOM   3367  CA  ARG P 607      -5.659  -4.789  -7.212  0.00  0.00      PROA  
ATOM   3368  HA  ARG P 607      -6.163  -5.575  -7.756  0.00  0.00      PROA  
ATOM   3369  CB  ARG P 607      -6.650  -3.830  -6.699  0.00  0.00      PROA  
ATOM   3370  HB1 ARG P 607      -6.166  -2.849  -6.506  0.00  0.00      PROA  
ATOM   3371  HB2 ARG P 607      -7.096  -4.208  -5.754  0.00  0.00      PROA  
ATOM   3372  CG  ARG P 607      -7.894  -3.632  -7.451  0.00  0.00      PROA  
ATOM   3373  HG1 ARG P 607      -7.662  -3.098  -8.397  0.00  0.00      PROA  
ATOM   3374  HG2 ARG P 607      -8.549  -2.970  -6.845  0.00  0.00      PROA  
ATOM   3375  CD  ARG P 607      -8.632  -4.899  -7.846  0.00  0.00      PROA  
ATOM   3376  HD1 ARG P 607      -8.965  -5.450  -6.941  0.00  0.00      PROA  
ATOM   3377  HD2 ARG P 607      -8.071  -5.552  -8.549  0.00  0.00      PROA  
ATOM   3378  NE  ARG P 607      -9.805  -4.404  -8.556  0.00  0.00      PROA  
ATOM   3379  HE  ARG P 607      -9.892  -3.431  -8.772  0.00  0.00      PROA  
ATOM   3380  CZ  ARG P 607     -10.935  -5.078  -8.485  0.00  0.00      PROA  
ATOM   3381  NH1 ARG P 607     -11.006  -6.316  -8.128  0.00  0.00      PROA  
ATOM   3382 HH11 ARG P 607     -10.187  -6.768  -7.776  0.00  0.00      PROA  
ATOM   3383 HH12 ARG P 607     -11.878  -6.723  -7.857  0.00  0.00      PROA  
ATOM   3384  NH2 ARG P 607     -11.925  -4.404  -8.948  0.00  0.00      PROA  
ATOM   3385 HH21 ARG P 607     -11.868  -3.492  -9.354  0.00  0.00      PROA  
ATOM   3386 HH22 ARG P 607     -12.826  -4.838  -8.941  0.00  0.00      PROA  
ATOM   3387  C   ARG P 607      -4.573  -4.197  -8.139  0.00  0.00      PROA  
ATOM   3388  O   ARG P 607      -4.573  -4.399  -9.329  0.00  0.00      PROA  
ATOM   3389  N   LYS P 608      -3.565  -3.485  -7.588  0.00  0.00      PROA  
ATOM   3390  HN  LYS P 608      -3.428  -3.545  -6.603  0.00  0.00      PROA  
ATOM   3391  CA  LYS P 608      -2.440  -3.005  -8.369  0.00  0.00      PROA  
ATOM   3392  HA  LYS P 608      -2.779  -2.361  -9.166  0.00  0.00      PROA  
ATOM   3393  CB  LYS P 608      -1.508  -2.150  -7.518  0.00  0.00      PROA  
ATOM   3394  HB1 LYS P 608      -1.198  -2.711  -6.611  0.00  0.00      PROA  
ATOM   3395  HB2 LYS P 608      -2.069  -1.271  -7.133  0.00  0.00      PROA  
ATOM   3396  CG  LYS P 608      -0.203  -1.669  -8.099  0.00  0.00      PROA  
ATOM   3397  HG1 LYS P 608       0.316  -2.539  -8.554  0.00  0.00      PROA  
ATOM   3398  HG2 LYS P 608       0.479  -1.248  -7.330  0.00  0.00      PROA  
ATOM   3399  CD  LYS P 608      -0.339  -0.619  -9.294  0.00  0.00      PROA  
ATOM   3400  HD1 LYS P 608       0.707  -0.335  -9.537  0.00  0.00      PROA  
ATOM   3401  HD2 LYS P 608      -0.885   0.174  -8.739  0.00  0.00      PROA  
ATOM   3402  CE  LYS P 608      -0.969  -1.055 -10.664  0.00  0.00      PROA  
ATOM   3403  HE1 LYS P 608      -2.064  -1.193 -10.539  0.00  0.00      PROA  
ATOM   3404  HE2 LYS P 608      -0.503  -1.950 -11.127  0.00  0.00      PROA  
ATOM   3405  NZ  LYS P 608      -0.780   0.053 -11.669  0.00  0.00      PROA  
ATOM   3406  HZ1 LYS P 608      -1.527   0.764 -11.540  0.00  0.00      PROA  
ATOM   3407  HZ2 LYS P 608      -0.784  -0.393 -12.609  0.00  0.00      PROA  
ATOM   3408  HZ3 LYS P 608       0.100   0.564 -11.455  0.00  0.00      PROA  
ATOM   3409  C   LYS P 608      -1.739  -4.176  -9.102  0.00  0.00      PROA  
ATOM   3410  O   LYS P 608      -1.331  -4.051 -10.256  0.00  0.00      PROA  
ATOM   3411  N   PHE P 609      -1.502  -5.310  -8.445  0.00  0.00      PROA  
ATOM   3412  HN  PHE P 609      -1.640  -5.452  -7.468  0.00  0.00      PROA  
ATOM   3413  CA  PHE P 609      -0.931  -6.436  -9.211  0.00  0.00      PROA  
ATOM   3414  HA  PHE P 609      -0.039  -6.166  -9.756  0.00  0.00      PROA  
ATOM   3415  CB  PHE P 609      -0.521  -7.614  -8.277  0.00  0.00      PROA  
ATOM   3416  HB1 PHE P 609      -0.000  -8.497  -8.706  0.00  0.00      PROA  
ATOM   3417  HB2 PHE P 609      -1.375  -8.116  -7.775  0.00  0.00      PROA  
ATOM   3418  CG  PHE P 609       0.446  -7.251  -7.233  0.00  0.00      PROA  
ATOM   3419  CD1 PHE P 609       1.435  -6.286  -7.407  0.00  0.00      PROA  
ATOM   3420  HD1 PHE P 609       1.443  -5.640  -8.272  0.00  0.00      PROA  
ATOM   3421  CE1 PHE P 609       2.174  -5.775  -6.346  0.00  0.00      PROA  
ATOM   3422  HE1 PHE P 609       2.831  -4.937  -6.528  0.00  0.00      PROA  
ATOM   3423  CZ  PHE P 609       2.132  -6.397  -5.055  0.00  0.00      PROA  
ATOM   3424  HZ  PHE P 609       2.777  -6.111  -4.238  0.00  0.00      PROA  
ATOM   3425  CD2 PHE P 609       0.320  -7.874  -5.938  0.00  0.00      PROA  
ATOM   3426  HD2 PHE P 609      -0.430  -8.649  -5.876  0.00  0.00      PROA  
ATOM   3427  CE2 PHE P 609       1.136  -7.437  -4.877  0.00  0.00      PROA  
ATOM   3428  HE2 PHE P 609       1.128  -7.906  -3.904  0.00  0.00      PROA  
ATOM   3429  C   PHE P 609      -1.881  -6.922 -10.247  0.00  0.00      PROA  
ATOM   3430  O   PHE P 609      -1.507  -7.468 -11.253  0.00  0.00      PROA  
ATOM   3431  N   LYS P 610      -3.218  -6.942  -9.963  0.00  0.00      PROA  
ATOM   3432  HN  LYS P 610      -3.526  -6.620  -9.070  0.00  0.00      PROA  
ATOM   3433  CA  LYS P 610      -4.235  -7.396 -10.839  0.00  0.00      PROA  
ATOM   3434  HA  LYS P 610      -4.005  -8.423 -11.084  0.00  0.00      PROA  
ATOM   3435  CB  LYS P 610      -5.645  -7.452 -10.119  0.00  0.00      PROA  
ATOM   3436  HB1 LYS P 610      -5.864  -6.414  -9.788  0.00  0.00      PROA  
ATOM   3437  HB2 LYS P 610      -5.541  -7.974  -9.144  0.00  0.00      PROA  
ATOM   3438  CG  LYS P 610      -6.785  -8.027 -11.030  0.00  0.00      PROA  
ATOM   3439  HG1 LYS P 610      -6.463  -8.928 -11.595  0.00  0.00      PROA  
ATOM   3440  HG2 LYS P 610      -6.964  -7.277 -11.831  0.00  0.00      PROA  
ATOM   3441  CD  LYS P 610      -8.140  -8.394 -10.326  0.00  0.00      PROA  
ATOM   3442  HD1 LYS P 610      -8.555  -7.515  -9.789  0.00  0.00      PROA  
ATOM   3443  HD2 LYS P 610      -7.918  -9.125  -9.519  0.00  0.00      PROA  
ATOM   3444  CE  LYS P 610      -9.166  -9.062 -11.243  0.00  0.00      PROA  
ATOM   3445  HE1 LYS P 610     -10.149  -9.164 -10.736  0.00  0.00      PROA  
ATOM   3446  HE2 LYS P 610      -8.769 -10.041 -11.585  0.00  0.00      PROA  
ATOM   3447  NZ  LYS P 610      -9.474  -8.318 -12.546  0.00  0.00      PROA  
ATOM   3448  HZ1 LYS P 610      -8.678  -8.579 -13.162  0.00  0.00      PROA  
ATOM   3449  HZ2 LYS P 610      -9.505  -7.302 -12.327  0.00  0.00      PROA  
ATOM   3450  HZ3 LYS P 610     -10.290  -8.679 -13.079  0.00  0.00      PROA  
ATOM   3451  C   LYS P 610      -4.344  -6.634 -12.184  0.00  0.00      PROA  
ATOM   3452  O   LYS P 610      -4.252  -7.171 -13.264  0.00  0.00      PROA  
ATOM   3453  N   ASN P 611      -4.370  -5.337 -12.008  0.00  0.00      PROA  
ATOM   3454  HN  ASN P 611      -4.257  -4.971 -11.088  0.00  0.00      PROA  
ATOM   3455  CA  ASN P 611      -4.353  -4.378 -13.072  0.00  0.00      PROA  
ATOM   3456  HA  ASN P 611      -4.742  -4.790 -13.991  0.00  0.00      PROA  
ATOM   3457  CB  ASN P 611      -5.074  -3.074 -12.623  0.00  0.00      PROA  
ATOM   3458  HB1 ASN P 611      -5.048  -2.326 -13.444  0.00  0.00      PROA  
ATOM   3459  HB2 ASN P 611      -4.650  -2.650 -11.687  0.00  0.00      PROA  
ATOM   3460  CG  ASN P 611      -6.570  -3.318 -12.383  0.00  0.00      PROA  
ATOM   3461  OD1 ASN P 611      -7.151  -4.356 -12.696  0.00  0.00      PROA  
ATOM   3462  ND2 ASN P 611      -7.259  -2.318 -11.758  0.00  0.00      PROA  
ATOM   3463 HD21 ASN P 611      -8.223  -2.526 -11.587  0.00  0.00      PROA  
ATOM   3464 HD22 ASN P 611      -6.791  -1.446 -11.621  0.00  0.00      PROA  
ATOM   3465  C   ASN P 611      -3.057  -3.999 -13.699  0.00  0.00      PROA  
ATOM   3466  O   ASN P 611      -2.929  -2.971 -14.380  0.00  0.00      PROA  
ATOM   3467  N   SER P 612      -2.064  -4.841 -13.419  0.00  0.00      PROA  
ATOM   3468  HN  SER P 612      -2.243  -5.634 -12.842  0.00  0.00      PROA  
ATOM   3469  CA  SER P 612      -0.772  -4.702 -14.053  0.00  0.00      PROA  
ATOM   3470  HA  SER P 612      -0.729  -3.924 -14.800  0.00  0.00      PROA  
ATOM   3471  CB  SER P 612       0.330  -4.567 -12.981  0.00  0.00      PROA  
ATOM   3472  HB1 SER P 612       0.205  -5.232 -12.100  0.00  0.00      PROA  
ATOM   3473  HB2 SER P 612       0.200  -3.554 -12.544  0.00  0.00      PROA  
ATOM   3474  OG  SER P 612       1.711  -4.745 -13.356  0.00  0.00      PROA  
ATOM   3475  HG1 SER P 612       1.956  -3.986 -13.889  0.00  0.00      PROA  
ATOM   3476  C   SER P 612      -0.423  -5.919 -14.851  0.00  0.00      PROA  
ATOM   3477  O   SER P 612      -0.478  -7.052 -14.359  0.00  0.00      PROA  
ATOM   3478  N   SER P 613      -0.075  -5.804 -16.127  0.00  0.00      PROA  
ATOM   3479  HN  SER P 613       0.016  -4.904 -16.546  0.00  0.00      PROA  
ATOM   3480  CA  SER P 613       0.127  -6.880 -17.056  0.00  0.00      PROA  
ATOM   3481  HA  SER P 613      -0.617  -7.627 -16.826  0.00  0.00      PROA  
ATOM   3482  CB  SER P 613      -0.399  -6.427 -18.446  0.00  0.00      PROA  
ATOM   3483  HB1 SER P 613      -1.480  -6.213 -18.308  0.00  0.00      PROA  
ATOM   3484  HB2 SER P 613      -0.349  -7.245 -19.196  0.00  0.00      PROA  
ATOM   3485  OG  SER P 613       0.284  -5.345 -19.000  0.00  0.00      PROA  
ATOM   3486  HG1 SER P 613      -0.008  -4.549 -18.549  0.00  0.00      PROA  
ATOM   3487  C   SER P 613       1.465  -7.555 -17.111  0.00  0.00      PROA  
ATOM   3488  O   SER P 613       1.647  -8.503 -17.869  0.00  0.00      PROA  
ATOM   3489  N   TYR P 614       2.429  -7.015 -16.372  0.00  0.00      PROA  
ATOM   3490  HN  TYR P 614       2.236  -6.181 -15.861  0.00  0.00      PROA  
ATOM   3491  CA  TYR P 614       3.676  -7.797 -16.160  0.00  0.00      PROA  
ATOM   3492  HA  TYR P 614       4.248  -8.021 -17.048  0.00  0.00      PROA  
ATOM   3493  CB  TYR P 614       4.619  -6.904 -15.275  0.00  0.00      PROA  
ATOM   3494  HB1 TYR P 614       5.456  -7.535 -14.905  0.00  0.00      PROA  
ATOM   3495  HB2 TYR P 614       4.008  -6.599 -14.399  0.00  0.00      PROA  
ATOM   3496  CG  TYR P 614       5.341  -5.759 -15.922  0.00  0.00      PROA  
ATOM   3497  CD1 TYR P 614       5.332  -4.536 -15.258  0.00  0.00      PROA  
ATOM   3498  HD1 TYR P 614       4.860  -4.418 -14.294  0.00  0.00      PROA  
ATOM   3499  CE1 TYR P 614       5.802  -3.424 -15.907  0.00  0.00      PROA  
ATOM   3500  HE1 TYR P 614       5.686  -2.472 -15.410  0.00  0.00      PROA  
ATOM   3501  CZ  TYR P 614       6.173  -3.464 -17.307  0.00  0.00      PROA  
ATOM   3502  OH  TYR P 614       6.429  -2.309 -17.984  0.00  0.00      PROA  
ATOM   3503  HH  TYR P 614       6.463  -2.413 -18.937  0.00  0.00      PROA  
ATOM   3504  CD2 TYR P 614       5.919  -5.923 -17.177  0.00  0.00      PROA  
ATOM   3505  HD2 TYR P 614       5.986  -6.888 -17.659  0.00  0.00      PROA  
ATOM   3506  CE2 TYR P 614       6.354  -4.692 -17.858  0.00  0.00      PROA  
ATOM   3507  HE2 TYR P 614       6.868  -4.885 -18.788  0.00  0.00      PROA  
ATOM   3508  C   TYR P 614       3.354  -9.186 -15.491  0.00  0.00      PROA  
ATOM   3509  O   TYR P 614       3.885 -10.218 -15.875  0.00  0.00      PROA  
ATOM   3510  N   PHE P 615       2.486  -9.104 -14.472  0.00  0.00      PROA  
ATOM   3511  HN  PHE P 615       2.036  -8.249 -14.227  0.00  0.00      PROA  
ATOM   3512  CA  PHE P 615       2.031 -10.352 -13.795  0.00  0.00      PROA  
ATOM   3513  HA  PHE P 615       2.921 -10.868 -13.466  0.00  0.00      PROA  
ATOM   3514  CB  PHE P 615       1.148 -10.080 -12.514  0.00  0.00      PROA  
ATOM   3515  HB1 PHE P 615       0.610 -10.979 -12.145  0.00  0.00      PROA  
ATOM   3516  HB2 PHE P 615       0.447  -9.389 -13.028  0.00  0.00      PROA  
ATOM   3517  CG  PHE P 615       1.943  -9.367 -11.403  0.00  0.00      PROA  
ATOM   3518  CD1 PHE P 615       1.852  -7.947 -11.273  0.00  0.00      PROA  
ATOM   3519  HD1 PHE P 615       1.134  -7.492 -11.940  0.00  0.00      PROA  
ATOM   3520  CE1 PHE P 615       2.726  -7.254 -10.430  0.00  0.00      PROA  
ATOM   3521  HE1 PHE P 615       2.628  -6.189 -10.281  0.00  0.00      PROA  
ATOM   3522  CZ  PHE P 615       3.546  -7.955  -9.501  0.00  0.00      PROA  
ATOM   3523  HZ  PHE P 615       4.125  -7.416  -8.765  0.00  0.00      PROA  
ATOM   3524  CD2 PHE P 615       2.743 -10.078 -10.509  0.00  0.00      PROA  
ATOM   3525  HD2 PHE P 615       2.871 -11.146 -10.605  0.00  0.00      PROA  
ATOM   3526  CE2 PHE P 615       3.534  -9.361  -9.527  0.00  0.00      PROA  
ATOM   3527  HE2 PHE P 615       4.189  -9.862  -8.830  0.00  0.00      PROA  
ATOM   3528  C   PHE P 615       1.336 -11.380 -14.745  0.00  0.00      PROA  
ATOM   3529  O   PHE P 615       0.578 -10.968 -15.632  0.00  0.00      PROA  
ATOM   3530  N   PRO P 616       1.664 -12.692 -14.646  0.00  0.00      PROA  
ATOM   3531  CD  PRO P 616       2.682 -13.282 -13.812  0.00  0.00      PROA  
ATOM   3532  HD1 PRO P 616       2.209 -13.159 -12.815  0.00  0.00      PROA  
ATOM   3533  HD2 PRO P 616       3.696 -12.844 -13.932  0.00  0.00      PROA  
ATOM   3534  CA  PRO P 616       0.872 -13.815 -15.265  0.00  0.00      PROA  
ATOM   3535  HA  PRO P 616       1.159 -13.936 -16.299  0.00  0.00      PROA  
ATOM   3536  CB  PRO P 616       1.213 -15.081 -14.499  0.00  0.00      PROA  
ATOM   3537  HB1 PRO P 616       1.061 -15.984 -15.129  0.00  0.00      PROA  
ATOM   3538  HB2 PRO P 616       0.727 -15.204 -13.507  0.00  0.00      PROA  
ATOM   3539  CG  PRO P 616       2.682 -14.767 -14.113  0.00  0.00      PROA  
ATOM   3540  HG1 PRO P 616       2.890 -15.367 -13.201  0.00  0.00      PROA  
ATOM   3541  HG2 PRO P 616       3.464 -14.883 -14.893  0.00  0.00      PROA  
ATOM   3542  C   PRO P 616      -0.682 -13.716 -15.328  0.00  0.00      PROA  
ATOM   3543  O   PRO P 616      -1.315 -13.320 -14.340  0.00  0.00      PROA  
ATOM   3544  N   GLY P 617      -1.366 -14.076 -16.466  0.00  0.00      PROA  
ATOM   3545  HN  GLY P 617      -0.952 -14.388 -17.317  0.00  0.00      PROA  
ATOM   3546  CA  GLY P 617      -2.790 -13.952 -16.489  0.00  0.00      PROA  
ATOM   3547  HA1 GLY P 617      -3.076 -14.200 -17.501  0.00  0.00      PROA  
ATOM   3548  HA2 GLY P 617      -2.852 -12.874 -16.447  0.00  0.00      PROA  
ATOM   3549  C   GLY P 617      -3.625 -14.716 -15.537  0.00  0.00      PROA  
ATOM   3550  O   GLY P 617      -4.624 -14.246 -15.050  0.00  0.00      PROA  
ATOM   3551  N   LYS P 618      -3.216 -15.952 -15.255  0.00  0.00      PROA  
ATOM   3552  HN  LYS P 618      -2.508 -16.297 -15.866  0.00  0.00      PROA  
ATOM   3553  CA  LYS P 618      -3.847 -16.858 -14.312  0.00  0.00      PROA  
ATOM   3554  HA  LYS P 618      -4.900 -16.972 -14.524  0.00  0.00      PROA  
ATOM   3555  CB  LYS P 618      -3.327 -18.322 -14.511  0.00  0.00      PROA  
ATOM   3556  HB1 LYS P 618      -2.216 -18.294 -14.492  0.00  0.00      PROA  
ATOM   3557  HB2 LYS P 618      -3.647 -18.671 -15.516  0.00  0.00      PROA  
ATOM   3558  CG  LYS P 618      -3.831 -19.355 -13.440  0.00  0.00      PROA  
ATOM   3559  HG1 LYS P 618      -3.451 -19.034 -12.446  0.00  0.00      PROA  
ATOM   3560  HG2 LYS P 618      -3.344 -20.346 -13.566  0.00  0.00      PROA  
ATOM   3561  CD  LYS P 618      -5.369 -19.493 -13.524  0.00  0.00      PROA  
ATOM   3562  HD1 LYS P 618      -5.940 -18.591 -13.214  0.00  0.00      PROA  
ATOM   3563  HD2 LYS P 618      -5.698 -20.338 -12.883  0.00  0.00      PROA  
ATOM   3564  CE  LYS P 618      -5.864 -19.874 -14.907  0.00  0.00      PROA  
ATOM   3565  HE1 LYS P 618      -5.125 -20.461 -15.494  0.00  0.00      PROA  
ATOM   3566  HE2 LYS P 618      -6.015 -19.000 -15.577  0.00  0.00      PROA  
ATOM   3567  NZ  LYS P 618      -7.120 -20.554 -14.751  0.00  0.00      PROA  
ATOM   3568  HZ1 LYS P 618      -7.711 -20.018 -14.084  0.00  0.00      PROA  
ATOM   3569  HZ2 LYS P 618      -6.966 -21.548 -14.485  0.00  0.00      PROA  
ATOM   3570  HZ3 LYS P 618      -7.605 -20.539 -15.671  0.00  0.00      PROA  
ATOM   3571  C   LYS P 618      -3.848 -16.306 -12.897  0.00  0.00      PROA  
ATOM   3572  O   LYS P 618      -4.901 -16.255 -12.239  0.00  0.00      PROA  
ATOM   3573  N   LEU P 619      -2.665 -15.855 -12.515  0.00  0.00      PROA  
ATOM   3574  HN  LEU P 619      -1.919 -15.992 -13.162  0.00  0.00      PROA  
ATOM   3575  CA  LEU P 619      -2.554 -15.164 -11.248  0.00  0.00      PROA  
ATOM   3576  HA  LEU P 619      -2.886 -15.810 -10.449  0.00  0.00      PROA  
ATOM   3577  CB  LEU P 619      -1.072 -14.863 -11.115  0.00  0.00      PROA  
ATOM   3578  HB1 LEU P 619      -0.639 -14.465 -12.058  0.00  0.00      PROA  
ATOM   3579  HB2 LEU P 619      -0.540 -15.799 -10.838  0.00  0.00      PROA  
ATOM   3580  CG  LEU P 619      -0.624 -13.968  -9.929  0.00  0.00      PROA  
ATOM   3581  HG  LEU P 619      -1.179 -13.007  -9.977  0.00  0.00      PROA  
ATOM   3582  CD1 LEU P 619      -0.946 -14.679  -8.612  0.00  0.00      PROA  
ATOM   3583 HD11 LEU P 619      -2.042 -14.843  -8.536  0.00  0.00      PROA  
ATOM   3584 HD12 LEU P 619      -0.430 -14.113  -7.807  0.00  0.00      PROA  
ATOM   3585 HD13 LEU P 619      -0.603 -15.735  -8.667  0.00  0.00      PROA  
ATOM   3586  CD2 LEU P 619       0.900 -13.743  -9.950  0.00  0.00      PROA  
ATOM   3587 HD21 LEU P 619       1.113 -12.862 -10.592  0.00  0.00      PROA  
ATOM   3588 HD22 LEU P 619       1.408 -14.679 -10.268  0.00  0.00      PROA  
ATOM   3589 HD23 LEU P 619       1.227 -13.543  -8.907  0.00  0.00      PROA  
ATOM   3590  C   LEU P 619      -3.394 -13.945 -11.109  0.00  0.00      PROA  
ATOM   3591  O   LEU P 619      -4.002 -13.789 -10.079  0.00  0.00      PROA  
ATOM   3592  N   ARG P 620      -3.524 -13.128 -12.178  0.00  0.00      PROA  
ATOM   3593  HN  ARG P 620      -2.998 -13.364 -12.992  0.00  0.00      PROA  
ATOM   3594  CA  ARG P 620      -4.535 -12.000 -12.257  0.00  0.00      PROA  
ATOM   3595  HA  ARG P 620      -4.261 -11.250 -11.530  0.00  0.00      PROA  
ATOM   3596  CB  ARG P 620      -4.389 -11.183 -13.524  0.00  0.00      PROA  
ATOM   3597  HB1 ARG P 620      -5.284 -10.528 -13.584  0.00  0.00      PROA  
ATOM   3598  HB2 ARG P 620      -4.324 -11.922 -14.351  0.00  0.00      PROA  
ATOM   3599  CG  ARG P 620      -3.095 -10.335 -13.638  0.00  0.00      PROA  
ATOM   3600  HG1 ARG P 620      -2.307 -10.909 -13.106  0.00  0.00      PROA  
ATOM   3601  HG2 ARG P 620      -3.166  -9.510 -12.898  0.00  0.00      PROA  
ATOM   3602  CD  ARG P 620      -2.597 -10.013 -15.076  0.00  0.00      PROA  
ATOM   3603  HD1 ARG P 620      -2.862 -10.844 -15.765  0.00  0.00      PROA  
ATOM   3604  HD2 ARG P 620      -1.536  -9.682 -15.099  0.00  0.00      PROA  
ATOM   3605  NE  ARG P 620      -3.207  -8.718 -15.510  0.00  0.00      PROA  
ATOM   3606  HE  ARG P 620      -3.255  -8.039 -14.778  0.00  0.00      PROA  
ATOM   3607  CZ  ARG P 620      -3.527  -8.318 -16.704  0.00  0.00      PROA  
ATOM   3608  NH1 ARG P 620      -3.194  -9.027 -17.739  0.00  0.00      PROA  
ATOM   3609 HH11 ARG P 620      -2.596  -9.826 -17.674  0.00  0.00      PROA  
ATOM   3610 HH12 ARG P 620      -3.158  -8.519 -18.600  0.00  0.00      PROA  
ATOM   3611  NH2 ARG P 620      -4.089  -7.135 -16.785  0.00  0.00      PROA  
ATOM   3612 HH21 ARG P 620      -4.609  -6.852 -15.979  0.00  0.00      PROA  
ATOM   3613 HH22 ARG P 620      -4.604  -6.879 -17.603  0.00  0.00      PROA  
ATOM   3614  C   ARG P 620      -5.966 -12.372 -12.000  0.00  0.00      PROA  
ATOM   3615  O   ARG P 620      -6.616 -11.761 -11.198  0.00  0.00      PROA  
ATOM   3616  N   ARG P 621      -6.491 -13.475 -12.638  0.00  0.00      PROA  
ATOM   3617  HN  ARG P 621      -5.923 -14.004 -13.264  0.00  0.00      PROA  
ATOM   3618  CA  ARG P 621      -7.769 -14.106 -12.246  0.00  0.00      PROA  
ATOM   3619  HA  ARG P 621      -8.436 -13.260 -12.321  0.00  0.00      PROA  
ATOM   3620  CB  ARG P 621      -8.213 -15.154 -13.273  0.00  0.00      PROA  
ATOM   3621  HB1 ARG P 621      -8.759 -16.040 -12.884  0.00  0.00      PROA  
ATOM   3622  HB2 ARG P 621      -7.291 -15.501 -13.787  0.00  0.00      PROA  
ATOM   3623  CG  ARG P 621      -9.206 -14.644 -14.352  0.00  0.00      PROA  
ATOM   3624  HG1 ARG P 621      -9.084 -15.375 -15.179  0.00  0.00      PROA  
ATOM   3625  HG2 ARG P 621      -8.913 -13.610 -14.633  0.00  0.00      PROA  
ATOM   3626  CD  ARG P 621     -10.731 -14.742 -14.011  0.00  0.00      PROA  
ATOM   3627  HD1 ARG P 621     -11.046 -15.800 -13.880  0.00  0.00      PROA  
ATOM   3628  HD2 ARG P 621     -11.336 -14.267 -14.813  0.00  0.00      PROA  
ATOM   3629  NE  ARG P 621     -11.097 -14.078 -12.707  0.00  0.00      PROA  
ATOM   3630  HE  ARG P 621     -11.332 -14.615 -11.897  0.00  0.00      PROA  
ATOM   3631  CZ  ARG P 621     -11.433 -12.858 -12.581  0.00  0.00      PROA  
ATOM   3632  NH1 ARG P 621     -11.566 -12.000 -13.627  0.00  0.00      PROA  
ATOM   3633 HH11 ARG P 621     -11.021 -12.133 -14.455  0.00  0.00      PROA  
ATOM   3634 HH12 ARG P 621     -11.617 -11.052 -13.312  0.00  0.00      PROA  
ATOM   3635  NH2 ARG P 621     -12.035 -12.371 -11.477  0.00  0.00      PROA  
ATOM   3636 HH21 ARG P 621     -12.398 -13.012 -10.801  0.00  0.00      PROA  
ATOM   3637 HH22 ARG P 621     -12.289 -11.406 -11.417  0.00  0.00      PROA  
ATOM   3638  C   ARG P 621      -7.925 -14.563 -10.822  0.00  0.00      PROA  
ATOM   3639  O   ARG P 621      -8.959 -14.389 -10.243  0.00  0.00      PROA  
ATOM   3640  N   ILE P 622      -6.824 -15.176 -10.288  0.00  0.00      PROA  
ATOM   3641  HN  ILE P 622      -5.969 -15.385 -10.757  0.00  0.00      PROA  
ATOM   3642  CA  ILE P 622      -6.790 -15.661  -8.893  0.00  0.00      PROA  
ATOM   3643  HA  ILE P 622      -7.587 -16.384  -8.803  0.00  0.00      PROA  
ATOM   3644  CB  ILE P 622      -5.458 -16.448  -8.782  0.00  0.00      PROA  
ATOM   3645  HB  ILE P 622      -4.725 -15.837  -9.352  0.00  0.00      PROA  
ATOM   3646  CG2 ILE P 622      -4.931 -16.617  -7.369  0.00  0.00      PROA  
ATOM   3647 HG21 ILE P 622      -3.893 -17.004  -7.441  0.00  0.00      PROA  
ATOM   3648 HG22 ILE P 622      -5.510 -17.305  -6.716  0.00  0.00      PROA  
ATOM   3649 HG23 ILE P 622      -4.796 -15.666  -6.810  0.00  0.00      PROA  
ATOM   3650  CG1 ILE P 622      -5.646 -17.764  -9.463  0.00  0.00      PROA  
ATOM   3651 HG11 ILE P 622      -6.208 -17.594 -10.406  0.00  0.00      PROA  
ATOM   3652 HG12 ILE P 622      -6.251 -18.406  -8.787  0.00  0.00      PROA  
ATOM   3653  CD  ILE P 622      -4.383 -18.468  -9.783  0.00  0.00      PROA  
ATOM   3654  HD1 ILE P 622      -3.586 -17.987 -10.390  0.00  0.00      PROA  
ATOM   3655  HD2 ILE P 622      -4.548 -19.386 -10.387  0.00  0.00      PROA  
ATOM   3656  HD3 ILE P 622      -3.796 -18.760  -8.886  0.00  0.00      PROA  
ATOM   3657  C   ILE P 622      -6.885 -14.622  -7.819  0.00  0.00      PROA  
ATOM   3658  O   ILE P 622      -7.633 -14.831  -6.914  0.00  0.00      PROA  
ATOM   3659  N   ILE P 623      -6.161 -13.445  -7.991  0.00  0.00      PROA  
ATOM   3660  HN  ILE P 623      -5.535 -13.378  -8.764  0.00  0.00      PROA  
ATOM   3661  CA  ILE P 623      -6.349 -12.458  -6.960  0.00  0.00      PROA  
ATOM   3662  HA  ILE P 623      -6.759 -12.989  -6.113  0.00  0.00      PROA  
ATOM   3663  CB  ILE P 623      -5.037 -11.663  -6.648  0.00  0.00      PROA  
ATOM   3664  HB  ILE P 623      -5.239 -10.914  -5.853  0.00  0.00      PROA  
ATOM   3665  CG2 ILE P 623      -3.999 -12.650  -6.050  0.00  0.00      PROA  
ATOM   3666 HG21 ILE P 623      -3.013 -12.160  -5.907  0.00  0.00      PROA  
ATOM   3667 HG22 ILE P 623      -3.817 -13.387  -6.862  0.00  0.00      PROA  
ATOM   3668 HG23 ILE P 623      -4.390 -13.138  -5.132  0.00  0.00      PROA  
ATOM   3669  CG1 ILE P 623      -4.665 -10.757  -7.898  0.00  0.00      PROA  
ATOM   3670 HG11 ILE P 623      -5.372  -9.955  -8.202  0.00  0.00      PROA  
ATOM   3671 HG12 ILE P 623      -4.464 -11.397  -8.783  0.00  0.00      PROA  
ATOM   3672  CD  ILE P 623      -3.324 -10.010  -7.606  0.00  0.00      PROA  
ATOM   3673  HD1 ILE P 623      -2.356 -10.549  -7.682  0.00  0.00      PROA  
ATOM   3674  HD2 ILE P 623      -3.363  -9.651  -6.555  0.00  0.00      PROA  
ATOM   3675  HD3 ILE P 623      -3.201  -9.241  -8.398  0.00  0.00      PROA  
ATOM   3676  C   ILE P 623      -7.513 -11.482  -7.317  0.00  0.00      PROA  
ATOM   3677  O   ILE P 623      -7.871 -10.624  -6.523  0.00  0.00      PROA  
ATOM   3678  N   GLY P 624      -8.248 -11.789  -8.392  0.00  0.00      PROA  
ATOM   3679  HN  GLY P 624      -7.861 -12.358  -9.113  0.00  0.00      PROA  
ATOM   3680  CA  GLY P 624      -9.666 -11.285  -8.502  0.00  0.00      PROA  
ATOM   3681  HA1 GLY P 624      -9.839 -11.370  -9.565  0.00  0.00      PROA  
ATOM   3682  HA2 GLY P 624      -9.857 -10.276  -8.167  0.00  0.00      PROA  
ATOM   3683  C   GLY P 624     -10.670 -12.214  -7.845  0.00  0.00      PROA  
ATOM   3684  O   GLY P 624     -11.628 -11.771  -7.192  0.00  0.00      PROA  
ATOM   3685  N   ASP P 625     -10.671 -13.517  -8.141  0.00  0.00      PROA  
ATOM   3686  HN  ASP P 625      -9.983 -13.878  -8.766  0.00  0.00      PROA  
ATOM   3687  CA  ASP P 625     -11.684 -14.404  -7.642  0.00  0.00      PROA  
ATOM   3688  HA  ASP P 625     -12.666 -13.961  -7.716  0.00  0.00      PROA  
ATOM   3689  CB  ASP P 625     -11.742 -15.717  -8.405  0.00  0.00      PROA  
ATOM   3690  HB1 ASP P 625     -12.620 -16.246  -7.978  0.00  0.00      PROA  
ATOM   3691  HB2 ASP P 625     -10.758 -16.232  -8.398  0.00  0.00      PROA  
ATOM   3692  CG  ASP P 625     -12.091 -15.316  -9.796  0.00  0.00      PROA  
ATOM   3693  OD1 ASP P 625     -11.724 -16.062 -10.778  0.00  0.00      PROA  
ATOM   3694  OD2 ASP P 625     -12.855 -14.332  -9.968  0.00  0.00      PROA  
ATOM   3695  C   ASP P 625     -11.395 -14.750  -6.166  0.00  0.00      PROA  
ATOM   3696  O   ASP P 625     -12.333 -14.705  -5.409  0.00  0.00      PROA  
ATOM   3697  N   PHE P 626     -10.143 -14.921  -5.705  0.00  0.00      PROA  
ATOM   3698  HN  PHE P 626      -9.444 -15.189  -6.363  0.00  0.00      PROA  
ATOM   3699  CA  PHE P 626      -9.870 -15.034  -4.226  0.00  0.00      PROA  
ATOM   3700  HA  PHE P 626     -10.782 -15.238  -3.684  0.00  0.00      PROA  
ATOM   3701  CB  PHE P 626      -8.989 -16.327  -3.968  0.00  0.00      PROA  
ATOM   3702  HB1 PHE P 626      -9.017 -16.628  -2.899  0.00  0.00      PROA  
ATOM   3703  HB2 PHE P 626      -7.932 -16.144  -4.256  0.00  0.00      PROA  
ATOM   3704  CG  PHE P 626      -9.545 -17.445  -4.815  0.00  0.00      PROA  
ATOM   3705  CD1 PHE P 626      -8.828 -17.908  -5.901  0.00  0.00      PROA  
ATOM   3706  HD1 PHE P 626      -7.854 -17.490  -6.109  0.00  0.00      PROA  
ATOM   3707  CE1 PHE P 626      -9.405 -18.821  -6.837  0.00  0.00      PROA  
ATOM   3708  HE1 PHE P 626      -8.787 -19.166  -7.653  0.00  0.00      PROA  
ATOM   3709  CZ  PHE P 626     -10.653 -19.313  -6.578  0.00  0.00      PROA  
ATOM   3710  HZ  PHE P 626     -11.156 -19.955  -7.286  0.00  0.00      PROA  
ATOM   3711  CD2 PHE P 626     -10.833 -17.946  -4.556  0.00  0.00      PROA  
ATOM   3712  HD2 PHE P 626     -11.421 -17.677  -3.690  0.00  0.00      PROA  
ATOM   3713  CE2 PHE P 626     -11.326 -18.875  -5.454  0.00  0.00      PROA  
ATOM   3714  HE2 PHE P 626     -12.291 -19.333  -5.294  0.00  0.00      PROA  
ATOM   3715  C   PHE P 626      -9.202 -13.855  -3.623  0.00  0.00      PROA  
ATOM   3716  O   PHE P 626      -8.751 -13.951  -2.524  0.00  0.00      PROA  
ATOM   3717  N   GLY P 627      -9.225 -12.710  -4.305  0.00  0.00      PROA  
ATOM   3718  HN  GLY P 627      -9.768 -12.536  -5.123  0.00  0.00      PROA  
ATOM   3719  CA  GLY P 627      -8.639 -11.466  -3.684  0.00  0.00      PROA  
ATOM   3720  HA1 GLY P 627      -8.814 -10.643  -4.361  0.00  0.00      PROA  
ATOM   3721  HA2 GLY P 627      -7.595 -11.609  -3.449  0.00  0.00      PROA  
ATOM   3722  C   GLY P 627      -9.194 -10.969  -2.355  0.00  0.00      PROA  
ATOM   3723  O   GLY P 627      -8.484 -10.705  -1.347  0.00  0.00      PROA  
ATOM   3724  N   VAL P 628     -10.577 -10.880  -2.327  0.00  0.00      PROA  
ATOM   3725  HN  VAL P 628     -11.134 -11.070  -3.132  0.00  0.00      PROA  
ATOM   3726  CA  VAL P 628     -11.189 -10.564  -1.021  0.00  0.00      PROA  
ATOM   3727  HA  VAL P 628     -10.646  -9.774  -0.524  0.00  0.00      PROA  
ATOM   3728  CB  VAL P 628     -12.698 -10.224  -1.133  0.00  0.00      PROA  
ATOM   3729  HB  VAL P 628     -13.234 -10.809  -1.910  0.00  0.00      PROA  
ATOM   3730  CG1 VAL P 628     -13.476 -10.299   0.159  0.00  0.00      PROA  
ATOM   3731 HG11 VAL P 628     -12.820  -9.991   1.001  0.00  0.00      PROA  
ATOM   3732 HG12 VAL P 628     -13.722 -11.364   0.356  0.00  0.00      PROA  
ATOM   3733 HG13 VAL P 628     -14.373  -9.643   0.171  0.00  0.00      PROA  
ATOM   3734  CG2 VAL P 628     -12.648  -8.760  -1.568  0.00  0.00      PROA  
ATOM   3735 HG21 VAL P 628     -13.651  -8.335  -1.787  0.00  0.00      PROA  
ATOM   3736 HG22 VAL P 628     -12.048  -8.700  -2.501  0.00  0.00      PROA  
ATOM   3737 HG23 VAL P 628     -12.331  -8.096  -0.736  0.00  0.00      PROA  
ATOM   3738  C   VAL P 628     -11.010 -11.779  -0.039  0.00  0.00      PROA  
ATOM   3739  O   VAL P 628     -10.660 -11.511   1.113  0.00  0.00      PROA  
ATOM   3740  N   PRO P 629     -11.223 -13.113  -0.362  0.00  0.00      PROA  
ATOM   3741  CD  PRO P 629     -12.205 -13.511  -1.412  0.00  0.00      PROA  
ATOM   3742  HD1 PRO P 629     -11.692 -13.476  -2.397  0.00  0.00      PROA  
ATOM   3743  HD2 PRO P 629     -13.136 -12.906  -1.372  0.00  0.00      PROA  
ATOM   3744  CA  PRO P 629     -10.957 -14.099   0.625  0.00  0.00      PROA  
ATOM   3745  HA  PRO P 629     -11.572 -13.775   1.452  0.00  0.00      PROA  
ATOM   3746  CB  PRO P 629     -11.394 -15.390  -0.031  0.00  0.00      PROA  
ATOM   3747  HB1 PRO P 629     -11.813 -16.082   0.730  0.00  0.00      PROA  
ATOM   3748  HB2 PRO P 629     -10.580 -15.845  -0.636  0.00  0.00      PROA  
ATOM   3749  CG  PRO P 629     -12.502 -14.887  -1.072  0.00  0.00      PROA  
ATOM   3750  HG1 PRO P 629     -12.608 -15.526  -1.974  0.00  0.00      PROA  
ATOM   3751  HG2 PRO P 629     -13.478 -14.934  -0.543  0.00  0.00      PROA  
ATOM   3752  C   PRO P 629      -9.562 -14.196   1.153  0.00  0.00      PROA  
ATOM   3753  O   PRO P 629      -9.427 -14.443   2.330  0.00  0.00      PROA  
ATOM   3754  N   ILE P 630      -8.548 -13.974   0.323  0.00  0.00      PROA  
ATOM   3755  HN  ILE P 630      -8.609 -13.884  -0.668  0.00  0.00      PROA  
ATOM   3756  CA  ILE P 630      -7.116 -13.812   0.673  0.00  0.00      PROA  
ATOM   3757  HA  ILE P 630      -6.857 -14.744   1.154  0.00  0.00      PROA  
ATOM   3758  CB  ILE P 630      -6.096 -13.795  -0.478  0.00  0.00      PROA  
ATOM   3759  HB  ILE P 630      -6.405 -13.018  -1.209  0.00  0.00      PROA  
ATOM   3760  CG2 ILE P 630      -4.668 -13.552  -0.005  0.00  0.00      PROA  
ATOM   3761 HG21 ILE P 630      -4.451 -14.324   0.764  0.00  0.00      PROA  
ATOM   3762 HG22 ILE P 630      -4.452 -12.572   0.473  0.00  0.00      PROA  
ATOM   3763 HG23 ILE P 630      -3.893 -13.848  -0.745  0.00  0.00      PROA  
ATOM   3764  CG1 ILE P 630      -6.240 -15.144  -1.261  0.00  0.00      PROA  
ATOM   3765 HG11 ILE P 630      -7.264 -15.542  -1.428  0.00  0.00      PROA  
ATOM   3766 HG12 ILE P 630      -5.886 -15.957  -0.591  0.00  0.00      PROA  
ATOM   3767  CD  ILE P 630      -5.590 -15.085  -2.646  0.00  0.00      PROA  
ATOM   3768  HD1 ILE P 630      -6.067 -14.409  -3.389  0.00  0.00      PROA  
ATOM   3769  HD2 ILE P 630      -5.767 -16.069  -3.130  0.00  0.00      PROA  
ATOM   3770  HD3 ILE P 630      -4.512 -14.866  -2.495  0.00  0.00      PROA  
ATOM   3771  C   ILE P 630      -6.841 -12.709   1.634  0.00  0.00      PROA  
ATOM   3772  O   ILE P 630      -6.244 -12.998   2.728  0.00  0.00      PROA  
ATOM   3773  N   SER P 631      -7.346 -11.519   1.328  0.00  0.00      PROA  
ATOM   3774  HN  SER P 631      -7.687 -11.366   0.404  0.00  0.00      PROA  
ATOM   3775  CA  SER P 631      -7.394 -10.314   2.253  0.00  0.00      PROA  
ATOM   3776  HA  SER P 631      -6.364 -10.025   2.397  0.00  0.00      PROA  
ATOM   3777  CB  SER P 631      -8.065  -9.047   1.650  0.00  0.00      PROA  
ATOM   3778  HB1 SER P 631      -7.971  -8.184   2.344  0.00  0.00      PROA  
ATOM   3779  HB2 SER P 631      -9.165  -9.201   1.626  0.00  0.00      PROA  
ATOM   3780  OG  SER P 631      -7.617  -8.678   0.370  0.00  0.00      PROA  
ATOM   3781  HG1 SER P 631      -7.891  -9.339  -0.269  0.00  0.00      PROA  
ATOM   3782  C   SER P 631      -7.921 -10.617   3.604  0.00  0.00      PROA  
ATOM   3783  O   SER P 631      -7.225 -10.300   4.565  0.00  0.00      PROA  
ATOM   3784  N   ILE P 632      -9.147 -11.192   3.738  0.00  0.00      PROA  
ATOM   3785  HN  ILE P 632      -9.655 -11.219   2.880  0.00  0.00      PROA  
ATOM   3786  CA  ILE P 632      -9.795 -11.778   4.913  0.00  0.00      PROA  
ATOM   3787  HA  ILE P 632      -9.835 -10.902   5.543  0.00  0.00      PROA  
ATOM   3788  CB  ILE P 632     -11.199 -12.238   4.650  0.00  0.00      PROA  
ATOM   3789  HB  ILE P 632     -11.028 -13.102   3.972  0.00  0.00      PROA  
ATOM   3790  CG2 ILE P 632     -11.901 -12.734   5.930  0.00  0.00      PROA  
ATOM   3791 HG21 ILE P 632     -12.158 -11.807   6.486  0.00  0.00      PROA  
ATOM   3792 HG22 ILE P 632     -11.333 -13.500   6.499  0.00  0.00      PROA  
ATOM   3793 HG23 ILE P 632     -12.859 -13.240   5.684  0.00  0.00      PROA  
ATOM   3794  CG1 ILE P 632     -12.130 -11.142   4.020  0.00  0.00      PROA  
ATOM   3795 HG11 ILE P 632     -11.728 -11.105   2.984  0.00  0.00      PROA  
ATOM   3796 HG12 ILE P 632     -11.895 -10.203   4.566  0.00  0.00      PROA  
ATOM   3797  CD  ILE P 632     -13.631 -11.409   3.811  0.00  0.00      PROA  
ATOM   3798  HD1 ILE P 632     -13.679 -12.031   2.891  0.00  0.00      PROA  
ATOM   3799  HD2 ILE P 632     -14.107 -10.418   3.653  0.00  0.00      PROA  
ATOM   3800  HD3 ILE P 632     -14.168 -11.928   4.633  0.00  0.00      PROA  
ATOM   3801  C   ILE P 632      -8.915 -12.717   5.619  0.00  0.00      PROA  
ATOM   3802  O   ILE P 632      -8.513 -12.522   6.743  0.00  0.00      PROA  
ATOM   3803  N   LEU P 633      -8.467 -13.788   4.954  0.00  0.00      PROA  
ATOM   3804  HN  LEU P 633      -8.742 -13.951   4.010  0.00  0.00      PROA  
ATOM   3805  CA  LEU P 633      -7.779 -14.896   5.527  0.00  0.00      PROA  
ATOM   3806  HA  LEU P 633      -8.453 -15.482   6.134  0.00  0.00      PROA  
ATOM   3807  CB  LEU P 633      -7.392 -15.928   4.404  0.00  0.00      PROA  
ATOM   3808  HB1 LEU P 633      -6.955 -15.388   3.538  0.00  0.00      PROA  
ATOM   3809  HB2 LEU P 633      -8.276 -16.359   3.887  0.00  0.00      PROA  
ATOM   3810  CG  LEU P 633      -6.372 -17.038   4.753  0.00  0.00      PROA  
ATOM   3811  HG  LEU P 633      -5.398 -16.602   5.062  0.00  0.00      PROA  
ATOM   3812  CD1 LEU P 633      -6.735 -17.807   5.980  0.00  0.00      PROA  
ATOM   3813 HD11 LEU P 633      -6.750 -17.145   6.872  0.00  0.00      PROA  
ATOM   3814 HD12 LEU P 633      -6.036 -18.667   6.057  0.00  0.00      PROA  
ATOM   3815 HD13 LEU P 633      -7.726 -18.249   5.741  0.00  0.00      PROA  
ATOM   3816  CD2 LEU P 633      -6.115 -17.901   3.568  0.00  0.00      PROA  
ATOM   3817 HD21 LEU P 633      -7.090 -18.186   3.120  0.00  0.00      PROA  
ATOM   3818 HD22 LEU P 633      -5.433 -18.750   3.788  0.00  0.00      PROA  
ATOM   3819 HD23 LEU P 633      -5.657 -17.240   2.801  0.00  0.00      PROA  
ATOM   3820  C   LEU P 633      -6.492 -14.555   6.336  0.00  0.00      PROA  
ATOM   3821  O   LEU P 633      -6.343 -14.887   7.534  0.00  0.00      PROA  
ATOM   3822  N   ILE P 634      -5.558 -13.692   5.783  0.00  0.00      PROA  
ATOM   3823  HN  ILE P 634      -5.794 -13.321   4.888  0.00  0.00      PROA  
ATOM   3824  CA  ILE P 634      -4.410 -13.172   6.397  0.00  0.00      PROA  
ATOM   3825  HA  ILE P 634      -3.808 -14.009   6.719  0.00  0.00      PROA  
ATOM   3826  CB  ILE P 634      -3.547 -12.441   5.391  0.00  0.00      PROA  
ATOM   3827  HB  ILE P 634      -4.230 -11.728   4.881  0.00  0.00      PROA  
ATOM   3828  CG2 ILE P 634      -2.468 -11.579   6.113  0.00  0.00      PROA  
ATOM   3829 HG21 ILE P 634      -1.948 -12.161   6.904  0.00  0.00      PROA  
ATOM   3830 HG22 ILE P 634      -2.913 -10.633   6.489  0.00  0.00      PROA  
ATOM   3831 HG23 ILE P 634      -1.762 -11.270   5.313  0.00  0.00      PROA  
ATOM   3832  CG1 ILE P 634      -2.851 -13.354   4.379  0.00  0.00      PROA  
ATOM   3833 HG11 ILE P 634      -3.471 -14.242   4.133  0.00  0.00      PROA  
ATOM   3834 HG12 ILE P 634      -1.857 -13.697   4.735  0.00  0.00      PROA  
ATOM   3835  CD  ILE P 634      -2.476 -12.613   3.031  0.00  0.00      PROA  
ATOM   3836  HD1 ILE P 634      -3.417 -12.100   2.736  0.00  0.00      PROA  
ATOM   3837  HD2 ILE P 634      -2.201 -13.358   2.254  0.00  0.00      PROA  
ATOM   3838  HD3 ILE P 634      -1.752 -11.790   3.213  0.00  0.00      PROA  
ATOM   3839  C   ILE P 634      -4.706 -12.295   7.626  0.00  0.00      PROA  
ATOM   3840  O   ILE P 634      -4.252 -12.491   8.761  0.00  0.00      PROA  
ATOM   3841  N   MET P 635      -5.640 -11.298   7.532  0.00  0.00      PROA  
ATOM   3842  HN  MET P 635      -6.093 -11.107   6.665  0.00  0.00      PROA  
ATOM   3843  CA  MET P 635      -5.873 -10.211   8.504  0.00  0.00      PROA  
ATOM   3844  HA  MET P 635      -4.909 -10.029   8.954  0.00  0.00      PROA  
ATOM   3845  CB  MET P 635      -6.455  -8.930   7.872  0.00  0.00      PROA  
ATOM   3846  HB1 MET P 635      -6.742  -8.158   8.618  0.00  0.00      PROA  
ATOM   3847  HB2 MET P 635      -7.381  -9.249   7.346  0.00  0.00      PROA  
ATOM   3848  CG  MET P 635      -5.419  -8.283   6.902  0.00  0.00      PROA  
ATOM   3849  HG1 MET P 635      -5.816  -7.339   6.471  0.00  0.00      PROA  
ATOM   3850  HG2 MET P 635      -5.219  -9.045   6.118  0.00  0.00      PROA  
ATOM   3851  SD  MET P 635      -3.796  -7.919   7.596  0.00  0.00      PROA  
ATOM   3852  CE  MET P 635      -4.307  -6.652   8.755  0.00  0.00      PROA  
ATOM   3853  HE1 MET P 635      -5.131  -6.959   9.434  0.00  0.00      PROA  
ATOM   3854  HE2 MET P 635      -4.756  -5.801   8.200  0.00  0.00      PROA  
ATOM   3855  HE3 MET P 635      -3.447  -6.190   9.284  0.00  0.00      PROA  
ATOM   3856  C   MET P 635      -6.821 -10.784   9.590  0.00  0.00      PROA  
ATOM   3857  O   MET P 635      -6.795 -10.341  10.711  0.00  0.00      PROA  
ATOM   3858  N   VAL P 636      -7.560 -11.852   9.326  0.00  0.00      PROA  
ATOM   3859  HN  VAL P 636      -7.551 -12.158   8.377  0.00  0.00      PROA  
ATOM   3860  CA  VAL P 636      -8.262 -12.572  10.358  0.00  0.00      PROA  
ATOM   3861  HA  VAL P 636      -8.703 -11.864  11.043  0.00  0.00      PROA  
ATOM   3862  CB  VAL P 636      -9.374 -13.351   9.674  0.00  0.00      PROA  
ATOM   3863  HB  VAL P 636      -8.915 -13.936   8.848  0.00  0.00      PROA  
ATOM   3864  CG1 VAL P 636     -10.186 -14.353  10.623  0.00  0.00      PROA  
ATOM   3865 HG11 VAL P 636     -11.081 -14.718  10.076  0.00  0.00      PROA  
ATOM   3866 HG12 VAL P 636     -10.619 -13.793  11.480  0.00  0.00      PROA  
ATOM   3867 HG13 VAL P 636      -9.520 -15.118  11.076  0.00  0.00      PROA  
ATOM   3868  CG2 VAL P 636     -10.444 -12.331   9.316  0.00  0.00      PROA  
ATOM   3869 HG21 VAL P 636     -11.346 -12.978   9.276  0.00  0.00      PROA  
ATOM   3870 HG22 VAL P 636     -10.194 -11.891   8.327  0.00  0.00      PROA  
ATOM   3871 HG23 VAL P 636     -10.551 -11.448   9.983  0.00  0.00      PROA  
ATOM   3872  C   VAL P 636      -7.332 -13.382  11.234  0.00  0.00      PROA  
ATOM   3873  O   VAL P 636      -7.640 -13.723  12.375  0.00  0.00      PROA  
ATOM   3874  N   MET P 637      -6.141 -13.741  10.674  0.00  0.00      PROA  
ATOM   3875  HN  MET P 637      -5.835 -13.571   9.741  0.00  0.00      PROA  
ATOM   3876  CA  MET P 637      -5.120 -14.354  11.504  0.00  0.00      PROA  
ATOM   3877  HA  MET P 637      -5.693 -14.908  12.233  0.00  0.00      PROA  
ATOM   3878  CB  MET P 637      -4.247 -15.398  10.577  0.00  0.00      PROA  
ATOM   3879  HB1 MET P 637      -3.378 -15.750  11.173  0.00  0.00      PROA  
ATOM   3880  HB2 MET P 637      -3.750 -14.812   9.775  0.00  0.00      PROA  
ATOM   3881  CG  MET P 637      -5.132 -16.602  10.024  0.00  0.00      PROA  
ATOM   3882  HG1 MET P 637      -4.595 -17.345   9.397  0.00  0.00      PROA  
ATOM   3883  HG2 MET P 637      -5.842 -16.169   9.288  0.00  0.00      PROA  
ATOM   3884  SD  MET P 637      -6.068 -17.582  11.244  0.00  0.00      PROA  
ATOM   3885  CE  MET P 637      -4.746 -18.175  12.410  0.00  0.00      PROA  
ATOM   3886  HE1 MET P 637      -4.760 -17.559  13.335  0.00  0.00      PROA  
ATOM   3887  HE2 MET P 637      -3.718 -18.171  11.987  0.00  0.00      PROA  
ATOM   3888  HE3 MET P 637      -4.952 -19.208  12.763  0.00  0.00      PROA  
ATOM   3889  C   MET P 637      -4.285 -13.362  12.264  0.00  0.00      PROA  
ATOM   3890  O   MET P 637      -3.901 -13.572  13.373  0.00  0.00      PROA  
ATOM   3891  N   VAL P 638      -4.087 -12.062  11.784  0.00  0.00      PROA  
ATOM   3892  HN  VAL P 638      -4.295 -11.812  10.842  0.00  0.00      PROA  
ATOM   3893  CA  VAL P 638      -3.668 -10.907  12.640  0.00  0.00      PROA  
ATOM   3894  HA  VAL P 638      -2.736 -11.161  13.124  0.00  0.00      PROA  
ATOM   3895  CB  VAL P 638      -3.368  -9.596  11.856  0.00  0.00      PROA  
ATOM   3896  HB  VAL P 638      -4.321  -9.169  11.477  0.00  0.00      PROA  
ATOM   3897  CG1 VAL P 638      -2.703  -8.459  12.670  0.00  0.00      PROA  
ATOM   3898 HG11 VAL P 638      -2.207  -7.755  11.968  0.00  0.00      PROA  
ATOM   3899 HG12 VAL P 638      -1.873  -8.837  13.304  0.00  0.00      PROA  
ATOM   3900 HG13 VAL P 638      -3.399  -7.937  13.362  0.00  0.00      PROA  
ATOM   3901  CG2 VAL P 638      -2.485  -9.980  10.660  0.00  0.00      PROA  
ATOM   3902 HG21 VAL P 638      -2.866 -10.630   9.843  0.00  0.00      PROA  
ATOM   3903 HG22 VAL P 638      -1.513 -10.296  11.095  0.00  0.00      PROA  
ATOM   3904 HG23 VAL P 638      -2.252  -9.038  10.120  0.00  0.00      PROA  
ATOM   3905  C   VAL P 638      -4.618 -10.686  13.831  0.00  0.00      PROA  
ATOM   3906  O   VAL P 638      -4.277 -10.397  14.963  0.00  0.00      PROA  
ATOM   3907  N   ASP P 639      -5.934 -10.852  13.574  0.00  0.00      PROA  
ATOM   3908  HN  ASP P 639      -6.211 -10.896  12.617  0.00  0.00      PROA  
ATOM   3909  CA  ASP P 639      -6.977 -10.813  14.633  0.00  0.00      PROA  
ATOM   3910  HA  ASP P 639      -6.804  -9.923  15.220  0.00  0.00      PROA  
ATOM   3911  CB  ASP P 639      -8.399 -10.676  13.919  0.00  0.00      PROA  
ATOM   3912  HB1 ASP P 639      -8.498 -11.516  13.199  0.00  0.00      PROA  
ATOM   3913  HB2 ASP P 639      -8.544  -9.764  13.302  0.00  0.00      PROA  
ATOM   3914  CG  ASP P 639      -9.596 -10.742  14.886  0.00  0.00      PROA  
ATOM   3915  OD1 ASP P 639     -10.159 -11.883  15.015  0.00  0.00      PROA  
ATOM   3916  OD2 ASP P 639      -9.867  -9.743  15.545  0.00  0.00      PROA  
ATOM   3917  C   ASP P 639      -6.878 -12.013  15.626  0.00  0.00      PROA  
ATOM   3918  O   ASP P 639      -7.130 -11.848  16.829  0.00  0.00      PROA  
ATOM   3919  N   ALA P 640      -6.510 -13.184  15.145  0.00  0.00      PROA  
ATOM   3920  HN  ALA P 640      -6.308 -13.242  14.171  0.00  0.00      PROA  
ATOM   3921  CA  ALA P 640      -6.162 -14.402  15.985  0.00  0.00      PROA  
ATOM   3922  HA  ALA P 640      -6.917 -14.589  16.734  0.00  0.00      PROA  
ATOM   3923  CB  ALA P 640      -5.974 -15.640  15.125  0.00  0.00      PROA  
ATOM   3924  HB1 ALA P 640      -5.100 -15.416  14.478  0.00  0.00      PROA  
ATOM   3925  HB2 ALA P 640      -6.802 -15.794  14.401  0.00  0.00      PROA  
ATOM   3926  HB3 ALA P 640      -5.880 -16.601  15.675  0.00  0.00      PROA  
ATOM   3927  C   ALA P 640      -4.900 -14.243  16.768  0.00  0.00      PROA  
ATOM   3928  O   ALA P 640      -4.639 -15.114  17.644  0.00  0.00      PROA  
ATOM   3929  N   LEU P 641      -4.036 -13.235  16.455  0.00  0.00      PROA  
ATOM   3930  HN  LEU P 641      -4.150 -12.651  15.655  0.00  0.00      PROA  
ATOM   3931  CA  LEU P 641      -2.904 -12.920  17.329  0.00  0.00      PROA  
ATOM   3932  HA  LEU P 641      -2.421 -13.803  17.723  0.00  0.00      PROA  
ATOM   3933  CB  LEU P 641      -1.818 -12.020  16.590  0.00  0.00      PROA  
ATOM   3934  HB1 LEU P 641      -2.267 -11.020  16.406  0.00  0.00      PROA  
ATOM   3935  HB2 LEU P 641      -1.568 -12.536  15.638  0.00  0.00      PROA  
ATOM   3936  CG  LEU P 641      -0.475 -11.847  17.296  0.00  0.00      PROA  
ATOM   3937  HG  LEU P 641      -0.507 -11.205  18.203  0.00  0.00      PROA  
ATOM   3938  CD1 LEU P 641       0.145 -13.195  17.683  0.00  0.00      PROA  
ATOM   3939 HD11 LEU P 641       0.472 -13.804  16.813  0.00  0.00      PROA  
ATOM   3940 HD12 LEU P 641      -0.404 -13.869  18.375  0.00  0.00      PROA  
ATOM   3941 HD13 LEU P 641       1.069 -13.008  18.271  0.00  0.00      PROA  
ATOM   3942  CD2 LEU P 641       0.557 -11.061  16.442  0.00  0.00      PROA  
ATOM   3943 HD21 LEU P 641       0.250 -10.004  16.291  0.00  0.00      PROA  
ATOM   3944 HD22 LEU P 641       0.530 -11.417  15.389  0.00  0.00      PROA  
ATOM   3945 HD23 LEU P 641       1.521 -11.016  16.991  0.00  0.00      PROA  
ATOM   3946  C   LEU P 641      -3.375 -12.156  18.557  0.00  0.00      PROA  
ATOM   3947  O   LEU P 641      -2.831 -12.261  19.643  0.00  0.00      PROA  
ATOM   3948  N   ILE P 642      -4.358 -11.242  18.419  0.00  0.00      PROA  
ATOM   3949  HN  ILE P 642      -4.638 -11.163  17.466  0.00  0.00      PROA  
ATOM   3950  CA  ILE P 642      -4.928 -10.509  19.539  0.00  0.00      PROA  
ATOM   3951  HA  ILE P 642      -4.246 -10.049  20.238  0.00  0.00      PROA  
ATOM   3952  CB  ILE P 642      -5.820  -9.449  19.020  0.00  0.00      PROA  
ATOM   3953  HB  ILE P 642      -6.688  -9.827  18.438  0.00  0.00      PROA  
ATOM   3954  CG2 ILE P 642      -6.532  -8.598  20.142  0.00  0.00      PROA  
ATOM   3955 HG21 ILE P 642      -7.121  -7.808  19.629  0.00  0.00      PROA  
ATOM   3956 HG22 ILE P 642      -5.888  -8.032  20.848  0.00  0.00      PROA  
ATOM   3957 HG23 ILE P 642      -7.263  -9.269  20.642  0.00  0.00      PROA  
ATOM   3958  CG1 ILE P 642      -4.994  -8.493  18.044  0.00  0.00      PROA  
ATOM   3959 HG11 ILE P 642      -5.714  -7.676  17.826  0.00  0.00      PROA  
ATOM   3960 HG12 ILE P 642      -4.632  -8.922  17.085  0.00  0.00      PROA  
ATOM   3961  CD  ILE P 642      -3.631  -8.028  18.562  0.00  0.00      PROA  
ATOM   3962  HD1 ILE P 642      -3.620  -7.323  19.420  0.00  0.00      PROA  
ATOM   3963  HD2 ILE P 642      -3.148  -7.527  17.696  0.00  0.00      PROA  
ATOM   3964  HD3 ILE P 642      -3.047  -8.913  18.894  0.00  0.00      PROA  
ATOM   3965  C   ILE P 642      -5.736 -11.449  20.355  0.00  0.00      PROA  
ATOM   3966  O   ILE P 642      -6.515 -12.278  19.874  0.00  0.00      PROA  
ATOM   3967  N   GLN P 643      -5.508 -11.391  21.690  0.00  0.00      PROA  
ATOM   3968  HN  GLN P 643      -4.820 -10.787  22.085  0.00  0.00      PROA  
ATOM   3969  CA  GLN P 643      -6.005 -12.361  22.671  0.00  0.00      PROA  
ATOM   3970  HA  GLN P 643      -6.357 -13.303  22.278  0.00  0.00      PROA  
ATOM   3971  CB  GLN P 643      -4.983 -12.676  23.878  0.00  0.00      PROA  
ATOM   3972  HB1 GLN P 643      -5.466 -13.301  24.659  0.00  0.00      PROA  
ATOM   3973  HB2 GLN P 643      -4.596 -11.751  24.357  0.00  0.00      PROA  
ATOM   3974  CG  GLN P 643      -3.761 -13.404  23.273  0.00  0.00      PROA  
ATOM   3975  HG1 GLN P 643      -3.050 -13.649  24.091  0.00  0.00      PROA  
ATOM   3976  HG2 GLN P 643      -3.265 -12.586  22.708  0.00  0.00      PROA  
ATOM   3977  CD  GLN P 643      -4.201 -14.522  22.352  0.00  0.00      PROA  
ATOM   3978  OE1 GLN P 643      -5.076 -15.372  22.650  0.00  0.00      PROA  
ATOM   3979  NE2 GLN P 643      -3.715 -14.472  21.130  0.00  0.00      PROA  
ATOM   3980 HE21 GLN P 643      -3.261 -13.684  20.713  0.00  0.00      PROA  
ATOM   3981 HE22 GLN P 643      -4.097 -15.154  20.506  0.00  0.00      PROA  
ATOM   3982  C   GLN P 643      -7.308 -11.703  23.185  0.00  0.00      PROA  
ATOM   3983  O   GLN P 643      -8.447 -12.172  23.041  0.00  0.00      PROA  
ATOM   3984  N   ASP P 644      -7.201 -10.491  23.763  0.00  0.00      PROA  
ATOM   3985  HN  ASP P 644      -6.278 -10.169  23.961  0.00  0.00      PROA  
ATOM   3986  CA  ASP P 644      -8.214  -9.602  24.310  0.00  0.00      PROA  
ATOM   3987  HA  ASP P 644      -8.799 -10.222  24.973  0.00  0.00      PROA  
ATOM   3988  CB  ASP P 644      -7.599  -8.591  25.279  0.00  0.00      PROA  
ATOM   3989  HB1 ASP P 644      -8.421  -7.916  25.602  0.00  0.00      PROA  
ATOM   3990  HB2 ASP P 644      -7.011  -7.907  24.631  0.00  0.00      PROA  
ATOM   3991  CG  ASP P 644      -6.823  -9.204  26.469  0.00  0.00      PROA  
ATOM   3992  OD1 ASP P 644      -7.572  -9.958  27.171  0.00  0.00      PROA  
ATOM   3993  OD2 ASP P 644      -5.767  -8.639  26.948  0.00  0.00      PROA  
ATOM   3994  C   ASP P 644      -9.209  -8.934  23.358  0.00  0.00      PROA  
ATOM   3995  O   ASP P 644      -8.935  -8.550  22.258  0.00  0.00      PROA  
ATOM   3996  N   THR P 645     -10.440  -8.746  23.954  0.00  0.00      PROA  
ATOM   3997  HN  THR P 645     -10.605  -9.039  24.892  0.00  0.00      PROA  
ATOM   3998  CA  THR P 645     -11.538  -8.069  23.318  0.00  0.00      PROA  
ATOM   3999  HA  THR P 645     -11.704  -8.628  22.409  0.00  0.00      PROA  
ATOM   4000  CB  THR P 645     -12.781  -8.197  24.123  0.00  0.00      PROA  
ATOM   4001  HB  THR P 645     -13.004  -9.260  24.355  0.00  0.00      PROA  
ATOM   4002  OG1 THR P 645     -13.958  -7.719  23.397  0.00  0.00      PROA  
ATOM   4003  HG1 THR P 645     -14.245  -8.514  22.942  0.00  0.00      PROA  
ATOM   4004  CG2 THR P 645     -12.739  -7.412  25.447  0.00  0.00      PROA  
ATOM   4005 HG21 THR P 645     -13.604  -7.640  26.106  0.00  0.00      PROA  
ATOM   4006 HG22 THR P 645     -12.662  -6.319  25.266  0.00  0.00      PROA  
ATOM   4007 HG23 THR P 645     -11.837  -7.745  26.004  0.00  0.00      PROA  
ATOM   4008  C   THR P 645     -11.283  -6.575  22.997  0.00  0.00      PROA  
ATOM   4009  O   THR P 645     -10.773  -5.817  23.864  0.00  0.00      PROA  
ATOM   4010  N   TYR P 646     -11.608  -6.093  21.837  0.00  0.00      PROA  
ATOM   4011  HN  TYR P 646     -11.707  -6.740  21.085  0.00  0.00      PROA  
ATOM   4012  CA  TYR P 646     -11.836  -4.647  21.579  0.00  0.00      PROA  
ATOM   4013  HA  TYR P 646     -11.541  -4.071  22.443  0.00  0.00      PROA  
ATOM   4014  CB  TYR P 646     -10.954  -4.096  20.436  0.00  0.00      PROA  
ATOM   4015  HB1 TYR P 646      -9.885  -4.001  20.723  0.00  0.00      PROA  
ATOM   4016  HB2 TYR P 646     -11.447  -3.119  20.245  0.00  0.00      PROA  
ATOM   4017  CG  TYR P 646     -10.834  -4.881  19.190  0.00  0.00      PROA  
ATOM   4018  CD1 TYR P 646     -11.153  -4.324  17.973  0.00  0.00      PROA  
ATOM   4019  HD1 TYR P 646     -11.668  -3.381  17.863  0.00  0.00      PROA  
ATOM   4020  CE1 TYR P 646     -11.048  -5.072  16.743  0.00  0.00      PROA  
ATOM   4021  HE1 TYR P 646     -11.235  -4.521  15.833  0.00  0.00      PROA  
ATOM   4022  CZ  TYR P 646     -10.463  -6.334  16.794  0.00  0.00      PROA  
ATOM   4023  OH  TYR P 646     -10.182  -6.975  15.541  0.00  0.00      PROA  
ATOM   4024  HH  TYR P 646      -9.988  -7.913  15.593  0.00  0.00      PROA  
ATOM   4025  CD2 TYR P 646     -10.218  -6.144  19.210  0.00  0.00      PROA  
ATOM   4026  HD2 TYR P 646      -9.853  -6.623  20.107  0.00  0.00      PROA  
ATOM   4027  CE2 TYR P 646     -10.072  -6.882  18.027  0.00  0.00      PROA  
ATOM   4028  HE2 TYR P 646      -9.593  -7.850  18.055  0.00  0.00      PROA  
ATOM   4029  C   TYR P 646     -13.325  -4.389  21.263  0.00  0.00      PROA  
ATOM   4030  O   TYR P 646     -13.714  -3.226  21.254  0.00  0.00      PROA  
ATOM   4031  N   THR P 647     -14.227  -5.321  20.960  0.00  0.00      PROA  
ATOM   4032  HN  THR P 647     -13.939  -6.274  21.013  0.00  0.00      PROA  
ATOM   4033  CA  THR P 647     -15.567  -5.104  20.600  0.00  0.00      PROA  
ATOM   4034  HA  THR P 647     -16.069  -4.515  21.353  0.00  0.00      PROA  
ATOM   4035  CB  THR P 647     -15.653  -4.472  19.194  0.00  0.00      PROA  
ATOM   4036  HB  THR P 647     -14.936  -3.627  19.129  0.00  0.00      PROA  
ATOM   4037  OG1 THR P 647     -16.983  -4.069  18.972  0.00  0.00      PROA  
ATOM   4038  HG1 THR P 647     -17.193  -3.418  19.645  0.00  0.00      PROA  
ATOM   4039  CG2 THR P 647     -15.174  -5.430  18.088  0.00  0.00      PROA  
ATOM   4040 HG21 THR P 647     -15.294  -4.940  17.098  0.00  0.00      PROA  
ATOM   4041 HG22 THR P 647     -15.734  -6.389  18.038  0.00  0.00      PROA  
ATOM   4042 HG23 THR P 647     -14.082  -5.596  18.205  0.00  0.00      PROA  
ATOM   4043  C   THR P 647     -16.251  -6.500  20.667  0.00  0.00      PROA  
ATOM   4044  O   THR P 647     -15.602  -7.547  20.587  0.00  0.00      PROA  
ATOM   4045  N   GLN P 648     -17.569  -6.496  20.867  0.00  0.00      PROA  
ATOM   4046  HN  GLN P 648     -17.950  -5.577  20.811  0.00  0.00      PROA  
ATOM   4047  CA  GLN P 648     -18.495  -7.554  21.109  0.00  0.00      PROA  
ATOM   4048  HA  GLN P 648     -18.071  -8.142  21.909  0.00  0.00      PROA  
ATOM   4049  CB  GLN P 648     -19.942  -7.092  21.306  0.00  0.00      PROA  
ATOM   4050  HB1 GLN P 648     -20.553  -8.017  21.376  0.00  0.00      PROA  
ATOM   4051  HB2 GLN P 648     -20.225  -6.746  20.289  0.00  0.00      PROA  
ATOM   4052  CG  GLN P 648     -20.169  -6.035  22.382  0.00  0.00      PROA  
ATOM   4053  HG1 GLN P 648     -21.206  -5.994  22.778  0.00  0.00      PROA  
ATOM   4054  HG2 GLN P 648     -19.995  -5.077  21.847  0.00  0.00      PROA  
ATOM   4055  CD  GLN P 648     -19.197  -6.056  23.537  0.00  0.00      PROA  
ATOM   4056  OE1 GLN P 648     -19.086  -7.135  24.175  0.00  0.00      PROA  
ATOM   4057  NE2 GLN P 648     -18.507  -4.917  23.887  0.00  0.00      PROA  
ATOM   4058 HE21 GLN P 648     -18.026  -4.987  24.761  0.00  0.00      PROA  
ATOM   4059 HE22 GLN P 648     -18.545  -4.058  23.377  0.00  0.00      PROA  
ATOM   4060  C   GLN P 648     -18.487  -8.604  19.966  0.00  0.00      PROA  
ATOM   4061  O   GLN P 648     -18.188  -8.296  18.802  0.00  0.00      PROA  
ATOM   4062  N   LYS P 649     -18.705  -9.900  20.296  0.00  0.00      PROA  
ATOM   4063  HN  LYS P 649     -18.678 -10.272  21.221  0.00  0.00      PROA  
ATOM   4064  CA  LYS P 649     -19.212 -10.879  19.290  0.00  0.00      PROA  
ATOM   4065  HA  LYS P 649     -18.524 -10.766  18.465  0.00  0.00      PROA  
ATOM   4066  CB  LYS P 649     -19.091 -12.402  19.778  0.00  0.00      PROA  
ATOM   4067  HB1 LYS P 649     -18.000 -12.570  19.908  0.00  0.00      PROA  
ATOM   4068  HB2 LYS P 649     -19.373 -13.096  18.958  0.00  0.00      PROA  
ATOM   4069  CG  LYS P 649     -19.852 -12.685  21.062  0.00  0.00      PROA  
ATOM   4070  HG1 LYS P 649     -20.932 -12.569  20.829  0.00  0.00      PROA  
ATOM   4071  HG2 LYS P 649     -19.589 -11.856  21.754  0.00  0.00      PROA  
ATOM   4072  CD  LYS P 649     -19.494 -14.066  21.762  0.00  0.00      PROA  
ATOM   4073  HD1 LYS P 649     -20.225 -14.149  22.595  0.00  0.00      PROA  
ATOM   4074  HD2 LYS P 649     -18.395 -14.062  21.924  0.00  0.00      PROA  
ATOM   4075  CE  LYS P 649     -19.818 -15.228  20.878  0.00  0.00      PROA  
ATOM   4076  HE1 LYS P 649     -19.163 -15.322  19.986  0.00  0.00      PROA  
ATOM   4077  HE2 LYS P 649     -20.888 -15.253  20.583  0.00  0.00      PROA  
ATOM   4078  NZ  LYS P 649     -19.466 -16.577  21.519  0.00  0.00      PROA  
ATOM   4079  HZ1 LYS P 649     -20.146 -17.311  21.235  0.00  0.00      PROA  
ATOM   4080  HZ2 LYS P 649     -19.475 -16.535  22.558  0.00  0.00      PROA  
ATOM   4081  HZ3 LYS P 649     -18.523 -16.902  21.222  0.00  0.00      PROA  
ATOM   4082  C   LYS P 649     -20.606 -10.643  18.820  0.00  0.00      PROA  
ATOM   4083  O   LYS P 649     -21.413 -10.098  19.584  0.00  0.00      PROA  
ATOM   4084  N   LEU P 650     -20.945 -10.895  17.548  0.00  0.00      PROA  
ATOM   4085  HN  LEU P 650     -20.328 -11.291  16.873  0.00  0.00      PROA  
ATOM   4086  CA  LEU P 650     -22.149 -10.428  16.843  0.00  0.00      PROA  
ATOM   4087  HA  LEU P 650     -22.742  -9.850  17.536  0.00  0.00      PROA  
ATOM   4088  CB  LEU P 650     -21.842  -9.573  15.614  0.00  0.00      PROA  
ATOM   4089  HB1 LEU P 650     -22.823  -9.211  15.236  0.00  0.00      PROA  
ATOM   4090  HB2 LEU P 650     -21.427 -10.263  14.849  0.00  0.00      PROA  
ATOM   4091  CG  LEU P 650     -20.916  -8.308  15.638  0.00  0.00      PROA  
ATOM   4092  HG  LEU P 650     -20.642  -8.170  16.706  0.00  0.00      PROA  
ATOM   4093  CD1 LEU P 650     -19.745  -8.590  14.737  0.00  0.00      PROA  
ATOM   4094 HD11 LEU P 650     -19.172  -9.472  15.095  0.00  0.00      PROA  
ATOM   4095 HD12 LEU P 650     -19.027  -7.749  14.637  0.00  0.00      PROA  
ATOM   4096 HD13 LEU P 650     -20.027  -8.797  13.683  0.00  0.00      PROA  
ATOM   4097  CD2 LEU P 650     -21.574  -7.110  15.029  0.00  0.00      PROA  
ATOM   4098 HD21 LEU P 650     -22.671  -6.969  15.138  0.00  0.00      PROA  
ATOM   4099 HD22 LEU P 650     -21.492  -7.136  13.921  0.00  0.00      PROA  
ATOM   4100 HD23 LEU P 650     -20.989  -6.216  15.335  0.00  0.00      PROA  
ATOM   4101  C   LEU P 650     -23.084 -11.526  16.468  0.00  0.00      PROA  
ATOM   4102  O   LEU P 650     -23.963 -11.338  15.624  0.00  0.00      PROA  
ATOM   4103  N   SER P 651     -22.955 -12.690  17.141  0.00  0.00      PROA  
ATOM   4104  HN  SER P 651     -22.111 -12.916  17.621  0.00  0.00      PROA  
ATOM   4105  CA  SER P 651     -23.834 -13.792  17.015  0.00  0.00      PROA  
ATOM   4106  HA  SER P 651     -23.933 -13.948  15.951  0.00  0.00      PROA  
ATOM   4107  CB  SER P 651     -23.401 -15.066  17.704  0.00  0.00      PROA  
ATOM   4108  HB1 SER P 651     -24.114 -15.902  17.539  0.00  0.00      PROA  
ATOM   4109  HB2 SER P 651     -23.212 -14.889  18.784  0.00  0.00      PROA  
ATOM   4110  OG  SER P 651     -22.171 -15.402  17.138  0.00  0.00      PROA  
ATOM   4111  HG1 SER P 651     -22.381 -15.701  16.251  0.00  0.00      PROA  
ATOM   4112  C   SER P 651     -25.125 -13.597  17.595  0.00  0.00      PROA  
ATOM   4113  O   SER P 651     -25.242 -12.640  18.361  0.00  0.00      PROA  
ATOM   4114  N   VAL P 652     -26.168 -14.395  17.365  0.00  0.00      PROA  
ATOM   4115  HN  VAL P 652     -25.904 -15.299  17.037  0.00  0.00      PROA  
ATOM   4116  CA  VAL P 652     -27.543 -14.104  17.688  0.00  0.00      PROA  
ATOM   4117  HA  VAL P 652     -27.725 -13.080  17.981  0.00  0.00      PROA  
ATOM   4118  CB  VAL P 652     -28.423 -14.367  16.450  0.00  0.00      PROA  
ATOM   4119  HB  VAL P 652     -28.597 -15.420  16.140  0.00  0.00      PROA  
ATOM   4120  CG1 VAL P 652     -29.893 -13.852  16.777  0.00  0.00      PROA  
ATOM   4121 HG11 VAL P 652     -29.821 -12.818  17.176  0.00  0.00      PROA  
ATOM   4122 HG12 VAL P 652     -30.441 -14.610  17.375  0.00  0.00      PROA  
ATOM   4123 HG13 VAL P 652     -30.381 -13.781  15.781  0.00  0.00      PROA  
ATOM   4124  CG2 VAL P 652     -28.045 -13.493  15.261  0.00  0.00      PROA  
ATOM   4125 HG21 VAL P 652     -27.806 -12.421  15.428  0.00  0.00      PROA  
ATOM   4126 HG22 VAL P 652     -28.819 -13.475  14.464  0.00  0.00      PROA  
ATOM   4127 HG23 VAL P 652     -27.105 -13.915  14.845  0.00  0.00      PROA  
ATOM   4128  C   VAL P 652     -28.009 -14.988  18.846  0.00  0.00      PROA  
ATOM   4129  O   VAL P 652     -28.089 -16.218  18.676  0.00  0.00      PROA  
ATOM   4130  N   PRO P 653     -28.358 -14.450  19.990  0.00  0.00      PROA  
ATOM   4131  CD  PRO P 653     -28.293 -13.003  20.403  0.00  0.00      PROA  
ATOM   4132  HD1 PRO P 653     -28.861 -12.343  19.714  0.00  0.00      PROA  
ATOM   4133  HD2 PRO P 653     -27.262 -12.627  20.231  0.00  0.00      PROA  
ATOM   4134  CA  PRO P 653     -28.976 -15.174  21.057  0.00  0.00      PROA  
ATOM   4135  HA  PRO P 653     -28.248 -15.818  21.528  0.00  0.00      PROA  
ATOM   4136  CB  PRO P 653     -29.491 -14.199  22.040  0.00  0.00      PROA  
ATOM   4137  HB1 PRO P 653     -29.403 -14.562  23.086  0.00  0.00      PROA  
ATOM   4138  HB2 PRO P 653     -30.527 -13.858  21.829  0.00  0.00      PROA  
ATOM   4139  CG  PRO P 653     -28.758 -12.922  21.847  0.00  0.00      PROA  
ATOM   4140  HG1 PRO P 653     -29.490 -12.097  21.984  0.00  0.00      PROA  
ATOM   4141  HG2 PRO P 653     -27.988 -12.721  22.623  0.00  0.00      PROA  
ATOM   4142  C   PRO P 653     -29.970 -16.309  20.738  0.00  0.00      PROA  
ATOM   4143  O   PRO P 653     -30.786 -16.141  19.830  0.00  0.00      PROA  
ATOM   4144  N   GLU P 654     -29.891 -17.388  21.525  0.00  0.00      PROA  
ATOM   4145  HN  GLU P 654     -29.233 -17.410  22.275  0.00  0.00      PROA  
ATOM   4146  CA  GLU P 654     -30.741 -18.576  21.584  0.00  0.00      PROA  
ATOM   4147  HA  GLU P 654     -30.554 -19.114  20.667  0.00  0.00      PROA  
ATOM   4148  CB  GLU P 654     -30.279 -19.650  22.580  0.00  0.00      PROA  
ATOM   4149  HB1 GLU P 654     -31.037 -20.462  22.596  0.00  0.00      PROA  
ATOM   4150  HB2 GLU P 654     -30.077 -19.048  23.491  0.00  0.00      PROA  
ATOM   4151  CG  GLU P 654     -28.945 -20.380  22.170  0.00  0.00      PROA  
ATOM   4152  HG1 GLU P 654     -28.045 -19.728  22.147  0.00  0.00      PROA  
ATOM   4153  HG2 GLU P 654     -28.931 -20.660  21.096  0.00  0.00      PROA  
ATOM   4154  CD  GLU P 654     -28.700 -21.601  23.009  0.00  0.00      PROA  
ATOM   4155  OE1 GLU P 654     -29.447 -22.619  22.938  0.00  0.00      PROA  
ATOM   4156  OE2 GLU P 654     -27.635 -21.610  23.670  0.00  0.00      PROA  
ATOM   4157  C   GLU P 654     -32.281 -18.345  21.419  0.00  0.00      PROA  
ATOM   4158  O   GLU P 654     -32.838 -17.405  21.919  0.00  0.00      PROA  
ATOM   4159  N   GLY P 655     -32.940 -19.189  20.579  0.00  0.00      PROA  
ATOM   4160  HN  GLY P 655     -32.589 -19.882  19.954  0.00  0.00      PROA  
ATOM   4161  CA  GLY P 655     -34.394 -19.158  20.515  0.00  0.00      PROA  
ATOM   4162  HA1 GLY P 655     -34.588 -19.990  19.855  0.00  0.00      PROA  
ATOM   4163  HA2 GLY P 655     -34.672 -18.194  20.112  0.00  0.00      PROA  
ATOM   4164  C   GLY P 655     -35.188 -19.582  21.772  0.00  0.00      PROA  
ATOM   4165  O   GLY P 655     -34.730 -19.779  22.872  0.00  0.00      PROA  
ATOM   4166  N   LEU P 656     -36.543 -19.678  21.640  0.00  0.00      PROA  
ATOM   4167  HN  LEU P 656     -36.986 -19.464  20.772  0.00  0.00      PROA  
ATOM   4168  CA  LEU P 656     -37.391 -20.304  22.659  0.00  0.00      PROA  
ATOM   4169  HA  LEU P 656     -37.242 -19.755  23.578  0.00  0.00      PROA  
ATOM   4170  CB  LEU P 656     -38.906 -20.343  22.168  0.00  0.00      PROA  
ATOM   4171  HB1 LEU P 656     -39.526 -20.510  23.075  0.00  0.00      PROA  
ATOM   4172  HB2 LEU P 656     -39.086 -21.094  21.369  0.00  0.00      PROA  
ATOM   4173  CG  LEU P 656     -39.468 -19.028  21.493  0.00  0.00      PROA  
ATOM   4174  HG  LEU P 656     -38.929 -18.888  20.532  0.00  0.00      PROA  
ATOM   4175  CD1 LEU P 656     -41.016 -19.202  21.269  0.00  0.00      PROA  
ATOM   4176 HD11 LEU P 656     -41.481 -19.232  22.278  0.00  0.00      PROA  
ATOM   4177 HD12 LEU P 656     -41.376 -20.112  20.744  0.00  0.00      PROA  
ATOM   4178 HD13 LEU P 656     -41.351 -18.265  20.775  0.00  0.00      PROA  
ATOM   4179  CD2 LEU P 656     -39.117 -17.845  22.421  0.00  0.00      PROA  
ATOM   4180 HD21 LEU P 656     -39.121 -18.141  23.492  0.00  0.00      PROA  
ATOM   4181 HD22 LEU P 656     -39.833 -17.054  22.112  0.00  0.00      PROA  
ATOM   4182 HD23 LEU P 656     -38.064 -17.547  22.232  0.00  0.00      PROA  
ATOM   4183  C   LEU P 656     -37.195 -21.780  22.887  0.00  0.00      PROA  
ATOM   4184  O   LEU P 656     -37.098 -22.179  24.092  0.00  0.00      PROA  
ATOM   4185  N   SER P 657     -37.021 -22.589  21.854  0.00  0.00      PROA  
ATOM   4186  HN  SER P 657     -36.990 -22.307  20.898  0.00  0.00      PROA  
ATOM   4187  CA  SER P 657     -36.850 -24.039  21.967  0.00  0.00      PROA  
ATOM   4188  HA  SER P 657     -37.243 -24.485  22.870  0.00  0.00      PROA  
ATOM   4189  CB  SER P 657     -37.352 -24.665  20.666  0.00  0.00      PROA  
ATOM   4190  HB1 SER P 657     -37.228 -25.768  20.629  0.00  0.00      PROA  
ATOM   4191  HB2 SER P 657     -36.835 -24.167  19.818  0.00  0.00      PROA  
ATOM   4192  OG  SER P 657     -38.763 -24.404  20.459  0.00  0.00      PROA  
ATOM   4193  HG1 SER P 657     -39.234 -24.706  21.239  0.00  0.00      PROA  
ATOM   4194  C   SER P 657     -35.416 -24.401  21.953  0.00  0.00      PROA  
ATOM   4195  O   SER P 657     -34.644 -23.716  21.268  0.00  0.00      PROA  
ATOM   4196  N   VAL P 658     -35.006 -25.470  22.632  0.00  0.00      PROA  
ATOM   4197  HN  VAL P 658     -35.675 -26.017  23.131  0.00  0.00      PROA  
ATOM   4198  CA  VAL P 658     -33.675 -25.949  22.678  0.00  0.00      PROA  
ATOM   4199  HA  VAL P 658     -32.987 -25.183  23.004  0.00  0.00      PROA  
ATOM   4200  CB  VAL P 658     -33.494 -27.046  23.768  0.00  0.00      PROA  
ATOM   4201  HB  VAL P 658     -34.352 -27.751  23.796  0.00  0.00      PROA  
ATOM   4202  CG1 VAL P 658     -32.209 -27.862  23.622  0.00  0.00      PROA  
ATOM   4203 HG11 VAL P 658     -32.077 -28.633  24.411  0.00  0.00      PROA  
ATOM   4204 HG12 VAL P 658     -31.368 -27.171  23.844  0.00  0.00      PROA  
ATOM   4205 HG13 VAL P 658     -31.981 -28.421  22.689  0.00  0.00      PROA  
ATOM   4206  CG2 VAL P 658     -33.467 -26.305  25.142  0.00  0.00      PROA  
ATOM   4207 HG21 VAL P 658     -34.391 -25.724  25.352  0.00  0.00      PROA  
ATOM   4208 HG22 VAL P 658     -32.551 -25.680  25.199  0.00  0.00      PROA  
ATOM   4209 HG23 VAL P 658     -33.390 -27.018  25.990  0.00  0.00      PROA  
ATOM   4210  C   VAL P 658     -33.093 -26.399  21.301  0.00  0.00      PROA  
ATOM   4211  O   VAL P 658     -33.723 -27.165  20.584  0.00  0.00      PROA  
ATOM   4212  N   SER P 659     -31.887 -25.855  20.963  0.00  0.00      PROA  
ATOM   4213  HN  SER P 659     -31.444 -25.155  21.517  0.00  0.00      PROA  
ATOM   4214  CA  SER P 659     -31.146 -26.165  19.740  0.00  0.00      PROA  
ATOM   4215  HA  SER P 659     -30.166 -25.749  19.920  0.00  0.00      PROA  
ATOM   4216  CB  SER P 659     -30.934 -27.637  19.373  0.00  0.00      PROA  
ATOM   4217  HB1 SER P 659     -30.354 -27.542  18.430  0.00  0.00      PROA  
ATOM   4218  HB2 SER P 659     -31.847 -28.213  19.108  0.00  0.00      PROA  
ATOM   4219  OG  SER P 659     -30.200 -28.388  20.311  0.00  0.00      PROA  
ATOM   4220  HG1 SER P 659     -29.670 -29.033  19.837  0.00  0.00      PROA  
ATOM   4221  C   SER P 659     -31.734 -25.538  18.474  0.00  0.00      PROA  
ATOM   4222  O   SER P 659     -31.872 -26.110  17.392  0.00  0.00      PROA  
ATOM   4223  N   ASN P 660     -32.134 -24.271  18.523  0.00  0.00      PROA  
ATOM   4224  HN  ASN P 660     -32.332 -23.834  19.397  0.00  0.00      PROA  
ATOM   4225  CA  ASN P 660     -32.817 -23.664  17.368  0.00  0.00      PROA  
ATOM   4226  HA  ASN P 660     -33.720 -24.247  17.267  0.00  0.00      PROA  
ATOM   4227  CB  ASN P 660     -33.311 -22.203  17.750  0.00  0.00      PROA  
ATOM   4228  HB1 ASN P 660     -33.925 -22.274  18.673  0.00  0.00      PROA  
ATOM   4229  HB2 ASN P 660     -34.065 -21.778  17.053  0.00  0.00      PROA  
ATOM   4230  CG  ASN P 660     -32.174 -21.191  18.010  0.00  0.00      PROA  
ATOM   4231  OD1 ASN P 660     -31.553 -21.195  19.040  0.00  0.00      PROA  
ATOM   4232  ND2 ASN P 660     -32.078 -20.215  17.112  0.00  0.00      PROA  
ATOM   4233 HD21 ASN P 660     -31.442 -19.445  17.168  0.00  0.00      PROA  
ATOM   4234 HD22 ASN P 660     -32.746 -20.153  16.371  0.00  0.00      PROA  
ATOM   4235  C   ASN P 660     -31.959 -23.510  16.067  0.00  0.00      PROA  
ATOM   4236  O   ASN P 660     -30.796 -23.149  16.217  0.00  0.00      PROA  
ATOM   4237  N   PRO P 661     -32.465 -23.853  14.822  0.00  0.00      PROA  
ATOM   4238  CD  PRO P 661     -33.702 -24.598  14.503  0.00  0.00      PROA  
ATOM   4239  HD1 PRO P 661     -34.602 -24.019  14.801  0.00  0.00      PROA  
ATOM   4240  HD2 PRO P 661     -33.819 -25.516  15.118  0.00  0.00      PROA  
ATOM   4241  CA  PRO P 661     -31.459 -23.997  13.784  0.00  0.00      PROA  
ATOM   4242  HA  PRO P 661     -30.483 -24.163  14.216  0.00  0.00      PROA  
ATOM   4243  CB  PRO P 661     -32.096 -25.230  12.878  0.00  0.00      PROA  
ATOM   4244  HB1 PRO P 661     -31.852 -26.224  13.312  0.00  0.00      PROA  
ATOM   4245  HB2 PRO P 661     -31.804 -25.152  11.809  0.00  0.00      PROA  
ATOM   4246  CG  PRO P 661     -33.560 -24.923  13.033  0.00  0.00      PROA  
ATOM   4247  HG1 PRO P 661     -33.890 -24.041  12.442  0.00  0.00      PROA  
ATOM   4248  HG2 PRO P 661     -34.110 -25.827  12.696  0.00  0.00      PROA  
ATOM   4249  C   PRO P 661     -31.338 -22.654  13.028  0.00  0.00      PROA  
ATOM   4250  O   PRO P 661     -30.548 -22.434  12.125  0.00  0.00      PROA  
ATOM   4251  N   THR P 662     -32.213 -21.675  13.376  0.00  0.00      PROA  
ATOM   4252  HN  THR P 662     -32.966 -21.864  14.001  0.00  0.00      PROA  
ATOM   4253  CA  THR P 662     -32.130 -20.324  12.850  0.00  0.00      PROA  
ATOM   4254  HA  THR P 662     -31.092 -20.036  12.930  0.00  0.00      PROA  
ATOM   4255  CB  THR P 662     -32.638 -20.317  11.353  0.00  0.00      PROA  
ATOM   4256  HB  THR P 662     -31.898 -20.864  10.731  0.00  0.00      PROA  
ATOM   4257  OG1 THR P 662     -32.731 -18.984  10.867  0.00  0.00      PROA  
ATOM   4258  HG1 THR P 662     -31.929 -18.522  11.124  0.00  0.00      PROA  
ATOM   4259  CG2 THR P 662     -34.090 -20.805  11.326  0.00  0.00      PROA  
ATOM   4260 HG21 THR P 662     -34.482 -20.674  10.295  0.00  0.00      PROA  
ATOM   4261 HG22 THR P 662     -34.731 -20.146  11.951  0.00  0.00      PROA  
ATOM   4262 HG23 THR P 662     -34.154 -21.889  11.561  0.00  0.00      PROA  
ATOM   4263  C   THR P 662     -32.836 -19.527  13.802  0.00  0.00      PROA  
ATOM   4264  O   THR P 662     -33.504 -20.036  14.679  0.00  0.00      PROA  
ATOM   4265  N   GLU P 663     -32.702 -18.121  13.673  0.00  0.00      PROA  
ATOM   4266  HN  GLU P 663     -32.171 -17.648  12.974  0.00  0.00      PROA  
ATOM   4267  CA  GLU P 663     -33.252 -17.150  14.548  0.00  0.00      PROA  
ATOM   4268  HA  GLU P 663     -32.668 -17.095  15.455  0.00  0.00      PROA  
ATOM   4269  CB  GLU P 663     -33.091 -15.771  13.845  0.00  0.00      PROA  
ATOM   4270  HB1 GLU P 663     -33.379 -14.991  14.583  0.00  0.00      PROA  
ATOM   4271  HB2 GLU P 663     -33.788 -15.681  12.984  0.00  0.00      PROA  
ATOM   4272  CG  GLU P 663     -31.664 -15.417  13.380  0.00  0.00      PROA  
ATOM   4273  HG1 GLU P 663     -30.838 -15.751  14.044  0.00  0.00      PROA  
ATOM   4274  HG2 GLU P 663     -31.642 -14.306  13.352  0.00  0.00      PROA  
ATOM   4275  CD  GLU P 663     -31.324 -15.801  11.932  0.00  0.00      PROA  
ATOM   4276  OE1 GLU P 663     -31.027 -16.976  11.740  0.00  0.00      PROA  
ATOM   4277  OE2 GLU P 663     -31.349 -14.940  11.039  0.00  0.00      PROA  
ATOM   4278  C   GLU P 663     -34.756 -17.415  14.815  0.00  0.00      PROA  
ATOM   4279  O   GLU P 663     -35.509 -17.683  13.872  0.00  0.00      PROA  
ATOM   4280  N   ARG P 664     -35.113 -17.453  16.119  0.00  0.00      PROA  
ATOM   4281  HN  ARG P 664     -34.475 -17.284  16.866  0.00  0.00      PROA  
ATOM   4282  CA  ARG P 664     -36.388 -18.033  16.553  0.00  0.00      PROA  
ATOM   4283  HA  ARG P 664     -37.234 -17.576  16.063  0.00  0.00      PROA  
ATOM   4284  CB  ARG P 664     -36.605 -19.613  16.420  0.00  0.00      PROA  
ATOM   4285  HB1 ARG P 664     -37.606 -19.856  16.838  0.00  0.00      PROA  
ATOM   4286  HB2 ARG P 664     -35.830 -20.217  16.938  0.00  0.00      PROA  
ATOM   4287  CG  ARG P 664     -36.792 -20.176  14.992  0.00  0.00      PROA  
ATOM   4288  HG1 ARG P 664     -36.977 -21.270  15.045  0.00  0.00      PROA  
ATOM   4289  HG2 ARG P 664     -35.960 -19.981  14.281  0.00  0.00      PROA  
ATOM   4290  CD  ARG P 664     -38.049 -19.493  14.376  0.00  0.00      PROA  
ATOM   4291  HD1 ARG P 664     -38.004 -18.388  14.478  0.00  0.00      PROA  
ATOM   4292  HD2 ARG P 664     -38.915 -19.936  14.914  0.00  0.00      PROA  
ATOM   4293  NE  ARG P 664     -38.100 -19.946  12.934  0.00  0.00      PROA  
ATOM   4294  HE  ARG P 664     -38.622 -20.789  12.803  0.00  0.00      PROA  
ATOM   4295  CZ  ARG P 664     -38.035 -19.167  11.887  0.00  0.00      PROA  
ATOM   4296  NH1 ARG P 664     -37.418 -18.027  11.972  0.00  0.00      PROA  
ATOM   4297 HH11 ARG P 664     -36.811 -18.050  12.766  0.00  0.00      PROA  
ATOM   4298 HH12 ARG P 664     -37.099 -17.572  11.140  0.00  0.00      PROA  
ATOM   4299  NH2 ARG P 664     -38.485 -19.440  10.696  0.00  0.00      PROA  
ATOM   4300 HH21 ARG P 664     -38.850 -20.344  10.472  0.00  0.00      PROA  
ATOM   4301 HH22 ARG P 664     -38.253 -18.748  10.013  0.00  0.00      PROA  
ATOM   4302  C   ARG P 664     -36.627 -17.642  18.011  0.00  0.00      PROA  
ATOM   4303  O   ARG P 664     -36.779 -18.529  18.886  0.00  0.00      PROA  
ATOM   4304  N   ASP P 665     -36.889 -16.421  18.278  0.00  0.00      PROA  
ATOM   4305  HN  ASP P 665     -36.622 -15.796  17.549  0.00  0.00      PROA  
ATOM   4306  CA  ASP P 665     -37.341 -15.919  19.619  0.00  0.00      PROA  
ATOM   4307  HA  ASP P 665     -36.971 -16.649  20.323  0.00  0.00      PROA  
ATOM   4308  CB  ASP P 665     -36.824 -14.469  19.848  0.00  0.00      PROA  
ATOM   4309  HB1 ASP P 665     -37.090 -14.159  20.881  0.00  0.00      PROA  
ATOM   4310  HB2 ASP P 665     -37.278 -13.755  19.129  0.00  0.00      PROA  
ATOM   4311  CG  ASP P 665     -35.308 -14.400  19.584  0.00  0.00      PROA  
ATOM   4312  OD1 ASP P 665     -34.591 -15.296  20.104  0.00  0.00      PROA  
ATOM   4313  OD2 ASP P 665     -34.846 -13.400  18.964  0.00  0.00      PROA  
ATOM   4314  C   ASP P 665     -38.892 -15.919  19.592  0.00  0.00      PROA  
ATOM   4315  O   ASP P 665     -39.459 -15.207  20.425  0.00  0.00      PROA  
ATOM   4316  N   TRP P 666     -39.426 -16.676  18.661  0.00  0.00      PROA  
ATOM   4317  HN  TRP P 666     -38.791 -17.278  18.183  0.00  0.00      PROA  
ATOM   4318  CA  TRP P 666     -40.833 -16.552  18.220  0.00  0.00      PROA  
ATOM   4319  HA  TRP P 666     -41.352 -16.331  19.142  0.00  0.00      PROA  
ATOM   4320  CB  TRP P 666     -41.072 -15.560  17.050  0.00  0.00      PROA  
ATOM   4321  HB1 TRP P 666     -40.810 -14.598  17.540  0.00  0.00      PROA  
ATOM   4322  HB2 TRP P 666     -42.144 -15.469  16.772  0.00  0.00      PROA  
ATOM   4323  CG  TRP P 666     -40.195 -15.635  15.843  0.00  0.00      PROA  
ATOM   4324  CD1 TRP P 666     -40.370 -16.480  14.800  0.00  0.00      PROA  
ATOM   4325  HD1 TRP P 666     -41.257 -17.083  14.675  0.00  0.00      PROA  
ATOM   4326  NE1 TRP P 666     -39.387 -16.278  13.784  0.00  0.00      PROA  
ATOM   4327  HE1 TRP P 666     -39.497 -16.304  12.815  0.00  0.00      PROA  
ATOM   4328  CE2 TRP P 666     -38.410 -15.421  14.301  0.00  0.00      PROA  
ATOM   4329  CD2 TRP P 666     -38.846 -15.059  15.588  0.00  0.00      PROA  
ATOM   4330  CE3 TRP P 666     -37.983 -14.333  16.345  0.00  0.00      PROA  
ATOM   4331  HE3 TRP P 666     -38.263 -14.032  17.343  0.00  0.00      PROA  
ATOM   4332  CZ3 TRP P 666     -36.823 -13.920  15.807  0.00  0.00      PROA  
ATOM   4333  HZ3 TRP P 666     -36.134 -13.337  16.399  0.00  0.00      PROA  
ATOM   4334  CZ2 TRP P 666     -37.248 -14.962  13.715  0.00  0.00      PROA  
ATOM   4335  HZ2 TRP P 666     -36.945 -15.195  12.706  0.00  0.00      PROA  
ATOM   4336  CH2 TRP P 666     -36.472 -14.160  14.491  0.00  0.00      PROA  
ATOM   4337  HH2 TRP P 666     -35.514 -13.837  14.111  0.00  0.00      PROA  
ATOM   4338  C   TRP P 666     -41.138 -18.000  17.839  0.00  0.00      PROA  
ATOM   4339  O   TRP P 666     -40.346 -18.772  17.351  0.00  0.00      PROA  
ATOM   4340  N   LEU P 667     -42.339 -18.400  18.112  0.00  0.00      PROA  
ATOM   4341  HN  LEU P 667     -43.047 -17.715  18.265  0.00  0.00      PROA  
ATOM   4342  CA  LEU P 667     -42.888 -19.618  17.713  0.00  0.00      PROA  
ATOM   4343  HA  LEU P 667     -42.066 -20.315  17.643  0.00  0.00      PROA  
ATOM   4344  CB  LEU P 667     -43.782 -20.265  18.813  0.00  0.00      PROA  
ATOM   4345  HB1 LEU P 667     -44.509 -19.544  19.245  0.00  0.00      PROA  
ATOM   4346  HB2 LEU P 667     -43.146 -20.510  19.691  0.00  0.00      PROA  
ATOM   4347  CG  LEU P 667     -44.474 -21.656  18.420  0.00  0.00      PROA  
ATOM   4348  HG  LEU P 667     -45.307 -21.360  17.748  0.00  0.00      PROA  
ATOM   4349  CD1 LEU P 667     -43.523 -22.701  17.805  0.00  0.00      PROA  
ATOM   4350 HD11 LEU P 667     -44.057 -23.669  17.693  0.00  0.00      PROA  
ATOM   4351 HD12 LEU P 667     -42.753 -22.977  18.557  0.00  0.00      PROA  
ATOM   4352 HD13 LEU P 667     -42.940 -22.396  16.910  0.00  0.00      PROA  
ATOM   4353  CD2 LEU P 667     -45.119 -22.302  19.657  0.00  0.00      PROA  
ATOM   4354 HD21 LEU P 667     -45.402 -23.347  19.408  0.00  0.00      PROA  
ATOM   4355 HD22 LEU P 667     -46.024 -21.755  19.998  0.00  0.00      PROA  
ATOM   4356 HD23 LEU P 667     -44.324 -22.397  20.428  0.00  0.00      PROA  
ATOM   4357  C   LEU P 667     -43.559 -19.581  16.387  0.00  0.00      PROA  
ATOM   4358  O   LEU P 667     -44.642 -18.980  16.207  0.00  0.00      PROA  
ATOM   4359  N   ILE P 668     -42.877 -20.183  15.357  0.00  0.00      PROA  
ATOM   4360  HN  ILE P 668     -42.006 -20.651  15.478  0.00  0.00      PROA  
ATOM   4361  CA  ILE P 668     -43.301 -20.096  14.004  0.00  0.00      PROA  
ATOM   4362  HA  ILE P 668     -42.527 -20.639  13.483  0.00  0.00      PROA  
ATOM   4363  CB  ILE P 668     -44.614 -20.901  13.628  0.00  0.00      PROA  
ATOM   4364  HB  ILE P 668     -45.566 -20.440  13.967  0.00  0.00      PROA  
ATOM   4365  CG2 ILE P 668     -44.735 -20.816  12.073  0.00  0.00      PROA  
ATOM   4366 HG21 ILE P 668     -43.922 -21.310  11.498  0.00  0.00      PROA  
ATOM   4367 HG22 ILE P 668     -45.007 -19.777  11.785  0.00  0.00      PROA  
ATOM   4368 HG23 ILE P 668     -45.569 -21.471  11.742  0.00  0.00      PROA  
ATOM   4369  CG1 ILE P 668     -44.674 -22.367  14.130  0.00  0.00      PROA  
ATOM   4370 HG11 ILE P 668     -44.694 -22.353  15.240  0.00  0.00      PROA  
ATOM   4371 HG12 ILE P 668     -43.703 -22.811  13.821  0.00  0.00      PROA  
ATOM   4372  CD  ILE P 668     -45.851 -23.232  13.726  0.00  0.00      PROA  
ATOM   4373  HD1 ILE P 668     -46.798 -22.664  13.843  0.00  0.00      PROA  
ATOM   4374  HD2 ILE P 668     -45.865 -24.145  14.359  0.00  0.00      PROA  
ATOM   4375  HD3 ILE P 668     -45.805 -23.471  12.642  0.00  0.00      PROA  
ATOM   4376  C   ILE P 668     -43.119 -18.714  13.341  0.00  0.00      PROA  
ATOM   4377  O   ILE P 668     -42.214 -18.466  12.546  0.00  0.00      PROA  
ATOM   4378  N   HSD P 669     -44.081 -17.786  13.653  0.00  0.00      PROA  
ATOM   4379  HN  HSD P 669     -44.777 -18.088  14.301  0.00  0.00      PROA  
ATOM   4380  CA  HSD P 669     -44.128 -16.371  13.192  0.00  0.00      PROA  
ATOM   4381  HA  HSD P 669     -43.484 -16.246  12.334  0.00  0.00      PROA  
ATOM   4382  CB  HSD P 669     -45.588 -16.073  12.727  0.00  0.00      PROA  
ATOM   4383  HB1 HSD P 669     -45.848 -15.121  12.216  0.00  0.00      PROA  
ATOM   4384  HB2 HSD P 669     -46.293 -16.111  13.585  0.00  0.00      PROA  
ATOM   4385  ND1 HSD P 669     -45.424 -16.869  10.406  0.00  0.00      PROA  
ATOM   4386  HD1 HSD P 669     -44.626 -16.323  10.153  0.00  0.00      PROA  
ATOM   4387  CG  HSD P 669     -46.024 -16.998  11.663  0.00  0.00      PROA  
ATOM   4388  CE1 HSD P 669     -46.098 -17.809   9.613  0.00  0.00      PROA  
ATOM   4389  HE1 HSD P 669     -45.861 -17.934   8.556  0.00  0.00      PROA  
ATOM   4390  NE2 HSD P 669     -47.086 -18.383  10.249  0.00  0.00      PROA  
ATOM   4391  CD2 HSD P 669     -47.068 -17.807  11.533  0.00  0.00      PROA  
ATOM   4392  HD2 HSD P 669     -47.972 -18.016  12.092  0.00  0.00      PROA  
ATOM   4393  C   HSD P 669     -43.894 -15.373  14.341  0.00  0.00      PROA  
ATOM   4394  O   HSD P 669     -44.367 -15.622  15.488  0.00  0.00      PROA  
ATOM   4395  N   PRO P 670     -43.150 -14.284  14.187  0.00  0.00      PROA  
ATOM   4396  CD  PRO P 670     -42.444 -14.126  12.928  0.00  0.00      PROA  
ATOM   4397  HD1 PRO P 670     -43.070 -14.171  12.011  0.00  0.00      PROA  
ATOM   4398  HD2 PRO P 670     -41.525 -14.749  12.891  0.00  0.00      PROA  
ATOM   4399  CA  PRO P 670     -43.147 -13.143  15.145  0.00  0.00      PROA  
ATOM   4400  HA  PRO P 670     -43.202 -13.521  16.155  0.00  0.00      PROA  
ATOM   4401  CB  PRO P 670     -41.885 -12.400  14.672  0.00  0.00      PROA  
ATOM   4402  HB1 PRO P 670     -40.988 -12.728  15.239  0.00  0.00      PROA  
ATOM   4403  HB2 PRO P 670     -42.059 -11.303  14.701  0.00  0.00      PROA  
ATOM   4404  CG  PRO P 670     -41.818 -12.692  13.127  0.00  0.00      PROA  
ATOM   4405  HG1 PRO P 670     -42.354 -11.890  12.576  0.00  0.00      PROA  
ATOM   4406  HG2 PRO P 670     -40.793 -12.703  12.698  0.00  0.00      PROA  
ATOM   4407  C   PRO P 670     -44.453 -12.233  15.005  0.00  0.00      PROA  
ATOM   4408  O   PRO P 670     -44.391 -11.004  14.885  0.00  0.00      PROA  
ATOM   4409  N   LEU P 671     -45.602 -12.877  14.954  0.00  0.00      PROA  
ATOM   4410  HN  LEU P 671     -45.675 -13.834  15.226  0.00  0.00      PROA  
ATOM   4411  CA  LEU P 671     -46.880 -12.172  14.800  0.00  0.00      PROA  
ATOM   4412  HA  LEU P 671     -46.723 -11.119  14.617  0.00  0.00      PROA  
ATOM   4413  CB  LEU P 671     -47.569 -12.697  13.559  0.00  0.00      PROA  
ATOM   4414  HB1 LEU P 671     -47.846 -13.754  13.759  0.00  0.00      PROA  
ATOM   4415  HB2 LEU P 671     -46.797 -12.768  12.763  0.00  0.00      PROA  
ATOM   4416  CG  LEU P 671     -48.682 -11.804  12.994  0.00  0.00      PROA  
ATOM   4417  HG  LEU P 671     -49.361 -11.527  13.828  0.00  0.00      PROA  
ATOM   4418  CD1 LEU P 671     -48.251 -10.466  12.363  0.00  0.00      PROA  
ATOM   4419 HD11 LEU P 671     -49.126  -9.821  12.132  0.00  0.00      PROA  
ATOM   4420 HD12 LEU P 671     -47.648 -10.583  11.437  0.00  0.00      PROA  
ATOM   4421 HD13 LEU P 671     -47.655  -9.932  13.133  0.00  0.00      PROA  
ATOM   4422  CD2 LEU P 671     -49.433 -12.554  11.860  0.00  0.00      PROA  
ATOM   4423 HD21 LEU P 671     -50.423 -12.103  11.634  0.00  0.00      PROA  
ATOM   4424 HD22 LEU P 671     -49.753 -13.534  12.274  0.00  0.00      PROA  
ATOM   4425 HD23 LEU P 671     -48.794 -12.775  10.978  0.00  0.00      PROA  
ATOM   4426  C   LEU P 671     -47.619 -12.332  16.128  0.00  0.00      PROA  
ATOM   4427  O   LEU P 671     -47.518 -13.415  16.727  0.00  0.00      PROA  
ATOM   4428  N   GLY P 672     -48.371 -11.314  16.711  0.00  0.00      PROA  
ATOM   4429  HN  GLY P 672     -48.310 -10.482  16.164  0.00  0.00      PROA  
ATOM   4430  CA  GLY P 672     -49.071 -11.432  18.006  0.00  0.00      PROA  
ATOM   4431  HA1 GLY P 672     -49.687 -12.316  18.088  0.00  0.00      PROA  
ATOM   4432  HA2 GLY P 672     -49.669 -10.537  18.095  0.00  0.00      PROA  
ATOM   4433  C   GLY P 672     -48.067 -11.427  19.100  0.00  0.00      PROA  
ATOM   4434  O   GLY P 672     -48.248 -12.211  20.035  0.00  0.00      PROA  
ATOM   4435  N   ILE P 673     -47.039 -10.587  19.101  0.00  0.00      PROA  
ATOM   4436  HN  ILE P 673     -46.975  -9.804  18.487  0.00  0.00      PROA  
ATOM   4437  CA  ILE P 673     -45.990 -10.801  20.010  0.00  0.00      PROA  
ATOM   4438  HA  ILE P 673     -46.330 -11.160  20.970  0.00  0.00      PROA  
ATOM   4439  CB  ILE P 673     -44.818 -11.595  19.416  0.00  0.00      PROA  
ATOM   4440  HB  ILE P 673     -45.186 -12.474  18.846  0.00  0.00      PROA  
ATOM   4441  CG2 ILE P 673     -44.171 -10.773  18.235  0.00  0.00      PROA  
ATOM   4442 HG21 ILE P 673     -45.005 -10.345  17.638  0.00  0.00      PROA  
ATOM   4443 HG22 ILE P 673     -43.610 -11.488  17.595  0.00  0.00      PROA  
ATOM   4444 HG23 ILE P 673     -43.388 -10.126  18.687  0.00  0.00      PROA  
ATOM   4445  CG1 ILE P 673     -43.903 -12.270  20.570  0.00  0.00      PROA  
ATOM   4446 HG11 ILE P 673     -44.559 -12.977  21.121  0.00  0.00      PROA  
ATOM   4447 HG12 ILE P 673     -43.487 -11.563  21.319  0.00  0.00      PROA  
ATOM   4448  CD  ILE P 673     -42.759 -13.019  19.920  0.00  0.00      PROA  
ATOM   4449  HD1 ILE P 673     -42.231 -12.306  19.252  0.00  0.00      PROA  
ATOM   4450  HD2 ILE P 673     -43.092 -13.914  19.352  0.00  0.00      PROA  
ATOM   4451  HD3 ILE P 673     -42.013 -13.339  20.678  0.00  0.00      PROA  
ATOM   4452  C   ILE P 673     -45.500  -9.422  20.352  0.00  0.00      PROA  
ATOM   4453  O   ILE P 673     -45.550  -8.482  19.565  0.00  0.00      PROA  
ATOM   4454  N   ARG P 674     -44.954  -9.267  21.562  0.00  0.00      PROA  
ATOM   4455  HN  ARG P 674     -44.945 -10.065  22.160  0.00  0.00      PROA  
ATOM   4456  CA  ARG P 674     -44.199  -8.151  22.118  0.00  0.00      PROA  
ATOM   4457  HA  ARG P 674     -43.953  -8.349  23.151  0.00  0.00      PROA  
ATOM   4458  CB  ARG P 674     -42.918  -7.770  21.286  0.00  0.00      PROA  
ATOM   4459  HB1 ARG P 674     -42.564  -6.856  21.809  0.00  0.00      PROA  
ATOM   4460  HB2 ARG P 674     -43.080  -7.574  20.205  0.00  0.00      PROA  
ATOM   4461  CG  ARG P 674     -41.876  -8.824  21.301  0.00  0.00      PROA  
ATOM   4462  HG1 ARG P 674     -42.321  -9.814  21.066  0.00  0.00      PROA  
ATOM   4463  HG2 ARG P 674     -41.589  -8.850  22.374  0.00  0.00      PROA  
ATOM   4464  CD  ARG P 674     -40.806  -8.433  20.318  0.00  0.00      PROA  
ATOM   4465  HD1 ARG P 674     -40.283  -7.532  20.705  0.00  0.00      PROA  
ATOM   4466  HD2 ARG P 674     -41.303  -8.144  19.367  0.00  0.00      PROA  
ATOM   4467  NE  ARG P 674     -39.870  -9.551  20.025  0.00  0.00      PROA  
ATOM   4468  HE  ARG P 674     -40.154 -10.470  20.300  0.00  0.00      PROA  
ATOM   4469  CZ  ARG P 674     -38.640  -9.449  19.642  0.00  0.00      PROA  
ATOM   4470  NH1 ARG P 674     -38.020  -8.355  19.539  0.00  0.00      PROA  
ATOM   4471 HH11 ARG P 674     -38.580  -7.526  19.562  0.00  0.00      PROA  
ATOM   4472 HH12 ARG P 674     -37.053  -8.378  19.286  0.00  0.00      PROA  
ATOM   4473  NH2 ARG P 674     -37.949 -10.614  19.653  0.00  0.00      PROA  
ATOM   4474 HH21 ARG P 674     -36.951 -10.559  19.607  0.00  0.00      PROA  
ATOM   4475 HH22 ARG P 674     -38.388 -11.395  20.097  0.00  0.00      PROA  
ATOM   4476  C   ARG P 674     -45.039  -6.854  22.387  0.00  0.00      PROA  
ATOM   4477  O   ARG P 674     -44.515  -5.735  22.317  0.00  0.00      PROA  
ATOM   4478  N   VAL P 675     -46.309  -7.137  22.813  0.00  0.00      PROA  
ATOM   4479  HN  VAL P 675     -46.485  -8.115  22.894  0.00  0.00      PROA  
ATOM   4480  CA  VAL P 675     -47.465  -6.270  23.003  0.00  0.00      PROA  
ATOM   4481  HA  VAL P 675     -48.173  -6.999  23.368  0.00  0.00      PROA  
ATOM   4482  CB  VAL P 675     -47.432  -5.268  24.216  0.00  0.00      PROA  
ATOM   4483  HB  VAL P 675     -48.368  -4.697  24.038  0.00  0.00      PROA  
ATOM   4484  CG1 VAL P 675     -47.653  -6.235  25.369  0.00  0.00      PROA  
ATOM   4485 HG11 VAL P 675     -47.407  -5.672  26.295  0.00  0.00      PROA  
ATOM   4486 HG12 VAL P 675     -46.932  -7.074  25.261  0.00  0.00      PROA  
ATOM   4487 HG13 VAL P 675     -48.715  -6.561  25.397  0.00  0.00      PROA  
ATOM   4488  CG2 VAL P 675     -46.317  -4.262  24.373  0.00  0.00      PROA  
ATOM   4489 HG21 VAL P 675     -46.337  -3.434  23.633  0.00  0.00      PROA  
ATOM   4490 HG22 VAL P 675     -45.317  -4.738  24.462  0.00  0.00      PROA  
ATOM   4491 HG23 VAL P 675     -46.436  -3.708  25.329  0.00  0.00      PROA  
ATOM   4492  C   VAL P 675     -47.880  -5.644  21.775  0.00  0.00      PROA  
ATOM   4493  O   VAL P 675     -47.085  -5.053  21.083  0.00  0.00      PROA  
ATOM   4494  N   GLU P 676     -49.223  -5.826  21.544  0.00  0.00      PROA  
ATOM   4495  HN  GLU P 676     -49.761  -6.335  22.211  0.00  0.00      PROA  
ATOM   4496  CA  GLU P 676     -50.074  -5.279  20.500  0.00  0.00      PROA  
ATOM   4497  HA  GLU P 676     -50.422  -6.119  19.917  0.00  0.00      PROA  
ATOM   4498  CB  GLU P 676     -51.464  -4.773  21.080  0.00  0.00      PROA  
ATOM   4499  HB1 GLU P 676     -51.276  -4.087  21.933  0.00  0.00      PROA  
ATOM   4500  HB2 GLU P 676     -51.912  -5.731  21.420  0.00  0.00      PROA  
ATOM   4501  CG  GLU P 676     -52.349  -4.008  19.999  0.00  0.00      PROA  
ATOM   4502  HG1 GLU P 676     -52.404  -4.575  19.045  0.00  0.00      PROA  
ATOM   4503  HG2 GLU P 676     -51.946  -2.973  19.955  0.00  0.00      PROA  
ATOM   4504  CD  GLU P 676     -53.782  -3.942  20.480  0.00  0.00      PROA  
ATOM   4505  OE1 GLU P 676     -54.256  -2.962  21.068  0.00  0.00      PROA  
ATOM   4506  OE2 GLU P 676     -54.467  -4.981  20.377  0.00  0.00      PROA  
ATOM   4507  C   GLU P 676     -49.501  -4.239  19.613  0.00  0.00      PROA  
ATOM   4508  O   GLU P 676     -49.273  -3.108  20.015  0.00  0.00      PROA  
ATOM   4509  N   PHE P 677     -49.261  -4.496  18.283  0.00  0.00      PROA  
ATOM   4510  HN  PHE P 677     -49.465  -5.381  17.874  0.00  0.00      PROA  
ATOM   4511  CA  PHE P 677     -48.588  -3.569  17.282  0.00  0.00      PROA  
ATOM   4512  HA  PHE P 677     -47.621  -3.306  17.685  0.00  0.00      PROA  
ATOM   4513  CB  PHE P 677     -48.369  -4.405  15.940  0.00  0.00      PROA  
ATOM   4514  HB1 PHE P 677     -49.376  -4.781  15.661  0.00  0.00      PROA  
ATOM   4515  HB2 PHE P 677     -47.897  -5.396  16.112  0.00  0.00      PROA  
ATOM   4516  CG  PHE P 677     -47.517  -3.792  14.801  0.00  0.00      PROA  
ATOM   4517  CD1 PHE P 677     -48.068  -3.447  13.641  0.00  0.00      PROA  
ATOM   4518  HD1 PHE P 677     -49.141  -3.328  13.593  0.00  0.00      PROA  
ATOM   4519  CE1 PHE P 677     -47.283  -3.266  12.489  0.00  0.00      PROA  
ATOM   4520  HE1 PHE P 677     -47.640  -3.156  11.476  0.00  0.00      PROA  
ATOM   4521  CZ  PHE P 677     -45.848  -3.367  12.534  0.00  0.00      PROA  
ATOM   4522  HZ  PHE P 677     -45.187  -3.335  11.680  0.00  0.00      PROA  
ATOM   4523  CD2 PHE P 677     -46.123  -3.891  14.870  0.00  0.00      PROA  
ATOM   4524  HD2 PHE P 677     -45.774  -4.218  15.838  0.00  0.00      PROA  
ATOM   4525  CE2 PHE P 677     -45.329  -3.708  13.765  0.00  0.00      PROA  
ATOM   4526  HE2 PHE P 677     -44.269  -3.882  13.882  0.00  0.00      PROA  
ATOM   4527  C   PHE P 677     -49.291  -2.240  17.004  0.00  0.00      PROA  
ATOM   4528  O   PHE P 677     -50.471  -2.204  17.186  0.00  0.00      PROA  
ATOM   4529  N   PRO P 678     -48.709  -1.039  16.726  0.00  0.00      PROA  
ATOM   4530  CD  PRO P 678     -47.313  -0.765  17.001  0.00  0.00      PROA  
ATOM   4531  HD1 PRO P 678     -46.642  -1.051  16.164  0.00  0.00      PROA  
ATOM   4532  HD2 PRO P 678     -46.863  -1.213  17.912  0.00  0.00      PROA  
ATOM   4533  CA  PRO P 678     -49.503   0.142  16.436  0.00  0.00      PROA  
ATOM   4534  HA  PRO P 678     -50.094   0.373  17.309  0.00  0.00      PROA  
ATOM   4535  CB  PRO P 678     -48.387   1.209  16.238  0.00  0.00      PROA  
ATOM   4536  HB1 PRO P 678     -48.869   2.137  16.612  0.00  0.00      PROA  
ATOM   4537  HB2 PRO P 678     -48.005   1.183  15.195  0.00  0.00      PROA  
ATOM   4538  CG  PRO P 678     -47.229   0.763  17.070  0.00  0.00      PROA  
ATOM   4539  HG1 PRO P 678     -46.306   1.152  16.589  0.00  0.00      PROA  
ATOM   4540  HG2 PRO P 678     -47.387   1.234  18.063  0.00  0.00      PROA  
ATOM   4541  C   PRO P 678     -50.476  -0.085  15.324  0.00  0.00      PROA  
ATOM   4542  O   PRO P 678     -50.185  -0.522  14.175  0.00  0.00      PROA  
ATOM   4543  N   ILE P 679     -51.756   0.280  15.566  0.00  0.00      PROA  
ATOM   4544  HN  ILE P 679     -51.997   0.541  16.497  0.00  0.00      PROA  
ATOM   4545  CA  ILE P 679     -52.870   0.081  14.646  0.00  0.00      PROA  
ATOM   4546  HA  ILE P 679     -52.881  -0.961  14.360  0.00  0.00      PROA  
ATOM   4547  CB  ILE P 679     -54.262   0.352  15.306  0.00  0.00      PROA  
ATOM   4548  HB  ILE P 679     -54.229   1.437  15.542  0.00  0.00      PROA  
ATOM   4549  CG2 ILE P 679     -55.453  -0.029  14.300  0.00  0.00      PROA  
ATOM   4550 HG21 ILE P 679     -56.387   0.147  14.875  0.00  0.00      PROA  
ATOM   4551 HG22 ILE P 679     -55.440  -1.100  14.005  0.00  0.00      PROA  
ATOM   4552 HG23 ILE P 679     -55.471   0.679  13.444  0.00  0.00      PROA  
ATOM   4553  CG1 ILE P 679     -54.451  -0.433  16.649  0.00  0.00      PROA  
ATOM   4554 HG11 ILE P 679     -55.517  -0.289  16.925  0.00  0.00      PROA  
ATOM   4555 HG12 ILE P 679     -53.817   0.002  17.451  0.00  0.00      PROA  
ATOM   4556  CD  ILE P 679     -54.118  -1.904  16.681  0.00  0.00      PROA  
ATOM   4557  HD1 ILE P 679     -54.259  -2.251  17.727  0.00  0.00      PROA  
ATOM   4558  HD2 ILE P 679     -53.042  -2.131  16.526  0.00  0.00      PROA  
ATOM   4559  HD3 ILE P 679     -54.886  -2.473  16.115  0.00  0.00      PROA  
ATOM   4560  C   ILE P 679     -52.722   0.893  13.396  0.00  0.00      PROA  
ATOM   4561  O   ILE P 679     -52.983   0.371  12.314  0.00  0.00      PROA  
ATOM   4562  N   TRP P 680     -52.228   2.107  13.424  0.00  0.00      PROA  
ATOM   4563  HN  TRP P 680     -51.993   2.470  14.323  0.00  0.00      PROA  
ATOM   4564  CA  TRP P 680     -51.685   2.848  12.235  0.00  0.00      PROA  
ATOM   4565  HA  TRP P 680     -52.477   2.770  11.506  0.00  0.00      PROA  
ATOM   4566  CB  TRP P 680     -51.375   4.350  12.537  0.00  0.00      PROA  
ATOM   4567  HB1 TRP P 680     -52.162   4.710  13.235  0.00  0.00      PROA  
ATOM   4568  HB2 TRP P 680     -51.538   4.943  11.611  0.00  0.00      PROA  
ATOM   4569  CG  TRP P 680     -50.064   4.600  13.164  0.00  0.00      PROA  
ATOM   4570  CD1 TRP P 680     -49.901   4.725  14.481  0.00  0.00      PROA  
ATOM   4571  HD1 TRP P 680     -50.719   4.583  15.172  0.00  0.00      PROA  
ATOM   4572  NE1 TRP P 680     -48.566   4.928  14.866  0.00  0.00      PROA  
ATOM   4573  HE1 TRP P 680     -48.027   4.658  15.633  0.00  0.00      PROA  
ATOM   4574  CE2 TRP P 680     -47.897   5.119  13.702  0.00  0.00      PROA  
ATOM   4575  CD2 TRP P 680     -48.832   4.830  12.569  0.00  0.00      PROA  
ATOM   4576  CE3 TRP P 680     -48.341   4.926  11.204  0.00  0.00      PROA  
ATOM   4577  HE3 TRP P 680     -49.000   4.644  10.396  0.00  0.00      PROA  
ATOM   4578  CZ3 TRP P 680     -46.976   5.138  11.009  0.00  0.00      PROA  
ATOM   4579  HZ3 TRP P 680     -46.654   5.060   9.981  0.00  0.00      PROA  
ATOM   4580  CZ2 TRP P 680     -46.636   5.484  13.429  0.00  0.00      PROA  
ATOM   4581  HZ2 TRP P 680     -45.937   5.718  14.217  0.00  0.00      PROA  
ATOM   4582  CH2 TRP P 680     -46.213   5.570  12.101  0.00  0.00      PROA  
ATOM   4583  HH2 TRP P 680     -45.224   5.963  11.918  0.00  0.00      PROA  
ATOM   4584  C   TRP P 680     -50.533   2.155  11.529  0.00  0.00      PROA  
ATOM   4585  O   TRP P 680     -50.424   2.273  10.339  0.00  0.00      PROA  
ATOM   4586  N   MET P 681     -49.584   1.466  12.167  0.00  0.00      PROA  
ATOM   4587  HN  MET P 681     -49.759   1.316  13.137  0.00  0.00      PROA  
ATOM   4588  CA  MET P 681     -48.457   0.872  11.437  0.00  0.00      PROA  
ATOM   4589  HA  MET P 681     -48.053   1.557  10.706  0.00  0.00      PROA  
ATOM   4590  CB  MET P 681     -47.228   0.598  12.384  0.00  0.00      PROA  
ATOM   4591  HB1 MET P 681     -47.520   0.139  13.353  0.00  0.00      PROA  
ATOM   4592  HB2 MET P 681     -46.741   1.584  12.544  0.00  0.00      PROA  
ATOM   4593  CG  MET P 681     -45.912   0.008  11.760  0.00  0.00      PROA  
ATOM   4594  HG1 MET P 681     -46.191  -0.907  11.195  0.00  0.00      PROA  
ATOM   4595  HG2 MET P 681     -45.206  -0.212  12.589  0.00  0.00      PROA  
ATOM   4596  SD  MET P 681     -44.886   0.917  10.521  0.00  0.00      PROA  
ATOM   4597  CE  MET P 681     -43.787  -0.466  10.301  0.00  0.00      PROA  
ATOM   4598  HE1 MET P 681     -44.315  -1.439  10.397  0.00  0.00      PROA  
ATOM   4599  HE2 MET P 681     -42.938  -0.537  11.014  0.00  0.00      PROA  
ATOM   4600  HE3 MET P 681     -43.402  -0.362   9.264  0.00  0.00      PROA  
ATOM   4601  C   MET P 681     -48.909  -0.316  10.643  0.00  0.00      PROA  
ATOM   4602  O   MET P 681     -48.335  -0.687   9.611  0.00  0.00      PROA  
ATOM   4603  N   MET P 682     -50.023  -1.024  11.054  0.00  0.00      PROA  
ATOM   4604  HN  MET P 682     -50.609  -0.788  11.825  0.00  0.00      PROA  
ATOM   4605  CA  MET P 682     -50.755  -2.135  10.318  0.00  0.00      PROA  
ATOM   4606  HA  MET P 682     -50.056  -2.942  10.154  0.00  0.00      PROA  
ATOM   4607  CB  MET P 682     -51.959  -2.708  11.025  0.00  0.00      PROA  
ATOM   4608  HB1 MET P 682     -52.345  -3.537  10.393  0.00  0.00      PROA  
ATOM   4609  HB2 MET P 682     -52.673  -1.861  11.102  0.00  0.00      PROA  
ATOM   4610  CG  MET P 682     -51.766  -3.240  12.501  0.00  0.00      PROA  
ATOM   4611  HG1 MET P 682     -51.467  -2.373  13.127  0.00  0.00      PROA  
ATOM   4612  HG2 MET P 682     -50.996  -4.041  12.495  0.00  0.00      PROA  
ATOM   4613  SD  MET P 682     -53.328  -4.010  13.045  0.00  0.00      PROA  
ATOM   4614  CE  MET P 682     -52.496  -4.400  14.588  0.00  0.00      PROA  
ATOM   4615  HE1 MET P 682     -53.311  -4.654  15.298  0.00  0.00      PROA  
ATOM   4616  HE2 MET P 682     -51.891  -3.637  15.124  0.00  0.00      PROA  
ATOM   4617  HE3 MET P 682     -51.875  -5.310  14.448  0.00  0.00      PROA  
ATOM   4618  C   MET P 682     -51.185  -1.725   8.952  0.00  0.00      PROA  
ATOM   4619  O   MET P 682     -50.813  -2.298   7.911  0.00  0.00      PROA  
ATOM   4620  N   PHE P 683     -51.866  -0.559   8.944  0.00  0.00      PROA  
ATOM   4621  HN  PHE P 683     -52.090  -0.047   9.769  0.00  0.00      PROA  
ATOM   4622  CA  PHE P 683     -52.395   0.126   7.731  0.00  0.00      PROA  
ATOM   4623  HA  PHE P 683     -52.804  -0.616   7.062  0.00  0.00      PROA  
ATOM   4624  CB  PHE P 683     -53.462   1.163   8.193  0.00  0.00      PROA  
ATOM   4625  HB1 PHE P 683     -53.078   2.129   8.584  0.00  0.00      PROA  
ATOM   4626  HB2 PHE P 683     -54.082   0.708   8.995  0.00  0.00      PROA  
ATOM   4627  CG  PHE P 683     -54.438   1.351   7.102  0.00  0.00      PROA  
ATOM   4628  CD1 PHE P 683     -55.581   0.558   7.083  0.00  0.00      PROA  
ATOM   4629  HD1 PHE P 683     -55.799  -0.071   7.933  0.00  0.00      PROA  
ATOM   4630  CE1 PHE P 683     -56.422   0.558   5.939  0.00  0.00      PROA  
ATOM   4631  HE1 PHE P 683     -57.280  -0.086   6.066  0.00  0.00      PROA  
ATOM   4632  CZ  PHE P 683     -56.052   1.255   4.797  0.00  0.00      PROA  
ATOM   4633  HZ  PHE P 683     -56.706   1.241   3.939  0.00  0.00      PROA  
ATOM   4634  CD2 PHE P 683     -54.081   2.012   5.952  0.00  0.00      PROA  
ATOM   4635  HD2 PHE P 683     -53.172   2.581   5.832  0.00  0.00      PROA  
ATOM   4636  CE2 PHE P 683     -54.895   2.045   4.763  0.00  0.00      PROA  
ATOM   4637  HE2 PHE P 683     -54.595   2.571   3.868  0.00  0.00      PROA  
ATOM   4638  C   PHE P 683     -51.266   0.864   6.838  0.00  0.00      PROA  
ATOM   4639  O   PHE P 683     -51.325   0.863   5.599  0.00  0.00      PROA  
ATOM   4640  N   ALA P 684     -50.276   1.375   7.505  0.00  0.00      PROA  
ATOM   4641  HN  ALA P 684     -50.338   1.346   8.499  0.00  0.00      PROA  
ATOM   4642  CA  ALA P 684     -49.163   2.065   6.870  0.00  0.00      PROA  
ATOM   4643  HA  ALA P 684     -49.545   2.496   5.956  0.00  0.00      PROA  
ATOM   4644  CB  ALA P 684     -48.593   3.067   7.893  0.00  0.00      PROA  
ATOM   4645  HB1 ALA P 684     -49.422   3.802   7.979  0.00  0.00      PROA  
ATOM   4646  HB2 ALA P 684     -47.637   3.528   7.564  0.00  0.00      PROA  
ATOM   4647  HB3 ALA P 684     -48.457   2.477   8.824  0.00  0.00      PROA  
ATOM   4648  C   ALA P 684     -48.029   1.164   6.447  0.00  0.00      PROA  
ATOM   4649  O   ALA P 684     -47.070   1.677   5.835  0.00  0.00      PROA  
ATOM   4650  N   SER P 685     -48.150  -0.153   6.722  0.00  0.00      PROA  
ATOM   4651  HN  SER P 685     -48.984  -0.567   7.079  0.00  0.00      PROA  
ATOM   4652  CA  SER P 685     -47.166  -1.102   6.301  0.00  0.00      PROA  
ATOM   4653  HA  SER P 685     -46.154  -0.739   6.402  0.00  0.00      PROA  
ATOM   4654  CB  SER P 685     -47.205  -2.422   7.064  0.00  0.00      PROA  
ATOM   4655  HB1 SER P 685     -46.726  -3.222   6.461  0.00  0.00      PROA  
ATOM   4656  HB2 SER P 685     -48.286  -2.624   7.222  0.00  0.00      PROA  
ATOM   4657  OG  SER P 685     -46.429  -2.304   8.299  0.00  0.00      PROA  
ATOM   4658  HG1 SER P 685     -47.013  -1.802   8.872  0.00  0.00      PROA  
ATOM   4659  C   SER P 685     -47.240  -1.429   4.880  0.00  0.00      PROA  
ATOM   4660  O   SER P 685     -46.323  -2.085   4.391  0.00  0.00      PROA  
ATOM   4661  N   ALA P 686     -48.298  -1.045   4.106  0.00  0.00      PROA  
ATOM   4662  HN  ALA P 686     -49.139  -0.701   4.517  0.00  0.00      PROA  
ATOM   4663  CA  ALA P 686     -48.371  -1.057   2.711  0.00  0.00      PROA  
ATOM   4664  HA  ALA P 686     -48.309  -2.102   2.447  0.00  0.00      PROA  
ATOM   4665  CB  ALA P 686     -49.722  -0.429   2.352  0.00  0.00      PROA  
ATOM   4666  HB1 ALA P 686     -50.619  -0.619   2.979  0.00  0.00      PROA  
ATOM   4667  HB2 ALA P 686     -49.888  -0.677   1.282  0.00  0.00      PROA  
ATOM   4668  HB3 ALA P 686     -49.625   0.676   2.303  0.00  0.00      PROA  
ATOM   4669  C   ALA P 686     -47.331  -0.280   1.924  0.00  0.00      PROA  
ATOM   4670  O   ALA P 686     -46.752  -0.880   0.995  0.00  0.00      PROA  
ATOM   4671  N   LEU P 687     -47.079   1.007   2.307  0.00  0.00      PROA  
ATOM   4672  HN  LEU P 687     -47.673   1.390   3.010  0.00  0.00      PROA  
ATOM   4673  CA  LEU P 687     -46.121   1.897   1.653  0.00  0.00      PROA  
ATOM   4674  HA  LEU P 687     -46.378   1.865   0.604  0.00  0.00      PROA  
ATOM   4675  CB  LEU P 687     -46.330   3.360   2.175  0.00  0.00      PROA  
ATOM   4676  HB1 LEU P 687     -45.419   3.995   2.142  0.00  0.00      PROA  
ATOM   4677  HB2 LEU P 687     -46.601   3.347   3.253  0.00  0.00      PROA  
ATOM   4678  CG  LEU P 687     -47.424   4.110   1.383  0.00  0.00      PROA  
ATOM   4679  HG  LEU P 687     -48.236   3.381   1.174  0.00  0.00      PROA  
ATOM   4680  CD1 LEU P 687     -47.980   5.305   2.171  0.00  0.00      PROA  
ATOM   4681 HD11 LEU P 687     -48.312   5.027   3.194  0.00  0.00      PROA  
ATOM   4682 HD12 LEU P 687     -48.735   5.863   1.578  0.00  0.00      PROA  
ATOM   4683 HD13 LEU P 687     -47.149   6.000   2.415  0.00  0.00      PROA  
ATOM   4684  CD2 LEU P 687     -47.058   4.413  -0.039  0.00  0.00      PROA  
ATOM   4685 HD21 LEU P 687     -46.457   5.338  -0.176  0.00  0.00      PROA  
ATOM   4686 HD22 LEU P 687     -48.027   4.733  -0.477  0.00  0.00      PROA  
ATOM   4687 HD23 LEU P 687     -46.664   3.507  -0.546  0.00  0.00      PROA  
ATOM   4688  C   LEU P 687     -44.691   1.312   1.624  0.00  0.00      PROA  
ATOM   4689  O   LEU P 687     -44.085   1.365   0.522  0.00  0.00      PROA  
ATOM   4690  N   PRO P 688     -44.175   0.716   2.741  0.00  0.00      PROA  
ATOM   4691  CD  PRO P 688     -44.504   1.144   4.124  0.00  0.00      PROA  
ATOM   4692  HD1 PRO P 688     -45.296   0.491   4.550  0.00  0.00      PROA  
ATOM   4693  HD2 PRO P 688     -44.973   2.137   4.291  0.00  0.00      PROA  
ATOM   4694  CA  PRO P 688     -42.767   0.187   2.763  0.00  0.00      PROA  
ATOM   4695  HA  PRO P 688     -42.148   0.914   2.258  0.00  0.00      PROA  
ATOM   4696  CB  PRO P 688     -42.443  -0.001   4.225  0.00  0.00      PROA  
ATOM   4697  HB1 PRO P 688     -41.360   0.176   4.399  0.00  0.00      PROA  
ATOM   4698  HB2 PRO P 688     -42.754  -0.966   4.678  0.00  0.00      PROA  
ATOM   4699  CG  PRO P 688     -43.265   1.050   4.989  0.00  0.00      PROA  
ATOM   4700  HG1 PRO P 688     -43.441   0.853   6.068  0.00  0.00      PROA  
ATOM   4701  HG2 PRO P 688     -42.735   2.023   4.909  0.00  0.00      PROA  
ATOM   4702  C   PRO P 688     -42.654  -1.150   1.992  0.00  0.00      PROA  
ATOM   4703  O   PRO P 688     -41.563  -1.447   1.468  0.00  0.00      PROA  
ATOM   4704  N   ALA P 689     -43.800  -1.846   1.929  0.00  0.00      PROA  
ATOM   4705  HN  ALA P 689     -44.580  -1.618   2.506  0.00  0.00      PROA  
ATOM   4706  CA  ALA P 689     -43.880  -2.979   0.960  0.00  0.00      PROA  
ATOM   4707  HA  ALA P 689     -43.002  -3.546   1.230  0.00  0.00      PROA  
ATOM   4708  CB  ALA P 689     -45.219  -3.797   1.171  0.00  0.00      PROA  
ATOM   4709  HB1 ALA P 689     -46.170  -3.298   0.887  0.00  0.00      PROA  
ATOM   4710  HB2 ALA P 689     -45.315  -3.940   2.269  0.00  0.00      PROA  
ATOM   4711  HB3 ALA P 689     -45.177  -4.720   0.554  0.00  0.00      PROA  
ATOM   4712  C   ALA P 689     -43.814  -2.529  -0.455  0.00  0.00      PROA  
ATOM   4713  O   ALA P 689     -43.106  -3.125  -1.317  0.00  0.00      PROA  
ATOM   4714  N   LEU P 690     -44.417  -1.390  -0.810  0.00  0.00      PROA  
ATOM   4715  HN  LEU P 690     -44.926  -0.932  -0.085  0.00  0.00      PROA  
ATOM   4716  CA  LEU P 690     -44.265  -0.784  -2.121  0.00  0.00      PROA  
ATOM   4717  HA  LEU P 690     -44.543  -1.507  -2.874  0.00  0.00      PROA  
ATOM   4718  CB  LEU P 690     -45.312   0.361  -2.416  0.00  0.00      PROA  
ATOM   4719  HB1 LEU P 690     -45.407   1.093  -1.586  0.00  0.00      PROA  
ATOM   4720  HB2 LEU P 690     -46.331  -0.082  -2.396  0.00  0.00      PROA  
ATOM   4721  CG  LEU P 690     -45.290   1.136  -3.730  0.00  0.00      PROA  
ATOM   4722  HG  LEU P 690     -44.280   1.594  -3.793  0.00  0.00      PROA  
ATOM   4723  CD1 LEU P 690     -45.710   0.253  -4.912  0.00  0.00      PROA  
ATOM   4724 HD11 LEU P 690     -46.729  -0.118  -4.669  0.00  0.00      PROA  
ATOM   4725 HD12 LEU P 690     -44.997  -0.583  -5.076  0.00  0.00      PROA  
ATOM   4726 HD13 LEU P 690     -45.741   0.861  -5.841  0.00  0.00      PROA  
ATOM   4727  CD2 LEU P 690     -46.280   2.344  -3.758  0.00  0.00      PROA  
ATOM   4728 HD21 LEU P 690     -45.933   3.041  -4.551  0.00  0.00      PROA  
ATOM   4729 HD22 LEU P 690     -46.168   2.933  -2.823  0.00  0.00      PROA  
ATOM   4730 HD23 LEU P 690     -47.342   2.059  -3.918  0.00  0.00      PROA  
ATOM   4731  C   LEU P 690     -42.808  -0.365  -2.445  0.00  0.00      PROA  
ATOM   4732  O   LEU P 690     -42.216  -0.615  -3.508  0.00  0.00      PROA  
ATOM   4733  N   LEU P 691     -42.083   0.304  -1.507  0.00  0.00      PROA  
ATOM   4734  HN  LEU P 691     -42.523   0.579  -0.656  0.00  0.00      PROA  
ATOM   4735  CA  LEU P 691     -40.655   0.628  -1.589  0.00  0.00      PROA  
ATOM   4736  HA  LEU P 691     -40.619   1.264  -2.461  0.00  0.00      PROA  
ATOM   4737  CB  LEU P 691     -40.171   1.384  -0.360  0.00  0.00      PROA  
ATOM   4738  HB1 LEU P 691     -39.074   1.555  -0.324  0.00  0.00      PROA  
ATOM   4739  HB2 LEU P 691     -40.376   0.759   0.536  0.00  0.00      PROA  
ATOM   4740  CG  LEU P 691     -40.635   2.844  -0.286  0.00  0.00      PROA  
ATOM   4741  HG  LEU P 691     -41.720   3.006  -0.457  0.00  0.00      PROA  
ATOM   4742  CD1 LEU P 691     -40.507   3.455   1.125  0.00  0.00      PROA  
ATOM   4743 HD11 LEU P 691     -40.783   4.529   1.198  0.00  0.00      PROA  
ATOM   4744 HD12 LEU P 691     -39.442   3.455   1.441  0.00  0.00      PROA  
ATOM   4745 HD13 LEU P 691     -41.073   2.818   1.838  0.00  0.00      PROA  
ATOM   4746  CD2 LEU P 691     -40.002   3.677  -1.318  0.00  0.00      PROA  
ATOM   4747 HD21 LEU P 691     -38.927   3.449  -1.479  0.00  0.00      PROA  
ATOM   4748 HD22 LEU P 691     -40.132   4.732  -0.997  0.00  0.00      PROA  
ATOM   4749 HD23 LEU P 691     -40.533   3.459  -2.270  0.00  0.00      PROA  
ATOM   4750  C   LEU P 691     -39.714  -0.571  -1.794  0.00  0.00      PROA  
ATOM   4751  O   LEU P 691     -38.871  -0.593  -2.712  0.00  0.00      PROA  
ATOM   4752  N   VAL P 692     -39.919  -1.617  -1.051  0.00  0.00      PROA  
ATOM   4753  HN  VAL P 692     -40.626  -1.658  -0.349  0.00  0.00      PROA  
ATOM   4754  CA  VAL P 692     -39.242  -2.930  -1.265  0.00  0.00      PROA  
ATOM   4755  HA  VAL P 692     -38.194  -2.673  -1.286  0.00  0.00      PROA  
ATOM   4756  CB  VAL P 692     -39.635  -3.836  -0.139  0.00  0.00      PROA  
ATOM   4757  HB  VAL P 692     -40.736  -3.694  -0.079  0.00  0.00      PROA  
ATOM   4758  CG1 VAL P 692     -39.327  -5.331  -0.385  0.00  0.00      PROA  
ATOM   4759 HG11 VAL P 692     -39.777  -5.767  -1.303  0.00  0.00      PROA  
ATOM   4760 HG12 VAL P 692     -39.809  -5.892   0.444  0.00  0.00      PROA  
ATOM   4761 HG13 VAL P 692     -38.223  -5.434  -0.446  0.00  0.00      PROA  
ATOM   4762  CG2 VAL P 692     -38.972  -3.534   1.250  0.00  0.00      PROA  
ATOM   4763 HG21 VAL P 692     -37.877  -3.361   1.178  0.00  0.00      PROA  
ATOM   4764 HG22 VAL P 692     -39.224  -4.280   2.033  0.00  0.00      PROA  
ATOM   4765 HG23 VAL P 692     -39.403  -2.550   1.534  0.00  0.00      PROA  
ATOM   4766  C   VAL P 692     -39.620  -3.588  -2.601  0.00  0.00      PROA  
ATOM   4767  O   VAL P 692     -38.817  -4.247  -3.266  0.00  0.00      PROA  
ATOM   4768  N   PHE P 693     -40.882  -3.551  -2.996  0.00  0.00      PROA  
ATOM   4769  HN  PHE P 693     -41.574  -3.139  -2.409  0.00  0.00      PROA  
ATOM   4770  CA  PHE P 693     -41.235  -4.037  -4.252  0.00  0.00      PROA  
ATOM   4771  HA  PHE P 693     -40.923  -5.070  -4.305  0.00  0.00      PROA  
ATOM   4772  CB  PHE P 693     -42.766  -4.024  -4.406  0.00  0.00      PROA  
ATOM   4773  HB1 PHE P 693     -43.158  -3.026  -4.115  0.00  0.00      PROA  
ATOM   4774  HB2 PHE P 693     -43.109  -4.775  -3.663  0.00  0.00      PROA  
ATOM   4775  CG  PHE P 693     -43.380  -4.337  -5.753  0.00  0.00      PROA  
ATOM   4776  CD1 PHE P 693     -43.536  -5.679  -6.247  0.00  0.00      PROA  
ATOM   4777  HD1 PHE P 693     -43.383  -6.574  -5.663  0.00  0.00      PROA  
ATOM   4778  CE1 PHE P 693     -44.020  -5.851  -7.574  0.00  0.00      PROA  
ATOM   4779  HE1 PHE P 693     -44.051  -6.857  -7.966  0.00  0.00      PROA  
ATOM   4780  CZ  PHE P 693     -44.349  -4.793  -8.362  0.00  0.00      PROA  
ATOM   4781  HZ  PHE P 693     -44.803  -5.014  -9.316  0.00  0.00      PROA  
ATOM   4782  CD2 PHE P 693     -43.594  -3.225  -6.651  0.00  0.00      PROA  
ATOM   4783  HD2 PHE P 693     -43.652  -2.211  -6.284  0.00  0.00      PROA  
ATOM   4784  CE2 PHE P 693     -44.134  -3.493  -7.933  0.00  0.00      PROA  
ATOM   4785  HE2 PHE P 693     -44.411  -2.768  -8.685  0.00  0.00      PROA  
ATOM   4786  C   PHE P 693     -40.506  -3.351  -5.486  0.00  0.00      PROA  
ATOM   4787  O   PHE P 693     -39.956  -3.981  -6.381  0.00  0.00      PROA  
ATOM   4788  N   ILE P 694     -40.424  -1.997  -5.417  0.00  0.00      PROA  
ATOM   4789  HN  ILE P 694     -41.079  -1.718  -4.719  0.00  0.00      PROA  
ATOM   4790  CA  ILE P 694     -39.723  -1.151  -6.310  0.00  0.00      PROA  
ATOM   4791  HA  ILE P 694     -40.061  -1.434  -7.296  0.00  0.00      PROA  
ATOM   4792  CB  ILE P 694     -39.977   0.315  -5.981  0.00  0.00      PROA  
ATOM   4793  HB  ILE P 694     -39.935   0.532  -4.892  0.00  0.00      PROA  
ATOM   4794  CG2 ILE P 694     -38.827   1.257  -6.538  0.00  0.00      PROA  
ATOM   4795 HG21 ILE P 694     -37.805   1.021  -6.173  0.00  0.00      PROA  
ATOM   4796 HG22 ILE P 694     -38.995   2.330  -6.303  0.00  0.00      PROA  
ATOM   4797 HG23 ILE P 694     -38.892   1.225  -7.647  0.00  0.00      PROA  
ATOM   4798  CG1 ILE P 694     -41.439   0.872  -6.437  0.00  0.00      PROA  
ATOM   4799 HG11 ILE P 694     -42.151   0.052  -6.200  0.00  0.00      PROA  
ATOM   4800 HG12 ILE P 694     -41.375   1.053  -7.531  0.00  0.00      PROA  
ATOM   4801  CD  ILE P 694     -41.799   2.124  -5.626  0.00  0.00      PROA  
ATOM   4802  HD1 ILE P 694     -41.187   3.016  -5.880  0.00  0.00      PROA  
ATOM   4803  HD2 ILE P 694     -41.661   1.882  -4.551  0.00  0.00      PROA  
ATOM   4804  HD3 ILE P 694     -42.853   2.321  -5.919  0.00  0.00      PROA  
ATOM   4805  C   ILE P 694     -38.249  -1.451  -6.225  0.00  0.00      PROA  
ATOM   4806  O   ILE P 694     -37.617  -1.540  -7.253  0.00  0.00      PROA  
ATOM   4807  N   LEU P 695     -37.624  -1.521  -5.032  0.00  0.00      PROA  
ATOM   4808  HN  LEU P 695     -38.011  -1.230  -4.161  0.00  0.00      PROA  
ATOM   4809  CA  LEU P 695     -36.210  -1.748  -4.865  0.00  0.00      PROA  
ATOM   4810  HA  LEU P 695     -35.702  -0.973  -5.420  0.00  0.00      PROA  
ATOM   4811  CB  LEU P 695     -35.851  -1.578  -3.378  0.00  0.00      PROA  
ATOM   4812  HB1 LEU P 695     -36.500  -2.242  -2.768  0.00  0.00      PROA  
ATOM   4813  HB2 LEU P 695     -36.194  -0.562  -3.087  0.00  0.00      PROA  
ATOM   4814  CG  LEU P 695     -34.430  -1.740  -2.929  0.00  0.00      PROA  
ATOM   4815  HG  LEU P 695     -34.069  -2.781  -3.076  0.00  0.00      PROA  
ATOM   4816  CD1 LEU P 695     -33.485  -0.681  -3.588  0.00  0.00      PROA  
ATOM   4817 HD11 LEU P 695     -33.502  -0.680  -4.699  0.00  0.00      PROA  
ATOM   4818 HD12 LEU P 695     -32.446  -0.834  -3.224  0.00  0.00      PROA  
ATOM   4819 HD13 LEU P 695     -33.753   0.322  -3.194  0.00  0.00      PROA  
ATOM   4820  CD2 LEU P 695     -34.269  -1.543  -1.438  0.00  0.00      PROA  
ATOM   4821 HD21 LEU P 695     -33.287  -1.884  -1.048  0.00  0.00      PROA  
ATOM   4822 HD22 LEU P 695     -35.091  -2.058  -0.896  0.00  0.00      PROA  
ATOM   4823 HD23 LEU P 695     -34.336  -0.482  -1.118  0.00  0.00      PROA  
ATOM   4824  C   LEU P 695     -35.742  -3.038  -5.485  0.00  0.00      PROA  
ATOM   4825  O   LEU P 695     -34.737  -3.115  -6.180  0.00  0.00      PROA  
ATOM   4826  N   ILE P 696     -36.511  -4.147  -5.340  0.00  0.00      PROA  
ATOM   4827  HN  ILE P 696     -37.391  -4.127  -4.872  0.00  0.00      PROA  
ATOM   4828  CA  ILE P 696     -36.076  -5.439  -5.929  0.00  0.00      PROA  
ATOM   4829  HA  ILE P 696     -35.023  -5.533  -5.709  0.00  0.00      PROA  
ATOM   4830  CB  ILE P 696     -36.785  -6.609  -5.261  0.00  0.00      PROA  
ATOM   4831  HB  ILE P 696     -37.856  -6.356  -5.108  0.00  0.00      PROA  
ATOM   4832  CG2 ILE P 696     -36.616  -7.932  -5.989  0.00  0.00      PROA  
ATOM   4833 HG21 ILE P 696     -37.147  -8.826  -5.598  0.00  0.00      PROA  
ATOM   4834 HG22 ILE P 696     -35.513  -8.062  -5.997  0.00  0.00      PROA  
ATOM   4835 HG23 ILE P 696     -36.794  -7.966  -7.085  0.00  0.00      PROA  
ATOM   4836  CG1 ILE P 696     -36.186  -6.995  -3.814  0.00  0.00      PROA  
ATOM   4837 HG11 ILE P 696     -35.990  -5.996  -3.369  0.00  0.00      PROA  
ATOM   4838 HG12 ILE P 696     -35.282  -7.641  -3.797  0.00  0.00      PROA  
ATOM   4839  CD  ILE P 696     -37.286  -7.669  -2.926  0.00  0.00      PROA  
ATOM   4840  HD1 ILE P 696     -37.637  -8.677  -3.233  0.00  0.00      PROA  
ATOM   4841  HD2 ILE P 696     -38.272  -7.166  -2.833  0.00  0.00      PROA  
ATOM   4842  HD3 ILE P 696     -36.925  -7.825  -1.887  0.00  0.00      PROA  
ATOM   4843  C   ILE P 696     -36.240  -5.419  -7.463  0.00  0.00      PROA  
ATOM   4844  O   ILE P 696     -35.496  -5.968  -8.223  0.00  0.00      PROA  
ATOM   4845  N   PHE P 697     -37.305  -4.720  -7.906  0.00  0.00      PROA  
ATOM   4846  HN  PHE P 697     -38.044  -4.291  -7.392  0.00  0.00      PROA  
ATOM   4847  CA  PHE P 697     -37.462  -4.509  -9.310  0.00  0.00      PROA  
ATOM   4848  HA  PHE P 697     -37.514  -5.493  -9.752  0.00  0.00      PROA  
ATOM   4849  CB  PHE P 697     -38.899  -3.926  -9.567  0.00  0.00      PROA  
ATOM   4850  HB1 PHE P 697     -38.961  -3.056  -8.880  0.00  0.00      PROA  
ATOM   4851  HB2 PHE P 697     -39.760  -4.586  -9.324  0.00  0.00      PROA  
ATOM   4852  CG  PHE P 697     -39.174  -3.396 -10.991  0.00  0.00      PROA  
ATOM   4853  CD1 PHE P 697     -38.683  -2.239 -11.580  0.00  0.00      PROA  
ATOM   4854  HD1 PHE P 697     -38.061  -1.622 -10.948  0.00  0.00      PROA  
ATOM   4855  CE1 PHE P 697     -38.825  -1.995 -12.930  0.00  0.00      PROA  
ATOM   4856  HE1 PHE P 697     -38.478  -1.059 -13.341  0.00  0.00      PROA  
ATOM   4857  CZ  PHE P 697     -39.592  -2.840 -13.654  0.00  0.00      PROA  
ATOM   4858  HZ  PHE P 697     -39.615  -2.694 -14.724  0.00  0.00      PROA  
ATOM   4859  CD2 PHE P 697     -39.922  -4.329 -11.778  0.00  0.00      PROA  
ATOM   4860  HD2 PHE P 697     -40.341  -5.216 -11.327  0.00  0.00      PROA  
ATOM   4861  CE2 PHE P 697     -40.139  -4.037 -13.141  0.00  0.00      PROA  
ATOM   4862  HE2 PHE P 697     -40.792  -4.640 -13.755  0.00  0.00      PROA  
ATOM   4863  C   PHE P 697     -36.314  -3.731 -10.014  0.00  0.00      PROA  
ATOM   4864  O   PHE P 697     -35.735  -4.206 -10.988  0.00  0.00      PROA  
ATOM   4865  N   LEU P 698     -35.848  -2.574  -9.451  0.00  0.00      PROA  
ATOM   4866  HN  LEU P 698     -36.299  -2.223  -8.634  0.00  0.00      PROA  
ATOM   4867  CA  LEU P 698     -34.687  -1.843  -9.987  0.00  0.00      PROA  
ATOM   4868  HA  LEU P 698     -34.884  -1.495 -10.991  0.00  0.00      PROA  
ATOM   4869  CB  LEU P 698     -34.440  -0.595  -9.091  0.00  0.00      PROA  
ATOM   4870  HB1 LEU P 698     -33.411  -0.186  -9.185  0.00  0.00      PROA  
ATOM   4871  HB2 LEU P 698     -34.301  -1.010  -8.069  0.00  0.00      PROA  
ATOM   4872  CG  LEU P 698     -35.467   0.610  -9.137  0.00  0.00      PROA  
ATOM   4873  HG  LEU P 698     -36.434   0.068  -9.060  0.00  0.00      PROA  
ATOM   4874  CD1 LEU P 698     -35.324   1.445  -7.802  0.00  0.00      PROA  
ATOM   4875 HD11 LEU P 698     -35.043   0.804  -6.939  0.00  0.00      PROA  
ATOM   4876 HD12 LEU P 698     -36.335   1.820  -7.535  0.00  0.00      PROA  
ATOM   4877 HD13 LEU P 698     -34.537   2.220  -7.920  0.00  0.00      PROA  
ATOM   4878  CD2 LEU P 698     -35.285   1.492 -10.340  0.00  0.00      PROA  
ATOM   4879 HD21 LEU P 698     -34.365   2.108 -10.257  0.00  0.00      PROA  
ATOM   4880 HD22 LEU P 698     -36.190   2.136 -10.300  0.00  0.00      PROA  
ATOM   4881 HD23 LEU P 698     -35.393   1.064 -11.360  0.00  0.00      PROA  
ATOM   4882  C   LEU P 698     -33.315  -2.646 -10.086  0.00  0.00      PROA  
ATOM   4883  O   LEU P 698     -32.638  -2.650 -11.112  0.00  0.00      PROA  
ATOM   4884  N   GLU P 699     -33.005  -3.440  -9.031  0.00  0.00      PROA  
ATOM   4885  HN  GLU P 699     -33.665  -3.553  -8.292  0.00  0.00      PROA  
ATOM   4886  CA  GLU P 699     -31.833  -4.325  -9.047  0.00  0.00      PROA  
ATOM   4887  HA  GLU P 699     -30.892  -3.801  -9.121  0.00  0.00      PROA  
ATOM   4888  CB  GLU P 699     -31.556  -5.096  -7.631  0.00  0.00      PROA  
ATOM   4889  HB1 GLU P 699     -30.858  -5.947  -7.790  0.00  0.00      PROA  
ATOM   4890  HB2 GLU P 699     -32.546  -5.505  -7.335  0.00  0.00      PROA  
ATOM   4891  CG  GLU P 699     -30.867  -4.204  -6.549  0.00  0.00      PROA  
ATOM   4892  HG1 GLU P 699     -31.018  -4.723  -5.579  0.00  0.00      PROA  
ATOM   4893  HG2 GLU P 699     -31.425  -3.245  -6.603  0.00  0.00      PROA  
ATOM   4894  CD  GLU P 699     -29.389  -3.998  -6.673  0.00  0.00      PROA  
ATOM   4895  OE1 GLU P 699     -28.927  -3.404  -7.638  0.00  0.00      PROA  
ATOM   4896  OE2 GLU P 699     -28.634  -4.556  -5.836  0.00  0.00      PROA  
ATOM   4897  C   GLU P 699     -31.905  -5.398 -10.115  0.00  0.00      PROA  
ATOM   4898  O   GLU P 699     -30.939  -5.580 -10.837  0.00  0.00      PROA  
ATOM   4899  N   SER P 700     -33.082  -6.098 -10.156  0.00  0.00      PROA  
ATOM   4900  HN  SER P 700     -33.843  -6.011  -9.517  0.00  0.00      PROA  
ATOM   4901  CA  SER P 700     -33.226  -7.112 -11.178  0.00  0.00      PROA  
ATOM   4902  HA  SER P 700     -32.328  -7.711 -11.203  0.00  0.00      PROA  
ATOM   4903  CB  SER P 700     -34.474  -7.958 -11.018  0.00  0.00      PROA  
ATOM   4904  HB1 SER P 700     -35.457  -7.444 -11.083  0.00  0.00      PROA  
ATOM   4905  HB2 SER P 700     -34.341  -8.444 -10.028  0.00  0.00      PROA  
ATOM   4906  OG  SER P 700     -34.476  -9.111 -11.892  0.00  0.00      PROA  
ATOM   4907  HG1 SER P 700     -34.716  -8.716 -12.733  0.00  0.00      PROA  
ATOM   4908  C   SER P 700     -33.213  -6.513 -12.492  0.00  0.00      PROA  
ATOM   4909  O   SER P 700     -32.606  -6.991 -13.421  0.00  0.00      PROA  
ATOM   4910  N   GLN P 701     -33.925  -5.405 -12.721  0.00  0.00      PROA  
ATOM   4911  HN  GLN P 701     -34.496  -4.916 -12.066  0.00  0.00      PROA  
ATOM   4912  CA  GLN P 701     -33.845  -4.654 -14.016  0.00  0.00      PROA  
ATOM   4913  HA  GLN P 701     -34.365  -5.348 -14.659  0.00  0.00      PROA  
ATOM   4914  CB  GLN P 701     -34.823  -3.449 -13.913  0.00  0.00      PROA  
ATOM   4915  HB1 GLN P 701     -34.538  -2.702 -14.684  0.00  0.00      PROA  
ATOM   4916  HB2 GLN P 701     -34.592  -2.852 -13.004  0.00  0.00      PROA  
ATOM   4917  CG  GLN P 701     -36.310  -3.821 -14.146  0.00  0.00      PROA  
ATOM   4918  HG1 GLN P 701     -36.868  -2.870 -14.280  0.00  0.00      PROA  
ATOM   4919  HG2 GLN P 701     -36.775  -4.292 -13.254  0.00  0.00      PROA  
ATOM   4920  CD  GLN P 701     -36.597  -4.708 -15.271  0.00  0.00      PROA  
ATOM   4921  OE1 GLN P 701     -36.892  -5.888 -14.998  0.00  0.00      PROA  
ATOM   4922  NE2 GLN P 701     -36.490  -4.209 -16.480  0.00  0.00      PROA  
ATOM   4923 HE21 GLN P 701     -36.470  -4.837 -17.259  0.00  0.00      PROA  
ATOM   4924 HE22 GLN P 701     -36.120  -3.286 -16.580  0.00  0.00      PROA  
ATOM   4925  C   GLN P 701     -32.431  -4.208 -14.535  0.00  0.00      PROA  
ATOM   4926  O   GLN P 701     -32.192  -4.316 -15.747  0.00  0.00      PROA  
ATOM   4927  N   ILE P 702     -31.537  -3.661 -13.648  0.00  0.00      PROA  
ATOM   4928  HN  ILE P 702     -31.814  -3.574 -12.694  0.00  0.00      PROA  
ATOM   4929  CA  ILE P 702     -30.174  -3.457 -14.044  0.00  0.00      PROA  
ATOM   4930  HA  ILE P 702     -30.126  -2.955 -14.999  0.00  0.00      PROA  
ATOM   4931  CB  ILE P 702     -29.495  -2.379 -13.238  0.00  0.00      PROA  
ATOM   4932  HB  ILE P 702     -29.584  -2.897 -12.259  0.00  0.00      PROA  
ATOM   4933  CG2 ILE P 702     -28.116  -2.055 -13.724  0.00  0.00      PROA  
ATOM   4934 HG21 ILE P 702     -27.482  -2.964 -13.639  0.00  0.00      PROA  
ATOM   4935 HG22 ILE P 702     -27.764  -1.213 -13.090  0.00  0.00      PROA  
ATOM   4936 HG23 ILE P 702     -28.285  -1.714 -14.767  0.00  0.00      PROA  
ATOM   4937  CG1 ILE P 702     -30.395  -1.121 -13.098  0.00  0.00      PROA  
ATOM   4938 HG11 ILE P 702     -29.814  -0.398 -12.487  0.00  0.00      PROA  
ATOM   4939 HG12 ILE P 702     -31.308  -1.406 -12.533  0.00  0.00      PROA  
ATOM   4940  CD  ILE P 702     -30.878  -0.420 -14.391  0.00  0.00      PROA  
ATOM   4941  HD1 ILE P 702     -30.062  -0.389 -15.145  0.00  0.00      PROA  
ATOM   4942  HD2 ILE P 702     -31.288   0.588 -14.164  0.00  0.00      PROA  
ATOM   4943  HD3 ILE P 702     -31.761  -0.933 -14.827  0.00  0.00      PROA  
ATOM   4944  C   ILE P 702     -29.388  -4.739 -14.374  0.00  0.00      PROA  
ATOM   4945  O   ILE P 702     -28.583  -4.849 -15.348  0.00  0.00      PROA  
ATOM   4946  N   THR P 703     -29.566  -5.805 -13.535  0.00  0.00      PROA  
ATOM   4947  HN  THR P 703     -30.172  -5.739 -12.746  0.00  0.00      PROA  
ATOM   4948  CA  THR P 703     -29.096  -7.141 -13.900  0.00  0.00      PROA  
ATOM   4949  HA  THR P 703     -28.029  -6.995 -13.984  0.00  0.00      PROA  
ATOM   4950  CB  THR P 703     -29.261  -8.164 -12.794  0.00  0.00      PROA  
ATOM   4951  HB  THR P 703     -30.319  -8.474 -12.661  0.00  0.00      PROA  
ATOM   4952  OG1 THR P 703     -28.908  -7.638 -11.544  0.00  0.00      PROA  
ATOM   4953  HG1 THR P 703     -29.685  -7.140 -11.278  0.00  0.00      PROA  
ATOM   4954  CG2 THR P 703     -28.428  -9.435 -13.061  0.00  0.00      PROA  
ATOM   4955 HG21 THR P 703     -27.362  -9.130 -12.994  0.00  0.00      PROA  
ATOM   4956 HG22 THR P 703     -28.622  -9.953 -14.025  0.00  0.00      PROA  
ATOM   4957 HG23 THR P 703     -28.637 -10.196 -12.280  0.00  0.00      PROA  
ATOM   4958  C   THR P 703     -29.560  -7.704 -15.188  0.00  0.00      PROA  
ATOM   4959  O   THR P 703     -28.819  -8.151 -16.094  0.00  0.00      PROA  
ATOM   4960  N   THR P 704     -30.837  -7.689 -15.451  0.00  0.00      PROA  
ATOM   4961  HN  THR P 704     -31.504  -7.460 -14.747  0.00  0.00      PROA  
ATOM   4962  CA  THR P 704     -31.475  -7.997 -16.786  0.00  0.00      PROA  
ATOM   4963  HA  THR P 704     -30.943  -8.875 -17.121  0.00  0.00      PROA  
ATOM   4964  CB  THR P 704     -32.984  -8.233 -16.870  0.00  0.00      PROA  
ATOM   4965  HB  THR P 704     -33.300  -8.393 -17.924  0.00  0.00      PROA  
ATOM   4966  OG1 THR P 704     -33.811  -7.254 -16.247  0.00  0.00      PROA  
ATOM   4967  HG1 THR P 704     -33.563  -6.533 -16.830  0.00  0.00      PROA  
ATOM   4968  CG2 THR P 704     -33.194  -9.466 -16.002  0.00  0.00      PROA  
ATOM   4969 HG21 THR P 704     -32.866  -9.230 -14.967  0.00  0.00      PROA  
ATOM   4970 HG22 THR P 704     -32.549 -10.288 -16.379  0.00  0.00      PROA  
ATOM   4971 HG23 THR P 704     -34.263  -9.764 -15.960  0.00  0.00      PROA  
ATOM   4972  C   THR P 704     -31.030  -7.093 -17.946  0.00  0.00      PROA  
ATOM   4973  O   THR P 704     -30.858  -7.563 -19.018  0.00  0.00      PROA  
ATOM   4974  N   LEU P 705     -30.854  -5.775 -17.702  0.00  0.00      PROA  
ATOM   4975  HN  LEU P 705     -31.072  -5.368 -16.818  0.00  0.00      PROA  
ATOM   4976  CA  LEU P 705     -30.360  -4.817 -18.608  0.00  0.00      PROA  
ATOM   4977  HA  LEU P 705     -30.905  -4.918 -19.535  0.00  0.00      PROA  
ATOM   4978  CB  LEU P 705     -30.681  -3.421 -17.943  0.00  0.00      PROA  
ATOM   4979  HB1 LEU P 705     -30.140  -3.374 -16.974  0.00  0.00      PROA  
ATOM   4980  HB2 LEU P 705     -31.767  -3.222 -17.820  0.00  0.00      PROA  
ATOM   4981  CG  LEU P 705     -30.148  -2.199 -18.842  0.00  0.00      PROA  
ATOM   4982  HG  LEU P 705     -29.042  -2.307 -18.819  0.00  0.00      PROA  
ATOM   4983  CD1 LEU P 705     -30.661  -2.314 -20.277  0.00  0.00      PROA  
ATOM   4984 HD11 LEU P 705     -30.242  -1.412 -20.772  0.00  0.00      PROA  
ATOM   4985 HD12 LEU P 705     -31.771  -2.260 -20.297  0.00  0.00      PROA  
ATOM   4986 HD13 LEU P 705     -30.347  -3.196 -20.876  0.00  0.00      PROA  
ATOM   4987  CD2 LEU P 705     -30.462  -0.863 -18.173  0.00  0.00      PROA  
ATOM   4988 HD21 LEU P 705     -29.817  -0.103 -18.663  0.00  0.00      PROA  
ATOM   4989 HD22 LEU P 705     -30.423  -0.906 -17.064  0.00  0.00      PROA  
ATOM   4990 HD23 LEU P 705     -31.504  -0.632 -18.481  0.00  0.00      PROA  
ATOM   4991  C   LEU P 705     -28.878  -4.996 -19.012  0.00  0.00      PROA  
ATOM   4992  O   LEU P 705     -28.458  -4.863 -20.240  0.00  0.00      PROA  
ATOM   4993  N   ILE P 706     -27.935  -5.224 -18.089  0.00  0.00      PROA  
ATOM   4994  HN  ILE P 706     -28.214  -5.101 -17.140  0.00  0.00      PROA  
ATOM   4995  CA  ILE P 706     -26.487  -5.559 -18.310  0.00  0.00      PROA  
ATOM   4996  HA  ILE P 706     -26.182  -4.720 -18.919  0.00  0.00      PROA  
ATOM   4997  CB  ILE P 706     -25.743  -5.639 -17.007  0.00  0.00      PROA  
ATOM   4998  HB  ILE P 706     -26.451  -6.148 -16.319  0.00  0.00      PROA  
ATOM   4999  CG2 ILE P 706     -24.319  -6.254 -17.082  0.00  0.00      PROA  
ATOM   5000 HG21 ILE P 706     -24.273  -7.309 -17.427  0.00  0.00      PROA  
ATOM   5001 HG22 ILE P 706     -23.756  -6.224 -16.125  0.00  0.00      PROA  
ATOM   5002 HG23 ILE P 706     -23.624  -5.628 -17.681  0.00  0.00      PROA  
ATOM   5003  CG1 ILE P 706     -25.606  -4.198 -16.556  0.00  0.00      PROA  
ATOM   5004 HG11 ILE P 706     -26.513  -3.557 -16.561  0.00  0.00      PROA  
ATOM   5005 HG12 ILE P 706     -24.953  -3.705 -17.308  0.00  0.00      PROA  
ATOM   5006  CD  ILE P 706     -24.940  -4.049 -15.202  0.00  0.00      PROA  
ATOM   5007  HD1 ILE P 706     -25.544  -4.645 -14.484  0.00  0.00      PROA  
ATOM   5008  HD2 ILE P 706     -24.915  -2.963 -14.967  0.00  0.00      PROA  
ATOM   5009  HD3 ILE P 706     -23.901  -4.441 -15.233  0.00  0.00      PROA  
ATOM   5010  C   ILE P 706     -26.278  -6.832 -19.240  0.00  0.00      PROA  
ATOM   5011  O   ILE P 706     -25.425  -6.852 -20.085  0.00  0.00      PROA  
ATOM   5012  N   ILE P 707     -27.049  -7.872 -18.993  0.00  0.00      PROA  
ATOM   5013  HN  ILE P 707     -27.750  -7.817 -18.286  0.00  0.00      PROA  
ATOM   5014  CA  ILE P 707     -26.959  -9.193 -19.686  0.00  0.00      PROA  
ATOM   5015  HA  ILE P 707     -25.916  -9.424 -19.840  0.00  0.00      PROA  
ATOM   5016  CB  ILE P 707     -27.504 -10.431 -18.935  0.00  0.00      PROA  
ATOM   5017  HB  ILE P 707     -28.600 -10.355 -18.768  0.00  0.00      PROA  
ATOM   5018  CG2 ILE P 707     -27.326 -11.667 -19.829  0.00  0.00      PROA  
ATOM   5019 HG21 ILE P 707     -27.486 -12.614 -19.269  0.00  0.00      PROA  
ATOM   5020 HG22 ILE P 707     -26.285 -11.706 -20.216  0.00  0.00      PROA  
ATOM   5021 HG23 ILE P 707     -28.099 -11.554 -20.619  0.00  0.00      PROA  
ATOM   5022  CG1 ILE P 707     -26.853 -10.462 -17.542  0.00  0.00      PROA  
ATOM   5023 HG11 ILE P 707     -26.979  -9.507 -16.989  0.00  0.00      PROA  
ATOM   5024 HG12 ILE P 707     -25.789 -10.742 -17.694  0.00  0.00      PROA  
ATOM   5025  CD  ILE P 707     -27.421 -11.572 -16.684  0.00  0.00      PROA  
ATOM   5026  HD1 ILE P 707     -27.192 -11.461 -15.603  0.00  0.00      PROA  
ATOM   5027  HD2 ILE P 707     -27.053 -12.607 -16.848  0.00  0.00      PROA  
ATOM   5028  HD3 ILE P 707     -28.530 -11.501 -16.704  0.00  0.00      PROA  
ATOM   5029  C   ILE P 707     -27.544  -9.116 -21.123  0.00  0.00      PROA  
ATOM   5030  O   ILE P 707     -28.741  -9.248 -21.405  0.00  0.00      PROA  
ATOM   5031  N   SER P 708     -26.674  -8.872 -22.099  0.00  0.00      PROA  
ATOM   5032  HN  SER P 708     -25.709  -8.772 -21.866  0.00  0.00      PROA  
ATOM   5033  CA  SER P 708     -27.119  -8.322 -23.411  0.00  0.00      PROA  
ATOM   5034  HA  SER P 708     -28.156  -8.491 -23.659  0.00  0.00      PROA  
ATOM   5035  CB  SER P 708     -26.653  -6.848 -23.504  0.00  0.00      PROA  
ATOM   5036  HB1 SER P 708     -25.583  -6.833 -23.206  0.00  0.00      PROA  
ATOM   5037  HB2 SER P 708     -27.104  -6.240 -22.690  0.00  0.00      PROA  
ATOM   5038  OG  SER P 708     -26.923  -6.174 -24.757  0.00  0.00      PROA  
ATOM   5039  HG1 SER P 708     -26.558  -6.747 -25.436  0.00  0.00      PROA  
ATOM   5040  C   SER P 708     -26.345  -9.101 -24.427  0.00  0.00      PROA  
ATOM   5041  O   SER P 708     -26.304  -8.673 -25.577  0.00  0.00      PROA  
ATOM   5042  N   LYS P 709     -25.691 -10.215 -24.091  0.00  0.00      PROA  
ATOM   5043  HN  LYS P 709     -25.627 -10.258 -23.097  0.00  0.00      PROA  
ATOM   5044  CA  LYS P 709     -24.888 -11.023 -25.002  0.00  0.00      PROA  
ATOM   5045  HA  LYS P 709     -25.127 -10.730 -26.013  0.00  0.00      PROA  
ATOM   5046  CB  LYS P 709     -23.421 -10.947 -24.764  0.00  0.00      PROA  
ATOM   5047  HB1 LYS P 709     -22.900 -11.553 -25.536  0.00  0.00      PROA  
ATOM   5048  HB2 LYS P 709     -23.174 -11.280 -23.733  0.00  0.00      PROA  
ATOM   5049  CG  LYS P 709     -22.741  -9.606 -24.812  0.00  0.00      PROA  
ATOM   5050  HG1 LYS P 709     -21.745  -9.663 -24.324  0.00  0.00      PROA  
ATOM   5051  HG2 LYS P 709     -23.183  -8.771 -24.227  0.00  0.00      PROA  
ATOM   5052  CD  LYS P 709     -22.555  -9.037 -26.308  0.00  0.00      PROA  
ATOM   5053  HD1 LYS P 709     -23.567  -8.773 -26.683  0.00  0.00      PROA  
ATOM   5054  HD2 LYS P 709     -21.942  -9.772 -26.872  0.00  0.00      PROA  
ATOM   5055  CE  LYS P 709     -21.751  -7.741 -26.433  0.00  0.00      PROA  
ATOM   5056  HE1 LYS P 709     -20.685  -8.005 -26.270  0.00  0.00      PROA  
ATOM   5057  HE2 LYS P 709     -22.249  -6.926 -25.865  0.00  0.00      PROA  
ATOM   5058  NZ  LYS P 709     -21.633  -7.273 -27.864  0.00  0.00      PROA  
ATOM   5059  HZ1 LYS P 709     -21.345  -8.097 -28.429  0.00  0.00      PROA  
ATOM   5060  HZ2 LYS P 709     -20.972  -6.523 -28.151  0.00  0.00      PROA  
ATOM   5061  HZ3 LYS P 709     -22.577  -7.018 -28.219  0.00  0.00      PROA  
ATOM   5062  C   LYS P 709     -25.387 -12.466 -24.930  0.00  0.00      PROA
[truncated: 25,029,022 more chars]
