# Supplementary material for: CryoEM structures of anion exchanger 1 capture multiple states of inward- and outward-facing conformations
Source: Commun Biol. 2022 Dec 14;5:1372. doi: 10.1038/s42003-022-04306-8 (PMC9751308; doi:10.1038/s42003-022-04306-8)
Supplement: Supplementary file 4 — Supplementary Data 1 [file 42003_2022_4306_MOESM4_ESM.zip › bAE1_MDstructures_inputs_Comm_Bio/bAE1_IF_OF_rep1_end.pdb]

CRYST1  171.223  171.223  108.506  90.00  90.00  90.00 P 1           1
ATOM      1  N   LEU P 400     -48.661  -3.766 -16.022  0.00  0.00      PROA  
ATOM      2  HT1 LEU P 400     -48.033  -3.697 -16.848  0.00  0.00      PROA  
ATOM      3  HT2 LEU P 400     -48.584  -2.828 -15.581  0.00  0.00      PROA  
ATOM      4  HT3 LEU P 400     -49.618  -3.917 -16.401  0.00  0.00      PROA  
ATOM      5  CA  LEU P 400     -48.428  -4.824 -15.024  0.00  0.00      PROA  
ATOM      6  HA  LEU P 400     -47.567  -4.488 -14.466  0.00  0.00      PROA  
ATOM      7  CB  LEU P 400     -49.618  -5.012 -14.074  0.00  0.00      PROA  
ATOM      8  HB1 LEU P 400     -50.414  -5.607 -14.571  0.00  0.00      PROA  
ATOM      9  HB2 LEU P 400     -49.965  -3.996 -13.788  0.00  0.00      PROA  
ATOM     10  CG  LEU P 400     -49.237  -5.834 -12.814  0.00  0.00      PROA  
ATOM     11  HG  LEU P 400     -48.620  -6.666 -13.217  0.00  0.00      PROA  
ATOM     12  CD1 LEU P 400     -48.196  -5.152 -11.818  0.00  0.00      PROA  
ATOM     13 HD11 LEU P 400     -47.770  -6.015 -11.264  0.00  0.00      PROA  
ATOM     14 HD12 LEU P 400     -48.869  -4.527 -11.191  0.00  0.00      PROA  
ATOM     15 HD13 LEU P 400     -47.409  -4.575 -12.348  0.00  0.00      PROA  
ATOM     16  CD2 LEU P 400     -50.417  -6.281 -11.968  0.00  0.00      PROA  
ATOM     17 HD21 LEU P 400     -51.190  -6.926 -12.438  0.00  0.00      PROA  
ATOM     18 HD22 LEU P 400     -50.902  -5.287 -11.868  0.00  0.00      PROA  
ATOM     19 HD23 LEU P 400     -50.076  -6.679 -10.989  0.00  0.00      PROA  
ATOM     20  C   LEU P 400     -47.974  -6.113 -15.663  0.00  0.00      PROA  
ATOM     21  O   LEU P 400     -46.967  -6.749 -15.350  0.00  0.00      PROA  
ATOM     22  N   VAL P 401     -48.810  -6.637 -16.563  0.00  0.00      PROA  
ATOM     23  HN  VAL P 401     -49.631  -6.097 -16.733  0.00  0.00      PROA  
ATOM     24  CA  VAL P 401     -48.742  -7.999 -17.021  0.00  0.00      PROA  
ATOM     25  HA  VAL P 401     -48.671  -8.614 -16.136  0.00  0.00      PROA  
ATOM     26  CB  VAL P 401     -49.938  -8.314 -17.916  0.00  0.00      PROA  
ATOM     27  HB  VAL P 401     -50.009  -7.456 -18.619  0.00  0.00      PROA  
ATOM     28  CG1 VAL P 401     -49.863  -9.713 -18.660  0.00  0.00      PROA  
ATOM     29 HG11 VAL P 401     -49.301  -9.678 -19.618  0.00  0.00      PROA  
ATOM     30 HG12 VAL P 401     -50.913 -10.023 -18.851  0.00  0.00      PROA  
ATOM     31 HG13 VAL P 401     -49.394 -10.502 -18.035  0.00  0.00      PROA  
ATOM     32  CG2 VAL P 401     -51.218  -8.154 -17.020  0.00  0.00      PROA  
ATOM     33 HG21 VAL P 401     -51.347  -7.125 -16.620  0.00  0.00      PROA  
ATOM     34 HG22 VAL P 401     -51.193  -8.818 -16.129  0.00  0.00      PROA  
ATOM     35 HG23 VAL P 401     -52.190  -8.298 -17.538  0.00  0.00      PROA  
ATOM     36  C   VAL P 401     -47.383  -8.364 -17.721  0.00  0.00      PROA  
ATOM     37  O   VAL P 401     -46.691  -9.314 -17.416  0.00  0.00      PROA  
ATOM     38  N   ARG P 402     -46.985  -7.553 -18.723  0.00  0.00      PROA  
ATOM     39  HN  ARG P 402     -47.465  -6.744 -19.053  0.00  0.00      PROA  
ATOM     40  CA  ARG P 402     -45.847  -7.873 -19.592  0.00  0.00      PROA  
ATOM     41  HA  ARG P 402     -45.973  -8.898 -19.906  0.00  0.00      PROA  
ATOM     42  CB  ARG P 402     -45.869  -6.922 -20.831  0.00  0.00      PROA  
ATOM     43  HB1 ARG P 402     -44.922  -7.011 -21.405  0.00  0.00      PROA  
ATOM     44  HB2 ARG P 402     -45.872  -5.885 -20.434  0.00  0.00      PROA  
ATOM     45  CG  ARG P 402     -47.182  -7.187 -21.697  0.00  0.00      PROA  
ATOM     46  HG1 ARG P 402     -47.253  -6.280 -22.334  0.00  0.00      PROA  
ATOM     47  HG2 ARG P 402     -48.055  -6.959 -21.050  0.00  0.00      PROA  
ATOM     48  CD  ARG P 402     -47.391  -8.576 -22.321  0.00  0.00      PROA  
ATOM     49  HD1 ARG P 402     -48.265  -8.668 -23.000  0.00  0.00      PROA  
ATOM     50  HD2 ARG P 402     -47.412  -9.283 -21.464  0.00  0.00      PROA  
ATOM     51  NE  ARG P 402     -46.243  -8.743 -23.214  0.00  0.00      PROA  
ATOM     52  HE  ARG P 402     -45.637  -8.000 -23.497  0.00  0.00      PROA  
ATOM     53  CZ  ARG P 402     -46.183  -9.798 -23.971  0.00  0.00      PROA  
ATOM     54  NH1 ARG P 402     -46.860 -10.942 -23.720  0.00  0.00      PROA  
ATOM     55 HH11 ARG P 402     -46.762 -11.696 -24.369  0.00  0.00      PROA  
ATOM     56 HH12 ARG P 402     -47.653 -10.864 -23.116  0.00  0.00      PROA  
ATOM     57  NH2 ARG P 402     -45.303  -9.804 -24.934  0.00  0.00      PROA  
ATOM     58 HH21 ARG P 402     -45.215 -10.514 -25.634  0.00  0.00      PROA  
ATOM     59 HH22 ARG P 402     -44.744  -8.976 -24.973  0.00  0.00      PROA  
ATOM     60  C   ARG P 402     -44.558  -7.770 -18.865  0.00  0.00      PROA  
ATOM     61  O   ARG P 402     -43.653  -8.525 -19.164  0.00  0.00      PROA  
ATOM     62  N   ASP P 403     -44.372  -6.845 -17.856  0.00  0.00      PROA  
ATOM     63  HN  ASP P 403     -45.093  -6.162 -17.775  0.00  0.00      PROA  
ATOM     64  CA  ASP P 403     -43.239  -6.691 -16.972  0.00  0.00      PROA  
ATOM     65  HA  ASP P 403     -42.335  -6.683 -17.564  0.00  0.00      PROA  
ATOM     66  CB  ASP P 403     -43.487  -5.456 -16.069  0.00  0.00      PROA  
ATOM     67  HB1 ASP P 403     -42.580  -5.269 -15.456  0.00  0.00      PROA  
ATOM     68  HB2 ASP P 403     -44.352  -5.680 -15.410  0.00  0.00      PROA  
ATOM     69  CG  ASP P 403     -43.571  -4.209 -16.863  0.00  0.00      PROA  
ATOM     70  OD1 ASP P 403     -44.440  -3.350 -16.499  0.00  0.00      PROA  
ATOM     71  OD2 ASP P 403     -42.741  -3.949 -17.774  0.00  0.00      PROA  
ATOM     72  C   ASP P 403     -43.111  -7.946 -16.083  0.00  0.00      PROA  
ATOM     73  O   ASP P 403     -42.010  -8.442 -15.830  0.00  0.00      PROA  
ATOM     74  N   ILE P 404     -44.245  -8.462 -15.613  0.00  0.00      PROA  
ATOM     75  HN  ILE P 404     -45.097  -8.008 -15.862  0.00  0.00      PROA  
ATOM     76  CA  ILE P 404     -44.392  -9.799 -14.870  0.00  0.00      PROA  
ATOM     77  HA  ILE P 404     -43.687  -9.689 -14.059  0.00  0.00      PROA  
ATOM     78  CB  ILE P 404     -45.728  -9.950 -14.120  0.00  0.00      PROA  
ATOM     79  HB  ILE P 404     -46.417  -9.335 -14.738  0.00  0.00      PROA  
ATOM     80  CG2 ILE P 404     -46.259 -11.424 -13.848  0.00  0.00      PROA  
ATOM     81 HG21 ILE P 404     -46.539 -12.024 -14.741  0.00  0.00      PROA  
ATOM     82 HG22 ILE P 404     -47.274 -11.355 -13.402  0.00  0.00      PROA  
ATOM     83 HG23 ILE P 404     -45.508 -11.980 -13.247  0.00  0.00      PROA  
ATOM     84  CG1 ILE P 404     -45.630  -9.160 -12.788  0.00  0.00      PROA  
ATOM     85 HG11 ILE P 404     -45.124  -8.215 -13.079  0.00  0.00      PROA  
ATOM     86 HG12 ILE P 404     -44.925  -9.812 -12.230  0.00  0.00      PROA  
ATOM     87  CD  ILE P 404     -47.056  -8.916 -12.217  0.00  0.00      PROA  
ATOM     88  HD1 ILE P 404     -47.534  -9.836 -11.820  0.00  0.00      PROA  
ATOM     89  HD2 ILE P 404     -47.812  -8.638 -12.983  0.00  0.00      PROA  
ATOM     90  HD3 ILE P 404     -47.057  -8.154 -11.408  0.00  0.00      PROA  
ATOM     91  C   ILE P 404     -44.097 -10.992 -15.661  0.00  0.00      PROA  
ATOM     92  O   ILE P 404     -43.312 -11.868 -15.255  0.00  0.00      PROA  
ATOM     93  N   ARG P 405     -44.609 -11.091 -16.835  0.00  0.00      PROA  
ATOM     94  HN  ARG P 405     -45.097 -10.351 -17.289  0.00  0.00      PROA  
ATOM     95  CA  ARG P 405     -44.411 -12.290 -17.684  0.00  0.00      PROA  
ATOM     96  HA  ARG P 405     -44.710 -13.183 -17.155  0.00  0.00      PROA  
ATOM     97  CB  ARG P 405     -45.243 -12.128 -19.007  0.00  0.00      PROA  
ATOM     98  HB1 ARG P 405     -44.859 -12.916 -19.689  0.00  0.00      PROA  
ATOM     99  HB2 ARG P 405     -44.879 -11.236 -19.561  0.00  0.00      PROA  
ATOM    100  CG  ARG P 405     -46.735 -12.279 -18.900  0.00  0.00      PROA  
ATOM    101  HG1 ARG P 405     -47.015 -12.454 -19.960  0.00  0.00      PROA  
ATOM    102  HG2 ARG P 405     -47.193 -11.310 -18.607  0.00  0.00      PROA  
ATOM    103  CD  ARG P 405     -47.317 -13.330 -17.941  0.00  0.00      PROA  
ATOM    104  HD1 ARG P 405     -48.416 -13.180 -17.871  0.00  0.00      PROA  
ATOM    105  HD2 ARG P 405     -46.836 -13.172 -16.952  0.00  0.00      PROA  
ATOM    106  NE  ARG P 405     -46.886 -14.651 -18.577  0.00  0.00      PROA  
ATOM    107  HE  ARG P 405     -46.475 -14.655 -19.489  0.00  0.00      PROA  
ATOM    108  CZ  ARG P 405     -47.137 -15.861 -18.099  0.00  0.00      PROA  
ATOM    109  NH1 ARG P 405     -47.642 -16.022 -16.889  0.00  0.00      PROA  
ATOM    110 HH11 ARG P 405     -48.013 -15.236 -16.394  0.00  0.00      PROA  
ATOM    111 HH12 ARG P 405     -47.698 -16.934 -16.484  0.00  0.00      PROA  
ATOM    112  NH2 ARG P 405     -46.905 -16.889 -18.884  0.00  0.00      PROA  
ATOM    113 HH21 ARG P 405     -46.448 -16.903 -19.773  0.00  0.00      PROA  
ATOM    114 HH22 ARG P 405     -47.163 -17.730 -18.409  0.00  0.00      PROA  
ATOM    115  C   ARG P 405     -42.908 -12.507 -18.151  0.00  0.00      PROA  
ATOM    116  O   ARG P 405     -42.434 -13.610 -18.361  0.00  0.00      PROA  
ATOM    117  N   ARG P 406     -42.145 -11.376 -18.344  0.00  0.00      PROA  
ATOM    118  HN  ARG P 406     -42.671 -10.535 -18.242  0.00  0.00      PROA  
ATOM    119  CA  ARG P 406     -40.790 -11.407 -18.618  0.00  0.00      PROA  
ATOM    120  HA  ARG P 406     -40.673 -12.292 -19.226  0.00  0.00      PROA  
ATOM    121  CB  ARG P 406     -40.306 -10.113 -19.380  0.00  0.00      PROA  
ATOM    122  HB1 ARG P 406     -39.239 -10.166 -19.687  0.00  0.00      PROA  
ATOM    123  HB2 ARG P 406     -40.514  -9.167 -18.835  0.00  0.00      PROA  
ATOM    124  CG  ARG P 406     -41.100  -9.901 -20.696  0.00  0.00      PROA  
ATOM    125  HG1 ARG P 406     -42.209  -9.898 -20.642  0.00  0.00      PROA  
ATOM    126  HG2 ARG P 406     -40.838 -10.721 -21.399  0.00  0.00      PROA  
ATOM    127  CD  ARG P 406     -40.850  -8.572 -21.283  0.00  0.00      PROA  
ATOM    128  HD1 ARG P 406     -39.910  -8.003 -21.121  0.00  0.00      PROA  
ATOM    129  HD2 ARG P 406     -41.691  -7.951 -20.906  0.00  0.00      PROA  
ATOM    130  NE  ARG P 406     -41.039  -8.840 -22.757  0.00  0.00      PROA  
ATOM    131  HE  ARG P 406     -41.585  -9.614 -23.076  0.00  0.00      PROA  
ATOM    132  CZ  ARG P 406     -41.004  -7.969 -23.792  0.00  0.00      PROA  
ATOM    133  NH1 ARG P 406     -40.928  -6.694 -23.574  0.00  0.00      PROA  
ATOM    134 HH11 ARG P 406     -40.805  -6.406 -22.624  0.00  0.00      PROA  
ATOM    135 HH12 ARG P 406     -40.691  -6.064 -24.313  0.00  0.00      PROA  
ATOM    136  NH2 ARG P 406     -41.006  -8.387 -25.031  0.00  0.00      PROA  
ATOM    137 HH21 ARG P 406     -41.285  -9.273 -25.400  0.00  0.00      PROA  
ATOM    138 HH22 ARG P 406     -40.907  -7.687 -25.738  0.00  0.00      PROA  
ATOM    139  C   ARG P 406     -39.973 -11.520 -17.356  0.00  0.00      PROA  
ATOM    140  O   ARG P 406     -38.806 -11.082 -17.435  0.00  0.00      PROA  
ATOM    141  N   ARG P 407     -40.488 -12.035 -16.178  0.00  0.00      PROA  
ATOM    142  HN  ARG P 407     -41.456 -12.250 -16.074  0.00  0.00      PROA  
ATOM    143  CA  ARG P 407     -39.692 -12.104 -14.990  0.00  0.00      PROA  
ATOM    144  HA  ARG P 407     -38.633 -12.222 -15.166  0.00  0.00      PROA  
ATOM    145  CB  ARG P 407     -39.872 -10.834 -14.146  0.00  0.00      PROA  
ATOM    146  HB1 ARG P 407     -40.950 -10.595 -14.026  0.00  0.00      PROA  
ATOM    147  HB2 ARG P 407     -39.543  -9.985 -14.782  0.00  0.00      PROA  
ATOM    148  CG  ARG P 407     -39.078 -10.922 -12.817  0.00  0.00      PROA  
ATOM    149  HG1 ARG P 407     -39.552 -11.713 -12.197  0.00  0.00      PROA  
ATOM    150  HG2 ARG P 407     -39.179  -9.975 -12.244  0.00  0.00      PROA  
ATOM    151  CD  ARG P 407     -37.567 -11.147 -12.965  0.00  0.00      PROA  
ATOM    152  HD1 ARG P 407     -37.340 -12.093 -13.502  0.00  0.00      PROA  
ATOM    153  HD2 ARG P 407     -37.207 -11.308 -11.926  0.00  0.00      PROA  
ATOM    154  NE  ARG P 407     -36.838  -9.987 -13.629  0.00  0.00      PROA  
ATOM    155  HE  ARG P 407     -37.335  -9.147 -13.848  0.00  0.00      PROA  
ATOM    156  CZ  ARG P 407     -35.538  -9.875 -13.582  0.00  0.00      PROA  
ATOM    157  NH1 ARG P 407     -34.712 -10.761 -13.167  0.00  0.00      PROA  
ATOM    158 HH11 ARG P 407     -33.730 -10.689 -13.342  0.00  0.00      PROA  
ATOM    159 HH12 ARG P 407     -35.010 -11.651 -12.823  0.00  0.00      PROA  
ATOM    160  NH2 ARG P 407     -35.154  -8.737 -14.102  0.00  0.00      PROA  
ATOM    161 HH21 ARG P 407     -34.171  -8.567 -14.166  0.00  0.00      PROA  
ATOM    162 HH22 ARG P 407     -35.825  -8.090 -14.463  0.00  0.00      PROA  
ATOM    163  C   ARG P 407     -39.891 -13.347 -14.224  0.00  0.00      PROA  
ATOM    164  O   ARG P 407     -38.935 -14.189 -14.200  0.00  0.00      PROA  
ATOM    165  N   TYR P 408     -41.027 -13.499 -13.583  0.00  0.00      PROA  
ATOM    166  HN  TYR P 408     -41.620 -12.697 -13.589  0.00  0.00      PROA  
ATOM    167  CA  TYR P 408     -41.385 -14.572 -12.733  0.00  0.00      PROA  
ATOM    168  HA  TYR P 408     -40.648 -14.810 -11.980  0.00  0.00      PROA  
ATOM    169  CB  TYR P 408     -42.595 -13.972 -11.927  0.00  0.00      PROA  
ATOM    170  HB1 TYR P 408     -43.112 -14.731 -11.302  0.00  0.00      PROA  
ATOM    171  HB2 TYR P 408     -43.362 -13.652 -12.665  0.00  0.00      PROA  
ATOM    172  CG  TYR P 408     -42.165 -12.882 -11.059  0.00  0.00      PROA  
ATOM    173  CD1 TYR P 408     -41.517 -13.190  -9.839  0.00  0.00      PROA  
ATOM    174  HD1 TYR P 408     -41.342 -14.241  -9.666  0.00  0.00      PROA  
ATOM    175  CE1 TYR P 408     -41.059 -12.176  -9.027  0.00  0.00      PROA  
ATOM    176  HE1 TYR P 408     -40.520 -12.500  -8.149  0.00  0.00      PROA  
ATOM    177  CZ  TYR P 408     -41.324 -10.806  -9.376  0.00  0.00      PROA  
ATOM    178  OH  TYR P 408     -41.010  -9.664  -8.564  0.00  0.00      PROA  
ATOM    179  HH  TYR P 408     -40.650 -10.005  -7.742  0.00  0.00      PROA  
ATOM    180  CD2 TYR P 408     -42.401 -11.499 -11.412  0.00  0.00      PROA  
ATOM    181  HD2 TYR P 408     -42.839 -11.287 -12.376  0.00  0.00      PROA  
ATOM    182  CE2 TYR P 408     -41.887 -10.422 -10.565  0.00  0.00      PROA  
ATOM    183  HE2 TYR P 408     -42.151  -9.383 -10.696  0.00  0.00      PROA  
ATOM    184  C   TYR P 408     -41.628 -15.954 -13.288  0.00  0.00      PROA  
ATOM    185  O   TYR P 408     -41.294 -16.869 -12.548  0.00  0.00      PROA  
ATOM    186  N   PRO P 409     -42.014 -16.191 -14.549  0.00  0.00      PROA  
ATOM    187  CD  PRO P 409     -42.789 -15.203 -15.416  0.00  0.00      PROA  
ATOM    188  HD1 PRO P 409     -42.230 -14.280 -15.680  0.00  0.00      PROA  
ATOM    189  HD2 PRO P 409     -43.732 -14.900 -14.915  0.00  0.00      PROA  
ATOM    190  CA  PRO P 409     -42.084 -17.588 -15.085  0.00  0.00      PROA  
ATOM    191  HA  PRO P 409     -42.480 -18.202 -14.290  0.00  0.00      PROA  
ATOM    192  CB  PRO P 409     -43.096 -17.425 -16.250  0.00  0.00      PROA  
ATOM    193  HB1 PRO P 409     -44.139 -17.475 -15.872  0.00  0.00      PROA  
ATOM    194  HB2 PRO P 409     -42.994 -18.176 -17.061  0.00  0.00      PROA  
ATOM    195  CG  PRO P 409     -43.087 -15.950 -16.744  0.00  0.00      PROA  
ATOM    196  HG1 PRO P 409     -42.309 -15.967 -17.538  0.00  0.00      PROA  
ATOM    197  HG2 PRO P 409     -44.102 -15.586 -17.012  0.00  0.00      PROA  
ATOM    198  C   PRO P 409     -40.577 -17.912 -15.375  0.00  0.00      PROA  
ATOM    199  O   PRO P 409     -40.336 -19.116 -15.528  0.00  0.00      PROA  
ATOM    200  N   ARG P 410     -39.705 -16.864 -15.546  0.00  0.00      PROA  
ATOM    201  HN  ARG P 410     -40.016 -15.920 -15.461  0.00  0.00      PROA  
ATOM    202  CA  ARG P 410     -38.372 -17.038 -15.867  0.00  0.00      PROA  
ATOM    203  HA  ARG P 410     -38.353 -18.023 -16.308  0.00  0.00      PROA  
ATOM    204  CB  ARG P 410     -37.979 -16.053 -16.959  0.00  0.00      PROA  
ATOM    205  HB1 ARG P 410     -36.911 -16.137 -17.252  0.00  0.00      PROA  
ATOM    206  HB2 ARG P 410     -38.105 -14.984 -16.684  0.00  0.00      PROA  
ATOM    207  CG  ARG P 410     -38.834 -16.172 -18.287  0.00  0.00      PROA  
ATOM    208  HG1 ARG P 410     -39.934 -16.131 -18.135  0.00  0.00      PROA  
ATOM    209  HG2 ARG P 410     -38.527 -17.179 -18.644  0.00  0.00      PROA  
ATOM    210  CD  ARG P 410     -38.560 -15.074 -19.281  0.00  0.00      PROA  
ATOM    211  HD1 ARG P 410     -37.555 -14.966 -19.743  0.00  0.00      PROA  
ATOM    212  HD2 ARG P 410     -38.940 -14.189 -18.727  0.00  0.00      PROA  
ATOM    213  NE  ARG P 410     -39.451 -15.328 -20.449  0.00  0.00      PROA  
ATOM    214  HE  ARG P 410     -39.985 -16.164 -20.578  0.00  0.00      PROA  
ATOM    215  CZ  ARG P 410     -39.619 -14.383 -21.403  0.00  0.00      PROA  
ATOM    216  NH1 ARG P 410     -38.973 -13.235 -21.276  0.00  0.00      PROA  
ATOM    217 HH11 ARG P 410     -38.309 -13.030 -20.557  0.00  0.00      PROA  
ATOM    218 HH12 ARG P 410     -39.146 -12.560 -21.993  0.00  0.00      PROA  
ATOM    219  NH2 ARG P 410     -40.415 -14.576 -22.451  0.00  0.00      PROA  
ATOM    220 HH21 ARG P 410     -40.204 -14.021 -23.256  0.00  0.00      PROA  
ATOM    221 HH22 ARG P 410     -41.037 -15.357 -22.516  0.00  0.00      PROA  
ATOM    222  C   ARG P 410     -37.484 -17.063 -14.609  0.00  0.00      PROA  
ATOM    223  O   ARG P 410     -36.498 -16.331 -14.574  0.00  0.00      PROA  
ATOM    224  N   TYR P 411     -37.923 -17.779 -13.533  0.00  0.00      PROA  
ATOM    225  HN  TYR P 411     -38.841 -18.167 -13.572  0.00  0.00      PROA  
ATOM    226  CA  TYR P 411     -37.317 -17.746 -12.265  0.00  0.00      PROA  
ATOM    227  HA  TYR P 411     -37.168 -16.685 -12.131  0.00  0.00      PROA  
ATOM    228  CB  TYR P 411     -38.216 -18.331 -11.179  0.00  0.00      PROA  
ATOM    229  HB1 TYR P 411     -38.133 -19.424 -10.999  0.00  0.00      PROA  
ATOM    230  HB2 TYR P 411     -39.275 -18.022 -11.317  0.00  0.00      PROA  
ATOM    231  CG  TYR P 411     -37.763 -17.794  -9.888  0.00  0.00      PROA  
ATOM    232  CD1 TYR P 411     -37.055 -18.616  -8.987  0.00  0.00      PROA  
ATOM    233  HD1 TYR P 411     -36.834 -19.606  -9.357  0.00  0.00      PROA  
ATOM    234  CE1 TYR P 411     -36.659 -18.151  -7.710  0.00  0.00      PROA  
ATOM    235  HE1 TYR P 411     -36.107 -18.837  -7.085  0.00  0.00      PROA  
ATOM    236  CZ  TYR P 411     -37.150 -16.949  -7.273  0.00  0.00      PROA  
ATOM    237  OH  TYR P 411     -36.826 -16.490  -5.977  0.00  0.00      PROA  
ATOM    238  HH  TYR P 411     -37.151 -15.588  -6.007  0.00  0.00      PROA  
ATOM    239  CD2 TYR P 411     -38.302 -16.604  -9.407  0.00  0.00      PROA  
ATOM    240  HD2 TYR P 411     -39.023 -16.030  -9.969  0.00  0.00      PROA  
ATOM    241  CE2 TYR P 411     -37.980 -16.119  -8.064  0.00  0.00      PROA  
ATOM    242  HE2 TYR P 411     -38.362 -15.165  -7.732  0.00  0.00      PROA  
ATOM    243  C   TYR P 411     -35.928 -18.368 -12.285  0.00  0.00      PROA  
ATOM    244  O   TYR P 411     -34.959 -17.902 -11.741  0.00  0.00      PROA  
ATOM    245  N   LEU P 412     -35.822 -19.523 -12.973  0.00  0.00      PROA  
ATOM    246  HN  LEU P 412     -36.642 -19.893 -13.404  0.00  0.00      PROA  
ATOM    247  CA  LEU P 412     -34.585 -20.318 -13.032  0.00  0.00      PROA  
ATOM    248  HA  LEU P 412     -34.253 -20.547 -12.030  0.00  0.00      PROA  
ATOM    249  CB  LEU P 412     -34.880 -21.563 -13.823  0.00  0.00      PROA  
ATOM    250  HB1 LEU P 412     -35.164 -21.403 -14.885  0.00  0.00      PROA  
ATOM    251  HB2 LEU P 412     -35.765 -22.013 -13.323  0.00  0.00      PROA  
ATOM    252  CG  LEU P 412     -33.796 -22.648 -13.905  0.00  0.00      PROA  
ATOM    253  HG  LEU P 412     -32.903 -22.173 -14.364  0.00  0.00      PROA  
ATOM    254  CD1 LEU P 412     -33.204 -23.052 -12.566  0.00  0.00      PROA  
ATOM    255 HD11 LEU P 412     -34.037 -23.246 -11.857  0.00  0.00      PROA  
ATOM    256 HD12 LEU P 412     -32.555 -22.262 -12.131  0.00  0.00      PROA  
ATOM    257 HD13 LEU P 412     -32.636 -24.007 -12.531  0.00  0.00      PROA  
ATOM    258  CD2 LEU P 412     -34.428 -23.851 -14.648  0.00  0.00      PROA  
ATOM    259 HD21 LEU P 412     -35.491 -23.792 -14.966  0.00  0.00      PROA  
ATOM    260 HD22 LEU P 412     -34.327 -24.734 -13.982  0.00  0.00      PROA  
ATOM    261 HD23 LEU P 412     -33.939 -24.100 -15.614  0.00  0.00      PROA  
ATOM    262  C   LEU P 412     -33.495 -19.425 -13.670  0.00  0.00      PROA  
ATOM    263  O   LEU P 412     -32.398 -19.461 -13.139  0.00  0.00      PROA  
ATOM    264  N   SER P 413     -33.829 -18.714 -14.769  0.00  0.00      PROA  
ATOM    265  HN  SER P 413     -34.772 -18.845 -15.064  0.00  0.00      PROA  
ATOM    266  CA  SER P 413     -33.056 -17.684 -15.495  0.00  0.00      PROA  
ATOM    267  HA  SER P 413     -32.202 -18.144 -15.968  0.00  0.00      PROA  
ATOM    268  CB  SER P 413     -33.823 -17.004 -16.737  0.00  0.00      PROA  
ATOM    269  HB1 SER P 413     -33.170 -16.223 -17.183  0.00  0.00      PROA  
ATOM    270  HB2 SER P 413     -34.842 -16.633 -16.495  0.00  0.00      PROA  
ATOM    271  OG  SER P 413     -34.019 -17.972 -17.734  0.00  0.00      PROA  
ATOM    272  HG1 SER P 413     -34.702 -18.575 -17.431  0.00  0.00      PROA  
ATOM    273  C   SER P 413     -32.384 -16.523 -14.628  0.00  0.00      PROA  
ATOM    274  O   SER P 413     -31.467 -15.935 -15.183  0.00  0.00      PROA  
ATOM    275  N   ASP P 414     -32.644 -16.438 -13.236  0.00  0.00      PROA  
ATOM    276  HN  ASP P 414     -33.347 -17.013 -12.824  0.00  0.00      PROA  
ATOM    277  CA  ASP P 414     -32.036 -15.526 -12.339  0.00  0.00      PROA  
ATOM    278  HA  ASP P 414     -31.416 -14.856 -12.917  0.00  0.00      PROA  
ATOM    279  CB  ASP P 414     -33.052 -14.576 -11.618  0.00  0.00      PROA  
ATOM    280  HB1 ASP P 414     -32.466 -13.955 -10.907  0.00  0.00      PROA  
ATOM    281  HB2 ASP P 414     -33.631 -15.171 -10.880  0.00  0.00      PROA  
ATOM    282  CG  ASP P 414     -34.025 -13.730 -12.479  0.00  0.00      PROA  
ATOM    283  OD1 ASP P 414     -33.672 -13.490 -13.670  0.00  0.00      PROA  
ATOM    284  OD2 ASP P 414     -35.095 -13.282 -12.072  0.00  0.00      PROA  
ATOM    285  C   ASP P 414     -31.147 -16.183 -11.264  0.00  0.00      PROA  
ATOM    286  O   ASP P 414     -30.512 -15.504 -10.430  0.00  0.00      PROA  
ATOM    287  N   ILE P 415     -31.181 -17.525 -11.261  0.00  0.00      PROA  
ATOM    288  HN  ILE P 415     -31.749 -17.943 -11.966  0.00  0.00      PROA  
ATOM    289  CA  ILE P 415     -30.376 -18.286 -10.320  0.00  0.00      PROA  
ATOM    290  HA  ILE P 415     -29.806 -17.593  -9.720  0.00  0.00      PROA  
ATOM    291  CB  ILE P 415     -31.299 -19.147  -9.567  0.00  0.00      PROA  
ATOM    292  HB  ILE P 415     -30.718 -19.651  -8.766  0.00  0.00      PROA  
ATOM    293  CG2 ILE P 415     -32.290 -18.160  -8.828  0.00  0.00      PROA  
ATOM    294 HG21 ILE P 415     -31.750 -17.213  -8.612  0.00  0.00      PROA  
ATOM    295 HG22 ILE P 415     -32.723 -18.674  -7.943  0.00  0.00      PROA  
ATOM    296 HG23 ILE P 415     -33.185 -17.833  -9.399  0.00  0.00      PROA  
ATOM    297  CG1 ILE P 415     -32.163 -20.120 -10.373  0.00  0.00      PROA  
ATOM    298 HG11 ILE P 415     -31.533 -20.697 -11.084  0.00  0.00      PROA  
ATOM    299 HG12 ILE P 415     -32.882 -19.540 -10.991  0.00  0.00      PROA  
ATOM    300  CD  ILE P 415     -32.845 -21.078  -9.453  0.00  0.00      PROA  
ATOM    301  HD1 ILE P 415     -32.203 -21.715  -8.806  0.00  0.00      PROA  
ATOM    302  HD2 ILE P 415     -33.488 -21.824  -9.967  0.00  0.00      PROA  
ATOM    303  HD3 ILE P 415     -33.524 -20.465  -8.824  0.00  0.00      PROA  
ATOM    304  C   ILE P 415     -29.334 -19.139 -11.121  0.00  0.00      PROA  
ATOM    305  O   ILE P 415     -28.524 -19.838 -10.530  0.00  0.00      PROA  
ATOM    306  N   THR P 416     -29.296 -19.131 -12.426  0.00  0.00      PROA  
ATOM    307  HN  THR P 416     -29.973 -18.623 -12.952  0.00  0.00      PROA  
ATOM    308  CA  THR P 416     -28.376 -19.952 -13.246  0.00  0.00      PROA  
ATOM    309  HA  THR P 416     -28.364 -20.909 -12.746  0.00  0.00      PROA  
ATOM    310  CB  THR P 416     -28.817 -20.044 -14.727  0.00  0.00      PROA  
ATOM    311  HB  THR P 416     -27.970 -20.309 -15.395  0.00  0.00      PROA  
ATOM    312  OG1 THR P 416     -29.433 -18.873 -15.223  0.00  0.00      PROA  
ATOM    313  HG1 THR P 416     -29.395 -18.866 -16.182  0.00  0.00      PROA  
ATOM    314  CG2 THR P 416     -29.827 -21.218 -14.696  0.00  0.00      PROA  
ATOM    315 HG21 THR P 416     -29.347 -22.159 -14.353  0.00  0.00      PROA  
ATOM    316 HG22 THR P 416     -30.139 -21.331 -15.757  0.00  0.00      PROA  
ATOM    317 HG23 THR P 416     -30.750 -20.996 -14.118  0.00  0.00      PROA  
ATOM    318  C   THR P 416     -26.916 -19.709 -13.247  0.00  0.00      PROA  
ATOM    319  O   THR P 416     -26.075 -20.544 -13.373  0.00  0.00      PROA  
ATOM    320  N   ASP P 417     -26.583 -18.359 -13.108  0.00  0.00      PROA  
ATOM    321  HN  ASP P 417     -27.204 -17.582 -13.036  0.00  0.00      PROA  
ATOM    322  CA  ASP P 417     -25.185 -17.851 -13.161  0.00  0.00      PROA  
ATOM    323  HA  ASP P 417     -24.615 -18.386 -13.906  0.00  0.00      PROA  
ATOM    324  CB  ASP P 417     -25.131 -16.312 -13.541  0.00  0.00      PROA  
ATOM    325  HB1 ASP P 417     -24.106 -15.886 -13.496  0.00  0.00      PROA  
ATOM    326  HB2 ASP P 417     -25.795 -15.825 -12.796  0.00  0.00      PROA  
ATOM    327  CG  ASP P 417     -25.586 -16.176 -14.935  0.00  0.00      PROA  
ATOM    328  OD1 ASP P 417     -24.814 -16.610 -15.880  0.00  0.00      PROA  
ATOM    329  OD2 ASP P 417     -26.664 -15.633 -15.201  0.00  0.00      PROA  
ATOM    330  C   ASP P 417     -24.477 -18.010 -11.770  0.00  0.00      PROA  
ATOM    331  O   ASP P 417     -23.800 -17.061 -11.336  0.00  0.00      PROA  
ATOM    332  N   ALA P 418     -24.630 -19.144 -11.046  0.00  0.00      PROA  
ATOM    333  HN  ALA P 418     -25.202 -19.841 -11.472  0.00  0.00      PROA  
ATOM    334  CA  ALA P 418     -24.335 -19.408  -9.634  0.00  0.00      PROA  
ATOM    335  HA  ALA P 418     -24.793 -18.629  -9.043  0.00  0.00      PROA  
ATOM    336  CB  ALA P 418     -24.963 -20.800  -9.202  0.00  0.00      PROA  
ATOM    337  HB1 ALA P 418     -24.805 -21.058  -8.133  0.00  0.00      PROA  
ATOM    338  HB2 ALA P 418     -24.498 -21.574  -9.850  0.00  0.00      PROA  
ATOM    339  HB3 ALA P 418     -26.049 -20.722  -9.422  0.00  0.00      PROA  
ATOM    340  C   ALA P 418     -22.860 -19.425  -9.404  0.00  0.00      PROA  
ATOM    341  O   ALA P 418     -22.274 -18.801  -8.473  0.00  0.00      PROA  
ATOM    342  N   LEU P 419     -22.109 -20.111 -10.234  0.00  0.00      PROA  
ATOM    343  HN  LEU P 419     -22.487 -20.549 -11.046  0.00  0.00      PROA  
ATOM    344  CA  LEU P 419     -20.708 -20.204 -10.031  0.00  0.00      PROA  
ATOM    345  HA  LEU P 419     -20.423 -19.966  -9.017  0.00  0.00      PROA  
ATOM    346  CB  LEU P 419     -20.326 -21.696 -10.184  0.00  0.00      PROA  
ATOM    347  HB1 LEU P 419     -19.247 -21.942 -10.284  0.00  0.00      PROA  
ATOM    348  HB2 LEU P 419     -20.716 -22.002 -11.178  0.00  0.00      PROA  
ATOM    349  CG  LEU P 419     -20.922 -22.599  -8.984  0.00  0.00      PROA  
ATOM    350  HG  LEU P 419     -21.994 -22.340  -8.849  0.00  0.00      PROA  
ATOM    351  CD1 LEU P 419     -20.846 -24.085  -9.483  0.00  0.00      PROA  
ATOM    352 HD11 LEU P 419     -19.820 -24.390  -9.780  0.00  0.00      PROA  
ATOM    353 HD12 LEU P 419     -21.400 -24.115 -10.446  0.00  0.00      PROA  
ATOM    354 HD13 LEU P 419     -21.286 -24.741  -8.702  0.00  0.00      PROA  
ATOM    355  CD2 LEU P 419     -20.173 -22.267  -7.641  0.00  0.00      PROA  
ATOM    356 HD21 LEU P 419     -20.477 -21.236  -7.359  0.00  0.00      PROA  
ATOM    357 HD22 LEU P 419     -19.064 -22.278  -7.708  0.00  0.00      PROA  
ATOM    358 HD23 LEU P 419     -20.540 -22.940  -6.836  0.00  0.00      PROA  
ATOM    359  C   LEU P 419     -19.974 -19.343 -11.042  0.00  0.00      PROA  
ATOM    360  O   LEU P 419     -18.849 -19.565 -11.476  0.00  0.00      PROA  
ATOM    361  N   SER P 420     -20.620 -18.222 -11.485  0.00  0.00      PROA  
ATOM    362  HN  SER P 420     -21.578 -18.124 -11.229  0.00  0.00      PROA  
ATOM    363  CA  SER P 420     -19.945 -17.201 -12.416  0.00  0.00      PROA  
ATOM    364  HA  SER P 420     -19.489 -17.700 -13.259  0.00  0.00      PROA  
ATOM    365  CB  SER P 420     -20.982 -16.137 -12.931  0.00  0.00      PROA  
ATOM    366  HB1 SER P 420     -21.386 -15.618 -12.036  0.00  0.00      PROA  
ATOM    367  HB2 SER P 420     -21.784 -16.622 -13.526  0.00  0.00      PROA  
ATOM    368  OG  SER P 420     -20.522 -15.147 -13.812  0.00  0.00      PROA  
ATOM    369  HG1 SER P 420     -20.451 -15.530 -14.689  0.00  0.00      PROA  
ATOM    370  C   SER P 420     -18.795 -16.441 -11.624  0.00  0.00      PROA  
ATOM    371  O   SER P 420     -18.994 -16.110 -10.476  0.00  0.00      PROA  
ATOM    372  N   PRO P 421     -17.652 -16.137 -12.237  0.00  0.00      PROA  
ATOM    373  CD  PRO P 421     -17.363 -16.296 -13.715  0.00  0.00      PROA  
ATOM    374  HD1 PRO P 421     -18.160 -15.842 -14.343  0.00  0.00      PROA  
ATOM    375  HD2 PRO P 421     -17.402 -17.399 -13.848  0.00  0.00      PROA  
ATOM    376  CA  PRO P 421     -16.465 -15.712 -11.495  0.00  0.00      PROA  
ATOM    377  HA  PRO P 421     -16.329 -16.361 -10.643  0.00  0.00      PROA  
ATOM    378  CB  PRO P 421     -15.301 -15.764 -12.571  0.00  0.00      PROA  
ATOM    379  HB1 PRO P 421     -14.837 -16.772 -12.525  0.00  0.00      PROA  
ATOM    380  HB2 PRO P 421     -14.398 -15.183 -12.284  0.00  0.00      PROA  
ATOM    381  CG  PRO P 421     -16.022 -15.612 -13.964  0.00  0.00      PROA  
ATOM    382  HG1 PRO P 421     -16.177 -14.514 -14.041  0.00  0.00      PROA  
ATOM    383  HG2 PRO P 421     -15.424 -16.124 -14.748  0.00  0.00      PROA  
ATOM    384  C   PRO P 421     -16.741 -14.324 -10.904  0.00  0.00      PROA  
ATOM    385  O   PRO P 421     -16.164 -13.949  -9.847  0.00  0.00      PROA  
ATOM    386  N   GLN P 422     -17.561 -13.543 -11.574  0.00  0.00      PROA  
ATOM    387  HN  GLN P 422     -17.870 -13.959 -12.426  0.00  0.00      PROA  
ATOM    388  CA  GLN P 422     -18.060 -12.257 -11.089  0.00  0.00      PROA  
ATOM    389  HA  GLN P 422     -17.162 -11.688 -10.903  0.00  0.00      PROA  
ATOM    390  CB  GLN P 422     -18.851 -11.557 -12.264  0.00  0.00      PROA  
ATOM    391  HB1 GLN P 422     -19.295 -10.627 -11.849  0.00  0.00      PROA  
ATOM    392  HB2 GLN P 422     -19.724 -12.209 -12.483  0.00  0.00      PROA  
ATOM    393  CG  GLN P 422     -17.954 -11.411 -13.550  0.00  0.00      PROA  
ATOM    394  HG1 GLN P 422     -18.484 -10.741 -14.261  0.00  0.00      PROA  
ATOM    395  HG2 GLN P 422     -17.740 -12.425 -13.950  0.00  0.00      PROA  
ATOM    396  CD  GLN P 422     -16.550 -10.869 -13.184  0.00  0.00      PROA  
ATOM    397  OE1 GLN P 422     -15.515 -11.551 -13.096  0.00  0.00      PROA  
ATOM    398  NE2 GLN P 422     -16.495  -9.526 -13.008  0.00  0.00      PROA  
ATOM    399 HE21 GLN P 422     -17.388  -9.077 -12.987  0.00  0.00      PROA  
ATOM    400 HE22 GLN P 422     -15.649  -9.135 -12.645  0.00  0.00      PROA  
ATOM    401  C   GLN P 422     -18.905 -12.300  -9.821  0.00  0.00      PROA  
ATOM    402  O   GLN P 422     -18.669 -11.538  -8.885  0.00  0.00      PROA  
ATOM    403  N   VAL P 423     -19.857 -13.228  -9.786  0.00  0.00      PROA  
ATOM    404  HN  VAL P 423     -19.983 -13.832 -10.569  0.00  0.00      PROA  
ATOM    405  CA  VAL P 423     -20.792 -13.416  -8.679  0.00  0.00      PROA  
ATOM    406  HA  VAL P 423     -21.185 -12.422  -8.523  0.00  0.00      PROA  
ATOM    407  CB  VAL P 423     -21.924 -14.428  -9.092  0.00  0.00      PROA  
ATOM    408  HB  VAL P 423     -21.562 -15.450  -9.334  0.00  0.00      PROA  
ATOM    409  CG1 VAL P 423     -23.068 -14.642  -8.025  0.00  0.00      PROA  
ATOM    410 HG11 VAL P 423     -23.615 -13.693  -7.837  0.00  0.00      PROA  
ATOM    411 HG12 VAL P 423     -22.620 -15.102  -7.119  0.00  0.00      PROA  
ATOM    412 HG13 VAL P 423     -23.842 -15.364  -8.363  0.00  0.00      PROA  
ATOM    413  CG2 VAL P 423     -22.632 -13.943 -10.408  0.00  0.00      PROA  
ATOM    414 HG21 VAL P 423     -23.536 -14.533 -10.670  0.00  0.00      PROA  
ATOM    415 HG22 VAL P 423     -21.997 -13.861 -11.317  0.00  0.00      PROA  
ATOM    416 HG23 VAL P 423     -22.942 -12.924 -10.093  0.00  0.00      PROA  
ATOM    417  C   VAL P 423     -20.127 -13.936  -7.459  0.00  0.00      PROA  
ATOM    418  O   VAL P 423     -20.422 -13.539  -6.344  0.00  0.00      PROA  
ATOM    419  N   LEU P 424     -19.110 -14.827  -7.701  0.00  0.00      PROA  
ATOM    420  HN  LEU P 424     -19.097 -15.317  -8.570  0.00  0.00      PROA  
ATOM    421  CA  LEU P 424     -18.193 -15.306  -6.649  0.00  0.00      PROA  
ATOM    422  HA  LEU P 424     -18.831 -15.681  -5.862  0.00  0.00      PROA  
ATOM    423  CB  LEU P 424     -17.310 -16.430  -7.345  0.00  0.00      PROA  
ATOM    424  HB1 LEU P 424     -16.365 -16.645  -6.803  0.00  0.00      PROA  
ATOM    425  HB2 LEU P 424     -17.056 -15.878  -8.275  0.00  0.00      PROA  
ATOM    426  CG  LEU P 424     -18.098 -17.724  -7.707  0.00  0.00      PROA  
ATOM    427  HG  LEU P 424     -19.025 -17.435  -8.247  0.00  0.00      PROA  
ATOM    428  CD1 LEU P 424     -17.342 -18.641  -8.535  0.00  0.00      PROA  
ATOM    429 HD11 LEU P 424     -16.921 -18.124  -9.424  0.00  0.00      PROA  
ATOM    430 HD12 LEU P 424     -17.925 -19.555  -8.779  0.00  0.00      PROA  
ATOM    431 HD13 LEU P 424     -16.483 -19.096  -7.997  0.00  0.00      PROA  
ATOM    432  CD2 LEU P 424     -18.604 -18.442  -6.451  0.00  0.00      PROA  
ATOM    433 HD21 LEU P 424     -19.339 -17.741  -6.002  0.00  0.00      PROA  
ATOM    434 HD22 LEU P 424     -17.712 -18.734  -5.857  0.00  0.00      PROA  
ATOM    435 HD23 LEU P 424     -19.153 -19.330  -6.832  0.00  0.00      PROA  
ATOM    436  C   LEU P 424     -17.350 -14.256  -6.004  0.00  0.00      PROA  
ATOM    437  O   LEU P 424     -17.182 -14.202  -4.787  0.00  0.00      PROA  
ATOM    438  N   SER P 425     -16.723 -13.365  -6.851  0.00  0.00      PROA  
ATOM    439  HN  SER P 425     -16.799 -13.465  -7.840  0.00  0.00      PROA  
ATOM    440  CA  SER P 425     -15.827 -12.285  -6.362  0.00  0.00      PROA  
ATOM    441  HA  SER P 425     -15.212 -12.593  -5.530  0.00  0.00      PROA  
ATOM    442  CB  SER P 425     -14.898 -11.815  -7.469  0.00  0.00      PROA  
ATOM    443  HB1 SER P 425     -14.220 -12.693  -7.523  0.00  0.00      PROA  
ATOM    444  HB2 SER P 425     -14.338 -10.946  -7.064  0.00  0.00      PROA  
ATOM    445  OG  SER P 425     -15.480 -11.576  -8.659  0.00  0.00      PROA  
ATOM    446  HG1 SER P 425     -15.602 -12.465  -9.001  0.00  0.00      PROA  
ATOM    447  C   SER P 425     -16.565 -11.109  -5.774  0.00  0.00      PROA  
ATOM    448  O   SER P 425     -16.187 -10.587  -4.794  0.00  0.00      PROA  
ATOM    449  N   ALA P 426     -17.822 -10.795  -6.231  0.00  0.00      PROA  
ATOM    450  HN  ALA P 426     -18.094 -11.189  -7.105  0.00  0.00      PROA  
ATOM    451  CA  ALA P 426     -18.685  -9.751  -5.726  0.00  0.00      PROA  
ATOM    452  HA  ALA P 426     -18.104  -8.852  -5.874  0.00  0.00      PROA  
ATOM    453  CB  ALA P 426     -19.954  -9.767  -6.582  0.00  0.00      PROA  
ATOM    454  HB1 ALA P 426     -20.535 -10.695  -6.394  0.00  0.00      PROA  
ATOM    455  HB2 ALA P 426     -19.699  -9.598  -7.650  0.00  0.00      PROA  
ATOM    456  HB3 ALA P 426     -20.590  -8.919  -6.250  0.00  0.00      PROA  
ATOM    457  C   ALA P 426     -18.986  -9.801  -4.261  0.00  0.00      PROA  
ATOM    458  O   ALA P 426     -18.857  -8.847  -3.477  0.00  0.00      PROA  
ATOM    459  N   ILE P 427     -19.403 -11.002  -3.795  0.00  0.00      PROA  
ATOM    460  HN  ILE P 427     -19.601 -11.805  -4.352  0.00  0.00      PROA  
ATOM    461  CA  ILE P 427     -19.768 -11.224  -2.423  0.00  0.00      PROA  
ATOM    462  HA  ILE P 427     -20.306 -10.328  -2.150  0.00  0.00      PROA  
ATOM    463  CB  ILE P 427     -20.719 -12.381  -2.306  0.00  0.00      PROA  
ATOM    464  HB  ILE P 427     -21.196 -12.301  -1.306  0.00  0.00      PROA  
ATOM    465  CG2 ILE P 427     -21.814 -12.185  -3.372  0.00  0.00      PROA  
ATOM    466 HG21 ILE P 427     -21.378 -12.602  -4.305  0.00  0.00      PROA  
ATOM    467 HG22 ILE P 427     -22.122 -11.124  -3.492  0.00  0.00      PROA  
ATOM    468 HG23 ILE P 427     -22.622 -12.919  -3.166  0.00  0.00      PROA  
ATOM    469  CG1 ILE P 427     -20.119 -13.765  -2.580  0.00  0.00      PROA  
ATOM    470 HG11 ILE P 427     -19.212 -13.596  -3.198  0.00  0.00      PROA  
ATOM    471 HG12 ILE P 427     -20.793 -14.460  -3.125  0.00  0.00      PROA  
ATOM    472  CD  ILE P 427     -19.676 -14.640  -1.391  0.00  0.00      PROA  
ATOM    473  HD1 ILE P 427     -20.560 -15.105  -0.904  0.00  0.00      PROA  
ATOM    474  HD2 ILE P 427     -19.030 -14.115  -0.656  0.00  0.00      PROA  
ATOM    475  HD3 ILE P 427     -19.081 -15.467  -1.833  0.00  0.00      PROA  
ATOM    476  C   ILE P 427     -18.655 -11.326  -1.398  0.00  0.00      PROA  
ATOM    477  O   ILE P 427     -18.815 -10.781  -0.318  0.00  0.00      PROA  
ATOM    478  N   ILE P 428     -17.486 -11.781  -1.828  0.00  0.00      PROA  
ATOM    479  HN  ILE P 428     -17.340 -11.870  -2.810  0.00  0.00      PROA  
ATOM    480  CA  ILE P 428     -16.316 -11.915  -0.939  0.00  0.00      PROA  
ATOM    481  HA  ILE P 428     -16.639 -12.277   0.026  0.00  0.00      PROA  
ATOM    482  CB  ILE P 428     -15.210 -12.798  -1.639  0.00  0.00      PROA  
ATOM    483  HB  ILE P 428     -15.058 -12.434  -2.678  0.00  0.00      PROA  
ATOM    484  CG2 ILE P 428     -13.939 -12.706  -0.751  0.00  0.00      PROA  
ATOM    485 HG21 ILE P 428     -13.155 -13.335  -1.224  0.00  0.00      PROA  
ATOM    486 HG22 ILE P 428     -14.214 -13.194   0.208  0.00  0.00      PROA  
ATOM    487 HG23 ILE P 428     -13.611 -11.653  -0.611  0.00  0.00      PROA  
ATOM    488  CG1 ILE P 428     -15.756 -14.283  -1.793  0.00  0.00      PROA  
ATOM    489 HG11 ILE P 428     -16.599 -14.167  -2.507  0.00  0.00      PROA  
ATOM    490 HG12 ILE P 428     -16.112 -14.709  -0.831  0.00  0.00      PROA  
ATOM    491  CD  ILE P 428     -14.704 -15.274  -2.339  0.00  0.00      PROA  
ATOM    492  HD1 ILE P 428     -14.226 -14.701  -3.162  0.00  0.00      PROA  
ATOM    493  HD2 ILE P 428     -15.271 -16.195  -2.592  0.00  0.00      PROA  
ATOM    494  HD3 ILE P 428     -13.938 -15.482  -1.561  0.00  0.00      PROA  
ATOM    495  C   ILE P 428     -15.889 -10.555  -0.494  0.00  0.00      PROA  
ATOM    496  O   ILE P 428     -15.611 -10.295   0.678  0.00  0.00      PROA  
ATOM    497  N   PHE P 429     -15.904  -9.577  -1.433  0.00  0.00      PROA  
ATOM    498  HN  PHE P 429     -16.058  -9.903  -2.363  0.00  0.00      PROA  
ATOM    499  CA  PHE P 429     -15.752  -8.180  -1.250  0.00  0.00      PROA  
ATOM    500  HA  PHE P 429     -14.868  -8.091  -0.636  0.00  0.00      PROA  
ATOM    501  CB  PHE P 429     -15.499  -7.531  -2.682  0.00  0.00      PROA  
ATOM    502  HB1 PHE P 429     -16.259  -7.973  -3.361  0.00  0.00      PROA  
ATOM    503  HB2 PHE P 429     -14.449  -7.798  -2.929  0.00  0.00      PROA  
ATOM    504  CG  PHE P 429     -15.581  -6.058  -3.046  0.00  0.00      PROA  
ATOM    505  CD1 PHE P 429     -16.033  -5.527  -4.343  0.00  0.00      PROA  
ATOM    506  HD1 PHE P 429     -16.481  -6.339  -4.896  0.00  0.00      PROA  
ATOM    507  CE1 PHE P 429     -15.945  -4.201  -4.627  0.00  0.00      PROA  
ATOM    508  HE1 PHE P 429     -16.092  -3.943  -5.665  0.00  0.00      PROA  
ATOM    509  CZ  PHE P 429     -15.414  -3.373  -3.659  0.00  0.00      PROA  
ATOM    510  HZ  PHE P 429     -15.279  -2.361  -4.011  0.00  0.00      PROA  
ATOM    511  CD2 PHE P 429     -15.016  -5.124  -2.152  0.00  0.00      PROA  
ATOM    512  HD2 PHE P 429     -14.520  -5.417  -1.239  0.00  0.00      PROA  
ATOM    513  CE2 PHE P 429     -15.024  -3.783  -2.410  0.00  0.00      PROA  
ATOM    514  HE2 PHE P 429     -14.423  -3.051  -1.891  0.00  0.00      PROA  
ATOM    515  C   PHE P 429     -16.811  -7.359  -0.552  0.00  0.00      PROA  
ATOM    516  O   PHE P 429     -16.445  -6.598   0.348  0.00  0.00      PROA  
ATOM    517  N   ILE P 430     -18.105  -7.465  -0.922  0.00  0.00      PROA  
ATOM    518  HN  ILE P 430     -18.265  -8.144  -1.634  0.00  0.00      PROA  
ATOM    519  CA  ILE P 430     -19.212  -6.656  -0.530  0.00  0.00      PROA  
ATOM    520  HA  ILE P 430     -18.937  -5.611  -0.533  0.00  0.00      PROA  
ATOM    521  CB  ILE P 430     -20.373  -6.871  -1.448  0.00  0.00      PROA  
ATOM    522  HB  ILE P 430     -20.296  -7.972  -1.581  0.00  0.00      PROA  
ATOM    523  CG2 ILE P 430     -21.718  -6.421  -0.844  0.00  0.00      PROA  
ATOM    524 HG21 ILE P 430     -21.604  -5.651  -0.052  0.00  0.00      PROA  
ATOM    525 HG22 ILE P 430     -22.255  -7.269  -0.367  0.00  0.00      PROA  
ATOM    526 HG23 ILE P 430     -22.438  -5.921  -1.528  0.00  0.00      PROA  
ATOM    527  CG1 ILE P 430     -20.192  -6.293  -2.809  0.00  0.00      PROA  
ATOM    528 HG11 ILE P 430     -20.854  -6.846  -3.509  0.00  0.00      PROA  
ATOM    529 HG12 ILE P 430     -19.203  -6.371  -3.309  0.00  0.00      PROA  
ATOM    530  CD  ILE P 430     -20.403  -4.804  -2.894  0.00  0.00      PROA  
ATOM    531  HD1 ILE P 430     -21.376  -4.455  -2.488  0.00  0.00      PROA  
ATOM    532  HD2 ILE P 430     -20.410  -4.542  -3.974  0.00  0.00      PROA  
ATOM    533  HD3 ILE P 430     -19.588  -4.245  -2.386  0.00  0.00      PROA  
ATOM    534  C   ILE P 430     -19.595  -6.899   0.936  0.00  0.00      PROA  
ATOM    535  O   ILE P 430     -20.065  -6.051   1.652  0.00  0.00      PROA  
ATOM    536  N   TYR P 431     -19.291  -8.146   1.401  0.00  0.00      PROA  
ATOM    537  HN  TYR P 431     -19.041  -8.836   0.727  0.00  0.00      PROA  
ATOM    538  CA  TYR P 431     -19.486  -8.707   2.753  0.00  0.00      PROA  
ATOM    539  HA  TYR P 431     -20.559  -8.699   2.878  0.00  0.00      PROA  
ATOM    540  CB  TYR P 431     -18.868 -10.123   2.664  0.00  0.00      PROA  
ATOM    541  HB1 TYR P 431     -17.974 -10.063   2.008  0.00  0.00      PROA  
ATOM    542  HB2 TYR P 431     -19.633 -10.796   2.220  0.00  0.00      PROA  
ATOM    543  CG  TYR P 431     -18.591 -10.763   3.994  0.00  0.00      PROA  
ATOM    544  CD1 TYR P 431     -19.562 -10.960   5.009  0.00  0.00      PROA  
ATOM    545  HD1 TYR P 431     -20.483 -10.453   4.759  0.00  0.00      PROA  
ATOM    546  CE1 TYR P 431     -19.261 -11.366   6.337  0.00  0.00      PROA  
ATOM    547  HE1 TYR P 431     -20.016 -11.332   7.108  0.00  0.00      PROA  
ATOM    548  CZ  TYR P 431     -17.878 -11.621   6.680  0.00  0.00      PROA  
ATOM    549  OH  TYR P 431     -17.653 -12.148   7.921  0.00  0.00      PROA  
ATOM    550  HH  TYR P 431     -18.488 -12.312   8.365  0.00  0.00      PROA  
ATOM    551  CD2 TYR P 431     -17.273 -11.279   4.350  0.00  0.00      PROA  
ATOM    552  HD2 TYR P 431     -16.558 -11.348   3.544  0.00  0.00      PROA  
ATOM    553  CE2 TYR P 431     -16.967 -11.551   5.651  0.00  0.00      PROA  
ATOM    554  HE2 TYR P 431     -15.972 -11.907   5.875  0.00  0.00      PROA  
ATOM    555  C   TYR P 431     -18.997  -7.819   3.868  0.00  0.00      PROA  
ATOM    556  O   TYR P 431     -19.769  -7.398   4.721  0.00  0.00      PROA  
ATOM    557  N   PHE P 432     -17.681  -7.398   3.876  0.00  0.00      PROA  
ATOM    558  HN  PHE P 432     -16.925  -7.883   3.444  0.00  0.00      PROA  
ATOM    559  CA  PHE P 432     -17.211  -6.460   4.874  0.00  0.00      PROA  
ATOM    560  HA  PHE P 432     -17.366  -6.871   5.861  0.00  0.00      PROA  
ATOM    561  CB  PHE P 432     -15.706  -6.186   4.649  0.00  0.00      PROA  
ATOM    562  HB1 PHE P 432     -15.302  -5.354   5.265  0.00  0.00      PROA  
ATOM    563  HB2 PHE P 432     -15.533  -5.963   3.575  0.00  0.00      PROA  
ATOM    564  CG  PHE P 432     -15.003  -7.497   4.841  0.00  0.00      PROA  
ATOM    565  CD1 PHE P 432     -14.667  -8.266   3.739  0.00  0.00      PROA  
ATOM    566  HD1 PHE P 432     -14.885  -8.019   2.710  0.00  0.00      PROA  
ATOM    567  CE1 PHE P 432     -14.098  -9.561   3.901  0.00  0.00      PROA  
ATOM    568  HE1 PHE P 432     -13.948 -10.178   3.027  0.00  0.00      PROA  
ATOM    569  CZ  PHE P 432     -13.852 -10.031   5.215  0.00  0.00      PROA  
ATOM    570  HZ  PHE P 432     -13.599 -11.064   5.407  0.00  0.00      PROA  
ATOM    571  CD2 PHE P 432     -14.691  -7.950   6.102  0.00  0.00      PROA  
ATOM    572  HD2 PHE P 432     -14.923  -7.307   6.938  0.00  0.00      PROA  
ATOM    573  CE2 PHE P 432     -14.165  -9.213   6.289  0.00  0.00      PROA  
ATOM    574  HE2 PHE P 432     -14.062  -9.560   7.306  0.00  0.00      PROA  
ATOM    575  C   PHE P 432     -17.948  -5.089   5.000  0.00  0.00      PROA  
ATOM    576  O   PHE P 432     -18.065  -4.494   6.062  0.00  0.00      PROA  
ATOM    577  N   ALA P 433     -18.476  -4.587   3.894  0.00  0.00      PROA  
ATOM    578  HN  ALA P 433     -18.361  -5.034   3.010  0.00  0.00      PROA  
ATOM    579  CA  ALA P 433     -19.161  -3.338   3.899  0.00  0.00      PROA  
ATOM    580  HA  ALA P 433     -18.784  -2.745   4.719  0.00  0.00      PROA  
ATOM    581  CB  ALA P 433     -19.009  -2.612   2.563  0.00  0.00      PROA  
ATOM    582  HB1 ALA P 433     -19.506  -1.619   2.584  0.00  0.00      PROA  
ATOM    583  HB2 ALA P 433     -19.384  -3.159   1.672  0.00  0.00      PROA  
ATOM    584  HB3 ALA P 433     -17.943  -2.330   2.424  0.00  0.00      PROA  
ATOM    585  C   ALA P 433     -20.711  -3.509   4.093  0.00  0.00      PROA  
ATOM    586  O   ALA P 433     -21.481  -2.558   4.186  0.00  0.00      PROA  
ATOM    587  N   ALA P 434     -21.198  -4.746   4.105  0.00  0.00      PROA  
ATOM    588  HN  ALA P 434     -20.624  -5.515   3.834  0.00  0.00      PROA  
ATOM    589  CA  ALA P 434     -22.642  -5.020   4.371  0.00  0.00      PROA  
ATOM    590  HA  ALA P 434     -23.327  -4.207   4.180  0.00  0.00      PROA  
ATOM    591  CB  ALA P 434     -22.891  -6.139   3.332  0.00  0.00      PROA  
ATOM    592  HB1 ALA P 434     -22.191  -6.974   3.550  0.00  0.00      PROA  
ATOM    593  HB2 ALA P 434     -22.589  -5.654   2.379  0.00  0.00      PROA  
ATOM    594  HB3 ALA P 434     -23.920  -6.556   3.366  0.00  0.00      PROA  
ATOM    595  C   ALA P 434     -22.803  -5.482   5.781  0.00  0.00      PROA  
ATOM    596  O   ALA P 434     -23.859  -5.290   6.411  0.00  0.00      PROA  
ATOM    597  N   LEU P 435     -21.761  -6.015   6.409  0.00  0.00      PROA  
ATOM    598  HN  LEU P 435     -21.040  -6.362   5.815  0.00  0.00      PROA  
ATOM    599  CA  LEU P 435     -21.794  -6.391   7.792  0.00  0.00      PROA  
ATOM    600  HA  LEU P 435     -22.678  -7.008   7.854  0.00  0.00      PROA  
ATOM    601  CB  LEU P 435     -20.617  -7.202   8.049  0.00  0.00      PROA  
ATOM    602  HB1 LEU P 435     -19.757  -6.640   7.626  0.00  0.00      PROA  
ATOM    603  HB2 LEU P 435     -20.680  -8.078   7.369  0.00  0.00      PROA  
ATOM    604  CG  LEU P 435     -20.291  -7.533   9.566  0.00  0.00      PROA  
ATOM    605  HG  LEU P 435     -20.267  -6.595  10.160  0.00  0.00      PROA  
ATOM    606  CD1 LEU P 435     -21.298  -8.434  10.271  0.00  0.00      PROA  
ATOM    607 HD11 LEU P 435     -22.329  -8.034  10.165  0.00  0.00      PROA  
ATOM    608 HD12 LEU P 435     -21.083  -8.551  11.355  0.00  0.00      PROA  
ATOM    609 HD13 LEU P 435     -21.304  -9.506   9.978  0.00  0.00      PROA  
ATOM    610  CD2 LEU P 435     -18.885  -8.164   9.628  0.00  0.00      PROA  
ATOM    611 HD21 LEU P 435     -18.237  -7.526   8.990  0.00  0.00      PROA  
ATOM    612 HD22 LEU P 435     -18.972  -9.196   9.226  0.00  0.00      PROA  
ATOM    613 HD23 LEU P 435     -18.476  -8.293  10.653  0.00  0.00      PROA  
ATOM    614  C   LEU P 435     -21.945  -5.261   8.878  0.00  0.00      PROA  
ATOM    615  O   LEU P 435     -22.812  -5.345   9.761  0.00  0.00      PROA  
ATOM    616  N   THR P 436     -21.188  -4.156   8.765  0.00  0.00      PROA  
ATOM    617  HN  THR P 436     -20.494  -4.118   8.050  0.00  0.00      PROA  
ATOM    618  CA  THR P 436     -21.350  -2.925   9.561  0.00  0.00      PROA  
ATOM    619  HA  THR P 436     -21.275  -3.253  10.588  0.00  0.00      PROA  
ATOM    620  CB  THR P 436     -20.181  -1.851   9.486  0.00  0.00      PROA  
ATOM    621  HB  THR P 436     -19.678  -1.820   8.496  0.00  0.00      PROA  
ATOM    622  OG1 THR P 436     -19.232  -2.234  10.433  0.00  0.00      PROA  
ATOM    623  HG1 THR P 436     -19.692  -2.166  11.273  0.00  0.00      PROA  
ATOM    624  CG2 THR P 436     -20.517  -0.356   9.904  0.00  0.00      PROA  
ATOM    625 HG21 THR P 436     -19.502   0.086   9.811  0.00  0.00      PROA  
ATOM    626 HG22 THR P 436     -20.983  -0.308  10.912  0.00  0.00      PROA  
ATOM    627 HG23 THR P 436     -21.151   0.162   9.153  0.00  0.00      PROA  
ATOM    628  C   THR P 436     -22.709  -2.280   9.486  0.00  0.00      PROA  
ATOM    629  O   THR P 436     -23.140  -2.145  10.633  0.00  0.00      PROA  
ATOM    630  N   PRO P 437     -23.340  -1.961   8.363  0.00  0.00      PROA  
ATOM    631  CD  PRO P 437     -22.670  -1.773   7.107  0.00  0.00      PROA  
ATOM    632  HD1 PRO P 437     -22.231  -2.689   6.659  0.00  0.00      PROA  
ATOM    633  HD2 PRO P 437     -21.890  -0.994   7.244  0.00  0.00      PROA  
ATOM    634  CA  PRO P 437     -24.796  -1.724   8.394  0.00  0.00      PROA  
ATOM    635  HA  PRO P 437     -25.008  -0.753   8.816  0.00  0.00      PROA  
ATOM    636  CB  PRO P 437     -25.098  -1.749   6.894  0.00  0.00      PROA  
ATOM    637  HB1 PRO P 437     -25.906  -1.040   6.614  0.00  0.00      PROA  
ATOM    638  HB2 PRO P 437     -25.420  -2.765   6.579  0.00  0.00      PROA  
ATOM    639  CG  PRO P 437     -23.772  -1.343   6.138  0.00  0.00      PROA  
ATOM    640  HG1 PRO P 437     -23.788  -1.808   5.129  0.00  0.00      PROA  
ATOM    641  HG2 PRO P 437     -23.856  -0.240   6.029  0.00  0.00      PROA  
ATOM    642  C   PRO P 437     -25.640  -2.710   9.239  0.00  0.00      PROA  
ATOM    643  O   PRO P 437     -26.624  -2.242   9.854  0.00  0.00      PROA  
ATOM    644  N   ALA P 438     -25.300  -3.968   9.234  0.00  0.00      PROA  
ATOM    645  HN  ALA P 438     -24.588  -4.329   8.637  0.00  0.00      PROA  
ATOM    646  CA  ALA P 438     -26.139  -4.956   9.899  0.00  0.00      PROA  
ATOM    647  HA  ALA P 438     -27.179  -4.847   9.630  0.00  0.00      PROA  
ATOM    648  CB  ALA P 438     -25.742  -6.396   9.527  0.00  0.00      PROA  
ATOM    649  HB1 ALA P 438     -26.557  -7.045   9.915  0.00  0.00      PROA  
ATOM    650  HB2 ALA P 438     -24.729  -6.689   9.875  0.00  0.00      PROA  
ATOM    651  HB3 ALA P 438     -25.770  -6.443   8.418  0.00  0.00      PROA  
ATOM    652  C   ALA P 438     -26.008  -4.915  11.467  0.00  0.00      PROA  
ATOM    653  O   ALA P 438     -27.015  -4.942  12.195  0.00  0.00      PROA  
ATOM    654  N   ILE P 439     -24.738  -4.782  11.975  0.00  0.00      PROA  
ATOM    655  HN  ILE P 439     -23.929  -4.699  11.400  0.00  0.00      PROA  
ATOM    656  CA  ILE P 439     -24.419  -4.502  13.365  0.00  0.00      PROA  
ATOM    657  HA  ILE P 439     -24.981  -5.259  13.892  0.00  0.00      PROA  
ATOM    658  CB  ILE P 439     -22.902  -4.654  13.731  0.00  0.00      PROA  
ATOM    659  HB  ILE P 439     -22.319  -3.796  13.332  0.00  0.00      PROA  
ATOM    660  CG2 ILE P 439     -22.916  -4.680  15.255  0.00  0.00      PROA  
ATOM    661 HG21 ILE P 439     -23.717  -5.301  15.711  0.00  0.00      PROA  
ATOM    662 HG22 ILE P 439     -22.812  -3.642  15.638  0.00  0.00      PROA  
ATOM    663 HG23 ILE P 439     -22.001  -5.202  15.609  0.00  0.00      PROA  
ATOM    664  CG1 ILE P 439     -22.255  -5.942  13.247  0.00  0.00      PROA  
ATOM    665 HG11 ILE P 439     -22.482  -6.134  12.176  0.00  0.00      PROA  
ATOM    666 HG12 ILE P 439     -22.779  -6.795  13.728  0.00  0.00      PROA  
ATOM    667  CD  ILE P 439     -20.741  -5.890  13.202  0.00  0.00      PROA  
ATOM    668  HD1 ILE P 439     -20.500  -5.188  12.375  0.00  0.00      PROA  
ATOM    669  HD2 ILE P 439     -20.351  -6.897  12.944  0.00  0.00      PROA  
ATOM    670  HD3 ILE P 439     -20.270  -5.562  14.153  0.00  0.00      PROA  
ATOM    671  C   ILE P 439     -24.956  -3.153  13.745  0.00  0.00      PROA  
ATOM    672  O   ILE P 439     -25.680  -2.980  14.740  0.00  0.00      PROA  
ATOM    673  N   THR P 440     -24.834  -2.184  12.818  0.00  0.00      PROA  
ATOM    674  HN  THR P 440     -24.344  -2.335  11.963  0.00  0.00      PROA  
ATOM    675  CA  THR P 440     -25.580  -0.864  12.943  0.00  0.00      PROA  
ATOM    676  HA  THR P 440     -25.172  -0.355  13.804  0.00  0.00      PROA  
ATOM    677  CB  THR P 440     -25.301   0.150  11.882  0.00  0.00      PROA  
ATOM    678  HB  THR P 440     -25.546  -0.227  10.867  0.00  0.00      PROA  
ATOM    679  OG1 THR P 440     -23.859   0.413  11.957  0.00  0.00      PROA  
ATOM    680  HG1 THR P 440     -23.473  -0.452  12.118  0.00  0.00      PROA  
ATOM    681  CG2 THR P 440     -25.942   1.517  12.185  0.00  0.00      PROA  
ATOM    682 HG21 THR P 440     -25.855   1.874  13.233  0.00  0.00      PROA  
ATOM    683 HG22 THR P 440     -26.973   1.613  11.781  0.00  0.00      PROA  
ATOM    684 HG23 THR P 440     -25.366   2.134  11.461  0.00  0.00      PROA  
ATOM    685  C   THR P 440     -27.020  -0.906  13.172  0.00  0.00      PROA  
ATOM    686  O   THR P 440     -27.505  -0.438  14.133  0.00  0.00      PROA  
ATOM    687  N   PHE P 441     -27.807  -1.598  12.274  0.00  0.00      PROA  
ATOM    688  HN  PHE P 441     -27.356  -2.050  11.509  0.00  0.00      PROA  
ATOM    689  CA  PHE P 441     -29.255  -1.816  12.351  0.00  0.00      PROA  
ATOM    690  HA  PHE P 441     -29.632  -0.833  12.590  0.00  0.00      PROA  
ATOM    691  CB  PHE P 441     -29.722  -2.237  10.968  0.00  0.00      PROA  
ATOM    692  HB1 PHE P 441     -30.809  -2.452  11.046  0.00  0.00      PROA  
ATOM    693  HB2 PHE P 441     -29.315  -3.247  10.748  0.00  0.00      PROA  
ATOM    694  CG  PHE P 441     -29.370  -1.154   9.875  0.00  0.00      PROA  
ATOM    695  CD1 PHE P 441     -29.234  -1.614   8.612  0.00  0.00      PROA  
ATOM    696  HD1 PHE P 441     -29.220  -2.678   8.427  0.00  0.00      PROA  
ATOM    697  CE1 PHE P 441     -29.178  -0.689   7.543  0.00  0.00      PROA  
ATOM    698  HE1 PHE P 441     -29.180  -1.035   6.520  0.00  0.00      PROA  
ATOM    699  CZ  PHE P 441     -29.032   0.734   7.788  0.00  0.00      PROA  
ATOM    700  HZ  PHE P 441     -29.075   1.383   6.926  0.00  0.00      PROA  
ATOM    701  CD2 PHE P 441     -29.373   0.236  10.117  0.00  0.00      PROA  
ATOM    702  HD2 PHE P 441     -29.566   0.558  11.130  0.00  0.00      PROA  
ATOM    703  CE2 PHE P 441     -29.169   1.191   9.110  0.00  0.00      PROA  
ATOM    704  HE2 PHE P 441     -29.135   2.250   9.323  0.00  0.00      PROA  
ATOM    705  C   PHE P 441     -29.743  -2.631  13.497  0.00  0.00      PROA  
ATOM    706  O   PHE P 441     -30.695  -2.194  14.077  0.00  0.00      PROA  
ATOM    707  N   GLY P 442     -29.006  -3.728  13.890  0.00  0.00      PROA  
ATOM    708  HN  GLY P 442     -28.217  -4.053  13.373  0.00  0.00      PROA  
ATOM    709  CA  GLY P 442     -29.332  -4.314  15.138  0.00  0.00      PROA  
ATOM    710  HA1 GLY P 442     -28.614  -5.103  15.306  0.00  0.00      PROA  
ATOM    711  HA2 GLY P 442     -30.359  -4.646  15.179  0.00  0.00      PROA  
ATOM    712  C   GLY P 442     -29.191  -3.432  16.322  0.00  0.00      PROA  
ATOM    713  O   GLY P 442     -29.987  -3.571  17.246  0.00  0.00      PROA  
ATOM    714  N   GLY P 443     -28.048  -2.711  16.458  0.00  0.00      PROA  
ATOM    715  HN  GLY P 443     -27.316  -2.668  15.782  0.00  0.00      PROA  
ATOM    716  CA  GLY P 443     -27.903  -1.750  17.490  0.00  0.00      PROA  
ATOM    717  HA1 GLY P 443     -26.947  -1.252  17.418  0.00  0.00      PROA  
ATOM    718  HA2 GLY P 443     -28.033  -2.163  18.480  0.00  0.00      PROA  
ATOM    719  C   GLY P 443     -28.862  -0.586  17.512  0.00  0.00      PROA  
ATOM    720  O   GLY P 443     -29.480  -0.228  18.541  0.00  0.00      PROA  
ATOM    721  N   LEU P 444     -29.065   0.001  16.332  0.00  0.00      PROA  
ATOM    722  HN  LEU P 444     -28.530  -0.124  15.501  0.00  0.00      PROA  
ATOM    723  CA  LEU P 444     -30.132   1.015  16.189  0.00  0.00      PROA  
ATOM    724  HA  LEU P 444     -29.907   1.865  16.816  0.00  0.00      PROA  
ATOM    725  CB  LEU P 444     -30.150   1.512  14.733  0.00  0.00      PROA  
ATOM    726  HB1 LEU P 444     -30.445   0.696  14.040  0.00  0.00      PROA  
ATOM    727  HB2 LEU P 444     -29.129   1.899  14.528  0.00  0.00      PROA  
ATOM    728  CG  LEU P 444     -30.955   2.798  14.398  0.00  0.00      PROA  
ATOM    729  HG  LEU P 444     -30.871   3.480  15.271  0.00  0.00      PROA  
ATOM    730  CD1 LEU P 444     -30.238   3.565  13.239  0.00  0.00      PROA  
ATOM    731 HD11 LEU P 444     -30.362   3.024  12.277  0.00  0.00      PROA  
ATOM    732 HD12 LEU P 444     -29.168   3.689  13.509  0.00  0.00      PROA  
ATOM    733 HD13 LEU P 444     -30.751   4.549  13.190  0.00  0.00      PROA  
ATOM    734  CD2 LEU P 444     -32.470   2.577  14.089  0.00  0.00      PROA  
ATOM    735 HD21 LEU P 444     -33.078   2.125  14.901  0.00  0.00      PROA  
ATOM    736 HD22 LEU P 444     -32.504   1.859  13.241  0.00  0.00      PROA  
ATOM    737 HD23 LEU P 444     -32.837   3.508  13.608  0.00  0.00      PROA  
ATOM    738  C   LEU P 444     -31.572   0.477  16.580  0.00  0.00      PROA  
ATOM    739  O   LEU P 444     -32.266   1.236  17.308  0.00  0.00      PROA  
ATOM    740  N   LEU P 445     -31.981  -0.710  16.180  0.00  0.00      PROA  
ATOM    741  HN  LEU P 445     -31.471  -1.157  15.449  0.00  0.00      PROA  
ATOM    742  CA  LEU P 445     -33.122  -1.388  16.732  0.00  0.00      PROA  
ATOM    743  HA  LEU P 445     -33.969  -0.740  16.563  0.00  0.00      PROA  
ATOM    744  CB  LEU P 445     -33.401  -2.773  15.932  0.00  0.00      PROA  
ATOM    745  HB1 LEU P 445     -34.049  -3.437  16.543  0.00  0.00      PROA  
ATOM    746  HB2 LEU P 445     -32.419  -3.275  15.799  0.00  0.00      PROA  
ATOM    747  CG  LEU P 445     -34.019  -2.622  14.509  0.00  0.00      PROA  
ATOM    748  HG  LEU P 445     -33.388  -1.939  13.901  0.00  0.00      PROA  
ATOM    749  CD1 LEU P 445     -33.923  -3.925  13.812  0.00  0.00      PROA  
ATOM    750 HD11 LEU P 445     -32.873  -4.282  13.756  0.00  0.00      PROA  
ATOM    751 HD12 LEU P 445     -34.259  -3.813  12.759  0.00  0.00      PROA  
ATOM    752 HD13 LEU P 445     -34.428  -4.786  14.300  0.00  0.00      PROA  
ATOM    753  CD2 LEU P 445     -35.417  -1.968  14.607  0.00  0.00      PROA  
ATOM    754 HD21 LEU P 445     -36.101  -2.604  15.208  0.00  0.00      PROA  
ATOM    755 HD22 LEU P 445     -35.860  -1.907  13.590  0.00  0.00      PROA  
ATOM    756 HD23 LEU P 445     -35.219  -0.946  14.997  0.00  0.00      PROA  
ATOM    757  C   LEU P 445     -33.096  -1.645  18.231  0.00  0.00      PROA  
ATOM    758  O   LEU P 445     -34.074  -1.500  18.968  0.00  0.00      PROA  
ATOM    759  N   GLY P 446     -31.924  -2.190  18.697  0.00  0.00      PROA  
ATOM    760  HN  GLY P 446     -31.163  -2.477  18.119  0.00  0.00      PROA  
ATOM    761  CA  GLY P 446     -31.764  -2.284  20.099  0.00  0.00      PROA  
ATOM    762  HA1 GLY P 446     -30.770  -2.632  20.340  0.00  0.00      PROA  
ATOM    763  HA2 GLY P 446     -32.442  -3.034  20.477  0.00  0.00      PROA  
ATOM    764  C   GLY P 446     -32.052  -1.058  20.920  0.00  0.00      PROA  
ATOM    765  O   GLY P 446     -32.875  -1.171  21.832  0.00  0.00      PROA  
ATOM    766  N   ASP P 447     -31.495   0.079  20.489  0.00  0.00      PROA  
ATOM    767  HN  ASP P 447     -30.808   0.044  19.767  0.00  0.00      PROA  
ATOM    768  CA  ASP P 447     -31.808   1.376  21.067  0.00  0.00      PROA  
ATOM    769  HA  ASP P 447     -31.490   1.295  22.096  0.00  0.00      PROA  
ATOM    770  CB  ASP P 447     -31.061   2.563  20.373  0.00  0.00      PROA  
ATOM    771  HB1 ASP P 447     -31.461   3.502  20.812  0.00  0.00      PROA  
ATOM    772  HB2 ASP P 447     -31.232   2.503  19.277  0.00  0.00      PROA  
ATOM    773  CG  ASP P 447     -29.558   2.621  20.554  0.00  0.00      PROA  
ATOM    774  OD1 ASP P 447     -29.010   1.987  21.525  0.00  0.00      PROA  
ATOM    775  OD2 ASP P 447     -28.920   3.470  19.891  0.00  0.00      PROA  
ATOM    776  C   ASP P 447     -33.291   1.743  20.999  0.00  0.00      PROA  
ATOM    777  O   ASP P 447     -33.884   2.189  21.983  0.00  0.00      PROA  
ATOM    778  N   LYS P 448     -33.888   1.513  19.778  0.00  0.00      PROA  
ATOM    779  HN  LYS P 448     -33.343   1.205  19.001  0.00  0.00      PROA  
ATOM    780  CA  LYS P 448     -35.331   1.640  19.470  0.00  0.00      PROA  
ATOM    781  HA  LYS P 448     -35.598   2.678  19.606  0.00  0.00      PROA  
ATOM    782  CB  LYS P 448     -35.846   1.370  17.981  0.00  0.00      PROA  
ATOM    783  HB1 LYS P 448     -36.946   1.211  17.984  0.00  0.00      PROA  
ATOM    784  HB2 LYS P 448     -35.421   0.361  17.790  0.00  0.00      PROA  
ATOM    785  CG  LYS P 448     -35.277   2.310  16.876  0.00  0.00      PROA  
ATOM    786  HG1 LYS P 448     -35.262   1.902  15.843  0.00  0.00      PROA  
ATOM    787  HG2 LYS P 448     -34.293   2.582  17.315  0.00  0.00      PROA  
ATOM    788  CD  LYS P 448     -36.047   3.618  16.857  0.00  0.00      PROA  
ATOM    789  HD1 LYS P 448     -35.920   3.938  17.914  0.00  0.00      PROA  
ATOM    790  HD2 LYS P 448     -37.119   3.358  16.727  0.00  0.00      PROA  
ATOM    791  CE  LYS P 448     -35.520   4.479  15.772  0.00  0.00      PROA  
ATOM    792  HE1 LYS P 448     -35.486   3.917  14.815  0.00  0.00      PROA  
ATOM    793  HE2 LYS P 448     -34.528   4.914  16.021  0.00  0.00      PROA  
ATOM    794  NZ  LYS P 448     -36.482   5.603  15.416  0.00  0.00      PROA  
ATOM    795  HZ1 LYS P 448     -36.570   6.407  16.069  0.00  0.00      PROA  
ATOM    796  HZ2 LYS P 448     -37.366   5.058  15.347  0.00  0.00      PROA  
ATOM    797  HZ3 LYS P 448     -36.316   5.977  14.460  0.00  0.00      PROA  
ATOM    798  C   LYS P 448     -36.180   0.865  20.430  0.00  0.00      PROA  
ATOM    799  O   LYS P 448     -37.303   1.270  20.813  0.00  0.00      PROA  
ATOM    800  N   THR P 449     -35.693  -0.233  20.974  0.00  0.00      PROA  
ATOM    801  HN  THR P 449     -34.870  -0.585  20.534  0.00  0.00      PROA  
ATOM    802  CA  THR P 449     -36.425  -1.068  21.954  0.00  0.00      PROA  
ATOM    803  HA  THR P 449     -37.456  -0.746  21.950  0.00  0.00      PROA  
ATOM    804  CB  THR P 449     -36.290  -2.610  21.936  0.00  0.00      PROA  
ATOM    805  HB  THR P 449     -36.913  -3.097  22.716  0.00  0.00      PROA  
ATOM    806  OG1 THR P 449     -34.968  -3.085  22.281  0.00  0.00      PROA  
ATOM    807  HG1 THR P 449     -34.417  -2.733  21.578  0.00  0.00      PROA  
ATOM    808  CG2 THR P 449     -36.635  -2.986  20.502  0.00  0.00      PROA  
ATOM    809 HG21 THR P 449     -37.595  -2.615  20.083  0.00  0.00      PROA  
ATOM    810 HG22 THR P 449     -36.773  -4.084  20.400  0.00  0.00      PROA  
ATOM    811 HG23 THR P 449     -35.885  -2.726  19.725  0.00  0.00      PROA  
ATOM    812  C   THR P 449     -36.031  -0.733  23.433  0.00  0.00      PROA  
ATOM    813  O   THR P 449     -36.466  -1.475  24.335  0.00  0.00      PROA  
ATOM    814  N   GLU P 450     -35.289   0.346  23.678  0.00  0.00      PROA  
ATOM    815  HN  GLU P 450     -34.913   0.858  22.910  0.00  0.00      PROA  
ATOM    816  CA  GLU P 450     -34.859   0.663  25.044  0.00  0.00      PROA  
ATOM    817  HA  GLU P 450     -34.089   1.417  24.975  0.00  0.00      PROA  
ATOM    818  CB  GLU P 450     -35.994   1.136  25.934  0.00  0.00      PROA  
ATOM    819  HB1 GLU P 450     -35.551   1.391  26.920  0.00  0.00      PROA  
ATOM    820  HB2 GLU P 450     -36.744   0.316  25.916  0.00  0.00      PROA  
ATOM    821  CG  GLU P 450     -36.532   2.448  25.451  0.00  0.00      PROA  
ATOM    822  HG1 GLU P 450     -37.134   2.267  24.534  0.00  0.00      PROA  
ATOM    823  HG2 GLU P 450     -35.659   3.116  25.288  0.00  0.00      PROA  
ATOM    824  CD  GLU P 450     -37.334   3.218  26.426  0.00  0.00      PROA  
ATOM    825  OE1 GLU P 450     -38.436   3.743  26.078  0.00  0.00      PROA  
ATOM    826  OE2 GLU P 450     -36.969   3.247  27.633  0.00  0.00      PROA  
ATOM    827  C   GLU P 450     -33.950  -0.426  25.664  0.00  0.00      PROA  
ATOM    828  O   GLU P 450     -34.059  -0.745  26.854  0.00  0.00      PROA  
ATOM    829  N   ASN P 451     -33.128  -0.948  24.792  0.00  0.00      PROA  
ATOM    830  HN  ASN P 451     -33.153  -0.664  23.837  0.00  0.00      PROA  
ATOM    831  CA  ASN P 451     -32.103  -1.960  25.029  0.00  0.00      PROA  
ATOM    832  HA  ASN P 451     -31.548  -2.140  24.121  0.00  0.00      PROA  
ATOM    833  CB  ASN P 451     -30.983  -1.526  26.050  0.00  0.00      PROA  
ATOM    834  HB1 ASN P 451     -30.159  -2.254  26.206  0.00  0.00      PROA  
ATOM    835  HB2 ASN P 451     -31.558  -1.299  26.973  0.00  0.00      PROA  
ATOM    836  CG  ASN P 451     -30.287  -0.228  25.715  0.00  0.00      PROA  
ATOM    837  OD1 ASN P 451     -30.217   0.734  26.447  0.00  0.00      PROA  
ATOM    838  ND2 ASN P 451     -29.537  -0.258  24.539  0.00  0.00      PROA  
ATOM    839 HD21 ASN P 451     -29.185   0.637  24.263  0.00  0.00      PROA  
ATOM    840 HD22 ASN P 451     -29.430  -1.102  24.014  0.00  0.00      PROA  
ATOM    841  C   ASN P 451     -32.604  -3.413  25.421  0.00  0.00      PROA  
ATOM    842  O   ASN P 451     -31.779  -4.187  25.947  0.00  0.00      PROA  
ATOM    843  N   MET P 452     -33.884  -3.740  25.224  0.00  0.00      PROA  
ATOM    844  HN  MET P 452     -34.575  -3.169  24.787  0.00  0.00      PROA  
ATOM    845  CA  MET P 452     -34.566  -4.932  25.636  0.00  0.00      PROA  
ATOM    846  HA  MET P 452     -33.949  -5.385  26.398  0.00  0.00      PROA  
ATOM    847  CB  MET P 452     -35.943  -4.650  26.207  0.00  0.00      PROA  
ATOM    848  HB1 MET P 452     -36.563  -5.562  26.343  0.00  0.00      PROA  
ATOM    849  HB2 MET P 452     -36.386  -3.985  25.436  0.00  0.00      PROA  
ATOM    850  CG  MET P 452     -35.937  -3.788  27.562  0.00  0.00      PROA  
ATOM    851  HG1 MET P 452     -36.956  -3.870  27.999  0.00  0.00      PROA  
ATOM    852  HG2 MET P 452     -35.626  -2.729  27.439  0.00  0.00      PROA  
ATOM    853  SD  MET P 452     -34.768  -4.487  28.792  0.00  0.00      PROA  
ATOM    854  CE  MET P 452     -35.036  -3.198  30.003  0.00  0.00      PROA  
ATOM    855  HE1 MET P 452     -34.628  -2.202  29.728  0.00  0.00      PROA  
ATOM    856  HE2 MET P 452     -34.499  -3.340  30.965  0.00  0.00      PROA  
ATOM    857  HE3 MET P 452     -36.091  -3.096  30.336  0.00  0.00      PROA  
ATOM    858  C   MET P 452     -34.617  -6.151  24.711  0.00  0.00      PROA  
ATOM    859  O   MET P 452     -34.947  -7.264  25.197  0.00  0.00      PROA  
ATOM    860  N   ILE P 453     -34.327  -6.007  23.363  0.00  0.00      PROA  
ATOM    861  HN  ILE P 453     -34.343  -5.065  23.036  0.00  0.00      PROA  
ATOM    862  CA  ILE P 453     -33.996  -7.053  22.448  0.00  0.00      PROA  
ATOM    863  HA  ILE P 453     -34.237  -7.962  22.979  0.00  0.00      PROA  
ATOM    864  CB  ILE P 453     -34.936  -7.091  21.302  0.00  0.00      PROA  
ATOM    865  HB  ILE P 453     -34.766  -6.244  20.603  0.00  0.00      PROA  
ATOM    866  CG2 ILE P 453     -34.615  -8.355  20.535  0.00  0.00      PROA  
ATOM    867 HG21 ILE P 453     -35.254  -8.460  19.632  0.00  0.00      PROA  
ATOM    868 HG22 ILE P 453     -34.699  -9.254  21.182  0.00  0.00      PROA  
ATOM    869 HG23 ILE P 453     -33.635  -8.276  20.019  0.00  0.00      PROA  
ATOM    870  CG1 ILE P 453     -36.450  -7.149  21.758  0.00  0.00      PROA  
ATOM    871 HG11 ILE P 453     -36.603  -6.265  22.413  0.00  0.00      PROA  
ATOM    872 HG12 ILE P 453     -36.491  -8.035  22.427  0.00  0.00      PROA  
ATOM    873  CD  ILE P 453     -37.480  -7.197  20.570  0.00  0.00      PROA  
ATOM    874  HD1 ILE P 453     -37.348  -8.225  20.169  0.00  0.00      PROA  
ATOM    875  HD2 ILE P 453     -37.250  -6.403  19.828  0.00  0.00      PROA  
ATOM    876  HD3 ILE P 453     -38.508  -7.069  20.972  0.00  0.00      PROA  
ATOM    877  C   ILE P 453     -32.558  -6.966  22.044  0.00  0.00      PROA  
ATOM    878  O   ILE P 453     -32.164  -5.951  21.489  0.00  0.00      PROA  
ATOM    879  N   GLY P 454     -31.717  -7.999  22.371  0.00  0.00      PROA  
ATOM    880  HN  GLY P 454     -32.172  -8.667  22.954  0.00  0.00      PROA  
ATOM    881  CA  GLY P 454     -30.330  -8.272  21.968  0.00  0.00      PROA  
ATOM    882  HA1 GLY P 454     -30.096  -9.293  22.230  0.00  0.00      PROA  
ATOM    883  HA2 GLY P 454     -29.706  -7.577  22.510  0.00  0.00      PROA  
ATOM    884  C   GLY P 454     -30.046  -7.958  20.524  0.00  0.00      PROA  
ATOM    885  O   GLY P 454     -30.868  -8.185  19.641  0.00  0.00      PROA  
ATOM    886  N   VAL P 455     -28.825  -7.556  20.204  0.00  0.00      PROA  
ATOM    887  HN  VAL P 455     -28.197  -7.423  20.966  0.00  0.00      PROA  
ATOM    888  CA  VAL P 455     -28.451  -6.943  18.936  0.00  0.00      PROA  
ATOM    889  HA  VAL P 455     -29.305  -6.414  18.538  0.00  0.00      PROA  
ATOM    890  CB  VAL P 455     -27.303  -5.980  19.159  0.00  0.00      PROA  
ATOM    891  HB  VAL P 455     -26.490  -6.500  19.710  0.00  0.00      PROA  
ATOM    892  CG1 VAL P 455     -26.637  -5.431  17.855  0.00  0.00      PROA  
ATOM    893 HG11 VAL P 455     -27.440  -5.131  17.147  0.00  0.00      PROA  
ATOM    894 HG12 VAL P 455     -26.021  -6.254  17.433  0.00  0.00      PROA  
ATOM    895 HG13 VAL P 455     -25.929  -4.591  18.018  0.00  0.00      PROA  
ATOM    896  CG2 VAL P 455     -27.669  -4.770  20.061  0.00  0.00      PROA  
ATOM    897 HG21 VAL P 455     -28.561  -4.234  19.673  0.00  0.00      PROA  
ATOM    898 HG22 VAL P 455     -26.806  -4.069  20.062  0.00  0.00      PROA  
ATOM    899 HG23 VAL P 455     -27.847  -5.106  21.105  0.00  0.00      PROA  
ATOM    900  C   VAL P 455     -28.083  -8.023  17.955  0.00  0.00      PROA  
ATOM    901  O   VAL P 455     -28.216  -7.843  16.760  0.00  0.00      PROA  
ATOM    902  N   SER P 456     -27.675  -9.253  18.418  0.00  0.00      PROA  
ATOM    903  HN  SER P 456     -27.741  -9.287  19.412  0.00  0.00      PROA  
ATOM    904  CA  SER P 456     -27.538 -10.499  17.608  0.00  0.00      PROA  
ATOM    905  HA  SER P 456     -26.957 -10.263  16.728  0.00  0.00      PROA  
ATOM    906  CB  SER P 456     -26.866 -11.762  18.265  0.00  0.00      PROA  
ATOM    907  HB1 SER P 456     -25.792 -11.486  18.338  0.00  0.00      PROA  
ATOM    908  HB2 SER P 456     -26.779 -12.561  17.498  0.00  0.00      PROA  
ATOM    909  OG  SER P 456     -27.430 -12.193  19.458  0.00  0.00      PROA  
ATOM    910  HG1 SER P 456     -27.337 -11.517  20.133  0.00  0.00      PROA  
ATOM    911  C   SER P 456     -28.815 -11.084  17.046  0.00  0.00      PROA  
ATOM    912  O   SER P 456     -28.834 -11.437  15.860  0.00  0.00      PROA  
ATOM    913  N   GLU P 457     -29.922 -11.125  17.777  0.00  0.00      PROA  
ATOM    914  HN  GLU P 457     -29.822 -11.133  18.768  0.00  0.00      PROA  
ATOM    915  CA  GLU P 457     -31.270 -11.492  17.279  0.00  0.00      PROA  
ATOM    916  HA  GLU P 457     -31.145 -12.459  16.815  0.00  0.00      PROA  
ATOM    917  CB  GLU P 457     -32.226 -11.536  18.500  0.00  0.00      PROA  
ATOM    918  HB1 GLU P 457     -33.225 -11.925  18.206  0.00  0.00      PROA  
ATOM    919  HB2 GLU P 457     -32.305 -10.501  18.896  0.00  0.00      PROA  
ATOM    920  CG  GLU P 457     -31.847 -12.534  19.630  0.00  0.00      PROA  
ATOM    921  HG1 GLU P 457     -30.848 -12.331  20.073  0.00  0.00      PROA  
ATOM    922  HG2 GLU P 457     -31.978 -13.553  19.208  0.00  0.00      PROA  
ATOM    923  CD  GLU P 457     -32.863 -12.265  20.821  0.00  0.00      PROA  
ATOM    924  OE1 GLU P 457     -32.672 -11.584  21.817  0.00  0.00      PROA  
ATOM    925  OE2 GLU P 457     -33.799 -13.245  20.721  0.00  0.00      PROA  
ATOM    926  HE2 GLU P 457     -34.406 -13.260  21.465  0.00  0.00      PROA  
ATOM    927  C   GLU P 457     -31.911 -10.558  16.301  0.00  0.00      PROA  
ATOM    928  O   GLU P 457     -32.370 -11.003  15.302  0.00  0.00      PROA  
ATOM    929  N   LEU P 458     -31.716  -9.272  16.489  0.00  0.00      PROA  
ATOM    930  HN  LEU P 458     -31.219  -8.981  17.303  0.00  0.00      PROA  
ATOM    931  CA  LEU P 458     -32.034  -8.211  15.626  0.00  0.00      PROA  
ATOM    932  HA  LEU P 458     -33.070  -8.341  15.350  0.00  0.00      PROA  
ATOM    933  CB  LEU P 458     -32.090  -6.837  16.324  0.00  0.00      PROA  
ATOM    934  HB1 LEU P 458     -32.249  -5.961  15.659  0.00  0.00      PROA  
ATOM    935  HB2 LEU P 458     -31.073  -6.670  16.738  0.00  0.00      PROA  
ATOM    936  CG  LEU P 458     -33.125  -6.634  17.431  0.00  0.00      PROA  
ATOM    937  HG  LEU P 458     -33.146  -7.562  18.042  0.00  0.00      PROA  
ATOM    938  CD1 LEU P 458     -32.726  -5.529  18.425  0.00  0.00      PROA  
ATOM    939 HD11 LEU P 458     -33.485  -5.195  19.165  0.00  0.00      PROA  
ATOM    940 HD12 LEU P 458     -32.356  -4.640  17.870  0.00  0.00      PROA  
ATOM    941 HD13 LEU P 458     -31.826  -5.864  18.983  0.00  0.00      PROA  
ATOM    942  CD2 LEU P 458     -34.556  -6.404  16.963  0.00  0.00      PROA  
ATOM    943 HD21 LEU P 458     -35.041  -7.265  16.454  0.00  0.00      PROA  
ATOM    944 HD22 LEU P 458     -34.706  -5.508  16.323  0.00  0.00      PROA  
ATOM    945 HD23 LEU P 458     -35.160  -6.102  17.844  0.00  0.00      PROA  
ATOM    946  C   LEU P 458     -31.253  -8.192  14.316  0.00  0.00      PROA  
ATOM    947  O   LEU P 458     -31.795  -7.936  13.230  0.00  0.00      PROA  
ATOM    948  N   LEU P 459     -29.880  -8.471  14.342  0.00  0.00      PROA  
ATOM    949  HN  LEU P 459     -29.508  -8.767  15.218  0.00  0.00      PROA  
ATOM    950  CA  LEU P 459     -29.045  -8.587  13.125  0.00  0.00      PROA  
ATOM    951  HA  LEU P 459     -28.933  -7.601  12.700  0.00  0.00      PROA  
ATOM    952  CB  LEU P 459     -27.628  -8.923  13.599  0.00  0.00      PROA  
ATOM    953  HB1 LEU P 459     -27.734  -9.885  14.145  0.00  0.00      PROA  
ATOM    954  HB2 LEU P 459     -27.443  -8.109  14.333  0.00  0.00      PROA  
ATOM    955  CG  LEU P 459     -26.498  -9.022  12.636  0.00  0.00      PROA  
ATOM    956  HG  LEU P 459     -26.575  -8.326  11.773  0.00  0.00      PROA  
ATOM    957  CD1 LEU P 459     -25.084  -8.694  13.318  0.00  0.00      PROA  
ATOM    958 HD11 LEU P 459     -24.716  -9.379  14.111  0.00  0.00      PROA  
ATOM    959 HD12 LEU P 459     -25.158  -7.662  13.725  0.00  0.00      PROA  
ATOM    960 HD13 LEU P 459     -24.337  -8.665  12.496  0.00  0.00      PROA  
ATOM    961  CD2 LEU P 459     -26.364 -10.506  12.182  0.00  0.00      PROA  
ATOM    962 HD21 LEU P 459     -25.477 -10.547  11.515  0.00  0.00      PROA  
ATOM    963 HD22 LEU P 459     -27.175 -10.896  11.530  0.00  0.00      PROA  
ATOM    964 HD23 LEU P 459     -26.138 -11.192  13.026  0.00  0.00      PROA  
ATOM    965  C   LEU P 459     -29.535  -9.582  12.057  0.00  0.00      PROA  
ATOM    966  O   LEU P 459     -29.459  -9.348  10.824  0.00  0.00      PROA  
ATOM    967  N   LEU P 460     -30.184 -10.614  12.530  0.00  0.00      PROA  
ATOM    968  HN  LEU P 460     -30.292 -10.672  13.520  0.00  0.00      PROA  
ATOM    969  CA  LEU P 460     -30.717 -11.650  11.718  0.00  0.00      PROA  
ATOM    970  HA  LEU P 460     -30.050 -11.970  10.931  0.00  0.00      PROA  
ATOM    971  CB  LEU P 460     -31.114 -12.853  12.680  0.00  0.00      PROA  
ATOM    972  HB1 LEU P 460     -31.718 -13.561  12.073  0.00  0.00      PROA  
ATOM    973  HB2 LEU P 460     -31.726 -12.531  13.550  0.00  0.00      PROA  
ATOM    974  CG  LEU P 460     -29.897 -13.563  13.222  0.00  0.00      PROA  
ATOM    975  HG  LEU P 460     -29.140 -12.923  13.725  0.00  0.00      PROA  
ATOM    976  CD1 LEU P 460     -30.235 -14.609  14.317  0.00  0.00      PROA  
ATOM    977 HD11 LEU P 460     -30.415 -14.102  15.290  0.00  0.00      PROA  
ATOM    978 HD12 LEU P 460     -29.338 -15.247  14.467  0.00  0.00      PROA  
ATOM    979 HD13 LEU P 460     -31.103 -15.287  14.173  0.00  0.00      PROA  
ATOM    980  CD2 LEU P 460     -29.134 -14.261  11.999  0.00  0.00      PROA  
ATOM    981 HD21 LEU P 460     -28.743 -13.427  11.379  0.00  0.00      PROA  
ATOM    982 HD22 LEU P 460     -29.757 -15.007  11.460  0.00  0.00      PROA  
ATOM    983 HD23 LEU P 460     -28.253 -14.775  12.439  0.00  0.00      PROA  
ATOM    984  C   LEU P 460     -31.856 -11.178  10.831  0.00  0.00      PROA  
ATOM    985  O   LEU P 460     -32.229 -11.755   9.793  0.00  0.00      PROA  
ATOM    986  N   SER P 461     -32.673 -10.125  11.274  0.00  0.00      PROA  
ATOM    987  HN  SER P 461     -32.458  -9.672  12.136  0.00  0.00      PROA  
ATOM    988  CA  SER P 461     -33.771  -9.463  10.475  0.00  0.00      PROA  
ATOM    989  HA  SER P 461     -34.468 -10.198  10.099  0.00  0.00      PROA  
ATOM    990  CB  SER P 461     -34.505  -8.513  11.389  0.00  0.00      PROA  
ATOM    991  HB1 SER P 461     -34.628  -9.029  12.365  0.00  0.00      PROA  
ATOM    992  HB2 SER P 461     -35.518  -8.334  10.968  0.00  0.00      PROA  
ATOM    993  OG  SER P 461     -33.837  -7.279  11.609  0.00  0.00      PROA  
ATOM    994  HG1 SER P 461     -33.251  -7.307  12.369  0.00  0.00      PROA  
ATOM    995  C   SER P 461     -33.182  -8.756   9.184  0.00  0.00      PROA  
ATOM    996  O   SER P 461     -33.871  -8.782   8.161  0.00  0.00      PROA  
ATOM    997  N   THR P 462     -31.986  -8.101   9.293  0.00  0.00      PROA  
ATOM    998  HN  THR P 462     -31.588  -8.146  10.206  0.00  0.00      PROA  
ATOM    999  CA  THR P 462     -31.260  -7.458   8.215  0.00  0.00      PROA  
ATOM   1000  HA  THR P 462     -31.918  -6.696   7.827  0.00  0.00      PROA  
ATOM   1001  CB  THR P 462     -29.992  -6.723   8.649  0.00  0.00      PROA  
ATOM   1002  HB  THR P 462     -29.585  -7.061   9.626  0.00  0.00      PROA  
ATOM   1003  OG1 THR P 462     -30.300  -5.312   8.822  0.00  0.00      PROA  
ATOM   1004  HG1 THR P 462     -30.975  -5.182   9.492  0.00  0.00      PROA  
ATOM   1005  CG2 THR P 462     -28.873  -6.744   7.610  0.00  0.00      PROA  
ATOM   1006 HG21 THR P 462     -28.528  -7.794   7.494  0.00  0.00      PROA  
ATOM   1007 HG22 THR P 462     -28.045  -6.085   7.949  0.00  0.00      PROA  
ATOM   1008 HG23 THR P 462     -29.132  -6.331   6.612  0.00  0.00      PROA  
ATOM   1009  C   THR P 462     -30.937  -8.482   7.132  0.00  0.00      PROA  
ATOM   1010  O   THR P 462     -31.091  -8.353   5.968  0.00  0.00      PROA  
ATOM   1011  N   ALA P 463     -30.466  -9.710   7.553  0.00  0.00      PROA  
ATOM   1012  HN  ALA P 463     -30.143  -9.864   8.484  0.00  0.00      PROA  
ATOM   1013  CA  ALA P 463     -30.154 -10.813   6.643  0.00  0.00      PROA  
ATOM   1014  HA  ALA P 463     -29.553 -10.374   5.860  0.00  0.00      PROA  
ATOM   1015  CB  ALA P 463     -29.608 -11.972   7.459  0.00  0.00      PROA  
ATOM   1016  HB1 ALA P 463     -28.683 -11.688   8.005  0.00  0.00      PROA  
ATOM   1017  HB2 ALA P 463     -29.449 -12.887   6.849  0.00  0.00      PROA  
ATOM   1018  HB3 ALA P 463     -30.282 -12.280   8.286  0.00  0.00      PROA  
ATOM   1019  C   ALA P 463     -31.440 -11.315   5.953  0.00  0.00      PROA  
ATOM   1020  O   ALA P 463     -31.400 -11.575   4.728  0.00  0.00      PROA  
ATOM   1021  N   LEU P 464     -32.558 -11.501   6.686  0.00  0.00      PROA  
ATOM   1022  HN  LEU P 464     -32.393 -11.554   7.668  0.00  0.00      PROA  
ATOM   1023  CA  LEU P 464     -33.842 -11.870   6.217  0.00  0.00      PROA  
ATOM   1024  HA  LEU P 464     -33.712 -12.846   5.773  0.00  0.00      PROA  
ATOM   1025  CB  LEU P 464     -34.830 -11.968   7.400  0.00  0.00      PROA  
ATOM   1026  HB1 LEU P 464     -35.067 -10.993   7.877  0.00  0.00      PROA  
ATOM   1027  HB2 LEU P 464     -34.309 -12.513   8.216  0.00  0.00      PROA  
ATOM   1028  CG  LEU P 464     -36.069 -12.930   7.264  0.00  0.00      PROA  
ATOM   1029  HG  LEU P 464     -36.796 -12.348   6.657  0.00  0.00      PROA  
ATOM   1030  CD1 LEU P 464     -35.895 -14.263   6.548  0.00  0.00      PROA  
ATOM   1031 HD11 LEU P 464     -36.755 -14.944   6.725  0.00  0.00      PROA  
ATOM   1032 HD12 LEU P 464     -35.055 -14.837   6.994  0.00  0.00      PROA  
ATOM   1033 HD13 LEU P 464     -35.750 -14.136   5.454  0.00  0.00      PROA  
ATOM   1034  CD2 LEU P 464     -36.719 -13.131   8.649  0.00  0.00      PROA  
ATOM   1035 HD21 LEU P 464     -37.417 -13.993   8.706  0.00  0.00      PROA  
ATOM   1036 HD22 LEU P 464     -37.209 -12.177   8.938  0.00  0.00      PROA  
ATOM   1037 HD23 LEU P 464     -35.893 -13.370   9.353  0.00  0.00      PROA  
ATOM   1038  C   LEU P 464     -34.406 -10.893   5.226  0.00  0.00      PROA  
ATOM   1039  O   LEU P 464     -35.035 -11.247   4.226  0.00  0.00      PROA  
ATOM   1040  N   GLN P 465     -34.190  -9.575   5.386  0.00  0.00      PROA  
ATOM   1041  HN  GLN P 465     -33.727  -9.272   6.215  0.00  0.00      PROA  
ATOM   1042  CA  GLN P 465     -34.524  -8.555   4.426  0.00  0.00      PROA  
ATOM   1043  HA  GLN P 465     -35.551  -8.705   4.127  0.00  0.00      PROA  
ATOM   1044  CB  GLN P 465     -34.310  -7.044   4.799  0.00  0.00      PROA  
ATOM   1045  HB1 GLN P 465     -34.456  -6.323   3.966  0.00  0.00      PROA  
ATOM   1046  HB2 GLN P 465     -33.266  -6.864   5.134  0.00  0.00      PROA  
ATOM   1047  CG  GLN P 465     -35.188  -6.611   6.042  0.00  0.00      PROA  
ATOM   1048  HG1 GLN P 465     -35.161  -7.451   6.768  0.00  0.00      PROA  
ATOM   1049  HG2 GLN P 465     -36.223  -6.442   5.673  0.00  0.00      PROA  
ATOM   1050  CD  GLN P 465     -34.713  -5.352   6.708  0.00  0.00      PROA  
ATOM   1051  OE1 GLN P 465     -33.649  -4.745   6.464  0.00  0.00      PROA  
ATOM   1052  NE2 GLN P 465     -35.503  -4.859   7.692  0.00  0.00      PROA  
ATOM   1053 HE21 GLN P 465     -35.125  -4.182   8.323  0.00  0.00      PROA  
ATOM   1054 HE22 GLN P 465     -36.347  -5.335   7.940  0.00  0.00      PROA  
ATOM   1055  C   GLN P 465     -33.828  -8.790   3.084  0.00  0.00      PROA  
ATOM   1056  O   GLN P 465     -34.504  -8.666   2.059  0.00  0.00      PROA  
ATOM   1057  N   GLY P 466     -32.480  -9.142   3.109  0.00  0.00      PROA  
ATOM   1058  HN  GLY P 466     -32.135  -9.284   4.033  0.00  0.00      PROA  
ATOM   1059  CA  GLY P 466     -31.592  -9.483   2.024  0.00  0.00      PROA  
ATOM   1060  HA1 GLY P 466     -30.577  -9.796   2.219  0.00  0.00      PROA  
ATOM   1061  HA2 GLY P 466     -31.651  -8.623   1.373  0.00  0.00      PROA  
ATOM   1062  C   GLY P 466     -32.178 -10.625   1.250  0.00  0.00      PROA  
ATOM   1063  O   GLY P 466     -32.425 -10.573   0.081  0.00  0.00      PROA  
ATOM   1064  N   ILE P 467     -32.514 -11.722   1.942  0.00  0.00      PROA  
ATOM   1065  HN  ILE P 467     -32.396 -11.707   2.932  0.00  0.00      PROA  
ATOM   1066  CA  ILE P 467     -33.099 -12.904   1.490  0.00  0.00      PROA  
ATOM   1067  HA  ILE P 467     -32.334 -13.199   0.788  0.00  0.00      PROA  
ATOM   1068  CB  ILE P 467     -33.110 -13.910   2.670  0.00  0.00      PROA  
ATOM   1069  HB  ILE P 467     -33.315 -13.361   3.614  0.00  0.00      PROA  
ATOM   1070  CG2 ILE P 467     -34.220 -14.988   2.638  0.00  0.00      PROA  
ATOM   1071 HG21 ILE P 467     -34.107 -15.698   3.485  0.00  0.00      PROA  
ATOM   1072 HG22 ILE P 467     -34.220 -15.604   1.713  0.00  0.00      PROA  
ATOM   1073 HG23 ILE P 467     -35.186 -14.443   2.691  0.00  0.00      PROA  
ATOM   1074  CG1 ILE P 467     -31.662 -14.434   2.745  0.00  0.00      PROA  
ATOM   1075 HG11 ILE P 467     -30.993 -13.555   2.859  0.00  0.00      PROA  
ATOM   1076 HG12 ILE P 467     -31.397 -15.020   1.839  0.00  0.00      PROA  
ATOM   1077  CD  ILE P 467     -31.309 -15.327   3.926  0.00  0.00      PROA  
ATOM   1078  HD1 ILE P 467     -30.229 -15.354   4.182  0.00  0.00      PROA  
ATOM   1079  HD2 ILE P 467     -31.669 -16.336   3.630  0.00  0.00      PROA  
ATOM   1080  HD3 ILE P 467     -31.941 -15.056   4.799  0.00  0.00      PROA  
ATOM   1081  C   ILE P 467     -34.489 -12.787   0.949  0.00  0.00      PROA  
ATOM   1082  O   ILE P 467     -34.816 -13.301  -0.105  0.00  0.00      PROA  
ATOM   1083  N   ILE P 468     -35.427 -12.020   1.638  0.00  0.00      PROA  
ATOM   1084  HN  ILE P 468     -35.286 -11.578   2.520  0.00  0.00      PROA  
ATOM   1085  CA  ILE P 468     -36.815 -11.858   1.097  0.00  0.00      PROA  
ATOM   1086  HA  ILE P 468     -37.184 -12.779   0.671  0.00  0.00      PROA  
ATOM   1087  CB  ILE P 468     -37.758 -11.374   2.209  0.00  0.00      PROA  
ATOM   1088  HB  ILE P 468     -37.309 -10.494   2.717  0.00  0.00      PROA  
ATOM   1089  CG2 ILE P 468     -39.118 -10.918   1.549  0.00  0.00      PROA  
ATOM   1090 HG21 ILE P 468     -39.090  -9.967   0.976  0.00  0.00      PROA  
ATOM   1091 HG22 ILE P 468     -39.888 -10.694   2.318  0.00  0.00      PROA  
ATOM   1092 HG23 ILE P 468     -39.546 -11.657   0.839  0.00  0.00      PROA  
ATOM   1093  CG1 ILE P 468     -37.951 -12.526   3.218  0.00  0.00      PROA  
ATOM   1094 HG11 ILE P 468     -38.725 -12.369   4.000  0.00  0.00      PROA  
ATOM   1095 HG12 ILE P 468     -37.017 -12.571   3.817  0.00  0.00      PROA  
ATOM   1096  CD  ILE P 468     -38.205 -14.048   2.742  0.00  0.00      PROA  
ATOM   1097  HD1 ILE P 468     -39.117 -14.156   2.117  0.00  0.00      PROA  
ATOM   1098  HD2 ILE P 468     -38.288 -14.658   3.667  0.00  0.00      PROA  
ATOM   1099  HD3 ILE P 468     -37.391 -14.363   2.055  0.00  0.00      PROA  
ATOM   1100  C   ILE P 468     -36.878 -10.946  -0.171  0.00  0.00      PROA  
ATOM   1101  O   ILE P 468     -37.567 -11.332  -1.143  0.00  0.00      PROA  
ATOM   1102  N   PHE P 469     -35.988  -9.904  -0.287  0.00  0.00      PROA  
ATOM   1103  HN  PHE P 469     -35.318  -9.647   0.405  0.00  0.00      PROA  
ATOM   1104  CA  PHE P 469     -36.006  -9.051  -1.479  0.00  0.00      PROA  
ATOM   1105  HA  PHE P 469     -37.011  -8.787  -1.775  0.00  0.00      PROA  
ATOM   1106  CB  PHE P 469     -35.320  -7.704  -1.155  0.00  0.00      PROA  
ATOM   1107  HB1 PHE P 469     -34.263  -7.838  -0.838  0.00  0.00      PROA  
ATOM   1108  HB2 PHE P 469     -35.914  -7.131  -0.412  0.00  0.00      PROA  
ATOM   1109  CG  PHE P 469     -35.329  -6.831  -2.401  0.00  0.00      PROA  
ATOM   1110  CD1 PHE P 469     -34.260  -7.018  -3.287  0.00  0.00      PROA  
ATOM   1111  HD1 PHE P 469     -33.436  -7.657  -3.007  0.00  0.00      PROA  
ATOM   1112  CE1 PHE P 469     -34.299  -6.396  -4.549  0.00  0.00      PROA  
ATOM   1113  HE1 PHE P 469     -33.504  -6.506  -5.272  0.00  0.00      PROA  
ATOM   1114  CZ  PHE P 469     -35.325  -5.409  -4.819  0.00  0.00      PROA  
ATOM   1115  HZ  PHE P 469     -35.343  -5.084  -5.848  0.00  0.00      PROA  
ATOM   1116  CD2 PHE P 469     -36.379  -5.915  -2.781  0.00  0.00      PROA  
ATOM   1117  HD2 PHE P 469     -37.220  -5.844  -2.106  0.00  0.00      PROA  
ATOM   1118  CE2 PHE P 469     -36.274  -5.109  -3.916  0.00  0.00      PROA  
ATOM   1119  HE2 PHE P 469     -37.019  -4.351  -4.106  0.00  0.00      PROA  
ATOM   1120  C   PHE P 469     -35.268  -9.849  -2.629  0.00  0.00      PROA  
ATOM   1121  O   PHE P 469     -35.676  -9.741  -3.796  0.00  0.00      PROA  
ATOM   1122  N   SER P 470     -34.333 -10.703  -2.227  0.00  0.00      PROA  
ATOM   1123  HN  SER P 470     -33.987 -10.767  -1.294  0.00  0.00      PROA  
ATOM   1124  CA  SER P 470     -33.750 -11.710  -3.128  0.00  0.00      PROA  
ATOM   1125  HA  SER P 470     -33.395 -11.199  -4.011  0.00  0.00      PROA  
ATOM   1126  CB  SER P 470     -32.510 -12.361  -2.494  0.00  0.00      PROA  
ATOM   1127  HB1 SER P 470     -32.758 -12.773  -1.493  0.00  0.00      PROA  
ATOM   1128  HB2 SER P 470     -31.696 -11.608  -2.430  0.00  0.00      PROA  
ATOM   1129  OG  SER P 470     -31.962 -13.440  -3.229  0.00  0.00      PROA  
ATOM   1130  HG1 SER P 470     -31.122 -13.138  -3.582  0.00  0.00      PROA  
ATOM   1131  C   SER P 470     -34.733 -12.780  -3.679  0.00  0.00      PROA  
ATOM   1132  O   SER P 470     -34.871 -12.905  -4.897  0.00  0.00      PROA  
ATOM   1133  N   LEU P 471     -35.575 -13.382  -2.811  0.00  0.00      PROA  
ATOM   1134  HN  LEU P 471     -35.394 -13.232  -1.842  0.00  0.00      PROA  
ATOM   1135  CA  LEU P 471     -36.691 -14.219  -3.201  0.00  0.00      PROA  
ATOM   1136  HA  LEU P 471     -36.286 -15.092  -3.691  0.00  0.00      PROA  
ATOM   1137  CB  LEU P 471     -37.397 -14.681  -1.894  0.00  0.00      PROA  
ATOM   1138  HB1 LEU P 471     -37.928 -13.813  -1.446  0.00  0.00      PROA  
ATOM   1139  HB2 LEU P 471     -36.540 -15.107  -1.330  0.00  0.00      PROA  
ATOM   1140  CG  LEU P 471     -38.419 -15.798  -2.037  0.00  0.00      PROA  
ATOM   1141  HG  LEU P 471     -38.979 -15.722  -2.993  0.00  0.00      PROA  
ATOM   1142  CD1 LEU P 471     -37.726 -17.193  -2.158  0.00  0.00      PROA  
ATOM   1143 HD11 LEU P 471     -36.861 -17.272  -2.851  0.00  0.00      PROA  
ATOM   1144 HD12 LEU P 471     -38.403 -18.050  -2.358  0.00  0.00      PROA  
ATOM   1145 HD13 LEU P 471     -37.284 -17.349  -1.150  0.00  0.00      PROA  
ATOM   1146  CD2 LEU P 471     -39.309 -15.870  -0.820  0.00  0.00      PROA  
ATOM   1147 HD21 LEU P 471     -38.781 -15.964   0.153  0.00  0.00      PROA  
ATOM   1148 HD22 LEU P 471     -40.100 -16.632  -0.987  0.00  0.00      PROA  
ATOM   1149 HD23 LEU P 471     -39.935 -14.952  -0.789  0.00  0.00      PROA  
ATOM   1150  C   LEU P 471     -37.715 -13.499  -4.159  0.00  0.00      PROA  
ATOM   1151  O   LEU P 471     -38.130 -14.124  -5.116  0.00  0.00      PROA  
ATOM   1152  N   LEU P 472     -38.060 -12.234  -4.001  0.00  0.00      PROA  
ATOM   1153  HN  LEU P 472     -37.639 -11.750  -3.238  0.00  0.00      PROA  
ATOM   1154  CA  LEU P 472     -39.213 -11.778  -4.731  0.00  0.00      PROA  
ATOM   1155  HA  LEU P 472     -39.573 -12.491  -5.458  0.00  0.00      PROA  
ATOM   1156  CB  LEU P 472     -40.405 -11.413  -3.766  0.00  0.00      PROA  
ATOM   1157  HB1 LEU P 472     -41.290 -10.945  -4.248  0.00  0.00      PROA  
ATOM   1158  HB2 LEU P 472     -40.110 -10.663  -3.002  0.00  0.00      PROA  
ATOM   1159  CG  LEU P 472     -41.117 -12.556  -3.022  0.00  0.00      PROA  
ATOM   1160  HG  LEU P 472     -40.450 -13.332  -2.589  0.00  0.00      PROA  
ATOM   1161  CD1 LEU P 472     -41.975 -12.019  -1.884  0.00  0.00      PROA  
ATOM   1162 HD11 LEU P 472     -41.394 -11.858  -0.950  0.00  0.00      PROA  
ATOM   1163 HD12 LEU P 472     -42.818 -12.726  -1.735  0.00  0.00      PROA  
ATOM   1164 HD13 LEU P 472     -42.396 -11.074  -2.288  0.00  0.00      PROA  
ATOM   1165  CD2 LEU P 472     -41.935 -13.447  -3.958  0.00  0.00      PROA  
ATOM   1166 HD21 LEU P 472     -42.473 -14.257  -3.419  0.00  0.00      PROA  
ATOM   1167 HD22 LEU P 472     -41.317 -13.888  -4.769  0.00  0.00      PROA  
ATOM   1168 HD23 LEU P 472     -42.673 -12.879  -4.564  0.00  0.00      PROA  
ATOM   1169  C   LEU P 472     -39.020 -10.603  -5.635  0.00  0.00      PROA  
ATOM   1170  O   LEU P 472     -39.834 -10.272  -6.441  0.00  0.00      PROA  
ATOM   1171  N   GLY P 473     -37.792 -10.041  -5.630  0.00  0.00      PROA  
ATOM   1172  HN  GLY P 473     -37.178 -10.371  -4.918  0.00  0.00      PROA  
ATOM   1173  CA  GLY P 473     -37.402  -8.867  -6.422  0.00  0.00      PROA  
ATOM   1174  HA1 GLY P 473     -36.323  -8.831  -6.376  0.00  0.00      PROA  
ATOM   1175  HA2 GLY P 473     -37.793  -8.012  -5.889  0.00  0.00      PROA  
ATOM   1176  C   GLY P 473     -37.865  -8.848  -7.893  0.00  0.00      PROA  
ATOM   1177  O   GLY P 473     -37.882  -9.913  -8.540  0.00  0.00      PROA  
ATOM   1178  N   ALA P 474     -38.084  -7.662  -8.441  0.00  0.00      PROA  
ATOM   1179  HN  ALA P 474     -38.135  -6.799  -7.944  0.00  0.00      PROA  
ATOM   1180  CA  ALA P 474     -38.490  -7.533  -9.780  0.00  0.00      PROA  
ATOM   1181  HA  ALA P 474     -38.791  -8.494 -10.171  0.00  0.00      PROA  
ATOM   1182  CB  ALA P 474     -39.640  -6.568  -9.985  0.00  0.00      PROA  
ATOM   1183  HB1 ALA P 474     -40.516  -7.099  -9.557  0.00  0.00      PROA  
ATOM   1184  HB2 ALA P 474     -39.786  -6.395 -11.073  0.00  0.00      PROA  
ATOM   1185  HB3 ALA P 474     -39.499  -5.692  -9.317  0.00  0.00      PROA  
ATOM   1186  C   ALA P 474     -37.220  -7.137 -10.496  0.00  0.00      PROA  
ATOM   1187  O   ALA P 474     -37.146  -7.199 -11.758  0.00  0.00      PROA  
ATOM   1188  N   GLN P 475     -36.140  -6.763  -9.794  0.00  0.00      PROA  
ATOM   1189  HN  GLN P 475     -36.174  -6.698  -8.799  0.00  0.00      PROA  
ATOM   1190  CA  GLN P 475     -34.832  -6.511 -10.304  0.00  0.00      PROA  
ATOM   1191  HA  GLN P 475     -34.740  -7.045 -11.239  0.00  0.00      PROA  
ATOM   1192  CB  GLN P 475     -34.582  -4.952 -10.591  0.00  0.00      PROA  
ATOM   1193  HB1 GLN P 475     -34.969  -4.457  -9.675  0.00  0.00      PROA  
ATOM   1194  HB2 GLN P 475     -35.236  -4.690 -11.450  0.00  0.00      PROA  
ATOM   1195  CG  GLN P 475     -33.101  -4.780 -10.847  0.00  0.00      PROA  
ATOM   1196  HG1 GLN P 475     -32.702  -4.840  -9.812  0.00  0.00      PROA  
ATOM   1197  HG2 GLN P 475     -32.934  -3.777 -11.294  0.00  0.00      PROA  
ATOM   1198  CD  GLN P 475     -32.437  -5.843 -11.734  0.00  0.00      PROA  
ATOM   1199  OE1 GLN P 475     -31.528  -6.501 -11.181  0.00  0.00      PROA  
ATOM   1200  NE2 GLN P 475     -32.823  -5.951 -13.018  0.00  0.00      PROA  
ATOM   1201 HE21 GLN P 475     -32.527  -6.749 -13.542  0.00  0.00      PROA  
ATOM   1202 HE22 GLN P 475     -33.689  -5.491 -13.216  0.00  0.00      PROA  
ATOM   1203  C   GLN P 475     -33.919  -7.009  -9.174  0.00  0.00      PROA  
ATOM   1204  O   GLN P 475     -33.703  -6.300  -8.147  0.00  0.00      PROA  
ATOM   1205  N   PRO P 476     -33.452  -8.281  -9.325  0.00  0.00      PROA  
ATOM   1206  CD  PRO P 476     -33.989  -9.292 -10.250  0.00  0.00      PROA  
ATOM   1207  HD1 PRO P 476     -33.504  -9.066 -11.224  0.00  0.00      PROA  
ATOM   1208  HD2 PRO P 476     -35.087  -9.152 -10.342  0.00  0.00      PROA  
ATOM   1209  CA  PRO P 476     -32.603  -8.799  -8.269  0.00  0.00      PROA  
ATOM   1210  HA  PRO P 476     -33.398  -8.866  -7.541  0.00  0.00      PROA  
ATOM   1211  CB  PRO P 476     -32.241 -10.167  -8.850  0.00  0.00      PROA  
ATOM   1212  HB1 PRO P 476     -32.042 -10.874  -8.017  0.00  0.00      PROA  
ATOM   1213  HB2 PRO P 476     -31.322 -10.199  -9.472  0.00  0.00      PROA  
ATOM   1214  CG  PRO P 476     -33.488 -10.605  -9.693  0.00  0.00      PROA  
ATOM   1215  HG1 PRO P 476     -33.180 -11.257 -10.538  0.00  0.00      PROA  
ATOM   1216  HG2 PRO P 476     -34.183 -11.282  -9.152  0.00  0.00      PROA  
ATOM   1217  C   PRO P 476     -31.427  -8.190  -7.580  0.00  0.00      PROA  
ATOM   1218  O   PRO P 476     -31.197  -8.507  -6.396  0.00  0.00      PROA  
ATOM   1219  N   LEU P 477     -30.802  -7.188  -8.189  0.00  0.00      PROA  
ATOM   1220  HN  LEU P 477     -31.158  -6.656  -8.953  0.00  0.00      PROA  
ATOM   1221  CA  LEU P 477     -29.565  -6.684  -7.589  0.00  0.00      PROA  
ATOM   1222  HA  LEU P 477     -29.071  -7.515  -7.108  0.00  0.00      PROA  
ATOM   1223  CB  LEU P 477     -28.677  -6.418  -8.866  0.00  0.00      PROA  
ATOM   1224  HB1 LEU P 477     -27.698  -6.039  -8.503  0.00  0.00      PROA  
ATOM   1225  HB2 LEU P 477     -29.135  -5.638  -9.511  0.00  0.00      PROA  
ATOM   1226  CG  LEU P 477     -28.432  -7.592  -9.855  0.00  0.00      PROA  
ATOM   1227  HG  LEU P 477     -29.359  -7.798 -10.431  0.00  0.00      PROA  
ATOM   1228  CD1 LEU P 477     -27.498  -7.132 -10.912  0.00  0.00      PROA  
ATOM   1229 HD11 LEU P 477     -27.941  -6.335 -11.547  0.00  0.00      PROA  
ATOM   1230 HD12 LEU P 477     -27.100  -7.918 -11.589  0.00  0.00      PROA  
ATOM   1231 HD13 LEU P 477     -26.537  -6.763 -10.493  0.00  0.00      PROA  
ATOM   1232  CD2 LEU P 477     -27.926  -8.823  -9.165  0.00  0.00      PROA  
ATOM   1233 HD21 LEU P 477     -28.717  -9.161  -8.462  0.00  0.00      PROA  
ATOM   1234 HD22 LEU P 477     -27.074  -8.612  -8.483  0.00  0.00      PROA  
ATOM   1235 HD23 LEU P 477     -27.666  -9.610  -9.905  0.00  0.00      PROA  
ATOM   1236  C   LEU P 477     -29.611  -5.396  -6.730  0.00  0.00      PROA  
ATOM   1237  O   LEU P 477     -28.557  -4.895  -6.323  0.00  0.00      PROA  
ATOM   1238  N   LEU P 478     -30.793  -4.773  -6.452  0.00  0.00      PROA  
ATOM   1239  HN  LEU P 478     -31.665  -5.095  -6.813  0.00  0.00      PROA  
ATOM   1240  CA  LEU P 478     -30.988  -3.608  -5.480  0.00  0.00      PROA  
ATOM   1241  HA  LEU P 478     -30.289  -2.823  -5.726  0.00  0.00      PROA  
ATOM   1242  CB  LEU P 478     -32.486  -3.122  -5.587  0.00  0.00      PROA  
ATOM   1243  HB1 LEU P 478     -32.492  -2.087  -5.184  0.00  0.00      PROA  
ATOM   1244  HB2 LEU P 478     -33.065  -3.684  -4.824  0.00  0.00      PROA  
ATOM   1245  CG  LEU P 478     -33.184  -3.066  -6.948  0.00  0.00      PROA  
ATOM   1246  HG  LEU P 478     -33.309  -4.112  -7.299  0.00  0.00      PROA  
ATOM   1247  CD1 LEU P 478     -34.563  -2.513  -6.808  0.00  0.00      PROA  
ATOM   1248 HD11 LEU P 478     -35.067  -2.847  -7.740  0.00  0.00      PROA  
ATOM   1249 HD12 LEU P 478     -34.516  -1.403  -6.774  0.00  0.00      PROA  
ATOM   1250 HD13 LEU P 478     -35.181  -2.809  -5.934  0.00  0.00      PROA  
ATOM   1251  CD2 LEU P 478     -32.352  -2.345  -8.044  0.00  0.00      PROA  
ATOM   1252 HD21 LEU P 478     -32.333  -1.256  -7.822  0.00  0.00      PROA  
ATOM   1253 HD22 LEU P 478     -32.756  -2.571  -9.053  0.00  0.00      PROA  
ATOM   1254 HD23 LEU P 478     -31.291  -2.676  -8.042  0.00  0.00      PROA  
ATOM   1255  C   LEU P 478     -30.712  -3.904  -4.022  0.00  0.00      PROA  
ATOM   1256  O   LEU P 478     -31.148  -4.861  -3.423  0.00  0.00      PROA  
ATOM   1257  N   VAL P 479     -29.952  -3.001  -3.278  0.00  0.00      PROA  
ATOM   1258  HN  VAL P 479     -29.634  -2.148  -3.684  0.00  0.00      PROA  
ATOM   1259  CA  VAL P 479     -29.488  -3.352  -1.963  0.00  0.00      PROA  
ATOM   1260  HA  VAL P 479     -29.593  -4.401  -1.730  0.00  0.00      PROA  
ATOM   1261  CB  VAL P 479     -27.964  -3.117  -1.771  0.00  0.00      PROA  
ATOM   1262  HB  VAL P 479     -27.690  -2.159  -2.262  0.00  0.00      PROA  
ATOM   1263  CG1 VAL P 479     -27.568  -3.300  -0.231  0.00  0.00      PROA  
ATOM   1264 HG11 VAL P 479     -26.478  -3.228  -0.028  0.00  0.00      PROA  
ATOM   1265 HG12 VAL P 479     -27.844  -4.336   0.059  0.00  0.00      PROA  
ATOM   1266 HG13 VAL P 479     -28.062  -2.557   0.430  0.00  0.00      PROA  
ATOM   1267  CG2 VAL P 479     -27.306  -4.200  -2.661  0.00  0.00      PROA  
ATOM   1268 HG21 VAL P 479     -26.199  -4.219  -2.568  0.00  0.00      PROA  
ATOM   1269 HG22 VAL P 479     -27.551  -4.082  -3.739  0.00  0.00      PROA  
ATOM   1270 HG23 VAL P 479     -27.767  -5.189  -2.451  0.00  0.00      PROA  
ATOM   1271  C   VAL P 479     -30.271  -2.651  -0.901  0.00  0.00      PROA  
ATOM   1272  O   VAL P 479     -30.109  -1.441  -0.745  0.00  0.00      PROA  
ATOM   1273  N   LEU P 480     -31.099  -3.407  -0.205  0.00  0.00      PROA  
ATOM   1274  HN  LEU P 480     -31.155  -4.362  -0.484  0.00  0.00      PROA  
ATOM   1275  CA  LEU P 480     -31.961  -2.970   0.881  0.00  0.00      PROA  
ATOM   1276  HA  LEU P 480     -32.570  -2.194   0.442  0.00  0.00      PROA  
ATOM   1277  CB  LEU P 480     -33.167  -3.918   1.234  0.00  0.00      PROA  
ATOM   1278  HB1 LEU P 480     -33.785  -3.250   1.872  0.00  0.00      PROA  
ATOM   1279  HB2 LEU P 480     -32.864  -4.881   1.697  0.00  0.00      PROA  
ATOM   1280  CG  LEU P 480     -34.140  -4.220   0.054  0.00  0.00      PROA  
ATOM   1281  HG  LEU P 480     -33.750  -5.168  -0.373  0.00  0.00      PROA  
ATOM   1282  CD1 LEU P 480     -35.447  -4.565   0.716  0.00  0.00      PROA  
ATOM   1283 HD11 LEU P 480     -35.281  -5.190   1.619  0.00  0.00      PROA  
ATOM   1284 HD12 LEU P 480     -36.262  -4.906   0.042  0.00  0.00      PROA  
ATOM   1285 HD13 LEU P 480     -35.877  -3.699   1.263  0.00  0.00      PROA  
ATOM   1286  CD2 LEU P 480     -34.300  -3.181  -1.054  0.00  0.00      PROA  
ATOM   1287 HD21 LEU P 480     -34.891  -2.302  -0.718  0.00  0.00      PROA  
ATOM   1288 HD22 LEU P 480     -34.814  -3.599  -1.946  0.00  0.00      PROA  
ATOM   1289 HD23 LEU P 480     -33.271  -2.941  -1.396  0.00  0.00      PROA  
ATOM   1290  C   LEU P 480     -31.233  -2.448   2.066  0.00  0.00      PROA  
ATOM   1291  O   LEU P 480     -30.169  -2.970   2.411  0.00  0.00      PROA  
ATOM   1292  N   GLY P 481     -31.774  -1.457   2.826  0.00  0.00      PROA  
ATOM   1293  HN  GLY P 481     -32.631  -1.071   2.494  0.00  0.00      PROA  
ATOM   1294  CA  GLY P 481     -31.365  -1.039   4.122  0.00  0.00      PROA  
ATOM   1295  HA1 GLY P 481     -30.484  -0.418   4.061  0.00  0.00      PROA  
ATOM   1296  HA2 GLY P 481     -31.086  -1.819   4.815  0.00  0.00      PROA  
ATOM   1297  C   GLY P 481     -32.305  -0.066   4.766  0.00  0.00      PROA  
ATOM   1298  O   GLY P 481     -33.201   0.447   4.106  0.00  0.00      PROA  
ATOM   1299  N   PHE P 482     -32.185   0.304   6.090  0.00  0.00      PROA  
ATOM   1300  HN  PHE P 482     -31.665  -0.269   6.720  0.00  0.00      PROA  
ATOM   1301  CA  PHE P 482     -32.771   1.590   6.592  0.00  0.00      PROA  
ATOM   1302  HA  PHE P 482     -33.766   1.521   6.177  0.00  0.00      PROA  
ATOM   1303  CB  PHE P 482     -32.695   1.536   8.162  0.00  0.00      PROA  
ATOM   1304  HB1 PHE P 482     -33.282   2.353   8.634  0.00  0.00      PROA  
ATOM   1305  HB2 PHE P 482     -31.671   1.646   8.581  0.00  0.00      PROA  
ATOM   1306  CG  PHE P 482     -33.278   0.279   8.718  0.00  0.00      PROA  
ATOM   1307  CD1 PHE P 482     -34.416  -0.331   8.167  0.00  0.00      PROA  
ATOM   1308  HD1 PHE P 482     -34.812  -0.096   7.190  0.00  0.00      PROA  
ATOM   1309  CE1 PHE P 482     -35.002  -1.423   8.878  0.00  0.00      PROA  
ATOM   1310  HE1 PHE P 482     -35.844  -1.883   8.382  0.00  0.00      PROA  
ATOM   1311  CZ  PHE P 482     -34.524  -1.852  10.073  0.00  0.00      PROA  
ATOM   1312  HZ  PHE P 482     -34.919  -2.665  10.664  0.00  0.00      PROA  
ATOM   1313  CD2 PHE P 482     -32.718  -0.153   9.894  0.00  0.00      PROA  
ATOM   1314  HD2 PHE P 482     -31.908   0.345  10.407  0.00  0.00      PROA  
ATOM   1315  CE2 PHE P 482     -33.347  -1.206  10.574  0.00  0.00      PROA  
ATOM   1316  HE2 PHE P 482     -32.961  -1.587  11.508  0.00  0.00      PROA  
ATOM   1317  C   PHE P 482     -31.962   2.783   6.052  0.00  0.00      PROA  
ATOM   1318  O   PHE P 482     -30.759   2.681   5.727  0.00  0.00      PROA  
ATOM   1319  N   SER P 483     -32.557   3.980   5.947  0.00  0.00      PROA  
ATOM   1320  HN  SER P 483     -33.445   4.094   6.385  0.00  0.00      PROA  
ATOM   1321  CA  SER P 483     -32.097   5.062   5.117  0.00  0.00      PROA  
ATOM   1322  HA  SER P 483     -31.061   4.863   4.885  0.00  0.00      PROA  
ATOM   1323  CB  SER P 483     -32.868   5.190   3.779  0.00  0.00      PROA  
ATOM   1324  HB1 SER P 483     -33.878   5.602   3.989  0.00  0.00      PROA  
ATOM   1325  HB2 SER P 483     -32.886   4.142   3.411  0.00  0.00      PROA  
ATOM   1326  OG  SER P 483     -32.262   6.113   2.905  0.00  0.00      PROA  
ATOM   1327  HG1 SER P 483     -32.645   5.906   2.050  0.00  0.00      PROA  
ATOM   1328  C   SER P 483     -32.180   6.417   5.818  0.00  0.00      PROA  
ATOM   1329  O   SER P 483     -33.278   6.868   6.249  0.00  0.00      PROA  
ATOM   1330  N   GLY P 484     -31.059   7.147   5.938  0.00  0.00      PROA  
ATOM   1331  HN  GLY P 484     -30.210   6.824   5.526  0.00  0.00      PROA  
ATOM   1332  CA  GLY P 484     -30.853   8.416   6.658  0.00  0.00      PROA  
ATOM   1333  HA1 GLY P 484     -29.963   8.837   6.214  0.00  0.00      PROA  
ATOM   1334  HA2 GLY P 484     -30.791   8.200   7.714  0.00  0.00      PROA  
ATOM   1335  C   GLY P 484     -31.950   9.482   6.541  0.00  0.00      PROA  
ATOM   1336  O   GLY P 484     -32.397   9.928   7.638  0.00  0.00      PROA  
ATOM   1337  N   PRO P 485     -32.499   9.819   5.372  0.00  0.00      PROA  
ATOM   1338  CD  PRO P 485     -31.856   9.644   4.037  0.00  0.00      PROA  
ATOM   1339  HD1 PRO P 485     -32.122   8.713   3.493  0.00  0.00      PROA  
ATOM   1340  HD2 PRO P 485     -30.747   9.644   4.103  0.00  0.00      PROA  
ATOM   1341  CA  PRO P 485     -33.552  10.768   5.331  0.00  0.00      PROA  
ATOM   1342  HA  PRO P 485     -33.236  11.588   5.958  0.00  0.00      PROA  
ATOM   1343  CB  PRO P 485     -33.703  11.272   3.794  0.00  0.00      PROA  
ATOM   1344  HB1 PRO P 485     -33.776  12.380   3.839  0.00  0.00      PROA  
ATOM   1345  HB2 PRO P 485     -34.519  10.765   3.236  0.00  0.00      PROA  
ATOM   1346  CG  PRO P 485     -32.266  10.921   3.275  0.00  0.00      PROA  
ATOM   1347  HG1 PRO P 485     -32.210  10.806   2.172  0.00  0.00      PROA  
ATOM   1348  HG2 PRO P 485     -31.558  11.746   3.506  0.00  0.00      PROA  
ATOM   1349  C   PRO P 485     -34.879  10.187   5.955  0.00  0.00      PROA  
ATOM   1350  O   PRO P 485     -35.542  10.944   6.700  0.00  0.00      PROA  
ATOM   1351  N   LEU P 486     -35.161   8.922   5.657  0.00  0.00      PROA  
ATOM   1352  HN  LEU P 486     -34.513   8.446   5.068  0.00  0.00      PROA  
ATOM   1353  CA  LEU P 486     -36.231   8.124   6.282  0.00  0.00      PROA  
ATOM   1354  HA  LEU P 486     -37.190   8.619   6.256  0.00  0.00      PROA  
ATOM   1355  CB  LEU P 486     -36.430   6.833   5.446  0.00  0.00      PROA  
ATOM   1356  HB1 LEU P 486     -37.116   6.061   5.854  0.00  0.00      PROA  
ATOM   1357  HB2 LEU P 486     -35.441   6.332   5.370  0.00  0.00      PROA  
ATOM   1358  CG  LEU P 486     -37.057   6.952   4.027  0.00  0.00      PROA  
ATOM   1359  HG  LEU P 486     -36.733   7.974   3.736  0.00  0.00      PROA  
ATOM   1360  CD1 LEU P 486     -36.649   5.772   3.119  0.00  0.00      PROA  
ATOM   1361 HD11 LEU P 486     -37.350   5.542   2.287  0.00  0.00      PROA  
ATOM   1362 HD12 LEU P 486     -36.601   4.817   3.685  0.00  0.00      PROA  
ATOM   1363 HD13 LEU P 486     -35.649   5.983   2.685  0.00  0.00      PROA  
ATOM   1364  CD2 LEU P 486     -38.562   7.057   4.232  0.00  0.00      PROA  
ATOM   1365 HD21 LEU P 486     -38.869   7.979   4.770  0.00  0.00      PROA  
ATOM   1366 HD22 LEU P 486     -38.942   6.173   4.788  0.00  0.00      PROA  
ATOM   1367 HD23 LEU P 486     -39.116   7.144   3.273  0.00  0.00      PROA  
ATOM   1368  C   LEU P 486     -36.065   7.824   7.746  0.00  0.00      PROA  
ATOM   1369  O   LEU P 486     -37.078   7.865   8.511  0.00  0.00      PROA  
ATOM   1370  N   LEU P 487     -34.845   7.558   8.184  0.00  0.00      PROA  
ATOM   1371  HN  LEU P 487     -34.124   7.285   7.552  0.00  0.00      PROA  
ATOM   1372  CA  LEU P 487     -34.524   7.564   9.610  0.00  0.00      PROA  
ATOM   1373  HA  LEU P 487     -35.340   7.041  10.085  0.00  0.00      PROA  
ATOM   1374  CB  LEU P 487     -33.113   6.983   9.838  0.00  0.00      PROA  
ATOM   1375  HB1 LEU P 487     -32.839   7.307  10.865  0.00  0.00      PROA  
ATOM   1376  HB2 LEU P 487     -32.386   7.505   9.180  0.00  0.00      PROA  
ATOM   1377  CG  LEU P 487     -33.035   5.451   9.775  0.00  0.00      PROA  
ATOM   1378  HG  LEU P 487     -33.172   5.112   8.726  0.00  0.00      PROA  
ATOM   1379  CD1 LEU P 487     -31.552   5.161  10.120  0.00  0.00      PROA  
ATOM   1380 HD11 LEU P 487     -31.275   5.370  11.175  0.00  0.00      PROA  
ATOM   1381 HD12 LEU P 487     -30.899   5.782   9.469  0.00  0.00      PROA  
ATOM   1382 HD13 LEU P 487     -31.197   4.111  10.053  0.00  0.00      PROA  
ATOM   1383  CD2 LEU P 487     -33.890   4.738  10.811  0.00  0.00      PROA  
ATOM   1384 HD21 LEU P 487     -34.962   4.987  10.658  0.00  0.00      PROA  
ATOM   1385 HD22 LEU P 487     -33.591   5.083  11.824  0.00  0.00      PROA  
ATOM   1386 HD23 LEU P 487     -33.696   3.650  10.693  0.00  0.00      PROA  
ATOM   1387  C   LEU P 487     -34.696   8.925  10.371  0.00  0.00      PROA  
ATOM   1388  O   LEU P 487     -35.175   9.050  11.448  0.00  0.00      PROA  
ATOM   1389  N   VAL P 488     -34.274  10.042   9.681  0.00  0.00      PROA  
ATOM   1390  HN  VAL P 488     -33.931   9.905   8.755  0.00  0.00      PROA  
ATOM   1391  CA  VAL P 488     -34.427  11.414  10.009  0.00  0.00      PROA  
ATOM   1392  HA  VAL P 488     -34.075  11.468  11.029  0.00  0.00      PROA  
ATOM   1393  CB  VAL P 488     -33.573  12.433   9.219  0.00  0.00      PROA  
ATOM   1394  HB  VAL P 488     -33.745  12.283   8.132  0.00  0.00      PROA  
ATOM   1395  CG1 VAL P 488     -33.867  13.937   9.544  0.00  0.00      PROA  
ATOM   1396 HG11 VAL P 488     -34.007  14.025  10.643  0.00  0.00      PROA  
ATOM   1397 HG12 VAL P 488     -34.805  14.338   9.104  0.00  0.00      PROA  
ATOM   1398 HG13 VAL P 488     -33.045  14.552   9.119  0.00  0.00      PROA  
ATOM   1399  CG2 VAL P 488     -32.066  12.308   9.653  0.00  0.00      PROA  
ATOM   1400 HG21 VAL P 488     -31.595  11.315   9.490  0.00  0.00      PROA  
ATOM   1401 HG22 VAL P 488     -31.956  12.579  10.724  0.00  0.00      PROA  
ATOM   1402 HG23 VAL P 488     -31.400  13.042   9.151  0.00  0.00      PROA  
ATOM   1403  C   VAL P 488     -35.882  11.872  10.105  0.00  0.00      PROA  
ATOM   1404  O   VAL P 488     -36.367  12.464  11.109  0.00  0.00      PROA  
ATOM   1405  N   PHE P 489     -36.681  11.517   9.057  0.00  0.00      PROA  
ATOM   1406  HN  PHE P 489     -36.188  11.138   8.277  0.00  0.00      PROA  
ATOM   1407  CA  PHE P 489     -38.110  11.952   8.936  0.00  0.00      PROA  
ATOM   1408  HA  PHE P 489     -38.177  13.029   8.970  0.00  0.00      PROA  
ATOM   1409  CB  PHE P 489     -38.645  11.445   7.531  0.00  0.00      PROA  
ATOM   1410  HB1 PHE P 489     -38.678  10.335   7.511  0.00  0.00      PROA  
ATOM   1411  HB2 PHE P 489     -37.978  11.791   6.713  0.00  0.00      PROA  
ATOM   1412  CG  PHE P 489     -40.103  11.845   7.331  0.00  0.00      PROA  
ATOM   1413  CD1 PHE P 489     -40.358  12.918   6.463  0.00  0.00      PROA  
ATOM   1414  HD1 PHE P 489     -39.486  13.400   6.047  0.00  0.00      PROA  
ATOM   1415  CE1 PHE P 489     -41.637  13.381   6.207  0.00  0.00      PROA  
ATOM   1416  HE1 PHE P 489     -41.747  14.186   5.496  0.00  0.00      PROA  
ATOM   1417  CZ  PHE P 489     -42.742  12.735   6.746  0.00  0.00      PROA  
ATOM   1418  HZ  PHE P 489     -43.754  13.062   6.557  0.00  0.00      PROA  
ATOM   1419  CD2 PHE P 489     -41.260  11.152   7.818  0.00  0.00      PROA  
ATOM   1420  HD2 PHE P 489     -41.091  10.212   8.322  0.00  0.00      PROA  
ATOM   1421  CE2 PHE P 489     -42.557  11.541   7.455  0.00  0.00      PROA  
ATOM   1422  HE2 PHE P 489     -43.466  11.007   7.690  0.00  0.00      PROA  
ATOM   1423  C   PHE P 489     -38.957  11.417  10.097  0.00  0.00      PROA  
ATOM   1424  O   PHE P 489     -39.665  12.128  10.761  0.00  0.00      PROA  
ATOM   1425  N   GLU P 490     -38.758  10.127  10.422  0.00  0.00      PROA  
ATOM   1426  HN  GLU P 490     -38.452   9.548   9.670  0.00  0.00      PROA  
ATOM   1427  CA  GLU P 490     -39.358   9.512  11.620  0.00  0.00      PROA  
ATOM   1428  HA  GLU P 490     -40.421   9.701  11.606  0.00  0.00      PROA  
ATOM   1429  CB  GLU P 490     -39.253   7.998  11.541  0.00  0.00      PROA  
ATOM   1430  HB1 GLU P 490     -39.820   7.565  12.393  0.00  0.00      PROA  
ATOM   1431  HB2 GLU P 490     -38.187   7.703  11.650  0.00  0.00      PROA  
ATOM   1432  CG  GLU P 490     -40.040   7.463  10.285  0.00  0.00      PROA  
ATOM   1433  HG1 GLU P 490     -39.390   7.488   9.385  0.00  0.00      PROA  
ATOM   1434  HG2 GLU P 490     -40.936   8.096  10.107  0.00  0.00      PROA  
ATOM   1435  CD  GLU P 490     -40.591   6.072  10.474  0.00  0.00      PROA  
ATOM   1436  OE1 GLU P 490     -39.793   5.101  10.353  0.00  0.00      PROA  
ATOM   1437  OE2 GLU P 490     -41.846   5.837  10.646  0.00  0.00      PROA  
ATOM   1438  C   GLU P 490     -38.796   9.977  13.026  0.00  0.00      PROA  
ATOM   1439  O   GLU P 490     -39.418   9.838  14.083  0.00  0.00      PROA  
ATOM   1440  N   GLU P 491     -37.623  10.555  13.105  0.00  0.00      PROA  
ATOM   1441  HN  GLU P 491     -37.063  10.691  12.292  0.00  0.00      PROA  
ATOM   1442  CA  GLU P 491     -37.207  11.381  14.263  0.00  0.00      PROA  
ATOM   1443  HA  GLU P 491     -37.519  10.821  15.132  0.00  0.00      PROA  
ATOM   1444  CB  GLU P 491     -35.691  11.423  14.394  0.00  0.00      PROA  
ATOM   1445  HB1 GLU P 491     -35.365  12.301  14.991  0.00  0.00      PROA  
ATOM   1446  HB2 GLU P 491     -35.301  11.830  13.437  0.00  0.00      PROA  
ATOM   1447  CG  GLU P 491     -34.978  10.108  14.700  0.00  0.00      PROA  
ATOM   1448  HG1 GLU P 491     -34.072  10.078  14.057  0.00  0.00      PROA  
ATOM   1449  HG2 GLU P 491     -35.637   9.275  14.373  0.00  0.00      PROA  
ATOM   1450  CD  GLU P 491     -34.569   9.900  16.131  0.00  0.00      PROA  
ATOM   1451  OE1 GLU P 491     -34.860  10.683  17.019  0.00  0.00      PROA  
ATOM   1452  OE2 GLU P 491     -33.875   8.835  16.493  0.00  0.00      PROA  
ATOM   1453  C   GLU P 491     -37.957  12.707  14.407  0.00  0.00      PROA  
ATOM   1454  O   GLU P 491     -38.320  13.112  15.495  0.00  0.00      PROA  
ATOM   1455  N   ALA P 492     -38.322  13.424  13.357  0.00  0.00      PROA  
ATOM   1456  HN  ALA P 492     -38.084  13.204  12.414  0.00  0.00      PROA  
ATOM   1457  CA  ALA P 492     -39.192  14.621  13.444  0.00  0.00      PROA  
ATOM   1458  HA  ALA P 492     -39.005  15.206  14.332  0.00  0.00      PROA  
ATOM   1459  CB  ALA P 492     -39.187  15.478  12.122  0.00  0.00      PROA  
ATOM   1460  HB1 ALA P 492     -40.032  16.182  11.962  0.00  0.00      PROA  
ATOM   1461  HB2 ALA P 492     -38.986  14.733  11.323  0.00  0.00      PROA  
ATOM   1462  HB3 ALA P 492     -38.368  16.228  12.080  0.00  0.00      PROA  
ATOM   1463  C   ALA P 492     -40.649  14.241  13.671  0.00  0.00      PROA  
ATOM   1464  O   ALA P 492     -41.336  14.897  14.459  0.00  0.00      PROA  
ATOM   1465  N   PHE P 493     -41.145  13.159  13.098  0.00  0.00      PROA  
ATOM   1466  HN  PHE P 493     -40.642  12.650  12.404  0.00  0.00      PROA  
ATOM   1467  CA  PHE P 493     -42.481  12.629  13.411  0.00  0.00      PROA  
ATOM   1468  HA  PHE P 493     -43.159  13.468  13.371  0.00  0.00      PROA  
ATOM   1469  CB  PHE P 493     -42.781  11.475  12.426  0.00  0.00      PROA  
ATOM   1470  HB1 PHE P 493     -42.190  10.578  12.712  0.00  0.00      PROA  
ATOM   1471  HB2 PHE P 493     -42.545  11.846  11.406  0.00  0.00      PROA  
ATOM   1472  CG  PHE P 493     -44.223  11.042  12.431  0.00  0.00      PROA  
ATOM   1473  CD1 PHE P 493     -45.161  11.778  11.780  0.00  0.00      PROA  
ATOM   1474  HD1 PHE P 493     -44.840  12.559  11.106  0.00  0.00      PROA  
ATOM   1475  CE1 PHE P 493     -46.469  11.410  11.796  0.00  0.00      PROA  
ATOM   1476  HE1 PHE P 493     -47.255  12.015  11.367  0.00  0.00      PROA  
ATOM   1477  CZ  PHE P 493     -46.902  10.294  12.602  0.00  0.00      PROA  
ATOM   1478  HZ  PHE P 493     -47.952  10.137  12.797  0.00  0.00      PROA  
ATOM   1479  CD2 PHE P 493     -44.606   9.904  13.134  0.00  0.00      PROA  
ATOM   1480  HD2 PHE P 493     -43.884   9.388  13.748  0.00  0.00      PROA  
ATOM   1481  CE2 PHE P 493     -45.915   9.541  13.226  0.00  0.00      PROA  
ATOM   1482  HE2 PHE P 493     -46.152   8.684  13.839  0.00  0.00      PROA  
ATOM   1483  C   PHE P 493     -42.515  12.152  14.878  0.00  0.00      PROA  
ATOM   1484  O   PHE P 493     -43.537  12.308  15.482  0.00  0.00      PROA  
ATOM   1485  N   TYR P 494     -41.401  11.601  15.513  0.00  0.00      PROA  
ATOM   1486  HN  TYR P 494     -40.625  11.342  14.944  0.00  0.00      PROA  
ATOM   1487  CA  TYR P 494     -41.365  11.294  16.955  0.00  0.00      PROA  
ATOM   1488  HA  TYR P 494     -42.260  10.785  17.283  0.00  0.00      PROA  
ATOM   1489  CB  TYR P 494     -40.130  10.432  17.287  0.00  0.00      PROA  
ATOM   1490  HB1 TYR P 494     -39.199  10.942  16.960  0.00  0.00      PROA  
ATOM   1491  HB2 TYR P 494     -40.093   9.467  16.738  0.00  0.00      PROA  
ATOM   1492  CG  TYR P 494     -39.917  10.130  18.704  0.00  0.00      PROA  
ATOM   1493  CD1 TYR P 494     -39.111  10.933  19.618  0.00  0.00      PROA  
ATOM   1494  HD1 TYR P 494     -38.568  11.812  19.304  0.00  0.00      PROA  
ATOM   1495  CE1 TYR P 494     -39.045  10.686  20.921  0.00  0.00      PROA  
ATOM   1496  HE1 TYR P 494     -38.420  11.257  21.591  0.00  0.00      PROA  
ATOM   1497  CZ  TYR P 494     -39.819   9.639  21.450  0.00  0.00      PROA  
ATOM   1498  OH  TYR P 494     -39.635   9.519  22.868  0.00  0.00      PROA  
ATOM   1499  HH  TYR P 494     -38.843   9.996  23.123  0.00  0.00      PROA  
ATOM   1500  CD2 TYR P 494     -40.722   9.149  19.267  0.00  0.00      PROA  
ATOM   1501  HD2 TYR P 494     -41.484   8.600  18.734  0.00  0.00      PROA  
ATOM   1502  CE2 TYR P 494     -40.618   8.895  20.636  0.00  0.00      PROA  
ATOM   1503  HE2 TYR P 494     -41.076   8.026  21.084  0.00  0.00      PROA  
ATOM   1504  C   TYR P 494     -41.452  12.591  17.812  0.00  0.00      PROA  
ATOM   1505  O   TYR P 494     -42.095  12.585  18.910  0.00  0.00      PROA  
ATOM   1506  N   SER P 495     -40.647  13.661  17.427  0.00  0.00      PROA  
ATOM   1507  HN  SER P 495     -40.057  13.480  16.644  0.00  0.00      PROA  
ATOM   1508  CA  SER P 495     -40.680  14.969  18.037  0.00  0.00      PROA  
ATOM   1509  HA  SER P 495     -40.411  14.916  19.082  0.00  0.00      PROA  
ATOM   1510  CB  SER P 495     -39.549  15.882  17.383  0.00  0.00      PROA  
ATOM   1511  HB1 SER P 495     -39.693  16.050  16.294  0.00  0.00      PROA  
ATOM   1512  HB2 SER P 495     -38.590  15.323  17.432  0.00  0.00      PROA  
ATOM   1513  OG  SER P 495     -39.446  17.196  17.966  0.00  0.00      PROA  
ATOM   1514  HG1 SER P 495     -39.337  17.061  18.910  0.00  0.00      PROA  
ATOM   1515  C   SER P 495     -42.106  15.638  17.991  0.00  0.00      PROA  
ATOM   1516  O   SER P 495     -42.569  16.230  18.955  0.00  0.00      PROA  
ATOM   1517  N   PHE P 496     -42.741  15.562  16.804  0.00  0.00      PROA  
ATOM   1518  HN  PHE P 496     -42.202  15.463  15.971  0.00  0.00      PROA  
ATOM   1519  CA  PHE P 496     -44.159  15.935  16.656  0.00  0.00      PROA  
ATOM   1520  HA  PHE P 496     -44.245  16.949  17.019  0.00  0.00      PROA  
ATOM   1521  CB  PHE P 496     -44.463  15.685  15.131  0.00  0.00      PROA  
ATOM   1522  HB1 PHE P 496     -44.544  14.619  14.830  0.00  0.00      PROA  
ATOM   1523  HB2 PHE P 496     -43.580  16.027  14.550  0.00  0.00      PROA  
ATOM   1524  CG  PHE P 496     -45.755  16.391  14.785  0.00  0.00      PROA  
ATOM   1525  CD1 PHE P 496     -47.014  15.787  14.603  0.00  0.00      PROA  
ATOM   1526  HD1 PHE P 496     -47.101  14.760  14.924  0.00  0.00      PROA  
ATOM   1527  CE1 PHE P 496     -48.154  16.553  14.268  0.00  0.00      PROA  
ATOM   1528  HE1 PHE P 496     -49.156  16.156  14.341  0.00  0.00      PROA  
ATOM   1529  CZ  PHE P 496     -47.971  17.843  13.871  0.00  0.00      PROA  
ATOM   1530  HZ  PHE P 496     -48.869  18.408  13.670  0.00  0.00      PROA  
ATOM   1531  CD2 PHE P 496     -45.629  17.760  14.395  0.00  0.00      PROA  
ATOM   1532  HD2 PHE P 496     -44.649  18.192  14.529  0.00  0.00      PROA  
ATOM   1533  CE2 PHE P 496     -46.703  18.469  13.851  0.00  0.00      PROA  
ATOM   1534  HE2 PHE P 496     -46.546  19.527  13.699  0.00  0.00      PROA  
ATOM   1535  C   PHE P 496     -45.209  15.079  17.500  0.00  0.00      PROA  
ATOM   1536  O   PHE P 496     -46.119  15.674  18.076  0.00  0.00      PROA  
ATOM   1537  N   CYS P 497     -44.964  13.739  17.578  0.00  0.00      PROA  
ATOM   1538  HN  CYS P 497     -44.388  13.289  16.900  0.00  0.00      PROA  
ATOM   1539  CA  CYS P 497     -45.765  12.910  18.345  0.00  0.00      PROA  
ATOM   1540  HA  CYS P 497     -46.819  13.016  18.134  0.00  0.00      PROA  
ATOM   1541  CB  CYS P 497     -45.655  11.386  17.992  0.00  0.00      PROA  
ATOM   1542  HB1 CYS P 497     -46.083  10.729  18.779  0.00  0.00      PROA  
ATOM   1543  HB2 CYS P 497     -44.565  11.196  17.883  0.00  0.00      PROA  
ATOM   1544  SG  CYS P 497     -46.512  10.858  16.437  0.00  0.00      PROA  
ATOM   1545  HG1 CYS P 497     -45.801  11.456  15.492  0.00  0.00      PROA  
ATOM   1546  C   CYS P 497     -45.715  13.171  19.813  0.00  0.00      PROA  
ATOM   1547  O   CYS P 497     -46.704  13.312  20.500  0.00  0.00      PROA  
ATOM   1548  N   GLN P 498     -44.499  13.295  20.469  0.00  0.00      PROA  
ATOM   1549  HN  GLN P 498     -43.646  13.169  19.969  0.00  0.00      PROA  
ATOM   1550  CA  GLN P 498     -44.317  13.723  21.886  0.00  0.00      PROA  
ATOM   1551  HA  GLN P 498     -45.012  13.203  22.528  0.00  0.00      PROA  
ATOM   1552  CB  GLN P 498     -42.894  13.253  22.482  0.00  0.00      PROA  
ATOM   1553  HB1 GLN P 498     -42.668  13.996  23.277  0.00  0.00      PROA  
ATOM   1554  HB2 GLN P 498     -42.156  13.498  21.689  0.00  0.00      PROA  
ATOM   1555  CG  GLN P 498     -42.792  11.781  22.822  0.00  0.00      PROA  
ATOM   1556  HG1 GLN P 498     -41.804  11.489  23.236  0.00  0.00      PROA  
ATOM   1557  HG2 GLN P 498     -42.845  11.197  21.879  0.00  0.00      PROA  
ATOM   1558  CD  GLN P 498     -43.858  11.392  23.790  0.00  0.00      PROA  
ATOM   1559  OE1 GLN P 498     -44.655  10.498  23.528  0.00  0.00      PROA  
ATOM   1560  NE2 GLN P 498     -43.760  11.863  25.031  0.00  0.00      PROA  
ATOM   1561 HE21 GLN P 498     -43.087  12.587  25.182  0.00  0.00      PROA  
ATOM   1562 HE22 GLN P 498     -44.496  11.667  25.680  0.00  0.00      PROA  
ATOM   1563  C   GLN P 498     -44.751  15.099  22.158  0.00  0.00      PROA  
ATOM   1564  O   GLN P 498     -45.248  15.386  23.242  0.00  0.00      PROA  
ATOM   1565  N   THR P 499     -44.503  16.135  21.283  0.00  0.00      PROA  
ATOM   1566  HN  THR P 499     -43.955  15.935  20.474  0.00  0.00      PROA  
ATOM   1567  CA  THR P 499     -44.951  17.506  21.478  0.00  0.00      PROA  
ATOM   1568  HA  THR P 499     -44.666  17.720  22.498  0.00  0.00      PROA  
ATOM   1569  CB  THR P 499     -44.107  18.597  20.717  0.00  0.00      PROA  
ATOM   1570  HB  THR P 499     -43.061  18.226  20.760  0.00  0.00      PROA  
ATOM   1571  OG1 THR P 499     -44.332  19.887  21.313  0.00  0.00      PROA  
ATOM   1572  HG1 THR P 499     -44.007  20.451  20.607  0.00  0.00      PROA  
ATOM   1573  CG2 THR P 499     -44.385  18.827  19.237  0.00  0.00      PROA  
ATOM   1574 HG21 THR P 499     -45.395  19.254  19.064  0.00  0.00      PROA  
ATOM   1575 HG22 THR P 499     -44.377  17.830  18.746  0.00  0.00      PROA  
ATOM   1576 HG23 THR P 499     -43.598  19.469  18.787  0.00  0.00      PROA  
ATOM   1577  C   THR P 499     -46.420  17.776  21.360  0.00  0.00      PROA  
ATOM   1578  O   THR P 499     -46.927  18.613  22.109  0.00  0.00      PROA  
ATOM   1579  N   ASN P 500     -47.156  16.938  20.601  0.00  0.00      PROA  
ATOM   1580  HN  ASN P 500     -46.709  16.218  20.075  0.00  0.00      PROA  
ATOM   1581  CA  ASN P 500     -48.595  17.101  20.539  0.00  0.00      PROA  
ATOM   1582  HA  ASN P 500     -48.904  18.006  21.041  0.00  0.00      PROA  
ATOM   1583  CB  ASN P 500     -48.910  17.203  19.064  0.00  0.00      PROA  
ATOM   1584  HB1 ASN P 500     -49.970  17.157  18.735  0.00  0.00      PROA  
ATOM   1585  HB2 ASN P 500     -48.362  16.356  18.598  0.00  0.00      PROA  
ATOM   1586  CG  ASN P 500     -48.307  18.532  18.543  0.00  0.00      PROA  
ATOM   1587  OD1 ASN P 500     -48.617  19.555  19.143  0.00  0.00      PROA  
ATOM   1588  ND2 ASN P 500     -47.566  18.472  17.457  0.00  0.00      PROA  
ATOM   1589 HD21 ASN P 500     -47.793  19.256  16.879  0.00  0.00      PROA  
ATOM   1590 HD22 ASN P 500     -47.140  17.620  17.154  0.00  0.00      PROA  
ATOM   1591  C   ASN P 500     -49.237  15.935  21.241  0.00  0.00      PROA  
ATOM   1592  O   ASN P 500     -50.439  15.792  21.270  0.00  0.00      PROA  
ATOM   1593  N   ASN P 501     -48.425  15.105  21.946  0.00  0.00      PROA  
ATOM   1594  HN  ASN P 501     -47.473  15.219  21.671  0.00  0.00      PROA  
ATOM   1595  CA  ASN P 501     -48.783  14.064  22.918  0.00  0.00      PROA  
ATOM   1596  HA  ASN P 501     -47.883  13.621  23.317  0.00  0.00      PROA  
ATOM   1597  CB  ASN P 501     -49.386  14.588  24.225  0.00  0.00      PROA  
ATOM   1598  HB1 ASN P 501     -49.505  13.750  24.944  0.00  0.00      PROA  
ATOM   1599  HB2 ASN P 501     -50.327  15.101  23.932  0.00  0.00      PROA  
ATOM   1600  CG  ASN P 501     -48.671  15.716  24.737  0.00  0.00      PROA  
ATOM   1601  OD1 ASN P 501     -49.163  16.844  24.909  0.00  0.00      PROA  
ATOM   1602  ND2 ASN P 501     -47.415  15.417  25.191  0.00  0.00      PROA  
ATOM   1603 HD21 ASN P 501     -46.998  14.542  24.945  0.00  0.00      PROA  
ATOM   1604 HD22 ASN P 501     -46.850  16.162  25.546  0.00  0.00      PROA  
ATOM   1605  C   ASN P 501     -49.684  12.905  22.428  0.00  0.00      PROA  
ATOM   1606  O   ASN P 501     -50.718  12.465  22.966  0.00  0.00      PROA  
ATOM   1607  N   LEU P 502     -49.339  12.391  21.230  0.00  0.00      PROA  
ATOM   1608  HN  LEU P 502     -48.495  12.713  20.807  0.00  0.00      PROA  
ATOM   1609  CA  LEU P 502     -49.882  11.310  20.460  0.00  0.00      PROA  
ATOM   1610  HA  LEU P 502     -50.865  11.105  20.858  0.00  0.00      PROA  
ATOM   1611  CB  LEU P 502     -50.057  11.666  18.929  0.00  0.00      PROA  
ATOM   1612  HB1 LEU P 502     -50.837  11.023  18.467  0.00  0.00      PROA  
ATOM   1613  HB2 LEU P 502     -49.089  11.370  18.472  0.00  0.00      PROA  
ATOM   1614  CG  LEU P 502     -50.270  13.159  18.433  0.00  0.00      PROA  
ATOM   1615  HG  LEU P 502     -49.490  13.802  18.894  0.00  0.00      PROA  
ATOM   1616  CD1 LEU P 502     -50.046  13.336  16.936  0.00  0.00      PROA  
ATOM   1617 HD11 LEU P 502     -50.070  14.433  16.762  0.00  0.00      PROA  
ATOM   1618 HD12 LEU P 502     -50.878  12.853  16.381  0.00  0.00      PROA  
ATOM   1619 HD13 LEU P 502     -49.063  13.010  16.533  0.00  0.00      PROA  
ATOM   1620  CD2 LEU P 502     -51.720  13.660  18.762  0.00  0.00      PROA  
ATOM   1621 HD21 LEU P 502     -51.775  13.748  19.868  0.00  0.00      PROA  
ATOM   1622 HD22 LEU P 502     -52.486  12.934  18.415  0.00  0.00      PROA  
ATOM   1623 HD23 LEU P 502     -51.868  14.635  18.250  0.00  0.00      PROA  
ATOM   1624  C   LEU P 502     -49.054  10.037  20.495  0.00  0.00      PROA  
ATOM   1625  O   LEU P 502     -47.827  10.135  20.634  0.00  0.00      PROA  
ATOM   1626  N   GLU P 503     -49.699   8.816  20.388  0.00  0.00      PROA  
ATOM   1627  HN  GLU P 503     -50.693   8.774  20.331  0.00  0.00      PROA  
ATOM   1628  CA  GLU P 503     -48.987   7.586  20.529  0.00  0.00      PROA  
ATOM   1629  HA  GLU P 503     -48.329   7.698  21.378  0.00  0.00      PROA  
ATOM   1630  CB  GLU P 503     -49.953   6.503  20.909  0.00  0.00      PROA  
ATOM   1631  HB1 GLU P 503     -50.575   6.521  19.988  0.00  0.00      PROA  
ATOM   1632  HB2 GLU P 503     -50.586   6.757  21.785  0.00  0.00      PROA  
ATOM   1633  CG  GLU P 503     -49.327   5.112  21.250  0.00  0.00      PROA  
ATOM   1634  HG1 GLU P 503     -48.616   4.750  20.477  0.00  0.00      PROA  
ATOM   1635  HG2 GLU P 503     -50.244   4.487  21.296  0.00  0.00      PROA  
ATOM   1636  CD  GLU P 503     -48.633   5.030  22.558  0.00  0.00      PROA  
ATOM   1637  OE1 GLU P 503     -47.666   4.241  22.600  0.00  0.00      PROA  
ATOM   1638  OE2 GLU P 503     -49.036   5.656  23.542  0.00  0.00      PROA  
ATOM   1639  C   GLU P 503     -48.148   7.248  19.332  0.00  0.00      PROA  
ATOM   1640  O   GLU P 503     -48.641   7.024  18.230  0.00  0.00      PROA  
ATOM   1641  N   TYR P 504     -46.873   7.254  19.531  0.00  0.00      PROA  
ATOM   1642  HN  TYR P 504     -46.532   7.317  20.466  0.00  0.00      PROA  
ATOM   1643  CA  TYR P 504     -45.905   7.231  18.484  0.00  0.00      PROA  
ATOM   1644  HA  TYR P 504     -46.010   8.075  17.818  0.00  0.00      PROA  
ATOM   1645  CB  TYR P 504     -44.511   7.286  19.060  0.00  0.00      PROA  
ATOM   1646  HB1 TYR P 504     -44.445   6.389  19.712  0.00  0.00      PROA  
ATOM   1647  HB2 TYR P 504     -44.261   8.257  19.539  0.00  0.00      PROA  
ATOM   1648  CG  TYR P 504     -43.513   7.107  17.935  0.00  0.00      PROA  
ATOM   1649  CD1 TYR P 504     -43.335   8.173  16.966  0.00  0.00      PROA  
ATOM   1650  HD1 TYR P 504     -43.923   9.076  16.902  0.00  0.00      PROA  
ATOM   1651  CE1 TYR P 504     -42.262   8.104  16.055  0.00  0.00      PROA  
ATOM   1652  HE1 TYR P 504     -42.103   8.857  15.297  0.00  0.00      PROA  
ATOM   1653  CZ  TYR P 504     -41.399   6.978  15.993  0.00  0.00      PROA  
ATOM   1654  OH  TYR P 504     -40.440   6.940  15.007  0.00  0.00      PROA  
ATOM   1655  HH  TYR P 504     -39.928   6.129  15.058  0.00  0.00      PROA  
ATOM   1656  CD2 TYR P 504     -42.629   5.986  17.859  0.00  0.00      PROA  
ATOM   1657  HD2 TYR P 504     -42.655   5.203  18.603  0.00  0.00      PROA  
ATOM   1658  CE2 TYR P 504     -41.603   5.947  16.922  0.00  0.00      PROA  
ATOM   1659  HE2 TYR P 504     -40.997   5.055  16.856  0.00  0.00      PROA  
ATOM   1660  C   TYR P 504     -46.039   6.010  17.532  0.00  0.00      PROA  
ATOM   1661  O   TYR P 504     -46.000   6.129  16.323  0.00  0.00      PROA  
ATOM   1662  N   ILE P 505     -46.198   4.791  18.039  0.00  0.00      PROA  
ATOM   1663  HN  ILE P 505     -46.369   4.754  19.021  0.00  0.00      PROA  
ATOM   1664  CA  ILE P 505     -46.474   3.560  17.224  0.00  0.00      PROA  
ATOM   1665  HA  ILE P 505     -45.708   3.507  16.464  0.00  0.00      PROA  
ATOM   1666  CB  ILE P 505     -46.394   2.318  18.175  0.00  0.00      PROA  
ATOM   1667  HB  ILE P 505     -46.889   2.594  19.130  0.00  0.00      PROA  
ATOM   1668  CG2 ILE P 505     -47.118   1.041  17.679  0.00  0.00      PROA  
ATOM   1669 HG21 ILE P 505     -46.590   0.735  16.751  0.00  0.00      PROA  
ATOM   1670 HG22 ILE P 505     -48.204   1.172  17.485  0.00  0.00      PROA  
ATOM   1671 HG23 ILE P 505     -47.023   0.238  18.440  0.00  0.00      PROA  
ATOM   1672  CG1 ILE P 505     -44.901   2.038  18.448  0.00  0.00      PROA  
ATOM   1673 HG11 ILE P 505     -44.439   2.892  18.988  0.00  0.00      PROA  
ATOM   1674 HG12 ILE P 505     -44.372   2.085  17.472  0.00  0.00      PROA  
ATOM   1675  CD  ILE P 505     -44.687   0.772  19.330  0.00  0.00      PROA  
ATOM   1676  HD1 ILE P 505     -43.614   0.778  19.617  0.00  0.00      PROA  
ATOM   1677  HD2 ILE P 505     -44.898  -0.141  18.732  0.00  0.00      PROA  
ATOM   1678  HD3 ILE P 505     -45.364   0.797  20.211  0.00  0.00      PROA  
ATOM   1679  C   ILE P 505     -47.802   3.584  16.559  0.00  0.00      PROA  
ATOM   1680  O   ILE P 505     -47.919   3.180  15.417  0.00  0.00      PROA  
ATOM   1681  N   VAL P 506     -48.873   4.057  17.234  0.00  0.00      PROA  
ATOM   1682  HN  VAL P 506     -48.808   4.382  18.175  0.00  0.00      PROA  
ATOM   1683  CA  VAL P 506     -50.218   4.243  16.647  0.00  0.00      PROA  
ATOM   1684  HA  VAL P 506     -50.520   3.288  16.244  0.00  0.00      PROA  
ATOM   1685  CB  VAL P 506     -51.218   4.597  17.761  0.00  0.00      PROA  
ATOM   1686  HB  VAL P 506     -50.808   5.427  18.376  0.00  0.00      PROA  
ATOM   1687  CG1 VAL P 506     -52.607   4.968  17.185  0.00  0.00      PROA  
ATOM   1688 HG11 VAL P 506     -53.355   5.000  18.006  0.00  0.00      PROA  
ATOM   1689 HG12 VAL P 506     -52.877   4.078  16.577  0.00  0.00      PROA  
ATOM   1690 HG13 VAL P 506     -52.730   5.908  16.605  0.00  0.00      PROA  
ATOM   1691  CG2 VAL P 506     -51.329   3.333  18.647  0.00  0.00      PROA  
ATOM   1692 HG21 VAL P 506     -51.690   2.499  18.008  0.00  0.00      PROA  
ATOM   1693 HG22 VAL P 506     -51.887   3.324  19.608  0.00  0.00      PROA  
ATOM   1694 HG23 VAL P 506     -50.341   3.084  19.092  0.00  0.00      PROA  
ATOM   1695  C   VAL P 506     -50.161   5.201  15.474  0.00  0.00      PROA  
ATOM   1696  O   VAL P 506     -50.891   4.922  14.442  0.00  0.00      PROA  
ATOM   1697  N   GLY P 507     -49.392   6.377  15.547  0.00  0.00      PROA  
ATOM   1698  HN  GLY P 507     -48.948   6.682  16.386  0.00  0.00      PROA  
ATOM   1699  CA  GLY P 507     -49.159   7.342  14.470  0.00  0.00      PROA  
ATOM   1700  HA1 GLY P 507     -48.682   8.221  14.877  0.00  0.00      PROA  
ATOM   1701  HA2 GLY P 507     -50.121   7.642  14.082  0.00  0.00      PROA  
ATOM   1702  C   GLY P 507     -48.368   6.728  13.371  0.00  0.00      PROA  
ATOM   1703  O   GLY P 507     -48.722   6.906  12.186  0.00  0.00      PROA  
ATOM   1704  N   ARG P 508     -47.296   5.993  13.731  0.00  0.00      PROA  
ATOM   1705  HN  ARG P 508     -46.934   6.095  14.654  0.00  0.00      PROA  
ATOM   1706  CA  ARG P 508     -46.533   5.140  12.781  0.00  0.00      PROA  
ATOM   1707  HA  ARG P 508     -46.149   5.824  12.038  0.00  0.00      PROA  
ATOM   1708  CB  ARG P 508     -45.354   4.520  13.508  0.00  0.00      PROA  
ATOM   1709  HB1 ARG P 508     -45.720   3.667  14.119  0.00  0.00      PROA  
ATOM   1710  HB2 ARG P 508     -45.163   5.416  14.136  0.00  0.00      PROA  
ATOM   1711  CG  ARG P 508     -44.180   3.931  12.674  0.00  0.00      PROA  
ATOM   1712  HG1 ARG P 508     -44.083   4.724  11.902  0.00  0.00      PROA  
ATOM   1713  HG2 ARG P 508     -44.494   2.993  12.168  0.00  0.00      PROA  
ATOM   1714  CD  ARG P 508     -42.883   3.958  13.437  0.00  0.00      PROA  
ATOM   1715  HD1 ARG P 508     -42.861   3.097  14.139  0.00  0.00      PROA  
ATOM   1716  HD2 ARG P 508     -42.777   4.882  14.044  0.00  0.00      PROA  
ATOM   1717  NE  ARG P 508     -41.879   3.749  12.357  0.00  0.00      PROA  
ATOM   1718  HE  ARG P 508     -41.807   4.560  11.777  0.00  0.00      PROA  
ATOM   1719  CZ  ARG P 508     -41.618   2.588  11.791  0.00  0.00      PROA  
ATOM   1720  NH1 ARG P 508     -42.052   1.414  12.192  0.00  0.00      PROA  
ATOM   1721 HH11 ARG P 508     -41.719   0.689  11.590  0.00  0.00      PROA  
ATOM   1722 HH12 ARG P 508     -42.716   1.262  12.924  0.00  0.00      PROA  
ATOM   1723  NH2 ARG P 508     -41.077   2.745  10.599  0.00  0.00      PROA  
ATOM   1724 HH21 ARG P 508     -40.928   1.901  10.085  0.00  0.00      PROA  
ATOM   1725 HH22 ARG P 508     -40.730   3.643  10.329  0.00  0.00      PROA  
ATOM   1726  C   ARG P 508     -47.386   4.100  12.094  0.00  0.00      PROA  
ATOM   1727  O   ARG P 508     -47.196   3.863  10.893  0.00  0.00      PROA  
ATOM   1728  N   VAL P 509     -48.340   3.429  12.790  0.00  0.00      PROA  
ATOM   1729  HN  VAL P 509     -48.370   3.533  13.781  0.00  0.00      PROA  
ATOM   1730  CA  VAL P 509     -49.301   2.565  12.136  0.00  0.00      PROA  
ATOM   1731  HA  VAL P 509     -48.760   1.859  11.523  0.00  0.00      PROA  
ATOM   1732  CB  VAL P 509     -50.158   1.802  13.143  0.00  0.00      PROA  
ATOM   1733  HB  VAL P 509     -50.695   2.455  13.864  0.00  0.00      PROA  
ATOM   1734  CG1 VAL P 509     -51.350   1.065  12.485  0.00  0.00      PROA  
ATOM   1735 HG11 VAL P 509     -52.172   1.766  12.227  0.00  0.00      PROA  
ATOM   1736 HG12 VAL P 509     -51.759   0.315  13.196  0.00  0.00      PROA  
ATOM   1737 HG13 VAL P 509     -51.068   0.408  11.635  0.00  0.00      PROA  
ATOM   1738  CG2 VAL P 509     -49.319   0.762  13.856  0.00  0.00      PROA  
ATOM   1739 HG21 VAL P 509     -48.729   0.163  13.130  0.00  0.00      PROA  
ATOM   1740 HG22 VAL P 509     -49.932   0.198  14.591  0.00  0.00      PROA  
ATOM   1741 HG23 VAL P 509     -48.554   1.172  14.550  0.00  0.00      PROA  
ATOM   1742  C   VAL P 509     -50.154   3.287  11.158  0.00  0.00      PROA  
ATOM   1743  O   VAL P 509     -50.298   2.953  10.024  0.00  0.00      PROA  
ATOM   1744  N   TRP P 510     -50.625   4.525  11.546  0.00  0.00      PROA  
ATOM   1745  HN  TRP P 510     -50.568   4.786  12.506  0.00  0.00      PROA  
ATOM   1746  CA  TRP P 510     -51.458   5.471  10.752  0.00  0.00      PROA  
ATOM   1747  HA  TRP P 510     -52.269   4.911  10.311  0.00  0.00      PROA  
ATOM   1748  CB  TRP P 510     -52.066   6.582  11.714  0.00  0.00      PROA  
ATOM   1749  HB1 TRP P 510     -52.176   7.548  11.178  0.00  0.00      PROA  
ATOM   1750  HB2 TRP P 510     -51.465   6.816  12.619  0.00  0.00      PROA  
ATOM   1751  CG  TRP P 510     -53.380   6.158  12.181  0.00  0.00      PROA  
ATOM   1752  CD1 TRP P 510     -53.843   5.672  13.370  0.00  0.00      PROA  
ATOM   1753  HD1 TRP P 510     -53.142   5.406  14.148  0.00  0.00      PROA  
ATOM   1754  NE1 TRP P 510     -55.166   5.387  13.203  0.00  0.00      PROA  
ATOM   1755  HE1 TRP P 510     -55.762   4.864  13.772  0.00  0.00      PROA  
ATOM   1756  CE2 TRP P 510     -55.639   5.690  11.933  0.00  0.00      PROA  
ATOM   1757  CD2 TRP P 510     -54.498   6.186  11.227  0.00  0.00      PROA  
ATOM   1758  CE3 TRP P 510     -54.660   6.752   9.950  0.00  0.00      PROA  
ATOM   1759  HE3 TRP P 510     -53.834   7.242   9.456  0.00  0.00      PROA  
ATOM   1760  CZ3 TRP P 510     -55.927   6.649   9.349  0.00  0.00      PROA  
ATOM   1761  HZ3 TRP P 510     -56.121   6.954   8.331  0.00  0.00      PROA  
ATOM   1762  CZ2 TRP P 510     -56.868   5.539  11.323  0.00  0.00      PROA  
ATOM   1763  HZ2 TRP P 510     -57.770   5.179  11.795  0.00  0.00      PROA  
ATOM   1764  CH2 TRP P 510     -56.971   6.007  10.069  0.00  0.00      PROA  
ATOM   1765  HH2 TRP P 510     -57.962   5.903   9.651  0.00  0.00      PROA  
ATOM   1766  C   TRP P 510     -50.860   5.886   9.483  0.00  0.00      PROA  
ATOM   1767  O   TRP P 510     -51.540   5.903   8.429  0.00  0.00      PROA  
ATOM   1768  N   ILE P 511     -49.543   6.251   9.419  0.00  0.00      PROA  
ATOM   1769  HN  ILE P 511     -49.069   6.214  10.295  0.00  0.00      PROA  
ATOM   1770  CA  ILE P 511     -48.770   6.459   8.238  0.00  0.00      PROA  
ATOM   1771  HA  ILE P 511     -49.357   7.075   7.573  0.00  0.00      PROA  
ATOM   1772  CB  ILE P 511     -47.520   7.291   8.546  0.00  0.00      PROA  
ATOM   1773  HB  ILE P 511     -47.057   7.445   7.548  0.00  0.00      PROA  
ATOM   1774  CG2 ILE P 511     -48.002   8.585   9.181  0.00  0.00      PROA  
ATOM   1775 HG21 ILE P 511     -47.147   9.293   9.222  0.00  0.00      PROA  
ATOM   1776 HG22 ILE P 511     -48.324   8.370  10.223  0.00  0.00      PROA  
ATOM   1777 HG23 ILE P 511     -48.880   8.966   8.617  0.00  0.00      PROA  
ATOM   1778  CG1 ILE P 511     -46.539   6.482   9.417  0.00  0.00      PROA  
ATOM   1779 HG11 ILE P 511     -46.351   5.445   9.064  0.00  0.00      PROA  
ATOM   1780 HG12 ILE P 511     -46.969   6.405  10.439  0.00  0.00      PROA  
ATOM   1781  CD  ILE P 511     -45.178   7.115   9.609  0.00  0.00      PROA  
ATOM   1782  HD1 ILE P 511     -45.176   7.898  10.396  0.00  0.00      PROA  
ATOM   1783  HD2 ILE P 511     -44.891   7.604   8.654  0.00  0.00      PROA  
ATOM   1784  HD3 ILE P 511     -44.510   6.379  10.105  0.00  0.00      PROA  
ATOM   1785  C   ILE P 511     -48.578   5.241   7.332  0.00  0.00      PROA  
ATOM   1786  O   ILE P 511     -48.659   5.332   6.122  0.00  0.00      PROA  
ATOM   1787  N   GLY P 512     -48.436   4.014   7.908  0.00  0.00      PROA  
ATOM   1788  HN  GLY P 512     -48.489   4.048   8.903  0.00  0.00      PROA  
ATOM   1789  CA  GLY P 512     -48.248   2.721   7.233  0.00  0.00      PROA  
ATOM   1790  HA1 GLY P 512     -48.141   2.065   8.085  0.00  0.00      PROA  
ATOM   1791  HA2 GLY P 512     -47.453   2.858   6.515  0.00  0.00      PROA  
ATOM   1792  C   GLY P 512     -49.506   2.373   6.406  0.00  0.00      PROA  
ATOM   1793  O   GLY P 512     -49.500   1.842   5.326  0.00  0.00      PROA  
ATOM   1794  N   PHE P 513     -50.628   2.550   7.127  0.00  0.00      PROA  
ATOM   1795  HN  PHE P 513     -50.505   2.950   8.032  0.00  0.00      PROA  
ATOM   1796  CA  PHE P 513     -52.078   2.384   6.682  0.00  0.00      PROA  
ATOM   1797  HA  PHE P 513     -51.993   1.318   6.527  0.00  0.00      PROA  
ATOM   1798  CB  PHE P 513     -52.958   2.700   7.888  0.00  0.00      PROA  
ATOM   1799  HB1 PHE P 513     -53.014   3.790   8.093  0.00  0.00      PROA  
ATOM   1800  HB2 PHE P 513     -52.418   2.398   8.811  0.00  0.00      PROA  
ATOM   1801  CG  PHE P 513     -54.362   2.071   7.878  0.00  0.00      PROA  
ATOM   1802  CD1 PHE P 513     -55.296   2.798   8.681  0.00  0.00      PROA  
ATOM   1803  HD1 PHE P 513     -54.985   3.710   9.169  0.00  0.00      PROA  
ATOM   1804  CE1 PHE P 513     -56.650   2.294   8.779  0.00  0.00      PROA  
ATOM   1805  HE1 PHE P 513     -57.451   2.862   9.228  0.00  0.00      PROA  
ATOM   1806  CZ  PHE P 513     -56.921   1.022   8.320  0.00  0.00      PROA  
ATOM   1807  HZ  PHE P 513     -57.934   0.652   8.376  0.00  0.00      PROA  
ATOM   1808  CD2 PHE P 513     -54.667   0.815   7.381  0.00  0.00      PROA  
ATOM   1809  HD2 PHE P 513     -53.972   0.258   6.770  0.00  0.00      PROA  
ATOM   1810  CE2 PHE P 513     -55.892   0.284   7.627  0.00  0.00      PROA  
ATOM   1811  HE2 PHE P 513     -56.231  -0.708   7.367  0.00  0.00      PROA  
ATOM   1812  C   PHE P 513     -52.404   3.176   5.457  0.00  0.00      PROA  
ATOM   1813  O   PHE P 513     -52.833   2.612   4.466  0.00  0.00      PROA  
ATOM   1814  N   TRP P 514     -52.042   4.469   5.422  0.00  0.00      PROA  
ATOM   1815  HN  TRP P 514     -51.577   4.891   6.197  0.00  0.00      PROA  
ATOM   1816  CA  TRP P 514     -52.117   5.367   4.261  0.00  0.00      PROA  
ATOM   1817  HA  TRP P 514     -53.102   5.160   3.869  0.00  0.00      PROA  
ATOM   1818  CB  TRP P 514     -51.923   6.847   4.723  0.00  0.00      PROA  
ATOM   1819  HB1 TRP P 514     -51.477   7.484   3.929  0.00  0.00      PROA  
ATOM   1820  HB2 TRP P 514     -51.156   6.849   5.526  0.00  0.00      PROA  
ATOM   1821  CG  TRP P 514     -53.129   7.494   5.251  0.00  0.00      PROA  
ATOM   1822  CD1 TRP P 514     -53.415   7.985   6.522  0.00  0.00      PROA  
ATOM   1823  HD1 TRP P 514     -52.683   7.749   7.280  0.00  0.00      PROA  
ATOM   1824  NE1 TRP P 514     -54.667   8.554   6.590  0.00  0.00      PROA  
ATOM   1825  HE1 TRP P 514     -55.102   9.129   7.248  0.00  0.00      PROA  
ATOM   1826  CE2 TRP P 514     -55.279   8.510   5.358  0.00  0.00      PROA  
ATOM   1827  CD2 TRP P 514     -54.264   7.930   4.474  0.00  0.00      PROA  
ATOM   1828  CE3 TRP P 514     -54.594   7.807   3.104  0.00  0.00      PROA  
ATOM   1829  HE3 TRP P 514     -53.918   7.215   2.504  0.00  0.00      PROA  
ATOM   1830  CZ3 TRP P 514     -55.845   8.261   2.731  0.00  0.00      PROA  
ATOM   1831  HZ3 TRP P 514     -55.974   8.169   1.662  0.00  0.00      PROA  
ATOM   1832  CZ2 TRP P 514     -56.518   8.975   4.951  0.00  0.00      PROA  
ATOM   1833  HZ2 TRP P 514     -57.223   9.391   5.655  0.00  0.00      PROA  
ATOM   1834  CH2 TRP P 514     -56.768   8.912   3.592  0.00  0.00      PROA  
ATOM   1835  HH2 TRP P 514     -57.723   9.213   3.187  0.00  0.00      PROA  
ATOM   1836  C   TRP P 514     -51.070   5.109   3.162  0.00  0.00      PROA  
ATOM   1837  O   TRP P 514     -51.321   5.171   1.957  0.00  0.00      PROA  
ATOM   1838  N   LEU P 515     -49.780   4.842   3.534  0.00  0.00      PROA  
ATOM   1839  HN  LEU P 515     -49.587   4.799   4.511  0.00  0.00      PROA  
ATOM   1840  CA  LEU P 515     -48.690   4.325   2.706  0.00  0.00      PROA  
ATOM   1841  HA  LEU P 515     -48.524   5.116   1.991  0.00  0.00      PROA  
ATOM   1842  CB  LEU P 515     -47.441   4.137   3.542  0.00  0.00      PROA  
ATOM   1843  HB1 LEU P 515     -47.633   3.365   4.318  0.00  0.00      PROA  
ATOM   1844  HB2 LEU P 515     -47.146   4.946   4.243  0.00  0.00      PROA  
ATOM   1845  CG  LEU P 515     -46.103   3.757   2.801  0.00  0.00      PROA  
ATOM   1846  HG  LEU P 515     -46.246   2.744   2.369  0.00  0.00      PROA  
ATOM   1847  CD1 LEU P 515     -45.775   4.808   1.694  0.00  0.00      PROA  
ATOM   1848 HD11 LEU P 515     -45.853   5.792   2.204  0.00  0.00      PROA  
ATOM   1849 HD12 LEU P 515     -46.442   4.698   0.812  0.00  0.00      PROA  
ATOM   1850 HD13 LEU P 515     -44.746   4.768   1.275  0.00  0.00      PROA  
ATOM   1851  CD2 LEU P 515     -44.851   3.606   3.748  0.00  0.00      PROA  
ATOM   1852 HD21 LEU P 515     -44.014   3.208   3.135  0.00  0.00      PROA  
ATOM   1853 HD22 LEU P 515     -45.183   2.948   4.580  0.00  0.00      PROA  
ATOM   1854 HD23 LEU P 515     -44.599   4.618   4.131  0.00  0.00      PROA  
ATOM   1855  C   LEU P 515     -48.902   2.978   2.020  0.00  0.00      PROA  
ATOM   1856  O   LEU P 515     -48.669   3.010   0.786  0.00  0.00      PROA  
ATOM   1857  N   ILE P 516     -49.394   1.920   2.671  0.00  0.00      PROA  
ATOM   1858  HN  ILE P 516     -49.759   1.987   3.596  0.00  0.00      PROA  
ATOM   1859  CA  ILE P 516     -49.853   0.712   1.963  0.00  0.00      PROA  
ATOM   1860  HA  ILE P 516     -48.967   0.390   1.436  0.00  0.00      PROA  
ATOM   1861  CB  ILE P 516     -50.276  -0.399   2.990  0.00  0.00      PROA  
ATOM   1862  HB  ILE P 516     -50.506   0.038   3.985  0.00  0.00      PROA  
ATOM   1863  CG2 ILE P 516     -51.433  -1.313   2.456  0.00  0.00      PROA  
ATOM   1864 HG21 ILE P 516     -51.169  -1.807   1.497  0.00  0.00      PROA  
ATOM   1865 HG22 ILE P 516     -52.322  -0.686   2.234  0.00  0.00      PROA  
ATOM   1866 HG23 ILE P 516     -51.653  -2.113   3.196  0.00  0.00      PROA  
ATOM   1867  CG1 ILE P 516     -49.059  -1.320   3.241  0.00  0.00      PROA  
ATOM   1868 HG11 ILE P 516     -48.577  -1.628   2.289  0.00  0.00      PROA  
ATOM   1869 HG12 ILE P 516     -49.437  -2.267   3.681  0.00  0.00      PROA  
ATOM   1870  CD  ILE P 516     -48.115  -0.705   4.248  0.00  0.00      PROA  
ATOM   1871  HD1 ILE P 516     -47.323  -1.478   4.346  0.00  0.00      PROA  
ATOM   1872  HD2 ILE P 516     -48.609  -0.515   5.225  0.00  0.00      PROA  
ATOM   1873  HD3 ILE P 516     -47.586   0.182   3.837  0.00  0.00      PROA  
ATOM   1874  C   ILE P 516     -51.063   1.000   0.983  0.00  0.00      PROA  
ATOM   1875  O   ILE P 516     -51.161   0.497  -0.136  0.00  0.00      PROA  
ATOM   1876  N   LEU P 517     -52.074   1.795   1.451  0.00  0.00      PROA  
ATOM   1877  HN  LEU P 517     -51.967   2.157   2.374  0.00  0.00      PROA  
ATOM   1878  CA  LEU P 517     -53.108   2.214   0.609  0.00  0.00      PROA  
ATOM   1879  HA  LEU P 517     -53.584   1.299   0.290  0.00  0.00      PROA  
ATOM   1880  CB  LEU P 517     -54.177   3.144   1.412  0.00  0.00      PROA  
ATOM   1881  HB1 LEU P 517     -53.564   4.024   1.700  0.00  0.00      PROA  
ATOM   1882  HB2 LEU P 517     -54.564   2.547   2.266  0.00  0.00      PROA  
ATOM   1883  CG  LEU P 517     -55.382   3.730   0.631  0.00  0.00      PROA  
ATOM   1884  HG  LEU P 517     -54.930   4.274  -0.226  0.00  0.00      PROA  
ATOM   1885  CD1 LEU P 517     -56.289   2.639   0.088  0.00  0.00      PROA  
ATOM   1886 HD11 LEU P 517     -57.032   3.090  -0.604  0.00  0.00      PROA  
ATOM   1887 HD12 LEU P 517     -56.835   1.983   0.800  0.00  0.00      PROA  
ATOM   1888 HD13 LEU P 517     -55.677   1.934  -0.514  0.00  0.00      PROA  
ATOM   1889  CD2 LEU P 517     -56.175   4.818   1.448  0.00  0.00      PROA  
ATOM   1890 HD21 LEU P 517     -56.994   5.294   0.867  0.00  0.00      PROA  
ATOM   1891 HD22 LEU P 517     -55.570   5.714   1.704  0.00  0.00      PROA  
ATOM   1892 HD23 LEU P 517     -56.552   4.258   2.329  0.00  0.00      PROA  
ATOM   1893  C   LEU P 517     -52.692   3.019  -0.644  0.00  0.00      PROA  
ATOM   1894  O   LEU P 517     -53.139   2.753  -1.743  0.00  0.00      PROA  
ATOM   1895  N   LEU P 518     -51.751   3.987  -0.546  0.00  0.00      PROA  
ATOM   1896  HN  LEU P 518     -51.313   4.256   0.309  0.00  0.00      PROA  
ATOM   1897  CA  LEU P 518     -51.095   4.611  -1.633  0.00  0.00      PROA  
ATOM   1898  HA  LEU P 518     -51.883   4.995  -2.265  0.00  0.00      PROA  
ATOM   1899  CB  LEU P 518     -50.103   5.711  -1.148  0.00  0.00      PROA  
ATOM   1900  HB1 LEU P 518     -49.466   5.322  -0.325  0.00  0.00      PROA  
ATOM   1901  HB2 LEU P 518     -50.787   6.418  -0.632  0.00  0.00      PROA  
ATOM   1902  CG  LEU P 518     -49.266   6.341  -2.272  0.00  0.00      PROA  
ATOM   1903  HG  LEU P 518     -48.513   5.589  -2.592  0.00  0.00      PROA  
ATOM   1904  CD1 LEU P 518     -50.176   6.991  -3.390  0.00  0.00      PROA  
ATOM   1905 HD11 LEU P 518     -50.754   6.154  -3.835  0.00  0.00      PROA  
ATOM   1906 HD12 LEU P 518     -49.598   7.568  -4.143  0.00  0.00      PROA  
ATOM   1907 HD13 LEU P 518     -50.880   7.722  -2.938  0.00  0.00      PROA  
ATOM   1908  CD2 LEU P 518     -48.509   7.513  -1.553  0.00  0.00      PROA  
ATOM   1909 HD21 LEU P 518     -47.899   7.070  -0.738  0.00  0.00      PROA  
ATOM   1910 HD22 LEU P 518     -49.209   8.233  -1.079  0.00  0.00      PROA  
ATOM   1911 HD23 LEU P 518     -47.813   8.038  -2.242  0.00  0.00      PROA  
ATOM   1912  C   LEU P 518     -50.376   3.686  -2.525  0.00  0.00      PROA  
ATOM   1913  O   LEU P 518     -50.580   3.750  -3.688  0.00  0.00      PROA  
ATOM   1914  N   VAL P 519     -49.580   2.707  -1.966  0.00  0.00      PROA  
ATOM   1915  HN  VAL P 519     -49.457   2.624  -0.981  0.00  0.00      PROA  
ATOM   1916  CA  VAL P 519     -48.879   1.822  -2.829  0.00  0.00      PROA  
ATOM   1917  HA  VAL P 519     -48.540   2.526  -3.574  0.00  0.00      PROA  
ATOM   1918  CB  VAL P 519     -47.640   1.121  -2.233  0.00  0.00      PROA  
ATOM   1919  HB  VAL P 519     -47.258   1.871  -1.508  0.00  0.00      PROA  
ATOM   1920  CG1 VAL P 519     -48.074  -0.164  -1.488  0.00  0.00      PROA  
ATOM   1921 HG11 VAL P 519     -48.756   0.212  -0.696  0.00  0.00      PROA  
ATOM   1922 HG12 VAL P 519     -47.185  -0.572  -0.962  0.00  0.00      PROA  
ATOM   1923 HG13 VAL P 519     -48.504  -0.854  -2.245  0.00  0.00      PROA  
ATOM   1924  CG2 VAL P 519     -46.581   0.905  -3.290  0.00  0.00      PROA  
ATOM   1925 HG21 VAL P 519     -45.621   0.503  -2.902  0.00  0.00      PROA  
ATOM   1926 HG22 VAL P 519     -46.315   1.909  -3.685  0.00  0.00      PROA  
ATOM   1927 HG23 VAL P 519     -47.004   0.306  -4.125  0.00  0.00      PROA  
ATOM   1928  C   VAL P 519     -49.877   0.845  -3.566  0.00  0.00      PROA  
ATOM   1929  O   VAL P 519     -49.642   0.532  -4.708  0.00  0.00      PROA  
ATOM   1930  N   VAL P 520     -51.077   0.464  -3.062  0.00  0.00      PROA  
ATOM   1931  HN  VAL P 520     -51.337   0.735  -2.138  0.00  0.00      PROA  
ATOM   1932  CA  VAL P 520     -52.187  -0.136  -3.817  0.00  0.00      PROA  
ATOM   1933  HA  VAL P 520     -51.821  -1.028  -4.302  0.00  0.00      PROA  
ATOM   1934  CB  VAL P 520     -53.443  -0.473  -3.014  0.00  0.00      PROA  
ATOM   1935  HB  VAL P 520     -53.729   0.371  -2.350  0.00  0.00      PROA  
ATOM   1936  CG1 VAL P 520     -54.661  -0.890  -3.888  0.00  0.00      PROA  
ATOM   1937 HG11 VAL P 520     -54.953  -0.057  -4.563  0.00  0.00      PROA  
ATOM   1938 HG12 VAL P 520     -55.460  -1.036  -3.129  0.00  0.00      PROA  
ATOM   1939 HG13 VAL P 520     -54.460  -1.833  -4.440  0.00  0.00      PROA  
ATOM   1940  CG2 VAL P 520     -53.137  -1.690  -2.105  0.00  0.00      PROA  
ATOM   1941 HG21 VAL P 520     -54.020  -1.892  -1.461  0.00  0.00      PROA  
ATOM   1942 HG22 VAL P 520     -52.356  -1.488  -1.341  0.00  0.00      PROA  
ATOM   1943 HG23 VAL P 520     -52.826  -2.529  -2.764  0.00  0.00      PROA  
ATOM   1944  C   VAL P 520     -52.602   0.787  -4.950  0.00  0.00      PROA  
ATOM   1945  O   VAL P 520     -52.800   0.329  -6.086  0.00  0.00      PROA  
ATOM   1946  N   LEU P 521     -52.818   2.078  -4.634  0.00  0.00      PROA  
ATOM   1947  HN  LEU P 521     -52.575   2.478  -3.753  0.00  0.00      PROA  
ATOM   1948  CA  LEU P 521     -53.222   3.030  -5.619  0.00  0.00      PROA  
ATOM   1949  HA  LEU P 521     -54.063   2.590  -6.134  0.00  0.00      PROA  
ATOM   1950  CB  LEU P 521     -53.793   4.279  -4.971  0.00  0.00      PROA  
ATOM   1951  HB1 LEU P 521     -53.928   5.047  -5.763  0.00  0.00      PROA  
ATOM   1952  HB2 LEU P 521     -52.999   4.624  -4.276  0.00  0.00      PROA  
ATOM   1953  CG  LEU P 521     -55.021   3.911  -4.086  0.00  0.00      PROA  
ATOM   1954  HG  LEU P 521     -54.765   3.149  -3.319  0.00  0.00      PROA  
ATOM   1955  CD1 LEU P 521     -55.318   5.261  -3.425  0.00  0.00      PROA  
ATOM   1956 HD11 LEU P 521     -55.713   6.024  -4.130  0.00  0.00      PROA  
ATOM   1957 HD12 LEU P 521     -54.384   5.726  -3.043  0.00  0.00      PROA  
ATOM   1958 HD13 LEU P 521     -56.046   5.076  -2.606  0.00  0.00      PROA  
ATOM   1959  CD2 LEU P 521     -56.229   3.389  -4.804  0.00  0.00      PROA  
ATOM   1960 HD21 LEU P 521     -56.076   2.317  -5.051  0.00  0.00      PROA  
ATOM   1961 HD22 LEU P 521     -56.548   3.947  -5.711  0.00  0.00      PROA  
ATOM   1962 HD23 LEU P 521     -57.121   3.380  -4.142  0.00  0.00      PROA  
ATOM   1963  C   LEU P 521     -52.159   3.219  -6.741  0.00  0.00      PROA  
ATOM   1964  O   LEU P 521     -52.341   3.132  -7.962  0.00  0.00      PROA  
ATOM   1965  N   VAL P 522     -50.880   3.240  -6.359  0.00  0.00      PROA  
ATOM   1966  HN  VAL P 522     -50.674   3.213  -5.384  0.00  0.00      PROA  
ATOM   1967  CA  VAL P 522     -49.694   3.412  -7.211  0.00  0.00      PROA  
ATOM   1968  HA  VAL P 522     -49.979   4.199  -7.894  0.00  0.00      PROA  
ATOM   1969  CB  VAL P 522     -48.438   3.685  -6.376  0.00  0.00      PROA  
ATOM   1970  HB  VAL P 522     -48.401   3.031  -5.479  0.00  0.00      PROA  
ATOM   1971  CG1 VAL P 522     -47.201   3.449  -7.234  0.00  0.00      PROA  
ATOM   1972 HG11 VAL P 522     -47.339   4.052  -8.157  0.00  0.00      PROA  
ATOM   1973 HG12 VAL P 522     -47.079   2.368  -7.459  0.00  0.00      PROA  
ATOM   1974 HG13 VAL P 522     -46.332   3.925  -6.731  0.00  0.00      PROA  
ATOM   1975  CG2 VAL P 522     -48.634   5.198  -6.036  0.00  0.00      PROA  
ATOM   1976 HG21 VAL P 522     -47.854   5.649  -5.386  0.00  0.00      PROA  
ATOM   1977 HG22 VAL P 522     -49.643   5.286  -5.579  0.00  0.00      PROA  
ATOM   1978 HG23 VAL P 522     -48.762   5.833  -6.939  0.00  0.00      PROA  
ATOM   1979  C   VAL P 522     -49.573   2.208  -8.210  0.00  0.00      PROA  
ATOM   1980  O   VAL P 522     -49.241   2.378  -9.344  0.00  0.00      PROA  
ATOM   1981  N   VAL P 523     -49.726   0.977  -7.722  0.00  0.00      PROA  
ATOM   1982  HN  VAL P 523     -50.004   0.810  -6.779  0.00  0.00      PROA  
ATOM   1983  CA  VAL P 523     -49.491  -0.266  -8.533  0.00  0.00      PROA  
ATOM   1984  HA  VAL P 523     -48.537  -0.059  -8.994  0.00  0.00      PROA  
ATOM   1985  CB  VAL P 523     -49.251  -1.512  -7.504  0.00  0.00      PROA  
ATOM   1986  HB  VAL P 523     -49.927  -1.435  -6.626  0.00  0.00      PROA  
ATOM   1987  CG1 VAL P 523     -49.449  -2.912  -8.112  0.00  0.00      PROA  
ATOM   1988 HG11 VAL P 523     -48.742  -3.058  -8.955  0.00  0.00      PROA  
ATOM   1989 HG12 VAL P 523     -50.501  -2.943  -8.467  0.00  0.00      PROA  
ATOM   1990 HG13 VAL P 523     -49.304  -3.704  -7.346  0.00  0.00      PROA  
ATOM   1991  CG2 VAL P 523     -47.808  -1.429  -7.062  0.00  0.00      PROA  
ATOM   1992 HG21 VAL P 523     -47.058  -1.539  -7.875  0.00  0.00      PROA  
ATOM   1993 HG22 VAL P 523     -47.630  -2.200  -6.282  0.00  0.00      PROA  
ATOM   1994 HG23 VAL P 523     -47.538  -0.456  -6.599  0.00  0.00      PROA  
ATOM   1995  C   VAL P 523     -50.547  -0.390  -9.540  0.00  0.00      PROA  
ATOM   1996  O   VAL P 523     -50.393  -0.734 -10.732  0.00  0.00      PROA  
ATOM   1997  N   ALA P 524     -51.828  -0.098  -9.092  0.00  0.00      PROA  
ATOM   1998  HN  ALA P 524     -52.071   0.274  -8.199  0.00  0.00      PROA  
ATOM   1999  CA  ALA P 524     -52.879  -0.226  -9.993  0.00  0.00      PROA  
ATOM   2000  HA  ALA P 524     -52.697  -1.045 -10.673  0.00  0.00      PROA  
ATOM   2001  CB  ALA P 524     -54.229  -0.450  -9.215  0.00  0.00      PROA  
ATOM   2002  HB1 ALA P 524     -54.199  -1.235  -8.429  0.00  0.00      PROA  
ATOM   2003  HB2 ALA P 524     -55.091  -0.601  -9.900  0.00  0.00      PROA  
ATOM   2004  HB3 ALA P 524     -54.456   0.329  -8.455  0.00  0.00      PROA  
ATOM   2005  C   ALA P 524     -53.053   0.913 -10.973  0.00  0.00      PROA  
ATOM   2006  O   ALA P 524     -53.453   0.707 -12.118  0.00  0.00      PROA  
ATOM   2007  N   PHE P 525     -52.597   2.113 -10.566  0.00  0.00      PROA  
ATOM   2008  HN  PHE P 525     -52.341   2.296  -9.621  0.00  0.00      PROA  
ATOM   2009  CA  PHE P 525     -52.636   3.181 -11.545  0.00  0.00      PROA  
ATOM   2010  HA  PHE P 525     -53.609   3.194 -12.014  0.00  0.00      PROA  
ATOM   2011  CB  PHE P 525     -52.406   4.573 -10.858  0.00  0.00      PROA  
ATOM   2012  HB1 PHE P 525     -51.356   4.659 -10.505  0.00  0.00      PROA  
ATOM   2013  HB2 PHE P 525     -53.076   4.602  -9.973  0.00  0.00      PROA  
ATOM   2014  CG  PHE P 525     -52.835   5.726 -11.715  0.00  0.00      PROA  
ATOM   2015  CD1 PHE P 525     -54.101   5.854 -12.332  0.00  0.00      PROA  
ATOM   2016  HD1 PHE P 525     -54.875   5.104 -12.260  0.00  0.00      PROA  
ATOM   2017  CE1 PHE P 525     -54.423   7.027 -13.047  0.00  0.00      PROA  
ATOM   2018  HE1 PHE P 525     -55.377   7.296 -13.476  0.00  0.00      PROA  
ATOM   2019  CZ  PHE P 525     -53.525   8.063 -13.097  0.00  0.00      PROA  
ATOM   2020  HZ  PHE P 525     -53.893   8.949 -13.593  0.00  0.00      PROA  
ATOM   2021  CD2 PHE P 525     -51.951   6.768 -11.885  0.00  0.00      PROA  
ATOM   2022  HD2 PHE P 525     -50.963   6.698 -11.455  0.00  0.00      PROA  
ATOM   2023  CE2 PHE P 525     -52.293   7.986 -12.422  0.00  0.00      PROA  
ATOM   2024  HE2 PHE P 525     -51.564   8.782 -12.451  0.00  0.00      PROA  
ATOM   2025  C   PHE P 525     -51.551   3.099 -12.573  0.00  0.00      PROA  
ATOM   2026  O   PHE P 525     -51.778   3.213 -13.791  0.00  0.00      PROA  
ATOM   2027  N   GLU P 526     -50.344   2.703 -12.107  0.00  0.00      PROA  
ATOM   2028  HN  GLU P 526     -50.246   2.602 -11.120  0.00  0.00      PROA  
ATOM   2029  CA  GLU P 526     -49.152   2.446 -12.821  0.00  0.00      PROA  
ATOM   2030  HA  GLU P 526     -48.397   2.434 -12.049  0.00  0.00      PROA  
ATOM   2031  CB  GLU P 526     -49.173   1.006 -13.517  0.00  0.00      PROA  
ATOM   2032  HB1 GLU P 526     -50.081   0.977 -14.157  0.00  0.00      PROA  
ATOM   2033  HB2 GLU P 526     -49.371   0.337 -12.653  0.00  0.00      PROA  
ATOM   2034  CG  GLU P 526     -47.934   0.493 -14.324  0.00  0.00      PROA  
ATOM   2035  HG1 GLU P 526     -47.092   0.409 -13.604  0.00  0.00      PROA  
ATOM   2036  HG2 GLU P 526     -47.596   1.220 -15.093  0.00  0.00      PROA  
ATOM   2037  CD  GLU P 526     -48.052  -0.889 -14.904  0.00  0.00      PROA  
ATOM   2038  OE1 GLU P 526     -47.176  -1.300 -15.682  0.00  0.00      PROA  
ATOM   2039  OE2 GLU P 526     -49.000  -1.591 -14.502  0.00  0.00      PROA  
ATOM   2040  C   GLU P 526     -48.621   3.492 -13.736  0.00  0.00      PROA  
ATOM   2041  O   GLU P 526     -48.615   3.326 -14.965  0.00  0.00      PROA  
ATOM   2042  N   GLY P 527     -48.114   4.635 -13.243  0.00  0.00      PROA  
ATOM   2043  HN  GLY P 527     -48.170   4.865 -12.274  0.00  0.00      PROA  
ATOM   2044  CA  GLY P 527     -47.758   5.729 -14.137  0.00  0.00      PROA  
ATOM   2045  HA1 GLY P 527     -47.681   6.627 -13.542  0.00  0.00      PROA  
ATOM   2046  HA2 GLY P 527     -48.593   5.749 -14.821  0.00  0.00      PROA  
ATOM   2047  C   GLY P 527     -46.487   5.612 -14.918  0.00  0.00      PROA  
ATOM   2048  O   GLY P 527     -45.392   5.651 -14.384  0.00  0.00      PROA  
ATOM   2049  N   SER P 528     -46.588   5.697 -16.175  0.00  0.00      PROA  
ATOM   2050  HN  SER P 528     -47.406   5.712 -16.746  0.00  0.00      PROA  
ATOM   2051  CA  SER P 528     -45.452   5.786 -17.115  0.00  0.00      PROA  
ATOM   2052  HA  SER P 528     -44.742   5.007 -16.881  0.00  0.00      PROA  
ATOM   2053  CB  SER P 528     -45.841   5.500 -18.575  0.00  0.00      PROA  
ATOM   2054  HB1 SER P 528     -46.108   6.419 -19.139  0.00  0.00      PROA  
ATOM   2055  HB2 SER P 528     -46.681   4.788 -18.427  0.00  0.00      PROA  
ATOM   2056  OG  SER P 528     -44.819   4.843 -19.297  0.00  0.00      PROA  
ATOM   2057  HG1 SER P 528     -45.148   4.528 -20.142  0.00  0.00      PROA  
ATOM   2058  C   SER P 528     -44.799   7.185 -17.041  0.00  0.00      PROA  
ATOM   2059  O   SER P 528     -43.633   7.298 -17.354  0.00  0.00      PROA  
ATOM   2060  N   PHE P 529     -45.551   8.253 -16.641  0.00  0.00      PROA  
ATOM   2061  HN  PHE P 529     -46.486   8.231 -16.296  0.00  0.00      PROA  
ATOM   2062  CA  PHE P 529     -44.874   9.530 -16.424  0.00  0.00      PROA  
ATOM   2063  HA  PHE P 529     -44.322   9.672 -17.342  0.00  0.00      PROA  
ATOM   2064  CB  PHE P 529     -45.761  10.770 -16.294  0.00  0.00      PROA  
ATOM   2065  HB1 PHE P 529     -46.326  11.013 -17.219  0.00  0.00      PROA  
ATOM   2066  HB2 PHE P 529     -45.091  11.656 -16.302  0.00  0.00      PROA  
ATOM   2067  CG  PHE P 529     -46.699  10.692 -15.045  0.00  0.00      PROA  
ATOM   2068  CD1 PHE P 529     -47.912  10.014 -15.196  0.00  0.00      PROA  
ATOM   2069  HD1 PHE P 529     -48.349   9.613 -16.099  0.00  0.00      PROA  
ATOM   2070  CE1 PHE P 529     -48.760   9.889 -14.104  0.00  0.00      PROA  
ATOM   2071  HE1 PHE P 529     -49.781   9.538 -14.119  0.00  0.00      PROA  
ATOM   2072  CZ  PHE P 529     -48.380  10.427 -12.863  0.00  0.00      PROA  
ATOM   2073  HZ  PHE P 529     -49.067  10.426 -12.029  0.00  0.00      PROA  
ATOM   2074  CD2 PHE P 529     -46.279  11.257 -13.773  0.00  0.00      PROA  
ATOM   2075  HD2 PHE P 529     -45.470  11.956 -13.621  0.00  0.00      PROA  
ATOM   2076  CE2 PHE P 529     -47.214  11.098 -12.724  0.00  0.00      PROA  
ATOM   2077  HE2 PHE P 529     -47.014  11.698 -11.848  0.00  0.00      PROA  
ATOM   2078  C   PHE P 529     -43.891   9.482 -15.235  0.00  0.00      PROA  
ATOM   2079  O   PHE P 529     -42.833  10.165 -15.293  0.00  0.00      PROA  
ATOM   2080  N   LEU P 530     -44.146   8.683 -14.168  0.00  0.00      PROA  
ATOM   2081  HN  LEU P 530     -44.993   8.170 -14.047  0.00  0.00      PROA  
ATOM   2082  CA  LEU P 530     -43.326   8.568 -13.011  0.00  0.00      PROA  
ATOM   2083  HA  LEU P 530     -43.135   9.587 -12.709  0.00  0.00      PROA  
ATOM   2084  CB  LEU P 530     -44.017   7.645 -11.965  0.00  0.00      PROA  
ATOM   2085  HB1 LEU P 530     -43.329   7.764 -11.100  0.00  0.00      PROA  
ATOM   2086  HB2 LEU P 530     -44.056   6.552 -12.161  0.00  0.00      PROA  
ATOM   2087  CG  LEU P 530     -45.371   8.253 -11.502  0.00  0.00      PROA  
ATOM   2088  HG  LEU P 530     -46.024   8.249 -12.401  0.00  0.00      PROA  
ATOM   2089  CD1 LEU P 530     -46.023   7.126 -10.710  0.00  0.00      PROA  
ATOM   2090 HD11 LEU P 530     -47.051   7.404 -10.394  0.00  0.00      PROA  
ATOM   2091 HD12 LEU P 530     -45.433   6.860  -9.807  0.00  0.00      PROA  
ATOM   2092 HD13 LEU P 530     -46.171   6.247 -11.372  0.00  0.00      PROA  
ATOM   2093  CD2 LEU P 530     -45.153   9.538 -10.558  0.00  0.00      PROA  
ATOM   2094 HD21 LEU P 530     -44.344   9.306  -9.834  0.00  0.00      PROA  
ATOM   2095 HD22 LEU P 530     -46.101   9.793 -10.037  0.00  0.00      PROA  
ATOM   2096 HD23 LEU P 530     -44.848  10.385 -11.209  0.00  0.00      PROA  
ATOM   2097  C   LEU P 530     -41.989   7.977 -13.283  0.00  0.00      PROA  
ATOM   2098  O   LEU P 530     -40.941   8.475 -12.752  0.00  0.00      PROA  
ATOM   2099  N   VAL P 531     -41.762   7.021 -14.193  0.00  0.00      PROA  
ATOM   2100  HN  VAL P 531     -42.467   6.606 -14.762  0.00  0.00      PROA  
ATOM   2101  CA  VAL P 531     -40.444   6.463 -14.499  0.00  0.00      PROA  
ATOM   2102  HA  VAL P 531     -39.826   6.377 -13.617  0.00  0.00      PROA  
ATOM   2103  CB  VAL P 531     -40.674   4.992 -14.892  0.00  0.00      PROA  
ATOM   2104  HB  VAL P 531     -39.648   4.586 -15.025  0.00  0.00      PROA  
ATOM   2105  CG1 VAL P 531     -41.435   4.235 -13.813  0.00  0.00      PROA  
ATOM   2106 HG11 VAL P 531     -40.913   4.467 -12.860  0.00  0.00      PROA  
ATOM   2107 HG12 VAL P 531     -41.373   3.132 -13.923  0.00  0.00      PROA  
ATOM   2108 HG13 VAL P 531     -42.510   4.515 -13.813  0.00  0.00      PROA  
ATOM   2109  CG2 VAL P 531     -41.383   4.861 -16.275  0.00  0.00      PROA  
ATOM   2110 HG21 VAL P 531     -40.605   5.156 -17.010  0.00  0.00      PROA  
ATOM   2111 HG22 VAL P 531     -42.186   5.626 -16.348  0.00  0.00      PROA  
ATOM   2112 HG23 VAL P 531     -41.828   3.843 -16.279  0.00  0.00      PROA  
ATOM   2113  C   VAL P 531     -39.759   7.312 -15.617  0.00  0.00      PROA  
ATOM   2114  O   VAL P 531     -38.609   7.133 -15.948  0.00  0.00      PROA  
ATOM   2115  N   ARG P 532     -40.442   8.310 -16.221  0.00  0.00      PROA  
ATOM   2116  HN  ARG P 532     -41.348   8.557 -15.884  0.00  0.00      PROA  
ATOM   2117  CA  ARG P 532     -39.807   9.192 -17.214  0.00  0.00      PROA  
ATOM   2118  HA  ARG P 532     -39.004   8.700 -17.742  0.00  0.00      PROA  
ATOM   2119  CB  ARG P 532     -40.911   9.583 -18.206  0.00  0.00      PROA  
ATOM   2120  HB1 ARG P 532     -41.711  10.154 -17.688  0.00  0.00      PROA  
ATOM   2121  HB2 ARG P 532     -41.287   8.634 -18.645  0.00  0.00      PROA  
ATOM   2122  CG  ARG P 532     -40.488  10.438 -19.425  0.00  0.00      PROA  
ATOM   2123  HG1 ARG P 532     -39.868  11.307 -19.118  0.00  0.00      PROA  
ATOM   2124  HG2 ARG P 532     -41.331  10.818 -20.041  0.00  0.00      PROA  
ATOM   2125  CD  ARG P 532     -39.577   9.582 -20.319  0.00  0.00      PROA  
ATOM   2126  HD1 ARG P 532     -40.145   8.811 -20.882  0.00  0.00      PROA  
ATOM   2127  HD2 ARG P 532     -38.805   9.041 -19.730  0.00  0.00      PROA  
ATOM   2128  NE  ARG P 532     -39.037  10.542 -21.311  0.00  0.00      PROA  
ATOM   2129  HE  ARG P 532     -39.395  11.471 -21.402  0.00  0.00      PROA  
ATOM   2130  CZ  ARG P 532     -37.851  10.354 -21.884  0.00  0.00      PROA  
ATOM   2131  NH1 ARG P 532     -37.340   9.156 -21.940  0.00  0.00      PROA  
ATOM   2132 HH11 ARG P 532     -36.370   9.045 -22.159  0.00  0.00      PROA  
ATOM   2133 HH12 ARG P 532     -37.918   8.350 -21.806  0.00  0.00      PROA  
ATOM   2134  NH2 ARG P 532     -37.068  11.408 -22.023  0.00  0.00      PROA  
ATOM   2135 HH21 ARG P 532     -37.482  12.261 -21.704  0.00  0.00      PROA  
ATOM   2136 HH22 ARG P 532     -36.092  11.195 -21.988  0.00  0.00      PROA  
ATOM   2137  C   ARG P 532     -39.104  10.402 -16.516  0.00  0.00      PROA  
ATOM   2138  O   ARG P 532     -38.078  10.942 -16.981  0.00  0.00      PROA  
ATOM   2139  N   PHE P 533     -39.749  10.806 -15.404  0.00  0.00      PROA  
ATOM   2140  HN  PHE P 533     -40.631  10.376 -15.228  0.00  0.00      PROA  
ATOM   2141  CA  PHE P 533     -39.429  11.860 -14.468  0.00  0.00      PROA  
ATOM   2142  HA  PHE P 533     -39.478  12.770 -15.048  0.00  0.00      PROA  
ATOM   2143  CB  PHE P 533     -40.554  11.965 -13.369  0.00  0.00      PROA  
ATOM   2144  HB1 PHE P 533     -40.458  10.966 -12.892  0.00  0.00      PROA  
ATOM   2145  HB2 PHE P 533     -41.570  12.110 -13.794  0.00  0.00      PROA  
ATOM   2146  CG  PHE P 533     -40.439  13.085 -12.373  0.00  0.00      PROA  
ATOM   2147  CD1 PHE P 533     -40.383  14.459 -12.743  0.00  0.00      PROA  
ATOM   2148  HD1 PHE P 533     -40.380  14.653 -13.806  0.00  0.00      PROA  
ATOM   2149  CE1 PHE P 533     -40.013  15.408 -11.792  0.00  0.00      PROA  
ATOM   2150  HE1 PHE P 533     -39.801  16.398 -12.167  0.00  0.00      PROA  
ATOM   2151  CZ  PHE P 533     -39.885  15.070 -10.473  0.00  0.00      PROA  
ATOM   2152  HZ  PHE P 533     -39.654  15.921  -9.849  0.00  0.00      PROA  
ATOM   2153  CD2 PHE P 533     -40.388  12.732 -10.939  0.00  0.00      PROA  
ATOM   2154  HD2 PHE P 533     -40.648  11.728 -10.636  0.00  0.00      PROA  
ATOM   2155  CE2 PHE P 533     -40.218  13.764  -9.980  0.00  0.00      PROA  
ATOM   2156  HE2 PHE P 533     -40.324  13.574  -8.922  0.00  0.00      PROA  
ATOM   2157  C   PHE P 533     -38.007  11.760 -13.885  0.00  0.00      PROA  
ATOM   2158  O   PHE P 533     -37.160  12.601 -14.197  0.00  0.00      PROA  
ATOM   2159  N   ILE P 534     -37.767  10.684 -13.170  0.00  0.00      PROA  
ATOM   2160  HN  ILE P 534     -38.565  10.115 -12.988  0.00  0.00      PROA  
ATOM   2161  CA  ILE P 534     -36.396  10.338 -12.818  0.00  0.00      PROA  
ATOM   2162  HA  ILE P 534     -35.907  11.294 -12.702  0.00  0.00      PROA  
ATOM   2163  CB  ILE P 534     -36.295   9.577 -11.511  0.00  0.00      PROA  
ATOM   2164  HB  ILE P 534     -36.613   8.535 -11.726  0.00  0.00      PROA  
ATOM   2165  CG2 ILE P 534     -34.747   9.502 -11.067  0.00  0.00      PROA  
ATOM   2166 HG21 ILE P 534     -34.576   9.030 -10.076  0.00  0.00      PROA  
ATOM   2167 HG22 ILE P 534     -34.271  10.500 -10.958  0.00  0.00      PROA  
ATOM   2168 HG23 ILE P 534     -34.172   8.978 -11.859  0.00  0.00      PROA  
ATOM   2169  CG1 ILE P 534     -37.158  10.171 -10.367  0.00  0.00      PROA  
ATOM   2170 HG11 ILE P 534     -37.014   9.616  -9.415  0.00  0.00      PROA  
ATOM   2171 HG12 ILE P 534     -38.214  10.029 -10.683  0.00  0.00      PROA  
ATOM   2172  CD  ILE P 534     -36.884  11.610  -9.995  0.00  0.00      PROA  
ATOM   2173  HD1 ILE P 534     -37.659  12.039  -9.326  0.00  0.00      PROA  
ATOM   2174  HD2 ILE P 534     -36.828  12.315 -10.852  0.00  0.00      PROA  
ATOM   2175  HD3 ILE P 534     -36.060  11.721  -9.258  0.00  0.00      PROA  
ATOM   2176  C   ILE P 534     -35.617   9.579 -13.955  0.00  0.00      PROA  
ATOM   2177  O   ILE P 534     -36.011   8.563 -14.504  0.00  0.00      PROA  
ATOM   2178  N   SER P 535     -34.390  10.056 -14.322  0.00  0.00      PROA  
ATOM   2179  HN  SER P 535     -33.919  10.773 -13.814  0.00  0.00      PROA  
ATOM   2180  CA  SER P 535     -33.688   9.582 -15.490  0.00  0.00      PROA  
ATOM   2181  HA  SER P 535     -34.037   8.569 -15.622  0.00  0.00      PROA  
ATOM   2182  CB  SER P 535     -34.077  10.430 -16.734  0.00  0.00      PROA  
ATOM   2183  HB1 SER P 535     -33.568  11.417 -16.689  0.00  0.00      PROA  
ATOM   2184  HB2 SER P 535     -35.173  10.613 -16.723  0.00  0.00      PROA  
ATOM   2185  OG  SER P 535     -33.798   9.713 -17.932  0.00  0.00      PROA  
ATOM   2186  HG1 SER P 535     -33.889  10.302 -18.684  0.00  0.00      PROA  
ATOM   2187  C   SER P 535     -32.151   9.682 -15.233  0.00  0.00      PROA  
ATOM   2188  O   SER P 535     -31.640  10.082 -14.186  0.00  0.00      PROA  
ATOM   2189  N   ARG P 536     -31.286   9.277 -16.238  0.00  0.00      PROA  
ATOM   2190  HN  ARG P 536     -31.599   9.011 -17.147  0.00  0.00      PROA  
ATOM   2191  CA  ARG P 536     -29.891   9.014 -16.003  0.00  0.00      PROA  
ATOM   2192  HA  ARG P 536     -29.806   8.248 -15.247  0.00  0.00      PROA  
ATOM   2193  CB  ARG P 536     -29.232   8.561 -17.317  0.00  0.00      PROA  
ATOM   2194  HB1 ARG P 536     -28.125   8.463 -17.283  0.00  0.00      PROA  
ATOM   2195  HB2 ARG P 536     -29.405   9.282 -18.144  0.00  0.00      PROA  
ATOM   2196  CG  ARG P 536     -29.831   7.253 -17.796  0.00  0.00      PROA  
ATOM   2197  HG1 ARG P 536     -30.668   7.469 -18.493  0.00  0.00      PROA  
ATOM   2198  HG2 ARG P 536     -30.035   6.557 -16.955  0.00  0.00      PROA  
ATOM   2199  CD  ARG P 536     -28.831   6.459 -18.568  0.00  0.00      PROA  
ATOM   2200  HD1 ARG P 536     -28.391   7.179 -19.291  0.00  0.00      PROA  
ATOM   2201  HD2 ARG P 536     -29.169   5.552 -19.113  0.00  0.00      PROA  
ATOM   2202  NE  ARG P 536     -27.657   6.122 -17.657  0.00  0.00      PROA  
ATOM   2203  HE  ARG P 536     -26.826   6.667 -17.762  0.00  0.00      PROA  
ATOM   2204  CZ  ARG P 536     -27.609   5.053 -16.866  0.00  0.00      PROA  
ATOM   2205  NH1 ARG P 536     -28.651   4.200 -16.720  0.00  0.00      PROA  
ATOM   2206 HH11 ARG P 536     -29.393   4.148 -17.388  0.00  0.00      PROA  
ATOM   2207 HH12 ARG P 536     -28.631   3.407 -16.112  0.00  0.00      PROA  
ATOM   2208  NH2 ARG P 536     -26.589   4.828 -16.071  0.00  0.00      PROA  
ATOM   2209 HH21 ARG P 536     -25.814   5.451 -15.964  0.00  0.00      PROA  
ATOM   2210 HH22 ARG P 536     -26.422   3.934 -15.654  0.00  0.00      PROA  
ATOM   2211  C   ARG P 536     -29.014  10.079 -15.412  0.00  0.00      PROA  
ATOM   2212  O   ARG P 536     -28.220   9.838 -14.472  0.00  0.00      PROA  
ATOM   2213  N   TYR P 537     -29.199  11.364 -15.788  0.00  0.00      PROA  
ATOM   2214  HN  TYR P 537     -29.920  11.467 -16.470  0.00  0.00      PROA  
ATOM   2215  CA  TYR P 537     -28.561  12.501 -15.168  0.00  0.00      PROA  
ATOM   2216  HA  TYR P 537     -27.509  12.259 -15.202  0.00  0.00      PROA  
ATOM   2217  CB  TYR P 537     -28.905  13.761 -16.039  0.00  0.00      PROA  
ATOM   2218  HB1 TYR P 537     -29.997  13.964 -16.037  0.00  0.00      PROA  
ATOM   2219  HB2 TYR P 537     -28.542  13.662 -17.084  0.00  0.00      PROA  
ATOM   2220  CG  TYR P 537     -28.309  15.062 -15.492  0.00  0.00      PROA  
ATOM   2221  CD1 TYR P 537     -29.042  16.202 -15.489  0.00  0.00      PROA  
ATOM   2222  HD1 TYR P 537     -30.087  16.284 -15.748  0.00  0.00      PROA  
ATOM   2223  CE1 TYR P 537     -28.443  17.474 -15.190  0.00  0.00      PROA  
ATOM   2224  HE1 TYR P 537     -29.085  18.315 -14.972  0.00  0.00      PROA  
ATOM   2225  CZ  TYR P 537     -27.137  17.549 -14.829  0.00  0.00      PROA  
ATOM   2226  OH  TYR P 537     -26.528  18.772 -14.352  0.00  0.00      PROA  
ATOM   2227  HH  TYR P 537     -25.576  18.700 -14.251  0.00  0.00      PROA  
ATOM   2228  CD2 TYR P 537     -26.949  15.129 -15.152  0.00  0.00      PROA  
ATOM   2229  HD2 TYR P 537     -26.345  14.250 -15.321  0.00  0.00      PROA  
ATOM   2230  CE2 TYR P 537     -26.330  16.392 -14.869  0.00  0.00      PROA  
ATOM   2231  HE2 TYR P 537     -25.326  16.473 -14.480  0.00  0.00      PROA  
ATOM   2232  C   TYR P 537     -28.740  12.759 -13.708  0.00  0.00      PROA  
ATOM   2233  O   TYR P 537     -27.707  12.919 -13.006  0.00  0.00      PROA  
ATOM   2234  N   THR P 538     -29.932  12.513 -13.194  0.00  0.00      PROA  
ATOM   2235  HN  THR P 538     -30.716  12.393 -13.799  0.00  0.00      PROA  
ATOM   2236  CA  THR P 538     -30.265  12.633 -11.728  0.00  0.00      PROA  
ATOM   2237  HA  THR P 538     -30.025  13.628 -11.383  0.00  0.00      PROA  
ATOM   2238  CB  THR P 538     -31.704  12.237 -11.387  0.00  0.00      PROA  
ATOM   2239  HB  THR P 538     -31.941  11.212 -11.744  0.00  0.00      PROA  
ATOM   2240  OG1 THR P 538     -32.633  13.107 -12.044  0.00  0.00      PROA  
ATOM   2241  HG1 THR P 538     -32.407  13.177 -12.974  0.00  0.00      PROA  
ATOM   2242  CG2 THR P 538     -32.007  12.522  -9.832  0.00  0.00      PROA  
ATOM   2243 HG21 THR P 538     -31.382  11.832  -9.226  0.00  0.00      PROA  
ATOM   2244 HG22 THR P 538     -33.070  12.596  -9.516  0.00  0.00      PROA  
ATOM   2245 HG23 THR P 538     -31.713  13.575  -9.634  0.00  0.00      PROA  
ATOM   2246  C   THR P 538     -29.444  11.528 -10.985  0.00  0.00      PROA  
ATOM   2247  O   THR P 538     -28.798  11.791  -9.975  0.00  0.00      PROA  
ATOM   2248  N   GLN P 539     -29.353  10.262 -11.570  0.00  0.00      PROA  
ATOM   2249  HN  GLN P 539     -29.832  10.115 -12.432  0.00  0.00      PROA  
ATOM   2250  CA  GLN P 539     -28.619   9.208 -11.022  0.00  0.00      PROA  
ATOM   2251  HA  GLN P 539     -28.836   9.189  -9.965  0.00  0.00      PROA  
ATOM   2252  CB  GLN P 539     -29.027   7.882 -11.574  0.00  0.00      PROA  
ATOM   2253  HB1 GLN P 539     -29.233   7.931 -12.665  0.00  0.00      PROA  
ATOM   2254  HB2 GLN P 539     -30.062   7.534 -11.367  0.00  0.00      PROA  
ATOM   2255  CG  GLN P 539     -28.060   6.653 -11.355  0.00  0.00      PROA  
ATOM   2256  HG1 GLN P 539     -28.753   5.789 -11.442  0.00  0.00      PROA  
ATOM   2257  HG2 GLN P 539     -27.588   6.672 -10.349  0.00  0.00      PROA  
ATOM   2258  CD  GLN P 539     -26.894   6.294 -12.353  0.00  0.00      PROA  
ATOM   2259  OE1 GLN P 539     -26.109   5.415 -12.125  0.00  0.00      PROA  
ATOM   2260  NE2 GLN P 539     -26.864   6.988 -13.450  0.00  0.00      PROA  
ATOM   2261 HE21 GLN P 539     -26.256   6.617 -14.152  0.00  0.00      PROA  
ATOM   2262 HE22 GLN P 539     -27.394   7.828 -13.567  0.00  0.00      PROA  
ATOM   2263  C   GLN P 539     -27.159   9.357 -11.018  0.00  0.00      PROA  
ATOM   2264  O   GLN P 539     -26.480   9.077 -10.025  0.00  0.00      PROA  
ATOM   2265  N   GLU P 540     -26.566   9.900 -12.106  0.00  0.00      PROA  
ATOM   2266  HN  GLU P 540     -27.124  10.175 -12.885  0.00  0.00      PROA  
ATOM   2267  CA  GLU P 540     -25.115  10.194 -12.203  0.00  0.00      PROA  
ATOM   2268  HA  GLU P 540     -24.552   9.287 -12.038  0.00  0.00      PROA  
ATOM   2269  CB  GLU P 540     -24.775  10.827 -13.549  0.00  0.00      PROA  
ATOM   2270  HB1 GLU P 540     -23.876  11.470 -13.436  0.00  0.00      PROA  
ATOM   2271  HB2 GLU P 540     -25.659  11.472 -13.739  0.00  0.00      PROA  
ATOM   2272  CG  GLU P 540     -24.626   9.756 -14.626  0.00  0.00      PROA  
ATOM   2273  HG1 GLU P 540     -25.501   9.083 -14.505  0.00  0.00      PROA  
ATOM   2274  HG2 GLU P 540     -23.772   9.072 -14.433  0.00  0.00      PROA  
ATOM   2275  CD  GLU P 540     -24.514  10.256 -16.055  0.00  0.00      PROA  
ATOM   2276  OE1 GLU P 540     -25.042   9.574 -16.969  0.00  0.00      PROA  
ATOM   2277  OE2 GLU P 540     -23.830  11.317 -16.325  0.00  0.00      PROA  
ATOM   2278  C   GLU P 540     -24.667  11.168 -11.105  0.00  0.00      PROA  
ATOM   2279  O   GLU P 540     -23.624  11.058 -10.398  0.00  0.00      PROA  
ATOM   2280  N   ILE P 541     -25.394  12.277 -10.920  0.00  0.00      PROA  
ATOM   2281  HN  ILE P 541     -26.235  12.318 -11.452  0.00  0.00      PROA  
ATOM   2282  CA  ILE P 541     -25.144  13.321 -10.037  0.00  0.00      PROA  
ATOM   2283  HA  ILE P 541     -24.127  13.645 -10.198  0.00  0.00      PROA  
ATOM   2284  CB  ILE P 541     -26.013  14.513 -10.445  0.00  0.00      PROA  
ATOM   2285  HB  ILE P 541     -26.972  14.198 -10.909  0.00  0.00      PROA  
ATOM   2286  CG2 ILE P 541     -26.359  15.394  -9.154  0.00  0.00      PROA  
ATOM   2287 HG21 ILE P 541     -26.998  16.222  -9.532  0.00  0.00      PROA  
ATOM   2288 HG22 ILE P 541     -25.462  15.780  -8.625  0.00  0.00      PROA  
ATOM   2289 HG23 ILE P 541     -27.104  14.881  -8.509  0.00  0.00      PROA  
ATOM   2290  CG1 ILE P 541     -25.345  15.351 -11.624  0.00  0.00      PROA  
ATOM   2291 HG11 ILE P 541     -26.134  16.003 -12.055  0.00  0.00      PROA  
ATOM   2292 HG12 ILE P 541     -24.880  14.653 -12.353  0.00  0.00      PROA  
ATOM   2293  CD  ILE P 541     -24.229  16.334 -11.129  0.00  0.00      PROA  
ATOM   2294  HD1 ILE P 541     -23.570  16.798 -11.894  0.00  0.00      PROA  
ATOM   2295  HD2 ILE P 541     -23.594  15.758 -10.422  0.00  0.00      PROA  
ATOM   2296  HD3 ILE P 541     -24.712  17.180 -10.596  0.00  0.00      PROA  
ATOM   2297  C   ILE P 541     -25.363  12.902  -8.612  0.00  0.00      PROA  
ATOM   2298  O   ILE P 541     -24.559  13.177  -7.756  0.00  0.00      PROA  
ATOM   2299  N   PHE P 542     -26.443  12.206  -8.189  0.00  0.00      PROA  
ATOM   2300  HN  PHE P 542     -27.244  12.168  -8.781  0.00  0.00      PROA  
ATOM   2301  CA  PHE P 542     -26.543  11.733  -6.741  0.00  0.00      PROA  
ATOM   2302  HA  PHE P 542     -26.315  12.523  -6.039  0.00  0.00      PROA  
ATOM   2303  CB  PHE P 542     -27.982  11.179  -6.517  0.00  0.00      PROA  
ATOM   2304  HB1 PHE P 542     -28.138  10.201  -7.021  0.00  0.00      PROA  
ATOM   2305  HB2 PHE P 542     -28.628  11.994  -6.906  0.00  0.00      PROA  
ATOM   2306  CG  PHE P 542     -28.325  11.054  -5.056  0.00  0.00      PROA  
ATOM   2307  CD1 PHE P 542     -28.847   9.836  -4.529  0.00  0.00      PROA  
ATOM   2308  HD1 PHE P 542     -28.916   8.974  -5.176  0.00  0.00      PROA  
ATOM   2309  CE1 PHE P 542     -29.211   9.724  -3.210  0.00  0.00      PROA  
ATOM   2310  HE1 PHE P 542     -29.519   8.773  -2.801  0.00  0.00      PROA  
ATOM   2311  CZ  PHE P 542     -29.096  10.882  -2.381  0.00  0.00      PROA  
ATOM   2312  HZ  PHE P 542     -29.317  10.732  -1.334  0.00  0.00      PROA  
ATOM   2313  CD2 PHE P 542     -28.295  12.182  -4.228  0.00  0.00      PROA  
ATOM   2314  HD2 PHE P 542     -28.100  13.142  -4.684  0.00  0.00      PROA  
ATOM   2315  CE2 PHE P 542     -28.697  12.092  -2.881  0.00  0.00      PROA  
ATOM   2316  HE2 PHE P 542     -28.701  12.975  -2.260  0.00  0.00      PROA  
ATOM   2317  C   PHE P 542     -25.557  10.636  -6.359  0.00  0.00      PROA  
ATOM   2318  O   PHE P 542     -25.065  10.501  -5.249  0.00  0.00      PROA  
ATOM   2319  N   SER P 543     -25.264   9.750  -7.302  0.00  0.00      PROA  
ATOM   2320  HN  SER P 543     -25.759   9.948  -8.145  0.00  0.00      PROA  
ATOM   2321  CA  SER P 543     -24.101   8.875  -7.286  0.00  0.00      PROA  
ATOM   2322  HA  SER P 543     -24.258   8.275  -6.402  0.00  0.00      PROA  
ATOM   2323  CB  SER P 543     -23.832   7.958  -8.525  0.00  0.00      PROA  
ATOM   2324  HB1 SER P 543     -22.982   7.262  -8.362  0.00  0.00      PROA  
ATOM   2325  HB2 SER P 543     -23.769   8.586  -9.439  0.00  0.00      PROA  
ATOM   2326  OG  SER P 543     -25.003   7.133  -8.735  0.00  0.00      PROA  
ATOM   2327  HG1 SER P 543     -25.761   7.665  -8.990  0.00  0.00      PROA  
ATOM   2328  C   SER P 543     -22.845   9.568  -6.878  0.00  0.00      PROA  
ATOM   2329  O   SER P 543     -22.226   9.203  -5.911  0.00  0.00      PROA  
ATOM   2330  N   PHE P 544     -22.465  10.594  -7.652  0.00  0.00      PROA  
ATOM   2331  HN  PHE P 544     -22.997  10.821  -8.464  0.00  0.00      PROA  
ATOM   2332  CA  PHE P 544     -21.252  11.365  -7.467  0.00  0.00      PROA  
ATOM   2333  HA  PHE P 544     -20.457  10.637  -7.405  0.00  0.00      PROA  
ATOM   2334  CB  PHE P 544     -20.980  12.286  -8.674  0.00  0.00      PROA  
ATOM   2335  HB1 PHE P 544     -21.768  13.057  -8.812  0.00  0.00      PROA  
ATOM   2336  HB2 PHE P 544     -20.972  11.619  -9.562  0.00  0.00      PROA  
ATOM   2337  CG  PHE P 544     -19.617  12.863  -8.560  0.00  0.00      PROA  
ATOM   2338  CD1 PHE P 544     -19.363  14.073  -7.921  0.00  0.00      PROA  
ATOM   2339  HD1 PHE P 544     -20.184  14.545  -7.402  0.00  0.00      PROA  
ATOM   2340  CE1 PHE P 544     -18.143  14.772  -7.973  0.00  0.00      PROA  
ATOM   2341  HE1 PHE P 544     -18.117  15.678  -7.385  0.00  0.00      PROA  
ATOM   2342  CZ  PHE P 544     -17.085  14.268  -8.718  0.00  0.00      PROA  
ATOM   2343  HZ  PHE P 544     -16.154  14.814  -8.698  0.00  0.00      PROA  
ATOM   2344  CD2 PHE P 544     -18.538  12.368  -9.301  0.00  0.00      PROA  
ATOM   2345  HD2 PHE P 544     -18.699  11.551  -9.988  0.00  0.00      PROA  
ATOM   2346  CE2 PHE P 544     -17.271  13.043  -9.364  0.00  0.00      PROA  
ATOM   2347  HE2 PHE P 544     -16.454  12.651  -9.953  0.00  0.00      PROA  
ATOM   2348  C   PHE P 544     -21.250  12.163  -6.127  0.00  0.00      PROA  
ATOM   2349  O   PHE P 544     -20.301  12.075  -5.332  0.00  0.00      PROA  
ATOM   2350  N   LEU P 545     -22.415  12.842  -5.790  0.00  0.00      PROA  
ATOM   2351  HN  LEU P 545     -23.114  12.777  -6.497  0.00  0.00      PROA  
ATOM   2352  CA  LEU P 545     -22.763  13.473  -4.545  0.00  0.00      PROA  
ATOM   2353  HA  LEU P 545     -22.004  14.226  -4.394  0.00  0.00      PROA  
ATOM   2354  CB  LEU P 545     -24.224  14.143  -4.606  0.00  0.00      PROA  
ATOM   2355  HB1 LEU P 545     -24.892  13.330  -4.963  0.00  0.00      PROA  
ATOM   2356  HB2 LEU P 545     -24.227  14.958  -5.361  0.00  0.00      PROA  
ATOM   2357  CG  LEU P 545     -24.554  14.903  -3.286  0.00  0.00      PROA  
ATOM   2358  HG  LEU P 545     -24.424  14.242  -2.403  0.00  0.00      PROA  
ATOM   2359  CD1 LEU P 545     -23.607  16.132  -3.178  0.00  0.00      PROA  
ATOM   2360 HD11 LEU P 545     -22.586  15.792  -2.899  0.00  0.00      PROA  
ATOM   2361 HD12 LEU P 545     -24.023  16.754  -2.356  0.00  0.00      PROA  
ATOM   2362 HD13 LEU P 545     -23.552  16.686  -4.139  0.00  0.00      PROA  
ATOM   2363  CD2 LEU P 545     -25.985  15.410  -3.390  0.00  0.00      PROA  
ATOM   2364 HD21 LEU P 545     -26.195  16.101  -2.546  0.00  0.00      PROA  
ATOM   2365 HD22 LEU P 545     -26.762  14.615  -3.393  0.00  0.00      PROA  
ATOM   2366 HD23 LEU P 545     -26.108  16.048  -4.291  0.00  0.00      PROA  
ATOM   2367  C   LEU P 545     -22.749  12.537  -3.345  0.00  0.00      PROA  
ATOM   2368  O   LEU P 545     -22.056  12.792  -2.338  0.00  0.00      PROA  
ATOM   2369  N   ILE P 546     -23.421  11.351  -3.365  0.00  0.00      PROA  
ATOM   2370  HN  ILE P 546     -23.871  11.084  -4.214  0.00  0.00      PROA  
ATOM   2371  CA  ILE P 546     -23.541  10.441  -2.192  0.00  0.00      PROA  
ATOM   2372  HA  ILE P 546     -23.784  11.236  -1.503  0.00  0.00      PROA  
ATOM   2373  CB  ILE P 546     -24.767   9.528  -2.260  0.00  0.00      PROA  
ATOM   2374  HB  ILE P 546     -25.547  10.152  -2.746  0.00  0.00      PROA  
ATOM   2375  CG2 ILE P 546     -24.553   8.355  -3.223  0.00  0.00      PROA  
ATOM   2376 HG21 ILE P 546     -25.526   7.961  -3.586  0.00  0.00      PROA  
ATOM   2377 HG22 ILE P 546     -23.939   7.580  -2.716  0.00  0.00      PROA  
ATOM   2378 HG23 ILE P 546     -23.996   8.698  -4.121  0.00  0.00      PROA  
ATOM   2379  CG1 ILE P 546     -25.442   8.984  -0.952  0.00  0.00      PROA  
ATOM   2380 HG11 ILE P 546     -24.897   8.092  -0.578  0.00  0.00      PROA  
ATOM   2381 HG12 ILE P 546     -26.430   8.550  -1.217  0.00  0.00      PROA  
ATOM   2382  CD  ILE P 546     -25.568  10.051   0.110  0.00  0.00      PROA  
ATOM   2383  HD1 ILE P 546     -26.021   9.533   0.983  0.00  0.00      PROA  
ATOM   2384  HD2 ILE P 546     -26.191  10.921  -0.189  0.00  0.00      PROA  
ATOM   2385  HD3 ILE P 546     -24.583  10.503   0.355  0.00  0.00      PROA  
ATOM   2386  C   ILE P 546     -22.284   9.659  -2.054  0.00  0.00      PROA  
ATOM   2387  O   ILE P 546     -21.914   9.236  -0.912  0.00  0.00      PROA  
ATOM   2388  N   SER P 547     -21.481   9.477  -3.131  0.00  0.00      PROA  
ATOM   2389  HN  SER P 547     -21.827   9.691  -4.042  0.00  0.00      PROA  
ATOM   2390  CA  SER P 547     -20.099   8.993  -3.032  0.00  0.00      PROA  
ATOM   2391  HA  SER P 547     -20.081   8.051  -2.503  0.00  0.00      PROA  
ATOM   2392  CB  SER P 547     -19.372   8.749  -4.360  0.00  0.00      PROA  
ATOM   2393  HB1 SER P 547     -18.277   8.598  -4.252  0.00  0.00      PROA  
ATOM   2394  HB2 SER P 547     -19.470   9.690  -4.943  0.00  0.00      PROA  
ATOM   2395  OG  SER P 547     -19.925   7.660  -5.033  0.00  0.00      PROA  
ATOM   2396  HG1 SER P 547     -20.810   7.851  -5.352  0.00  0.00      PROA  
ATOM   2397  C   SER P 547     -19.224  10.011  -2.221  0.00  0.00      PROA  
ATOM   2398  O   SER P 547     -18.503   9.546  -1.324  0.00  0.00      PROA  
ATOM   2399  N   LEU P 548     -19.330  11.319  -2.517  0.00  0.00      PROA  
ATOM   2400  HN  LEU P 548     -19.833  11.656  -3.309  0.00  0.00      PROA  
ATOM   2401  CA  LEU P 548     -18.679  12.380  -1.711  0.00  0.00      PROA  
ATOM   2402  HA  LEU P 548     -17.633  12.125  -1.790  0.00  0.00      PROA  
ATOM   2403  CB  LEU P 548     -18.859  13.751  -2.341  0.00  0.00      PROA  
ATOM   2404  HB1 LEU P 548     -18.457  14.537  -1.667  0.00  0.00      PROA  
ATOM   2405  HB2 LEU P 548     -19.932  14.035  -2.380  0.00  0.00      PROA  
ATOM   2406  CG  LEU P 548     -18.151  14.108  -3.718  0.00  0.00      PROA  
ATOM   2407  HG  LEU P 548     -18.567  13.552  -4.585  0.00  0.00      PROA  
ATOM   2408  CD1 LEU P 548     -18.370  15.613  -3.993  0.00  0.00      PROA  
ATOM   2409 HD11 LEU P 548     -19.457  15.832  -4.070  0.00  0.00      PROA  
ATOM   2410 HD12 LEU P 548     -17.902  15.884  -4.963  0.00  0.00      PROA  
ATOM   2411 HD13 LEU P 548     -18.015  16.389  -3.282  0.00  0.00      PROA  
ATOM   2412  CD2 LEU P 548     -16.644  13.776  -3.765  0.00  0.00      PROA  
ATOM   2413 HD21 LEU P 548     -16.539  12.679  -3.623  0.00  0.00      PROA  
ATOM   2414 HD22 LEU P 548     -16.155  14.330  -2.935  0.00  0.00      PROA  
ATOM   2415 HD23 LEU P 548     -16.117  14.058  -4.702  0.00  0.00      PROA  
ATOM   2416  C   LEU P 548     -19.039  12.424  -0.267  0.00  0.00      PROA  
ATOM   2417  O   LEU P 548     -18.211  12.587   0.592  0.00  0.00      PROA  
ATOM   2418  N   ILE P 549     -20.316  12.160  -0.002  0.00  0.00      PROA  
ATOM   2419  HN  ILE P 549     -20.799  11.960  -0.850  0.00  0.00      PROA  
ATOM   2420  CA  ILE P 549     -20.820  12.067   1.334  0.00  0.00      PROA  
ATOM   2421  HA  ILE P 549     -20.452  12.876   1.948  0.00  0.00      PROA  
ATOM   2422  CB  ILE P 549     -22.296  12.073   1.327  0.00  0.00      PROA  
ATOM   2423  HB  ILE P 549     -22.670  11.236   0.700  0.00  0.00      PROA  
ATOM   2424  CG2 ILE P 549     -22.797  11.943   2.743  0.00  0.00      PROA  
ATOM   2425 HG21 ILE P 549     -22.444  12.739   3.433  0.00  0.00      PROA  
ATOM   2426 HG22 ILE P 549     -22.466  10.962   3.147  0.00  0.00      PROA  
ATOM   2427 HG23 ILE P 549     -23.906  12.008   2.717  0.00  0.00      PROA  
ATOM   2428  CG1 ILE P 549     -22.913  13.387   0.751  0.00  0.00      PROA  
ATOM   2429 HG11 ILE P 549     -22.328  13.727  -0.130  0.00  0.00      PROA  
ATOM   2430 HG12 ILE P 549     -22.763  14.222   1.467  0.00  0.00      PROA  
ATOM   2431  CD  ILE P 549     -24.426  13.302   0.272  0.00  0.00      PROA  
ATOM   2432  HD1 ILE P 549     -24.637  12.805  -0.699  0.00  0.00      PROA  
ATOM   2433  HD2 ILE P 549     -24.825  14.332   0.154  0.00  0.00      PROA  
ATOM   2434  HD3 ILE P 549     -25.089  12.836   1.032  0.00  0.00      PROA  
ATOM   2435  C   ILE P 549     -20.260  10.874   2.019  0.00  0.00      PROA  
ATOM   2436  O   ILE P 549     -19.721  11.065   3.107  0.00  0.00      PROA  
ATOM   2437  N   PHE P 550     -20.310   9.704   1.322  0.00  0.00      PROA  
ATOM   2438  HN  PHE P 550     -20.762   9.716   0.433  0.00  0.00      PROA  
ATOM   2439  CA  PHE P 550     -19.793   8.474   1.844  0.00  0.00      PROA  
ATOM   2440  HA  PHE P 550     -20.445   8.273   2.681  0.00  0.00      PROA  
ATOM   2441  CB  PHE P 550     -20.055   7.265   0.923  0.00  0.00      PROA  
ATOM   2442  HB1 PHE P 550     -19.468   7.272  -0.021  0.00  0.00      PROA  
ATOM   2443  HB2 PHE P 550     -21.138   7.232   0.676  0.00  0.00      PROA  
ATOM   2444  CG  PHE P 550     -19.884   5.971   1.599  0.00  0.00      PROA  
ATOM   2445  CD1 PHE P 550     -18.656   5.312   1.506  0.00  0.00      PROA  
ATOM   2446  HD1 PHE P 550     -17.752   5.766   1.125  0.00  0.00      PROA  
ATOM   2447  CE1 PHE P 550     -18.462   4.101   2.239  0.00  0.00      PROA  
ATOM   2448  HE1 PHE P 550     -17.498   3.616   2.199  0.00  0.00      PROA  
ATOM   2449  CZ  PHE P 550     -19.508   3.549   3.038  0.00  0.00      PROA  
ATOM   2450  HZ  PHE P 550     -19.286   2.668   3.622  0.00  0.00      PROA  
ATOM   2451  CD2 PHE P 550     -20.990   5.369   2.274  0.00  0.00      PROA  
ATOM   2452  HD2 PHE P 550     -21.924   5.905   2.355  0.00  0.00      PROA  
ATOM   2453  CE2 PHE P 550     -20.775   4.166   2.997  0.00  0.00      PROA  
ATOM   2454  HE2 PHE P 550     -21.571   3.755   3.599  0.00  0.00      PROA  
ATOM   2455  C   PHE P 550     -18.266   8.507   2.242  0.00  0.00      PROA  
ATOM   2456  O   PHE P 550     -17.924   7.987   3.284  0.00  0.00      PROA  
ATOM   2457  N   ILE P 551     -17.439   9.115   1.352  0.00  0.00      PROA  
ATOM   2458  HN  ILE P 551     -17.860   9.297   0.467  0.00  0.00      PROA  
ATOM   2459  CA  ILE P 551     -15.984   9.293   1.583  0.00  0.00      PROA  
ATOM   2460  HA  ILE P 551     -15.617   8.315   1.858  0.00  0.00      PROA  
ATOM   2461  CB  ILE P 551     -15.173   9.667   0.336  0.00  0.00      PROA  
ATOM   2462  HB  ILE P 551     -15.744  10.493  -0.140  0.00  0.00      PROA  
ATOM   2463  CG2 ILE P 551     -13.784  10.246   0.743  0.00  0.00      PROA  
ATOM   2464 HG21 ILE P 551     -13.137  10.448  -0.138  0.00  0.00      PROA  
ATOM   2465 HG22 ILE P 551     -13.271   9.521   1.409  0.00  0.00      PROA  
ATOM   2466 HG23 ILE P 551     -13.920  11.211   1.276  0.00  0.00      PROA  
ATOM   2467  CG1 ILE P 551     -14.987   8.606  -0.778  0.00  0.00      PROA  
ATOM   2468 HG11 ILE P 551     -15.948   8.068  -0.929  0.00  0.00      PROA  
ATOM   2469 HG12 ILE P 551     -14.252   7.791  -0.605  0.00  0.00      PROA  
ATOM   2470  CD  ILE P 551     -14.673   9.276  -2.099  0.00  0.00      PROA  
ATOM   2471  HD1 ILE P 551     -14.677   8.543  -2.934  0.00  0.00      PROA  
ATOM   2472  HD2 ILE P 551     -13.739   9.857  -1.939  0.00  0.00      PROA  
ATOM   2473  HD3 ILE P 551     -15.405  10.041  -2.435  0.00  0.00      PROA  
ATOM   2474  C   ILE P 551     -15.641  10.235   2.798  0.00  0.00      PROA  
ATOM   2475  O   ILE P 551     -14.927   9.859   3.731  0.00  0.00      PROA  
ATOM   2476  N   TYR P 552     -16.328  11.417   2.800  0.00  0.00      PROA  
ATOM   2477  HN  TYR P 552     -16.894  11.672   2.019  0.00  0.00      PROA  
ATOM   2478  CA  TYR P 552     -16.279  12.303   3.974  0.00  0.00      PROA  
ATOM   2479  HA  TYR P 552     -15.271  12.618   4.203  0.00  0.00      PROA  
ATOM   2480  CB  TYR P 552     -17.204  13.612   3.664  0.00  0.00      PROA  
ATOM   2481  HB1 TYR P 552     -17.951  13.189   2.958  0.00  0.00      PROA  
ATOM   2482  HB2 TYR P 552     -16.577  14.290   3.046  0.00  0.00      PROA  
ATOM   2483  CG  TYR P 552     -17.869  14.275   4.893  0.00  0.00      PROA  
ATOM   2484  CD1 TYR P 552     -17.122  15.285   5.441  0.00  0.00      PROA  
ATOM   2485  HD1 TYR P 552     -16.107  15.510   5.148  0.00  0.00      PROA  
ATOM   2486  CE1 TYR P 552     -17.701  16.047   6.531  0.00  0.00      PROA  
ATOM   2487  HE1 TYR P 552     -17.081  16.846   6.910  0.00  0.00      PROA  
ATOM   2488  CZ  TYR P 552     -18.976  15.788   7.028  0.00  0.00      PROA  
ATOM   2489  OH  TYR P 552     -19.407  16.572   8.083  0.00  0.00      PROA  
ATOM   2490  HH  TYR P 552     -18.708  17.227   8.144  0.00  0.00      PROA  
ATOM   2491  CD2 TYR P 552     -19.141  13.935   5.455  0.00  0.00      PROA  
ATOM   2492  HD2 TYR P 552     -19.743  13.137   5.045  0.00  0.00      PROA  
ATOM   2493  CE2 TYR P 552     -19.696  14.791   6.422  0.00  0.00      PROA  
ATOM   2494  HE2 TYR P 552     -20.637  14.502   6.865  0.00  0.00      PROA  
ATOM   2495  C   TYR P 552     -16.812  11.536   5.213  0.00  0.00      PROA  
ATOM   2496  O   TYR P 552     -16.102  11.444   6.224  0.00  0.00      PROA  
ATOM   2497  N   GLU P 553     -17.950  10.890   5.175  0.00  0.00      PROA  
ATOM   2498  HN  GLU P 553     -18.562  10.926   4.389  0.00  0.00      PROA  
ATOM   2499  CA  GLU P 553     -18.483  10.081   6.288  0.00  0.00      PROA  
ATOM   2500  HA  GLU P 553     -18.529  10.737   7.144  0.00  0.00      PROA  
ATOM   2501  CB  GLU P 553     -19.933   9.570   6.056  0.00  0.00      PROA  
ATOM   2502  HB1 GLU P 553     -20.133   8.936   6.946  0.00  0.00      PROA  
ATOM   2503  HB2 GLU P 553     -19.941   8.992   5.107  0.00  0.00      PROA  
ATOM   2504  CG  GLU P 553     -20.987  10.771   6.121  0.00  0.00      PROA  
ATOM   2505  HG1 GLU P 553     -20.944  11.120   5.067  0.00  0.00      PROA  
ATOM   2506  HG2 GLU P 553     -20.586  11.504   6.853  0.00  0.00      PROA  
ATOM   2507  CD  GLU P 553     -22.405  10.357   6.460  0.00  0.00      PROA  
ATOM   2508  OE1 GLU P 553     -23.400  11.128   6.414  0.00  0.00      PROA  
ATOM   2509  OE2 GLU P 553     -22.550   9.225   6.901  0.00  0.00      PROA  
ATOM   2510  C   GLU P 553     -17.582   8.962   6.837  0.00  0.00      PROA  
ATOM   2511  O   GLU P 553     -17.482   8.710   8.046  0.00  0.00      PROA  
ATOM   2512  N   THR P 554     -16.928   8.233   5.894  0.00  0.00      PROA  
ATOM   2513  HN  THR P 554     -17.145   8.364   4.929  0.00  0.00      PROA  
ATOM   2514  CA  THR P 554     -15.894   7.214   6.197  0.00  0.00      PROA  
ATOM   2515  HA  THR P 554     -16.326   6.501   6.884  0.00  0.00      PROA  
ATOM   2516  CB  THR P 554     -15.452   6.483   4.915  0.00  0.00      PROA  
ATOM   2517  HB  THR P 554     -14.829   7.014   4.164  0.00  0.00      PROA  
ATOM   2518  OG1 THR P 554     -16.556   5.961   4.165  0.00  0.00      PROA  
ATOM   2519  HG1 THR P 554     -16.960   6.704   3.710  0.00  0.00      PROA  
ATOM   2520  CG2 THR P 554     -14.780   5.221   5.345  0.00  0.00      PROA  
ATOM   2521 HG21 THR P 554     -14.606   4.511   4.509  0.00  0.00      PROA  
ATOM   2522 HG22 THR P 554     -15.369   4.675   6.112  0.00  0.00      PROA  
ATOM   2523 HG23 THR P 554     -13.746   5.420   5.700  0.00  0.00      PROA  
ATOM   2524  C   THR P 554     -14.598   7.734   6.879  0.00  0.00      PROA  
ATOM   2525  O   THR P 554     -14.101   7.283   7.901  0.00  0.00      PROA  
ATOM   2526  N   PHE P 555     -13.970   8.834   6.353  0.00  0.00      PROA  
ATOM   2527  HN  PHE P 555     -14.249   9.211   5.473  0.00  0.00      PROA  
ATOM   2528  CA  PHE P 555     -12.989   9.600   7.033  0.00  0.00      PROA  
ATOM   2529  HA  PHE P 555     -12.269   8.826   7.257  0.00  0.00      PROA  
ATOM   2530  CB  PHE P 555     -12.541  10.605   5.969  0.00  0.00      PROA  
ATOM   2531  HB1 PHE P 555     -12.892  11.641   6.161  0.00  0.00      PROA  
ATOM   2532  HB2 PHE P 555     -12.735  10.325   4.912  0.00  0.00      PROA  
ATOM   2533  CG  PHE P 555     -10.979  10.609   5.951  0.00  0.00      PROA  
ATOM   2534  CD1 PHE P 555     -10.242   9.898   4.996  0.00  0.00      PROA  
ATOM   2535  HD1 PHE P 555     -10.683   9.464   4.110  0.00  0.00      PROA  
ATOM   2536  CE1 PHE P 555      -8.844   9.888   5.019  0.00  0.00      PROA  
ATOM   2537  HE1 PHE P 555      -8.189   9.334   4.363  0.00  0.00      PROA  
ATOM   2538  CZ  PHE P 555      -8.255  10.386   6.179  0.00  0.00      PROA  
ATOM   2539  HZ  PHE P 555      -7.183  10.330   6.289  0.00  0.00      PROA  
ATOM   2540  CD2 PHE P 555     -10.372  11.253   7.031  0.00  0.00      PROA  
ATOM   2541  HD2 PHE P 555     -10.987  11.630   7.835  0.00  0.00      PROA  
ATOM   2542  CE2 PHE P 555      -8.945  11.090   7.166  0.00  0.00      PROA  
ATOM   2543  HE2 PHE P 555      -8.402  11.364   8.059  0.00  0.00      PROA  
ATOM   2544  C   PHE P 555     -13.423  10.230   8.392  0.00  0.00      PROA  
ATOM   2545  O   PHE P 555     -12.644  10.044   9.331  0.00  0.00      PROA  
ATOM   2546  N   TYR P 556     -14.659  10.814   8.451  0.00  0.00      PROA  
ATOM   2547  HN  TYR P 556     -15.206  10.866   7.619  0.00  0.00      PROA  
ATOM   2548  CA  TYR P 556     -15.185  11.248   9.707  0.00  0.00      PROA  
ATOM   2549  HA  TYR P 556     -14.492  11.905  10.211  0.00  0.00      PROA  
ATOM   2550  CB  TYR P 556     -16.527  11.900   9.390  0.00  0.00      PROA  
ATOM   2551  HB1 TYR P 556     -17.061  11.150   8.767  0.00  0.00      PROA  
ATOM   2552  HB2 TYR P 556     -16.396  12.798   8.750  0.00  0.00      PROA  
ATOM   2553  CG  TYR P 556     -17.360  12.190  10.685  0.00  0.00      PROA  
ATOM   2554  CD1 TYR P 556     -17.235  13.365  11.306  0.00  0.00      PROA  
ATOM   2555  HD1 TYR P 556     -16.549  14.048  10.826  0.00  0.00      PROA  
ATOM   2556  CE1 TYR P 556     -17.933  13.654  12.515  0.00  0.00      PROA  
ATOM   2557  HE1 TYR P 556     -17.683  14.590  12.992  0.00  0.00      PROA  
ATOM   2558  CZ  TYR P 556     -18.908  12.703  13.000  0.00  0.00      PROA  
ATOM   2559  OH  TYR P 556     -19.789  13.063  14.095  0.00  0.00      PROA  
ATOM   2560  HH  TYR P 556     -20.118  13.938  13.877  0.00  0.00      PROA  
ATOM   2561  CD2 TYR P 556     -18.211  11.243  11.190  0.00  0.00      PROA  
ATOM   2562  HD2 TYR P 556     -18.522  10.373  10.631  0.00  0.00      PROA  
ATOM   2563  CE2 TYR P 556     -18.993  11.488  12.336  0.00  0.00      PROA  
ATOM   2564  HE2 TYR P 556     -19.789  10.862  12.710  0.00  0.00      PROA  
ATOM   2565  C   TYR P 556     -15.402  10.085  10.709  0.00  0.00      PROA  
ATOM   2566  O   TYR P 556     -15.082  10.190  11.910  0.00  0.00      PROA  
ATOM   2567  N   LYS P 557     -15.923   8.913  10.311  0.00  0.00      PROA  
ATOM   2568  HN  LYS P 557     -16.307   8.818   9.396  0.00  0.00      PROA  
ATOM   2569  CA  LYS P 557     -16.148   7.770  11.190  0.00  0.00      PROA  
ATOM   2570  HA  LYS P 557     -16.602   8.185  12.077  0.00  0.00      PROA  
ATOM   2571  CB  LYS P 557     -17.006   6.482  10.631  0.00  0.00      PROA  
ATOM   2572  HB1 LYS P 557     -16.678   5.722  11.371  0.00  0.00      PROA  
ATOM   2573  HB2 LYS P 557     -16.416   6.212   9.730  0.00  0.00      PROA  
ATOM   2574  CG  LYS P 557     -18.555   6.503  10.605  0.00  0.00      PROA  
ATOM   2575  HG1 LYS P 557     -18.806   7.585  10.603  0.00  0.00      PROA  
ATOM   2576  HG2 LYS P 557     -18.933   6.075  11.557  0.00  0.00      PROA  
ATOM   2577  CD  LYS P 557     -19.105   5.804   9.353  0.00  0.00      PROA  
ATOM   2578  HD1 LYS P 557     -18.887   4.721   9.234  0.00  0.00      PROA  
ATOM   2579  HD2 LYS P 557     -18.632   6.327   8.494  0.00  0.00      PROA  
ATOM   2580  CE  LYS P 557     -20.612   6.085   9.080  0.00  0.00      PROA  
ATOM   2581  HE1 LYS P 557     -20.812   5.909   8.001  0.00  0.00      PROA  
ATOM   2582  HE2 LYS P 557     -20.762   7.181   9.177  0.00  0.00      PROA  
ATOM   2583  NZ  LYS P 557     -21.507   5.452   9.933  0.00  0.00      PROA  
ATOM   2584  HZ1 LYS P 557     -21.697   4.448   9.741  0.00  0.00      PROA  
ATOM   2585  HZ2 LYS P 557     -22.414   5.961   9.905  0.00  0.00      PROA  
ATOM   2586  HZ3 LYS P 557     -21.164   5.494  10.914  0.00  0.00      PROA  
ATOM   2587  C   LYS P 557     -14.884   7.255  11.901  0.00  0.00      PROA  
ATOM   2588  O   LYS P 557     -14.914   6.967  13.119  0.00  0.00      PROA  
ATOM   2589  N   LEU P 558     -13.688   7.199  11.236  0.00  0.00      PROA  
ATOM   2590  HN  LEU P 558     -13.759   7.334  10.251  0.00  0.00      PROA  
ATOM   2591  CA  LEU P 558     -12.355   6.812  11.710  0.00  0.00      PROA  
ATOM   2592  HA  LEU P 558     -12.483   5.847  12.179  0.00  0.00      PROA  
ATOM   2593  CB  LEU P 558     -11.417   6.996  10.450  0.00  0.00      PROA  
ATOM   2594  HB1 LEU P 558     -11.500   7.995   9.972  0.00  0.00      PROA  
ATOM   2595  HB2 LEU P 558     -11.648   6.237   9.672  0.00  0.00      PROA  
ATOM   2596  CG  LEU P 558      -9.956   6.655  10.720  0.00  0.00      PROA  
ATOM   2597  HG  LEU P 558      -9.651   7.115  11.684  0.00  0.00      PROA  
ATOM   2598  CD1 LEU P 558      -9.554   5.179  10.989  0.00  0.00      PROA  
ATOM   2599 HD11 LEU P 558      -9.690   4.757  12.007  0.00  0.00      PROA  
ATOM   2600 HD12 LEU P 558      -8.454   5.094  10.854  0.00  0.00      PROA  
ATOM   2601 HD13 LEU P 558      -9.984   4.447  10.273  0.00  0.00      PROA  
ATOM   2602  CD2 LEU P 558      -9.172   7.281   9.546  0.00  0.00      PROA  
ATOM   2603 HD21 LEU P 558      -9.306   6.645   8.645  0.00  0.00      PROA  
ATOM   2604 HD22 LEU P 558      -8.108   7.312   9.865  0.00  0.00      PROA  
ATOM   2605 HD23 LEU P 558      -9.467   8.328   9.322  0.00  0.00      PROA  
ATOM   2606  C   LEU P 558     -11.925   7.881  12.739  0.00  0.00      PROA  
ATOM   2607  O   LEU P 558     -11.536   7.576  13.850  0.00  0.00      PROA  
ATOM   2608  N   VAL P 559     -12.045   9.150  12.380  0.00  0.00      PROA  
ATOM   2609  HN  VAL P 559     -12.452   9.337  11.490  0.00  0.00      PROA  
ATOM   2610  CA  VAL P 559     -11.632  10.281  13.163  0.00  0.00      PROA  
ATOM   2611  HA  VAL P 559     -10.605  10.162  13.476  0.00  0.00      PROA  
ATOM   2612  CB  VAL P 559     -11.653  11.486  12.295  0.00  0.00      PROA  
ATOM   2613  HB  VAL P 559     -12.645  11.556  11.798  0.00  0.00      PROA  
ATOM   2614  CG1 VAL P 559     -11.363  12.831  13.022  0.00  0.00      PROA  
ATOM   2615 HG11 VAL P 559     -12.101  13.078  13.815  0.00  0.00      PROA  
ATOM   2616 HG12 VAL P 559     -11.251  13.710  12.352  0.00  0.00      PROA  
ATOM   2617 HG13 VAL P 559     -10.371  12.674  13.497  0.00  0.00      PROA  
ATOM   2618  CG2 VAL P 559     -10.631  11.366  11.171  0.00  0.00      PROA  
ATOM   2619 HG21 VAL P 559     -10.663  12.082  10.323  0.00  0.00      PROA  
ATOM   2620 HG22 VAL P 559     -10.714  10.351  10.729  0.00  0.00      PROA  
ATOM   2621 HG23 VAL P 559      -9.626  11.533  11.615  0.00  0.00      PROA  
ATOM   2622  C   VAL P 559     -12.412  10.470  14.441  0.00  0.00      PROA  
ATOM   2623  O   VAL P 559     -11.843  10.875  15.480  0.00  0.00      PROA  
ATOM   2624  N   THR P 560     -13.775  10.265  14.408  0.00  0.00      PROA  
ATOM   2625  HN  THR P 560     -14.303  10.067  13.586  0.00  0.00      PROA  
ATOM   2626  CA  THR P 560     -14.534  10.336  15.677  0.00  0.00      PROA  
ATOM   2627  HA  THR P 560     -14.057  11.188  16.139  0.00  0.00      PROA  
ATOM   2628  CB  THR P 560     -15.967  10.776  15.599  0.00  0.00      PROA  
ATOM   2629  HB  THR P 560     -16.435  10.723  16.605  0.00  0.00      PROA  
ATOM   2630  OG1 THR P 560     -16.666   9.881  14.762  0.00  0.00      PROA  
ATOM   2631  HG1 THR P 560     -16.353  10.022  13.866  0.00  0.00      PROA  
ATOM   2632  CG2 THR P 560     -16.100  12.168  14.934  0.00  0.00      PROA  
ATOM   2633 HG21 THR P 560     -15.731  12.130  13.887  0.00  0.00      PROA  
ATOM   2634 HG22 THR P 560     -15.637  12.958  15.564  0.00  0.00      PROA  
ATOM   2635 HG23 THR P 560     -17.172  12.458  14.923  0.00  0.00      PROA  
ATOM   2636  C   THR P 560     -14.365   9.149  16.643  0.00  0.00      PROA  
ATOM   2637  O   THR P 560     -14.551   9.273  17.864  0.00  0.00      PROA  
ATOM   2638  N   ILE P 561     -13.869   7.902  16.201  0.00  0.00      PROA  
ATOM   2639  HN  ILE P 561     -13.823   7.677  15.231  0.00  0.00      PROA  
ATOM   2640  CA  ILE P 561     -13.617   6.829  17.209  0.00  0.00      PROA  
ATOM   2641  HA  ILE P 561     -14.421   6.774  17.928  0.00  0.00      PROA  
ATOM   2642  CB  ILE P 561     -13.586   5.391  16.697  0.00  0.00      PROA  
ATOM   2643  HB  ILE P 561     -13.250   4.694  17.494  0.00  0.00      PROA  
ATOM   2644  CG2 ILE P 561     -14.950   4.984  16.086  0.00  0.00      PROA  
ATOM   2645 HG21 ILE P 561     -14.956   3.876  16.009  0.00  0.00      PROA  
ATOM   2646 HG22 ILE P 561     -15.143   5.431  15.087  0.00  0.00      PROA  
ATOM   2647 HG23 ILE P 561     -15.693   5.436  16.778  0.00  0.00      PROA  
ATOM   2648  CG1 ILE P 561     -12.565   5.240  15.587  0.00  0.00      PROA  
ATOM   2649 HG11 ILE P 561     -11.611   5.540  16.070  0.00  0.00      PROA  
ATOM   2650 HG12 ILE P 561     -12.689   5.921  14.718  0.00  0.00      PROA  
ATOM   2651  CD  ILE P 561     -12.340   3.776  15.099  0.00  0.00      PROA  
ATOM   2652  HD1 ILE P 561     -13.165   3.576  14.382  0.00  0.00      PROA  
ATOM   2653  HD2 ILE P 561     -12.277   3.002  15.893  0.00  0.00      PROA  
ATOM   2654  HD3 ILE P 561     -11.403   3.688  14.507  0.00  0.00      PROA  
ATOM   2655  C   ILE P 561     -12.280   7.139  17.966  0.00  0.00      PROA  
ATOM   2656  O   ILE P 561     -12.114   6.484  18.987  0.00  0.00      PROA  
ATOM   2657  N   PHE P 562     -11.490   8.125  17.572  0.00  0.00      PROA  
ATOM   2658  HN  PHE P 562     -11.580   8.657  16.734  0.00  0.00      PROA  
ATOM   2659  CA  PHE P 562     -10.376   8.467  18.409  0.00  0.00      PROA  
ATOM   2660  HA  PHE P 562      -9.930   7.552  18.768  0.00  0.00      PROA  
ATOM   2661  CB  PHE P 562      -9.288   9.211  17.525  0.00  0.00      PROA  
ATOM   2662  HB1 PHE P 562      -8.376   9.540  18.067  0.00  0.00      PROA  
ATOM   2663  HB2 PHE P 562      -9.839  10.021  17.000  0.00  0.00      PROA  
ATOM   2664  CG  PHE P 562      -8.713   8.383  16.388  0.00  0.00      PROA  
ATOM   2665  CD1 PHE P 562      -8.153   9.026  15.310  0.00  0.00      PROA  
ATOM   2666  HD1 PHE P 562      -8.228  10.104  15.282  0.00  0.00      PROA  
ATOM   2667  CE1 PHE P 562      -7.842   8.234  14.160  0.00  0.00      PROA  
ATOM   2668  HE1 PHE P 562      -7.293   8.759  13.392  0.00  0.00      PROA  
ATOM   2669  CZ  PHE P 562      -7.892   6.850  14.226  0.00  0.00      PROA  
ATOM   2670  HZ  PHE P 562      -7.562   6.378  13.312  0.00  0.00      PROA  
ATOM   2671  CD2 PHE P 562      -8.769   6.985  16.443  0.00  0.00      PROA  
ATOM   2672  HD2 PHE P 562      -9.096   6.418  17.302  0.00  0.00      PROA  
ATOM   2673  CE2 PHE P 562      -8.354   6.159  15.322  0.00  0.00      PROA  
ATOM   2674  HE2 PHE P 562      -8.578   5.102  15.304  0.00  0.00      PROA  
ATOM   2675  C   PHE P 562     -10.611   9.390  19.568  0.00  0.00      PROA  
ATOM   2676  O   PHE P 562      -9.762   9.576  20.418  0.00  0.00      PROA  
ATOM   2677  N   GLN P 563     -11.831  10.054  19.629  0.00  0.00      PROA  
ATOM   2678  HN  GLN P 563     -12.515   9.772  18.961  0.00  0.00      PROA  
ATOM   2679  CA  GLN P 563     -12.204  10.947  20.725  0.00  0.00      PROA  
ATOM   2680  HA  GLN P 563     -11.358  11.568  20.981  0.00  0.00      PROA  
ATOM   2681  CB  GLN P 563     -13.220  11.994  20.243  0.00  0.00      PROA  
ATOM   2682  HB1 GLN P 563     -13.186  12.864  20.933  0.00  0.00      PROA  
ATOM   2683  HB2 GLN P 563     -14.262  11.615  20.314  0.00  0.00      PROA  
ATOM   2684  CG  GLN P 563     -12.958  12.543  18.824  0.00  0.00      PROA  
ATOM   2685  HG1 GLN P 563     -13.594  13.402  18.521  0.00  0.00      PROA  
ATOM   2686  HG2 GLN P 563     -13.132  11.668  18.161  0.00  0.00      PROA  
ATOM   2687  CD  GLN P 563     -11.479  13.017  18.551  0.00  0.00      PROA  
ATOM   2688  OE1 GLN P 563     -11.000  13.898  19.353  0.00  0.00      PROA  
ATOM   2689  NE2 GLN P 563     -10.811  12.545  17.504  0.00  0.00      PROA  
ATOM   2690 HE21 GLN P 563      -9.911  12.922  17.283  0.00  0.00      PROA  
ATOM   2691 HE22 GLN P 563     -11.257  11.922  16.862  0.00  0.00      PROA  
ATOM   2692  C   GLN P 563     -12.603  10.298  22.058  0.00  0.00      PROA  
ATOM   2693  O   GLN P 563     -13.438   9.345  22.193  0.00  0.00      PROA  
ATOM   2694  N   ASP P 564     -12.035  10.801  23.161  0.00  0.00      PROA  
ATOM   2695  HN  ASP P 564     -11.502  11.644  23.181  0.00  0.00      PROA  
ATOM   2696  CA  ASP P 564     -11.957  10.160  24.475  0.00  0.00      PROA  
ATOM   2697  HA  ASP P 564     -11.345  10.820  25.073  0.00  0.00      PROA  
ATOM   2698  CB  ASP P 564     -13.348  10.153  25.166  0.00  0.00      PROA  
ATOM   2699  HB1 ASP P 564     -13.909   9.313  24.703  0.00  0.00      PROA  
ATOM   2700  HB2 ASP P 564     -13.909  11.103  25.033  0.00  0.00      PROA  
ATOM   2701  CG  ASP P 564     -13.359   9.954  26.606  0.00  0.00      PROA  
ATOM   2702  OD1 ASP P 564     -12.291   9.836  27.287  0.00  0.00      PROA  
ATOM   2703  OD2 ASP P 564     -14.495   9.946  27.198  0.00  0.00      PROA  
ATOM   2704  C   ASP P 564     -11.214   8.816  24.388  0.00  0.00      PROA  
ATOM   2705  O   ASP P 564     -10.680   8.457  23.366  0.00  0.00      PROA  
ATOM   2706  N   HSD P 565     -11.295   7.978  25.448  0.00  0.00      PROA  
ATOM   2707  HN  HSD P 565     -11.653   8.386  26.284  0.00  0.00      PROA  
ATOM   2708  CA  HSD P 565     -10.872   6.618  25.407  0.00  0.00      PROA  
ATOM   2709  HA  HSD P 565      -9.884   6.633  24.972  0.00  0.00      PROA  
ATOM   2710  CB  HSD P 565     -10.799   6.137  26.925  0.00  0.00      PROA  
ATOM   2711  HB1 HSD P 565     -10.217   6.861  27.534  0.00  0.00      PROA  
ATOM   2712  HB2 HSD P 565     -10.226   5.186  26.879  0.00  0.00      PROA  
ATOM   2713  ND1 HSD P 565     -12.808   7.009  28.132  0.00  0.00      PROA  
ATOM   2714  HD1 HSD P 565     -12.553   7.973  28.206  0.00  0.00      PROA  
ATOM   2715  CG  HSD P 565     -12.127   5.945  27.498  0.00  0.00      PROA  
ATOM   2716  CE1 HSD P 565     -13.840   6.441  28.766  0.00  0.00      PROA  
ATOM   2717  HE1 HSD P 565     -14.527   6.912  29.469  0.00  0.00      PROA  
ATOM   2718  NE2 HSD P 565     -13.900   5.148  28.587  0.00  0.00      PROA  
ATOM   2719  CD2 HSD P 565     -12.759   4.838  27.782  0.00  0.00      PROA  
ATOM   2720  HD2 HSD P 565     -12.369   3.866  27.508  0.00  0.00      PROA  
ATOM   2721  C   HSD P 565     -11.875   5.653  24.737  0.00  0.00      PROA  
ATOM   2722  O   HSD P 565     -13.058   5.998  24.713  0.00  0.00      PROA  
ATOM   2723  N   PRO P 566     -11.430   4.414  24.291  0.00  0.00      PROA  
ATOM   2724  CD  PRO P 566      -9.991   4.009  24.140  0.00  0.00      PROA  
ATOM   2725  HD1 PRO P 566      -9.546   3.836  25.143  0.00  0.00      PROA  
ATOM   2726  HD2 PRO P 566      -9.308   4.742  23.658  0.00  0.00      PROA  
ATOM   2727  CA  PRO P 566     -12.245   3.386  23.702  0.00  0.00      PROA  
ATOM   2728  HA  PRO P 566     -12.448   3.757  22.709  0.00  0.00      PROA  
ATOM   2729  CB  PRO P 566     -11.339   2.100  23.668  0.00  0.00      PROA  
ATOM   2730  HB1 PRO P 566     -11.707   1.354  22.931  0.00  0.00      PROA  
ATOM   2731  HB2 PRO P 566     -11.241   1.629  24.669  0.00  0.00      PROA  
ATOM   2732  CG  PRO P 566      -9.973   2.679  23.298  0.00  0.00      PROA  
ATOM   2733  HG1 PRO P 566      -9.080   2.099  23.615  0.00  0.00      PROA  
ATOM   2734  HG2 PRO P 566      -9.856   2.916  22.219  0.00  0.00      PROA  
ATOM   2735  C   PRO P 566     -13.641   3.087  24.249  0.00  0.00      PROA  
ATOM   2736  O   PRO P 566     -13.892   3.038  25.480  0.00  0.00      PROA  
ATOM   2737  N   LEU P 567     -14.539   2.917  23.320  0.00  0.00      PROA  
ATOM   2738  HN  LEU P 567     -14.380   3.113  22.355  0.00  0.00      PROA  
ATOM   2739  CA  LEU P 567     -15.890   2.487  23.589  0.00  0.00      PROA  
ATOM   2740  HA  LEU P 567     -16.180   2.814  24.576  0.00  0.00      PROA  
ATOM   2741  CB  LEU P 567     -16.820   3.029  22.389  0.00  0.00      PROA  
ATOM   2742  HB1 LEU P 567     -16.370   2.634  21.454  0.00  0.00      PROA  
ATOM   2743  HB2 LEU P 567     -16.720   4.134  22.324  0.00  0.00      PROA  
ATOM   2744  CG  LEU P 567     -18.281   2.681  22.467  0.00  0.00      PROA  
ATOM   2745  HG  LEU P 567     -18.444   1.590  22.603  0.00  0.00      PROA  
ATOM   2746  CD1 LEU P 567     -18.960   3.354  23.747  0.00  0.00      PROA  
ATOM   2747 HD11 LEU P 567     -18.730   4.441  23.766  0.00  0.00      PROA  
ATOM   2748 HD12 LEU P 567     -18.599   2.848  24.667  0.00  0.00      PROA  
ATOM   2749 HD13 LEU P 567     -20.060   3.204  23.789  0.00  0.00      PROA  
ATOM   2750  CD2 LEU P 567     -18.955   3.254  21.163  0.00  0.00      PROA  
ATOM   2751 HD21 LEU P 567     -18.526   2.742  20.275  0.00  0.00      PROA  
ATOM   2752 HD22 LEU P 567     -18.893   4.362  21.131  0.00  0.00      PROA  
ATOM   2753 HD23 LEU P 567     -20.043   3.061  21.047  0.00  0.00      PROA  
ATOM   2754  C   LEU P 567     -15.993   1.013  23.728  0.00  0.00      PROA  
ATOM   2755  O   LEU P 567     -16.866   0.542  24.463  0.00  0.00      PROA  
ATOM   2756  N   GLN P 568     -15.101   0.220  23.191  0.00  0.00      PROA  
ATOM   2757  HN  GLN P 568     -14.479   0.466  22.451  0.00  0.00      PROA  
ATOM   2758  CA  GLN P 568     -14.945  -1.140  23.552  0.00  0.00      PROA  
ATOM   2759  HA  GLN P 568     -15.936  -1.547  23.414  0.00  0.00      PROA  
ATOM   2760  CB  GLN P 568     -14.126  -1.892  22.471  0.00  0.00      PROA  
ATOM   2761  HB1 GLN P 568     -14.750  -1.642  21.587  0.00  0.00      PROA  
ATOM   2762  HB2 GLN P 568     -14.160  -2.996  22.591  0.00  0.00      PROA  
ATOM   2763  CG  GLN P 568     -12.661  -1.442  22.272  0.00  0.00      PROA  
ATOM   2764  HG1 GLN P 568     -12.200  -0.986  23.173  0.00  0.00      PROA  
ATOM   2765  HG2 GLN P 568     -12.640  -0.682  21.462  0.00  0.00      PROA  
ATOM   2766  CD  GLN P 568     -11.744  -2.585  21.811  0.00  0.00      PROA  
ATOM   2767  OE1 GLN P 568     -11.051  -2.493  20.774  0.00  0.00      PROA  
ATOM   2768  NE2 GLN P 568     -11.568  -3.596  22.640  0.00  0.00      PROA  
ATOM   2769 HE21 GLN P 568     -12.171  -3.748  23.423  0.00  0.00      PROA  
ATOM   2770 HE22 GLN P 568     -10.844  -4.262  22.456  0.00  0.00      PROA  
ATOM   2771  C   GLN P 568     -14.561  -1.447  25.040  0.00  0.00      PROA  
ATOM   2772  O   GLN P 568     -13.989  -0.759  25.901  0.00  0.00      PROA  
ATOM   2773  N   LYS P 569     -14.918  -2.667  25.408  0.00  0.00      PROA  
ATOM   2774  HN  LYS P 569     -15.615  -3.138  24.872  0.00  0.00      PROA  
ATOM   2775  CA  LYS P 569     -14.347  -3.377  26.558  0.00  0.00      PROA  
ATOM   2776  HA  LYS P 569     -14.120  -2.727  27.391  0.00  0.00      PROA  
ATOM   2777  CB  LYS P 569     -15.548  -4.408  27.055  0.00  0.00      PROA  
ATOM   2778  HB1 LYS P 569     -15.208  -4.966  27.954  0.00  0.00      PROA  
ATOM   2779  HB2 LYS P 569     -15.856  -5.089  26.234  0.00  0.00      PROA  
ATOM   2780  CG  LYS P 569     -16.817  -3.743  27.540  0.00  0.00      PROA  
ATOM   2781  HG1 LYS P 569     -17.456  -4.530  27.995  0.00  0.00      PROA  
ATOM   2782  HG2 LYS P 569     -17.422  -3.313  26.713  0.00  0.00      PROA  
ATOM   2783  CD  LYS P 569     -16.520  -2.642  28.570  0.00  0.00      PROA  
ATOM   2784  HD1 LYS P 569     -15.916  -1.947  27.950  0.00  0.00      PROA  
ATOM   2785  HD2 LYS P 569     -15.824  -3.024  29.347  0.00  0.00      PROA  
ATOM   2786  CE  LYS P 569     -17.632  -1.763  29.217  0.00  0.00      PROA  
ATOM   2787  HE1 LYS P 569     -18.429  -1.437  28.515  0.00  0.00      PROA  
ATOM   2788  HE2 LYS P 569     -17.164  -0.870  29.684  0.00  0.00      PROA  
ATOM   2789  NZ  LYS P 569     -18.333  -2.548  30.276  0.00  0.00      PROA  
ATOM   2790  HZ1 LYS P 569     -17.630  -3.097  30.811  0.00  0.00      PROA  
ATOM   2791  HZ2 LYS P 569     -19.010  -3.208  29.845  0.00  0.00      PROA  
ATOM   2792  HZ3 LYS P 569     -18.793  -1.895  30.942  0.00  0.00      PROA  
ATOM   2793  C   LYS P 569     -13.078  -4.142  26.290  0.00  0.00      PROA  
ATOM   2794  O   LYS P 569     -12.690  -4.561  25.184  0.00  0.00      PROA  
ATOM   2795  N   ASN P 570     -12.447  -4.511  27.410  0.00  0.00      PROA  
ATOM   2796  HN  ASN P 570     -12.714  -4.090  28.274  0.00  0.00      PROA  
ATOM   2797  CA  ASN P 570     -11.351  -5.428  27.597  0.00  0.00      PROA  
ATOM   2798  HA  ASN P 570     -10.689  -5.390  26.745  0.00  0.00      PROA  
ATOM   2799  CB  ASN P 570     -10.538  -4.939  28.783  0.00  0.00      PROA  
ATOM   2800  HB1 ASN P 570     -11.254  -4.776  29.616  0.00  0.00      PROA  
ATOM   2801  HB2 ASN P 570     -10.023  -3.980  28.559  0.00  0.00      PROA  
ATOM   2802  CG  ASN P 570      -9.481  -6.011  29.265  0.00  0.00      PROA  
ATOM   2803  OD1 ASN P 570      -9.817  -7.021  29.881  0.00  0.00      PROA  
ATOM   2804  ND2 ASN P 570      -8.214  -5.651  29.036  0.00  0.00      PROA  
ATOM   2805 HD21 ASN P 570      -8.070  -4.770  28.585  0.00  0.00      PROA  
ATOM   2806 HD22 ASN P 570      -7.456  -6.291  29.158  0.00  0.00      PROA  
ATOM   2807  C   ASN P 570     -11.867  -6.731  27.748  0.00  0.00      PROA  
ATOM   2808  O   ASN P 570     -12.866  -6.972  28.468  0.00  0.00      PROA  
ATOM   2809  N   TYR P 571     -11.340  -7.692  26.949  0.00  0.00      PROA  
ATOM   2810  HN  TYR P 571     -10.605  -7.521  26.298  0.00  0.00      PROA  
ATOM   2811  CA  TYR P 571     -11.966  -8.968  26.742  0.00  0.00      PROA  
ATOM   2812  HA  TYR P 571     -12.952  -9.073  27.171  0.00  0.00      PROA  
ATOM   2813  CB  TYR P 571     -11.962  -9.471  25.269  0.00  0.00      PROA  
ATOM   2814  HB1 TYR P 571     -12.370 -10.503  25.229  0.00  0.00      PROA  
ATOM   2815  HB2 TYR P 571     -10.970  -9.539  24.774  0.00  0.00      PROA  
ATOM   2816  CG  TYR P 571     -12.859  -8.538  24.414  0.00  0.00      PROA  
ATOM   2817  CD1 TYR P 571     -14.249  -8.316  24.685  0.00  0.00      PROA  
ATOM   2818  HD1 TYR P 571     -14.672  -8.722  25.592  0.00  0.00      PROA  
ATOM   2819  CE1 TYR P 571     -14.990  -7.392  23.917  0.00  0.00      PROA  
ATOM   2820  HE1 TYR P 571     -15.992  -7.056  24.136  0.00  0.00      PROA  
ATOM   2821  CZ  TYR P 571     -14.349  -6.809  22.817  0.00  0.00      PROA  
ATOM   2822  OH  TYR P 571     -15.051  -5.987  21.952  0.00  0.00      PROA  
ATOM   2823  HH  TYR P 571     -14.612  -5.948  21.099  0.00  0.00      PROA  
ATOM   2824  CD2 TYR P 571     -12.258  -7.846  23.364  0.00  0.00      PROA  
ATOM   2825  HD2 TYR P 571     -11.226  -7.977  23.074  0.00  0.00      PROA  
ATOM   2826  CE2 TYR P 571     -13.038  -6.989  22.547  0.00  0.00      PROA  
ATOM   2827  HE2 TYR P 571     -12.527  -6.537  21.710  0.00  0.00      PROA  
ATOM   2828  C   TYR P 571     -11.255 -10.146  27.520  0.00  0.00      PROA  
ATOM   2829  O   TYR P 571     -11.547 -11.311  27.216  0.00  0.00      PROA  
ATOM   2830  N   ASP P 572     -10.263  -9.847  28.398  0.00  0.00      PROA  
ATOM   2831  HN  ASP P 572     -10.173  -8.893  28.673  0.00  0.00      PROA  
ATOM   2832  CA  ASP P 572      -9.212 -10.832  28.793  0.00  0.00      PROA  
ATOM   2833  HA  ASP P 572      -8.930 -11.456  27.958  0.00  0.00      PROA  
ATOM   2834  CB  ASP P 572      -8.066  -9.939  29.374  0.00  0.00      PROA  
ATOM   2835  HB1 ASP P 572      -7.467 -10.637  29.998  0.00  0.00      PROA  
ATOM   2836  HB2 ASP P 572      -8.359  -9.177  30.127  0.00  0.00      PROA  
ATOM   2837  CG  ASP P 572      -7.206  -9.200  28.369  0.00  0.00      PROA  
ATOM   2838  OD1 ASP P 572      -7.373  -9.379  27.128  0.00  0.00      PROA  
ATOM   2839  OD2 ASP P 572      -6.320  -8.472  28.841  0.00  0.00      PROA  
ATOM   2840  C   ASP P 572      -9.643 -11.811  29.837  0.00  0.00      PROA  
ATOM   2841  O   ASP P 572      -9.049 -12.855  29.957  0.00  0.00      PROA  
ATOM   2842  N   HSD P 573     -10.693 -11.446  30.628  0.00  0.00      PROA  
ATOM   2843  HN  HSD P 573     -11.092 -10.537  30.542  0.00  0.00      PROA  
ATOM   2844  CA  HSD P 573     -11.345 -12.258  31.637  0.00  0.00      PROA  
ATOM   2845  HA  HSD P 573     -12.215 -11.679  31.913  0.00  0.00      PROA  
ATOM   2846  CB  HSD P 573     -11.739 -13.635  31.111  0.00  0.00      PROA  
ATOM   2847  HB1 HSD P 573     -12.258 -14.208  31.909  0.00  0.00      PROA  
ATOM   2848  HB2 HSD P 573     -10.790 -14.162  30.874  0.00  0.00      PROA  
ATOM   2849  ND1 HSD P 573     -14.051 -13.392  30.194  0.00  0.00      PROA  
ATOM   2850  HD1 HSD P 573     -14.466 -13.266  31.095  0.00  0.00      PROA  
ATOM   2851  CG  HSD P 573     -12.742 -13.542  29.949  0.00  0.00      PROA  
ATOM   2852  CE1 HSD P 573     -14.778 -13.523  29.095  0.00  0.00      PROA  
ATOM   2853  HE1 HSD P 573     -15.841 -13.306  28.989  0.00  0.00      PROA  
ATOM   2854  NE2 HSD P 573     -13.990 -13.772  28.077  0.00  0.00      PROA  
ATOM   2855  CD2 HSD P 573     -12.704 -13.857  28.649  0.00  0.00      PROA  
ATOM   2856  HD2 HSD P 573     -11.847 -14.201  28.083  0.00  0.00      PROA  
ATOM   2857  C   HSD P 573     -10.495 -12.378  32.856  0.00  0.00      PROA  
ATOM   2858  O   HSD P 573     -10.214 -13.453  33.389  0.00  0.00      PROA  
ATOM   2859  N   ASP P 574     -10.099 -11.208  33.382  0.00  0.00      PROA  
ATOM   2860  HN  ASP P 574     -10.157 -10.367  32.850  0.00  0.00      PROA  
ATOM   2861  CA  ASP P 574      -9.467 -11.122  34.744  0.00  0.00      PROA  
ATOM   2862  HA  ASP P 574      -8.557 -11.704  34.742  0.00  0.00      PROA  
ATOM   2863  CB  ASP P 574      -9.148  -9.597  34.907  0.00  0.00      PROA  
ATOM   2864  HB1 ASP P 574     -10.094  -9.015  34.916  0.00  0.00      PROA  
ATOM   2865  HB2 ASP P 574      -8.625  -9.271  33.983  0.00  0.00      PROA  
ATOM   2866  CG  ASP P 574      -8.296  -9.116  36.176  0.00  0.00      PROA  
ATOM   2867  OD1 ASP P 574      -7.613  -9.962  36.843  0.00  0.00      PROA  
ATOM   2868  OD2 ASP P 574      -8.203  -7.893  36.377  0.00  0.00      PROA  
ATOM   2869  C   ASP P 574     -10.369 -11.715  35.906  0.00  0.00      PROA  
ATOM   2870  O   ASP P 574     -11.509 -12.130  35.645  0.00  0.00      PROA  
ATOM   2871  N   VAL P 575      -9.901 -11.737  37.163  0.00  0.00      PROA  
ATOM   2872  HN  VAL P 575      -9.025 -11.272  37.265  0.00  0.00      PROA  
ATOM   2873  CA  VAL P 575     -10.252 -12.602  38.296  0.00  0.00      PROA  
ATOM   2874  HA  VAL P 575     -10.579 -13.536  37.863  0.00  0.00      PROA  
ATOM   2875  CB  VAL P 575      -9.045 -12.917  39.059  0.00  0.00      PROA  
ATOM   2876  HB  VAL P 575      -8.665 -12.059  39.654  0.00  0.00      PROA  
ATOM   2877  CG1 VAL P 575      -9.237 -14.061  40.073  0.00  0.00      PROA  
ATOM   2878 HG11 VAL P 575      -9.547 -15.000  39.567  0.00  0.00      PROA  
ATOM   2879 HG12 VAL P 575     -10.096 -13.860  40.748  0.00  0.00      PROA  
ATOM   2880 HG13 VAL P 575      -8.313 -14.194  40.675  0.00  0.00      PROA  
ATOM   2881  CG2 VAL P 575      -7.839 -13.368  38.143  0.00  0.00      PROA  
ATOM   2882 HG21 VAL P 575      -7.505 -12.488  37.554  0.00  0.00      PROA  
ATOM   2883 HG22 VAL P 575      -8.189 -14.229  37.533  0.00  0.00      PROA  
ATOM   2884 HG23 VAL P 575      -6.972 -13.719  38.742  0.00  0.00      PROA  
ATOM   2885  C   VAL P 575     -11.389 -11.936  39.118  0.00  0.00      PROA  
ATOM   2886  O   VAL P 575     -11.233 -10.907  39.756  0.00  0.00      PROA  
ATOM   2887  N   LEU P 576     -12.648 -12.512  39.063  0.00  0.00      PROA  
ATOM   2888  HN  LEU P 576     -12.802 -13.206  38.365  0.00  0.00      PROA  
ATOM   2889  CA  LEU P 576     -13.817 -12.021  39.804  0.00  0.00      PROA  
ATOM   2890  HA  LEU P 576     -14.547 -12.804  39.662  0.00  0.00      PROA  
ATOM   2891  CB  LEU P 576     -13.558 -11.954  41.368  0.00  0.00      PROA  
ATOM   2892  HB1 LEU P 576     -14.470 -11.613  41.903  0.00  0.00      PROA  
ATOM   2893  HB2 LEU P 576     -12.811 -11.149  41.533  0.00  0.00      PROA  
ATOM   2894  CG  LEU P 576     -13.155 -13.229  42.083  0.00  0.00      PROA  
ATOM   2895  HG  LEU P 576     -12.143 -13.569  41.777  0.00  0.00      PROA  
ATOM   2896  CD1 LEU P 576     -13.113 -12.767  43.535  0.00  0.00      PROA  
ATOM   2897 HD11 LEU P 576     -14.158 -12.638  43.891  0.00  0.00      PROA  
ATOM   2898 HD12 LEU P 576     -12.551 -11.847  43.802  0.00  0.00      PROA  
ATOM   2899 HD13 LEU P 576     -12.599 -13.626  44.018  0.00  0.00      PROA  
ATOM   2900  CD2 LEU P 576     -14.080 -14.377  41.968  0.00  0.00      PROA  
ATOM   2901 HD21 LEU P 576     -13.686 -15.251  42.529  0.00  0.00      PROA  
ATOM   2902 HD22 LEU P 576     -14.091 -14.702  40.906  0.00  0.00      PROA  
ATOM   2903 HD23 LEU P 576     -15.034 -14.017  42.410  0.00  0.00      PROA  
ATOM   2904  C   LEU P 576     -14.418 -10.693  39.348  0.00  0.00      PROA  
ATOM   2905  O   LEU P 576     -15.211 -10.100  40.069  0.00  0.00      PROA  
ATOM   2906  N   THR P 577     -13.977 -10.152  38.214  0.00  0.00      PROA  
ATOM   2907  HN  THR P 577     -13.559 -10.815  37.598  0.00  0.00      PROA  
ATOM   2908  CA  THR P 577     -14.331  -8.854  37.685  0.00  0.00      PROA  
ATOM   2909  HA  THR P 577     -15.118  -8.452  38.305  0.00  0.00      PROA  
ATOM   2910  CB  THR P 577     -13.143  -8.014  37.866  0.00  0.00      PROA  
ATOM   2911  HB  THR P 577     -12.744  -8.100  38.900  0.00  0.00      PROA  
ATOM   2912  OG1 THR P 577     -13.561  -6.661  37.767  0.00  0.00      PROA  
ATOM   2913  HG1 THR P 577     -14.189  -6.504  38.476  0.00  0.00      PROA  
ATOM   2914  CG2 THR P 577     -12.004  -8.296  36.885  0.00  0.00      PROA  
ATOM   2915 HG21 THR P 577     -11.322  -7.430  37.028  0.00  0.00      PROA  
ATOM   2916 HG22 THR P 577     -12.329  -8.356  35.824  0.00  0.00      PROA  
ATOM   2917 HG23 THR P 577     -11.494  -9.246  37.151  0.00  0.00      PROA  
ATOM   2918  C   THR P 577     -14.996  -8.852  36.327  0.00  0.00      PROA  
ATOM   2919  O   THR P 577     -14.619  -9.642  35.450  0.00  0.00      PROA  
ATOM   2920  N   THR P 578     -16.063  -7.963  36.215  0.00  0.00      PROA  
ATOM   2921  HN  THR P 578     -16.281  -7.420  37.022  0.00  0.00      PROA  
ATOM   2922  CA  THR P 578     -16.775  -7.700  34.980  0.00  0.00      PROA  
ATOM   2923  HA  THR P 578     -16.917  -8.622  34.435  0.00  0.00      PROA  
ATOM   2924  CB  THR P 578     -18.205  -7.154  35.270  0.00  0.00      PROA  
ATOM   2925  HB  THR P 578     -18.639  -6.754  34.329  0.00  0.00      PROA  
ATOM   2926  OG1 THR P 578     -18.100  -6.086  36.223  0.00  0.00      PROA  
ATOM   2927  HG1 THR P 578     -17.864  -5.361  35.641  0.00  0.00      PROA  
ATOM   2928  CG2 THR P 578     -19.188  -8.291  35.817  0.00  0.00      PROA  
ATOM   2929 HG21 THR P 578     -20.245  -7.966  35.711  0.00  0.00      PROA  
ATOM   2930 HG22 THR P 578     -19.026  -8.298  36.916  0.00  0.00      PROA  
ATOM   2931 HG23 THR P 578     -19.017  -9.317  35.426  0.00  0.00      PROA  
ATOM   2932  C   THR P 578     -16.105  -6.809  33.932  0.00  0.00      PROA  
ATOM   2933  O   THR P 578     -15.375  -5.958  34.372  0.00  0.00      PROA  
ATOM   2934  N   PRO P 579     -16.355  -6.970  32.611  0.00  0.00      PROA  
ATOM   2935  CD  PRO P 579     -17.133  -8.074  31.994  0.00  0.00      PROA  
ATOM   2936  HD1 PRO P 579     -18.211  -7.806  32.010  0.00  0.00      PROA  
ATOM   2937  HD2 PRO P 579     -16.902  -9.063  32.443  0.00  0.00      PROA  
ATOM   2938  CA  PRO P 579     -15.748  -6.234  31.520  0.00  0.00      PROA  
ATOM   2939  HA  PRO P 579     -14.760  -6.667  31.468  0.00  0.00      PROA  
ATOM   2940  CB  PRO P 579     -16.500  -6.628  30.289  0.00  0.00      PROA  
ATOM   2941  HB1 PRO P 579     -15.803  -6.420  29.449  0.00  0.00      PROA  
ATOM   2942  HB2 PRO P 579     -17.416  -6.004  30.211  0.00  0.00      PROA  
ATOM   2943  CG  PRO P 579     -16.894  -8.116  30.505  0.00  0.00      PROA  
ATOM   2944  HG1 PRO P 579     -17.798  -8.470  29.964  0.00  0.00      PROA  
ATOM   2945  HG2 PRO P 579     -15.959  -8.636  30.203  0.00  0.00      PROA  
ATOM   2946  C   PRO P 579     -15.498  -4.733  31.704  0.00  0.00      PROA  
ATOM   2947  O   PRO P 579     -16.381  -3.938  31.856  0.00  0.00      PROA  
ATOM   2948  N   LYS P 580     -14.280  -4.296  31.555  0.00  0.00      PROA  
ATOM   2949  HN  LYS P 580     -13.649  -4.849  31.017  0.00  0.00      PROA  
ATOM   2950  CA  LYS P 580     -13.890  -2.950  31.860  0.00  0.00      PROA  
ATOM   2951  HA  LYS P 580     -14.655  -2.439  32.426  0.00  0.00      PROA  
ATOM   2952  CB  LYS P 580     -12.598  -2.979  32.700  0.00  0.00      PROA  
ATOM   2953  HB1 LYS P 580     -12.783  -3.387  33.717  0.00  0.00      PROA  
ATOM   2954  HB2 LYS P 580     -12.167  -1.985  32.949  0.00  0.00      PROA  
ATOM   2955  CG  LYS P 580     -11.433  -3.819  32.074  0.00  0.00      PROA  
ATOM   2956  HG1 LYS P 580     -10.897  -3.302  31.250  0.00  0.00      PROA  
ATOM   2957  HG2 LYS P 580     -11.792  -4.780  31.648  0.00  0.00      PROA  
ATOM   2958  CD  LYS P 580     -10.413  -4.307  33.134  0.00  0.00      PROA  
ATOM   2959  HD1 LYS P 580      -9.675  -4.744  32.429  0.00  0.00      PROA  
ATOM   2960  HD2 LYS P 580     -10.834  -5.043  33.852  0.00  0.00      PROA  
ATOM   2961  CE  LYS P 580      -9.747  -3.161  33.910  0.00  0.00      PROA  
ATOM   2962  HE1 LYS P 580     -10.409  -2.951  34.777  0.00  0.00      PROA  
ATOM   2963  HE2 LYS P 580      -9.630  -2.218  33.335  0.00  0.00      PROA  
ATOM   2964  NZ  LYS P 580      -8.397  -3.563  34.489  0.00  0.00      PROA  
ATOM   2965  HZ1 LYS P 580      -7.940  -2.728  34.908  0.00  0.00      PROA  
ATOM   2966  HZ2 LYS P 580      -7.743  -3.956  33.782  0.00  0.00      PROA  
ATOM   2967  HZ3 LYS P 580      -8.564  -4.279  35.225  0.00  0.00      PROA  
ATOM   2968  C   LYS P 580     -13.486  -2.220  30.509  0.00  0.00      PROA  
ATOM   2969  O   LYS P 580     -13.139  -2.917  29.532  0.00  0.00      PROA  
ATOM   2970  N   PRO P 581     -13.607  -0.890  30.395  0.00  0.00      PROA  
ATOM   2971  CD  PRO P 581     -14.312  -0.111  31.358  0.00  0.00      PROA  
ATOM   2972  HD1 PRO P 581     -13.600   0.105  32.183  0.00  0.00      PROA  
ATOM   2973  HD2 PRO P 581     -15.280  -0.533  31.702  0.00  0.00      PROA  
ATOM   2974  CA  PRO P 581     -13.219  -0.178  29.152  0.00  0.00      PROA  
ATOM   2975  HA  PRO P 581     -13.847  -0.465  28.321  0.00  0.00      PROA  
ATOM   2976  CB  PRO P 581     -13.482   1.296  29.507  0.00  0.00      PROA  
ATOM   2977  HB1 PRO P 581     -13.612   1.843  28.549  0.00  0.00      PROA  
ATOM   2978  HB2 PRO P 581     -12.566   1.716  29.974  0.00  0.00      PROA  
ATOM   2979  CG  PRO P 581     -14.539   1.289  30.620  0.00  0.00      PROA  
ATOM   2980  HG1 PRO P 581     -14.423   2.166  31.291  0.00  0.00      PROA  
ATOM   2981  HG2 PRO P 581     -15.554   1.418  30.186  0.00  0.00      PROA  
ATOM   2982  C   PRO P 581     -11.774  -0.412  28.685  0.00  0.00      PROA  
ATOM   2983  O   PRO P 581     -10.906  -0.329  29.619  0.00  0.00      PROA  
ATOM   2984  N   GLN P 582     -11.553  -0.722  27.420  0.00  0.00      PROA  
ATOM   2985  HN  GLN P 582     -12.337  -0.765  26.806  0.00  0.00      PROA  
ATOM   2986  CA  GLN P 582     -10.226  -1.134  26.968  0.00  0.00      PROA  
ATOM   2987  HA  GLN P 582      -9.857  -1.805  27.729  0.00  0.00      PROA  
ATOM   2988  CB  GLN P 582     -10.230  -1.905  25.656  0.00  0.00      PROA  
ATOM   2989  HB1 GLN P 582     -10.902  -1.321  24.992  0.00  0.00      PROA  
ATOM   2990  HB2 GLN P 582     -10.631  -2.940  25.695  0.00  0.00      PROA  
ATOM   2991  CG  GLN P 582      -8.864  -1.984  24.931  0.00  0.00      PROA  
ATOM   2992  HG1 GLN P 582      -8.548  -0.930  24.777  0.00  0.00      PROA  
ATOM   2993  HG2 GLN P 582      -9.095  -2.386  23.922  0.00  0.00      PROA  
ATOM   2994  CD  GLN P 582      -7.918  -2.880  25.696  0.00  0.00      PROA  
ATOM   2995  OE1 GLN P 582      -8.233  -3.300  26.780  0.00  0.00      PROA  
ATOM   2996  NE2 GLN P 582      -6.642  -3.070  25.205  0.00  0.00      PROA  
ATOM   2997 HE21 GLN P 582      -6.318  -2.488  24.460  0.00  0.00      PROA  
ATOM   2998 HE22 GLN P 582      -6.121  -3.775  25.686  0.00  0.00      PROA  
ATOM   2999  C   GLN P 582      -9.257   0.057  27.141  0.00  0.00      PROA  
ATOM   3000  O   GLN P 582      -9.470   1.200  26.623  0.00  0.00      PROA  
ATOM   3001  N   ALA P 583      -8.145  -0.073  27.873  0.00  0.00      PROA  
ATOM   3002  HN  ALA P 583      -7.913  -0.950  28.286  0.00  0.00      PROA  
ATOM   3003  CA  ALA P 583      -7.126   0.881  28.043  0.00  0.00      PROA  
ATOM   3004  HA  ALA P 583      -7.626   1.798  28.321  0.00  0.00      PROA  
ATOM   3005  CB  ALA P 583      -6.227   0.608  29.245  0.00  0.00      PROA  
ATOM   3006  HB1 ALA P 583      -6.880   0.594  30.144  0.00  0.00      PROA  
ATOM   3007  HB2 ALA P 583      -5.349   1.285  29.308  0.00  0.00      PROA  
ATOM   3008  HB3 ALA P 583      -5.759  -0.395  29.156  0.00  0.00      PROA  
ATOM   3009  C   ALA P 583      -6.411   1.156  26.695  0.00  0.00      PROA  
ATOM   3010  O   ALA P 583      -6.418   0.305  25.726  0.00  0.00      PROA  
ATOM   3011  N   ALA P 584      -5.757   2.315  26.619  0.00  0.00      PROA  
ATOM   3012  HN  ALA P 584      -5.714   3.008  27.335  0.00  0.00      PROA  
ATOM   3013  CA  ALA P 584      -5.203   2.762  25.386  0.00  0.00      PROA  
ATOM   3014  HA  ALA P 584      -5.050   1.940  24.702  0.00  0.00      PROA  
ATOM   3015  CB  ALA P 584      -6.010   3.776  24.527  0.00  0.00      PROA  
ATOM   3016  HB1 ALA P 584      -7.072   3.476  24.394  0.00  0.00      PROA  
ATOM   3017  HB2 ALA P 584      -5.658   3.871  23.477  0.00  0.00      PROA  
ATOM   3018  HB3 ALA P 584      -5.991   4.812  24.926  0.00  0.00      PROA  
ATOM   3019  C   ALA P 584      -3.773   3.251  25.576  0.00  0.00      PROA  
ATOM   3020  O   ALA P 584      -3.497   3.983  26.502  0.00  0.00      PROA  
ATOM   3021  N   LEU P 585      -2.880   2.753  24.661  0.00  0.00      PROA  
ATOM   3022  HN  LEU P 585      -3.273   2.233  23.907  0.00  0.00      PROA  
ATOM   3023  CA  LEU P 585      -1.475   3.236  24.644  0.00  0.00      PROA  
ATOM   3024  HA  LEU P 585      -0.979   3.222  25.603  0.00  0.00      PROA  
ATOM   3025  CB  LEU P 585      -0.537   2.343  23.803  0.00  0.00      PROA  
ATOM   3026  HB1 LEU P 585       0.433   2.835  23.579  0.00  0.00      PROA  
ATOM   3027  HB2 LEU P 585      -0.942   2.106  22.796  0.00  0.00      PROA  
ATOM   3028  CG  LEU P 585      -0.291   0.919  24.437  0.00  0.00      PROA  
ATOM   3029  HG  LEU P 585      -1.243   0.506  24.834  0.00  0.00      PROA  
ATOM   3030  CD1 LEU P 585       0.250   0.084  23.336  0.00  0.00      PROA  
ATOM   3031 HD11 LEU P 585       1.088   0.709  22.958  0.00  0.00      PROA  
ATOM   3032 HD12 LEU P 585      -0.471  -0.103  22.511  0.00  0.00      PROA  
ATOM   3033 HD13 LEU P 585       0.711  -0.870  23.670  0.00  0.00      PROA  
ATOM   3034  CD2 LEU P 585       0.699   0.952  25.585  0.00  0.00      PROA  
ATOM   3035 HD21 LEU P 585       1.455   1.753  25.443  0.00  0.00      PROA  
ATOM   3036 HD22 LEU P 585       1.113  -0.013  25.948  0.00  0.00      PROA  
ATOM   3037 HD23 LEU P 585       0.191   1.284  26.516  0.00  0.00      PROA  
ATOM   3038  C   LEU P 585      -1.314   4.592  23.907  0.00  0.00      PROA  
ATOM   3039  O   LEU P 585      -2.002   4.859  22.918  0.00  0.00      PROA  
ATOM   3040  N   PRO P 586      -0.515   5.527  24.441  0.00  0.00      PROA  
ATOM   3041  CD  PRO P 586       0.080   5.562  25.829  0.00  0.00      PROA  
ATOM   3042  HD1 PRO P 586       0.977   4.920  25.694  0.00  0.00      PROA  
ATOM   3043  HD2 PRO P 586      -0.540   5.142  26.650  0.00  0.00      PROA  
ATOM   3044  CA  PRO P 586      -0.319   6.782  23.761  0.00  0.00      PROA  
ATOM   3045  HA  PRO P 586      -1.273   7.286  23.703  0.00  0.00      PROA  
ATOM   3046  CB  PRO P 586       0.688   7.583  24.714  0.00  0.00      PROA  
ATOM   3047  HB1 PRO P 586       0.558   8.681  24.605  0.00  0.00      PROA  
ATOM   3048  HB2 PRO P 586       1.754   7.434  24.441  0.00  0.00      PROA  
ATOM   3049  CG  PRO P 586       0.324   7.051  26.077  0.00  0.00      PROA  
ATOM   3050  HG1 PRO P 586       1.145   7.199  26.811  0.00  0.00      PROA  
ATOM   3051  HG2 PRO P 586      -0.627   7.504  26.430  0.00  0.00      PROA  
ATOM   3052  C   PRO P 586       0.252   6.777  22.352  0.00  0.00      PROA  
ATOM   3053  O   PRO P 586       1.043   5.854  22.042  0.00  0.00      PROA  
ATOM   3054  N   ASN P 587      -0.222   7.686  21.443  0.00  0.00      PROA  
ATOM   3055  HN  ASN P 587      -0.886   8.389  21.683  0.00  0.00      PROA  
ATOM   3056  CA  ASN P 587       0.138   7.768  20.006  0.00  0.00      PROA  
ATOM   3057  HA  ASN P 587      -0.172   8.700  19.555  0.00  0.00      PROA  
ATOM   3058  CB  ASN P 587       1.630   7.653  19.667  0.00  0.00      PROA  
ATOM   3059  HB1 ASN P 587       1.798   7.639  18.569  0.00  0.00      PROA  
ATOM   3060  HB2 ASN P 587       2.088   6.689  19.976  0.00  0.00      PROA  
ATOM   3061  CG  ASN P 587       2.406   8.875  20.164  0.00  0.00      PROA  
ATOM   3062  OD1 ASN P 587       2.805   9.720  19.373  0.00  0.00      PROA  
ATOM   3063  ND2 ASN P 587       2.614   9.008  21.495  0.00  0.00      PROA  
ATOM   3064 HD21 ASN P 587       2.365   8.218  22.055  0.00  0.00      PROA  
ATOM   3065 HD22 ASN P 587       3.156   9.805  21.763  0.00  0.00      PROA  
ATOM   3066  C   ASN P 587      -0.641   6.701  19.152  0.00  0.00      PROA  
ATOM   3067  O   ASN P 587      -0.208   6.451  18.022  0.00  0.00      PROA  
ATOM   3068  N   THR P 588      -1.757   6.099  19.655  0.00  0.00      PROA  
ATOM   3069  HN  THR P 588      -1.924   6.295  20.619  0.00  0.00      PROA  
ATOM   3070  CA  THR P 588      -2.497   5.007  18.972  0.00  0.00      PROA  
ATOM   3071  HA  THR P 588      -1.762   4.461  18.399  0.00  0.00      PROA  
ATOM   3072  CB  THR P 588      -3.205   3.998  19.872  0.00  0.00      PROA  
ATOM   3073  HB  THR P 588      -4.040   3.489  19.343  0.00  0.00      PROA  
ATOM   3074  OG1 THR P 588      -3.789   4.606  21.045  0.00  0.00      PROA  
ATOM   3075  HG1 THR P 588      -3.131   4.528  21.740  0.00  0.00      PROA  
ATOM   3076  CG2 THR P 588      -2.310   2.924  20.442  0.00  0.00      PROA  
ATOM   3077 HG21 THR P 588      -1.423   3.325  20.977  0.00  0.00      PROA  
ATOM   3078 HG22 THR P 588      -1.904   2.313  19.607  0.00  0.00      PROA  
ATOM   3079 HG23 THR P 588      -2.870   2.284  21.156  0.00  0.00      PROA  
ATOM   3080  C   THR P 588      -3.450   5.590  17.940  0.00  0.00      PROA  
ATOM   3081  O   THR P 588      -3.559   4.932  16.893  0.00  0.00      PROA  
ATOM   3082  N   ALA P 589      -3.975   6.770  18.131  0.00  0.00      PROA  
ATOM   3083  HN  ALA P 589      -3.918   7.154  19.049  0.00  0.00      PROA  
ATOM   3084  CA  ALA P 589      -4.711   7.457  17.108  0.00  0.00      PROA  
ATOM   3085  HA  ALA P 589      -5.488   6.832  16.693  0.00  0.00      PROA  
ATOM   3086  CB  ALA P 589      -5.485   8.626  17.555  0.00  0.00      PROA  
ATOM   3087  HB1 ALA P 589      -4.795   9.323  18.077  0.00  0.00      PROA  
ATOM   3088  HB2 ALA P 589      -6.288   8.446  18.302  0.00  0.00      PROA  
ATOM   3089  HB3 ALA P 589      -5.864   9.304  16.761  0.00  0.00      PROA  
ATOM   3090  C   ALA P 589      -3.897   7.909  15.952  0.00  0.00      PROA  
ATOM   3091  O   ALA P 589      -4.327   7.881  14.814  0.00  0.00      PROA  
ATOM   3092  N   LEU P 590      -2.627   8.361  16.071  0.00  0.00      PROA  
ATOM   3093  HN  LEU P 590      -2.190   8.390  16.967  0.00  0.00      PROA  
ATOM   3094  CA  LEU P 590      -1.628   8.503  14.974  0.00  0.00      PROA  
ATOM   3095  HA  LEU P 590      -2.051   9.176  14.243  0.00  0.00      PROA  
ATOM   3096  CB  LEU P 590      -0.268   9.195  15.512  0.00  0.00      PROA  
ATOM   3097  HB1 LEU P 590       0.557   9.071  14.778  0.00  0.00      PROA  
ATOM   3098  HB2 LEU P 590       0.098   8.671  16.420  0.00  0.00      PROA  
ATOM   3099  CG  LEU P 590      -0.320  10.678  15.728  0.00  0.00      PROA  
ATOM   3100  HG  LEU P 590      -0.971  10.795  16.620  0.00  0.00      PROA  
ATOM   3101  CD1 LEU P 590       0.983  11.310  16.079  0.00  0.00      PROA  
ATOM   3102 HD11 LEU P 590       1.475  10.745  16.900  0.00  0.00      PROA  
ATOM   3103 HD12 LEU P 590       0.994  12.362  16.434  0.00  0.00      PROA  
ATOM   3104 HD13 LEU P 590       1.726  11.153  15.267  0.00  0.00      PROA  
ATOM   3105  CD2 LEU P 590      -0.807  11.386  14.484  0.00  0.00      PROA  
ATOM   3106 HD21 LEU P 590      -0.003  11.206  13.739  0.00  0.00      PROA  
ATOM   3107 HD22 LEU P 590      -0.836  12.466  14.744  0.00  0.00      PROA  
ATOM   3108 HD23 LEU P 590      -1.819  11.122  14.108  0.00  0.00      PROA  
ATOM   3109  C   LEU P 590      -1.296   7.163  14.317  0.00  0.00      PROA  
ATOM   3110  O   LEU P 590      -1.272   7.080  13.076  0.00  0.00      PROA  
ATOM   3111  N   LEU P 591      -1.097   6.061  15.051  0.00  0.00      PROA  
ATOM   3112  HN  LEU P 591      -1.214   5.985  16.038  0.00  0.00      PROA  
ATOM   3113  CA  LEU P 591      -0.916   4.755  14.483  0.00  0.00      PROA  
ATOM   3114  HA  LEU P 591      -0.130   4.891  13.755  0.00  0.00      PROA  
ATOM   3115  CB  LEU P 591      -0.297   3.739  15.557  0.00  0.00      PROA  
ATOM   3116  HB1 LEU P 591      -1.116   3.687  16.306  0.00  0.00      PROA  
ATOM   3117  HB2 LEU P 591       0.581   4.182  16.074  0.00  0.00      PROA  
ATOM   3118  CG  LEU P 591      -0.030   2.273  15.062  0.00  0.00      PROA  
ATOM   3119  HG  LEU P 591      -0.944   1.771  14.678  0.00  0.00      PROA  
ATOM   3120  CD1 LEU P 591       0.896   2.276  13.832  0.00  0.00      PROA  
ATOM   3121 HD11 LEU P 591       1.106   1.217  13.568  0.00  0.00      PROA  
ATOM   3122 HD12 LEU P 591       1.809   2.862  14.073  0.00  0.00      PROA  
ATOM   3123 HD13 LEU P 591       0.484   2.673  12.880  0.00  0.00      PROA  
ATOM   3124  CD2 LEU P 591       0.360   1.289  16.142  0.00  0.00      PROA  
ATOM   3125 HD21 LEU P 591      -0.181   1.514  17.086  0.00  0.00      PROA  
ATOM   3126 HD22 LEU P 591       1.424   1.436  16.427  0.00  0.00      PROA  
ATOM   3127 HD23 LEU P 591       0.180   0.242  15.816  0.00  0.00      PROA  
ATOM   3128  C   LEU P 591      -2.125   4.242  13.640  0.00  0.00      PROA  
ATOM   3129  O   LEU P 591      -1.987   3.536  12.615  0.00  0.00      PROA  
ATOM   3130  N   SER P 592      -3.332   4.507  14.161  0.00  0.00      PROA  
ATOM   3131  HN  SER P 592      -3.329   4.955  15.052  0.00  0.00      PROA  
ATOM   3132  CA  SER P 592      -4.564   4.121  13.539  0.00  0.00      PROA  
ATOM   3133  HA  SER P 592      -4.513   3.073  13.285  0.00  0.00      PROA  
ATOM   3134  CB  SER P 592      -5.710   4.195  14.537  0.00  0.00      PROA  
ATOM   3135  HB1 SER P 592      -6.030   5.250  14.681  0.00  0.00      PROA  
ATOM   3136  HB2 SER P 592      -5.442   3.808  15.542  0.00  0.00      PROA  
ATOM   3137  OG  SER P 592      -6.831   3.440  14.127  0.00  0.00      PROA  
ATOM   3138  HG1 SER P 592      -6.588   2.512  14.085  0.00  0.00      PROA  
ATOM   3139  C   SER P 592      -4.856   4.811  12.258  0.00  0.00      PROA  
ATOM   3140  O   SER P 592      -5.251   4.184  11.285  0.00  0.00      PROA  
ATOM   3141  N   LEU P 593      -4.652   6.079  12.203  0.00  0.00      PROA  
ATOM   3142  HN  LEU P 593      -4.536   6.631  13.025  0.00  0.00      PROA  
ATOM   3143  CA  LEU P 593      -4.596   6.967  11.064  0.00  0.00      PROA  
ATOM   3144  HA  LEU P 593      -5.580   7.012  10.620  0.00  0.00      PROA  
ATOM   3145  CB  LEU P 593      -4.080   8.317  11.693  0.00  0.00      PROA  
ATOM   3146  HB1 LEU P 593      -3.086   8.170  12.167  0.00  0.00      PROA  
ATOM   3147  HB2 LEU P 593      -4.819   8.748  12.402  0.00  0.00      PROA  
ATOM   3148  CG  LEU P 593      -3.839   9.468  10.610  0.00  0.00      PROA  
ATOM   3149  HG  LEU P 593      -3.019   9.092   9.961  0.00  0.00      PROA  
ATOM   3150  CD1 LEU P 593      -5.038   9.696   9.598  0.00  0.00      PROA  
ATOM   3151 HD11 LEU P 593      -6.025   9.916  10.057  0.00  0.00      PROA  
ATOM   3152 HD12 LEU P 593      -5.064   8.760   9.001  0.00  0.00      PROA  
ATOM   3153 HD13 LEU P 593      -4.755  10.492   8.876  0.00  0.00      PROA  
ATOM   3154  CD2 LEU P 593      -3.385  10.823  11.282  0.00  0.00      PROA  
ATOM   3155 HD21 LEU P 593      -4.274  11.323  11.720  0.00  0.00      PROA  
ATOM   3156 HD22 LEU P 593      -2.926  11.495  10.525  0.00  0.00      PROA  
ATOM   3157 HD23 LEU P 593      -2.689  10.625  12.125  0.00  0.00      PROA  
ATOM   3158  C   LEU P 593      -3.701   6.493   9.957  0.00  0.00      PROA  
ATOM   3159  O   LEU P 593      -4.140   6.404   8.819  0.00  0.00      PROA  
ATOM   3160  N   VAL P 594      -2.457   6.024  10.239  0.00  0.00      PROA  
ATOM   3161  HN  VAL P 594      -2.043   6.281  11.109  0.00  0.00      PROA  
ATOM   3162  CA  VAL P 594      -1.567   5.318   9.330  0.00  0.00      PROA  
ATOM   3163  HA  VAL P 594      -1.518   5.890   8.416  0.00  0.00      PROA  
ATOM   3164  CB  VAL P 594      -0.037   5.305   9.802  0.00  0.00      PROA  
ATOM   3165  HB  VAL P 594      -0.041   4.808  10.795  0.00  0.00      PROA  
ATOM   3166  CG1 VAL P 594       0.790   4.450   8.858  0.00  0.00      PROA  
ATOM   3167 HG11 VAL P 594       1.563   3.860   9.397  0.00  0.00      PROA  
ATOM   3168 HG12 VAL P 594       1.257   5.106   8.094  0.00  0.00      PROA  
ATOM   3169 HG13 VAL P 594       0.101   3.763   8.321  0.00  0.00      PROA  
ATOM   3170  CG2 VAL P 594       0.516   6.818   9.877  0.00  0.00      PROA  
ATOM   3171 HG21 VAL P 594       0.338   7.210   8.853  0.00  0.00      PROA  
ATOM   3172 HG22 VAL P 594       1.614   6.730  10.022  0.00  0.00      PROA  
ATOM   3173 HG23 VAL P 594      -0.006   7.378  10.682  0.00  0.00      PROA  
ATOM   3174  C   VAL P 594      -2.162   4.009   8.858  0.00  0.00      PROA  
ATOM   3175  O   VAL P 594      -2.080   3.673   7.683  0.00  0.00      PROA  
ATOM   3176  N   LEU P 595      -2.744   3.145   9.765  0.00  0.00      PROA  
ATOM   3177  HN  LEU P 595      -2.787   3.356  10.739  0.00  0.00      PROA  
ATOM   3178  CA  LEU P 595      -3.239   1.851   9.414  0.00  0.00      PROA  
ATOM   3179  HA  LEU P 595      -2.441   1.304   8.935  0.00  0.00      PROA  
ATOM   3180  CB  LEU P 595      -3.708   1.129  10.745  0.00  0.00      PROA  
ATOM   3181  HB1 LEU P 595      -4.466   1.673  11.347  0.00  0.00      PROA  
ATOM   3182  HB2 LEU P 595      -2.788   1.004  11.356  0.00  0.00      PROA  
ATOM   3183  CG  LEU P 595      -4.194  -0.290  10.638  0.00  0.00      PROA  
ATOM   3184  HG  LEU P 595      -5.200  -0.419  10.185  0.00  0.00      PROA  
ATOM   3185  CD1 LEU P 595      -3.236  -1.188   9.910  0.00  0.00      PROA  
ATOM   3186 HD11 LEU P 595      -3.281  -0.905   8.837  0.00  0.00      PROA  
ATOM   3187 HD12 LEU P 595      -3.451  -2.258  10.115  0.00  0.00      PROA  
ATOM   3188 HD13 LEU P 595      -2.164  -1.116  10.196  0.00  0.00      PROA  
ATOM   3189  CD2 LEU P 595      -4.416  -0.882  12.055  0.00  0.00      PROA  
ATOM   3190 HD21 LEU P 595      -3.450  -1.040  12.581  0.00  0.00      PROA  
ATOM   3191 HD22 LEU P 595      -4.928  -1.864  11.958  0.00  0.00      PROA  
ATOM   3192 HD23 LEU P 595      -5.186  -0.362  12.664  0.00  0.00      PROA  
ATOM   3193  C   LEU P 595      -4.301   2.044   8.412  0.00  0.00      PROA  
ATOM   3194  O   LEU P 595      -4.351   1.423   7.330  0.00  0.00      PROA  
ATOM   3195  N   MET P 596      -5.172   2.950   8.664  0.00  0.00      PROA  
ATOM   3196  HN  MET P 596      -5.178   3.508   9.491  0.00  0.00      PROA  
ATOM   3197  CA  MET P 596      -6.198   3.324   7.689  0.00  0.00      PROA  
ATOM   3198  HA  MET P 596      -6.668   2.387   7.427  0.00  0.00      PROA  
ATOM   3199  CB  MET P 596      -7.282   4.192   8.228  0.00  0.00      PROA  
ATOM   3200  HB1 MET P 596      -6.848   5.179   8.496  0.00  0.00      PROA  
ATOM   3201  HB2 MET P 596      -7.638   3.727   9.172  0.00  0.00      PROA  
ATOM   3202  CG  MET P 596      -8.575   4.322   7.455  0.00  0.00      PROA  
ATOM   3203  HG1 MET P 596      -9.384   4.431   8.208  0.00  0.00      PROA  
ATOM   3204  HG2 MET P 596      -8.721   3.369   6.903  0.00  0.00      PROA  
ATOM   3205  SD  MET P 596      -8.713   5.737   6.285  0.00  0.00      PROA  
ATOM   3206  CE  MET P 596     -10.533   5.812   6.056  0.00  0.00      PROA  
ATOM   3207  HE1 MET P 596     -10.942   6.663   5.470  0.00  0.00      PROA  
ATOM   3208  HE2 MET P 596     -11.068   5.769   7.029  0.00  0.00      PROA  
ATOM   3209  HE3 MET P 596     -10.840   4.962   5.410  0.00  0.00      PROA  
ATOM   3210  C   MET P 596      -5.715   3.848   6.341  0.00  0.00      PROA  
ATOM   3211  O   MET P 596      -6.138   3.548   5.240  0.00  0.00      PROA  
ATOM   3212  N   ALA P 597      -4.684   4.655   6.390  0.00  0.00      PROA  
ATOM   3213  HN  ALA P 597      -4.397   5.057   7.255  0.00  0.00      PROA  
ATOM   3214  CA  ALA P 597      -3.936   4.970   5.186  0.00  0.00      PROA  
ATOM   3215  HA  ALA P 597      -4.613   5.604   4.633  0.00  0.00      PROA  
ATOM   3216  CB  ALA P 597      -2.848   6.002   5.545  0.00  0.00      PROA  
ATOM   3217  HB1 ALA P 597      -3.291   6.795   6.185  0.00  0.00      PROA  
ATOM   3218  HB2 ALA P 597      -2.463   6.492   4.625  0.00  0.00      PROA  
ATOM   3219  HB3 ALA P 597      -1.988   5.607   6.128  0.00  0.00      PROA  
ATOM   3220  C   ALA P 597      -3.307   3.809   4.421  0.00  0.00      PROA  
ATOM   3221  O   ALA P 597      -3.541   3.683   3.198  0.00  0.00      PROA  
ATOM   3222  N   GLY P 598      -2.534   2.881   5.063  0.00  0.00      PROA  
ATOM   3223  HN  GLY P 598      -2.315   3.010   6.027  0.00  0.00      PROA  
ATOM   3224  CA  GLY P 598      -1.718   1.857   4.435  0.00  0.00      PROA  
ATOM   3225  HA1 GLY P 598      -1.020   1.428   5.139  0.00  0.00      PROA  
ATOM   3226  HA2 GLY P 598      -1.209   2.273   3.578  0.00  0.00      PROA  
ATOM   3227  C   GLY P 598      -2.583   0.690   4.053  0.00  0.00      PROA  
ATOM   3228  O   GLY P 598      -2.104  -0.010   3.106  0.00  0.00      PROA  
ATOM   3229  N   THR P 599      -3.805   0.472   4.533  0.00  0.00      PROA  
ATOM   3230  HN  THR P 599      -4.094   0.856   5.407  0.00  0.00      PROA  
ATOM   3231  CA  THR P 599      -4.769  -0.520   4.042  0.00  0.00      PROA  
ATOM   3232  HA  THR P 599      -4.159  -1.394   3.867  0.00  0.00      PROA  
ATOM   3233  CB  THR P 599      -5.860  -0.848   4.999  0.00  0.00      PROA  
ATOM   3234  HB  THR P 599      -6.632  -0.058   5.114  0.00  0.00      PROA  
ATOM   3235  OG1 THR P 599      -5.321  -1.134   6.289  0.00  0.00      PROA  
ATOM   3236  HG1 THR P 599      -5.015  -0.290   6.631  0.00  0.00      PROA  
ATOM   3237  CG2 THR P 599      -6.670  -2.103   4.484  0.00  0.00      PROA  
ATOM   3238 HG21 THR P 599      -6.111  -3.056   4.601  0.00  0.00      PROA  
ATOM   3239 HG22 THR P 599      -7.122  -1.946   3.482  0.00  0.00      PROA  
ATOM   3240 HG23 THR P 599      -7.445  -2.173   5.277  0.00  0.00      PROA  
ATOM   3241  C   THR P 599      -5.367  -0.146   2.742  0.00  0.00      PROA  
ATOM   3242  O   THR P 599      -5.544  -1.021   1.923  0.00  0.00      PROA  
ATOM   3243  N   PHE P 600      -5.620   1.175   2.580  0.00  0.00      PROA  
ATOM   3244  HN  PHE P 600      -5.502   1.756   3.381  0.00  0.00      PROA  
ATOM   3245  CA  PHE P 600      -6.102   1.802   1.339  0.00  0.00      PROA  
ATOM   3246  HA  PHE P 600      -6.974   1.224   1.072  0.00  0.00      PROA  
ATOM   3247  CB  PHE P 600      -6.536   3.250   1.672  0.00  0.00      PROA  
ATOM   3248  HB1 PHE P 600      -5.681   3.727   2.198  0.00  0.00      PROA  
ATOM   3249  HB2 PHE P 600      -7.468   3.169   2.272  0.00  0.00      PROA  
ATOM   3250  CG  PHE P 600      -6.788   4.123   0.436  0.00  0.00      PROA  
ATOM   3251  CD1 PHE P 600      -8.096   4.293  -0.058  0.00  0.00      PROA  
ATOM   3252  HD1 PHE P 600      -8.934   3.834   0.445  0.00  0.00      PROA  
ATOM   3253  CE1 PHE P 600      -8.342   5.167  -1.128  0.00  0.00      PROA  
ATOM   3254  HE1 PHE P 600      -9.388   5.253  -1.383  0.00  0.00      PROA  
ATOM   3255  CZ  PHE P 600      -7.331   5.845  -1.779  0.00  0.00      PROA  
ATOM   3256  HZ  PHE P 600      -7.539   6.576  -2.546  0.00  0.00      PROA  
ATOM   3257  CD2 PHE P 600      -5.814   4.885  -0.165  0.00  0.00      PROA  
ATOM   3258  HD2 PHE P 600      -4.782   4.828   0.149  0.00  0.00      PROA  
ATOM   3259  CE2 PHE P 600      -6.037   5.689  -1.286  0.00  0.00      PROA  
ATOM   3260  HE2 PHE P 600      -5.212   6.243  -1.708  0.00  0.00      PROA  
ATOM   3261  C   PHE P 600      -5.046   1.673   0.224  0.00  0.00      PROA  
ATOM   3262  O   PHE P 600      -5.373   1.451  -0.950  0.00  0.00      PROA  
ATOM   3263  N   PHE P 601      -3.759   1.958   0.576  0.00  0.00      PROA  
ATOM   3264  HN  PHE P 601      -3.716   2.439   1.448  0.00  0.00      PROA  
ATOM   3265  CA  PHE P 601      -2.634   1.836  -0.340  0.00  0.00      PROA  
ATOM   3266  HA  PHE P 601      -2.887   2.431  -1.205  0.00  0.00      PROA  
ATOM   3267  CB  PHE P 601      -1.411   2.472   0.373  0.00  0.00      PROA  
ATOM   3268  HB1 PHE P 601      -1.244   2.062   1.392  0.00  0.00      PROA  
ATOM   3269  HB2 PHE P 601      -1.653   3.539   0.566  0.00  0.00      PROA  
ATOM   3270  CG  PHE P 601      -0.139   2.329  -0.317  0.00  0.00      PROA  
ATOM   3271  CD1 PHE P 601       0.731   1.198  -0.021  0.00  0.00      PROA  
ATOM   3272  HD1 PHE P 601       0.438   0.485   0.736  0.00  0.00      PROA  
ATOM   3273  CE1 PHE P 601       1.952   1.076  -0.802  0.00  0.00      PROA  
ATOM   3274  HE1 PHE P 601       2.569   0.231  -0.535  0.00  0.00      PROA  
ATOM   3275  CZ  PHE P 601       2.299   2.024  -1.737  0.00  0.00      PROA  
ATOM   3276  HZ  PHE P 601       3.287   1.890  -2.153  0.00  0.00      PROA  
ATOM   3277  CD2 PHE P 601       0.333   3.349  -1.141  0.00  0.00      PROA  
ATOM   3278  HD2 PHE P 601      -0.064   4.350  -1.222  0.00  0.00      PROA  
ATOM   3279  CE2 PHE P 601       1.563   3.219  -1.807  0.00  0.00      PROA  
ATOM   3280  HE2 PHE P 601       1.922   4.012  -2.446  0.00  0.00      PROA  
ATOM   3281  C   PHE P 601      -2.453   0.427  -0.879  0.00  0.00      PROA  
ATOM   3282  O   PHE P 601      -2.377   0.223  -2.076  0.00  0.00      PROA  
ATOM   3283  N   LEU P 602      -2.454  -0.645  -0.075  0.00  0.00      PROA  
ATOM   3284  HN  LEU P 602      -2.516  -0.401   0.890  0.00  0.00      PROA  
ATOM   3285  CA  LEU P 602      -2.591  -2.026  -0.487  0.00  0.00      PROA  
ATOM   3286  HA  LEU P 602      -1.770  -2.274  -1.143  0.00  0.00      PROA  
ATOM   3287  CB  LEU P 602      -2.414  -2.864   0.749  0.00  0.00      PROA  
ATOM   3288  HB1 LEU P 602      -3.243  -2.658   1.459  0.00  0.00      PROA  
ATOM   3289  HB2 LEU P 602      -1.459  -2.580   1.241  0.00  0.00      PROA  
ATOM   3290  CG  LEU P 602      -2.302  -4.422   0.579  0.00  0.00      PROA  
ATOM   3291  HG  LEU P 602      -3.313  -4.816   0.340  0.00  0.00      PROA  
ATOM   3292  CD1 LEU P 602      -1.281  -4.899  -0.475  0.00  0.00      PROA  
ATOM   3293 HD11 LEU P 602      -1.392  -4.448  -1.485  0.00  0.00      PROA  
ATOM   3294 HD12 LEU P 602      -1.493  -5.961  -0.722  0.00  0.00      PROA  
ATOM   3295 HD13 LEU P 602      -0.200  -4.803  -0.239  0.00  0.00      PROA  
ATOM   3296  CD2 LEU P 602      -1.940  -5.124   1.860  0.00  0.00      PROA  
ATOM   3297 HD21 LEU P 602      -2.066  -6.191   1.577  0.00  0.00      PROA  
ATOM   3298 HD22 LEU P 602      -2.590  -4.815   2.707  0.00  0.00      PROA  
ATOM   3299 HD23 LEU P 602      -0.897  -4.849   2.123  0.00  0.00      PROA  
ATOM   3300  C   LEU P 602      -3.863  -2.406  -1.196  0.00  0.00      PROA  
ATOM   3301  O   LEU P 602      -3.822  -3.061  -2.208  0.00  0.00      PROA  
ATOM   3302  N   ALA P 603      -5.068  -1.956  -0.789  0.00  0.00      PROA  
ATOM   3303  HN  ALA P 603      -5.177  -1.727   0.175  0.00  0.00      PROA  
ATOM   3304  CA  ALA P 603      -6.246  -2.181  -1.502  0.00  0.00      PROA  
ATOM   3305  HA  ALA P 603      -6.222  -3.252  -1.637  0.00  0.00      PROA  
ATOM   3306  CB  ALA P 603      -7.474  -1.775  -0.842  0.00  0.00      PROA  
ATOM   3307  HB1 ALA P 603      -8.409  -2.162  -1.301  0.00  0.00      PROA  
ATOM   3308  HB2 ALA P 603      -7.429  -0.691  -0.603  0.00  0.00      PROA  
ATOM   3309  HB3 ALA P 603      -7.518  -2.320   0.126  0.00  0.00      PROA  
ATOM   3310  C   ALA P 603      -6.129  -1.614  -2.942  0.00  0.00      PROA  
ATOM   3311  O   ALA P 603      -6.597  -2.228  -3.917  0.00  0.00      PROA  
ATOM   3312  N   MET P 604      -5.580  -0.416  -3.100  0.00  0.00      PROA  
ATOM   3313  HN  MET P 604      -5.180  -0.117  -2.238  0.00  0.00      PROA  
ATOM   3314  CA  MET P 604      -5.266   0.188  -4.347  0.00  0.00      PROA  
ATOM   3315  HA  MET P 604      -6.185   0.112  -4.911  0.00  0.00      PROA  
ATOM   3316  CB  MET P 604      -4.949   1.710  -4.222  0.00  0.00      PROA  
ATOM   3317  HB1 MET P 604      -4.213   2.031  -4.990  0.00  0.00      PROA  
ATOM   3318  HB2 MET P 604      -4.363   1.827  -3.285  0.00  0.00      PROA  
ATOM   3319  CG  MET P 604      -6.143   2.701  -4.068  0.00  0.00      PROA  
ATOM   3320  HG1 MET P 604      -5.746   3.722  -3.885  0.00  0.00      PROA  
ATOM   3321  HG2 MET P 604      -6.778   2.258  -3.271  0.00  0.00      PROA  
ATOM   3322  SD  MET P 604      -7.215   2.810  -5.465  0.00  0.00      PROA  
ATOM   3323  CE  MET P 604      -8.372   4.107  -4.735  0.00  0.00      PROA  
ATOM   3324  HE1 MET P 604      -8.492   4.012  -3.634  0.00  0.00      PROA  
ATOM   3325  HE2 MET P 604      -9.390   3.980  -5.160  0.00  0.00      PROA  
ATOM   3326  HE3 MET P 604      -8.081   5.133  -5.048  0.00  0.00      PROA  
ATOM   3327  C   MET P 604      -4.221  -0.495  -5.169  0.00  0.00      PROA  
ATOM   3328  O   MET P 604      -4.300  -0.628  -6.348  0.00  0.00      PROA  
ATOM   3329  N   MET P 605      -3.194  -1.039  -4.615  0.00  0.00      PROA  
ATOM   3330  HN  MET P 605      -3.076  -0.940  -3.630  0.00  0.00      PROA  
ATOM   3331  CA  MET P 605      -2.369  -2.025  -5.308  0.00  0.00      PROA  
ATOM   3332  HA  MET P 605      -2.017  -1.586  -6.230  0.00  0.00      PROA  
ATOM   3333  CB  MET P 605      -1.095  -2.227  -4.468  0.00  0.00      PROA  
ATOM   3334  HB1 MET P 605      -0.549  -3.079  -4.927  0.00  0.00      PROA  
ATOM   3335  HB2 MET P 605      -1.447  -2.640  -3.498  0.00  0.00      PROA  
ATOM   3336  CG  MET P 605      -0.072  -1.052  -4.473  0.00  0.00      PROA  
ATOM   3337  HG1 MET P 605      -0.681  -0.256  -3.993  0.00  0.00      PROA  
ATOM   3338  HG2 MET P 605       0.087  -0.809  -5.545  0.00  0.00      PROA  
ATOM   3339  SD  MET P 605       1.532  -1.299  -3.548  0.00  0.00      PROA  
ATOM   3340  CE  MET P 605       0.899  -2.213  -2.105  0.00  0.00      PROA  
ATOM   3341  HE1 MET P 605       0.281  -3.008  -2.573  0.00  0.00      PROA  
ATOM   3342  HE2 MET P 605       0.289  -1.628  -1.384  0.00  0.00      PROA  
ATOM   3343  HE3 MET P 605       1.787  -2.704  -1.653  0.00  0.00      PROA  
ATOM   3344  C   MET P 605      -2.989  -3.255  -5.763  0.00  0.00      PROA  
ATOM   3345  O   MET P 605      -2.748  -3.781  -6.818  0.00  0.00      PROA  
ATOM   3346  N   LEU P 606      -3.954  -3.858  -4.967  0.00  0.00      PROA  
ATOM   3347  HN  LEU P 606      -4.193  -3.540  -4.053  0.00  0.00      PROA  
ATOM   3348  CA  LEU P 606      -4.677  -5.061  -5.404  0.00  0.00      PROA  
ATOM   3349  HA  LEU P 606      -3.981  -5.867  -5.586  0.00  0.00      PROA  
ATOM   3350  CB  LEU P 606      -5.476  -5.551  -4.168  0.00  0.00      PROA  
ATOM   3351  HB1 LEU P 606      -6.002  -4.713  -3.663  0.00  0.00      PROA  
ATOM   3352  HB2 LEU P 606      -4.685  -5.908  -3.474  0.00  0.00      PROA  
ATOM   3353  CG  LEU P 606      -6.592  -6.690  -4.256  0.00  0.00      PROA  
ATOM   3354  HG  LEU P 606      -6.251  -7.488  -4.949  0.00  0.00      PROA  
ATOM   3355  CD1 LEU P 606      -6.727  -7.367  -2.872  0.00  0.00      PROA  
ATOM   3356 HD11 LEU P 606      -7.163  -6.564  -2.239  0.00  0.00      PROA  
ATOM   3357 HD12 LEU P 606      -5.762  -7.648  -2.399  0.00  0.00      PROA  
ATOM   3358 HD13 LEU P 606      -7.361  -8.279  -2.838  0.00  0.00      PROA  
ATOM   3359  CD2 LEU P 606      -8.034  -6.210  -4.756  0.00  0.00      PROA  
ATOM   3360 HD21 LEU P 606      -7.923  -5.892  -5.815  0.00  0.00      PROA  
ATOM   3361 HD22 LEU P 606      -8.487  -5.415  -4.126  0.00  0.00      PROA  
ATOM   3362 HD23 LEU P 606      -8.746  -7.054  -4.631  0.00  0.00      PROA  
ATOM   3363  C   LEU P 606      -5.368  -4.946  -6.698  0.00  0.00      PROA  
ATOM   3364  O   LEU P 606      -5.147  -5.632  -7.686  0.00  0.00      PROA  
ATOM   3365  N   ARG P 607      -6.142  -3.854  -6.783  0.00  0.00      PROA  
ATOM   3366  HN  ARG P 607      -6.395  -3.295  -5.997  0.00  0.00      PROA  
ATOM   3367  CA  ARG P 607      -6.720  -3.371  -7.962  0.00  0.00      PROA  
ATOM   3368  HA  ARG P 607      -7.511  -4.018  -8.311  0.00  0.00      PROA  
ATOM   3369  CB  ARG P 607      -7.427  -2.090  -7.565  0.00  0.00      PROA  
ATOM   3370  HB1 ARG P 607      -6.649  -1.401  -7.171  0.00  0.00      PROA  
ATOM   3371  HB2 ARG P 607      -8.051  -2.449  -6.719  0.00  0.00      PROA  
ATOM   3372  CG  ARG P 607      -8.311  -1.343  -8.593  0.00  0.00      PROA  
ATOM   3373  HG1 ARG P 607      -7.719  -1.019  -9.476  0.00  0.00      PROA  
ATOM   3374  HG2 ARG P 607      -8.803  -0.461  -8.132  0.00  0.00      PROA  
ATOM   3375  CD  ARG P 607      -9.438  -2.166  -9.075  0.00  0.00      PROA  
ATOM   3376  HD1 ARG P 607      -9.955  -2.730  -8.269  0.00  0.00      PROA  
ATOM   3377  HD2 ARG P 607      -9.028  -2.926  -9.774  0.00  0.00      PROA  
ATOM   3378  NE  ARG P 607     -10.329  -1.366  -9.972  0.00  0.00      PROA  
ATOM   3379  HE  ARG P 607      -9.912  -0.746 -10.637  0.00  0.00      PROA  
ATOM   3380  CZ  ARG P 607     -11.613  -1.222  -9.673  0.00  0.00      PROA  
ATOM   3381  NH1 ARG P 607     -12.285  -2.004  -8.791  0.00  0.00      PROA  
ATOM   3382 HH11 ARG P 607     -11.972  -2.904  -8.487  0.00  0.00      PROA  
ATOM   3383 HH12 ARG P 607     -13.270  -1.872  -8.679  0.00  0.00      PROA  
ATOM   3384  NH2 ARG P 607     -12.323  -0.263 -10.270  0.00  0.00      PROA  
ATOM   3385 HH21 ARG P 607     -12.026   0.014 -11.184  0.00  0.00      PROA  
ATOM   3386 HH22 ARG P 607     -13.260  -0.031 -10.009  0.00  0.00      PROA  
ATOM   3387  C   ARG P 607      -5.819  -3.172  -9.152  0.00  0.00      PROA  
ATOM   3388  O   ARG P 607      -6.153  -3.545 -10.243  0.00  0.00      PROA  
ATOM   3389  N   LYS P 608      -4.587  -2.568  -8.931  0.00  0.00      PROA  
ATOM   3390  HN  LYS P 608      -4.260  -2.139  -8.093  0.00  0.00      PROA  
ATOM   3391  CA  LYS P 608      -3.647  -2.288  -9.966  0.00  0.00      PROA  
ATOM   3392  HA  LYS P 608      -4.119  -1.770 -10.788  0.00  0.00      PROA  
ATOM   3393  CB  LYS P 608      -2.341  -1.504  -9.454  0.00  0.00      PROA  
ATOM   3394  HB1 LYS P 608      -1.793  -2.156  -8.740  0.00  0.00      PROA  
ATOM   3395  HB2 LYS P 608      -2.730  -0.669  -8.833  0.00  0.00      PROA  
ATOM   3396  CG  LYS P 608      -1.369  -0.909 -10.527  0.00  0.00      PROA  
ATOM   3397  HG1 LYS P 608      -0.843  -1.742 -11.039  0.00  0.00      PROA  
ATOM   3398  HG2 LYS P 608      -0.568  -0.310 -10.044  0.00  0.00      PROA  
ATOM   3399  CD  LYS P 608      -2.096  -0.172 -11.669  0.00  0.00      PROA  
ATOM   3400  HD1 LYS P 608      -2.624   0.663 -11.160  0.00  0.00      PROA  
ATOM   3401  HD2 LYS P 608      -2.824  -0.862 -12.148  0.00  0.00      PROA  
ATOM   3402  CE  LYS P 608      -1.327   0.422 -12.809  0.00  0.00      PROA  
ATOM   3403  HE1 LYS P 608      -1.033  -0.433 -13.454  0.00  0.00      PROA  
ATOM   3404  HE2 LYS P 608      -0.465   0.966 -12.367  0.00  0.00      PROA  
ATOM   3405  NZ  LYS P 608      -2.036   1.255 -13.781  0.00  0.00      PROA  
ATOM   3406  HZ1 LYS P 608      -1.336   1.491 -14.513  0.00  0.00      PROA  
ATOM   3407  HZ2 LYS P 608      -2.446   2.090 -13.317  0.00  0.00      PROA  
ATOM   3408  HZ3 LYS P 608      -2.768   0.679 -14.244  0.00  0.00      PROA  
ATOM   3409  C   LYS P 608      -3.014  -3.543 -10.565  0.00  0.00      PROA  
ATOM   3410  O   LYS P 608      -2.947  -3.641 -11.802  0.00  0.00      PROA  
ATOM   3411  N   PHE P 609      -2.566  -4.489  -9.718  0.00  0.00      PROA  
ATOM   3412  HN  PHE P 609      -2.594  -4.445  -8.722  0.00  0.00      PROA  
ATOM   3413  CA  PHE P 609      -2.033  -5.743 -10.160  0.00  0.00      PROA  
ATOM   3414  HA  PHE P 609      -1.374  -5.657 -11.011  0.00  0.00      PROA  
ATOM   3415  CB  PHE P 609      -1.217  -6.521  -8.994  0.00  0.00      PROA  
ATOM   3416  HB1 PHE P 609      -1.016  -7.585  -9.242  0.00  0.00      PROA  
ATOM   3417  HB2 PHE P 609      -1.827  -6.434  -8.069  0.00  0.00      PROA  
ATOM   3418  CG  PHE P 609       0.058  -5.813  -8.676  0.00  0.00      PROA  
ATOM   3419  CD1 PHE P 609       0.327  -5.298  -7.358  0.00  0.00      PROA  
ATOM   3420  HD1 PHE P 609      -0.366  -5.521  -6.560  0.00  0.00      PROA  
ATOM   3421  CE1 PHE P 609       1.395  -4.449  -7.103  0.00  0.00      PROA  
ATOM   3422  HE1 PHE P 609       1.711  -4.080  -6.138  0.00  0.00      PROA  
ATOM   3423  CZ  PHE P 609       2.219  -4.108  -8.221  0.00  0.00      PROA  
ATOM   3424  HZ  PHE P 609       3.117  -3.536  -8.038  0.00  0.00      PROA  
ATOM   3425  CD2 PHE P 609       0.862  -5.364  -9.753  0.00  0.00      PROA  
ATOM   3426  HD2 PHE P 609       0.672  -5.701 -10.761  0.00  0.00      PROA  
ATOM   3427  CE2 PHE P 609       1.968  -4.535  -9.491  0.00  0.00      PROA  
ATOM   3428  HE2 PHE P 609       2.659  -4.305 -10.289  0.00  0.00      PROA  
ATOM   3429  C   PHE P 609      -3.108  -6.686 -10.667  0.00  0.00      PROA  
ATOM   3430  O   PHE P 609      -2.883  -7.562 -11.552  0.00  0.00      PROA  
ATOM   3431  N   LYS P 610      -4.412  -6.609 -10.204  0.00  0.00      PROA  
ATOM   3432  HN  LYS P 610      -4.686  -5.980  -9.481  0.00  0.00      PROA  
ATOM   3433  CA  LYS P 610      -5.449  -7.402 -10.787  0.00  0.00      PROA  
ATOM   3434  HA  LYS P 610      -4.970  -8.359 -10.929  0.00  0.00      PROA  
ATOM   3435  CB  LYS P 610      -6.808  -7.459  -9.844  0.00  0.00      PROA  
ATOM   3436  HB1 LYS P 610      -6.874  -6.354  -9.756  0.00  0.00      PROA  
ATOM   3437  HB2 LYS P 610      -6.654  -7.901  -8.836  0.00  0.00      PROA  
ATOM   3438  CG  LYS P 610      -8.047  -8.011 -10.442  0.00  0.00      PROA  
ATOM   3439  HG1 LYS P 610      -8.187  -7.364 -11.334  0.00  0.00      PROA  
ATOM   3440  HG2 LYS P 610      -8.816  -7.790  -9.671  0.00  0.00      PROA  
ATOM   3441  CD  LYS P 610      -8.047  -9.497 -10.796  0.00  0.00      PROA  
ATOM   3442  HD1 LYS P 610      -8.437 -10.143  -9.980  0.00  0.00      PROA  
ATOM   3443  HD2 LYS P 610      -7.011  -9.815 -11.040  0.00  0.00      PROA  
ATOM   3444  CE  LYS P 610      -8.811  -9.881 -12.104  0.00  0.00      PROA  
ATOM   3445  HE1 LYS P 610      -8.800 -10.935 -12.456  0.00  0.00      PROA  
ATOM   3446  HE2 LYS P 610      -8.411  -9.302 -12.964  0.00  0.00      PROA  
ATOM   3447  NZ  LYS P 610     -10.248  -9.554 -12.011  0.00  0.00      PROA  
ATOM   3448  HZ1 LYS P 610     -10.764 -10.191 -11.372  0.00  0.00      PROA  
ATOM   3449  HZ2 LYS P 610     -10.633  -9.494 -12.976  0.00  0.00      PROA  
ATOM   3450  HZ3 LYS P 610     -10.329  -8.598 -11.609  0.00  0.00      PROA  
ATOM   3451  C   LYS P 610      -5.913  -7.066 -12.203  0.00  0.00      PROA  
ATOM   3452  O   LYS P 610      -6.096  -7.936 -13.055  0.00  0.00      PROA  
ATOM   3453  N   ASN P 611      -5.927  -5.732 -12.543  0.00  0.00      PROA  
ATOM   3454  HN  ASN P 611      -5.578  -5.134 -11.826  0.00  0.00      PROA  
ATOM   3455  CA  ASN P 611      -6.359  -5.201 -13.802  0.00  0.00      PROA  
ATOM   3456  HA  ASN P 611      -7.168  -5.757 -14.254  0.00  0.00      PROA  
ATOM   3457  CB  ASN P 611      -6.732  -3.729 -13.569  0.00  0.00      PROA  
ATOM   3458  HB1 ASN P 611      -6.794  -3.250 -14.570  0.00  0.00      PROA  
ATOM   3459  HB2 ASN P 611      -6.096  -3.189 -12.836  0.00  0.00      PROA  
ATOM   3460  CG  ASN P 611      -8.126  -3.612 -13.034  0.00  0.00      PROA  
ATOM   3461  OD1 ASN P 611      -8.881  -4.596 -12.868  0.00  0.00      PROA  
ATOM   3462  ND2 ASN P 611      -8.471  -2.354 -12.638  0.00  0.00      PROA  
ATOM   3463 HD21 ASN P 611      -9.212  -2.203 -11.984  0.00  0.00      PROA  
ATOM   3464 HD22 ASN P 611      -7.883  -1.607 -12.948  0.00  0.00      PROA  
ATOM   3465  C   ASN P 611      -5.096  -5.247 -14.706  0.00  0.00      PROA  
ATOM   3466  O   ASN P 611      -5.306  -5.120 -15.901  0.00  0.00      PROA  
ATOM   3467  N   SER P 612      -3.797  -5.500 -14.231  0.00  0.00      PROA  
ATOM   3468  HN  SER P 612      -3.697  -5.587 -13.243  0.00  0.00      PROA  
ATOM   3469  CA  SER P 612      -2.652  -5.614 -15.020  0.00  0.00      PROA  
ATOM   3470  HA  SER P 612      -2.772  -4.897 -15.818  0.00  0.00      PROA  
ATOM   3471  CB  SER P 612      -1.426  -5.139 -14.195  0.00  0.00      PROA  
ATOM   3472  HB1 SER P 612      -1.333  -5.796 -13.303  0.00  0.00      PROA  
ATOM   3473  HB2 SER P 612      -1.664  -4.119 -13.826  0.00  0.00      PROA  
ATOM   3474  OG  SER P 612      -0.266  -5.248 -15.035  0.00  0.00      PROA  
ATOM   3475  HG1 SER P 612       0.456  -4.740 -14.658  0.00  0.00      PROA  
ATOM   3476  C   SER P 612      -2.535  -6.995 -15.768  0.00  0.00      PROA  
ATOM   3477  O   SER P 612      -3.145  -7.988 -15.364  0.00  0.00      PROA  
ATOM   3478  N   SER P 613      -1.736  -7.048 -16.876  0.00  0.00      PROA  
ATOM   3479  HN  SER P 613      -1.172  -6.283 -17.179  0.00  0.00      PROA  
ATOM   3480  CA  SER P 613      -1.500  -8.335 -17.593  0.00  0.00      PROA  
ATOM   3481  HA  SER P 613      -2.281  -9.067 -17.447  0.00  0.00      PROA  
ATOM   3482  CB  SER P 613      -1.411  -8.046 -19.113  0.00  0.00      PROA  
ATOM   3483  HB1 SER P 613      -2.374  -7.827 -19.621  0.00  0.00      PROA  
ATOM   3484  HB2 SER P 613      -1.103  -8.996 -19.599  0.00  0.00      PROA  
ATOM   3485  OG  SER P 613      -0.422  -7.025 -19.445  0.00  0.00      PROA  
ATOM   3486  HG1 SER P 613      -0.968  -6.239 -19.516  0.00  0.00      PROA  
ATOM   3487  C   SER P 613      -0.254  -8.894 -17.125  0.00  0.00      PROA  
ATOM   3488  O   SER P 613      -0.027  -9.942 -17.673  0.00  0.00      PROA  
ATOM   3489  N   TYR P 614       0.419  -8.373 -16.076  0.00  0.00      PROA  
ATOM   3490  HN  TYR P 614      -0.008  -7.528 -15.765  0.00  0.00      PROA  
ATOM   3491  CA  TYR P 614       1.688  -8.788 -15.551  0.00  0.00      PROA  
ATOM   3492  HA  TYR P 614       2.381  -8.799 -16.379  0.00  0.00      PROA  
ATOM   3493  CB  TYR P 614       2.253  -7.646 -14.657  0.00  0.00      PROA  
ATOM   3494  HB1 TYR P 614       1.726  -7.615 -13.680  0.00  0.00      PROA  
ATOM   3495  HB2 TYR P 614       2.232  -6.727 -15.280  0.00  0.00      PROA  
ATOM   3496  CG  TYR P 614       3.669  -7.859 -14.267  0.00  0.00      PROA  
ATOM   3497  CD1 TYR P 614       3.998  -7.488 -12.949  0.00  0.00      PROA  
ATOM   3498  HD1 TYR P 614       3.155  -7.121 -12.382  0.00  0.00      PROA  
ATOM   3499  CE1 TYR P 614       5.304  -7.673 -12.435  0.00  0.00      PROA  
ATOM   3500  HE1 TYR P 614       5.615  -7.387 -11.441  0.00  0.00      PROA  
ATOM   3501  CZ  TYR P 614       6.298  -8.291 -13.192  0.00  0.00      PROA  
ATOM   3502  OH  TYR P 614       7.557  -8.466 -12.663  0.00  0.00      PROA  
ATOM   3503  HH  TYR P 614       8.076  -8.950 -13.310  0.00  0.00      PROA  
ATOM   3504  CD2 TYR P 614       4.684  -8.453 -15.113  0.00  0.00      PROA  
ATOM   3505  HD2 TYR P 614       4.510  -8.728 -16.143  0.00  0.00      PROA  
ATOM   3506  CE2 TYR P 614       5.952  -8.673 -14.583  0.00  0.00      PROA  
ATOM   3507  HE2 TYR P 614       6.695  -9.178 -15.183  0.00  0.00      PROA  
ATOM   3508  C   TYR P 614       1.682 -10.192 -14.872  0.00  0.00      PROA  
ATOM   3509  O   TYR P 614       2.579 -11.084 -14.944  0.00  0.00      PROA  
ATOM   3510  N   PHE P 615       0.643 -10.472 -14.146  0.00  0.00      PROA  
ATOM   3511  HN  PHE P 615       0.044  -9.680 -14.057  0.00  0.00      PROA  
ATOM   3512  CA  PHE P 615       0.433 -11.747 -13.528  0.00  0.00      PROA  
ATOM   3513  HA  PHE P 615       1.379 -12.266 -13.478  0.00  0.00      PROA  
ATOM   3514  CB  PHE P 615      -0.093 -11.700 -12.051  0.00  0.00      PROA  
ATOM   3515  HB1 PHE P 615      -0.064 -12.724 -11.622  0.00  0.00      PROA  
ATOM   3516  HB2 PHE P 615      -1.063 -11.183 -11.885  0.00  0.00      PROA  
ATOM   3517  CG  PHE P 615       0.947 -10.971 -11.144  0.00  0.00      PROA  
ATOM   3518  CD1 PHE P 615       0.569  -9.791 -10.522  0.00  0.00      PROA  
ATOM   3519  HD1 PHE P 615      -0.375  -9.304 -10.716  0.00  0.00      PROA  
ATOM   3520  CE1 PHE P 615       1.433  -9.086  -9.678  0.00  0.00      PROA  
ATOM   3521  HE1 PHE P 615       1.152  -8.214  -9.107  0.00  0.00      PROA  
ATOM   3522  CZ  PHE P 615       2.726  -9.574  -9.525  0.00  0.00      PROA  
ATOM   3523  HZ  PHE P 615       3.452  -9.007  -8.962  0.00  0.00      PROA  
ATOM   3524  CD2 PHE P 615       2.259 -11.464 -10.921  0.00  0.00      PROA  
ATOM   3525  HD2 PHE P 615       2.541 -12.438 -11.295  0.00  0.00      PROA  
ATOM   3526  CE2 PHE P 615       3.125 -10.716 -10.148  0.00  0.00      PROA  
ATOM   3527  HE2 PHE P 615       4.127 -11.104 -10.035  0.00  0.00      PROA  
ATOM   3528  C   PHE P 615      -0.176 -12.823 -14.445  0.00  0.00      PROA  
ATOM   3529  O   PHE P 615      -0.996 -12.545 -15.304  0.00  0.00      PROA  
ATOM   3530  N   PRO P 616       0.176 -14.158 -14.362  0.00  0.00      PROA  
ATOM   3531  CD  PRO P 616       1.500 -14.526 -13.886  0.00  0.00      PROA  
ATOM   3532  HD1 PRO P 616       1.448 -14.445 -12.779  0.00  0.00      PROA  
ATOM   3533  HD2 PRO P 616       2.333 -13.967 -14.361  0.00  0.00      PROA  
ATOM   3534  CA  PRO P 616      -0.659 -15.300 -14.816  0.00  0.00      PROA  
ATOM   3535  HA  PRO P 616      -0.683 -15.192 -15.890  0.00  0.00      PROA  
ATOM   3536  CB  PRO P 616       0.171 -16.467 -14.220  0.00  0.00      PROA  
ATOM   3537  HB1 PRO P 616      -0.009 -17.434 -14.736  0.00  0.00      PROA  
ATOM   3538  HB2 PRO P 616      -0.091 -16.605 -13.149  0.00  0.00      PROA  
ATOM   3539  CG  PRO P 616       1.594 -16.007 -14.356  0.00  0.00      PROA  
ATOM   3540  HG1 PRO P 616       2.322 -16.607 -13.769  0.00  0.00      PROA  
ATOM   3541  HG2 PRO P 616       1.847 -15.865 -15.428  0.00  0.00      PROA  
ATOM   3542  C   PRO P 616      -2.175 -15.276 -14.402  0.00  0.00      PROA  
ATOM   3543  O   PRO P 616      -2.486 -14.980 -13.230  0.00  0.00      PROA  
ATOM   3544  N   GLY P 617      -3.153 -15.561 -15.276  0.00  0.00      PROA  
ATOM   3545  HN  GLY P 617      -2.891 -16.007 -16.129  0.00  0.00      PROA  
ATOM   3546  CA  GLY P 617      -4.604 -15.388 -15.031  0.00  0.00      PROA  
ATOM   3547  HA1 GLY P 617      -5.232 -15.745 -15.834  0.00  0.00      PROA  
ATOM   3548  HA2 GLY P 617      -4.660 -14.315 -14.920  0.00  0.00      PROA  
ATOM   3549  C   GLY P 617      -5.143 -16.038 -13.743  0.00  0.00      PROA  
ATOM   3550  O   GLY P 617      -6.039 -15.399 -13.185  0.00  0.00      PROA  
ATOM   3551  N   LYS P 618      -4.676 -17.192 -13.288  0.00  0.00      PROA  
ATOM   3552  HN  LYS P 618      -3.879 -17.556 -13.763  0.00  0.00      PROA  
ATOM   3553  CA  LYS P 618      -5.066 -17.947 -12.063  0.00  0.00      PROA  
ATOM   3554  HA  LYS P 618      -6.116 -17.865 -11.826  0.00  0.00      PROA  
ATOM   3555  CB  LYS P 618      -4.525 -19.417 -12.204  0.00  0.00      PROA  
ATOM   3556  HB1 LYS P 618      -4.717 -20.077 -11.331  0.00  0.00      PROA  
ATOM   3557  HB2 LYS P 618      -3.423 -19.431 -12.345  0.00  0.00      PROA  
ATOM   3558  CG  LYS P 618      -5.196 -20.164 -13.398  0.00  0.00      PROA  
ATOM   3559  HG1 LYS P 618      -4.806 -21.175 -13.642  0.00  0.00      PROA  
ATOM   3560  HG2 LYS P 618      -4.887 -19.665 -14.341  0.00  0.00      PROA  
ATOM   3561  CD  LYS P 618      -6.728 -20.129 -13.496  0.00  0.00      PROA  
ATOM   3562  HD1 LYS P 618      -7.207 -19.138 -13.645  0.00  0.00      PROA  
ATOM   3563  HD2 LYS P 618      -7.119 -20.475 -12.515  0.00  0.00      PROA  
ATOM   3564  CE  LYS P 618      -7.136 -20.932 -14.716  0.00  0.00      PROA  
ATOM   3565  HE1 LYS P 618      -6.939 -22.015 -14.564  0.00  0.00      PROA  
ATOM   3566  HE2 LYS P 618      -6.508 -20.644 -15.586  0.00  0.00      PROA  
ATOM   3567  NZ  LYS P 618      -8.565 -20.763 -15.075  0.00  0.00      PROA  
ATOM   3568  HZ1 LYS P 618      -9.114 -20.958 -14.214  0.00  0.00      PROA  
ATOM   3569  HZ2 LYS P 618      -8.834 -21.461 -15.797  0.00  0.00      PROA  
ATOM   3570  HZ3 LYS P 618      -8.746 -19.807 -15.444  0.00  0.00      PROA  
ATOM   3571  C   LYS P 618      -4.581 -17.250 -10.808  0.00  0.00      PROA  
ATOM   3572  O   LYS P 618      -5.233 -17.239  -9.793  0.00  0.00      PROA  
ATOM   3573  N   LEU P 619      -3.398 -16.536 -10.921  0.00  0.00      PROA  
ATOM   3574  HN  LEU P 619      -3.080 -16.367 -11.851  0.00  0.00      PROA  
ATOM   3575  CA  LEU P 619      -2.806 -15.702  -9.870  0.00  0.00      PROA  
ATOM   3576  HA  LEU P 619      -2.905 -16.293  -8.971  0.00  0.00      PROA  
ATOM   3577  CB  LEU P 619      -1.303 -15.524 -10.233  0.00  0.00      PROA  
ATOM   3578  HB1 LEU P 619      -1.349 -15.075 -11.248  0.00  0.00      PROA  
ATOM   3579  HB2 LEU P 619      -0.837 -16.523 -10.372  0.00  0.00      PROA  
ATOM   3580  CG  LEU P 619      -0.432 -14.671  -9.301  0.00  0.00      PROA  
ATOM   3581  HG  LEU P 619      -0.751 -13.614  -9.427  0.00  0.00      PROA  
ATOM   3582  CD1 LEU P 619      -0.619 -15.165  -7.827  0.00  0.00      PROA  
ATOM   3583 HD11 LEU P 619      -1.689 -15.257  -7.545  0.00  0.00      PROA  
ATOM   3584 HD12 LEU P 619      -0.113 -14.532  -7.067  0.00  0.00      PROA  
ATOM   3585 HD13 LEU P 619      -0.239 -16.198  -7.674  0.00  0.00      PROA  
ATOM   3586  CD2 LEU P 619       1.052 -14.822  -9.791  0.00  0.00      PROA  
ATOM   3587 HD21 LEU P 619       1.306 -15.902  -9.726  0.00  0.00      PROA  
ATOM   3588 HD22 LEU P 619       1.689 -14.240  -9.092  0.00  0.00      PROA  
ATOM   3589 HD23 LEU P 619       1.164 -14.414 -10.819  0.00  0.00      PROA  
ATOM   3590  C   LEU P 619      -3.527 -14.336  -9.807  0.00  0.00      PROA  
ATOM   3591  O   LEU P 619      -3.602 -13.749  -8.769  0.00  0.00      PROA  
ATOM   3592  N   ARG P 620      -4.001 -13.867 -10.943  0.00  0.00      PROA  
ATOM   3593  HN  ARG P 620      -3.779 -14.325 -11.800  0.00  0.00      PROA  
ATOM   3594  CA  ARG P 620      -4.897 -12.692 -11.004  0.00  0.00      PROA  
ATOM   3595  HA  ARG P 620      -4.305 -11.973 -10.457  0.00  0.00      PROA  
ATOM   3596  CB  ARG P 620      -5.058 -12.159 -12.445  0.00  0.00      PROA  
ATOM   3597  HB1 ARG P 620      -5.742 -11.297 -12.290  0.00  0.00      PROA  
ATOM   3598  HB2 ARG P 620      -5.671 -12.811 -13.104  0.00  0.00      PROA  
ATOM   3599  CG  ARG P 620      -3.818 -11.702 -13.221  0.00  0.00      PROA  
ATOM   3600  HG1 ARG P 620      -3.199 -12.593 -13.460  0.00  0.00      PROA  
ATOM   3601  HG2 ARG P 620      -3.228 -11.147 -12.460  0.00  0.00      PROA  
ATOM   3602  CD  ARG P 620      -4.038 -10.838 -14.432  0.00  0.00      PROA  
ATOM   3603  HD1 ARG P 620      -3.058 -10.393 -14.708  0.00  0.00      PROA  
ATOM   3604  HD2 ARG P 620      -4.687  -9.970 -14.188  0.00  0.00      PROA  
ATOM   3605  NE  ARG P 620      -4.740 -11.698 -15.442  0.00  0.00      PROA  
ATOM   3606  HE  ARG P 620      -5.739 -11.655 -15.453  0.00  0.00      PROA  
ATOM   3607  CZ  ARG P 620      -4.178 -12.044 -16.597  0.00  0.00      PROA  
ATOM   3608  NH1 ARG P 620      -2.933 -12.045 -16.935  0.00  0.00      PROA  
ATOM   3609 HH11 ARG P 620      -2.148 -12.053 -16.315  0.00  0.00      PROA  
ATOM   3610 HH12 ARG P 620      -2.788 -11.969 -17.922  0.00  0.00      PROA  
ATOM   3611  NH2 ARG P 620      -5.003 -12.574 -17.539  0.00  0.00      PROA  
ATOM   3612 HH21 ARG P 620      -5.987 -12.456 -17.406  0.00  0.00      PROA  
ATOM   3613 HH22 ARG P 620      -4.549 -12.825 -18.394  0.00  0.00      PROA  
ATOM   3614  C   ARG P 620      -6.152 -12.836 -10.221  0.00  0.00      PROA  
ATOM   3615  O   ARG P 620      -6.483 -11.948  -9.443  0.00  0.00      PROA  
ATOM   3616  N   ARG P 621      -6.785 -13.963 -10.304  0.00  0.00      PROA  
ATOM   3617  HN  ARG P 621      -6.559 -14.637 -11.002  0.00  0.00      PROA  
ATOM   3618  CA  ARG P 621      -7.959 -14.309  -9.465  0.00  0.00      PROA  
ATOM   3619  HA  ARG P 621      -8.796 -13.635  -9.565  0.00  0.00      PROA  
ATOM   3620  CB  ARG P 621      -8.388 -15.756  -9.854  0.00  0.00      PROA  
ATOM   3621  HB1 ARG P 621      -9.294 -15.937  -9.236  0.00  0.00      PROA  
ATOM   3622  HB2 ARG P 621      -7.619 -16.545  -9.709  0.00  0.00      PROA  
ATOM   3623  CG  ARG P 621      -9.032 -15.861 -11.279  0.00  0.00      PROA  
ATOM   3624  HG1 ARG P 621      -9.650 -16.782 -11.339  0.00  0.00      PROA  
ATOM   3625  HG2 ARG P 621      -8.214 -15.853 -12.031  0.00  0.00      PROA  
ATOM   3626  CD  ARG P 621      -9.989 -14.658 -11.520  0.00  0.00      PROA  
ATOM   3627  HD1 ARG P 621      -9.460 -13.687 -11.633  0.00  0.00      PROA  
ATOM   3628  HD2 ARG P 621     -10.861 -14.527 -10.844  0.00  0.00      PROA  
ATOM   3629  NE  ARG P 621     -10.605 -14.828 -12.846  0.00  0.00      PROA  
ATOM   3630  HE  ARG P 621     -10.030 -15.368 -13.460  0.00  0.00      PROA  
ATOM   3631  CZ  ARG P 621     -11.681 -14.182 -13.232  0.00  0.00      PROA  
ATOM   3632  NH1 ARG P 621     -12.092 -13.064 -12.725  0.00  0.00      PROA  
ATOM   3633 HH11 ARG P 621     -11.541 -12.653 -11.999  0.00  0.00      PROA  
ATOM   3634 HH12 ARG P 621     -12.830 -12.600 -13.215  0.00  0.00      PROA  
ATOM   3635  NH2 ARG P 621     -12.281 -14.624 -14.305  0.00  0.00      PROA  
ATOM   3636 HH21 ARG P 621     -12.065 -15.526 -14.679  0.00  0.00      PROA  
ATOM   3637 HH22 ARG P 621     -12.833 -13.952 -14.799  0.00  0.00      PROA  
ATOM   3638  C   ARG P 621      -7.591 -14.285  -7.969  0.00  0.00      PROA  
ATOM   3639  O   ARG P 621      -8.273 -13.603  -7.209  0.00  0.00      PROA  
ATOM   3640  N   ILE P 622      -6.554 -15.014  -7.632  0.00  0.00      PROA  
ATOM   3641  HN  ILE P 622      -5.880 -15.414  -8.249  0.00  0.00      PROA  
ATOM   3642  CA  ILE P 622      -5.990 -15.071  -6.253  0.00  0.00      PROA  
ATOM   3643  HA  ILE P 622      -6.717 -15.412  -5.531  0.00  0.00      PROA  
ATOM   3644  CB  ILE P 622      -4.997 -16.301  -6.200  0.00  0.00      PROA  
ATOM   3645  HB  ILE P 622      -4.317 -16.062  -7.045  0.00  0.00      PROA  
ATOM   3646  CG2 ILE P 622      -4.161 -16.417  -4.911  0.00  0.00      PROA  
ATOM   3647 HG21 ILE P 622      -4.947 -16.459  -4.127  0.00  0.00      PROA  
ATOM   3648 HG22 ILE P 622      -3.477 -15.581  -4.651  0.00  0.00      PROA  
ATOM   3649 HG23 ILE P 622      -3.516 -17.320  -4.963  0.00  0.00      PROA  
ATOM   3650  CG1 ILE P 622      -5.621 -17.674  -6.514  0.00  0.00      PROA  
ATOM   3651 HG11 ILE P 622      -4.891 -18.466  -6.239  0.00  0.00      PROA  
ATOM   3652 HG12 ILE P 622      -5.725 -17.722  -7.619  0.00  0.00      PROA  
ATOM   3653  CD  ILE P 622      -6.961 -17.922  -5.765  0.00  0.00      PROA  
ATOM   3654  HD1 ILE P 622      -6.940 -17.557  -4.716  0.00  0.00      PROA  
ATOM   3655  HD2 ILE P 622      -7.249 -18.985  -5.619  0.00  0.00      PROA  
ATOM   3656  HD3 ILE P 622      -7.788 -17.372  -6.262  0.00  0.00      PROA  
ATOM   3657  C   ILE P 622      -5.506 -13.728  -5.632  0.00  0.00      PROA  
ATOM   3658  O   ILE P 622      -5.934 -13.342  -4.508  0.00  0.00      PROA  
ATOM   3659  N   ILE P 623      -4.782 -12.917  -6.416  0.00  0.00      PROA  
ATOM   3660  HN  ILE P 623      -4.504 -13.079  -7.360  0.00  0.00      PROA  
ATOM   3661  CA  ILE P 623      -4.530 -11.485  -6.010  0.00  0.00      PROA  
ATOM   3662  HA  ILE P 623      -4.053 -11.438  -5.043  0.00  0.00      PROA  
ATOM   3663  CB  ILE P 623      -3.469 -10.810  -6.861  0.00  0.00      PROA  
ATOM   3664  HB  ILE P 623      -3.713 -10.958  -7.935  0.00  0.00      PROA  
ATOM   3665  CG2 ILE P 623      -3.404  -9.267  -6.796  0.00  0.00      PROA  
ATOM   3666 HG21 ILE P 623      -3.396  -8.878  -5.756  0.00  0.00      PROA  
ATOM   3667 HG22 ILE P 623      -4.314  -8.775  -7.200  0.00  0.00      PROA  
ATOM   3668 HG23 ILE P 623      -2.555  -8.891  -7.407  0.00  0.00      PROA  
ATOM   3669  CG1 ILE P 623      -2.110 -11.473  -6.569  0.00  0.00      PROA  
ATOM   3670 HG11 ILE P 623      -2.216 -12.523  -6.222  0.00  0.00      PROA  
ATOM   3671 HG12 ILE P 623      -1.626 -10.900  -5.749  0.00  0.00      PROA  
ATOM   3672  CD  ILE P 623      -1.103 -11.478  -7.768  0.00  0.00      PROA  
ATOM   3673  HD1 ILE P 623      -0.638 -10.493  -7.985  0.00  0.00      PROA  
ATOM   3674  HD2 ILE P 623      -1.633 -11.772  -8.700  0.00  0.00      PROA  
ATOM   3675  HD3 ILE P 623      -0.386 -12.285  -7.504  0.00  0.00      PROA  
ATOM   3676  C   ILE P 623      -5.720 -10.610  -5.826  0.00  0.00      PROA  
ATOM   3677  O   ILE P 623      -5.791  -9.795  -4.943  0.00  0.00      PROA  
ATOM   3678  N   GLY P 624      -6.702 -10.722  -6.714  0.00  0.00      PROA  
ATOM   3679  HN  GLY P 624      -6.656 -11.463  -7.379  0.00  0.00      PROA  
ATOM   3680  CA  GLY P 624      -7.802  -9.663  -6.754  0.00  0.00      PROA  
ATOM   3681  HA1 GLY P 624      -7.621  -9.267  -7.742  0.00  0.00      PROA  
ATOM   3682  HA2 GLY P 624      -7.715  -8.997  -5.908  0.00  0.00      PROA  
ATOM   3683  C   GLY P 624      -9.281  -9.954  -6.730  0.00  0.00      PROA  
ATOM   3684  O   GLY P 624     -10.106  -9.091  -6.531  0.00  0.00      PROA  
ATOM   3685  N   ASP P 625      -9.662 -11.202  -6.924  0.00  0.00      PROA  
ATOM   3686  HN  ASP P 625      -9.077 -11.940  -7.252  0.00  0.00      PROA  
ATOM   3687  CA  ASP P 625     -11.041 -11.575  -7.016  0.00  0.00      PROA  
ATOM   3688  HA  ASP P 625     -11.750 -10.761  -6.997  0.00  0.00      PROA  
ATOM   3689  CB  ASP P 625     -11.262 -12.338  -8.344  0.00  0.00      PROA  
ATOM   3690  HB1 ASP P 625     -12.286 -12.764  -8.400  0.00  0.00      PROA  
ATOM   3691  HB2 ASP P 625     -10.489 -13.133  -8.418  0.00  0.00      PROA  
ATOM   3692  CG  ASP P 625     -11.279 -11.430  -9.575  0.00  0.00      PROA  
ATOM   3693  OD1 ASP P 625     -11.743 -10.264  -9.537  0.00  0.00      PROA  
ATOM   3694  OD2 ASP P 625     -10.924 -11.937 -10.671  0.00  0.00      PROA  
ATOM   3695  C   ASP P 625     -11.462 -12.370  -5.789  0.00  0.00      PROA  
ATOM   3696  O   ASP P 625     -12.650 -12.536  -5.541  0.00  0.00      PROA  
ATOM   3697  N   PHE P 626     -10.461 -12.888  -5.054  0.00  0.00      PROA  
ATOM   3698  HN  PHE P 626      -9.516 -12.863  -5.371  0.00  0.00      PROA  
ATOM   3699  CA  PHE P 626     -10.581 -13.471  -3.691  0.00  0.00      PROA  
ATOM   3700  HA  PHE P 626     -11.555 -13.386  -3.232  0.00  0.00      PROA  
ATOM   3701  CB  PHE P 626     -10.070 -14.875  -3.825  0.00  0.00      PROA  
ATOM   3702  HB1 PHE P 626      -9.966 -15.304  -2.805  0.00  0.00      PROA  
ATOM   3703  HB2 PHE P 626      -9.007 -14.921  -4.142  0.00  0.00      PROA  
ATOM   3704  CG  PHE P 626     -10.901 -15.805  -4.652  0.00  0.00      PROA  
ATOM   3705  CD1 PHE P 626     -11.946 -16.507  -4.046  0.00  0.00      PROA  
ATOM   3706  HD1 PHE P 626     -12.308 -16.175  -3.084  0.00  0.00      PROA  
ATOM   3707  CE1 PHE P 626     -12.508 -17.641  -4.709  0.00  0.00      PROA  
ATOM   3708  HE1 PHE P 626     -13.291 -18.204  -4.223  0.00  0.00      PROA  
ATOM   3709  CZ  PHE P 626     -12.019 -18.009  -5.980  0.00  0.00      PROA  
ATOM   3710  HZ  PHE P 626     -12.546 -18.830  -6.445  0.00  0.00      PROA  
ATOM   3711  CD2 PHE P 626     -10.425 -16.186  -5.904  0.00  0.00      PROA  
ATOM   3712  HD2 PHE P 626      -9.575 -15.685  -6.343  0.00  0.00      PROA  
ATOM   3713  CE2 PHE P 626     -10.945 -17.317  -6.565  0.00  0.00      PROA  
ATOM   3714  HE2 PHE P 626     -10.677 -17.524  -7.591  0.00  0.00      PROA  
ATOM   3715  C   PHE P 626      -9.686 -12.685  -2.751  0.00  0.00      PROA  
ATOM   3716  O   PHE P 626      -9.243 -13.213  -1.763  0.00  0.00      PROA  
ATOM   3717  N   GLY P 627      -9.289 -11.418  -3.079  0.00  0.00      PROA  
ATOM   3718  HN  GLY P 627      -9.808 -10.753  -3.610  0.00  0.00      PROA  
ATOM   3719  CA  GLY P 627      -8.032 -10.959  -2.537  0.00  0.00      PROA  
ATOM   3720  HA1 GLY P 627      -7.663 -10.295  -3.304  0.00  0.00      PROA  
ATOM   3721  HA2 GLY P 627      -7.366 -11.764  -2.266  0.00  0.00      PROA  
ATOM   3722  C   GLY P 627      -8.223 -10.033  -1.348  0.00  0.00      PROA  
ATOM   3723  O   GLY P 627      -7.308  -9.801  -0.596  0.00  0.00      PROA  
ATOM   3724  N   VAL P 628      -9.414  -9.400  -1.175  0.00  0.00      PROA  
ATOM   3725  HN  VAL P 628     -10.158  -9.642  -1.794  0.00  0.00      PROA  
ATOM   3726  CA  VAL P 628      -9.732  -8.434  -0.076  0.00  0.00      PROA  
ATOM   3727  HA  VAL P 628      -8.990  -7.649  -0.056  0.00  0.00      PROA  
ATOM   3728  CB  VAL P 628     -11.072  -7.711  -0.446  0.00  0.00      PROA  
ATOM   3729  HB  VAL P 628     -11.824  -8.505  -0.645  0.00  0.00      PROA  
ATOM   3730  CG1 VAL P 628     -11.573  -6.814   0.668  0.00  0.00      PROA  
ATOM   3731 HG11 VAL P 628     -10.854  -6.088   1.105  0.00  0.00      PROA  
ATOM   3732 HG12 VAL P 628     -12.019  -7.449   1.463  0.00  0.00      PROA  
ATOM   3733 HG13 VAL P 628     -12.493  -6.227   0.461  0.00  0.00      PROA  
ATOM   3734  CG2 VAL P 628     -10.662  -6.867  -1.659  0.00  0.00      PROA  
ATOM   3735 HG21 VAL P 628     -11.592  -6.486  -2.132  0.00  0.00      PROA  
ATOM   3736 HG22 VAL P 628     -10.026  -7.421  -2.382  0.00  0.00      PROA  
ATOM   3737 HG23 VAL P 628     -10.118  -5.972  -1.287  0.00  0.00      PROA  
ATOM   3738  C   VAL P 628      -9.824  -9.056   1.300  0.00  0.00      PROA  
ATOM   3739  O   VAL P 628      -9.414  -8.318   2.232  0.00  0.00      PROA  
ATOM   3740  N   PRO P 629     -10.295 -10.272   1.617  0.00  0.00      PROA  
ATOM   3741  CD  PRO P 629     -11.274 -11.114   0.840  0.00  0.00      PROA  
ATOM   3742  HD1 PRO P 629     -11.168 -11.259  -0.257  0.00  0.00      PROA  
ATOM   3743  HD2 PRO P 629     -12.299 -10.734   1.037  0.00  0.00      PROA  
ATOM   3744  CA  PRO P 629     -10.227 -10.785   3.018  0.00  0.00      PROA  
ATOM   3745  HA  PRO P 629     -10.544 -10.022   3.714  0.00  0.00      PROA  
ATOM   3746  CB  PRO P 629     -11.122 -12.108   2.970  0.00  0.00      PROA  
ATOM   3747  HB1 PRO P 629     -12.165 -11.923   3.307  0.00  0.00      PROA  
ATOM   3748  HB2 PRO P 629     -10.673 -12.834   3.681  0.00  0.00      PROA  
ATOM   3749  CG  PRO P 629     -11.144 -12.485   1.538  0.00  0.00      PROA  
ATOM   3750  HG1 PRO P 629     -10.256 -13.021   1.140  0.00  0.00      PROA  
ATOM   3751  HG2 PRO P 629     -12.051 -13.090   1.324  0.00  0.00      PROA  
ATOM   3752  C   PRO P 629      -8.732 -11.015   3.246  0.00  0.00      PROA  
ATOM   3753  O   PRO P 629      -8.295 -10.880   4.343  0.00  0.00      PROA  
ATOM   3754  N   ILE P 630      -7.924 -11.416   2.246  0.00  0.00      PROA  
ATOM   3755  HN  ILE P 630      -8.316 -11.614   1.351  0.00  0.00      PROA  
ATOM   3756  CA  ILE P 630      -6.504 -11.661   2.478  0.00  0.00      PROA  
ATOM   3757  HA  ILE P 630      -6.486 -12.276   3.365  0.00  0.00      PROA  
ATOM   3758  CB  ILE P 630      -5.829 -12.402   1.367  0.00  0.00      PROA  
ATOM   3759  HB  ILE P 630      -5.788 -11.773   0.452  0.00  0.00      PROA  
ATOM   3760  CG2 ILE P 630      -4.408 -12.664   1.786  0.00  0.00      PROA  
ATOM   3761 HG21 ILE P 630      -3.866 -11.734   2.062  0.00  0.00      PROA  
ATOM   3762 HG22 ILE P 630      -3.837 -13.126   0.953  0.00  0.00      PROA  
ATOM   3763 HG23 ILE P 630      -4.159 -13.220   2.715  0.00  0.00      PROA  
ATOM   3764  CG1 ILE P 630      -6.475 -13.772   1.078  0.00  0.00      PROA  
ATOM   3765 HG11 ILE P 630      -7.560 -13.955   1.228  0.00  0.00      PROA  
ATOM   3766 HG12 ILE P 630      -6.083 -14.599   1.707  0.00  0.00      PROA  
ATOM   3767  CD  ILE P 630      -6.172 -14.244  -0.378  0.00  0.00      PROA  
ATOM   3768  HD1 ILE P 630      -5.071 -14.267  -0.519  0.00  0.00      PROA  
ATOM   3769  HD2 ILE P 630      -6.654 -13.527  -1.078  0.00  0.00      PROA  
ATOM   3770  HD3 ILE P 630      -6.565 -15.265  -0.572  0.00  0.00      PROA  
ATOM   3771  C   ILE P 630      -5.870 -10.267   2.795  0.00  0.00      PROA  
ATOM   3772  O   ILE P 630      -5.020 -10.114   3.686  0.00  0.00      PROA  
ATOM   3773  N   SER P 631      -6.266  -9.161   2.084  0.00  0.00      PROA  
ATOM   3774  HN  SER P 631      -6.934  -9.350   1.369  0.00  0.00      PROA  
ATOM   3775  CA  SER P 631      -5.821  -7.783   2.278  0.00  0.00      PROA  
ATOM   3776  HA  SER P 631      -4.745  -7.769   2.187  0.00  0.00      PROA  
ATOM   3777  CB  SER P 631      -6.353  -6.900   1.151  0.00  0.00      PROA  
ATOM   3778  HB1 SER P 631      -7.459  -6.808   1.200  0.00  0.00      PROA  
ATOM   3779  HB2 SER P 631      -6.172  -7.314   0.136  0.00  0.00      PROA  
ATOM   3780  OG  SER P 631      -5.822  -5.566   1.286  0.00  0.00      PROA  
ATOM   3781  HG1 SER P 631      -4.949  -5.561   1.686  0.00  0.00      PROA  
ATOM   3782  C   SER P 631      -6.154  -7.206   3.628  0.00  0.00      PROA  
ATOM   3783  O   SER P 631      -5.288  -6.542   4.258  0.00  0.00      PROA  
ATOM   3784  N   ILE P 632      -7.404  -7.530   4.097  0.00  0.00      PROA  
ATOM   3785  HN  ILE P 632      -8.114  -7.842   3.470  0.00  0.00      PROA  
ATOM   3786  CA  ILE P 632      -7.758  -7.437   5.454  0.00  0.00      PROA  
ATOM   3787  HA  ILE P 632      -7.598  -6.407   5.739  0.00  0.00      PROA  
ATOM   3788  CB  ILE P 632      -9.207  -7.748   5.639  0.00  0.00      PROA  
ATOM   3789  HB  ILE P 632      -9.568  -8.686   5.167  0.00  0.00      PROA  
ATOM   3790  CG2 ILE P 632      -9.528  -7.923   7.188  0.00  0.00      PROA  
ATOM   3791 HG21 ILE P 632      -9.062  -8.848   7.588  0.00  0.00      PROA  
ATOM   3792 HG22 ILE P 632     -10.628  -8.032   7.302  0.00  0.00      PROA  
ATOM   3793 HG23 ILE P 632      -9.354  -6.994   7.771  0.00  0.00      PROA  
ATOM   3794  CG1 ILE P 632     -10.103  -6.614   5.069  0.00  0.00      PROA  
ATOM   3795 HG11 ILE P 632      -9.614  -6.096   4.217  0.00  0.00      PROA  
ATOM   3796 HG12 ILE P 632     -10.222  -5.871   5.886  0.00  0.00      PROA  
ATOM   3797  CD  ILE P 632     -11.544  -7.107   4.633  0.00  0.00      PROA  
ATOM   3798  HD1 ILE P 632     -11.529  -7.938   3.896  0.00  0.00      PROA  
ATOM   3799  HD2 ILE P 632     -12.196  -6.220   4.481  0.00  0.00      PROA  
ATOM   3800  HD3 ILE P 632     -12.000  -7.635   5.497  0.00  0.00      PROA  
ATOM   3801  C   ILE P 632      -6.831  -8.200   6.364  0.00  0.00      PROA  
ATOM   3802  O   ILE P 632      -6.299  -7.625   7.356  0.00  0.00      PROA  
ATOM   3803  N   LEU P 633      -6.588  -9.555   6.124  0.00  0.00      PROA  
ATOM   3804  HN  LEU P 633      -7.143 -10.015   5.435  0.00  0.00      PROA  
ATOM   3805  CA  LEU P 633      -5.916 -10.528   7.005  0.00  0.00      PROA  
ATOM   3806  HA  LEU P 633      -6.356 -10.365   7.978  0.00  0.00      PROA  
ATOM   3807  CB  LEU P 633      -6.167 -11.904   6.486  0.00  0.00      PROA  
ATOM   3808  HB1 LEU P 633      -5.840 -11.984   5.427  0.00  0.00      PROA  
ATOM   3809  HB2 LEU P 633      -7.266 -11.981   6.633  0.00  0.00      PROA  
ATOM   3810  CG  LEU P 633      -5.487 -13.083   7.277  0.00  0.00      PROA  
ATOM   3811  HG  LEU P 633      -4.380 -13.126   7.184  0.00  0.00      PROA  
ATOM   3812  CD1 LEU P 633      -5.901 -13.153   8.798  0.00  0.00      PROA  
ATOM   3813 HD11 LEU P 633      -5.223 -13.897   9.268  0.00  0.00      PROA  
ATOM   3814 HD12 LEU P 633      -6.938 -13.552   8.789  0.00  0.00      PROA  
ATOM   3815 HD13 LEU P 633      -5.822 -12.215   9.389  0.00  0.00      PROA  
ATOM   3816  CD2 LEU P 633      -5.898 -14.366   6.594  0.00  0.00      PROA  
ATOM   3817 HD21 LEU P 633      -5.537 -15.302   7.071  0.00  0.00      PROA  
ATOM   3818 HD22 LEU P 633      -5.407 -14.373   5.597  0.00  0.00      PROA  
ATOM   3819 HD23 LEU P 633      -7.005 -14.313   6.523  0.00  0.00      PROA  
ATOM   3820  C   LEU P 633      -4.419 -10.279   7.169  0.00  0.00      PROA  
ATOM   3821  O   LEU P 633      -3.909 -10.420   8.271  0.00  0.00      PROA  
ATOM   3822  N   ILE P 634      -3.618  -9.847   6.142  0.00  0.00      PROA  
ATOM   3823  HN  ILE P 634      -3.917  -9.800   5.192  0.00  0.00      PROA  
ATOM   3824  CA  ILE P 634      -2.202  -9.496   6.383  0.00  0.00      PROA  
ATOM   3825  HA  ILE P 634      -1.696 -10.342   6.824  0.00  0.00      PROA  
ATOM   3826  CB  ILE P 634      -1.410  -9.377   5.025  0.00  0.00      PROA  
ATOM   3827  HB  ILE P 634      -1.646 -10.304   4.460  0.00  0.00      PROA  
ATOM   3828  CG2 ILE P 634      -1.767  -8.097   4.335  0.00  0.00      PROA  
ATOM   3829 HG21 ILE P 634      -1.241  -7.952   3.366  0.00  0.00      PROA  
ATOM   3830 HG22 ILE P 634      -1.487  -7.204   4.933  0.00  0.00      PROA  
ATOM   3831 HG23 ILE P 634      -2.874  -8.033   4.262  0.00  0.00      PROA  
ATOM   3832  CG1 ILE P 634       0.126  -9.427   5.243  0.00  0.00      PROA  
ATOM   3833 HG11 ILE P 634       0.291 -10.023   6.166  0.00  0.00      PROA  
ATOM   3834 HG12 ILE P 634       0.411  -8.379   5.480  0.00  0.00      PROA  
ATOM   3835  CD  ILE P 634       0.862  -9.950   4.141  0.00  0.00      PROA  
ATOM   3836  HD1 ILE P 634       1.929  -9.884   4.442  0.00  0.00      PROA  
ATOM   3837  HD2 ILE P 634       0.693  -9.439   3.169  0.00  0.00      PROA  
ATOM   3838  HD3 ILE P 634       0.719 -11.032   3.932  0.00  0.00      PROA  
ATOM   3839  C   ILE P 634      -2.100  -8.168   7.227  0.00  0.00      PROA  
ATOM   3840  O   ILE P 634      -1.236  -8.057   8.098  0.00  0.00      PROA  
ATOM   3841  N   MET P 635      -3.051  -7.254   7.075  0.00  0.00      PROA  
ATOM   3842  HN  MET P 635      -3.807  -7.385   6.438  0.00  0.00      PROA  
ATOM   3843  CA  MET P 635      -2.975  -5.949   7.848  0.00  0.00      PROA  
ATOM   3844  HA  MET P 635      -1.960  -5.590   7.927  0.00  0.00      PROA  
ATOM   3845  CB  MET P 635      -3.773  -4.812   7.205  0.00  0.00      PROA  
ATOM   3846  HB1 MET P 635      -3.785  -3.964   7.922  0.00  0.00      PROA  
ATOM   3847  HB2 MET P 635      -4.812  -5.171   7.042  0.00  0.00      PROA  
ATOM   3848  CG  MET P 635      -3.282  -4.253   5.803  0.00  0.00      PROA  
ATOM   3849  HG1 MET P 635      -4.185  -3.810   5.331  0.00  0.00      PROA  
ATOM   3850  HG2 MET P 635      -3.096  -5.112   5.124  0.00  0.00      PROA  
ATOM   3851  SD  MET P 635      -1.848  -3.138   5.949  0.00  0.00      PROA  
ATOM   3852  CE  MET P 635      -0.554  -4.398   5.679  0.00  0.00      PROA  
ATOM   3853  HE1 MET P 635       0.445  -3.954   5.880  0.00  0.00      PROA  
ATOM   3854  HE2 MET P 635      -0.548  -4.785   4.638  0.00  0.00      PROA  
ATOM   3855  HE3 MET P 635      -0.537  -5.180   6.468  0.00  0.00      PROA  
ATOM   3856  C   MET P 635      -3.443  -6.064   9.309  0.00  0.00      PROA  
ATOM   3857  O   MET P 635      -2.829  -5.427  10.159  0.00  0.00      PROA  
ATOM   3858  N   VAL P 636      -4.467  -6.906   9.547  0.00  0.00      PROA  
ATOM   3859  HN  VAL P 636      -5.026  -7.148   8.757  0.00  0.00      PROA  
ATOM   3860  CA  VAL P 636      -4.880  -7.485  10.861  0.00  0.00      PROA  
ATOM   3861  HA  VAL P 636      -5.299  -6.685  11.454  0.00  0.00      PROA  
ATOM   3862  CB  VAL P 636      -5.929  -8.647  10.653  0.00  0.00      PROA  
ATOM   3863  HB  VAL P 636      -5.573  -9.194   9.753  0.00  0.00      PROA  
ATOM   3864  CG1 VAL P 636      -6.007  -9.710  11.773  0.00  0.00      PROA  
ATOM   3865 HG11 VAL P 636      -6.387  -9.203  12.685  0.00  0.00      PROA  
ATOM   3866 HG12 VAL P 636      -5.049 -10.236  11.975  0.00  0.00      PROA  
ATOM   3867 HG13 VAL P 636      -6.722 -10.536  11.569  0.00  0.00      PROA  
ATOM   3868  CG2 VAL P 636      -7.259  -8.096  10.386  0.00  0.00      PROA  
ATOM   3869 HG21 VAL P 636      -7.826  -8.960   9.978  0.00  0.00      PROA  
ATOM   3870 HG22 VAL P 636      -7.342  -7.420   9.508  0.00  0.00      PROA  
ATOM   3871 HG23 VAL P 636      -7.839  -7.755  11.270  0.00  0.00      PROA  
ATOM   3872  C   VAL P 636      -3.782  -8.110  11.613  0.00  0.00      PROA  
ATOM   3873  O   VAL P 636      -3.742  -7.960  12.870  0.00  0.00      PROA  
ATOM   3874  N   MET P 637      -2.857  -8.810  10.936  0.00  0.00      PROA  
ATOM   3875  HN  MET P 637      -3.048  -9.070   9.992  0.00  0.00      PROA  
ATOM   3876  CA  MET P 637      -1.629  -9.330  11.524  0.00  0.00      PROA  
ATOM   3877  HA  MET P 637      -1.801  -9.559  12.565  0.00  0.00      PROA  
ATOM   3878  CB  MET P 637      -1.142 -10.615  10.862  0.00  0.00      PROA  
ATOM   3879  HB1 MET P 637      -0.156 -10.915  11.276  0.00  0.00      PROA  
ATOM   3880  HB2 MET P 637      -1.016 -10.567   9.759  0.00  0.00      PROA  
ATOM   3881  CG  MET P 637      -2.043 -11.821  11.173  0.00  0.00      PROA  
ATOM   3882  HG1 MET P 637      -2.872 -11.680  10.447  0.00  0.00      PROA  
ATOM   3883  HG2 MET P 637      -2.355 -11.821  12.239  0.00  0.00      PROA  
ATOM   3884  SD  MET P 637      -1.334 -13.456  10.806  0.00  0.00      PROA  
ATOM   3885  CE  MET P 637      -1.046 -13.726  12.581  0.00  0.00      PROA  
ATOM   3886  HE1 MET P 637      -2.011 -13.793  13.126  0.00  0.00      PROA  
ATOM   3887  HE2 MET P 637      -0.478 -12.850  12.959  0.00  0.00      PROA  
ATOM   3888  HE3 MET P 637      -0.346 -14.577  12.725  0.00  0.00      PROA  
ATOM   3889  C   MET P 637      -0.462  -8.318  11.687  0.00  0.00      PROA  
ATOM   3890  O   MET P 637       0.215  -8.324  12.717  0.00  0.00      PROA  
ATOM   3891  N   VAL P 638      -0.295  -7.375  10.665  0.00  0.00      PROA  
ATOM   3892  HN  VAL P 638      -0.884  -7.527   9.876  0.00  0.00      PROA  
ATOM   3893  CA  VAL P 638       0.679  -6.294  10.875  0.00  0.00      PROA  
ATOM   3894  HA  VAL P 638       1.614  -6.821  10.991  0.00  0.00      PROA  
ATOM   3895  CB  VAL P 638       0.927  -5.440   9.628  0.00  0.00      PROA  
ATOM   3896  HB  VAL P 638      -0.088  -5.253   9.215  0.00  0.00      PROA  
ATOM   3897  CG1 VAL P 638       1.481  -4.051   9.915  0.00  0.00      PROA  
ATOM   3898 HG11 VAL P 638       1.624  -3.515   8.953  0.00  0.00      PROA  
ATOM   3899 HG12 VAL P 638       2.454  -4.226  10.421  0.00  0.00      PROA  
ATOM   3900 HG13 VAL P 638       0.809  -3.477  10.589  0.00  0.00      PROA  
ATOM   3901  CG2 VAL P 638       1.751  -6.312   8.726  0.00  0.00      PROA  
ATOM   3902 HG21 VAL P 638       1.335  -7.331   8.577  0.00  0.00      PROA  
ATOM   3903 HG22 VAL P 638       2.796  -6.414   9.089  0.00  0.00      PROA  
ATOM   3904 HG23 VAL P 638       1.846  -5.789   7.751  0.00  0.00      PROA  
ATOM   3905  C   VAL P 638       0.250  -5.500  12.166  0.00  0.00      PROA  
ATOM   3906  O   VAL P 638       1.115  -5.247  12.982  0.00  0.00      PROA  
ATOM   3907  N   ASP P 639      -1.096  -5.246  12.476  0.00  0.00      PROA  
ATOM   3908  HN  ASP P 639      -1.738  -5.425  11.734  0.00  0.00      PROA  
ATOM   3909  CA  ASP P 639      -1.504  -4.522  13.675  0.00  0.00      PROA  
ATOM   3910  HA  ASP P 639      -0.852  -3.666  13.576  0.00  0.00      PROA  
ATOM   3911  CB  ASP P 639      -2.976  -4.171  13.620  0.00  0.00      PROA  
ATOM   3912  HB1 ASP P 639      -3.508  -5.116  13.380  0.00  0.00      PROA  
ATOM   3913  HB2 ASP P 639      -3.068  -3.459  12.771  0.00  0.00      PROA  
ATOM   3914  CG  ASP P 639      -3.550  -3.401  14.772  0.00  0.00      PROA  
ATOM   3915  OD1 ASP P 639      -3.084  -2.303  15.179  0.00  0.00      PROA  
ATOM   3916  OD2 ASP P 639      -4.556  -3.893  15.324  0.00  0.00      PROA  
ATOM   3917  C   ASP P 639      -1.081  -5.172  14.944  0.00  0.00      PROA  
ATOM   3918  O   ASP P 639      -0.610  -4.497  15.843  0.00  0.00      PROA  
ATOM   3919  N   ALA P 640      -1.200  -6.504  14.994  0.00  0.00      PROA  
ATOM   3920  HN  ALA P 640      -1.702  -6.992  14.285  0.00  0.00      PROA  
ATOM   3921  CA  ALA P 640      -0.956  -7.350  16.176  0.00  0.00      PROA  
ATOM   3922  HA  ALA P 640      -1.341  -6.823  17.036  0.00  0.00      PROA  
ATOM   3923  CB  ALA P 640      -1.743  -8.634  15.962  0.00  0.00      PROA  
ATOM   3924  HB1 ALA P 640      -2.831  -8.517  15.770  0.00  0.00      PROA  
ATOM   3925  HB2 ALA P 640      -1.618  -9.336  16.814  0.00  0.00      PROA  
ATOM   3926  HB3 ALA P 640      -1.355  -9.169  15.069  0.00  0.00      PROA  
ATOM   3927  C   ALA P 640       0.527  -7.666  16.383  0.00  0.00      PROA  
ATOM   3928  O   ALA P 640       0.970  -8.133  17.411  0.00  0.00      PROA  
ATOM   3929  N   LEU P 641       1.292  -7.483  15.363  0.00  0.00      PROA  
ATOM   3930  HN  LEU P 641       0.749  -7.235  14.564  0.00  0.00      PROA  
ATOM   3931  CA  LEU P 641       2.770  -7.445  15.361  0.00  0.00      PROA  
ATOM   3932  HA  LEU P 641       3.132  -8.326  15.872  0.00  0.00      PROA  
ATOM   3933  CB  LEU P 641       3.210  -7.523  13.885  0.00  0.00      PROA  
ATOM   3934  HB1 LEU P 641       2.977  -6.575  13.354  0.00  0.00      PROA  
ATOM   3935  HB2 LEU P 641       2.739  -8.418  13.425  0.00  0.00      PROA  
ATOM   3936  CG  LEU P 641       4.750  -7.570  13.673  0.00  0.00      PROA  
ATOM   3937  HG  LEU P 641       5.263  -6.729  14.185  0.00  0.00      PROA  
ATOM   3938  CD1 LEU P 641       5.284  -8.822  14.343  0.00  0.00      PROA  
ATOM   3939 HD11 LEU P 641       4.671  -9.711  14.083  0.00  0.00      PROA  
ATOM   3940 HD12 LEU P 641       5.261  -8.716  15.449  0.00  0.00      PROA  
ATOM   3941 HD13 LEU P 641       6.328  -9.117  14.104  0.00  0.00      PROA  
ATOM   3942  CD2 LEU P 641       5.109  -7.597  12.118  0.00  0.00      PROA  
ATOM   3943 HD21 LEU P 641       4.636  -8.558  11.821  0.00  0.00      PROA  
ATOM   3944 HD22 LEU P 641       6.213  -7.655  12.012  0.00  0.00      PROA  
ATOM   3945 HD23 LEU P 641       4.679  -6.725  11.579  0.00  0.00      PROA  
ATOM   3946  C   LEU P 641       3.427  -6.261  16.054  0.00  0.00      PROA  
ATOM   3947  O   LEU P 641       4.462  -6.454  16.696  0.00  0.00      PROA  
ATOM   3948  N   ILE P 642       2.801  -5.030  15.836  0.00  0.00      PROA  
ATOM   3949  HN  ILE P 642       2.081  -4.790  15.189  0.00  0.00      PROA  
ATOM   3950  CA  ILE P 642       3.367  -3.898  16.351  0.00  0.00      PROA  
ATOM   3951  HA  ILE P 642       4.414  -3.866  16.087  0.00  0.00      PROA  
ATOM   3952  CB  ILE P 642       2.751  -2.664  15.707  0.00  0.00      PROA  
ATOM   3953  HB  ILE P 642       1.649  -2.755  15.822  0.00  0.00      PROA  
ATOM   3954  CG2 ILE P 642       3.019  -1.375  16.545  0.00  0.00      PROA  
ATOM   3955 HG21 ILE P 642       4.061  -1.441  16.924  0.00  0.00      PROA  
ATOM   3956 HG22 ILE P 642       2.467  -1.283  17.505  0.00  0.00      PROA  
ATOM   3957 HG23 ILE P 642       2.781  -0.473  15.941  0.00  0.00      PROA  
ATOM   3958  CG1 ILE P 642       3.146  -2.633  14.228  0.00  0.00      PROA  
ATOM   3959 HG11 ILE P 642       3.291  -3.672  13.863  0.00  0.00      PROA  
ATOM   3960 HG12 ILE P 642       4.133  -2.125  14.192  0.00  0.00      PROA  
ATOM   3961  CD  ILE P 642       2.183  -1.907  13.222  0.00  0.00      PROA  
ATOM   3962  HD1 ILE P 642       2.718  -1.617  12.293  0.00  0.00      PROA  
ATOM   3963  HD2 ILE P 642       1.705  -1.045  13.737  0.00  0.00      PROA  
ATOM   3964  HD3 ILE P 642       1.363  -2.542  12.823  0.00  0.00      PROA  
ATOM   3965  C   ILE P 642       3.308  -3.851  17.893  0.00  0.00      PROA  
ATOM   3966  O   ILE P 642       4.278  -3.657  18.623  0.00  0.00      PROA  
ATOM   3967  N   GLN P 643       2.214  -4.359  18.465  0.00  0.00      PROA  
ATOM   3968  HN  GLN P 643       1.591  -4.746  17.789  0.00  0.00      PROA  
ATOM   3969  CA  GLN P 643       1.853  -4.448  19.871  0.00  0.00      PROA  
ATOM   3970  HA  GLN P 643       2.753  -4.756  20.384  0.00  0.00      PROA  
ATOM   3971  CB  GLN P 643       1.310  -3.003  20.204  0.00  0.00      PROA  
ATOM   3972  HB1 GLN P 643       0.723  -3.029  21.147  0.00  0.00      PROA  
ATOM   3973  HB2 GLN P 643       0.574  -2.582  19.486  0.00  0.00      PROA  
ATOM   3974  CG  GLN P 643       2.403  -1.975  20.615  0.00  0.00      PROA  
ATOM   3975  HG1 GLN P 643       1.917  -1.034  20.951  0.00  0.00      PROA  
ATOM   3976  HG2 GLN P 643       2.925  -1.616  19.703  0.00  0.00      PROA  
ATOM   3977  CD  GLN P 643       3.384  -2.476  21.686  0.00  0.00      PROA  
ATOM   3978  OE1 GLN P 643       3.044  -2.435  22.865  0.00  0.00      PROA  
ATOM   3979  NE2 GLN P 643       4.615  -2.774  21.199  0.00  0.00      PROA  
ATOM   3980 HE21 GLN P 643       4.876  -2.724  20.235  0.00  0.00      PROA  
ATOM   3981 HE22 GLN P 643       5.274  -3.145  21.853  0.00  0.00      PROA  
ATOM   3982  C   GLN P 643       0.857  -5.464  20.281  0.00  0.00      PROA  
ATOM   3983  O   GLN P 643      -0.093  -5.750  19.625  0.00  0.00      PROA  
ATOM   3984  N   ASP P 644       0.988  -6.093  21.504  0.00  0.00      PROA  
ATOM   3985  HN  ASP P 644       1.863  -6.093  21.983  0.00  0.00      PROA  
ATOM   3986  CA  ASP P 644      -0.028  -7.009  21.981  0.00  0.00      PROA  
ATOM   3987  HA  ASP P 644      -0.447  -7.626  21.200  0.00  0.00      PROA  
ATOM   3988  CB  ASP P 644       0.590  -7.929  23.058  0.00  0.00      PROA  
ATOM   3989  HB1 ASP P 644      -0.238  -8.551  23.460  0.00  0.00      PROA  
ATOM   3990  HB2 ASP P 644       0.899  -7.332  23.943  0.00  0.00      PROA  
ATOM   3991  CG  ASP P 644       1.699  -8.864  22.536  0.00  0.00      PROA  
ATOM   3992  OD1 ASP P 644       2.819  -8.800  23.064  0.00  0.00      PROA  
ATOM   3993  OD2 ASP P 644       1.375  -9.660  21.652  0.00  0.00      PROA  
ATOM   3994  C   ASP P 644      -1.254  -6.309  22.509  0.00  0.00      PROA  
ATOM   3995  O   ASP P 644      -2.335  -6.837  22.337  0.00  0.00      PROA  
ATOM   3996  N   THR P 645      -1.097  -5.040  22.881  0.00  0.00      PROA  
ATOM   3997  HN  THR P 645      -0.179  -4.730  23.116  0.00  0.00      PROA  
ATOM   3998  CA  THR P 645      -2.214  -4.176  23.336  0.00  0.00      PROA  
ATOM   3999  HA  THR P 645      -2.815  -4.822  23.959  0.00  0.00      PROA  
ATOM   4000  CB  THR P 645      -1.859  -2.906  24.140  0.00  0.00      PROA  
ATOM   4001  HB  THR P 645      -1.262  -2.294  23.430  0.00  0.00      PROA  
ATOM   4002  OG1 THR P 645      -1.011  -3.232  25.223  0.00  0.00      PROA  
ATOM   4003  HG1 THR P 645      -0.303  -3.769  24.860  0.00  0.00      PROA  
ATOM   4004  CG2 THR P 645      -3.144  -2.123  24.539  0.00  0.00      PROA  
ATOM   4005 HG21 THR P 645      -3.656  -1.616  23.694  0.00  0.00      PROA  
ATOM   4006 HG22 THR P 645      -2.873  -1.263  25.188  0.00  0.00      PROA  
ATOM   4007 HG23 THR P 645      -3.836  -2.851  25.013  0.00  0.00      PROA  
ATOM   4008  C   THR P 645      -3.163  -3.886  22.130  0.00  0.00      PROA  
ATOM   4009  O   THR P 645      -2.772  -3.289  21.150  0.00  0.00      PROA  
ATOM   4010  N   TYR P 646      -4.435  -4.356  22.215  0.00  0.00      PROA  
ATOM   4011  HN  TYR P 646      -4.656  -4.958  22.978  0.00  0.00      PROA  
ATOM   4012  CA  TYR P 646      -5.330  -4.084  21.104  0.00  0.00      PROA  
ATOM   4013  HA  TYR P 646      -4.759  -4.016  20.190  0.00  0.00      PROA  
ATOM   4014  CB  TYR P 646      -6.302  -5.251  20.905  0.00  0.00      PROA  
ATOM   4015  HB1 TYR P 646      -5.743  -6.068  20.400  0.00  0.00      PROA  
ATOM   4016  HB2 TYR P 646      -7.048  -4.974  20.129  0.00  0.00      PROA  
ATOM   4017  CG  TYR P 646      -6.966  -5.733  22.198  0.00  0.00      PROA  
ATOM   4018  CD1 TYR P 646      -8.231  -5.268  22.808  0.00  0.00      PROA  
ATOM   4019  HD1 TYR P 646      -8.824  -4.505  22.325  0.00  0.00      PROA  
ATOM   4020  CE1 TYR P 646      -8.745  -5.839  23.989  0.00  0.00      PROA  
ATOM   4021  HE1 TYR P 646      -9.701  -5.426  24.274  0.00  0.00      PROA  
ATOM   4022  CZ  TYR P 646      -8.074  -6.859  24.618  0.00  0.00      PROA  
ATOM   4023  OH  TYR P 646      -8.748  -7.490  25.645  0.00  0.00      PROA  
ATOM   4024  HH  TYR P 646      -8.152  -8.152  26.003  0.00  0.00      PROA  
ATOM   4025  CD2 TYR P 646      -6.421  -6.795  22.813  0.00  0.00      PROA  
ATOM   4026  HD2 TYR P 646      -5.624  -7.331  22.319  0.00  0.00      PROA  
ATOM   4027  CE2 TYR P 646      -6.923  -7.381  24.027  0.00  0.00      PROA  
ATOM   4028  HE2 TYR P 646      -6.494  -8.326  24.328  0.00  0.00      PROA  
ATOM   4029  C   TYR P 646      -6.164  -2.745  21.207  0.00  0.00      PROA  
ATOM   4030  O   TYR P 646      -6.463  -2.171  22.269  0.00  0.00      PROA  
ATOM   4031  N   THR P 647      -6.523  -2.130  20.073  0.00  0.00      PROA  
ATOM   4032  HN  THR P 647      -6.281  -2.360  19.134  0.00  0.00      PROA  
ATOM   4033  CA  THR P 647      -7.325  -0.910  20.104  0.00  0.00      PROA  
ATOM   4034  HA  THR P 647      -7.948  -0.886  20.986  0.00  0.00      PROA  
ATOM   4035  CB  THR P 647      -6.646   0.439  19.941  0.00  0.00      PROA  
ATOM   4036  HB  THR P 647      -5.661   0.328  20.444  0.00  0.00      PROA  
ATOM   4037  OG1 THR P 647      -7.265   1.526  20.719  0.00  0.00      PROA  
ATOM   4038  HG1 THR P 647      -7.051   1.374  21.642  0.00  0.00      PROA  
ATOM   4039  CG2 THR P 647      -6.394   1.002  18.576  0.00  0.00      PROA  
ATOM   4040 HG21 THR P 647      -7.326   1.158  17.992  0.00  0.00      PROA  
ATOM   4041 HG22 THR P 647      -5.717   0.408  17.926  0.00  0.00      PROA  
ATOM   4042 HG23 THR P 647      -5.777   1.917  18.706  0.00  0.00      PROA  
ATOM   4043  C   THR P 647      -8.355  -1.165  18.989  0.00  0.00      PROA  
ATOM   4044  O   THR P 647      -8.154  -1.902  18.023  0.00  0.00      PROA  
ATOM   4045  N   GLN P 648      -9.489  -0.512  19.090  0.00  0.00      PROA  
ATOM   4046  HN  GLN P 648      -9.664  -0.097  19.980  0.00  0.00      PROA  
ATOM   4047  CA  GLN P 648     -10.543  -0.328  18.018  0.00  0.00      PROA  
ATOM   4048  HA  GLN P 648     -11.511  -0.327  18.497  0.00  0.00      PROA  
ATOM   4049  CB  GLN P 648     -10.190   0.928  17.223  0.00  0.00      PROA  
ATOM   4050  HB1 GLN P 648     -10.923   1.054  16.398  0.00  0.00      PROA  
ATOM   4051  HB2 GLN P 648      -9.216   0.748  16.720  0.00  0.00      PROA  
ATOM   4052  CG  GLN P 648     -10.250   2.176  18.057  0.00  0.00      PROA  
ATOM   4053  HG1 GLN P 648      -9.996   3.080  17.463  0.00  0.00      PROA  
ATOM   4054  HG2 GLN P 648      -9.410   2.095  18.780  0.00  0.00      PROA  
ATOM   4055  CD  GLN P 648     -11.548   2.421  18.891  0.00  0.00      PROA  
ATOM   4056  OE1 GLN P 648     -12.575   1.754  18.834  0.00  0.00      PROA  
ATOM   4057  NE2 GLN P 648     -11.311   3.451  19.737  0.00  0.00      PROA  
ATOM   4058 HE21 GLN P 648     -10.494   4.025  19.679  0.00  0.00      PROA  
ATOM   4059 HE22 GLN P 648     -12.038   3.861  20.288  0.00  0.00      PROA  
ATOM   4060  C   GLN P 648     -10.821  -1.458  16.978  0.00  0.00      PROA  
ATOM   4061  O   GLN P 648     -10.616  -1.312  15.802  0.00  0.00      PROA  
ATOM   4062  N   LYS P 649     -11.304  -2.645  17.483  0.00  0.00      PROA  
ATOM   4063  HN  LYS P 649     -11.389  -2.762  18.469  0.00  0.00      PROA  
ATOM   4064  CA  LYS P 649     -11.630  -3.777  16.627  0.00  0.00      PROA  
ATOM   4065  HA  LYS P 649     -11.185  -3.638  15.653  0.00  0.00      PROA  
ATOM   4066  CB  LYS P 649     -11.311  -5.187  17.230  0.00  0.00      PROA  
ATOM   4067  HB1 LYS P 649     -11.486  -6.014  16.510  0.00  0.00      PROA  
ATOM   4068  HB2 LYS P 649     -11.979  -5.402  18.092  0.00  0.00      PROA  
ATOM   4069  CG  LYS P 649      -9.756  -5.290  17.654  0.00  0.00      PROA  
ATOM   4070  HG1 LYS P 649      -9.647  -6.368  17.898  0.00  0.00      PROA  
ATOM   4071  HG2 LYS P 649      -9.643  -4.712  18.596  0.00  0.00      PROA  
ATOM   4072  CD  LYS P 649      -8.783  -4.780  16.646  0.00  0.00      PROA  
ATOM   4073  HD1 LYS P 649      -9.021  -3.755  16.288  0.00  0.00      PROA  
ATOM   4074  HD2 LYS P 649      -8.990  -5.400  15.748  0.00  0.00      PROA  
ATOM   4075  CE  LYS P 649      -7.350  -5.015  16.946  0.00  0.00      PROA  
ATOM   4076  HE1 LYS P 649      -6.951  -4.431  17.802  0.00  0.00      PROA  
ATOM   4077  HE2 LYS P 649      -6.810  -4.605  16.066  0.00  0.00      PROA  
ATOM   4078  NZ  LYS P 649      -6.935  -6.501  17.038  0.00  0.00      PROA  
ATOM   4079  HZ1 LYS P 649      -5.897  -6.558  17.072  0.00  0.00      PROA  
ATOM   4080  HZ2 LYS P 649      -7.213  -7.097  16.232  0.00  0.00      PROA  
ATOM   4081  HZ3 LYS P 649      -7.375  -6.906  17.889  0.00  0.00      PROA  
ATOM   4082  C   LYS P 649     -13.130  -3.691  16.449  0.00  0.00      PROA  
ATOM   4083  O   LYS P 649     -13.888  -3.141  17.238  0.00  0.00      PROA  
ATOM   4084  N   LEU P 650     -13.618  -4.410  15.376  0.00  0.00      PROA  
ATOM   4085  HN  LEU P 650     -12.953  -4.898  14.817  0.00  0.00      PROA  
ATOM   4086  CA  LEU P 650     -15.021  -4.476  15.053  0.00  0.00      PROA  
ATOM   4087  HA  LEU P 650     -15.405  -3.467  15.089  0.00  0.00      PROA  
ATOM   4088  CB  LEU P 650     -15.241  -5.131  13.610  0.00  0.00      PROA  
ATOM   4089  HB1 LEU P 650     -14.610  -6.045  13.623  0.00  0.00      PROA  
ATOM   4090  HB2 LEU P 650     -14.701  -4.471  12.899  0.00  0.00      PROA  
ATOM   4091  CG  LEU P 650     -16.675  -5.174  13.133  0.00  0.00      PROA  
ATOM   4092  HG  LEU P 650     -17.175  -5.855  13.855  0.00  0.00      PROA  
ATOM   4093  CD1 LEU P 650     -17.314  -3.814  13.215  0.00  0.00      PROA  
ATOM   4094 HD11 LEU P 650     -17.266  -3.375  14.235  0.00  0.00      PROA  
ATOM   4095 HD12 LEU P 650     -18.379  -3.754  12.903  0.00  0.00      PROA  
ATOM   4096 HD13 LEU P 650     -16.761  -3.119  12.548  0.00  0.00      PROA  
ATOM   4097  CD2 LEU P 650     -16.986  -5.891  11.741  0.00  0.00      PROA  
ATOM   4098 HD21 LEU P 650     -16.444  -5.260  11.004  0.00  0.00      PROA  
ATOM   4099 HD22 LEU P 650     -18.074  -5.823  11.525  0.00  0.00      PROA  
ATOM   4100 HD23 LEU P 650     -16.725  -6.966  11.641  0.00  0.00      PROA  
ATOM   4101  C   LEU P 650     -15.879  -5.178  15.997  0.00  0.00      PROA  
ATOM   4102  O   LEU P 650     -15.743  -6.342  16.296  0.00  0.00      PROA  
ATOM   4103  N   SER P 651     -16.938  -4.522  16.492  0.00  0.00      PROA  
ATOM   4104  HN  SER P 651     -17.130  -3.647  16.053  0.00  0.00      PROA  
ATOM   4105  CA  SER P 651     -17.806  -5.136  17.490  0.00  0.00      PROA  
ATOM   4106  HA  SER P 651     -17.275  -5.800  18.157  0.00  0.00      PROA  
ATOM   4107  CB  SER P 651     -18.375  -4.101  18.478  0.00  0.00      PROA  
ATOM   4108  HB1 SER P 651     -19.040  -4.679  19.154  0.00  0.00      PROA  
ATOM   4109  HB2 SER P 651     -18.976  -3.267  18.056  0.00  0.00      PROA  
ATOM   4110  OG  SER P 651     -17.322  -3.643  19.303  0.00  0.00      PROA  
ATOM   4111  HG1 SER P 651     -16.849  -2.910  18.901  0.00  0.00      PROA  
ATOM   4112  C   SER P 651     -18.916  -5.986  16.851  0.00  0.00      PROA  
ATOM   4113  O   SER P 651     -20.079  -5.678  16.991  0.00  0.00      PROA  
ATOM   4114  N   VAL P 652     -18.519  -7.113  16.173  0.00  0.00      PROA  
ATOM   4115  HN  VAL P 652     -17.568  -7.273  15.921  0.00  0.00      PROA  
ATOM   4116  CA  VAL P 652     -19.416  -8.205  15.806  0.00  0.00      PROA  
ATOM   4117  HA  VAL P 652     -20.244  -7.759  15.275  0.00  0.00      PROA  
ATOM   4118  CB  VAL P 652     -18.777  -9.210  14.861  0.00  0.00      PROA  
ATOM   4119  HB  VAL P 652     -18.053  -9.864  15.392  0.00  0.00      PROA  
ATOM   4120  CG1 VAL P 652     -19.887 -10.000  14.047  0.00  0.00      PROA  
ATOM   4121 HG11 VAL P 652     -19.424 -10.282  13.077  0.00  0.00      PROA  
ATOM   4122 HG12 VAL P 652     -20.683  -9.249  13.856  0.00  0.00      PROA  
ATOM   4123 HG13 VAL P 652     -20.259 -10.916  14.552  0.00  0.00      PROA  
ATOM   4124  CG2 VAL P 652     -17.969  -8.543  13.725  0.00  0.00      PROA  
ATOM   4125 HG21 VAL P 652     -18.582  -7.901  13.057  0.00  0.00      PROA  
ATOM   4126 HG22 VAL P 652     -17.570  -9.324  13.043  0.00  0.00      PROA  
ATOM   4127 HG23 VAL P 652     -17.113  -7.965  14.133  0.00  0.00      PROA  
ATOM   4128  C   VAL P 652     -19.866  -8.973  17.039  0.00  0.00      PROA  
ATOM   4129  O   VAL P 652     -19.066  -9.408  17.867  0.00  0.00      PROA  
ATOM   4130  N   PRO P 653     -21.131  -9.263  17.271  0.00  0.00      PROA  
ATOM   4131  CD  PRO P 653     -22.190  -8.619  16.550  0.00  0.00      PROA  
ATOM   4132  HD1 PRO P 653     -22.462  -9.218  15.654  0.00  0.00      PROA  
ATOM   4133  HD2 PRO P 653     -21.987  -7.608  16.135  0.00  0.00      PROA  
ATOM   4134  CA  PRO P 653     -21.727 -10.062  18.373  0.00  0.00      PROA  
ATOM   4135  HA  PRO P 653     -21.391  -9.671  19.322  0.00  0.00      PROA  
ATOM   4136  CB  PRO P 653     -23.235  -9.907  18.252  0.00  0.00      PROA  
ATOM   4137  HB1 PRO P 653     -23.829  -9.896  19.191  0.00  0.00      PROA  
ATOM   4138  HB2 PRO P 653     -23.701 -10.666  17.587  0.00  0.00      PROA  
ATOM   4139  CG  PRO P 653     -23.301  -8.564  17.514  0.00  0.00      PROA  
ATOM   4140  HG1 PRO P 653     -24.277  -8.426  17.002  0.00  0.00      PROA  
ATOM   4141  HG2 PRO P 653     -23.088  -7.691  18.166  0.00  0.00      PROA  
ATOM   4142  C   PRO P 653     -21.153 -11.504  18.406  0.00  0.00      PROA  
ATOM   4143  O   PRO P 653     -20.748 -11.982  17.355  0.00  0.00      PROA  
ATOM   4144  N   GLU P 654     -20.936 -12.117  19.556  0.00  0.00      PROA  
ATOM   4145  HN  GLU P 654     -21.084 -11.539  20.356  0.00  0.00      PROA  
ATOM   4146  CA  GLU P 654     -20.424 -13.467  19.666  0.00  0.00      PROA  
ATOM   4147  HA  GLU P 654     -20.083 -13.967  18.772  0.00  0.00      PROA  
ATOM   4148  CB  GLU P 654     -19.234 -13.661  20.633  0.00  0.00      PROA  
ATOM   4149  HB1 GLU P 654     -18.838 -14.699  20.654  0.00  0.00      PROA  
ATOM   4150  HB2 GLU P 654     -19.545 -13.308  21.640  0.00  0.00      PROA  
ATOM   4151  CG  GLU P 654     -18.056 -12.718  20.248  0.00  0.00      PROA  
ATOM   4152  HG1 GLU P 654     -18.312 -11.765  19.738  0.00  0.00      PROA  
ATOM   4153  HG2 GLU P 654     -17.479 -13.281  19.484  0.00  0.00      PROA  
ATOM   4154  CD  GLU P 654     -17.068 -12.359  21.367  0.00  0.00      PROA  
ATOM   4155  OE1 GLU P 654     -16.490 -13.321  21.905  0.00  0.00      PROA  
ATOM   4156  OE2 GLU P 654     -16.719 -11.110  21.479  0.00  0.00      PROA  
ATOM   4157  C   GLU P 654     -21.505 -14.355  20.127  0.00  0.00      PROA  
ATOM   4158  O   GLU P 654     -22.129 -14.169  21.199  0.00  0.00      PROA  
ATOM   4159  N   GLY P 655     -21.877 -15.316  19.262  0.00  0.00      PROA  
ATOM   4160  HN  GLY P 655     -21.377 -15.348  18.400  0.00  0.00      PROA  
ATOM   4161  CA  GLY P 655     -23.082 -16.125  19.322  0.00  0.00      PROA  
ATOM   4162  HA1 GLY P 655     -22.981 -16.705  20.228  0.00  0.00      PROA  
ATOM   4163  HA2 GLY P 655     -23.010 -16.836  18.512  0.00  0.00      PROA  
ATOM   4164  C   GLY P 655     -24.321 -15.406  19.230  0.00  0.00      PROA  
ATOM   4165  O   GLY P 655     -24.513 -14.168  19.165  0.00  0.00      PROA  
ATOM   4166  N   LEU P 656     -25.363 -16.222  19.173  0.00  0.00      PROA  
ATOM   4167  HN  LEU P 656     -25.146 -17.194  19.156  0.00  0.00      PROA  
ATOM   4168  CA  LEU P 656     -26.675 -15.697  19.177  0.00  0.00      PROA  
ATOM   4169  HA  LEU P 656     -26.823 -14.677  18.855  0.00  0.00      PROA  
ATOM   4170  CB  LEU P 656     -27.627 -16.634  18.415  0.00  0.00      PROA  
ATOM   4171  HB1 LEU P 656     -27.612 -17.644  18.877  0.00  0.00      PROA  
ATOM   4172  HB2 LEU P 656     -27.166 -16.709  17.407  0.00  0.00      PROA  
ATOM   4173  CG  LEU P 656     -29.165 -16.256  18.392  0.00  0.00      PROA  
ATOM   4174  HG  LEU P 656     -29.604 -16.406  19.402  0.00  0.00      PROA  
ATOM   4175  CD1 LEU P 656     -29.498 -14.862  17.979  0.00  0.00      PROA  
ATOM   4176 HD11 LEU P 656     -29.006 -14.596  17.019  0.00  0.00      PROA  
ATOM   4177 HD12 LEU P 656     -29.015 -14.158  18.689  0.00  0.00      PROA  
ATOM   4178 HD13 LEU P 656     -30.579 -14.641  17.851  0.00  0.00      PROA  
ATOM   4179  CD2 LEU P 656     -29.810 -17.327  17.437  0.00  0.00      PROA  
ATOM   4180 HD21 LEU P 656     -29.473 -18.295  17.865  0.00  0.00      PROA  
ATOM   4181 HD22 LEU P 656     -29.408 -17.270  16.402  0.00  0.00      PROA  
ATOM   4182 HD23 LEU P 656     -30.888 -17.062  17.399  0.00  0.00      PROA  
ATOM   4183  C   LEU P 656     -27.157 -15.648  20.579  0.00  0.00      PROA  
ATOM   4184  O   LEU P 656     -27.300 -16.709  21.236  0.00  0.00      PROA  
ATOM   4185  N   SER P 657     -27.373 -14.478  21.166  0.00  0.00      PROA  
ATOM   4186  HN  SER P 657     -27.105 -13.645  20.687  0.00  0.00      PROA  
ATOM   4187  CA  SER P 657     -28.052 -14.422  22.532  0.00  0.00      PROA  
ATOM   4188  HA  SER P 657     -27.761 -15.363  22.976  0.00  0.00      PROA  
ATOM   4189  CB  SER P 657     -27.535 -13.179  23.366  0.00  0.00      PROA  
ATOM   4190  HB1 SER P 657     -27.686 -12.247  22.779  0.00  0.00      PROA  
ATOM   4191  HB2 SER P 657     -26.454 -13.270  23.603  0.00  0.00      PROA  
ATOM   4192  OG  SER P 657     -28.262 -12.975  24.500  0.00  0.00      PROA  
ATOM   4193  HG1 SER P 657     -28.884 -12.265  24.326  0.00  0.00      PROA  
ATOM   4194  C   SER P 657     -29.614 -14.557  22.517  0.00  0.00      PROA  
ATOM   4195  O   SER P 657     -30.353 -13.751  21.961  0.00  0.00      PROA  
ATOM   4196  N   VAL P 658     -30.140 -15.648  23.016  0.00  0.00      PROA  
ATOM   4197  HN  VAL P 658     -29.615 -16.395  23.415  0.00  0.00      PROA  
ATOM   4198  CA  VAL P 658     -31.557 -15.826  23.064  0.00  0.00      PROA  
ATOM   4199  HA  VAL P 658     -32.034 -15.056  22.476  0.00  0.00      PROA  
ATOM   4200  CB  VAL P 658     -32.014 -17.187  22.464  0.00  0.00      PROA  
ATOM   4201  HB  VAL P 658     -33.119 -17.259  22.364  0.00  0.00      PROA  
ATOM   4202  CG1 VAL P 658     -31.549 -17.412  20.982  0.00  0.00      PROA  
ATOM   4203 HG11 VAL P 658     -32.166 -18.194  20.491  0.00  0.00      PROA  
ATOM   4204 HG12 VAL P 658     -30.540 -17.875  21.020  0.00  0.00      PROA  
ATOM   4205 HG13 VAL P 658     -31.665 -16.407  20.521  0.00  0.00      PROA  
ATOM   4206  CG2 VAL P 658     -31.544 -18.335  23.332  0.00  0.00      PROA  
ATOM   4207 HG21 VAL P 658     -30.515 -18.552  22.973  0.00  0.00      PROA  
ATOM   4208 HG22 VAL P 658     -32.120 -19.252  23.083  0.00  0.00      PROA  
ATOM   4209 HG23 VAL P 658     -31.493 -18.123  24.421  0.00  0.00      PROA  
ATOM   4210  C   VAL P 658     -32.040 -15.513  24.548  0.00  0.00      PROA  
ATOM   4211  O   VAL P 658     -32.980 -16.183  25.000  0.00  0.00      PROA  
ATOM   4212  N   SER P 659     -31.514 -14.603  25.389  0.00  0.00      PROA  
ATOM   4213  HN  SER P 659     -30.940 -13.897  24.981  0.00  0.00      PROA  
ATOM   4214  CA  SER P 659     -31.934 -14.289  26.707  0.00  0.00      PROA  
ATOM   4215  HA  SER P 659     -32.990 -14.514  26.716  0.00  0.00      PROA  
ATOM   4216  CB  SER P 659     -31.159 -14.984  27.763  0.00  0.00      PROA  
ATOM   4217  HB1 SER P 659     -30.150 -14.562  27.961  0.00  0.00      PROA  
ATOM   4218  HB2 SER P 659     -30.967 -16.034  27.452  0.00  0.00      PROA  
ATOM   4219  OG  SER P 659     -31.833 -14.922  29.003  0.00  0.00      PROA  
ATOM   4220  HG1 SER P 659     -31.062 -14.973  29.573  0.00  0.00      PROA  
ATOM   4221  C   SER P 659     -31.788 -12.848  26.888  0.00  0.00      PROA  
ATOM   4222  O   SER P 659     -30.722 -12.288  26.773  0.00  0.00      PROA  
ATOM   4223  N   ASN P 660     -32.941 -12.165  27.296  0.00  0.00      PROA  
ATOM   4224  HN  ASN P 660     -33.694 -12.730  27.623  0.00  0.00      PROA  
ATOM   4225  CA  ASN P 660     -33.001 -10.736  27.588  0.00  0.00      PROA  
ATOM   4226  HA  ASN P 660     -31.990 -10.365  27.512  0.00  0.00      PROA  
ATOM   4227  CB  ASN P 660     -33.894  -9.960  26.542  0.00  0.00      PROA  
ATOM   4228  HB1 ASN P 660     -33.978  -8.861  26.679  0.00  0.00      PROA  
ATOM   4229  HB2 ASN P 660     -34.972 -10.194  26.673  0.00  0.00      PROA  
ATOM   4230  CG  ASN P 660     -33.426 -10.328  25.130  0.00  0.00      PROA  
ATOM   4231  OD1 ASN P 660     -32.407  -9.846  24.578  0.00  0.00      PROA  
ATOM   4232  ND2 ASN P 660     -34.194 -11.165  24.431  0.00  0.00      PROA  
ATOM   4233 HD21 ASN P 660     -35.098 -11.459  24.741  0.00  0.00      PROA  
ATOM   4234 HD22 ASN P 660     -33.975 -11.444  23.496  0.00  0.00      PROA  
ATOM   4235  C   ASN P 660     -33.539 -10.557  29.023  0.00  0.00      PROA  
ATOM   4236  O   ASN P 660     -34.656 -11.018  29.376  0.00  0.00      PROA  
ATOM   4237  N   PRO P 661     -32.918  -9.843  29.883  0.00  0.00      PROA  
ATOM   4238  CD  PRO P 661     -31.462  -9.742  29.839  0.00  0.00      PROA  
ATOM   4239  HD1 PRO P 661     -31.158  -8.880  29.206  0.00  0.00      PROA  
ATOM   4240  HD2 PRO P 661     -31.021 -10.690  29.463  0.00  0.00      PROA  
ATOM   4241  CA  PRO P 661     -33.561  -9.256  31.034  0.00  0.00      PROA  
ATOM   4242  HA  PRO P 661     -33.885 -10.092  31.636  0.00  0.00      PROA  
ATOM   4243  CB  PRO P 661     -32.348  -8.612  31.781  0.00  0.00      PROA  
ATOM   4244  HB1 PRO P 661     -32.362  -8.580  32.891  0.00  0.00      PROA  
ATOM   4245  HB2 PRO P 661     -32.390  -7.563  31.418  0.00  0.00      PROA  
ATOM   4246  CG  PRO P 661     -31.180  -9.468  31.289  0.00  0.00      PROA  
ATOM   4247  HG1 PRO P 661     -30.227  -8.942  31.516  0.00  0.00      PROA  
ATOM   4248  HG2 PRO P 661     -31.026 -10.438  31.808  0.00  0.00      PROA  
ATOM   4249  C   PRO P 661     -34.745  -8.369  30.798  0.00  0.00      PROA  
ATOM   4250  O   PRO P 661     -34.600  -7.431  30.065  0.00  0.00      PROA  
ATOM   4251  N   THR P 662     -35.905  -8.598  31.424  0.00  0.00      PROA  
ATOM   4252  HN  THR P 662     -35.974  -9.444  31.947  0.00  0.00      PROA  
ATOM   4253  CA  THR P 662     -37.129  -7.912  31.156  0.00  0.00      PROA  
ATOM   4254  HA  THR P 662     -36.978  -6.937  31.595  0.00  0.00      PROA  
ATOM   4255  CB  THR P 662     -37.618  -7.685  29.753  0.00  0.00      PROA  
ATOM   4256  HB  THR P 662     -36.725  -7.331  29.195  0.00  0.00      PROA  
ATOM   4257  OG1 THR P 662     -38.736  -6.865  29.642  0.00  0.00      PROA  
ATOM   4258  HG1 THR P 662     -38.688  -6.468  28.769  0.00  0.00      PROA  
ATOM   4259  CG2 THR P 662     -37.952  -8.986  29.029  0.00  0.00      PROA  
ATOM   4260 HG21 THR P 662     -37.162  -9.759  28.915  0.00  0.00      PROA  
ATOM   4261 HG22 THR P 662     -38.483  -8.812  28.069  0.00  0.00      PROA  
ATOM   4262 HG23 THR P 662     -38.740  -9.517  29.604  0.00  0.00      PROA  
ATOM   4263  C   THR P 662     -38.179  -8.633  31.939  0.00  0.00      PROA  
ATOM   4264  O   THR P 662     -38.059  -9.817  32.277  0.00  0.00      PROA  
ATOM   4265  N   GLU P 663     -39.206  -7.929  32.387  0.00  0.00      PROA  
ATOM   4266  HN  GLU P 663     -39.311  -6.947  32.250  0.00  0.00      PROA  
ATOM   4267  CA  GLU P 663     -40.269  -8.489  33.208  0.00  0.00      PROA  
ATOM   4268  HA  GLU P 663     -39.856  -9.256  33.847  0.00  0.00      PROA  
ATOM   4269  CB  GLU P 663     -40.841  -7.388  34.065  0.00  0.00      PROA  
ATOM   4270  HB1 GLU P 663     -41.739  -7.777  34.590  0.00  0.00      PROA  
ATOM   4271  HB2 GLU P 663     -41.151  -6.495  33.481  0.00  0.00      PROA  
ATOM   4272  CG  GLU P 663     -39.722  -6.917  34.978  0.00  0.00      PROA  
ATOM   4273  HG1 GLU P 663     -38.739  -6.806  34.472  0.00  0.00      PROA  
ATOM   4274  HG2 GLU P 663     -39.612  -7.732  35.724  0.00  0.00      PROA  
ATOM   4275  CD  GLU P 663     -40.101  -5.602  35.596  0.00  0.00      PROA  
ATOM   4276  OE1 GLU P 663     -39.413  -4.545  35.475  0.00  0.00      PROA  
ATOM   4277  OE2 GLU P 663     -41.188  -5.616  36.319  0.00  0.00      PROA  
ATOM   4278  C   GLU P 663     -41.366  -8.972  32.320  0.00  0.00      PROA  
ATOM   4279  O   GLU P 663     -42.328  -9.650  32.772  0.00  0.00      PROA  
ATOM   4280  N   ARG P 664     -41.273  -8.615  31.061  0.00  0.00      PROA  
ATOM   4281  HN  ARG P 664     -40.481  -8.102  30.738  0.00  0.00      PROA  
ATOM   4282  CA  ARG P 664     -42.404  -8.731  30.144  0.00  0.00      PROA  
ATOM   4283  HA  ARG P 664     -43.206  -9.252  30.647  0.00  0.00      PROA  
ATOM   4284  CB  ARG P 664     -42.887  -7.403  29.547  0.00  0.00      PROA  
ATOM   4285  HB1 ARG P 664     -43.804  -7.598  28.951  0.00  0.00      PROA  
ATOM   4286  HB2 ARG P 664     -42.085  -7.056  28.862  0.00  0.00      PROA  
ATOM   4287  CG  ARG P 664     -43.331  -6.295  30.490  0.00  0.00      PROA  
ATOM   4288  HG1 ARG P 664     -43.785  -5.471  29.899  0.00  0.00      PROA  
ATOM   4289  HG2 ARG P 664     -42.421  -5.991  31.049  0.00  0.00      PROA  
ATOM   4290  CD  ARG P 664     -44.339  -6.859  31.429  0.00  0.00      PROA  
ATOM   4291  HD1 ARG P 664     -44.026  -7.738  32.031  0.00  0.00      PROA  
ATOM   4292  HD2 ARG P 664     -45.258  -7.103  30.854  0.00  0.00      PROA  
ATOM   4293  NE  ARG P 664     -44.509  -5.650  32.387  0.00  0.00      PROA  
ATOM   4294  HE  ARG P 664     -44.017  -5.670  33.258  0.00  0.00      PROA  
ATOM   4295  CZ  ARG P 664     -45.467  -4.735  32.350  0.00  0.00      PROA  
ATOM   4296  NH1 ARG P 664     -46.472  -4.778  31.470  0.00  0.00      PROA  
ATOM   4297 HH11 ARG P 664     -46.400  -5.459  30.742  0.00  0.00      PROA  
ATOM   4298 HH12 ARG P 664     -46.972  -3.948  31.221  0.00  0.00      PROA  
ATOM   4299  NH2 ARG P 664     -45.533  -3.868  33.324  0.00  0.00      PROA  
ATOM   4300 HH21 ARG P 664     -44.793  -3.893  33.996  0.00  0.00      PROA  
ATOM   4301 HH22 ARG P 664     -46.342  -3.280  33.331  0.00  0.00      PROA  
ATOM   4302  C   ARG P 664     -42.099  -9.517  28.904  0.00  0.00      PROA  
ATOM   4303  O   ARG P 664     -41.046  -9.329  28.338  0.00  0.00      PROA  
ATOM   4304  N   ASP P 665     -43.117 -10.263  28.416  0.00  0.00      PROA  
ATOM   4305  HN  ASP P 665     -43.991 -10.164  28.886  0.00  0.00      PROA  
ATOM   4306  CA  ASP P 665     -43.176 -10.990  27.147  0.00  0.00      PROA  
ATOM   4307  HA  ASP P 665     -42.460 -11.788  27.278  0.00  0.00      PROA  
ATOM   4308  CB  ASP P 665     -44.473 -11.766  26.969  0.00  0.00      PROA  
ATOM   4309  HB1 ASP P 665     -44.630 -12.064  25.911  0.00  0.00      PROA  
ATOM   4310  HB2 ASP P 665     -45.380 -11.163  27.192  0.00  0.00      PROA  
ATOM   4311  CG  ASP P 665     -44.746 -12.999  27.881  0.00  0.00      PROA  
ATOM   4312  OD1 ASP P 665     -43.915 -13.263  28.782  0.00  0.00      PROA  
ATOM   4313  OD2 ASP P 665     -45.834 -13.591  27.684  0.00  0.00      PROA  
ATOM   4314  C   ASP P 665     -42.888 -10.196  25.883  0.00  0.00      PROA  
ATOM   4315  O   ASP P 665     -43.064  -8.984  25.975  0.00  0.00      PROA  
ATOM   4316  N   TRP P 666     -42.379 -10.865  24.824  0.00  0.00      PROA  
ATOM   4317  HN  TRP P 666     -42.221 -11.847  24.895  0.00  0.00      PROA  
ATOM   4318  CA  TRP P 666     -42.172 -10.341  23.470  0.00  0.00      PROA  
ATOM   4319  HA  TRP P 666     -41.693  -9.374  23.511  0.00  0.00      PROA  
ATOM   4320  CB  TRP P 666     -41.072 -11.197  22.624  0.00  0.00      PROA  
ATOM   4321  HB1 TRP P 666     -41.318 -12.279  22.568  0.00  0.00      PROA  
ATOM   4322  HB2 TRP P 666     -40.182 -11.065  23.275  0.00  0.00      PROA  
ATOM   4323  CG  TRP P 666     -40.733 -10.651  21.260  0.00  0.00      PROA  
ATOM   4324  CD1 TRP P 666     -39.813  -9.625  21.022  0.00  0.00      PROA  
ATOM   4325  HD1 TRP P 666     -39.166  -9.183  21.766  0.00  0.00      PROA  
ATOM   4326  NE1 TRP P 666     -39.834  -9.253  19.678  0.00  0.00      PROA  
ATOM   4327  HE1 TRP P 666     -39.402  -8.457  19.314  0.00  0.00      PROA  
ATOM   4328  CE2 TRP P 666     -40.869  -9.975  19.083  0.00  0.00      PROA  
ATOM   4329  CD2 TRP P 666     -41.377 -10.922  20.027  0.00  0.00      PROA  
ATOM   4330  CE3 TRP P 666     -42.506 -11.685  19.636  0.00  0.00      PROA  
ATOM   4331  HE3 TRP P 666     -42.874 -12.434  20.322  0.00  0.00      PROA  
ATOM   4332  CZ3 TRP P 666     -42.828 -11.693  18.306  0.00  0.00      PROA  
ATOM   4333  HZ3 TRP P 666     -43.455 -12.504  17.966  0.00  0.00      PROA  
ATOM   4334  CZ2 TRP P 666     -41.345  -9.837  17.790  0.00  0.00      PROA  
ATOM   4335  HZ2 TRP P 666     -40.921  -9.077  17.151  0.00  0.00      PROA  
ATOM   4336  CH2 TRP P 666     -42.311 -10.705  17.380  0.00  0.00      PROA  
ATOM   4337  HH2 TRP P 666     -42.549 -10.810  16.332  0.00  0.00      PROA  
ATOM   4338  C   TRP P 666     -43.526 -10.030  22.618  0.00  0.00      PROA  
ATOM   4339  O   TRP P 666     -44.444 -10.778  22.545  0.00  0.00      PROA  
ATOM   4340  N   LEU P 667     -43.613  -8.820  22.019  0.00  0.00      PROA  
ATOM   4341  HN  LEU P 667     -42.880  -8.147  21.962  0.00  0.00      PROA  
ATOM   4342  CA  LEU P 667     -44.723  -8.216  21.269  0.00  0.00      PROA  
ATOM   4343  HA  LEU P 667     -44.551  -7.163  21.107  0.00  0.00      PROA  
ATOM   4344  CB  LEU P 667     -44.850  -8.983  20.001  0.00  0.00      PROA  
ATOM   4345  HB1 LEU P 667     -45.369  -9.963  20.076  0.00  0.00      PROA  
ATOM   4346  HB2 LEU P 667     -43.757  -9.064  19.823  0.00  0.00      PROA  
ATOM   4347  CG  LEU P 667     -45.408  -8.340  18.775  0.00  0.00      PROA  
ATOM   4348  HG  LEU P 667     -46.355  -7.820  19.036  0.00  0.00      PROA  
ATOM   4349  CD1 LEU P 667     -44.434  -7.271  18.201  0.00  0.00      PROA  
ATOM   4350 HD11 LEU P 667     -44.726  -7.013  17.160  0.00  0.00      PROA  
ATOM   4351 HD12 LEU P 667     -43.441  -7.764  18.285  0.00  0.00      PROA  
ATOM   4352 HD13 LEU P 667     -44.348  -6.347  18.811  0.00  0.00      PROA  
ATOM   4353  CD2 LEU P 667     -45.783  -9.343  17.679  0.00  0.00      PROA  
ATOM   4354 HD21 LEU P 667     -46.668  -9.895  18.061  0.00  0.00      PROA  
ATOM   4355 HD22 LEU P 667     -44.981 -10.102  17.554  0.00  0.00      PROA  
ATOM   4356 HD23 LEU P 667     -46.078  -8.881  16.712  0.00  0.00      PROA  
ATOM   4357  C   LEU P 667     -46.088  -8.220  22.013  0.00  0.00      PROA  
ATOM   4358  O   LEU P 667     -47.109  -8.829  21.666  0.00  0.00      PROA  
ATOM   4359  N   ILE P 668     -46.223  -7.511  23.090  0.00  0.00      PROA  
ATOM   4360  HN  ILE P 668     -45.378  -7.240  23.544  0.00  0.00      PROA  
ATOM   4361  CA  ILE P 668     -47.511  -7.288  23.843  0.00  0.00      PROA  
ATOM   4362  HA  ILE P 668     -48.196  -8.016  23.434  0.00  0.00      PROA  
ATOM   4363  CB  ILE P 668     -47.230  -7.513  25.329  0.00  0.00      PROA  
ATOM   4364  HB  ILE P 668     -46.414  -6.890  25.752  0.00  0.00      PROA  
ATOM   4365  CG2 ILE P 668     -48.388  -6.848  26.085  0.00  0.00      PROA  
ATOM   4366 HG21 ILE P 668     -48.277  -7.208  27.130  0.00  0.00      PROA  
ATOM   4367 HG22 ILE P 668     -49.382  -7.202  25.738  0.00  0.00      PROA  
ATOM   4368 HG23 ILE P 668     -48.224  -5.750  26.056  0.00  0.00      PROA  
ATOM   4369  CG1 ILE P 668     -46.851  -8.934  25.675  0.00  0.00      PROA  
ATOM   4370 HG11 ILE P 668     -46.670  -8.976  26.770  0.00  0.00      PROA  
ATOM   4371 HG12 ILE P 668     -45.860  -9.180  25.237  0.00  0.00      PROA  
ATOM   4372  CD  ILE P 668     -47.904  -9.907  25.095  0.00  0.00      PROA  
ATOM   4373  HD1 ILE P 668     -48.938  -9.831  25.495  0.00  0.00      PROA  
ATOM   4374  HD2 ILE P 668     -47.643 -10.951  25.370  0.00  0.00      PROA  
ATOM   4375  HD3 ILE P 668     -48.011  -9.946  23.990  0.00  0.00      PROA  
ATOM   4376  C   ILE P 668     -48.077  -5.898  23.532  0.00  0.00      PROA  
ATOM   4377  O   ILE P 668     -47.525  -4.810  23.678  0.00  0.00      PROA  
ATOM   4378  N   HSD P 669     -49.329  -5.946  23.144  0.00  0.00      PROA  
ATOM   4379  HN  HSD P 669     -49.838  -6.783  23.328  0.00  0.00      PROA  
ATOM   4380  CA  HSD P 669     -50.134  -5.067  22.455  0.00  0.00      PROA  
ATOM   4381  HA  HSD P 669     -50.872  -5.688  21.969  0.00  0.00      PROA  
ATOM   4382  CB  HSD P 669     -50.963  -4.148  23.270  0.00  0.00      PROA  
ATOM   4383  HB1 HSD P 669     -51.645  -3.495  22.684  0.00  0.00      PROA  
ATOM   4384  HB2 HSD P 669     -50.332  -3.372  23.755  0.00  0.00      PROA  
ATOM   4385  ND1 HSD P 669     -52.990  -5.581  23.934  0.00  0.00      PROA  
ATOM   4386  HD1 HSD P 669     -53.491  -5.689  23.074  0.00  0.00      PROA  
ATOM   4387  CG  HSD P 669     -51.824  -4.934  24.249  0.00  0.00      PROA  
ATOM   4388  CE1 HSD P 669     -53.340  -6.373  25.007  0.00  0.00      PROA  
ATOM   4389  HE1 HSD P 669     -54.252  -6.970  24.980  0.00  0.00      PROA  
ATOM   4390  NE2 HSD P 669     -52.459  -6.219  26.027  0.00  0.00      PROA  
ATOM   4391  CD2 HSD P 669     -51.511  -5.280  25.506  0.00  0.00      PROA  
ATOM   4392  HD2 HSD P 669     -50.596  -4.976  25.999  0.00  0.00      PROA  
ATOM   4393  C   HSD P 669     -49.418  -4.276  21.290  0.00  0.00      PROA  
ATOM   4394  O   HSD P 669     -49.168  -3.051  21.436  0.00  0.00      PROA  
ATOM   4395  N   PRO P 670     -49.136  -4.874  20.168  0.00  0.00      PROA  
ATOM   4396  CD  PRO P 670     -49.426  -6.250  19.883  0.00  0.00      PROA  
ATOM   4397  HD1 PRO P 670     -50.504  -6.505  19.969  0.00  0.00      PROA  
ATOM   4398  HD2 PRO P 670     -48.829  -6.968  20.484  0.00  0.00      PROA  
ATOM   4399  CA  PRO P 670     -48.268  -4.237  19.164  0.00  0.00      PROA  
ATOM   4400  HA  PRO P 670     -47.431  -3.702  19.586  0.00  0.00      PROA  
ATOM   4401  CB  PRO P 670     -47.933  -5.352  18.237  0.00  0.00      PROA  
ATOM   4402  HB1 PRO P 670     -47.054  -5.880  18.665  0.00  0.00      PROA  
ATOM   4403  HB2 PRO P 670     -47.559  -5.116  17.218  0.00  0.00      PROA  
ATOM   4404  CG  PRO P 670     -49.036  -6.360  18.375  0.00  0.00      PROA  
ATOM   4405  HG1 PRO P 670     -49.919  -6.172  17.728  0.00  0.00      PROA  
ATOM   4406  HG2 PRO P 670     -48.806  -7.383  18.008  0.00  0.00      PROA  
ATOM   4407  C   PRO P 670     -48.986  -3.136  18.422  0.00  0.00      PROA  
ATOM   4408  O   PRO P 670     -48.292  -2.168  18.135  0.00  0.00      PROA  
ATOM   4409  N   LEU P 671     -50.335  -3.244  18.228  0.00  0.00      PROA  
ATOM   4410  HN  LEU P 671     -50.875  -3.941  18.695  0.00  0.00      PROA  
ATOM   4411  CA  LEU P 671     -51.177  -2.328  17.611  0.00  0.00      PROA  
ATOM   4412  HA  LEU P 671     -50.549  -1.787  16.919  0.00  0.00      PROA  
ATOM   4413  CB  LEU P 671     -52.294  -3.174  16.877  0.00  0.00      PROA  
ATOM   4414  HB1 LEU P 671     -53.159  -2.602  16.478  0.00  0.00      PROA  
ATOM   4415  HB2 LEU P 671     -52.907  -3.760  17.596  0.00  0.00      PROA  
ATOM   4416  CG  LEU P 671     -51.820  -4.124  15.816  0.00  0.00      PROA  
ATOM   4417  HG  LEU P 671     -51.105  -4.830  16.291  0.00  0.00      PROA  
ATOM   4418  CD1 LEU P 671     -52.993  -4.918  15.282  0.00  0.00      PROA  
ATOM   4419 HD11 LEU P 671     -53.685  -5.281  16.071  0.00  0.00      PROA  
ATOM   4420 HD12 LEU P 671     -52.659  -5.639  14.505  0.00  0.00      PROA  
ATOM   4421 HD13 LEU P 671     -53.698  -4.253  14.739  0.00  0.00      PROA  
ATOM   4422  CD2 LEU P 671     -51.042  -3.428  14.624  0.00  0.00      PROA  
ATOM   4423 HD21 LEU P 671     -51.297  -3.825  13.619  0.00  0.00      PROA  
ATOM   4424 HD22 LEU P 671     -49.949  -3.613  14.706  0.00  0.00      PROA  
ATOM   4425 HD23 LEU P 671     -51.304  -2.353  14.725  0.00  0.00      PROA  
ATOM   4426  C   LEU P 671     -51.799  -1.344  18.601  0.00  0.00      PROA  
ATOM   4427  O   LEU P 671     -52.625  -0.528  18.296  0.00  0.00      PROA  
ATOM   4428  N   GLY P 672     -51.316  -1.380  19.883  0.00  0.00      PROA  
ATOM   4429  HN  GLY P 672     -50.575  -2.015  20.089  0.00  0.00      PROA  
ATOM   4430  CA  GLY P 672     -51.810  -0.480  20.905  0.00  0.00      PROA  
ATOM   4431  HA1 GLY P 672     -51.794   0.543  20.561  0.00  0.00      PROA  
ATOM   4432  HA2 GLY P 672     -51.190  -0.700  21.761  0.00  0.00      PROA  
ATOM   4433  C   GLY P 672     -53.172  -0.832  21.599  0.00  0.00      PROA  
ATOM   4434  O   GLY P 672     -53.899  -1.748  21.213  0.00  0.00      PROA  
ATOM   4435  N   ILE P 673     -53.446  -0.184  22.730  0.00  0.00      PROA  
ATOM   4436  HN  ILE P 673     -52.698   0.376  23.079  0.00  0.00      PROA  
ATOM   4437  CA  ILE P 673     -54.561  -0.493  23.617  0.00  0.00      PROA  
ATOM   4438  HA  ILE P 673     -55.392  -0.942  23.093  0.00  0.00      PROA  
ATOM   4439  CB  ILE P 673     -54.169  -1.582  24.620  0.00  0.00      PROA  
ATOM   4440  HB  ILE P 673     -53.843  -2.480  24.054  0.00  0.00      PROA  
ATOM   4441  CG2 ILE P 673     -52.962  -1.243  25.462  0.00  0.00      PROA  
ATOM   4442 HG21 ILE P 673     -53.209  -0.454  26.204  0.00  0.00      PROA  
ATOM   4443 HG22 ILE P 673     -51.979  -1.082  24.970  0.00  0.00      PROA  
ATOM   4444 HG23 ILE P 673     -52.763  -2.112  26.125  0.00  0.00      PROA  
ATOM   4445  CG1 ILE P 673     -55.427  -2.100  25.397  0.00  0.00      PROA  
ATOM   4446 HG11 ILE P 673     -56.261  -1.949  24.678  0.00  0.00      PROA  
ATOM   4447 HG12 ILE P 673     -55.642  -1.483  26.295  0.00  0.00      PROA  
ATOM   4448  CD  ILE P 673     -55.339  -3.530  25.674  0.00  0.00      PROA  
ATOM   4449  HD1 ILE P 673     -55.811  -4.143  24.876  0.00  0.00      PROA  
ATOM   4450  HD2 ILE P 673     -56.006  -3.756  26.533  0.00  0.00      PROA  
ATOM   4451  HD3 ILE P 673     -54.318  -3.893  25.919  0.00  0.00      PROA  
ATOM   4452  C   ILE P 673     -55.126   0.732  24.342  0.00  0.00      PROA  
ATOM   4453  O   ILE P 673     -56.198   0.731  24.870  0.00  0.00      PROA  
ATOM   4454  N   ARG P 674     -54.313   1.766  24.490  0.00  0.00      PROA  
ATOM   4455  HN  ARG P 674     -53.394   1.866  24.118  0.00  0.00      PROA  
ATOM   4456  CA  ARG P 674     -54.724   2.824  25.441  0.00  0.00      PROA  
ATOM   4457  HA  ARG P 674     -55.575   2.598  26.066  0.00  0.00      PROA  
ATOM   4458  CB  ARG P 674     -53.497   3.293  26.238  0.00  0.00      PROA  
ATOM   4459  HB1 ARG P 674     -53.763   4.242  26.751  0.00  0.00      PROA  
ATOM   4460  HB2 ARG P 674     -52.618   3.370  25.563  0.00  0.00      PROA  
ATOM   4461  CG  ARG P 674     -53.089   2.342  27.416  0.00  0.00      PROA  
ATOM   4462  HG1 ARG P 674     -52.786   1.366  26.982  0.00  0.00      PROA  
ATOM   4463  HG2 ARG P 674     -54.001   2.157  28.023  0.00  0.00      PROA  
ATOM   4464  CD  ARG P 674     -51.964   2.804  28.294  0.00  0.00      PROA  
ATOM   4465  HD1 ARG P 674     -52.023   2.267  29.265  0.00  0.00      PROA  
ATOM   4466  HD2 ARG P 674     -51.990   3.879  28.574  0.00  0.00      PROA  
ATOM   4467  NE  ARG P 674     -50.677   2.610  27.647  0.00  0.00      PROA  
ATOM   4468  HE  ARG P 674     -50.178   3.338  27.176  0.00  0.00      PROA  
ATOM   4469  CZ  ARG P 674     -50.124   1.432  27.417  0.00  0.00      PROA  
ATOM   4470  NH1 ARG P 674     -50.578   0.289  27.830  0.00  0.00      PROA  
ATOM   4471 HH11 ARG P 674     -51.527   0.339  28.141  0.00  0.00      PROA  
ATOM   4472 HH12 ARG P 674     -50.178  -0.614  27.676  0.00  0.00      PROA  
ATOM   4473  NH2 ARG P 674     -49.065   1.306  26.560  0.00  0.00      PROA  
ATOM   4474 HH21 ARG P 674     -48.713   2.072  26.021  0.00  0.00      PROA  
ATOM   4475 HH22 ARG P 674     -48.634   0.429  26.350  0.00  0.00      PROA  
ATOM   4476  C   ARG P 674     -55.083   4.062  24.629  0.00  0.00      PROA  
ATOM   4477  O   ARG P 674     -55.437   5.097  25.183  0.00  0.00      PROA  
ATOM   4478  N   VAL P 675     -54.945   4.010  23.261  0.00  0.00      PROA  
ATOM   4479  HN  VAL P 675     -54.648   3.184  22.789  0.00  0.00      PROA  
ATOM   4480  CA  VAL P 675     -55.286   5.264  22.422  0.00  0.00      PROA  
ATOM   4481  HA  VAL P 675     -55.060   6.124  23.034  0.00  0.00      PROA  
ATOM   4482  CB  VAL P 675     -54.490   5.270  21.115  0.00  0.00      PROA  
ATOM   4483  HB  VAL P 675     -54.770   6.063  20.389  0.00  0.00      PROA  
ATOM   4484  CG1 VAL P 675     -52.996   5.657  21.359  0.00  0.00      PROA  
ATOM   4485 HG11 VAL P 675     -52.548   5.463  20.361  0.00  0.00      PROA  
ATOM   4486 HG12 VAL P 675     -52.665   5.001  22.193  0.00  0.00      PROA  
ATOM   4487 HG13 VAL P 675     -52.877   6.684  21.765  0.00  0.00      PROA  
ATOM   4488  CG2 VAL P 675     -54.479   3.879  20.462  0.00  0.00      PROA  
ATOM   4489 HG21 VAL P 675     -54.330   3.818  19.363  0.00  0.00      PROA  
ATOM   4490 HG22 VAL P 675     -55.461   3.394  20.651  0.00  0.00      PROA  
ATOM   4491 HG23 VAL P 675     -53.702   3.324  21.030  0.00  0.00      PROA  
ATOM   4492  C   VAL P 675     -56.792   5.241  22.254  0.00  0.00      PROA  
ATOM   4493  O   VAL P 675     -57.444   4.157  22.326  0.00  0.00      PROA  
ATOM   4494  N   GLU P 676     -57.526   6.340  22.107  0.00  0.00      PROA  
ATOM   4495  HN  GLU P 676     -58.472   6.036  22.017  0.00  0.00      PROA  
ATOM   4496  CA  GLU P 676     -57.112   7.730  22.054  0.00  0.00      PROA  
ATOM   4497  HA  GLU P 676     -58.058   8.024  21.623  0.00  0.00      PROA  
ATOM   4498  CB  GLU P 676     -56.876   8.365  23.447  0.00  0.00      PROA  
ATOM   4499  HB1 GLU P 676     -56.264   9.275  23.269  0.00  0.00      PROA  
ATOM   4500  HB2 GLU P 676     -56.322   7.596  24.026  0.00  0.00      PROA  
ATOM   4501  CG  GLU P 676     -58.281   8.678  24.107  0.00  0.00      PROA  
ATOM   4502  HG1 GLU P 676     -58.881   7.743  24.082  0.00  0.00      PROA  
ATOM   4503  HG2 GLU P 676     -58.740   9.511  23.533  0.00  0.00      PROA  
ATOM   4504  CD  GLU P 676     -58.241   9.033  25.566  0.00  0.00      PROA  
ATOM   4505  OE1 GLU P 676     -58.724   8.221  26.445  0.00  0.00      PROA  
ATOM   4506  OE2 GLU P 676     -57.905  10.241  25.844  0.00  0.00      PROA  
ATOM   4507  C   GLU P 676     -56.076   8.120  21.049  0.00  0.00      PROA  
ATOM   4508  O   GLU P 676     -54.930   8.422  21.406  0.00  0.00      PROA  
ATOM   4509  N   PHE P 677     -56.437   8.106  19.736  0.00  0.00      PROA  
ATOM   4510  HN  PHE P 677     -57.237   7.582  19.455  0.00  0.00      PROA  
ATOM   4511  CA  PHE P 677     -55.780   8.815  18.699  0.00  0.00      PROA  
ATOM   4512  HA  PHE P 677     -54.990   9.385  19.164  0.00  0.00      PROA  
ATOM   4513  CB  PHE P 677     -55.238   7.730  17.690  0.00  0.00      PROA  
ATOM   4514  HB1 PHE P 677     -56.085   7.257  17.150  0.00  0.00      PROA  
ATOM   4515  HB2 PHE P 677     -54.602   6.941  18.146  0.00  0.00      PROA  
ATOM   4516  CG  PHE P 677     -54.239   8.325  16.736  0.00  0.00      PROA  
ATOM   4517  CD1 PHE P 677     -52.895   8.641  17.184  0.00  0.00      PROA  
ATOM   4518  HD1 PHE P 677     -52.547   8.464  18.191  0.00  0.00      PROA  
ATOM   4519  CE1 PHE P 677     -51.945   9.123  16.227  0.00  0.00      PROA  
ATOM   4520  HE1 PHE P 677     -51.022   9.547  16.593  0.00  0.00      PROA  
ATOM   4521  CZ  PHE P 677     -52.345   9.265  14.884  0.00  0.00      PROA  
ATOM   4522  HZ  PHE P 677     -51.646   9.597  14.131  0.00  0.00      PROA  
ATOM   4523  CD2 PHE P 677     -54.579   8.429  15.406  0.00  0.00      PROA  
ATOM   4524  HD2 PHE P 677     -55.526   8.147  14.971  0.00  0.00      PROA  
ATOM   4525  CE2 PHE P 677     -53.663   8.940  14.477  0.00  0.00      PROA  
ATOM   4526  HE2 PHE P 677     -54.047   9.083  13.478  0.00  0.00      PROA  
ATOM   4527  C   PHE P 677     -56.872   9.730  18.069  0.00  0.00      PROA  
ATOM   4528  O   PHE P 677     -57.921   9.196  17.638  0.00  0.00      PROA  
ATOM   4529  N   PRO P 678     -56.570  11.028  17.996  0.00  0.00      PROA  
ATOM   4530  CD  PRO P 678     -55.218  11.708  18.170  0.00  0.00      PROA  
ATOM   4531  HD1 PRO P 678     -54.348  11.161  17.747  0.00  0.00      PROA  
ATOM   4532  HD2 PRO P 678     -55.068  11.967  19.240  0.00  0.00      PROA  
ATOM   4533  CA  PRO P 678     -57.483  11.966  17.332  0.00  0.00      PROA  
ATOM   4534  HA  PRO P 678     -58.366  11.917  17.952  0.00  0.00      PROA  
ATOM   4535  CB  PRO P 678     -56.815  13.379  17.360  0.00  0.00      PROA  
ATOM   4536  HB1 PRO P 678     -57.089  13.913  18.295  0.00  0.00      PROA  
ATOM   4537  HB2 PRO P 678     -57.019  13.991  16.456  0.00  0.00      PROA  
ATOM   4538  CG  PRO P 678     -55.312  13.125  17.510  0.00  0.00      PROA  
ATOM   4539  HG1 PRO P 678     -54.930  12.945  16.482  0.00  0.00      PROA  
ATOM   4540  HG2 PRO P 678     -54.642  13.947  17.840  0.00  0.00      PROA  
ATOM   4541  C   PRO P 678     -57.812  11.673  15.835  0.00  0.00      PROA  
ATOM   4542  O   PRO P 678     -57.009  11.153  15.073  0.00  0.00      PROA  
ATOM   4543  N   ILE P 679     -59.135  11.988  15.562  0.00  0.00      PROA  
ATOM   4544  HN  ILE P 679     -59.643  12.443  16.289  0.00  0.00      PROA  
ATOM   4545  CA  ILE P 679     -59.761  11.983  14.259  0.00  0.00      PROA  
ATOM   4546  HA  ILE P 679     -59.555  10.976  13.926  0.00  0.00      PROA  
ATOM   4547  CB  ILE P 679     -61.303  12.254  14.435  0.00  0.00      PROA  
ATOM   4548  HB  ILE P 679     -61.448  13.238  14.930  0.00  0.00      PROA  
ATOM   4549  CG2 ILE P 679     -61.950  12.279  12.981  0.00  0.00      PROA  
ATOM   4550 HG21 ILE P 679     -61.541  13.164  12.449  0.00  0.00      PROA  
ATOM   4551 HG22 ILE P 679     -63.059  12.352  12.978  0.00  0.00      PROA  
ATOM   4552 HG23 ILE P 679     -61.601  11.424  12.364  0.00  0.00      PROA  
ATOM   4553  CG1 ILE P 679     -61.875  11.067  15.236  0.00  0.00      PROA  
ATOM   4554 HG11 ILE P 679     -61.344  11.029  16.212  0.00  0.00      PROA  
ATOM   4555 HG12 ILE P 679     -61.769  10.069  14.759  0.00  0.00      PROA  
ATOM   4556  CD  ILE P 679     -63.321  11.204  15.567  0.00  0.00      PROA  
ATOM   4557  HD1 ILE P 679     -64.016  11.093  14.707  0.00  0.00      PROA  
ATOM   4558  HD2 ILE P 679     -63.572  12.212  15.960  0.00  0.00      PROA  
ATOM   4559  HD3 ILE P 679     -63.691  10.435  16.279  0.00  0.00      PROA  
ATOM   4560  C   ILE P 679     -59.030  12.898  13.279  0.00  0.00      PROA  
ATOM   4561  O   ILE P 679     -58.768  12.558  12.144  0.00  0.00      PROA  
ATOM   4562  N   TRP P 680     -58.687  14.086  13.659  0.00  0.00      PROA  
ATOM   4563  HN  TRP P 680     -58.852  14.386  14.596  0.00  0.00      PROA  
ATOM   4564  CA  TRP P 680     -57.892  14.980  12.806  0.00  0.00      PROA  
ATOM   4565  HA  TRP P 680     -58.378  15.156  11.858  0.00  0.00      PROA  
ATOM   4566  CB  TRP P 680     -57.701  16.384  13.408  0.00  0.00      PROA  
ATOM   4567  HB1 TRP P 680     -58.689  16.798  13.704  0.00  0.00      PROA  
ATOM   4568  HB2 TRP P 680     -57.317  17.085  12.637  0.00  0.00      PROA  
ATOM   4569  CG  TRP P 680     -56.737  16.630  14.560  0.00  0.00      PROA  
ATOM   4570  CD1 TRP P 680     -57.028  16.930  15.843  0.00  0.00      PROA  
ATOM   4571  HD1 TRP P 680     -57.992  17.257  16.201  0.00  0.00      PROA  
ATOM   4572  NE1 TRP P 680     -55.874  16.967  16.597  0.00  0.00      PROA  
ATOM   4573  HE1 TRP P 680     -55.828  17.463  17.436  0.00  0.00      PROA  
ATOM   4574  CE2 TRP P 680     -54.830  16.841  15.789  0.00  0.00      PROA  
ATOM   4575  CD2 TRP P 680     -55.320  16.631  14.468  0.00  0.00      PROA  
ATOM   4576  CE3 TRP P 680     -54.360  16.578  13.466  0.00  0.00      PROA  
ATOM   4577  HE3 TRP P 680     -54.759  16.563  12.463  0.00  0.00      PROA  
ATOM   4578  CZ3 TRP P 680     -52.971  16.495  13.739  0.00  0.00      PROA  
ATOM   4579  HZ3 TRP P 680     -52.289  16.463  12.902  0.00  0.00      PROA  
ATOM   4580  CZ2 TRP P 680     -53.485  17.000  16.061  0.00  0.00      PROA  
ATOM   4581  HZ2 TRP P 680     -53.077  17.097  17.056  0.00  0.00      PROA  
ATOM   4582  CH2 TRP P 680     -52.531  16.659  14.994  0.00  0.00      PROA  
ATOM   4583  HH2 TRP P 680     -51.484  16.694  15.254  0.00  0.00      PROA  
ATOM   4584  C   TRP P 680     -56.535  14.435  12.373  0.00  0.00      PROA  
ATOM   4585  O   TRP P 680     -56.196  14.669  11.220  0.00  0.00      PROA  
ATOM   4586  N   MET P 681     -55.871  13.681  13.182  0.00  0.00      PROA  
ATOM   4587  HN  MET P 681     -56.211  13.337  14.054  0.00  0.00      PROA  
ATOM   4588  CA  MET P 681     -54.521  13.163  12.830  0.00  0.00      PROA  
ATOM   4589  HA  MET P 681     -53.951  13.904  12.289  0.00  0.00      PROA  
ATOM   4590  CB  MET P 681     -53.749  12.907  14.105  0.00  0.00      PROA  
ATOM   4591  HB1 MET P 681     -54.259  12.170  14.763  0.00  0.00      PROA  
ATOM   4592  HB2 MET P 681     -53.547  13.870  14.621  0.00  0.00      PROA  
ATOM   4593  CG  MET P 681     -52.352  12.275  13.922  0.00  0.00      PROA  
ATOM   4594  HG1 MET P 681     -52.513  11.425  13.225  0.00  0.00      PROA  
ATOM   4595  HG2 MET P 681     -51.931  11.943  14.895  0.00  0.00      PROA  
ATOM   4596  SD  MET P 681     -51.197  13.508  13.046  0.00  0.00      PROA  
ATOM   4597  CE  MET P 681     -49.919  12.285  12.723  0.00  0.00      PROA  
ATOM   4598  HE1 MET P 681     -49.027  12.655  12.174  0.00  0.00      PROA  
ATOM   4599  HE2 MET P 681     -50.422  11.471  12.158  0.00  0.00      PROA  
ATOM   4600  HE3 MET P 681     -49.435  11.936  13.660  0.00  0.00      PROA  
ATOM   4601  C   MET P 681     -54.736  11.897  12.010  0.00  0.00      PROA  
ATOM   4602  O   MET P 681     -53.960  11.496  11.150  0.00  0.00      PROA  
ATOM   4603  N   MET P 682     -55.920  11.167  12.208  0.00  0.00      PROA  
ATOM   4604  HN  MET P 682     -56.540  11.260  12.984  0.00  0.00      PROA  
ATOM   4605  CA  MET P 682     -56.285  10.088  11.216  0.00  0.00      PROA  
ATOM   4606  HA  MET P 682     -55.523   9.324  11.177  0.00  0.00      PROA  
ATOM   4607  CB  MET P 682     -57.647   9.415  11.622  0.00  0.00      PROA  
ATOM   4608  HB1 MET P 682     -57.907   8.668  10.843  0.00  0.00      PROA  
ATOM   4609  HB2 MET P 682     -58.522  10.099  11.580  0.00  0.00      PROA  
ATOM   4610  CG  MET P 682     -57.599   8.665  12.932  0.00  0.00      PROA  
ATOM   4611  HG1 MET P 682     -57.578   9.413  13.753  0.00  0.00      PROA  
ATOM   4612  HG2 MET P 682     -56.742   7.960  12.886  0.00  0.00      PROA  
ATOM   4613  SD  MET P 682     -59.104   7.531  13.147  0.00  0.00      PROA  
ATOM   4614  CE  MET P 682     -58.864   7.126  14.896  0.00  0.00      PROA  
ATOM   4615  HE1 MET P 682     -59.495   6.234  15.099  0.00  0.00      PROA  
ATOM   4616  HE2 MET P 682     -59.078   8.041  15.489  0.00  0.00      PROA  
ATOM   4617  HE3 MET P 682     -57.804   6.869  15.108  0.00  0.00      PROA  
ATOM   4618  C   MET P 682     -56.383  10.724   9.820  0.00  0.00      PROA  
ATOM   4619  O   MET P 682     -55.856  10.230   8.826  0.00  0.00      PROA  
ATOM   4620  N   PHE P 683     -57.043  11.875   9.716  0.00  0.00      PROA  
ATOM   4621  HN  PHE P 683     -57.465  12.371  10.471  0.00  0.00      PROA  
ATOM   4622  CA  PHE P 683     -57.259  12.623   8.392  0.00  0.00      PROA  
ATOM   4623  HA  PHE P 683     -57.607  11.881   7.690  0.00  0.00      PROA  
ATOM   4624  CB  PHE P 683     -58.364  13.756   8.478  0.00  0.00      PROA  
ATOM   4625  HB1 PHE P 683     -58.231  14.536   7.699  0.00  0.00      PROA  
ATOM   4626  HB2 PHE P 683     -58.317  14.231   9.482  0.00  0.00      PROA  
ATOM   4627  CG  PHE P 683     -59.738  13.012   8.290  0.00  0.00      PROA  
ATOM   4628  CD1 PHE P 683     -60.724  12.887   9.289  0.00  0.00      PROA  
ATOM   4629  HD1 PHE P 683     -60.561  13.201  10.309  0.00  0.00      PROA  
ATOM   4630  CE1 PHE P 683     -62.002  12.373   8.944  0.00  0.00      PROA  
ATOM   4631  HE1 PHE P 683     -62.727  12.323   9.743  0.00  0.00      PROA  
ATOM   4632  CZ  PHE P 683     -62.224  11.782   7.674  0.00  0.00      PROA  
ATOM   4633  HZ  PHE P 683     -63.155  11.383   7.300  0.00  0.00      PROA  
ATOM   4634  CD2 PHE P 683     -60.037  12.494   6.994  0.00  0.00      PROA  
ATOM   4635  HD2 PHE P 683     -59.205  12.553   6.307  0.00  0.00      PROA  
ATOM   4636  CE2 PHE P 683     -61.208  11.839   6.727  0.00  0.00      PROA  
ATOM   4637  HE2 PHE P 683     -61.441  11.435   5.752  0.00  0.00      PROA  
ATOM   4638  C   PHE P 683     -55.969  13.139   7.890  0.00  0.00      PROA  
ATOM   4639  O   PHE P 683     -55.743  13.044   6.695  0.00  0.00      PROA  
ATOM   4640  N   ALA P 684     -55.082  13.691   8.752  0.00  0.00      PROA  
ATOM   4641  HN  ALA P 684     -55.369  13.832   9.697  0.00  0.00      PROA  
ATOM   4642  CA  ALA P 684     -53.869  14.322   8.328  0.00  0.00      PROA  
ATOM   4643  HA  ALA P 684     -53.935  14.795   7.359  0.00  0.00      PROA  
ATOM   4644  CB  ALA P 684     -53.514  15.330   9.381  0.00  0.00      PROA  
ATOM   4645  HB1 ALA P 684     -53.501  14.911  10.409  0.00  0.00      PROA  
ATOM   4646  HB2 ALA P 684     -54.331  16.074   9.269  0.00  0.00      PROA  
ATOM   4647  HB3 ALA P 684     -52.553  15.795   9.073  0.00  0.00      PROA  
ATOM   4648  C   ALA P 684     -52.714  13.331   7.960  0.00  0.00      PROA  
ATOM   4649  O   ALA P 684     -51.812  13.811   7.285  0.00  0.00      PROA  
ATOM   4650  N   SER P 685     -52.779  12.027   8.399  0.00  0.00      PROA  
ATOM   4651  HN  SER P 685     -53.481  11.786   9.065  0.00  0.00      PROA  
ATOM   4652  CA  SER P 685     -51.691  11.075   8.286  0.00  0.00      PROA  
ATOM   4653  HA  SER P 685     -50.775  11.545   8.612  0.00  0.00      PROA  
ATOM   4654  CB  SER P 685     -51.857   9.911   9.263  0.00  0.00      PROA  
ATOM   4655  HB1 SER P 685     -51.122   9.117   9.011  0.00  0.00      PROA  
ATOM   4656  HB2 SER P 685     -52.880   9.499   9.132  0.00  0.00      PROA  
ATOM   4657  OG  SER P 685     -51.620  10.433  10.536  0.00  0.00      PROA  
ATOM   4658  HG1 SER P 685     -52.449  10.886  10.702  0.00  0.00      PROA  
ATOM   4659  C   SER P 685     -51.402  10.648   6.812  0.00  0.00      PROA  
ATOM   4660  O   SER P 685     -50.435   9.931   6.538  0.00  0.00      PROA  
ATOM   4661  N   ALA P 686     -52.337  11.001   5.817  0.00  0.00      PROA  
ATOM   4662  HN  ALA P 686     -53.236  11.386   6.012  0.00  0.00      PROA  
ATOM   4663  CA  ALA P 686     -52.056  10.914   4.412  0.00  0.00      PROA  
ATOM   4664  HA  ALA P 686     -52.009   9.901   4.041  0.00  0.00      PROA  
ATOM   4665  CB  ALA P 686     -53.233  11.490   3.692  0.00  0.00      PROA  
ATOM   4666  HB1 ALA P 686     -53.519  12.516   4.009  0.00  0.00      PROA  
ATOM   4667  HB2 ALA P 686     -54.075  10.773   3.805  0.00  0.00      PROA  
ATOM   4668  HB3 ALA P 686     -53.084  11.566   2.594  0.00  0.00      PROA  
ATOM   4669  C   ALA P 686     -50.852  11.680   3.998  0.00  0.00      PROA  
ATOM   4670  O   ALA P 686     -50.196  11.301   3.057  0.00  0.00      PROA  
ATOM   4671  N   LEU P 687     -50.599  12.862   4.638  0.00  0.00      PROA  
ATOM   4672  HN  LEU P 687     -51.228  13.015   5.395  0.00  0.00      PROA  
ATOM   4673  CA  LEU P 687     -49.583  13.798   4.199  0.00  0.00      PROA  
ATOM   4674  HA  LEU P 687     -49.661  13.742   3.123  0.00  0.00      PROA  
ATOM   4675  CB  LEU P 687     -49.861  15.267   4.570  0.00  0.00      PROA  
ATOM   4676  HB1 LEU P 687     -49.994  15.415   5.663  0.00  0.00      PROA  
ATOM   4677  HB2 LEU P 687     -50.800  15.593   4.074  0.00  0.00      PROA  
ATOM   4678  CG  LEU P 687     -48.794  16.279   4.080  0.00  0.00      PROA  
ATOM   4679  HG  LEU P 687     -47.848  16.171   4.653  0.00  0.00      PROA  
ATOM   4680  CD1 LEU P 687     -48.457  16.085   2.608  0.00  0.00      PROA  
ATOM   4681 HD11 LEU P 687     -47.541  16.687   2.425  0.00  0.00      PROA  
ATOM   4682 HD12 LEU P 687     -49.167  16.500   1.861  0.00  0.00      PROA  
ATOM   4683 HD13 LEU P 687     -48.264  15.002   2.454  0.00  0.00      PROA  
ATOM   4684  CD2 LEU P 687     -49.261  17.709   4.406  0.00  0.00      PROA  
ATOM   4685 HD21 LEU P 687     -50.209  17.947   3.877  0.00  0.00      PROA  
ATOM   4686 HD22 LEU P 687     -48.462  18.440   4.159  0.00  0.00      PROA  
ATOM   4687 HD23 LEU P 687     -49.390  17.840   5.501  0.00  0.00      PROA  
ATOM   4688  C   LEU P 687     -48.132  13.166   4.566  0.00  0.00      PROA  
ATOM   4689  O   LEU P 687     -47.360  12.888   3.700  0.00  0.00      PROA  
ATOM   4690  N   PRO P 688     -47.878  12.791   5.816  0.00  0.00      PROA  
ATOM   4691  CD  PRO P 688     -48.632  13.258   7.016  0.00  0.00      PROA  
ATOM   4692  HD1 PRO P 688     -49.619  12.749   6.981  0.00  0.00      PROA  
ATOM   4693  HD2 PRO P 688     -48.622  14.369   7.008  0.00  0.00      PROA  
ATOM   4694  CA  PRO P 688     -46.860  11.821   6.178  0.00  0.00      PROA  
ATOM   4695  HA  PRO P 688     -45.962  12.397   6.013  0.00  0.00      PROA  
ATOM   4696  CB  PRO P 688     -47.199  11.455   7.571  0.00  0.00      PROA  
ATOM   4697  HB1 PRO P 688     -46.350  11.054   8.164  0.00  0.00      PROA  
ATOM   4698  HB2 PRO P 688     -48.051  10.744   7.523  0.00  0.00      PROA  
ATOM   4699  CG  PRO P 688     -47.857  12.674   8.269  0.00  0.00      PROA  
ATOM   4700  HG1 PRO P 688     -48.534  12.445   9.120  0.00  0.00      PROA  
ATOM   4701  HG2 PRO P 688     -47.015  13.327   8.582  0.00  0.00      PROA  
ATOM   4702  C   PRO P 688     -46.527  10.624   5.324  0.00  0.00      PROA  
ATOM   4703  O   PRO P 688     -45.366  10.267   5.062  0.00  0.00      PROA  
ATOM   4704  N   ALA P 689     -47.551   9.888   4.843  0.00  0.00      PROA  
ATOM   4705  HN  ALA P 689     -48.478  10.146   5.104  0.00  0.00      PROA  
ATOM   4706  CA  ALA P 689     -47.406   8.757   3.909  0.00  0.00      PROA  
ATOM   4707  HA  ALA P 689     -46.757   8.031   4.377  0.00  0.00      PROA  
ATOM   4708  CB  ALA P 689     -48.694   8.130   3.716  0.00  0.00      PROA  
ATOM   4709  HB1 ALA P 689     -48.696   7.413   2.866  0.00  0.00      PROA  
ATOM   4710  HB2 ALA P 689     -49.335   8.967   3.366  0.00  0.00      PROA  
ATOM   4711  HB3 ALA P 689     -49.090   7.697   4.659  0.00  0.00      PROA  
ATOM   4712  C   ALA P 689     -46.844   9.260   2.531  0.00  0.00      PROA  
ATOM   4713  O   ALA P 689     -45.850   8.729   2.019  0.00  0.00      PROA  
ATOM   4714  N   LEU P 690     -47.441  10.370   1.887  0.00  0.00      PROA  
ATOM   4715  HN  LEU P 690     -48.132  10.838   2.433  0.00  0.00      PROA  
ATOM   4716  CA  LEU P 690     -47.043  10.884   0.591  0.00  0.00      PROA  
ATOM   4717  HA  LEU P 690     -47.147  10.034  -0.068  0.00  0.00      PROA  
ATOM   4718  CB  LEU P 690     -48.091  12.000   0.142  0.00  0.00      PROA  
ATOM   4719  HB1 LEU P 690     -48.054  12.848   0.860  0.00  0.00      PROA  
ATOM   4720  HB2 LEU P 690     -49.050  11.441   0.199  0.00  0.00      PROA  
ATOM   4721  CG  LEU P 690     -47.927  12.540  -1.236  0.00  0.00      PROA  
ATOM   4722  HG  LEU P 690     -46.911  12.982  -1.318  0.00  0.00      PROA  
ATOM   4723  CD1 LEU P 690     -47.994  11.428  -2.316  0.00  0.00      PROA  
ATOM   4724 HD11 LEU P 690     -49.051  11.194  -2.565  0.00  0.00      PROA  
ATOM   4725 HD12 LEU P 690     -47.371  10.564  -2.000  0.00  0.00      PROA  
ATOM   4726 HD13 LEU P 690     -47.448  11.794  -3.212  0.00  0.00      PROA  
ATOM   4727  CD2 LEU P 690     -49.033  13.530  -1.535  0.00  0.00      PROA  
ATOM   4728 HD21 LEU P 690     -48.872  13.962  -2.546  0.00  0.00      PROA  
ATOM   4729 HD22 LEU P 690     -48.941  14.457  -0.929  0.00  0.00      PROA  
ATOM   4730 HD23 LEU P 690     -50.048  13.144  -1.302  0.00  0.00      PROA  
ATOM   4731  C   LEU P 690     -45.563  11.312   0.597  0.00  0.00      PROA  
ATOM   4732  O   LEU P 690     -44.812  10.978  -0.323  0.00  0.00      PROA  
ATOM   4733  N   LEU P 691     -45.076  12.058   1.579  0.00  0.00      PROA  
ATOM   4734  HN  LEU P 691     -45.651  12.306   2.355  0.00  0.00      PROA  
ATOM   4735  CA  LEU P 691     -43.662  12.402   1.803  0.00  0.00      PROA  
ATOM   4736  HA  LEU P 691     -43.224  12.875   0.935  0.00  0.00      PROA  
ATOM   4737  CB  LEU P 691     -43.580  13.306   3.084  0.00  0.00      PROA  
ATOM   4738  HB1 LEU P 691     -42.529  13.627   3.249  0.00  0.00      PROA  
ATOM   4739  HB2 LEU P 691     -43.920  12.664   3.924  0.00  0.00      PROA  
ATOM   4740  CG  LEU P 691     -44.414  14.521   2.938  0.00  0.00      PROA  
ATOM   4741  HG  LEU P 691     -45.470  14.201   2.811  0.00  0.00      PROA  
ATOM   4742  CD1 LEU P 691     -44.369  15.283   4.224  0.00  0.00      PROA  
ATOM   4743 HD11 LEU P 691     -44.662  14.589   5.041  0.00  0.00      PROA  
ATOM   4744 HD12 LEU P 691     -45.085  16.126   4.119  0.00  0.00      PROA  
ATOM   4745 HD13 LEU P 691     -43.346  15.658   4.437  0.00  0.00      PROA  
ATOM   4746  CD2 LEU P 691     -44.015  15.493   1.781  0.00  0.00      PROA  
ATOM   4747 HD21 LEU P 691     -44.470  16.487   1.978  0.00  0.00      PROA  
ATOM   4748 HD22 LEU P 691     -44.428  15.099   0.827  0.00  0.00      PROA  
ATOM   4749 HD23 LEU P 691     -42.919  15.676   1.770  0.00  0.00      PROA  
ATOM   4750  C   LEU P 691     -42.761  11.126   1.879  0.00  0.00      PROA  
ATOM   4751  O   LEU P 691     -41.796  11.022   1.216  0.00  0.00      PROA  
ATOM   4752  N   VAL P 692     -43.139  10.159   2.716  0.00  0.00      PROA  
ATOM   4753  HN  VAL P 692     -43.981  10.254   3.241  0.00  0.00      PROA  
ATOM   4754  CA  VAL P 692     -42.397   8.918   2.905  0.00  0.00      PROA  
ATOM   4755  HA  VAL P 692     -41.381   9.188   3.153  0.00  0.00      PROA  
ATOM   4756  CB  VAL P 692     -43.047   8.071   3.964  0.00  0.00      PROA  
ATOM   4757  HB  VAL P 692     -44.143   8.066   3.783  0.00  0.00      PROA  
ATOM   4758  CG1 VAL P 692     -42.456   6.656   3.962  0.00  0.00      PROA  
ATOM   4759 HG11 VAL P 692     -42.964   6.033   3.195  0.00  0.00      PROA  
ATOM   4760 HG12 VAL P 692     -42.687   6.152   4.925  0.00  0.00      PROA  
ATOM   4761 HG13 VAL P 692     -41.374   6.657   3.711  0.00  0.00      PROA  
ATOM   4762  CG2 VAL P 692     -42.670   8.631   5.343  0.00  0.00      PROA  
ATOM   4763 HG21 VAL P 692     -43.082   9.648   5.517  0.00  0.00      PROA  
ATOM   4764 HG22 VAL P 692     -41.589   8.878   5.274  0.00  0.00      PROA  
ATOM   4765 HG23 VAL P 692     -43.072   8.010   6.172  0.00  0.00      PROA  
ATOM   4766  C   VAL P 692     -42.287   8.065   1.587  0.00  0.00      PROA  
ATOM   4767  O   VAL P 692     -41.216   7.647   1.233  0.00  0.00      PROA  
ATOM   4768  N   PHE P 693     -43.394   7.991   0.800  0.00  0.00      PROA  
ATOM   4769  HN  PHE P 693     -44.272   8.229   1.208  0.00  0.00      PROA  
ATOM   4770  CA  PHE P 693     -43.380   7.410  -0.488  0.00  0.00      PROA  
ATOM   4771  HA  PHE P 693     -42.946   6.424  -0.407  0.00  0.00      PROA  
ATOM   4772  CB  PHE P 693     -44.879   7.396  -0.984  0.00  0.00      PROA  
ATOM   4773  HB1 PHE P 693     -45.471   8.291  -0.697  0.00  0.00      PROA  
ATOM   4774  HB2 PHE P 693     -45.478   6.590  -0.510  0.00  0.00      PROA  
ATOM   4775  CG  PHE P 693     -45.161   7.306  -2.405  0.00  0.00      PROA  
ATOM   4776  CD1 PHE P 693     -45.045   6.068  -3.044  0.00  0.00      PROA  
ATOM   4777  HD1 PHE P 693     -44.669   5.194  -2.534  0.00  0.00      PROA  
ATOM   4778  CE1 PHE P 693     -45.340   5.957  -4.401  0.00  0.00      PROA  
ATOM   4779  HE1 PHE P 693     -45.125   5.003  -4.860  0.00  0.00      PROA  
ATOM   4780  CZ  PHE P 693     -45.589   7.071  -5.244  0.00  0.00      PROA  
ATOM   4781  HZ  PHE P 693     -45.731   7.042  -6.314  0.00  0.00      PROA  
ATOM   4782  CD2 PHE P 693     -45.438   8.438  -3.214  0.00  0.00      PROA  
ATOM   4783  HD2 PHE P 693     -45.578   9.442  -2.840  0.00  0.00      PROA  
ATOM   4784  CE2 PHE P 693     -45.624   8.296  -4.608  0.00  0.00      PROA  
ATOM   4785  HE2 PHE P 693     -45.871   9.081  -5.307  0.00  0.00      PROA  
ATOM   4786  C   PHE P 693     -42.532   8.221  -1.453  0.00  0.00      PROA  
ATOM   4787  O   PHE P 693     -41.886   7.613  -2.264  0.00  0.00      PROA  
ATOM   4788  N   ILE P 694     -42.487   9.607  -1.381  0.00  0.00      PROA  
ATOM   4789  HN  ILE P 694     -43.139  10.123  -0.831  0.00  0.00      PROA  
ATOM   4790  CA  ILE P 694     -41.527  10.338  -2.128  0.00  0.00      PROA  
ATOM   4791  HA  ILE P 694     -41.690  10.025  -3.149  0.00  0.00      PROA  
ATOM   4792  CB  ILE P 694     -41.772  11.864  -2.308  0.00  0.00      PROA  
ATOM   4793  HB  ILE P 694     -42.063  12.314  -1.334  0.00  0.00      PROA  
ATOM   4794  CG2 ILE P 694     -40.477  12.533  -2.855  0.00  0.00      PROA  
ATOM   4795 HG21 ILE P 694     -40.728  13.597  -3.051  0.00  0.00      PROA  
ATOM   4796 HG22 ILE P 694     -40.222  12.156  -3.869  0.00  0.00      PROA  
ATOM   4797 HG23 ILE P 694     -39.629  12.556  -2.139  0.00  0.00      PROA  
ATOM   4798  CG1 ILE P 694     -42.963  12.093  -3.297  0.00  0.00      PROA  
ATOM   4799 HG11 ILE P 694     -43.735  11.414  -2.877  0.00  0.00      PROA  
ATOM   4800 HG12 ILE P 694     -42.706  11.670  -4.292  0.00  0.00      PROA  
ATOM   4801  CD  ILE P 694     -43.473  13.480  -3.485  0.00  0.00      PROA  
ATOM   4802  HD1 ILE P 694     -43.363  13.922  -2.472  0.00  0.00      PROA  
ATOM   4803  HD2 ILE P 694     -44.547  13.575  -3.755  0.00  0.00      PROA  
ATOM   4804  HD3 ILE P 694     -42.969  14.062  -4.286  0.00  0.00      PROA  
ATOM   4805  C   ILE P 694     -40.119   9.902  -1.798  0.00  0.00      PROA  
ATOM   4806  O   ILE P 694     -39.314   9.633  -2.664  0.00  0.00      PROA  
ATOM   4807  N   LEU P 695     -39.701   9.805  -0.544  0.00  0.00      PROA  
ATOM   4808  HN  LEU P 695     -40.268  10.059   0.236  0.00  0.00      PROA  
ATOM   4809  CA  LEU P 695     -38.377   9.291  -0.107  0.00  0.00      PROA  
ATOM   4810  HA  LEU P 695     -37.639   9.975  -0.499  0.00  0.00      PROA  
ATOM   4811  CB  LEU P 695     -38.233   9.407   1.454  0.00  0.00      PROA  
ATOM   4812  HB1 LEU P 695     -37.201   9.059   1.670  0.00  0.00      PROA  
ATOM   4813  HB2 LEU P 695     -38.958   8.792   2.031  0.00  0.00      PROA  
ATOM   4814  CG  LEU P 695     -38.356  10.882   2.007  0.00  0.00      PROA  
ATOM   4815  HG  LEU P 695     -39.207  11.276   1.411  0.00  0.00      PROA  
ATOM   4816  CD1 LEU P 695     -38.564  10.923   3.520  0.00  0.00      PROA  
ATOM   4817 HD11 LEU P 695     -37.665  10.473   3.992  0.00  0.00      PROA  
ATOM   4818 HD12 LEU P 695     -39.405  10.267   3.832  0.00  0.00      PROA  
ATOM   4819 HD13 LEU P 695     -38.673  11.983   3.834  0.00  0.00      PROA  
ATOM   4820  CD2 LEU P 695     -37.197  11.788   1.714  0.00  0.00      PROA  
ATOM   4821 HD21 LEU P 695     -37.268  12.721   2.313  0.00  0.00      PROA  
ATOM   4822 HD22 LEU P 695     -37.149  12.030   0.631  0.00  0.00      PROA  
ATOM   4823 HD23 LEU P 695     -36.229  11.370   2.064  0.00  0.00      PROA  
ATOM   4824  C   LEU P 695     -38.038   7.852  -0.590  0.00  0.00      PROA  
ATOM   4825  O   LEU P 695     -36.850   7.572  -0.907  0.00  0.00      PROA  
ATOM   4826  N   ILE P 696     -39.002   6.880  -0.595  0.00  0.00      PROA  
ATOM   4827  HN  ILE P 696     -39.952   7.118  -0.407  0.00  0.00      PROA  
ATOM   4828  CA  ILE P 696     -38.676   5.541  -1.105  0.00  0.00      PROA  
ATOM   4829  HA  ILE P 696     -37.735   5.222  -0.681  0.00  0.00      PROA  
ATOM   4830  CB  ILE P 696     -39.601   4.459  -0.537  0.00  0.00      PROA  
ATOM   4831  HB  ILE P 696     -40.645   4.733  -0.799  0.00  0.00      PROA  
ATOM   4832  CG2 ILE P 696     -39.351   3.026  -1.018  0.00  0.00      PROA  
ATOM   4833 HG21 ILE P 696     -39.253   2.951  -2.122  0.00  0.00      PROA  
ATOM   4834 HG22 ILE P 696     -40.071   2.349  -0.509  0.00  0.00      PROA  
ATOM   4835 HG23 ILE P 696     -38.303   2.804  -0.722  0.00  0.00      PROA  
ATOM   4836  CG1 ILE P 696     -39.555   4.422   1.024  0.00  0.00      PROA  
ATOM   4837 HG11 ILE P 696     -39.470   5.433   1.476  0.00  0.00      PROA  
ATOM   4838 HG12 ILE P 696     -38.646   3.845   1.302  0.00  0.00      PROA  
ATOM   4839  CD  ILE P 696     -40.766   3.701   1.669  0.00  0.00      PROA  
ATOM   4840  HD1 ILE P 696     -40.639   2.610   1.502  0.00  0.00      PROA  
ATOM   4841  HD2 ILE P 696     -41.784   4.029   1.368  0.00  0.00      PROA  
ATOM   4842  HD3 ILE P 696     -40.751   3.869   2.767  0.00  0.00      PROA  
ATOM   4843  C   ILE P 696     -38.748   5.563  -2.623  0.00  0.00      PROA  
ATOM   4844  O   ILE P 696     -37.921   4.844  -3.213  0.00  0.00      PROA  
ATOM   4845  N   PHE P 697     -39.671   6.283  -3.289  0.00  0.00      PROA  
ATOM   4846  HN  PHE P 697     -40.386   6.725  -2.753  0.00  0.00      PROA  
ATOM   4847  CA  PHE P 697     -39.809   6.401  -4.675  0.00  0.00      PROA  
ATOM   4848  HA  PHE P 697     -40.019   5.465  -5.172  0.00  0.00      PROA  
ATOM   4849  CB  PHE P 697     -41.008   7.328  -5.093  0.00  0.00      PROA  
ATOM   4850  HB1 PHE P 697     -41.101   8.226  -4.445  0.00  0.00      PROA  
ATOM   4851  HB2 PHE P 697     -42.019   6.877  -5.010  0.00  0.00      PROA  
ATOM   4852  CG  PHE P 697     -41.051   7.747  -6.557  0.00  0.00      PROA  
ATOM   4853  CD1 PHE P 697     -40.912   6.850  -7.619  0.00  0.00      PROA  
ATOM   4854  HD1 PHE P 697     -40.690   5.814  -7.413  0.00  0.00      PROA  
ATOM   4855  CE1 PHE P 697     -40.887   7.306  -8.934  0.00  0.00      PROA  
ATOM   4856  HE1 PHE P 697     -40.791   6.595  -9.741  0.00  0.00      PROA  
ATOM   4857  CZ  PHE P 697     -41.059   8.657  -9.233  0.00  0.00      PROA  
ATOM   4858  HZ  PHE P 697     -41.275   8.982 -10.240  0.00  0.00      PROA  
ATOM   4859  CD2 PHE P 697     -41.232   9.105  -6.859  0.00  0.00      PROA  
ATOM   4860  HD2 PHE P 697     -41.217   9.849  -6.076  0.00  0.00      PROA  
ATOM   4861  CE2 PHE P 697     -41.311   9.541  -8.251  0.00  0.00      PROA  
ATOM   4862  HE2 PHE P 697     -41.421  10.595  -8.457  0.00  0.00      PROA  
ATOM   4863  C   PHE P 697     -38.432   6.729  -5.339  0.00  0.00      PROA  
ATOM   4864  O   PHE P 697     -37.963   5.976  -6.176  0.00  0.00      PROA  
ATOM   4865  N   LEU P 698     -37.754   7.844  -4.861  0.00  0.00      PROA  
ATOM   4866  HN  LEU P 698     -38.228   8.439  -4.215  0.00  0.00      PROA  
ATOM   4867  CA  LEU P 698     -36.617   8.419  -5.443  0.00  0.00      PROA  
ATOM   4868  HA  LEU P 698     -36.854   8.608  -6.480  0.00  0.00      PROA  
ATOM   4869  CB  LEU P 698     -36.308   9.684  -4.659  0.00  0.00      PROA  
ATOM   4870  HB1 LEU P 698     -36.122   9.577  -3.568  0.00  0.00      PROA  
ATOM   4871  HB2 LEU P 698     -37.182  10.365  -4.739  0.00  0.00      PROA  
ATOM   4872  CG  LEU P 698     -35.050  10.486  -5.181  0.00  0.00      PROA  
ATOM   4873  HG  LEU P 698     -34.129   9.907  -4.956  0.00  0.00      PROA  
ATOM   4874  CD1 LEU P 698     -34.906  10.651  -6.701  0.00  0.00      PROA  
ATOM   4875 HD11 LEU P 698     -35.772  11.155  -7.180  0.00  0.00      PROA  
ATOM   4876 HD12 LEU P 698     -34.966   9.702  -7.275  0.00  0.00      PROA  
ATOM   4877 HD13 LEU P 698     -34.018  11.294  -6.883  0.00  0.00      PROA  
ATOM   4878  CD2 LEU P 698     -35.020  11.821  -4.420  0.00  0.00      PROA  
ATOM   4879 HD21 LEU P 698     -34.088  12.408  -4.570  0.00  0.00      PROA  
ATOM   4880 HD22 LEU P 698     -35.066  11.516  -3.353  0.00  0.00      PROA  
ATOM   4881 HD23 LEU P 698     -35.875  12.469  -4.708  0.00  0.00      PROA  
ATOM   4882  C   LEU P 698     -35.428   7.431  -5.467  0.00  0.00      PROA  
ATOM   4883  O   LEU P 698     -34.741   7.214  -6.481  0.00  0.00      PROA  
ATOM   4884  N   GLU P 699     -35.249   6.685  -4.396  0.00  0.00      PROA  
ATOM   4885  HN  GLU P 699     -35.674   6.958  -3.536  0.00  0.00      PROA  
ATOM   4886  CA  GLU P 699     -34.133   5.790  -4.239  0.00  0.00      PROA  
ATOM   4887  HA  GLU P 699     -33.250   6.270  -4.635  0.00  0.00      PROA  
ATOM   4888  CB  GLU P 699     -33.868   5.462  -2.725  0.00  0.00      PROA  
ATOM   4889  HB1 GLU P 699     -33.135   4.627  -2.740  0.00  0.00      PROA  
ATOM   4890  HB2 GLU P 699     -34.866   5.288  -2.268  0.00  0.00      PROA  
ATOM   4891  CG  GLU P 699     -33.141   6.629  -2.096  0.00  0.00      PROA  
ATOM   4892  HG1 GLU P 699     -33.904   7.410  -1.895  0.00  0.00      PROA  
ATOM   4893  HG2 GLU P 699     -32.248   6.975  -2.660  0.00  0.00      PROA  
ATOM   4894  CD  GLU P 699     -32.553   6.337  -0.694  0.00  0.00      PROA  
ATOM   4895  OE1 GLU P 699     -31.334   6.440  -0.512  0.00  0.00      PROA  
ATOM   4896  OE2 GLU P 699     -33.303   5.943   0.228  0.00  0.00      PROA  
ATOM   4897  C   GLU P 699     -34.282   4.531  -5.027  0.00  0.00      PROA  
ATOM   4898  O   GLU P 699     -33.383   3.855  -5.536  0.00  0.00      PROA  
ATOM   4899  N   SER P 700     -35.544   4.106  -5.259  0.00  0.00      PROA  
ATOM   4900  HN  SER P 700     -36.320   4.618  -4.900  0.00  0.00      PROA  
ATOM   4901  CA  SER P 700     -35.804   2.900  -6.052  0.00  0.00      PROA  
ATOM   4902  HA  SER P 700     -35.157   2.115  -5.689  0.00  0.00      PROA  
ATOM   4903  CB  SER P 700     -37.169   2.246  -5.846  0.00  0.00      PROA  
ATOM   4904  HB1 SER P 700     -38.064   2.859  -6.089  0.00  0.00      PROA  
ATOM   4905  HB2 SER P 700     -37.193   2.079  -4.747  0.00  0.00      PROA  
ATOM   4906  OG  SER P 700     -37.313   1.009  -6.476  0.00  0.00      PROA  
ATOM   4907  HG1 SER P 700     -37.385   1.224  -7.409  0.00  0.00      PROA  
ATOM   4908  C   SER P 700     -35.561   3.303  -7.481  0.00  0.00      PROA  
ATOM   4909  O   SER P 700     -34.992   2.500  -8.230  0.00  0.00      PROA  
ATOM   4910  N   GLN P 701     -35.817   4.590  -7.880  0.00  0.00      PROA  
ATOM   4911  HN  GLN P 701     -36.143   5.246  -7.204  0.00  0.00      PROA  
ATOM   4912  CA  GLN P 701     -35.569   5.028  -9.233  0.00  0.00      PROA  
ATOM   4913  HA  GLN P 701     -36.003   4.281  -9.880  0.00  0.00      PROA  
ATOM   4914  CB  GLN P 701     -36.256   6.372  -9.618  0.00  0.00      PROA  
ATOM   4915  HB1 GLN P 701     -35.948   6.677 -10.641  0.00  0.00      PROA  
ATOM   4916  HB2 GLN P 701     -36.038   7.201  -8.912  0.00  0.00      PROA  
ATOM   4917  CG  GLN P 701     -37.798   6.192  -9.662  0.00  0.00      PROA  
ATOM   4918  HG1 GLN P 701     -38.326   6.937 -10.295  0.00  0.00      PROA  
ATOM   4919  HG2 GLN P 701     -38.181   6.330  -8.629  0.00  0.00      PROA  
ATOM   4920  CD  GLN P 701     -38.419   4.876 -10.027  0.00  0.00      PROA  
ATOM   4921  OE1 GLN P 701     -38.983   4.135  -9.204  0.00  0.00      PROA  
ATOM   4922  NE2 GLN P 701     -38.262   4.523 -11.328  0.00  0.00      PROA  
ATOM   4923 HE21 GLN P 701     -37.772   5.144 -11.940  0.00  0.00      PROA  
ATOM   4924 HE22 GLN P 701     -38.483   3.584 -11.594  0.00  0.00      PROA  
ATOM   4925  C   GLN P 701     -34.122   5.140  -9.648  0.00  0.00      PROA  
ATOM   4926  O   GLN P 701     -33.592   4.452 -10.557  0.00  0.00      PROA  
ATOM   4927  N   ILE P 702     -33.302   5.875  -8.883  0.00  0.00      PROA  
ATOM   4928  HN  ILE P 702     -33.687   6.512  -8.219  0.00  0.00      PROA  
ATOM   4929  CA  ILE P 702     -31.810   5.822  -8.873  0.00  0.00      PROA  
ATOM   4930  HA  ILE P 702     -31.543   6.231  -9.837  0.00  0.00      PROA  
ATOM   4931  CB  ILE P 702     -31.211   6.698  -7.706  0.00  0.00      PROA  
ATOM   4932  HB  ILE P 702     -31.410   6.272  -6.699  0.00  0.00      PROA  
ATOM   4933  CG2 ILE P 702     -29.696   6.786  -7.783  0.00  0.00      PROA  
ATOM   4934 HG21 ILE P 702     -29.309   5.781  -7.513  0.00  0.00      PROA  
ATOM   4935 HG22 ILE P 702     -29.370   7.317  -6.863  0.00  0.00      PROA  
ATOM   4936 HG23 ILE P 702     -29.258   7.189  -8.722  0.00  0.00      PROA  
ATOM   4937  CG1 ILE P 702     -31.816   8.068  -7.792  0.00  0.00      PROA  
ATOM   4938 HG11 ILE P 702     -32.890   8.082  -7.506  0.00  0.00      PROA  
ATOM   4939 HG12 ILE P 702     -31.821   8.399  -8.853  0.00  0.00      PROA  
ATOM   4940  CD  ILE P 702     -31.177   9.223  -6.964  0.00  0.00      PROA  
ATOM   4941  HD1 ILE P 702     -30.107   9.221  -7.262  0.00  0.00      PROA  
ATOM   4942  HD2 ILE P 702     -31.177   9.090  -5.861  0.00  0.00      PROA  
ATOM   4943  HD3 ILE P 702     -31.633  10.189  -7.271  0.00  0.00      PROA  
ATOM   4944  C   ILE P 702     -31.165   4.471  -8.862  0.00  0.00      PROA  
ATOM   4945  O   ILE P 702     -30.312   4.185  -9.718  0.00  0.00      PROA  
ATOM   4946  N   THR P 703     -31.590   3.490  -8.024  0.00  0.00      PROA  
ATOM   4947  HN  THR P 703     -32.336   3.772  -7.425  0.00  0.00      PROA  
ATOM   4948  CA  THR P 703     -30.865   2.228  -7.957  0.00  0.00      PROA  
ATOM   4949  HA  THR P 703     -29.807   2.437  -8.023  0.00  0.00      PROA  
ATOM   4950  CB  THR P 703     -31.088   1.464  -6.630  0.00  0.00      PROA  
ATOM   4951  HB  THR P 703     -30.723   0.422  -6.754  0.00  0.00      PROA  
ATOM   4952  OG1 THR P 703     -32.394   1.312  -6.209  0.00  0.00      PROA  
ATOM   4953  HG1 THR P 703     -32.693   2.170  -5.899  0.00  0.00      PROA  
ATOM   4954  CG2 THR P 703     -30.432   2.318  -5.458  0.00  0.00      PROA  
ATOM   4955 HG21 THR P 703     -31.141   3.115  -5.148  0.00  0.00      PROA  
ATOM   4956 HG22 THR P 703     -29.440   2.759  -5.693  0.00  0.00      PROA  
ATOM   4957 HG23 THR P 703     -30.260   1.599  -4.629  0.00  0.00      PROA  
ATOM   4958  C   THR P 703     -31.253   1.347  -9.083  0.00  0.00      PROA  
ATOM   4959  O   THR P 703     -30.429   0.488  -9.545  0.00  0.00      PROA  
ATOM   4960  N   THR P 704     -32.464   1.509  -9.621  0.00  0.00      PROA  
ATOM   4961  HN  THR P 704     -32.946   2.268  -9.192  0.00  0.00      PROA  
ATOM   4962  CA  THR P 704     -32.952   0.784 -10.808  0.00  0.00      PROA  
ATOM   4963  HA  THR P 704     -32.682  -0.260 -10.738  0.00  0.00      PROA  
ATOM   4964  CB  THR P 704     -34.480   0.960 -11.053  0.00  0.00      PROA  
ATOM   4965  HB  THR P 704     -34.646   2.035 -11.282  0.00  0.00      PROA  
ATOM   4966  OG1 THR P 704     -35.185   0.444  -9.911  0.00  0.00      PROA  
ATOM   4967  HG1 THR P 704     -34.957   1.108  -9.256  0.00  0.00      PROA  
ATOM   4968  CG2 THR P 704     -35.093   0.098 -12.264  0.00  0.00      PROA  
ATOM   4969 HG21 THR P 704     -36.121   0.416 -12.542  0.00  0.00      PROA  
ATOM   4970 HG22 THR P 704     -35.008  -0.997 -12.097  0.00  0.00      PROA  
ATOM   4971 HG23 THR P 704     -34.535   0.156 -13.224  0.00  0.00      PROA  
ATOM   4972  C   THR P 704     -32.192   1.291 -11.952  0.00  0.00      PROA  
ATOM   4973  O   THR P 704     -31.839   0.543 -12.870  0.00  0.00      PROA  
ATOM   4974  N   LEU P 705     -31.889   2.592 -12.083  0.00  0.00      PROA  
ATOM   4975  HN  LEU P 705     -32.044   3.200 -11.308  0.00  0.00      PROA  
ATOM   4976  CA  LEU P 705     -31.151   3.182 -13.108  0.00  0.00      PROA  
ATOM   4977  HA  LEU P 705     -31.521   2.803 -14.049  0.00  0.00      PROA  
ATOM   4978  CB  LEU P 705     -31.258   4.798 -13.040  0.00  0.00      PROA  
ATOM   4979  HB1 LEU P 705     -30.463   5.320 -13.615  0.00  0.00      PROA  
ATOM   4980  HB2 LEU P 705     -31.052   5.010 -11.969  0.00  0.00      PROA  
ATOM   4981  CG  LEU P 705     -32.604   5.327 -13.560  0.00  0.00      PROA  
ATOM   4982  HG  LEU P 705     -33.440   4.790 -13.064  0.00  0.00      PROA  
ATOM   4983  CD1 LEU P 705     -32.800   6.826 -13.320  0.00  0.00      PROA  
ATOM   4984 HD11 LEU P 705     -31.962   7.270 -13.900  0.00  0.00      PROA  
ATOM   4985 HD12 LEU P 705     -32.599   6.849 -12.228  0.00  0.00      PROA  
ATOM   4986 HD13 LEU P 705     -33.757   7.315 -13.599  0.00  0.00      PROA  
ATOM   4987  CD2 LEU P 705     -32.778   5.025 -15.095  0.00  0.00      PROA  
ATOM   4988 HD21 LEU P 705     -31.819   5.236 -15.616  0.00  0.00      PROA  
ATOM   4989 HD22 LEU P 705     -33.448   5.765 -15.582  0.00  0.00      PROA  
ATOM   4990 HD23 LEU P 705     -33.185   4.026 -15.358  0.00  0.00      PROA  
ATOM   4991  C   LEU P 705     -29.648   2.746 -13.137  0.00  0.00      PROA  
ATOM   4992  O   LEU P 705     -29.044   2.811 -14.204  0.00  0.00      PROA  
ATOM   4993  N   ILE P 706     -29.110   2.330 -11.966  0.00  0.00      PROA  
ATOM   4994  HN  ILE P 706     -29.501   2.546 -11.075  0.00  0.00      PROA  
ATOM   4995  CA  ILE P 706     -27.741   1.847 -11.734  0.00  0.00      PROA  
ATOM   4996  HA  ILE P 706     -27.150   2.642 -12.166  0.00  0.00      PROA  
ATOM   4997  CB  ILE P 706     -27.378   1.691 -10.249  0.00  0.00      PROA  
ATOM   4998  HB  ILE P 706     -28.288   1.608  -9.617  0.00  0.00      PROA  
ATOM   4999  CG2 ILE P 706     -26.368   0.585  -9.947  0.00  0.00      PROA  
ATOM   5000 HG21 ILE P 706     -26.018   0.589  -8.893  0.00  0.00      PROA  
ATOM   5001 HG22 ILE P 706     -25.548   0.718 -10.685  0.00  0.00      PROA  
ATOM   5002 HG23 ILE P 706     -26.893  -0.392 -10.011  0.00  0.00      PROA  
ATOM   5003  CG1 ILE P 706     -26.890   3.066  -9.718  0.00  0.00      PROA  
ATOM   5004 HG11 ILE P 706     -27.575   3.839 -10.129  0.00  0.00      PROA  
ATOM   5005 HG12 ILE P 706     -25.904   3.296 -10.175  0.00  0.00      PROA  
ATOM   5006  CD  ILE P 706     -26.828   3.282  -8.298  0.00  0.00      PROA  
ATOM   5007  HD1 ILE P 706     -26.164   4.096  -7.937  0.00  0.00      PROA  
ATOM   5008  HD2 ILE P 706     -26.323   2.455  -7.754  0.00  0.00      PROA  
ATOM   5009  HD3 ILE P 706     -27.834   3.440  -7.855  0.00  0.00      PROA  
ATOM   5010  C   ILE P 706     -27.508   0.602 -12.582  0.00  0.00      PROA  
ATOM   5011  O   ILE P 706     -26.426   0.439 -13.108  0.00  0.00      PROA  
ATOM   5012  N   ILE P 707     -28.571  -0.341 -12.698  0.00  0.00      PROA  
ATOM   5013  HN  ILE P 707     -29.468  -0.154 -12.305  0.00  0.00      PROA  
ATOM   5014  CA  ILE P 707     -28.499  -1.647 -13.337  0.00  0.00      PROA  
ATOM   5015  HA  ILE P 707     -27.652  -2.195 -12.951  0.00  0.00      PROA  
ATOM   5016  CB  ILE P 707     -29.658  -2.601 -12.963  0.00  0.00      PROA  
ATOM   5017  HB  ILE P 707     -30.624  -2.088 -13.159  0.00  0.00      PROA  
ATOM   5018  CG2 ILE P 707     -29.506  -3.949 -13.708  0.00  0.00      PROA  
ATOM   5019 HG21 ILE P 707     -30.318  -4.612 -13.338  0.00  0.00      PROA  
ATOM   5020 HG22 ILE P 707     -28.516  -4.449 -13.641  0.00  0.00      PROA  
ATOM   5021 HG23 ILE P 707     -29.710  -3.640 -14.755  0.00  0.00      PROA  
ATOM   5022  CG1 ILE P 707     -29.720  -2.779 -11.400  0.00  0.00      PROA  
ATOM   5023 HG11 ILE P 707     -30.592  -3.424 -11.161  0.00  0.00      PROA  
ATOM   5024 HG12 ILE P 707     -29.935  -1.764 -11.003  0.00  0.00      PROA  
ATOM   5025  CD  ILE P 707     -28.456  -3.395 -10.757  0.00  0.00      PROA  
ATOM   5026  HD1 ILE P 707     -27.612  -2.676 -10.833  0.00  0.00      PROA  
ATOM   5027  HD2 ILE P 707     -27.993  -4.272 -11.259  0.00  0.00      PROA  
ATOM   5028  HD3 ILE P 707     -28.682  -3.655  -9.701  0.00  0.00      PROA  
ATOM   5029  C   ILE P 707     -28.318  -1.503 -14.811  0.00  0.00      PROA  
ATOM   5030  O   ILE P 707     -27.472  -2.109 -15.413  0.00  0.00      PROA  
ATOM   5031  N   SER P 708     -29.058  -0.540 -15.390  0.00  0.00      PROA  
ATOM   5032  HN  SER P 708     -29.771  -0.069 -14.877  0.00  0.00      PROA  
ATOM   5033  CA  SER P 708     -28.836  -0.208 -16.845  0.00  0.00      PROA  
ATOM   5034  HA  SER P 708     -28.830  -1.188 -17.300  0.00  0.00      PROA  
ATOM   5035  CB  SER P 708     -29.899   0.692 -17.496  0.00  0.00      PROA  
ATOM   5036  HB1 SER P 708     -29.710   1.042 -18.533  0.00  0.00      PROA  
ATOM   5037  HB2 SER P 708     -30.237   1.586 -16.929  0.00  0.00      PROA  
ATOM   5038  OG  SER P 708     -31.079  -0.050 -17.687  0.00  0.00      PROA  
ATOM   5039  HG1 SER P 708     -31.634   0.268 -16.971  0.00  0.00      PROA  
ATOM   5040  C   SER P 708     -27.464   0.429 -17.087  0.00  0.00      PROA  
ATOM   5041  O   SER P 708     -27.080   1.356 -16.376  0.00  0.00      PROA  
ATOM   5042  N   LYS P 709     -26.734   0.035 -18.167  0.00  0.00      PROA  
ATOM   5043  HN  LYS P 709     -26.940  -0.824 -18.631  0.00  0.00      PROA  
ATOM   5044  CA  LYS P 709     -25.591   0.756 -18.645  0.00  0.00      PROA  
ATOM   5045  HA  LYS P 709     -25.007   1.104 -17.807  0.00  0.00      PROA  
ATOM   5046  CB  LYS P 709     -24.732  -0.179 -19.512  0.00  0.00      PROA  
ATOM   5047  HB1 LYS P 709     -23.869   0.305 -20.015  0.00  0.00      PROA  
ATOM   5048  HB2 LYS P 709     -25.412  -0.597 -20.285  0.00  0.00      PROA  
ATOM   5049  CG  LYS P 709     -24.136  -1.368 -18.741  0.00  0.00      PROA  
ATOM   5050  HG1 LYS P 709     -23.668  -1.969 -19.549  0.00  0.00      PROA  
ATOM   5051  HG2 LYS P 709     -24.950  -1.991 -18.313  0.00  0.00      PROA  
ATOM   5052  CD  LYS P 709     -23.173  -1.013 -17.652  0.00  0.00      PROA  
ATOM   5053  HD1 LYS P 709     -23.648  -0.317 -16.928  0.00  0.00      PROA  
ATOM   5054  HD2 LYS P 709     -22.299  -0.448 -18.041  0.00  0.00      PROA  
ATOM   5055  CE  LYS P 709     -22.585  -2.256 -16.950  0.00  0.00      PROA  
ATOM   5056  HE1 LYS P 709     -22.079  -2.871 -17.725  0.00  0.00      PROA  
ATOM   5057  HE2 LYS P 709     -23.388  -2.860 -16.477  0.00  0.00      PROA  
ATOM   5058  NZ  LYS P 709     -21.569  -1.918 -15.959  0.00  0.00      PROA  
ATOM   5059  HZ1 LYS P 709     -21.287  -2.734 -15.381  0.00  0.00      PROA  
ATOM   5060  HZ2 LYS P 709     -21.830  -1.234 -15.221  0.00  0.00      PROA  
ATOM   5061  HZ3 LYS P 709     -20.696  -1.603 -16.429  0.00  0.00      PROA  
ATOM   5062  C   LYS P 709     -26.076   1.947 -19.464  0.00  0.00      PROA
[truncated: 25,827,159 more chars]
