# Supplementary material for: CryoEM structures of anion exchanger 1 capture multiple states of inward- and outward-facing conformations
Source: Commun Biol. 2022 Dec 14;5:1372. doi: 10.1038/s42003-022-04306-8 (PMC9751308; doi:10.1038/s42003-022-04306-8)
Supplement: Supplementary file 4 — Supplementary Data 1 [file 42003_2022_4306_MOESM4_ESM.zip › bAE1_MDstructures_inputs_Comm_Bio/bAE1_IF_OF_rep1_init.pdb]

CRYST1  170.122  170.122  109.999  90.00  90.00  90.00 P 1           1
ATOM      1  N   LEU P 400     -48.158  -3.748 -13.077  0.00  0.00      PROA  
ATOM      2  HT1 LEU P 400     -48.958  -3.282 -12.604  0.00  0.00      PROA  
ATOM      3  HT2 LEU P 400     -48.618  -4.411 -13.733  0.00  0.00      PROA  
ATOM      4  HT3 LEU P 400     -47.626  -3.004 -13.572  0.00  0.00      PROA  
ATOM      5  CA  LEU P 400     -47.336  -4.614 -12.133  0.00  0.00      PROA  
ATOM      6  HA  LEU P 400     -46.385  -4.152 -11.913  0.00  0.00      PROA  
ATOM      7  CB  LEU P 400     -48.083  -4.617 -10.737  0.00  0.00      PROA  
ATOM      8  HB1 LEU P 400     -49.149  -4.858 -10.935  0.00  0.00      PROA  
ATOM      9  HB2 LEU P 400     -48.126  -3.607 -10.277  0.00  0.00      PROA  
ATOM     10  CG  LEU P 400     -47.576  -5.564  -9.619  0.00  0.00      PROA  
ATOM     11  HG  LEU P 400     -47.591  -6.624  -9.950  0.00  0.00      PROA  
ATOM     12  CD1 LEU P 400     -46.114  -5.211  -9.268  0.00  0.00      PROA  
ATOM     13 HD11 LEU P 400     -46.122  -4.221  -8.764  0.00  0.00      PROA  
ATOM     14 HD12 LEU P 400     -45.470  -5.286 -10.170  0.00  0.00      PROA  
ATOM     15 HD13 LEU P 400     -45.718  -6.056  -8.666  0.00  0.00      PROA  
ATOM     16  CD2 LEU P 400     -48.476  -5.634  -8.430  0.00  0.00      PROA  
ATOM     17 HD21 LEU P 400     -49.391  -6.156  -8.784  0.00  0.00      PROA  
ATOM     18 HD22 LEU P 400     -48.660  -4.675  -7.901  0.00  0.00      PROA  
ATOM     19 HD23 LEU P 400     -48.051  -6.215  -7.584  0.00  0.00      PROA  
ATOM     20  C   LEU P 400     -46.981  -6.093 -12.680  0.00  0.00      PROA  
ATOM     21  O   LEU P 400     -46.106  -6.792 -12.080  0.00  0.00      PROA  
ATOM     22  N   VAL P 401     -47.694  -6.640 -13.667  0.00  0.00      PROA  
ATOM     23  HN  VAL P 401     -48.307  -6.048 -14.185  0.00  0.00      PROA  
ATOM     24  CA  VAL P 401     -47.647  -8.079 -14.012  0.00  0.00      PROA  
ATOM     25  HA  VAL P 401     -47.641  -8.628 -13.082  0.00  0.00      PROA  
ATOM     26  CB  VAL P 401     -48.858  -8.492 -14.855  0.00  0.00      PROA  
ATOM     27  HB  VAL P 401     -49.761  -8.078 -14.359  0.00  0.00      PROA  
ATOM     28  CG1 VAL P 401     -48.743  -7.816 -16.257  0.00  0.00      PROA  
ATOM     29 HG11 VAL P 401     -48.648  -6.723 -16.082  0.00  0.00      PROA  
ATOM     30 HG12 VAL P 401     -49.736  -7.938 -16.740  0.00  0.00      PROA  
ATOM     31 HG13 VAL P 401     -47.861  -8.109 -16.865  0.00  0.00      PROA  
ATOM     32  CG2 VAL P 401     -48.840 -10.020 -15.056  0.00  0.00      PROA  
ATOM     33 HG21 VAL P 401     -48.918 -10.525 -14.069  0.00  0.00      PROA  
ATOM     34 HG22 VAL P 401     -47.929 -10.440 -15.533  0.00  0.00      PROA  
ATOM     35 HG23 VAL P 401     -49.664 -10.412 -15.690  0.00  0.00      PROA  
ATOM     36  C   VAL P 401     -46.311  -8.431 -14.708  0.00  0.00      PROA  
ATOM     37  O   VAL P 401     -45.748  -9.514 -14.548  0.00  0.00      PROA  
ATOM     38  N   ARG P 402     -45.760  -7.453 -15.463  0.00  0.00      PROA  
ATOM     39  HN  ARG P 402     -46.145  -6.540 -15.354  0.00  0.00      PROA  
ATOM     40  CA  ARG P 402     -44.575  -7.589 -16.320  0.00  0.00      PROA  
ATOM     41  HA  ARG P 402     -44.686  -8.394 -17.031  0.00  0.00      PROA  
ATOM     42  CB  ARG P 402     -44.312  -6.335 -17.186  0.00  0.00      PROA  
ATOM     43  HB1 ARG P 402     -44.037  -5.435 -16.595  0.00  0.00      PROA  
ATOM     44  HB2 ARG P 402     -45.239  -6.098 -17.751  0.00  0.00      PROA  
ATOM     45  CG  ARG P 402     -43.116  -6.492 -18.142  0.00  0.00      PROA  
ATOM     46  HG1 ARG P 402     -43.419  -5.840 -18.989  0.00  0.00      PROA  
ATOM     47  HG2 ARG P 402     -42.970  -7.576 -18.332  0.00  0.00      PROA  
ATOM     48  CD  ARG P 402     -41.806  -5.889 -17.591  0.00  0.00      PROA  
ATOM     49  HD1 ARG P 402     -41.370  -6.413 -16.713  0.00  0.00      PROA  
ATOM     50  HD2 ARG P 402     -41.945  -4.800 -17.421  0.00  0.00      PROA  
ATOM     51  NE  ARG P 402     -40.817  -6.014 -18.704  0.00  0.00      PROA  
ATOM     52  HE  ARG P 402     -41.103  -6.686 -19.387  0.00  0.00      PROA  
ATOM     53  CZ  ARG P 402     -39.611  -5.513 -18.751  0.00  0.00      PROA  
ATOM     54  NH1 ARG P 402     -39.162  -4.876 -17.680  0.00  0.00      PROA  
ATOM     55 HH11 ARG P 402     -38.259  -4.448 -17.733  0.00  0.00      PROA  
ATOM     56 HH12 ARG P 402     -39.860  -4.703 -16.986  0.00  0.00      PROA  
ATOM     57  NH2 ARG P 402     -38.818  -5.571 -19.799  0.00  0.00      PROA  
ATOM     58 HH21 ARG P 402     -37.941  -5.092 -19.759  0.00  0.00      PROA  
ATOM     59 HH22 ARG P 402     -39.213  -5.970 -20.627  0.00  0.00      PROA  
ATOM     60  C   ARG P 402     -43.283  -7.867 -15.473  0.00  0.00      PROA  
ATOM     61  O   ARG P 402     -42.415  -8.637 -15.716  0.00  0.00      PROA  
ATOM     62  N   ASP P 403     -43.185  -7.125 -14.297  0.00  0.00      PROA  
ATOM     63  HN  ASP P 403     -43.942  -6.547 -14.003  0.00  0.00      PROA  
ATOM     64  CA  ASP P 403     -42.062  -7.414 -13.363  0.00  0.00      PROA  
ATOM     65  HA  ASP P 403     -41.125  -7.313 -13.890  0.00  0.00      PROA  
ATOM     66  CB  ASP P 403     -41.872  -6.523 -12.048  0.00  0.00      PROA  
ATOM     67  HB1 ASP P 403     -40.994  -6.744 -11.405  0.00  0.00      PROA  
ATOM     68  HB2 ASP P 403     -42.750  -6.717 -11.395  0.00  0.00      PROA  
ATOM     69  CG  ASP P 403     -41.768  -5.089 -12.363  0.00  0.00      PROA  
ATOM     70  OD1 ASP P 403     -41.976  -4.625 -13.598  0.00  0.00      PROA  
ATOM     71  OD2 ASP P 403     -41.627  -4.295 -11.389  0.00  0.00      PROA  
ATOM     72  C   ASP P 403     -42.133  -8.854 -12.848  0.00  0.00      PROA  
ATOM     73  O   ASP P 403     -41.193  -9.683 -12.788  0.00  0.00      PROA  
ATOM     74  N   ILE P 404     -43.379  -9.312 -12.540  0.00  0.00      PROA  
ATOM     75  HN  ILE P 404     -44.102  -8.645 -12.701  0.00  0.00      PROA  
ATOM     76  CA  ILE P 404     -43.680 -10.679 -12.287  0.00  0.00      PROA  
ATOM     77  HA  ILE P 404     -42.949 -10.852 -11.511  0.00  0.00      PROA  
ATOM     78  CB  ILE P 404     -45.126 -10.755 -11.754  0.00  0.00      PROA  
ATOM     79  HB  ILE P 404     -45.785 -10.212 -12.463  0.00  0.00      PROA  
ATOM     80  CG2 ILE P 404     -45.604 -12.219 -11.590  0.00  0.00      PROA  
ATOM     81 HG21 ILE P 404     -46.706 -12.241 -11.450  0.00  0.00      PROA  
ATOM     82 HG22 ILE P 404     -45.181 -12.643 -10.654  0.00  0.00      PROA  
ATOM     83 HG23 ILE P 404     -45.464 -12.913 -12.446  0.00  0.00      PROA  
ATOM     84  CG1 ILE P 404     -45.294  -9.811 -10.470  0.00  0.00      PROA  
ATOM     85 HG11 ILE P 404     -44.692  -8.900 -10.674  0.00  0.00      PROA  
ATOM     86 HG12 ILE P 404     -44.918 -10.238  -9.515  0.00  0.00      PROA  
ATOM     87  CD  ILE P 404     -46.724  -9.421 -10.198  0.00  0.00      PROA  
ATOM     88  HD1 ILE P 404     -47.342 -10.339 -10.094  0.00  0.00      PROA  
ATOM     89  HD2 ILE P 404     -47.047  -8.757 -11.028  0.00  0.00      PROA  
ATOM     90  HD3 ILE P 404     -46.828  -8.859  -9.244  0.00  0.00      PROA  
ATOM     91  C   ILE P 404     -43.336 -11.748 -13.306  0.00  0.00      PROA  
ATOM     92  O   ILE P 404     -42.662 -12.777 -13.023  0.00  0.00      PROA  
ATOM     93  N   ARG P 405     -43.751 -11.512 -14.564  0.00  0.00      PROA  
ATOM     94  HN  ARG P 405     -44.297 -10.691 -14.712  0.00  0.00      PROA  
ATOM     95  CA  ARG P 405     -43.339 -12.186 -15.807  0.00  0.00      PROA  
ATOM     96  HA  ARG P 405     -43.474 -13.254 -15.720  0.00  0.00      PROA  
ATOM     97  CB  ARG P 405     -44.261 -11.912 -16.995  0.00  0.00      PROA  
ATOM     98  HB1 ARG P 405     -43.876 -12.391 -17.921  0.00  0.00      PROA  
ATOM     99  HB2 ARG P 405     -44.301 -10.805 -17.086  0.00  0.00      PROA  
ATOM    100  CG  ARG P 405     -45.719 -12.301 -16.718  0.00  0.00      PROA  
ATOM    101  HG1 ARG P 405     -46.083 -11.718 -15.845  0.00  0.00      PROA  
ATOM    102  HG2 ARG P 405     -45.759 -13.397 -16.543  0.00  0.00      PROA  
ATOM    103  CD  ARG P 405     -46.721 -12.082 -17.996  0.00  0.00      PROA  
ATOM    104  HD1 ARG P 405     -46.574 -11.054 -18.390  0.00  0.00      PROA  
ATOM    105  HD2 ARG P 405     -47.814 -12.110 -17.799  0.00  0.00      PROA  
ATOM    106  NE  ARG P 405     -46.379 -13.138 -18.999  0.00  0.00      PROA  
ATOM    107  HE  ARG P 405     -45.514 -13.630 -18.907  0.00  0.00      PROA  
ATOM    108  CZ  ARG P 405     -47.034 -13.657 -20.005  0.00  0.00      PROA  
ATOM    109  NH1 ARG P 405     -48.118 -13.081 -20.426  0.00  0.00      PROA  
ATOM    110 HH11 ARG P 405     -48.528 -12.243 -20.067  0.00  0.00      PROA  
ATOM    111 HH12 ARG P 405     -48.413 -13.390 -21.330  0.00  0.00      PROA  
ATOM    112  NH2 ARG P 405     -46.618 -14.634 -20.789  0.00  0.00      PROA  
ATOM    113 HH21 ARG P 405     -45.681 -14.936 -20.609  0.00  0.00      PROA  
ATOM    114 HH22 ARG P 405     -47.216 -14.982 -21.511  0.00  0.00      PROA  
ATOM    115  C   ARG P 405     -41.854 -12.195 -16.201  0.00  0.00      PROA  
ATOM    116  O   ARG P 405     -41.294 -13.230 -16.550  0.00  0.00      PROA  
ATOM    117  N   ARG P 406     -41.107 -11.075 -15.966  0.00  0.00      PROA  
ATOM    118  HN  ARG P 406     -41.485 -10.188 -15.714  0.00  0.00      PROA  
ATOM    119  CA  ARG P 406     -39.664 -11.067 -16.142  0.00  0.00      PROA  
ATOM    120  HA  ARG P 406     -39.511 -11.444 -17.143  0.00  0.00      PROA  
ATOM    121  CB  ARG P 406     -39.264  -9.507 -16.051  0.00  0.00      PROA  
ATOM    122  HB1 ARG P 406     -38.273  -9.519 -15.549  0.00  0.00      PROA  
ATOM    123  HB2 ARG P 406     -39.964  -9.016 -15.341  0.00  0.00      PROA  
ATOM    124  CG  ARG P 406     -39.242  -8.833 -17.402  0.00  0.00      PROA  
ATOM    125  HG1 ARG P 406     -38.963  -7.765 -17.273  0.00  0.00      PROA  
ATOM    126  HG2 ARG P 406     -40.299  -8.724 -17.726  0.00  0.00      PROA  
ATOM    127  CD  ARG P 406     -38.382  -9.429 -18.432  0.00  0.00      PROA  
ATOM    128  HD1 ARG P 406     -38.901  -9.101 -19.358  0.00  0.00      PROA  
ATOM    129  HD2 ARG P 406     -38.243 -10.519 -18.595  0.00  0.00      PROA  
ATOM    130  NE  ARG P 406     -37.003  -8.704 -18.451  0.00  0.00      PROA  
ATOM    131  HE  ARG P 406     -36.982  -7.721 -18.271  0.00  0.00      PROA  
ATOM    132  CZ  ARG P 406     -35.933  -9.228 -18.975  0.00  0.00      PROA  
ATOM    133  NH1 ARG P 406     -35.550 -10.434 -19.306  0.00  0.00      PROA  
ATOM    134 HH11 ARG P 406     -35.980 -11.322 -19.138  0.00  0.00      PROA  
ATOM    135 HH12 ARG P 406     -34.693 -10.501 -19.816  0.00  0.00      PROA  
ATOM    136  NH2 ARG P 406     -35.088  -8.312 -19.445  0.00  0.00      PROA  
ATOM    137 HH21 ARG P 406     -35.299  -7.387 -19.129  0.00  0.00      PROA  
ATOM    138 HH22 ARG P 406     -34.340  -8.605 -20.040  0.00  0.00      PROA  
ATOM    139  C   ARG P 406     -38.822 -12.046 -15.291  0.00  0.00      PROA  
ATOM    140  O   ARG P 406     -37.836 -12.628 -15.735  0.00  0.00      PROA  
ATOM    141  N   ARG P 407     -39.210 -12.084 -14.022  0.00  0.00      PROA  
ATOM    142  HN  ARG P 407     -40.044 -11.582 -13.809  0.00  0.00      PROA  
ATOM    143  CA  ARG P 407     -38.351 -12.666 -12.943  0.00  0.00      PROA  
ATOM    144  HA  ARG P 407     -37.361 -12.858 -13.330  0.00  0.00      PROA  
ATOM    145  CB  ARG P 407     -38.160 -11.607 -11.794  0.00  0.00      PROA  
ATOM    146  HB1 ARG P 407     -39.127 -11.302 -11.341  0.00  0.00      PROA  
ATOM    147  HB2 ARG P 407     -37.755 -10.700 -12.292  0.00  0.00      PROA  
ATOM    148  CG  ARG P 407     -37.265 -12.030 -10.597  0.00  0.00      PROA  
ATOM    149  HG1 ARG P 407     -37.737 -12.957 -10.207  0.00  0.00      PROA  
ATOM    150  HG2 ARG P 407     -37.354 -11.278  -9.784  0.00  0.00      PROA  
ATOM    151  CD  ARG P 407     -35.881 -12.521 -11.030  0.00  0.00      PROA  
ATOM    152  HD1 ARG P 407     -35.818 -13.170 -11.929  0.00  0.00      PROA  
ATOM    153  HD2 ARG P 407     -35.465 -13.164 -10.226  0.00  0.00      PROA  
ATOM    154  NE  ARG P 407     -34.942 -11.303 -11.275  0.00  0.00      PROA  
ATOM    155  HE  ARG P 407     -35.234 -10.583 -11.904  0.00  0.00      PROA  
ATOM    156  CZ  ARG P 407     -33.664 -11.158 -10.957  0.00  0.00      PROA  
ATOM    157  NH1 ARG P 407     -32.859 -11.894 -10.204  0.00  0.00      PROA  
ATOM    158 HH11 ARG P 407     -31.910 -11.586 -10.276  0.00  0.00      PROA  
ATOM    159 HH12 ARG P 407     -33.149 -12.715  -9.713  0.00  0.00      PROA  
ATOM    160  NH2 ARG P 407     -33.116 -10.151 -11.595  0.00  0.00      PROA  
ATOM    161 HH21 ARG P 407     -32.118 -10.084 -11.587  0.00  0.00      PROA  
ATOM    162 HH22 ARG P 407     -33.614  -9.597 -12.262  0.00  0.00      PROA  
ATOM    163  C   ARG P 407     -38.788 -13.930 -12.338  0.00  0.00      PROA  
ATOM    164  O   ARG P 407     -37.985 -14.838 -12.238  0.00  0.00      PROA  
ATOM    165  N   TYR P 408     -40.093 -14.118 -11.908  0.00  0.00      PROA  
ATOM    166  HN  TYR P 408     -40.765 -13.381 -11.922  0.00  0.00      PROA  
ATOM    167  CA  TYR P 408     -40.535 -15.322 -11.301  0.00  0.00      PROA  
ATOM    168  HA  TYR P 408     -39.883 -15.505 -10.459  0.00  0.00      PROA  
ATOM    169  CB  TYR P 408     -41.877 -15.300 -10.558  0.00  0.00      PROA  
ATOM    170  HB1 TYR P 408     -41.975 -16.294 -10.071  0.00  0.00      PROA  
ATOM    171  HB2 TYR P 408     -42.722 -15.082 -11.246  0.00  0.00      PROA  
ATOM    172  CG  TYR P 408     -41.782 -14.240  -9.505  0.00  0.00      PROA  
ATOM    173  CD1 TYR P 408     -42.431 -13.059  -9.724  0.00  0.00      PROA  
ATOM    174  HD1 TYR P 408     -42.940 -12.899 -10.663  0.00  0.00      PROA  
ATOM    175  CE1 TYR P 408     -42.444 -11.994  -8.842  0.00  0.00      PROA  
ATOM    176  HE1 TYR P 408     -42.964 -11.062  -9.009  0.00  0.00      PROA  
ATOM    177  CZ  TYR P 408     -41.768 -12.103  -7.644  0.00  0.00      PROA  
ATOM    178  OH  TYR P 408     -41.628 -10.925  -6.817  0.00  0.00      PROA  
ATOM    179  HH  TYR P 408     -40.953 -11.025  -6.141  0.00  0.00      PROA  
ATOM    180  CD2 TYR P 408     -41.159 -14.406  -8.260  0.00  0.00      PROA  
ATOM    181  HD2 TYR P 408     -40.715 -15.387  -8.177  0.00  0.00      PROA  
ATOM    182  CE2 TYR P 408     -41.133 -13.317  -7.335  0.00  0.00      PROA  
ATOM    183  HE2 TYR P 408     -40.390 -13.190  -6.562  0.00  0.00      PROA  
ATOM    184  C   TYR P 408     -40.383 -16.541 -12.088  0.00  0.00      PROA  
ATOM    185  O   TYR P 408     -39.870 -17.521 -11.574  0.00  0.00      PROA  
ATOM    186  N   PRO P 409     -40.664 -16.548 -13.412  0.00  0.00      PROA  
ATOM    187  CD  PRO P 409     -41.546 -15.617 -14.166  0.00  0.00      PROA  
ATOM    188  HD1 PRO P 409     -41.131 -14.653 -14.532  0.00  0.00      PROA  
ATOM    189  HD2 PRO P 409     -42.319 -15.305 -13.431  0.00  0.00      PROA  
ATOM    190  CA  PRO P 409     -40.354 -17.717 -14.176  0.00  0.00      PROA  
ATOM    191  HA  PRO P 409     -40.927 -18.556 -13.809  0.00  0.00      PROA  
ATOM    192  CB  PRO P 409     -40.887 -17.415 -15.602  0.00  0.00      PROA  
ATOM    193  HB1 PRO P 409     -41.253 -18.323 -16.127  0.00  0.00      PROA  
ATOM    194  HB2 PRO P 409     -40.232 -16.760 -16.216  0.00  0.00      PROA  
ATOM    195  CG  PRO P 409     -42.120 -16.470 -15.296  0.00  0.00      PROA  
ATOM    196  HG1 PRO P 409     -42.553 -15.888 -16.137  0.00  0.00      PROA  
ATOM    197  HG2 PRO P 409     -42.906 -17.106 -14.834  0.00  0.00      PROA  
ATOM    198  C   PRO P 409     -38.866 -18.200 -14.135  0.00  0.00      PROA  
ATOM    199  O   PRO P 409     -38.641 -19.354 -14.463  0.00  0.00      PROA  
ATOM    200  N   ARG P 410     -37.904 -17.432 -13.688  0.00  0.00      PROA  
ATOM    201  HN  ARG P 410     -38.071 -16.529 -13.301  0.00  0.00      PROA  
ATOM    202  CA  ARG P 410     -36.504 -17.678 -13.806  0.00  0.00      PROA  
ATOM    203  HA  ARG P 410     -36.287 -18.501 -14.471  0.00  0.00      PROA  
ATOM    204  CB  ARG P 410     -35.857 -16.499 -14.528  0.00  0.00      PROA  
ATOM    205  HB1 ARG P 410     -34.764 -16.584 -14.712  0.00  0.00      PROA  
ATOM    206  HB2 ARG P 410     -36.064 -15.700 -13.784  0.00  0.00      PROA  
ATOM    207  CG  ARG P 410     -36.693 -15.996 -15.743  0.00  0.00      PROA  
ATOM    208  HG1 ARG P 410     -36.108 -15.078 -15.966  0.00  0.00      PROA  
ATOM    209  HG2 ARG P 410     -37.717 -15.742 -15.394  0.00  0.00      PROA  
ATOM    210  CD  ARG P 410     -36.662 -16.968 -16.914  0.00  0.00      PROA  
ATOM    211  HD1 ARG P 410     -36.546 -18.025 -16.592  0.00  0.00      PROA  
ATOM    212  HD2 ARG P 410     -35.896 -16.603 -17.631  0.00  0.00      PROA  
ATOM    213  NE  ARG P 410     -37.955 -16.816 -17.623  0.00  0.00      PROA  
ATOM    214  HE  ARG P 410     -38.612 -16.106 -17.369  0.00  0.00      PROA  
ATOM    215  CZ  ARG P 410     -38.264 -17.450 -18.745  0.00  0.00      PROA  
ATOM    216  NH1 ARG P 410     -37.412 -18.222 -19.352  0.00  0.00      PROA  
ATOM    217 HH11 ARG P 410     -36.464 -18.302 -19.046  0.00  0.00      PROA  
ATOM    218 HH12 ARG P 410     -37.847 -18.916 -19.926  0.00  0.00      PROA  
ATOM    219  NH2 ARG P 410     -39.502 -17.384 -19.240  0.00  0.00      PROA  
ATOM    220 HH21 ARG P 410     -39.939 -18.116 -19.762  0.00  0.00      PROA  
ATOM    221 HH22 ARG P 410     -40.033 -16.644 -18.828  0.00  0.00      PROA  
ATOM    222  C   ARG P 410     -35.866 -18.027 -12.459  0.00  0.00      PROA  
ATOM    223  O   ARG P 410     -34.651 -17.858 -12.269  0.00  0.00      PROA  
ATOM    224  N   TYR P 411     -36.697 -18.381 -11.506  0.00  0.00      PROA  
ATOM    225  HN  TYR P 411     -37.656 -18.193 -11.701  0.00  0.00      PROA  
ATOM    226  CA  TYR P 411     -36.141 -18.446 -10.164  0.00  0.00      PROA  
ATOM    227  HA  TYR P 411     -35.713 -17.479  -9.946  0.00  0.00      PROA  
ATOM    228  CB  TYR P 411     -37.291 -18.874  -9.248  0.00  0.00      PROA  
ATOM    229  HB1 TYR P 411     -37.386 -19.981  -9.223  0.00  0.00      PROA  
ATOM    230  HB2 TYR P 411     -38.205 -18.472  -9.736  0.00  0.00      PROA  
ATOM    231  CG  TYR P 411     -37.027 -18.364  -7.905  0.00  0.00      PROA  
ATOM    232  CD1 TYR P 411     -37.549 -17.136  -7.484  0.00  0.00      PROA  
ATOM    233  HD1 TYR P 411     -38.128 -16.585  -8.211  0.00  0.00      PROA  
ATOM    234  CE1 TYR P 411     -37.425 -16.701  -6.197  0.00  0.00      PROA  
ATOM    235  HE1 TYR P 411     -37.981 -15.825  -5.895  0.00  0.00      PROA  
ATOM    236  CZ  TYR P 411     -36.678 -17.458  -5.279  0.00  0.00      PROA  
ATOM    237  OH  TYR P 411     -36.366 -17.008  -3.992  0.00  0.00      PROA  
ATOM    238  HH  TYR P 411     -36.941 -16.256  -3.831  0.00  0.00      PROA  
ATOM    239  CD2 TYR P 411     -36.358 -19.158  -6.932  0.00  0.00      PROA  
ATOM    240  HD2 TYR P 411     -35.938 -20.070  -7.330  0.00  0.00      PROA  
ATOM    241  CE2 TYR P 411     -36.087 -18.613  -5.689  0.00  0.00      PROA  
ATOM    242  HE2 TYR P 411     -35.593 -19.236  -4.958  0.00  0.00      PROA  
ATOM    243  C   TYR P 411     -34.924 -19.420 -10.043  0.00  0.00      PROA  
ATOM    244  O   TYR P 411     -34.004 -19.169  -9.305  0.00  0.00      PROA  
ATOM    245  N   LEU P 412     -35.051 -20.594 -10.672  0.00  0.00      PROA  
ATOM    246  HN  LEU P 412     -35.874 -20.783 -11.202  0.00  0.00      PROA  
ATOM    247  CA  LEU P 412     -34.095 -21.653 -10.714  0.00  0.00      PROA  
ATOM    248  HA  LEU P 412     -33.789 -21.842  -9.696  0.00  0.00      PROA  
ATOM    249  CB  LEU P 412     -34.656 -22.840 -11.511  0.00  0.00      PROA  
ATOM    250  HB1 LEU P 412     -33.807 -23.517 -11.746  0.00  0.00      PROA  
ATOM    251  HB2 LEU P 412     -35.129 -22.522 -12.465  0.00  0.00      PROA  
ATOM    252  CG  LEU P 412     -35.653 -23.732 -10.644  0.00  0.00      PROA  
ATOM    253  HG  LEU P 412     -36.554 -23.094 -10.520  0.00  0.00      PROA  
ATOM    254  CD1 LEU P 412     -35.974 -25.121 -11.219  0.00  0.00      PROA  
ATOM    255 HD11 LEU P 412     -35.020 -25.690 -11.215  0.00  0.00      PROA  
ATOM    256 HD12 LEU P 412     -36.321 -25.107 -12.274  0.00  0.00      PROA  
ATOM    257 HD13 LEU P 412     -36.671 -25.758 -10.633  0.00  0.00      PROA  
ATOM    258  CD2 LEU P 412     -35.102 -23.893  -9.263  0.00  0.00      PROA  
ATOM    259 HD21 LEU P 412     -35.021 -22.934  -8.709  0.00  0.00      PROA  
ATOM    260 HD22 LEU P 412     -34.107 -24.388  -9.302  0.00  0.00      PROA  
ATOM    261 HD23 LEU P 412     -35.742 -24.601  -8.694  0.00  0.00      PROA  
ATOM    262  C   LEU P 412     -32.791 -21.280 -11.501  0.00  0.00      PROA  
ATOM    263  O   LEU P 412     -31.691 -21.575 -11.093  0.00  0.00      PROA  
ATOM    264  N   SER P 413     -32.923 -20.440 -12.558  0.00  0.00      PROA  
ATOM    265  HN  SER P 413     -33.833 -20.193 -12.883  0.00  0.00      PROA  
ATOM    266  CA  SER P 413     -31.813 -19.679 -13.150  0.00  0.00      PROA  
ATOM    267  HA  SER P 413     -31.052 -20.425 -13.329  0.00  0.00      PROA  
ATOM    268  CB  SER P 413     -32.325 -18.939 -14.346  0.00  0.00      PROA  
ATOM    269  HB1 SER P 413     -33.189 -18.295 -14.075  0.00  0.00      PROA  
ATOM    270  HB2 SER P 413     -32.788 -19.555 -15.146  0.00  0.00      PROA  
ATOM    271  OG  SER P 413     -31.283 -18.134 -14.971  0.00  0.00      PROA  
ATOM    272  HG1 SER P 413     -30.557 -18.754 -15.064  0.00  0.00      PROA  
ATOM    273  C   SER P 413     -31.146 -18.677 -12.182  0.00  0.00      PROA  
ATOM    274  O   SER P 413     -29.921 -18.617 -12.016  0.00  0.00      PROA  
ATOM    275  N   ASP P 414     -31.930 -17.975 -11.382  0.00  0.00      PROA  
ATOM    276  HN  ASP P 414     -32.919 -18.071 -11.472  0.00  0.00      PROA  
ATOM    277  CA  ASP P 414     -31.569 -16.978 -10.394  0.00  0.00      PROA  
ATOM    278  HA  ASP P 414     -30.944 -16.206 -10.818  0.00  0.00      PROA  
ATOM    279  CB  ASP P 414     -32.867 -16.230  -9.975  0.00  0.00      PROA  
ATOM    280  HB1 ASP P 414     -33.433 -16.873  -9.268  0.00  0.00      PROA  
ATOM    281  HB2 ASP P 414     -33.570 -16.160 -10.832  0.00  0.00      PROA  
ATOM    282  CG  ASP P 414     -32.767 -14.852  -9.327  0.00  0.00      PROA  
ATOM    283  OD1 ASP P 414     -31.697 -14.274  -9.260  0.00  0.00      PROA  
ATOM    284  OD2 ASP P 414     -33.831 -14.225  -9.059  0.00  0.00      PROA  
ATOM    285  C   ASP P 414     -30.728 -17.504  -9.201  0.00  0.00      PROA  
ATOM    286  O   ASP P 414     -29.917 -16.771  -8.685  0.00  0.00      PROA  
ATOM    287  N   ILE P 415     -30.913 -18.841  -8.804  0.00  0.00      PROA  
ATOM    288  HN  ILE P 415     -31.619 -19.419  -9.206  0.00  0.00      PROA  
ATOM    289  CA  ILE P 415     -30.073 -19.441  -7.747  0.00  0.00      PROA  
ATOM    290  HA  ILE P 415     -29.822 -18.639  -7.068  0.00  0.00      PROA  
ATOM    291  CB  ILE P 415     -30.806 -20.474  -6.965  0.00  0.00      PROA  
ATOM    292  HB  ILE P 415     -30.164 -20.801  -6.120  0.00  0.00      PROA  
ATOM    293  CG2 ILE P 415     -32.047 -19.773  -6.296  0.00  0.00      PROA  
ATOM    294 HG21 ILE P 415     -31.564 -19.016  -5.642  0.00  0.00      PROA  
ATOM    295 HG22 ILE P 415     -32.622 -20.574  -5.784  0.00  0.00      PROA  
ATOM    296 HG23 ILE P 415     -32.654 -19.373  -7.136  0.00  0.00      PROA  
ATOM    297  CG1 ILE P 415     -31.224 -21.759  -7.759  0.00  0.00      PROA  
ATOM    298 HG11 ILE P 415     -30.407 -22.253  -8.327  0.00  0.00      PROA  
ATOM    299 HG12 ILE P 415     -31.887 -21.370  -8.561  0.00  0.00      PROA  
ATOM    300  CD  ILE P 415     -31.920 -22.812  -6.803  0.00  0.00      PROA  
ATOM    301  HD1 ILE P 415     -32.929 -22.472  -6.485  0.00  0.00      PROA  
ATOM    302  HD2 ILE P 415     -31.305 -22.932  -5.886  0.00  0.00      PROA  
ATOM    303  HD3 ILE P 415     -31.980 -23.813  -7.283  0.00  0.00      PROA  
ATOM    304  C   ILE P 415     -28.811 -20.055  -8.274  0.00  0.00      PROA  
ATOM    305  O   ILE P 415     -27.943 -20.430  -7.452  0.00  0.00      PROA  
ATOM    306  N   THR P 416     -28.622 -20.245  -9.619  0.00  0.00      PROA  
ATOM    307  HN  THR P 416     -29.227 -19.879 -10.322  0.00  0.00      PROA  
ATOM    308  CA  THR P 416     -27.504 -21.009 -10.134  0.00  0.00      PROA  
ATOM    309  HA  THR P 416     -27.374 -21.803  -9.414  0.00  0.00      PROA  
ATOM    310  CB  THR P 416     -27.891 -21.600 -11.460  0.00  0.00      PROA  
ATOM    311  HB  THR P 416     -28.359 -20.856 -12.139  0.00  0.00      PROA  
ATOM    312  OG1 THR P 416     -28.804 -22.674 -11.301  0.00  0.00      PROA  
ATOM    313  HG1 THR P 416     -29.575 -22.298 -10.871  0.00  0.00      PROA  
ATOM    314  CG2 THR P 416     -26.689 -22.219 -12.257  0.00  0.00      PROA  
ATOM    315 HG21 THR P 416     -26.999 -22.709 -13.205  0.00  0.00      PROA  
ATOM    316 HG22 THR P 416     -26.180 -22.974 -11.621  0.00  0.00      PROA  
ATOM    317 HG23 THR P 416     -26.066 -21.337 -12.517  0.00  0.00      PROA  
ATOM    318  C   THR P 416     -26.110 -20.403 -10.117  0.00  0.00      PROA  
ATOM    319  O   THR P 416     -25.026 -21.075 -10.075  0.00  0.00      PROA  
ATOM    320  N   ASP P 417     -25.998 -19.059 -10.168  0.00  0.00      PROA  
ATOM    321  HN  ASP P 417     -26.833 -18.517 -10.199  0.00  0.00      PROA  
ATOM    322  CA  ASP P 417     -24.740 -18.323 -10.250  0.00  0.00      PROA  
ATOM    323  HA  ASP P 417     -24.010 -18.934 -10.761  0.00  0.00      PROA  
ATOM    324  CB  ASP P 417     -24.826 -17.026 -11.020  0.00  0.00      PROA  
ATOM    325  HB1 ASP P 417     -23.784 -16.839 -11.358  0.00  0.00      PROA  
ATOM    326  HB2 ASP P 417     -25.152 -16.168 -10.395  0.00  0.00      PROA  
ATOM    327  CG  ASP P 417     -25.638 -17.175 -12.289  0.00  0.00      PROA  
ATOM    328  OD1 ASP P 417     -25.539 -18.279 -12.959  0.00  0.00      PROA  
ATOM    329  OD2 ASP P 417     -26.405 -16.226 -12.660  0.00  0.00      PROA  
ATOM    330  C   ASP P 417     -24.219 -18.088  -8.779  0.00  0.00      PROA  
ATOM    331  O   ASP P 417     -23.331 -17.249  -8.580  0.00  0.00      PROA  
ATOM    332  N   ALA P 418     -24.802 -18.740  -7.810  0.00  0.00      PROA  
ATOM    333  HN  ALA P 418     -25.448 -19.451  -8.078  0.00  0.00      PROA  
ATOM    334  CA  ALA P 418     -24.461 -18.597  -6.413  0.00  0.00      PROA  
ATOM    335  HA  ALA P 418     -24.565 -17.550  -6.169  0.00  0.00      PROA  
ATOM    336  CB  ALA P 418     -25.578 -19.425  -5.554  0.00  0.00      PROA  
ATOM    337  HB1 ALA P 418     -26.627 -19.118  -5.753  0.00  0.00      PROA  
ATOM    338  HB2 ALA P 418     -25.256 -19.290  -4.499  0.00  0.00      PROA  
ATOM    339  HB3 ALA P 418     -25.421 -20.507  -5.750  0.00  0.00      PROA  
ATOM    340  C   ALA P 418     -23.070 -18.976  -5.953  0.00  0.00      PROA  
ATOM    341  O   ALA P 418     -22.499 -18.330  -5.087  0.00  0.00      PROA  
ATOM    342  N   LEU P 419     -22.419 -20.110  -6.466  0.00  0.00      PROA  
ATOM    343  HN  LEU P 419     -22.822 -20.697  -7.164  0.00  0.00      PROA  
ATOM    344  CA  LEU P 419     -21.053 -20.570  -6.231  0.00  0.00      PROA  
ATOM    345  HA  LEU P 419     -20.658 -20.190  -5.300  0.00  0.00      PROA  
ATOM    346  CB  LEU P 419     -21.050 -22.106  -6.259  0.00  0.00      PROA  
ATOM    347  HB1 LEU P 419     -20.002 -22.464  -6.169  0.00  0.00      PROA  
ATOM    348  HB2 LEU P 419     -21.431 -22.523  -7.216  0.00  0.00      PROA  
ATOM    349  CG  LEU P 419     -21.853 -22.779  -5.101  0.00  0.00      PROA  
ATOM    350  HG  LEU P 419     -22.894 -22.392  -5.071  0.00  0.00      PROA  
ATOM    351  CD1 LEU P 419     -21.964 -24.287  -5.289  0.00  0.00      PROA  
ATOM    352 HD11 LEU P 419     -22.238 -24.761  -6.256  0.00  0.00      PROA  
ATOM    353 HD12 LEU P 419     -22.593 -24.818  -4.544  0.00  0.00      PROA  
ATOM    354 HD13 LEU P 419     -20.950 -24.702  -5.105  0.00  0.00      PROA  
ATOM    355  CD2 LEU P 419     -21.184 -22.505  -3.793  0.00  0.00      PROA  
ATOM    356 HD21 LEU P 419     -21.805 -22.920  -2.971  0.00  0.00      PROA  
ATOM    357 HD22 LEU P 419     -21.036 -21.412  -3.657  0.00  0.00      PROA  
ATOM    358 HD23 LEU P 419     -20.240 -23.092  -3.795  0.00  0.00      PROA  
ATOM    359  C   LEU P 419     -20.041 -19.980  -7.193  0.00  0.00      PROA  
ATOM    360  O   LEU P 419     -18.971 -20.540  -7.376  0.00  0.00      PROA  
ATOM    361  N   SER P 420     -20.376 -18.882  -7.852  0.00  0.00      PROA  
ATOM    362  HN  SER P 420     -21.314 -18.544  -7.834  0.00  0.00      PROA  
ATOM    363  CA  SER P 420     -19.279 -18.072  -8.369  0.00  0.00      PROA  
ATOM    364  HA  SER P 420     -18.629 -18.591  -9.058  0.00  0.00      PROA  
ATOM    365  CB  SER P 420     -19.954 -16.893  -9.171  0.00  0.00      PROA  
ATOM    366  HB1 SER P 420     -20.609 -16.264  -8.531  0.00  0.00      PROA  
ATOM    367  HB2 SER P 420     -20.607 -17.285  -9.980  0.00  0.00      PROA  
ATOM    368  OG  SER P 420     -18.975 -16.021  -9.679  0.00  0.00      PROA  
ATOM    369  HG1 SER P 420     -18.769 -16.295 -10.576  0.00  0.00      PROA  
ATOM    370  C   SER P 420     -18.420 -17.474  -7.250  0.00  0.00      PROA  
ATOM    371  O   SER P 420     -18.926 -16.892  -6.298  0.00  0.00      PROA  
ATOM    372  N   PRO P 421     -17.083 -17.499  -7.372  0.00  0.00      PROA  
ATOM    373  CD  PRO P 421     -16.294 -18.360  -8.260  0.00  0.00      PROA  
ATOM    374  HD1 PRO P 421     -16.363 -17.965  -9.295  0.00  0.00      PROA  
ATOM    375  HD2 PRO P 421     -16.748 -19.373  -8.311  0.00  0.00      PROA  
ATOM    376  CA  PRO P 421     -16.195 -16.842  -6.424  0.00  0.00      PROA  
ATOM    377  HA  PRO P 421     -16.251 -17.453  -5.535  0.00  0.00      PROA  
ATOM    378  CB  PRO P 421     -14.778 -16.926  -7.064  0.00  0.00      PROA  
ATOM    379  HB1 PRO P 421     -13.977 -16.897  -6.295  0.00  0.00      PROA  
ATOM    380  HB2 PRO P 421     -14.550 -16.113  -7.786  0.00  0.00      PROA  
ATOM    381  CG  PRO P 421     -14.828 -18.264  -7.698  0.00  0.00      PROA  
ATOM    382  HG1 PRO P 421     -14.114 -18.326  -8.547  0.00  0.00      PROA  
ATOM    383  HG2 PRO P 421     -14.591 -19.093  -6.998  0.00  0.00      PROA  
ATOM    384  C   PRO P 421     -16.488 -15.491  -5.972  0.00  0.00      PROA  
ATOM    385  O   PRO P 421     -16.534 -15.225  -4.736  0.00  0.00      PROA  
ATOM    386  N   GLN P 422     -16.972 -14.617  -6.887  0.00  0.00      PROA  
ATOM    387  HN  GLN P 422     -17.069 -14.962  -7.817  0.00  0.00      PROA  
ATOM    388  CA  GLN P 422     -17.558 -13.319  -6.636  0.00  0.00      PROA  
ATOM    389  HA  GLN P 422     -16.828 -12.668  -6.178  0.00  0.00      PROA  
ATOM    390  CB  GLN P 422     -18.222 -12.747  -7.913  0.00  0.00      PROA  
ATOM    391  HB1 GLN P 422     -18.418 -11.658  -7.815  0.00  0.00      PROA  
ATOM    392  HB2 GLN P 422     -19.224 -13.214  -8.021  0.00  0.00      PROA  
ATOM    393  CG  GLN P 422     -17.438 -12.751  -9.273  0.00  0.00      PROA  
ATOM    394  HG1 GLN P 422     -18.044 -12.605 -10.192  0.00  0.00      PROA  
ATOM    395  HG2 GLN P 422     -17.001 -13.765  -9.398  0.00  0.00      PROA  
ATOM    396  CD  GLN P 422     -16.254 -11.778  -9.437  0.00  0.00      PROA  
ATOM    397  OE1 GLN P 422     -15.335 -12.244 -10.134  0.00  0.00      PROA  
ATOM    398  NE2 GLN P 422     -16.243 -10.614  -8.746  0.00  0.00      PROA  
ATOM    399 HE21 GLN P 422     -16.945 -10.435  -8.057  0.00  0.00      PROA  
ATOM    400 HE22 GLN P 422     -15.476  -9.976  -8.824  0.00  0.00      PROA  
ATOM    401  C   GLN P 422     -18.585 -13.344  -5.577  0.00  0.00      PROA  
ATOM    402  O   GLN P 422     -18.512 -12.501  -4.659  0.00  0.00      PROA  
ATOM    403  N   VAL P 423     -19.588 -14.224  -5.704  0.00  0.00      PROA  
ATOM    404  HN  VAL P 423     -19.632 -14.849  -6.480  0.00  0.00      PROA  
ATOM    405  CA  VAL P 423     -20.677 -14.191  -4.748  0.00  0.00      PROA  
ATOM    406  HA  VAL P 423     -21.205 -13.250  -4.798  0.00  0.00      PROA  
ATOM    407  CB  VAL P 423     -21.754 -15.237  -5.112  0.00  0.00      PROA  
ATOM    408  HB  VAL P 423     -21.378 -16.279  -5.033  0.00  0.00      PROA  
ATOM    409  CG1 VAL P 423     -23.089 -15.112  -4.271  0.00  0.00      PROA  
ATOM    410 HG11 VAL P 423     -23.968 -15.690  -4.626  0.00  0.00      PROA  
ATOM    411 HG12 VAL P 423     -23.310 -14.023  -4.296  0.00  0.00      PROA  
ATOM    412 HG13 VAL P 423     -22.792 -15.388  -3.236  0.00  0.00      PROA  
ATOM    413  CG2 VAL P 423     -22.216 -14.902  -6.586  0.00  0.00      PROA  
ATOM    414 HG21 VAL P 423     -22.902 -15.732  -6.857  0.00  0.00      PROA  
ATOM    415 HG22 VAL P 423     -21.394 -14.685  -7.302  0.00  0.00      PROA  
ATOM    416 HG23 VAL P 423     -22.666 -13.897  -6.441  0.00  0.00      PROA  
ATOM    417  C   VAL P 423     -20.304 -14.425  -3.286  0.00  0.00      PROA  
ATOM    418  O   VAL P 423     -20.701 -13.690  -2.368  0.00  0.00      PROA  
ATOM    419  N   LEU P 424     -19.477 -15.448  -3.099  0.00  0.00      PROA  
ATOM    420  HN  LEU P 424     -19.067 -15.872  -3.903  0.00  0.00      PROA  
ATOM    421  CA  LEU P 424     -18.856 -15.857  -1.806  0.00  0.00      PROA  
ATOM    422  HA  LEU P 424     -19.634 -16.101  -1.098  0.00  0.00      PROA  
ATOM    423  CB  LEU P 424     -17.845 -17.003  -2.108  0.00  0.00      PROA  
ATOM    424  HB1 LEU P 424     -17.399 -17.290  -1.132  0.00  0.00      PROA  
ATOM    425  HB2 LEU P 424     -17.014 -16.629  -2.744  0.00  0.00      PROA  
ATOM    426  CG  LEU P 424     -18.433 -18.247  -2.798  0.00  0.00      PROA  
ATOM    427  HG  LEU P 424     -18.838 -17.983  -3.798  0.00  0.00      PROA  
ATOM    428  CD1 LEU P 424     -17.316 -19.269  -3.007  0.00  0.00      PROA  
ATOM    429 HD11 LEU P 424     -17.697 -20.160  -3.550  0.00  0.00      PROA  
ATOM    430 HD12 LEU P 424     -16.910 -19.644  -2.044  0.00  0.00      PROA  
ATOM    431 HD13 LEU P 424     -16.523 -18.819  -3.642  0.00  0.00      PROA  
ATOM    432  CD2 LEU P 424     -19.620 -18.819  -2.019  0.00  0.00      PROA  
ATOM    433 HD21 LEU P 424     -19.955 -19.767  -2.492  0.00  0.00      PROA  
ATOM    434 HD22 LEU P 424     -20.510 -18.153  -2.026  0.00  0.00      PROA  
ATOM    435 HD23 LEU P 424     -19.306 -18.886  -0.955  0.00  0.00      PROA  
ATOM    436  C   LEU P 424     -18.002 -14.701  -1.229  0.00  0.00      PROA  
ATOM    437  O   LEU P 424     -18.046 -14.428  -0.058  0.00  0.00      PROA  
ATOM    438  N   SER P 425     -17.257 -14.041  -2.094  0.00  0.00      PROA  
ATOM    439  HN  SER P 425     -17.191 -14.262  -3.064  0.00  0.00      PROA  
ATOM    440  CA  SER P 425     -16.491 -12.886  -1.554  0.00  0.00      PROA  
ATOM    441  HA  SER P 425     -16.015 -13.145  -0.620  0.00  0.00      PROA  
ATOM    442  CB  SER P 425     -15.406 -12.464  -2.671  0.00  0.00      PROA  
ATOM    443  HB1 SER P 425     -15.836 -11.931  -3.546  0.00  0.00      PROA  
ATOM    444  HB2 SER P 425     -14.996 -13.445  -2.994  0.00  0.00      PROA  
ATOM    445  OG  SER P 425     -14.320 -11.703  -2.192  0.00  0.00      PROA  
ATOM    446  HG1 SER P 425     -13.804 -11.734  -3.001  0.00  0.00      PROA  
ATOM    447  C   SER P 425     -17.292 -11.617  -1.282  0.00  0.00      PROA  
ATOM    448  O   SER P 425     -17.019 -10.825  -0.384  0.00  0.00      PROA  
ATOM    449  N   ALA P 426     -18.370 -11.422  -2.070  0.00  0.00      PROA  
ATOM    450  HN  ALA P 426     -18.713 -12.032  -2.781  0.00  0.00      PROA  
ATOM    451  CA  ALA P 426     -19.283 -10.366  -1.789  0.00  0.00      PROA  
ATOM    452  HA  ALA P 426     -18.772  -9.415  -1.793  0.00  0.00      PROA  
ATOM    453  CB  ALA P 426     -20.272 -10.265  -3.039  0.00  0.00      PROA  
ATOM    454  HB1 ALA P 426     -19.733  -9.973  -3.965  0.00  0.00      PROA  
ATOM    455  HB2 ALA P 426     -21.093  -9.524  -2.929  0.00  0.00      PROA  
ATOM    456  HB3 ALA P 426     -20.705 -11.275  -3.199  0.00  0.00      PROA  
ATOM    457  C   ALA P 426     -19.985 -10.591  -0.451  0.00  0.00      PROA  
ATOM    458  O   ALA P 426     -20.129  -9.577   0.285  0.00  0.00      PROA  
ATOM    459  N   ILE P 427     -20.418 -11.827  -0.073  0.00  0.00      PROA  
ATOM    460  HN  ILE P 427     -20.242 -12.548  -0.739  0.00  0.00      PROA  
ATOM    461  CA  ILE P 427     -21.192 -12.025   1.190  0.00  0.00      PROA  
ATOM    462  HA  ILE P 427     -22.028 -11.353   1.057  0.00  0.00      PROA  
ATOM    463  CB  ILE P 427     -21.692 -13.438   1.171  0.00  0.00      PROA  
ATOM    464  HB  ILE P 427     -20.877 -14.126   0.861  0.00  0.00      PROA  
ATOM    465  CG2 ILE P 427     -21.988 -13.964   2.601  0.00  0.00      PROA  
ATOM    466 HG21 ILE P 427     -22.218 -15.043   2.474  0.00  0.00      PROA  
ATOM    467 HG22 ILE P 427     -22.838 -13.326   2.923  0.00  0.00      PROA  
ATOM    468 HG23 ILE P 427     -21.112 -13.852   3.275  0.00  0.00      PROA  
ATOM    469  CG1 ILE P 427     -22.792 -13.664   0.113  0.00  0.00      PROA  
ATOM    470 HG11 ILE P 427     -22.630 -12.955  -0.727  0.00  0.00      PROA  
ATOM    471 HG12 ILE P 427     -23.786 -13.481   0.576  0.00  0.00      PROA  
ATOM    472  CD  ILE P 427     -22.822 -15.134  -0.368  0.00  0.00      PROA  
ATOM    473  HD1 ILE P 427     -22.822 -15.950   0.386  0.00  0.00      PROA  
ATOM    474  HD2 ILE P 427     -21.981 -15.334  -1.066  0.00  0.00      PROA  
ATOM    475  HD3 ILE P 427     -23.753 -15.212  -0.969  0.00  0.00      PROA  
ATOM    476  C   ILE P 427     -20.457 -11.619   2.437  0.00  0.00      PROA  
ATOM    477  O   ILE P 427     -21.079 -10.971   3.332  0.00  0.00      PROA  
ATOM    478  N   ILE P 428     -19.158 -11.980   2.576  0.00  0.00      PROA  
ATOM    479  HN  ILE P 428     -18.815 -12.581   1.858  0.00  0.00      PROA  
ATOM    480  CA  ILE P 428     -18.368 -11.527   3.703  0.00  0.00      PROA  
ATOM    481  HA  ILE P 428     -18.885 -11.809   4.609  0.00  0.00      PROA  
ATOM    482  CB  ILE P 428     -17.056 -12.372   3.764  0.00  0.00      PROA  
ATOM    483  HB  ILE P 428     -16.567 -12.238   2.775  0.00  0.00      PROA  
ATOM    484  CG2 ILE P 428     -16.134 -11.968   4.900  0.00  0.00      PROA  
ATOM    485 HG21 ILE P 428     -16.475 -12.306   5.902  0.00  0.00      PROA  
ATOM    486 HG22 ILE P 428     -15.975 -10.871   4.962  0.00  0.00      PROA  
ATOM    487 HG23 ILE P 428     -15.161 -12.467   4.705  0.00  0.00      PROA  
ATOM    488  CG1 ILE P 428     -17.385 -13.862   3.935  0.00  0.00      PROA  
ATOM    489 HG11 ILE P 428     -16.417 -14.361   4.157  0.00  0.00      PROA  
ATOM    490 HG12 ILE P 428     -17.739 -14.220   2.945  0.00  0.00      PROA  
ATOM    491  CD  ILE P 428     -18.449 -14.253   5.002  0.00  0.00      PROA  
ATOM    492  HD1 ILE P 428     -18.604 -15.347   4.888  0.00  0.00      PROA  
ATOM    493  HD2 ILE P 428     -19.478 -13.852   4.882  0.00  0.00      PROA  
ATOM    494  HD3 ILE P 428     -18.060 -13.985   6.008  0.00  0.00      PROA  
ATOM    495  C   ILE P 428     -18.192 -10.044   3.715  0.00  0.00      PROA  
ATOM    496  O   ILE P 428     -18.476  -9.411   4.741  0.00  0.00      PROA  
ATOM    497  N   PHE P 429     -17.907  -9.385   2.545  0.00  0.00      PROA  
ATOM    498  HN  PHE P 429     -17.774  -9.931   1.721  0.00  0.00      PROA  
ATOM    499  CA  PHE P 429     -17.830  -7.940   2.336  0.00  0.00      PROA  
ATOM    500  HA  PHE P 429     -17.057  -7.563   2.990  0.00  0.00      PROA  
ATOM    501  CB  PHE P 429     -17.386  -7.601   0.836  0.00  0.00      PROA  
ATOM    502  HB1 PHE P 429     -18.292  -7.709   0.202  0.00  0.00      PROA  
ATOM    503  HB2 PHE P 429     -16.606  -8.347   0.572  0.00  0.00      PROA  
ATOM    504  CG  PHE P 429     -16.932  -6.218   0.562  0.00  0.00      PROA  
ATOM    505  CD1 PHE P 429     -16.710  -5.943  -0.827  0.00  0.00      PROA  
ATOM    506  HD1 PHE P 429     -16.951  -6.710  -1.549  0.00  0.00      PROA  
ATOM    507  CE1 PHE P 429     -16.154  -4.694  -1.219  0.00  0.00      PROA  
ATOM    508  HE1 PHE P 429     -16.025  -4.406  -2.252  0.00  0.00      PROA  
ATOM    509  CZ  PHE P 429     -15.656  -3.852  -0.265  0.00  0.00      PROA  
ATOM    510  HZ  PHE P 429     -15.330  -2.873  -0.585  0.00  0.00      PROA  
ATOM    511  CD2 PHE P 429     -16.492  -5.257   1.500  0.00  0.00      PROA  
ATOM    512  HD2 PHE P 429     -16.633  -5.378   2.564  0.00  0.00      PROA  
ATOM    513  CE2 PHE P 429     -15.865  -4.080   1.107  0.00  0.00      PROA  
ATOM    514  HE2 PHE P 429     -15.436  -3.409   1.837  0.00  0.00      PROA  
ATOM    515  C   PHE P 429     -19.079  -7.198   2.679  0.00  0.00      PROA  
ATOM    516  O   PHE P 429     -18.977  -6.169   3.333  0.00  0.00      PROA  
ATOM    517  N   ILE P 430     -20.281  -7.583   2.291  0.00  0.00      PROA  
ATOM    518  HN  ILE P 430     -20.336  -8.494   1.888  0.00  0.00      PROA  
ATOM    519  CA  ILE P 430     -21.588  -6.863   2.572  0.00  0.00      PROA  
ATOM    520  HA  ILE P 430     -21.375  -5.816   2.410  0.00  0.00      PROA  
ATOM    521  CB  ILE P 430     -22.641  -7.283   1.465  0.00  0.00      PROA  
ATOM    522  HB  ILE P 430     -22.901  -8.361   1.391  0.00  0.00      PROA  
ATOM    523  CG2 ILE P 430     -24.018  -6.582   1.668  0.00  0.00      PROA  
ATOM    524 HG21 ILE P 430     -24.644  -7.015   2.477  0.00  0.00      PROA  
ATOM    525 HG22 ILE P 430     -24.581  -6.658   0.714  0.00  0.00      PROA  
ATOM    526 HG23 ILE P 430     -23.922  -5.482   1.793  0.00  0.00      PROA  
ATOM    527  CG1 ILE P 430     -22.083  -6.940   0.055  0.00  0.00      PROA  
ATOM    528 HG11 ILE P 430     -22.914  -7.192  -0.637  0.00  0.00      PROA  
ATOM    529 HG12 ILE P 430     -21.172  -7.533  -0.175  0.00  0.00      PROA  
ATOM    530  CD  ILE P 430     -21.705  -5.503  -0.249  0.00  0.00      PROA  
ATOM    531  HD1 ILE P 430     -21.082  -5.064   0.559  0.00  0.00      PROA  
ATOM    532  HD2 ILE P 430     -22.599  -4.848  -0.167  0.00  0.00      PROA  
ATOM    533  HD3 ILE P 430     -21.243  -5.374  -1.251  0.00  0.00      PROA  
ATOM    534  C   ILE P 430     -22.045  -7.091   3.960  0.00  0.00      PROA  
ATOM    535  O   ILE P 430     -22.757  -6.298   4.600  0.00  0.00      PROA  
ATOM    536  N   TYR P 431     -21.834  -8.310   4.486  0.00  0.00      PROA  
ATOM    537  HN  TYR P 431     -21.461  -9.055   3.939  0.00  0.00      PROA  
ATOM    538  CA  TYR P 431     -22.129  -8.624   5.844  0.00  0.00      PROA  
ATOM    539  HA  TYR P 431     -23.204  -8.627   5.945  0.00  0.00      PROA  
ATOM    540  CB  TYR P 431     -21.752 -10.065   6.186  0.00  0.00      PROA  
ATOM    541  HB1 TYR P 431     -20.704 -10.281   5.884  0.00  0.00      PROA  
ATOM    542  HB2 TYR P 431     -22.484 -10.675   5.614  0.00  0.00      PROA  
ATOM    543  CG  TYR P 431     -21.816 -10.436   7.697  0.00  0.00      PROA  
ATOM    544  CD1 TYR P 431     -23.010 -10.284   8.415  0.00  0.00      PROA  
ATOM    545  HD1 TYR P 431     -23.776  -9.736   7.886  0.00  0.00      PROA  
ATOM    546  CE1 TYR P 431     -23.056 -10.399   9.852  0.00  0.00      PROA  
ATOM    547  HE1 TYR P 431     -24.017 -10.226  10.314  0.00  0.00      PROA  
ATOM    548  CZ  TYR P 431     -21.921 -10.817  10.473  0.00  0.00      PROA  
ATOM    549  OH  TYR P 431     -21.867 -10.955  11.840  0.00  0.00      PROA  
ATOM    550  HH  TYR P 431     -22.727 -10.752  12.215  0.00  0.00      PROA  
ATOM    551  CD2 TYR P 431     -20.716 -10.967   8.394  0.00  0.00      PROA  
ATOM    552  HD2 TYR P 431     -19.807 -11.107   7.827  0.00  0.00      PROA  
ATOM    553  CE2 TYR P 431     -20.722 -11.028   9.744  0.00  0.00      PROA  
ATOM    554  HE2 TYR P 431     -19.808 -11.259  10.270  0.00  0.00      PROA  
ATOM    555  C   TYR P 431     -21.576  -7.740   6.960  0.00  0.00      PROA  
ATOM    556  O   TYR P 431     -22.314  -7.293   7.786  0.00  0.00      PROA  
ATOM    557  N   PHE P 432     -20.214  -7.394   6.993  0.00  0.00      PROA  
ATOM    558  HN  PHE P 432     -19.540  -7.762   6.357  0.00  0.00      PROA  
ATOM    559  CA  PHE P 432     -19.737  -6.455   7.982  0.00  0.00      PROA  
ATOM    560  HA  PHE P 432     -20.085  -6.861   8.920  0.00  0.00      PROA  
ATOM    561  CB  PHE P 432     -18.200  -6.334   7.874  0.00  0.00      PROA  
ATOM    562  HB1 PHE P 432     -17.814  -5.454   8.433  0.00  0.00      PROA  
ATOM    563  HB2 PHE P 432     -17.852  -6.259   6.822  0.00  0.00      PROA  
ATOM    564  CG  PHE P 432     -17.645  -7.531   8.565  0.00  0.00      PROA  
ATOM    565  CD1 PHE P 432     -17.657  -7.809   9.930  0.00  0.00      PROA  
ATOM    566  HD1 PHE P 432     -18.219  -7.148  10.573  0.00  0.00      PROA  
ATOM    567  CE1 PHE P 432     -17.107  -8.984  10.425  0.00  0.00      PROA  
ATOM    568  HE1 PHE P 432     -17.159  -9.233  11.475  0.00  0.00      PROA  
ATOM    569  CZ  PHE P 432     -16.572  -9.876   9.598  0.00  0.00      PROA  
ATOM    570  HZ  PHE P 432     -16.117 -10.743  10.054  0.00  0.00      PROA  
ATOM    571  CD2 PHE P 432     -17.038  -8.502   7.712  0.00  0.00      PROA  
ATOM    572  HD2 PHE P 432     -16.999  -8.318   6.649  0.00  0.00      PROA  
ATOM    573  CE2 PHE P 432     -16.469  -9.680   8.246  0.00  0.00      PROA  
ATOM    574  HE2 PHE P 432     -16.068 -10.396   7.543  0.00  0.00      PROA  
ATOM    575  C   PHE P 432     -20.379  -5.116   7.865  0.00  0.00      PROA  
ATOM    576  O   PHE P 432     -20.744  -4.532   8.882  0.00  0.00      PROA  
ATOM    577  N   ALA P 433     -20.558  -4.563   6.676  0.00  0.00      PROA  
ATOM    578  HN  ALA P 433     -20.441  -5.146   5.876  0.00  0.00      PROA  
ATOM    579  CA  ALA P 433     -21.174  -3.306   6.470  0.00  0.00      PROA  
ATOM    580  HA  ALA P 433     -20.571  -2.576   6.991  0.00  0.00      PROA  
ATOM    581  CB  ALA P 433     -21.223  -3.050   4.943  0.00  0.00      PROA  
ATOM    582  HB1 ALA P 433     -20.228  -2.955   4.458  0.00  0.00      PROA  
ATOM    583  HB2 ALA P 433     -21.849  -2.147   4.780  0.00  0.00      PROA  
ATOM    584  HB3 ALA P 433     -21.635  -3.937   4.416  0.00  0.00      PROA  
ATOM    585  C   ALA P 433     -22.648  -3.233   6.960  0.00  0.00      PROA  
ATOM    586  O   ALA P 433     -22.939  -2.182   7.545  0.00  0.00      PROA  
ATOM    587  N   ALA P 434     -23.492  -4.309   6.845  0.00  0.00      PROA  
ATOM    588  HN  ALA P 434     -23.195  -5.134   6.370  0.00  0.00      PROA  
ATOM    589  CA  ALA P 434     -24.835  -4.215   7.390  0.00  0.00      PROA  
ATOM    590  HA  ALA P 434     -25.202  -3.209   7.246  0.00  0.00      PROA  
ATOM    591  CB  ALA P 434     -25.625  -5.299   6.656  0.00  0.00      PROA  
ATOM    592  HB1 ALA P 434     -25.822  -4.941   5.623  0.00  0.00      PROA  
ATOM    593  HB2 ALA P 434     -26.672  -5.503   6.966  0.00  0.00      PROA  
ATOM    594  HB3 ALA P 434     -25.051  -6.245   6.557  0.00  0.00      PROA  
ATOM    595  C   ALA P 434     -25.015  -4.494   8.912  0.00  0.00      PROA  
ATOM    596  O   ALA P 434     -25.956  -3.981   9.547  0.00  0.00      PROA  
ATOM    597  N   LEU P 435     -24.018  -5.281   9.460  0.00  0.00      PROA  
ATOM    598  HN  LEU P 435     -23.384  -5.822   8.913  0.00  0.00      PROA  
ATOM    599  CA  LEU P 435     -24.028  -5.430  10.932  0.00  0.00      PROA  
ATOM    600  HA  LEU P 435     -25.045  -5.679  11.194  0.00  0.00      PROA  
ATOM    601  CB  LEU P 435     -22.912  -6.491  11.171  0.00  0.00      PROA  
ATOM    602  HB1 LEU P 435     -21.986  -6.002  10.798  0.00  0.00      PROA  
ATOM    603  HB2 LEU P 435     -22.971  -7.460  10.630  0.00  0.00      PROA  
ATOM    604  CG  LEU P 435     -22.548  -6.667  12.618  0.00  0.00      PROA  
ATOM    605  HG  LEU P 435     -22.189  -5.692  13.010  0.00  0.00      PROA  
ATOM    606  CD1 LEU P 435     -23.755  -7.214  13.379  0.00  0.00      PROA  
ATOM    607 HD11 LEU P 435     -24.535  -6.444  13.563  0.00  0.00      PROA  
ATOM    608 HD12 LEU P 435     -23.394  -7.745  14.286  0.00  0.00      PROA  
ATOM    609 HD13 LEU P 435     -24.217  -8.010  12.757  0.00  0.00      PROA  
ATOM    610  CD2 LEU P 435     -21.299  -7.558  12.822  0.00  0.00      PROA  
ATOM    611 HD21 LEU P 435     -20.555  -7.563  11.996  0.00  0.00      PROA  
ATOM    612 HD22 LEU P 435     -21.710  -8.585  12.923  0.00  0.00      PROA  
ATOM    613 HD23 LEU P 435     -20.933  -7.324  13.844  0.00  0.00      PROA  
ATOM    614  C   LEU P 435     -23.810  -4.160  11.630  0.00  0.00      PROA  
ATOM    615  O   LEU P 435     -24.422  -3.880  12.680  0.00  0.00      PROA  
ATOM    616  N   THR P 436     -22.879  -3.362  11.169  0.00  0.00      PROA  
ATOM    617  HN  THR P 436     -22.310  -3.628  10.394  0.00  0.00      PROA  
ATOM    618  CA  THR P 436     -22.364  -2.144  11.887  0.00  0.00      PROA  
ATOM    619  HA  THR P 436     -22.077  -2.341  12.909  0.00  0.00      PROA  
ATOM    620  CB  THR P 436     -21.127  -1.607  11.310  0.00  0.00      PROA  
ATOM    621  HB  THR P 436     -20.748  -0.633  11.686  0.00  0.00      PROA  
ATOM    622  OG1 THR P 436     -21.201  -1.558   9.844  0.00  0.00      PROA  
ATOM    623  HG1 THR P 436     -21.298  -2.488   9.628  0.00  0.00      PROA  
ATOM    624  CG2 THR P 436     -19.903  -2.573  11.636  0.00  0.00      PROA  
ATOM    625 HG21 THR P 436     -19.644  -2.450  12.709  0.00  0.00      PROA  
ATOM    626 HG22 THR P 436     -19.039  -2.268  11.007  0.00  0.00      PROA  
ATOM    627 HG23 THR P 436     -20.091  -3.627  11.340  0.00  0.00      PROA  
ATOM    628  C   THR P 436     -23.461  -1.060  12.116  0.00  0.00      PROA  
ATOM    629  O   THR P 436     -23.455  -0.558  13.261  0.00  0.00      PROA  
ATOM    630  N   PRO P 437     -24.445  -0.731  11.245  0.00  0.00      PROA  
ATOM    631  CD  PRO P 437     -24.362  -0.954   9.737  0.00  0.00      PROA  
ATOM    632  HD1 PRO P 437     -24.072  -2.009   9.545  0.00  0.00      PROA  
ATOM    633  HD2 PRO P 437     -23.590  -0.287   9.297  0.00  0.00      PROA  
ATOM    634  CA  PRO P 437     -25.391   0.336  11.457  0.00  0.00      PROA  
ATOM    635  HA  PRO P 437     -24.886   1.221  11.814  0.00  0.00      PROA  
ATOM    636  CB  PRO P 437     -26.078   0.589  10.147  0.00  0.00      PROA  
ATOM    637  HB1 PRO P 437     -25.593   1.498   9.730  0.00  0.00      PROA  
ATOM    638  HB2 PRO P 437     -27.171   0.776  10.223  0.00  0.00      PROA  
ATOM    639  CG  PRO P 437     -25.780  -0.655   9.256  0.00  0.00      PROA  
ATOM    640  HG1 PRO P 437     -26.374  -1.571   9.464  0.00  0.00      PROA  
ATOM    641  HG2 PRO P 437     -25.861  -0.278   8.214  0.00  0.00      PROA  
ATOM    642  C   PRO P 437     -26.544  -0.140  12.387  0.00  0.00      PROA  
ATOM    643  O   PRO P 437     -27.227   0.675  12.964  0.00  0.00      PROA  
ATOM    644  N   ALA P 438     -26.744  -1.490  12.479  0.00  0.00      PROA  
ATOM    645  HN  ALA P 438     -26.075  -2.134  12.114  0.00  0.00      PROA  
ATOM    646  CA  ALA P 438     -27.720  -2.009  13.477  0.00  0.00      PROA  
ATOM    647  HA  ALA P 438     -28.659  -1.497  13.332  0.00  0.00      PROA  
ATOM    648  CB  ALA P 438     -27.961  -3.518  13.141  0.00  0.00      PROA  
ATOM    649  HB1 ALA P 438     -27.057  -4.107  13.407  0.00  0.00      PROA  
ATOM    650  HB2 ALA P 438     -28.104  -3.624  12.044  0.00  0.00      PROA  
ATOM    651  HB3 ALA P 438     -28.757  -4.031  13.722  0.00  0.00      PROA  
ATOM    652  C   ALA P 438     -27.278  -1.749  14.874  0.00  0.00      PROA  
ATOM    653  O   ALA P 438     -28.085  -1.346  15.702  0.00  0.00      PROA  
ATOM    654  N   ILE P 439     -26.018  -2.069  15.207  0.00  0.00      PROA  
ATOM    655  HN  ILE P 439     -25.496  -2.584  14.532  0.00  0.00      PROA  
ATOM    656  CA  ILE P 439     -25.273  -1.765  16.430  0.00  0.00      PROA  
ATOM    657  HA  ILE P 439     -25.746  -2.219  17.288  0.00  0.00      PROA  
ATOM    658  CB  ILE P 439     -23.818  -2.346  16.322  0.00  0.00      PROA  
ATOM    659  HB  ILE P 439     -23.256  -1.898  15.474  0.00  0.00      PROA  
ATOM    660  CG2 ILE P 439     -23.133  -2.085  17.679  0.00  0.00      PROA  
ATOM    661 HG21 ILE P 439     -22.175  -2.648  17.715  0.00  0.00      PROA  
ATOM    662 HG22 ILE P 439     -23.747  -2.504  18.505  0.00  0.00      PROA  
ATOM    663 HG23 ILE P 439     -22.936  -0.995  17.769  0.00  0.00      PROA  
ATOM    664  CG1 ILE P 439     -23.708  -3.914  16.046  0.00  0.00      PROA  
ATOM    665 HG11 ILE P 439     -24.422  -4.230  15.256  0.00  0.00      PROA  
ATOM    666 HG12 ILE P 439     -23.952  -4.485  16.967  0.00  0.00      PROA  
ATOM    667  CD  ILE P 439     -22.289  -4.346  15.680  0.00  0.00      PROA  
ATOM    668  HD1 ILE P 439     -21.597  -4.169  16.532  0.00  0.00      PROA  
ATOM    669  HD2 ILE P 439     -21.930  -3.651  14.890  0.00  0.00      PROA  
ATOM    670  HD3 ILE P 439     -22.133  -5.379  15.303  0.00  0.00      PROA  
ATOM    671  C   ILE P 439     -25.283  -0.268  16.683  0.00  0.00      PROA  
ATOM    672  O   ILE P 439     -25.678   0.243  17.720  0.00  0.00      PROA  
ATOM    673  N   THR P 440     -24.936   0.594  15.693  0.00  0.00      PROA  
ATOM    674  HN  THR P 440     -24.519   0.272  14.846  0.00  0.00      PROA  
ATOM    675  CA  THR P 440     -24.770   2.043  16.035  0.00  0.00      PROA  
ATOM    676  HA  THR P 440     -24.118   2.126  16.892  0.00  0.00      PROA  
ATOM    677  CB  THR P 440     -24.045   2.783  14.937  0.00  0.00      PROA  
ATOM    678  HB  THR P 440     -24.562   2.775  13.953  0.00  0.00      PROA  
ATOM    679  OG1 THR P 440     -22.820   2.133  14.668  0.00  0.00      PROA  
ATOM    680  HG1 THR P 440     -22.476   2.017  15.556  0.00  0.00      PROA  
ATOM    681  CG2 THR P 440     -23.846   4.245  15.288  0.00  0.00      PROA  
ATOM    682 HG21 THR P 440     -24.815   4.755  15.476  0.00  0.00      PROA  
ATOM    683 HG22 THR P 440     -23.342   4.733  14.426  0.00  0.00      PROA  
ATOM    684 HG23 THR P 440     -23.188   4.307  16.181  0.00  0.00      PROA  
ATOM    685  C   THR P 440     -26.000   2.819  16.419  0.00  0.00      PROA  
ATOM    686  O   THR P 440     -25.939   3.723  17.267  0.00  0.00      PROA  
ATOM    687  N   PHE P 441     -27.145   2.532  15.861  0.00  0.00      PROA  
ATOM    688  HN  PHE P 441     -27.178   1.775  15.214  0.00  0.00      PROA  
ATOM    689  CA  PHE P 441     -28.403   3.300  16.056  0.00  0.00      PROA  
ATOM    690  HA  PHE P 441     -28.194   4.320  16.343  0.00  0.00      PROA  
ATOM    691  CB  PHE P 441     -29.206   3.254  14.652  0.00  0.00      PROA  
ATOM    692  HB1 PHE P 441     -30.194   3.760  14.692  0.00  0.00      PROA  
ATOM    693  HB2 PHE P 441     -29.198   2.182  14.357  0.00  0.00      PROA  
ATOM    694  CG  PHE P 441     -28.471   3.940  13.598  0.00  0.00      PROA  
ATOM    695  CD1 PHE P 441     -28.843   3.575  12.265  0.00  0.00      PROA  
ATOM    696  HD1 PHE P 441     -29.528   2.768  12.050  0.00  0.00      PROA  
ATOM    697  CE1 PHE P 441     -28.246   4.235  11.134  0.00  0.00      PROA  
ATOM    698  HE1 PHE P 441     -28.453   3.850  10.147  0.00  0.00      PROA  
ATOM    699  CZ  PHE P 441     -27.315   5.168  11.258  0.00  0.00      PROA  
ATOM    700  HZ  PHE P 441     -26.693   5.489  10.435  0.00  0.00      PROA  
ATOM    701  CD2 PHE P 441     -27.589   5.053  13.763  0.00  0.00      PROA  
ATOM    702  HD2 PHE P 441     -27.362   5.297  14.791  0.00  0.00      PROA  
ATOM    703  CE2 PHE P 441     -27.040   5.678  12.555  0.00  0.00      PROA  
ATOM    704  HE2 PHE P 441     -26.220   6.377  12.632  0.00  0.00      PROA  
ATOM    705  C   PHE P 441     -29.312   2.704  17.116  0.00  0.00      PROA  
ATOM    706  O   PHE P 441     -30.210   3.284  17.685  0.00  0.00      PROA  
ATOM    707  N   GLY P 442     -29.143   1.385  17.382  0.00  0.00      PROA  
ATOM    708  HN  GLY P 442     -28.342   0.964  16.964  0.00  0.00      PROA  
ATOM    709  CA  GLY P 442     -29.988   0.629  18.263  0.00  0.00      PROA  
ATOM    710  HA1 GLY P 442     -29.545  -0.355  18.286  0.00  0.00      PROA  
ATOM    711  HA2 GLY P 442     -30.973   0.633  17.820  0.00  0.00      PROA  
ATOM    712  C   GLY P 442     -30.012   1.038  19.704  0.00  0.00      PROA  
ATOM    713  O   GLY P 442     -31.030   0.986  20.419  0.00  0.00      PROA  
ATOM    714  N   GLY P 443     -28.794   1.393  20.138  0.00  0.00      PROA  
ATOM    715  HN  GLY P 443     -27.962   1.394  19.588  0.00  0.00      PROA  
ATOM    716  CA  GLY P 443     -28.666   2.016  21.430  0.00  0.00      PROA  
ATOM    717  HA1 GLY P 443     -27.598   2.119  21.556  0.00  0.00      PROA  
ATOM    718  HA2 GLY P 443     -29.071   1.316  22.146  0.00  0.00      PROA  
ATOM    719  C   GLY P 443     -29.331   3.397  21.527  0.00  0.00      PROA  
ATOM    720  O   GLY P 443     -30.148   3.636  22.433  0.00  0.00      PROA  
ATOM    721  N   LEU P 444     -29.065   4.293  20.600  0.00  0.00      PROA  
ATOM    722  HN  LEU P 444     -28.173   4.249  20.157  0.00  0.00      PROA  
ATOM    723  CA  LEU P 444     -29.828   5.543  20.497  0.00  0.00      PROA  
ATOM    724  HA  LEU P 444     -29.566   6.095  21.388  0.00  0.00      PROA  
ATOM    725  CB  LEU P 444     -29.389   6.400  19.211  0.00  0.00      PROA  
ATOM    726  HB1 LEU P 444     -29.851   7.395  19.382  0.00  0.00      PROA  
ATOM    727  HB2 LEU P 444     -29.858   5.951  18.310  0.00  0.00      PROA  
ATOM    728  CG  LEU P 444     -27.940   6.508  18.974  0.00  0.00      PROA  
ATOM    729  HG  LEU P 444     -27.591   5.486  18.715  0.00  0.00      PROA  
ATOM    730  CD1 LEU P 444     -27.579   7.473  17.849  0.00  0.00      PROA  
ATOM    731 HD11 LEU P 444     -26.493   7.620  17.669  0.00  0.00      PROA  
ATOM    732 HD12 LEU P 444     -27.834   8.495  18.202  0.00  0.00      PROA  
ATOM    733 HD13 LEU P 444     -28.173   7.137  16.972  0.00  0.00      PROA  
ATOM    734  CD2 LEU P 444     -27.258   6.955  20.304  0.00  0.00      PROA  
ATOM    735 HD21 LEU P 444     -27.282   6.192  21.111  0.00  0.00      PROA  
ATOM    736 HD22 LEU P 444     -27.578   7.992  20.538  0.00  0.00      PROA  
ATOM    737 HD23 LEU P 444     -26.176   7.079  20.087  0.00  0.00      PROA  
ATOM    738  C   LEU P 444     -31.359   5.405  20.470  0.00  0.00      PROA  
ATOM    739  O   LEU P 444     -32.093   5.965  21.262  0.00  0.00      PROA  
ATOM    740  N   LEU P 445     -31.859   4.475  19.616  0.00  0.00      PROA  
ATOM    741  HN  LEU P 445     -31.316   3.956  18.960  0.00  0.00      PROA  
ATOM    742  CA  LEU P 445     -33.200   4.129  19.400  0.00  0.00      PROA  
ATOM    743  HA  LEU P 445     -33.818   4.989  19.185  0.00  0.00      PROA  
ATOM    744  CB  LEU P 445     -33.361   3.119  18.286  0.00  0.00      PROA  
ATOM    745  HB1 LEU P 445     -34.356   2.625  18.281  0.00  0.00      PROA  
ATOM    746  HB2 LEU P 445     -32.772   2.193  18.455  0.00  0.00      PROA  
ATOM    747  CG  LEU P 445     -33.284   3.627  16.825  0.00  0.00      PROA  
ATOM    748  HG  LEU P 445     -32.386   4.268  16.691  0.00  0.00      PROA  
ATOM    749  CD1 LEU P 445     -33.089   2.473  15.824  0.00  0.00      PROA  
ATOM    750 HD11 LEU P 445     -32.121   1.953  15.987  0.00  0.00      PROA  
ATOM    751 HD12 LEU P 445     -33.145   2.869  14.788  0.00  0.00      PROA  
ATOM    752 HD13 LEU P 445     -33.969   1.800  15.908  0.00  0.00      PROA  
ATOM    753  CD2 LEU P 445     -34.491   4.394  16.443  0.00  0.00      PROA  
ATOM    754 HD21 LEU P 445     -34.566   4.660  15.367  0.00  0.00      PROA  
ATOM    755 HD22 LEU P 445     -34.554   5.381  16.948  0.00  0.00      PROA  
ATOM    756 HD23 LEU P 445     -35.484   3.940  16.648  0.00  0.00      PROA  
ATOM    757  C   LEU P 445     -33.889   3.580  20.627  0.00  0.00      PROA  
ATOM    758  O   LEU P 445     -35.023   3.987  20.873  0.00  0.00      PROA  
ATOM    759  N   GLY P 446     -33.242   2.778  21.467  0.00  0.00      PROA  
ATOM    760  HN  GLY P 446     -32.306   2.469  21.319  0.00  0.00      PROA  
ATOM    761  CA  GLY P 446     -33.877   2.378  22.728  0.00  0.00      PROA  
ATOM    762  HA1 GLY P 446     -33.364   1.619  23.300  0.00  0.00      PROA  
ATOM    763  HA2 GLY P 446     -34.840   1.983  22.440  0.00  0.00      PROA  
ATOM    764  C   GLY P 446     -34.028   3.520  23.754  0.00  0.00      PROA  
ATOM    765  O   GLY P 446     -35.043   3.586  24.423  0.00  0.00      PROA  
ATOM    766  N   ASP P 447     -33.067   4.429  23.786  0.00  0.00      PROA  
ATOM    767  HN  ASP P 447     -32.322   4.344  23.130  0.00  0.00      PROA  
ATOM    768  CA  ASP P 447     -33.044   5.530  24.720  0.00  0.00      PROA  
ATOM    769  HA  ASP P 447     -33.418   5.155  25.661  0.00  0.00      PROA  
ATOM    770  CB  ASP P 447     -31.586   6.071  24.800  0.00  0.00      PROA  
ATOM    771  HB1 ASP P 447     -31.590   7.083  25.257  0.00  0.00      PROA  
ATOM    772  HB2 ASP P 447     -30.970   6.272  23.898  0.00  0.00      PROA  
ATOM    773  CG  ASP P 447     -30.772   5.205  25.665  0.00  0.00      PROA  
ATOM    774  OD1 ASP P 447     -29.512   5.251  25.732  0.00  0.00      PROA  
ATOM    775  OD2 ASP P 447     -31.296   4.379  26.432  0.00  0.00      PROA  
ATOM    776  C   ASP P 447     -33.954   6.636  24.339  0.00  0.00      PROA  
ATOM    777  O   ASP P 447     -34.625   7.161  25.227  0.00  0.00      PROA  
ATOM    778  N   LYS P 448     -34.041   6.980  23.027  0.00  0.00      PROA  
ATOM    779  HN  LYS P 448     -33.511   6.390  22.422  0.00  0.00      PROA  
ATOM    780  CA  LYS P 448     -35.011   7.931  22.399  0.00  0.00      PROA  
ATOM    781  HA  LYS P 448     -35.097   8.769  23.076  0.00  0.00      PROA  
ATOM    782  CB  LYS P 448     -34.562   8.298  20.998  0.00  0.00      PROA  
ATOM    783  HB1 LYS P 448     -35.345   9.016  20.672  0.00  0.00      PROA  
ATOM    784  HB2 LYS P 448     -34.609   7.449  20.283  0.00  0.00      PROA  
ATOM    785  CG  LYS P 448     -33.200   8.933  20.923  0.00  0.00      PROA  
ATOM    786  HG1 LYS P 448     -32.408   8.481  21.557  0.00  0.00      PROA  
ATOM    787  HG2 LYS P 448     -33.337   9.930  21.393  0.00  0.00      PROA  
ATOM    788  CD  LYS P 448     -32.693   9.048  19.527  0.00  0.00      PROA  
ATOM    789  HD1 LYS P 448     -33.530   9.429  18.904  0.00  0.00      PROA  
ATOM    790  HD2 LYS P 448     -32.445   8.049  19.111  0.00  0.00      PROA  
ATOM    791  CE  LYS P 448     -31.562  10.091  19.268  0.00  0.00      PROA  
ATOM    792  HE1 LYS P 448     -31.383  10.056  18.173  0.00  0.00      PROA  
ATOM    793  HE2 LYS P 448     -30.592   9.789  19.718  0.00  0.00      PROA  
ATOM    794  NZ  LYS P 448     -32.024  11.340  19.685  0.00  0.00      PROA  
ATOM    795  HZ1 LYS P 448     -31.437  12.183  19.520  0.00  0.00      PROA  
ATOM    796  HZ2 LYS P 448     -32.313  11.361  20.684  0.00  0.00      PROA  
ATOM    797  HZ3 LYS P 448     -32.804  11.606  19.051  0.00  0.00      PROA  
ATOM    798  C   LYS P 448     -36.433   7.414  22.397  0.00  0.00      PROA  
ATOM    799  O   LYS P 448     -37.346   8.170  22.577  0.00  0.00      PROA  
ATOM    800  N   THR P 449     -36.724   6.091  22.231  0.00  0.00      PROA  
ATOM    801  HN  THR P 449     -36.035   5.383  22.103  0.00  0.00      PROA  
ATOM    802  CA  THR P 449     -38.077   5.543  22.438  0.00  0.00      PROA  
ATOM    803  HA  THR P 449     -38.842   6.289  22.279  0.00  0.00      PROA  
ATOM    804  CB  THR P 449     -38.463   4.413  21.491  0.00  0.00      PROA  
ATOM    805  HB  THR P 449     -39.469   3.967  21.642  0.00  0.00      PROA  
ATOM    806  OG1 THR P 449     -37.433   3.390  21.550  0.00  0.00      PROA  
ATOM    807  HG1 THR P 449     -36.638   3.757  21.156  0.00  0.00      PROA  
ATOM    808  CG2 THR P 449     -38.609   4.929  20.005  0.00  0.00      PROA  
ATOM    809 HG21 THR P 449     -39.280   4.209  19.490  0.00  0.00      PROA  
ATOM    810 HG22 THR P 449     -37.671   4.902  19.412  0.00  0.00      PROA  
ATOM    811 HG23 THR P 449     -39.006   5.958  19.871  0.00  0.00      PROA  
ATOM    812  C   THR P 449     -38.428   5.117  23.858  0.00  0.00      PROA  
ATOM    813  O   THR P 449     -39.537   4.630  24.185  0.00  0.00      PROA  
ATOM    814  N   GLU P 450     -37.432   5.367  24.740  0.00  0.00      PROA  
ATOM    815  HN  GLU P 450     -36.630   5.817  24.355  0.00  0.00      PROA  
ATOM    816  CA  GLU P 450     -37.456   5.195  26.181  0.00  0.00      PROA  
ATOM    817  HA  GLU P 450     -36.458   5.479  26.479  0.00  0.00      PROA  
ATOM    818  CB  GLU P 450     -38.244   6.295  26.823  0.00  0.00      PROA  
ATOM    819  HB1 GLU P 450     -38.280   6.084  27.913  0.00  0.00      PROA  
ATOM    820  HB2 GLU P 450     -39.326   6.116  26.646  0.00  0.00      PROA  
ATOM    821  CG  GLU P 450     -37.647   7.675  26.585  0.00  0.00      PROA  
ATOM    822  HG1 GLU P 450     -37.460   8.032  25.550  0.00  0.00      PROA  
ATOM    823  HG2 GLU P 450     -36.680   7.744  27.127  0.00  0.00      PROA  
ATOM    824  CD  GLU P 450     -38.517   8.768  27.220  0.00  0.00      PROA  
ATOM    825  OE1 GLU P 450     -38.043   9.407  28.261  0.00  0.00      PROA  
ATOM    826  OE2 GLU P 450     -39.768   8.893  26.925  0.00  0.00      PROA  
ATOM    827  C   GLU P 450     -37.714   3.805  26.763  0.00  0.00      PROA  
ATOM    828  O   GLU P 450     -38.611   3.423  27.551  0.00  0.00      PROA  
ATOM    829  N   ASN P 451     -36.914   2.897  26.259  0.00  0.00      PROA  
ATOM    830  HN  ASN P 451     -36.249   3.212  25.585  0.00  0.00      PROA  
ATOM    831  CA  ASN P 451     -36.722   1.507  26.637  0.00  0.00      PROA  
ATOM    832  HA  ASN P 451     -35.781   1.228  26.185  0.00  0.00      PROA  
ATOM    833  CB  ASN P 451     -36.452   1.302  28.172  0.00  0.00      PROA  
ATOM    834  HB1 ASN P 451     -35.974   0.299  28.189  0.00  0.00      PROA  
ATOM    835  HB2 ASN P 451     -37.383   1.271  28.778  0.00  0.00      PROA  
ATOM    836  CG  ASN P 451     -35.400   2.297  28.681  0.00  0.00      PROA  
ATOM    837  OD1 ASN P 451     -34.615   2.961  28.022  0.00  0.00      PROA  
ATOM    838  ND2 ASN P 451     -35.364   2.514  30.031  0.00  0.00      PROA  
ATOM    839 HD21 ASN P 451     -34.506   2.749  30.486  0.00  0.00      PROA  
ATOM    840 HD22 ASN P 451     -35.992   2.073  30.672  0.00  0.00      PROA  
ATOM    841  C   ASN P 451     -37.740   0.590  25.933  0.00  0.00      PROA  
ATOM    842  O   ASN P 451     -37.882  -0.534  26.233  0.00  0.00      PROA  
ATOM    843  N   MET P 452     -38.358   1.019  24.817  0.00  0.00      PROA  
ATOM    844  HN  MET P 452     -38.230   1.968  24.540  0.00  0.00      PROA  
ATOM    845  CA  MET P 452     -39.101   0.028  23.991  0.00  0.00      PROA  
ATOM    846  HA  MET P 452     -39.991  -0.386  24.441  0.00  0.00      PROA  
ATOM    847  CB  MET P 452     -39.787   0.831  22.801  0.00  0.00      PROA  
ATOM    848  HB1 MET P 452     -40.238   0.109  22.087  0.00  0.00      PROA  
ATOM    849  HB2 MET P 452     -39.087   1.430  22.180  0.00  0.00      PROA  
ATOM    850  CG  MET P 452     -40.854   1.826  23.413  0.00  0.00      PROA  
ATOM    851  HG1 MET P 452     -41.078   2.496  22.556  0.00  0.00      PROA  
ATOM    852  HG2 MET P 452     -40.339   2.332  24.257  0.00  0.00      PROA  
ATOM    853  SD  MET P 452     -42.374   0.915  24.022  0.00  0.00      PROA  
ATOM    854  CE  MET P 452     -43.267   2.460  24.214  0.00  0.00      PROA  
ATOM    855  HE1 MET P 452     -44.309   2.225  24.520  0.00  0.00      PROA  
ATOM    856  HE2 MET P 452     -43.215   3.099  23.307  0.00  0.00      PROA  
ATOM    857  HE3 MET P 452     -42.806   3.077  25.015  0.00  0.00      PROA  
ATOM    858  C   MET P 452     -38.241  -1.150  23.480  0.00  0.00      PROA  
ATOM    859  O   MET P 452     -38.727  -2.287  23.500  0.00  0.00      PROA  
ATOM    860  N   ILE P 453     -37.035  -0.985  22.850  0.00  0.00      PROA  
ATOM    861  HN  ILE P 453     -36.664  -0.061  22.812  0.00  0.00      PROA  
ATOM    862  CA  ILE P 453     -36.265  -2.019  22.129  0.00  0.00      PROA  
ATOM    863  HA  ILE P 453     -36.741  -2.965  22.342  0.00  0.00      PROA  
ATOM    864  CB  ILE P 453     -36.457  -1.807  20.624  0.00  0.00      PROA  
ATOM    865  HB  ILE P 453     -37.566  -1.759  20.679  0.00  0.00      PROA  
ATOM    866  CG2 ILE P 453     -35.754  -0.503  20.128  0.00  0.00      PROA  
ATOM    867 HG21 ILE P 453     -36.002   0.359  20.784  0.00  0.00      PROA  
ATOM    868 HG22 ILE P 453     -35.948  -0.097  19.112  0.00  0.00      PROA  
ATOM    869 HG23 ILE P 453     -34.657  -0.649  20.222  0.00  0.00      PROA  
ATOM    870  CG1 ILE P 453     -36.117  -2.943  19.683  0.00  0.00      PROA  
ATOM    871 HG11 ILE P 453     -36.455  -3.897  20.141  0.00  0.00      PROA  
ATOM    872 HG12 ILE P 453     -35.022  -3.096  19.580  0.00  0.00      PROA  
ATOM    873  CD  ILE P 453     -36.681  -2.882  18.311  0.00  0.00      PROA  
ATOM    874  HD1 ILE P 453     -36.075  -2.291  17.592  0.00  0.00      PROA  
ATOM    875  HD2 ILE P 453     -37.640  -2.319  18.309  0.00  0.00      PROA  
ATOM    876  HD3 ILE P 453     -36.795  -3.888  17.855  0.00  0.00      PROA  
ATOM    877  C   ILE P 453     -34.804  -2.055  22.571  0.00  0.00      PROA  
ATOM    878  O   ILE P 453     -34.122  -1.027  22.866  0.00  0.00      PROA  
ATOM    879  N   GLY P 454     -34.222  -3.293  22.576  0.00  0.00      PROA  
ATOM    880  HN  GLY P 454     -34.668  -4.052  22.107  0.00  0.00      PROA  
ATOM    881  CA  GLY P 454     -32.826  -3.529  22.891  0.00  0.00      PROA  
ATOM    882  HA1 GLY P 454     -32.823  -4.428  23.490  0.00  0.00      PROA  
ATOM    883  HA2 GLY P 454     -32.405  -2.638  23.333  0.00  0.00      PROA  
ATOM    884  C   GLY P 454     -32.101  -3.911  21.573  0.00  0.00      PROA  
ATOM    885  O   GLY P 454     -32.673  -4.197  20.542  0.00  0.00      PROA  
ATOM    886  N   VAL P 455     -30.779  -3.763  21.562  0.00  0.00      PROA  
ATOM    887  HN  VAL P 455     -30.219  -3.732  22.387  0.00  0.00      PROA  
ATOM    888  CA  VAL P 455     -29.972  -3.859  20.334  0.00  0.00      PROA  
ATOM    889  HA  VAL P 455     -30.344  -3.085  19.679  0.00  0.00      PROA  
ATOM    890  CB  VAL P 455     -28.546  -3.348  20.626  0.00  0.00      PROA  
ATOM    891  HB  VAL P 455     -27.937  -4.048  21.236  0.00  0.00      PROA  
ATOM    892  CG1 VAL P 455     -27.809  -3.108  19.353  0.00  0.00      PROA  
ATOM    893 HG11 VAL P 455     -28.298  -2.228  18.883  0.00  0.00      PROA  
ATOM    894 HG12 VAL P 455     -27.951  -3.983  18.683  0.00  0.00      PROA  
ATOM    895 HG13 VAL P 455     -26.781  -2.754  19.581  0.00  0.00      PROA  
ATOM    896  CG2 VAL P 455     -28.633  -2.111  21.473  0.00  0.00      PROA  
ATOM    897 HG21 VAL P 455     -27.642  -1.609  21.463  0.00  0.00      PROA  
ATOM    898 HG22 VAL P 455     -28.806  -2.492  22.502  0.00  0.00      PROA  
ATOM    899 HG23 VAL P 455     -29.448  -1.400  21.219  0.00  0.00      PROA  
ATOM    900  C   VAL P 455     -30.001  -5.269  19.632  0.00  0.00      PROA  
ATOM    901  O   VAL P 455     -30.223  -5.377  18.438  0.00  0.00      PROA  
ATOM    902  N   SER P 456     -29.977  -6.304  20.468  0.00  0.00      PROA  
ATOM    903  HN  SER P 456     -29.899  -6.073  21.434  0.00  0.00      PROA  
ATOM    904  CA  SER P 456     -30.221  -7.679  19.997  0.00  0.00      PROA  
ATOM    905  HA  SER P 456     -29.417  -8.039  19.373  0.00  0.00      PROA  
ATOM    906  CB  SER P 456     -30.311  -8.584  21.262  0.00  0.00      PROA  
ATOM    907  HB1 SER P 456     -29.336  -8.480  21.784  0.00  0.00      PROA  
ATOM    908  HB2 SER P 456     -30.354  -9.621  20.865  0.00  0.00      PROA  
ATOM    909  OG  SER P 456     -31.383  -8.244  22.153  0.00  0.00      PROA  
ATOM    910  HG1 SER P 456     -31.057  -7.593  22.779  0.00  0.00      PROA  
ATOM    911  C   SER P 456     -31.494  -7.896  19.133  0.00  0.00      PROA  
ATOM    912  O   SER P 456     -31.511  -8.559  18.107  0.00  0.00      PROA  
ATOM    913  N   GLU P 457     -32.628  -7.283  19.537  0.00  0.00      PROA  
ATOM    914  HN  GLU P 457     -32.432  -6.836  20.406  0.00  0.00      PROA  
ATOM    915  CA  GLU P 457     -33.869  -7.262  18.773  0.00  0.00      PROA  
ATOM    916  HA  GLU P 457     -34.006  -8.293  18.480  0.00  0.00      PROA  
ATOM    917  CB  GLU P 457     -34.999  -6.801  19.713  0.00  0.00      PROA  
ATOM    918  HB1 GLU P 457     -35.904  -6.824  19.069  0.00  0.00      PROA  
ATOM    919  HB2 GLU P 457     -34.866  -5.738  20.006  0.00  0.00      PROA  
ATOM    920  CG  GLU P 457     -35.149  -7.656  20.937  0.00  0.00      PROA  
ATOM    921  HG1 GLU P 457     -34.163  -7.683  21.448  0.00  0.00      PROA  
ATOM    922  HG2 GLU P 457     -35.416  -8.696  20.650  0.00  0.00      PROA  
ATOM    923  CD  GLU P 457     -36.158  -7.189  22.057  0.00  0.00      PROA  
ATOM    924  OE1 GLU P 457     -36.057  -6.096  22.613  0.00  0.00      PROA  
ATOM    925  OE2 GLU P 457     -37.250  -7.992  22.183  0.00  0.00      PROA  
ATOM    926  HE2 GLU P 457     -37.888  -7.406  22.596  0.00  0.00      PROA  
ATOM    927  C   GLU P 457     -33.828  -6.529  17.454  0.00  0.00      PROA  
ATOM    928  O   GLU P 457     -34.434  -6.862  16.496  0.00  0.00      PROA  
ATOM    929  N   LEU P 458     -33.075  -5.396  17.427  0.00  0.00      PROA  
ATOM    930  HN  LEU P 458     -32.689  -5.135  18.308  0.00  0.00      PROA  
ATOM    931  CA  LEU P 458     -32.890  -4.687  16.203  0.00  0.00      PROA  
ATOM    932  HA  LEU P 458     -33.853  -4.567  15.730  0.00  0.00      PROA  
ATOM    933  CB  LEU P 458     -32.211  -3.317  16.473  0.00  0.00      PROA  
ATOM    934  HB1 LEU P 458     -31.114  -3.396  16.628  0.00  0.00      PROA  
ATOM    935  HB2 LEU P 458     -32.639  -2.792  17.354  0.00  0.00      PROA  
ATOM    936  CG  LEU P 458     -32.432  -2.260  15.310  0.00  0.00      PROA  
ATOM    937  HG  LEU P 458     -32.168  -2.706  14.327  0.00  0.00      PROA  
ATOM    938  CD1 LEU P 458     -33.860  -1.858  15.027  0.00  0.00      PROA  
ATOM    939 HD11 LEU P 458     -34.458  -1.788  15.961  0.00  0.00      PROA  
ATOM    940 HD12 LEU P 458     -34.410  -2.548  14.352  0.00  0.00      PROA  
ATOM    941 HD13 LEU P 458     -33.960  -0.801  14.700  0.00  0.00      PROA  
ATOM    942  CD2 LEU P 458     -31.583  -0.912  15.349  0.00  0.00      PROA  
ATOM    943 HD21 LEU P 458     -30.491  -1.086  15.455  0.00  0.00      PROA  
ATOM    944 HD22 LEU P 458     -31.903  -0.291  16.213  0.00  0.00      PROA  
ATOM    945 HD23 LEU P 458     -31.685  -0.335  14.406  0.00  0.00      PROA  
ATOM    946  C   LEU P 458     -32.006  -5.418  15.214  0.00  0.00      PROA  
ATOM    947  O   LEU P 458     -32.071  -5.231  14.036  0.00  0.00      PROA  
ATOM    948  N   LEU P 459     -31.127  -6.321  15.671  0.00  0.00      PROA  
ATOM    949  HN  LEU P 459     -30.830  -6.416  16.618  0.00  0.00      PROA  
ATOM    950  CA  LEU P 459     -30.496  -7.267  14.755  0.00  0.00      PROA  
ATOM    951  HA  LEU P 459     -30.213  -6.717  13.869  0.00  0.00      PROA  
ATOM    952  CB  LEU P 459     -29.178  -7.860  15.368  0.00  0.00      PROA  
ATOM    953  HB1 LEU P 459     -29.061  -8.742  14.704  0.00  0.00      PROA  
ATOM    954  HB2 LEU P 459     -29.273  -8.226  16.413  0.00  0.00      PROA  
ATOM    955  CG  LEU P 459     -27.909  -7.012  15.236  0.00  0.00      PROA  
ATOM    956  HG  LEU P 459     -27.787  -6.631  14.200  0.00  0.00      PROA  
ATOM    957  CD1 LEU P 459     -27.862  -5.877  16.230  0.00  0.00      PROA  
ATOM    958 HD11 LEU P 459     -28.711  -5.207  15.974  0.00  0.00      PROA  
ATOM    959 HD12 LEU P 459     -26.945  -5.261  16.114  0.00  0.00      PROA  
ATOM    960 HD13 LEU P 459     -27.948  -6.223  17.282  0.00  0.00      PROA  
ATOM    961  CD2 LEU P 459     -26.685  -7.845  15.539  0.00  0.00      PROA  
ATOM    962 HD21 LEU P 459     -26.830  -8.279  16.551  0.00  0.00      PROA  
ATOM    963 HD22 LEU P 459     -25.784  -7.197  15.492  0.00  0.00      PROA  
ATOM    964 HD23 LEU P 459     -26.623  -8.564  14.695  0.00  0.00      PROA  
ATOM    965  C   LEU P 459     -31.554  -8.369  14.300  0.00  0.00      PROA  
ATOM    966  O   LEU P 459     -31.652  -8.581  13.078  0.00  0.00      PROA  
ATOM    967  N   LEU P 460     -32.379  -8.983  15.155  0.00  0.00      PROA  
ATOM    968  HN  LEU P 460     -32.014  -8.936  16.082  0.00  0.00      PROA  
ATOM    969  CA  LEU P 460     -33.420  -9.958  14.840  0.00  0.00      PROA  
ATOM    970  HA  LEU P 460     -32.940 -10.803  14.368  0.00  0.00      PROA  
ATOM    971  CB  LEU P 460     -34.117 -10.528  16.131  0.00  0.00      PROA  
ATOM    972  HB1 LEU P 460     -35.036 -11.126  15.952  0.00  0.00      PROA  
ATOM    973  HB2 LEU P 460     -34.424  -9.595  16.652  0.00  0.00      PROA  
ATOM    974  CG  LEU P 460     -33.188 -11.429  17.029  0.00  0.00      PROA  
ATOM    975  HG  LEU P 460     -32.250 -10.881  17.261  0.00  0.00      PROA  
ATOM    976  CD1 LEU P 460     -33.940 -11.766  18.325  0.00  0.00      PROA  
ATOM    977 HD11 LEU P 460     -34.263 -10.801  18.770  0.00  0.00      PROA  
ATOM    978 HD12 LEU P 460     -33.333 -12.420  18.987  0.00  0.00      PROA  
ATOM    979 HD13 LEU P 460     -34.894 -12.309  18.155  0.00  0.00      PROA  
ATOM    980  CD2 LEU P 460     -32.814 -12.734  16.332  0.00  0.00      PROA  
ATOM    981 HD21 LEU P 460     -32.113 -13.299  16.983  0.00  0.00      PROA  
ATOM    982 HD22 LEU P 460     -32.377 -12.658  15.314  0.00  0.00      PROA  
ATOM    983 HD23 LEU P 460     -33.700 -13.387  16.185  0.00  0.00      PROA  
ATOM    984  C   LEU P 460     -34.512  -9.482  13.899  0.00  0.00      PROA  
ATOM    985  O   LEU P 460     -34.894 -10.066  12.942  0.00  0.00      PROA  
ATOM    986  N   SER P 461     -34.873  -8.220  14.197  0.00  0.00      PROA  
ATOM    987  HN  SER P 461     -34.514  -7.857  15.053  0.00  0.00      PROA  
ATOM    988  CA  SER P 461     -35.695  -7.370  13.351  0.00  0.00      PROA  
ATOM    989  HA  SER P 461     -36.691  -7.779  13.262  0.00  0.00      PROA  
ATOM    990  CB  SER P 461     -35.919  -5.875  13.854  0.00  0.00      PROA  
ATOM    991  HB1 SER P 461     -36.634  -5.373  13.169  0.00  0.00      PROA  
ATOM    992  HB2 SER P 461     -35.034  -5.203  13.858  0.00  0.00      PROA  
ATOM    993  OG  SER P 461     -36.646  -5.906  15.119  0.00  0.00      PROA  
ATOM    994  HG1 SER P 461     -35.995  -6.224  15.749  0.00  0.00      PROA  
ATOM    995  C   SER P 461     -35.202  -7.080  11.917  0.00  0.00      PROA  
ATOM    996  O   SER P 461     -36.026  -7.097  10.978  0.00  0.00      PROA  
ATOM    997  N   THR P 462     -33.874  -6.827  11.759  0.00  0.00      PROA  
ATOM    998  HN  THR P 462     -33.215  -6.793  12.506  0.00  0.00      PROA  
ATOM    999  CA  THR P 462     -33.277  -6.593  10.452  0.00  0.00      PROA  
ATOM   1000  HA  THR P 462     -33.955  -5.867  10.029  0.00  0.00      PROA  
ATOM   1001  CB  THR P 462     -31.772  -6.133  10.661  0.00  0.00      PROA  
ATOM   1002  HB  THR P 462     -31.294  -6.794  11.415  0.00  0.00      PROA  
ATOM   1003  OG1 THR P 462     -31.815  -4.811  11.216  0.00  0.00      PROA  
ATOM   1004  HG1 THR P 462     -31.576  -4.737  12.143  0.00  0.00      PROA  
ATOM   1005  CG2 THR P 462     -30.865  -6.148   9.399  0.00  0.00      PROA  
ATOM   1006 HG21 THR P 462     -29.902  -5.624   9.582  0.00  0.00      PROA  
ATOM   1007 HG22 THR P 462     -31.347  -5.607   8.557  0.00  0.00      PROA  
ATOM   1008 HG23 THR P 462     -30.672  -7.195   9.078  0.00  0.00      PROA  
ATOM   1009  C   THR P 462     -33.260  -7.884   9.634  0.00  0.00      PROA  
ATOM   1010  O   THR P 462     -33.480  -7.828   8.407  0.00  0.00      PROA  
ATOM   1011  N   ALA P 463     -32.983  -8.942  10.300  0.00  0.00      PROA  
ATOM   1012  HN  ALA P 463     -32.616  -8.802  11.217  0.00  0.00      PROA  
ATOM   1013  CA  ALA P 463     -32.851 -10.282   9.751  0.00  0.00      PROA  
ATOM   1014  HA  ALA P 463     -32.185 -10.193   8.906  0.00  0.00      PROA  
ATOM   1015  CB  ALA P 463     -32.341 -11.147  10.878  0.00  0.00      PROA  
ATOM   1016  HB1 ALA P 463     -32.083 -12.161  10.505  0.00  0.00      PROA  
ATOM   1017  HB2 ALA P 463     -33.103 -11.272  11.677  0.00  0.00      PROA  
ATOM   1018  HB3 ALA P 463     -31.445 -10.735  11.390  0.00  0.00      PROA  
ATOM   1019  C   ALA P 463     -34.151 -10.878   9.081  0.00  0.00      PROA  
ATOM   1020  O   ALA P 463     -34.185 -11.191   7.909  0.00  0.00      PROA  
ATOM   1021  N   LEU P 464     -35.306 -10.785   9.746  0.00  0.00      PROA  
ATOM   1022  HN  LEU P 464     -35.328 -10.416  10.672  0.00  0.00      PROA  
ATOM   1023  CA  LEU P 464     -36.549 -10.973   9.145  0.00  0.00      PROA  
ATOM   1024  HA  LEU P 464     -36.646 -12.039   8.999  0.00  0.00      PROA  
ATOM   1025  CB  LEU P 464     -37.645 -10.702  10.186  0.00  0.00      PROA  
ATOM   1026  HB1 LEU P 464     -37.660  -9.664  10.583  0.00  0.00      PROA  
ATOM   1027  HB2 LEU P 464     -37.405 -11.432  10.989  0.00  0.00      PROA  
ATOM   1028  CG  LEU P 464     -39.066 -11.064   9.655  0.00  0.00      PROA  
ATOM   1029  HG  LEU P 464     -39.250 -10.461   8.741  0.00  0.00      PROA  
ATOM   1030  CD1 LEU P 464     -39.310 -12.569   9.605  0.00  0.00      PROA  
ATOM   1031 HD11 LEU P 464     -39.114 -12.908  10.645  0.00  0.00      PROA  
ATOM   1032 HD12 LEU P 464     -38.689 -13.119   8.865  0.00  0.00      PROA  
ATOM   1033 HD13 LEU P 464     -40.351 -12.758   9.266  0.00  0.00      PROA  
ATOM   1034  CD2 LEU P 464     -40.116 -10.416  10.574  0.00  0.00      PROA  
ATOM   1035 HD21 LEU P 464     -39.874  -9.362  10.826  0.00  0.00      PROA  
ATOM   1036 HD22 LEU P 464     -40.298 -10.972  11.519  0.00  0.00      PROA  
ATOM   1037 HD23 LEU P 464     -41.093 -10.524  10.055  0.00  0.00      PROA  
ATOM   1038  C   LEU P 464     -36.861 -10.339   7.801  0.00  0.00      PROA  
ATOM   1039  O   LEU P 464     -37.315 -10.989   6.863  0.00  0.00      PROA  
ATOM   1040  N   GLN P 465     -36.753  -9.006   7.731  0.00  0.00      PROA  
ATOM   1041  HN  GLN P 465     -36.506  -8.605   8.610  0.00  0.00      PROA  
ATOM   1042  CA  GLN P 465     -36.874  -8.110   6.542  0.00  0.00      PROA  
ATOM   1043  HA  GLN P 465     -37.866  -8.170   6.120  0.00  0.00      PROA  
ATOM   1044  CB  GLN P 465     -36.651  -6.676   7.049  0.00  0.00      PROA  
ATOM   1045  HB1 GLN P 465     -36.580  -5.893   6.264  0.00  0.00      PROA  
ATOM   1046  HB2 GLN P 465     -35.744  -6.637   7.689  0.00  0.00      PROA  
ATOM   1047  CG  GLN P 465     -37.933  -6.167   7.875  0.00  0.00      PROA  
ATOM   1048  HG1 GLN P 465     -38.241  -6.913   8.639  0.00  0.00      PROA  
ATOM   1049  HG2 GLN P 465     -38.738  -6.147   7.109  0.00  0.00      PROA  
ATOM   1050  CD  GLN P 465     -37.823  -4.817   8.438  0.00  0.00      PROA  
ATOM   1051  OE1 GLN P 465     -38.025  -3.780   7.714  0.00  0.00      PROA  
ATOM   1052  NE2 GLN P 465     -37.440  -4.624   9.753  0.00  0.00      PROA  
ATOM   1053 HE21 GLN P 465     -37.277  -3.722  10.153  0.00  0.00      PROA  
ATOM   1054 HE22 GLN P 465     -37.151  -5.370  10.355  0.00  0.00      PROA  
ATOM   1055  C   GLN P 465     -35.998  -8.527   5.438  0.00  0.00      PROA  
ATOM   1056  O   GLN P 465     -36.368  -8.541   4.226  0.00  0.00      PROA  
ATOM   1057  N   GLY P 466     -34.777  -8.980   5.702  0.00  0.00      PROA  
ATOM   1058  HN  GLY P 466     -34.623  -8.947   6.687  0.00  0.00      PROA  
ATOM   1059  CA  GLY P 466     -33.820  -9.233   4.698  0.00  0.00      PROA  
ATOM   1060  HA1 GLY P 466     -32.881  -9.227   5.232  0.00  0.00      PROA  
ATOM   1061  HA2 GLY P 466     -33.803  -8.430   3.976  0.00  0.00      PROA  
ATOM   1062  C   GLY P 466     -33.974 -10.527   4.066  0.00  0.00      PROA  
ATOM   1063  O   GLY P 466     -33.693 -10.672   2.877  0.00  0.00      PROA  
ATOM   1064  N   ILE P 467     -34.497 -11.520   4.820  0.00  0.00      PROA  
ATOM   1065  HN  ILE P 467     -34.654 -11.451   5.802  0.00  0.00      PROA  
ATOM   1066  CA  ILE P 467     -34.817 -12.823   4.271  0.00  0.00      PROA  
ATOM   1067  HA  ILE P 467     -34.026 -13.047   3.571  0.00  0.00      PROA  
ATOM   1068  CB  ILE P 467     -34.787 -13.911   5.303  0.00  0.00      PROA  
ATOM   1069  HB  ILE P 467     -35.377 -13.645   6.206  0.00  0.00      PROA  
ATOM   1070  CG2 ILE P 467     -35.581 -15.214   4.866  0.00  0.00      PROA  
ATOM   1071 HG21 ILE P 467     -34.984 -15.710   4.070  0.00  0.00      PROA  
ATOM   1072 HG22 ILE P 467     -36.585 -14.947   4.473  0.00  0.00      PROA  
ATOM   1073 HG23 ILE P 467     -35.688 -15.952   5.690  0.00  0.00      PROA  
ATOM   1074  CG1 ILE P 467     -33.332 -14.104   5.881  0.00  0.00      PROA  
ATOM   1075 HG11 ILE P 467     -32.902 -13.087   6.010  0.00  0.00      PROA  
ATOM   1076 HG12 ILE P 467     -32.662 -14.733   5.258  0.00  0.00      PROA  
ATOM   1077  CD  ILE P 467     -33.438 -14.828   7.227  0.00  0.00      PROA  
ATOM   1078  HD1 ILE P 467     -34.135 -14.320   7.927  0.00  0.00      PROA  
ATOM   1079  HD2 ILE P 467     -32.424 -14.972   7.657  0.00  0.00      PROA  
ATOM   1080  HD3 ILE P 467     -33.760 -15.882   7.089  0.00  0.00      PROA  
ATOM   1081  C   ILE P 467     -36.018 -12.649   3.311  0.00  0.00      PROA  
ATOM   1082  O   ILE P 467     -36.002 -13.145   2.143  0.00  0.00      PROA  
ATOM   1083  N   ILE P 468     -37.126 -11.931   3.726  0.00  0.00      PROA  
ATOM   1084  HN  ILE P 468     -36.969 -11.385   4.546  0.00  0.00      PROA  
ATOM   1085  CA  ILE P 468     -38.389 -11.976   3.028  0.00  0.00      PROA  
ATOM   1086  HA  ILE P 468     -38.639 -13.017   2.888  0.00  0.00      PROA  
ATOM   1087  CB  ILE P 468     -39.503 -11.469   3.877  0.00  0.00      PROA  
ATOM   1088  HB  ILE P 468     -39.216 -10.457   4.237  0.00  0.00      PROA  
ATOM   1089  CG2 ILE P 468     -40.759 -11.253   3.070  0.00  0.00      PROA  
ATOM   1090 HG21 ILE P 468     -40.781 -10.208   2.695  0.00  0.00      PROA  
ATOM   1091 HG22 ILE P 468     -41.701 -11.398   3.641  0.00  0.00      PROA  
ATOM   1092 HG23 ILE P 468     -40.742 -11.859   2.139  0.00  0.00      PROA  
ATOM   1093  CG1 ILE P 468     -39.617 -12.375   5.081  0.00  0.00      PROA  
ATOM   1094 HG11 ILE P 468     -38.584 -12.553   5.449  0.00  0.00      PROA  
ATOM   1095 HG12 ILE P 468     -40.011 -13.345   4.710  0.00  0.00      PROA  
ATOM   1096  CD  ILE P 468     -40.453 -11.863   6.220  0.00  0.00      PROA  
ATOM   1097  HD1 ILE P 468     -41.525 -12.033   5.985  0.00  0.00      PROA  
ATOM   1098  HD2 ILE P 468     -40.202 -10.808   6.461  0.00  0.00      PROA  
ATOM   1099  HD3 ILE P 468     -40.191 -12.479   7.107  0.00  0.00      PROA  
ATOM   1100  C   ILE P 468     -38.352 -11.248   1.678  0.00  0.00      PROA  
ATOM   1101  O   ILE P 468     -38.763 -11.702   0.624  0.00  0.00      PROA  
ATOM   1102  N   PHE P 469     -37.621 -10.043   1.696  0.00  0.00      PROA  
ATOM   1103  HN  PHE P 469     -37.294  -9.659   2.556  0.00  0.00      PROA  
ATOM   1104  CA  PHE P 469     -37.172  -9.320   0.481  0.00  0.00      PROA  
ATOM   1105  HA  PHE P 469     -38.026  -9.061  -0.126  0.00  0.00      PROA  
ATOM   1106  CB  PHE P 469     -36.451  -8.030   0.932  0.00  0.00      PROA  
ATOM   1107  HB1 PHE P 469     -35.540  -8.144   1.557  0.00  0.00      PROA  
ATOM   1108  HB2 PHE P 469     -37.101  -7.333   1.503  0.00  0.00      PROA  
ATOM   1109  CG  PHE P 469     -36.025  -7.282  -0.380  0.00  0.00      PROA  
ATOM   1110  CD1 PHE P 469     -37.000  -6.536  -1.140  0.00  0.00      PROA  
ATOM   1111  HD1 PHE P 469     -38.030  -6.741  -0.887  0.00  0.00      PROA  
ATOM   1112  CE1 PHE P 469     -36.642  -5.908  -2.295  0.00  0.00      PROA  
ATOM   1113  HE1 PHE P 469     -37.422  -5.479  -2.907  0.00  0.00      PROA  
ATOM   1114  CZ  PHE P 469     -35.248  -5.649  -2.528  0.00  0.00      PROA  
ATOM   1115  HZ  PHE P 469     -35.018  -4.999  -3.359  0.00  0.00      PROA  
ATOM   1116  CD2 PHE P 469     -34.651  -7.121  -0.718  0.00  0.00      PROA  
ATOM   1117  HD2 PHE P 469     -33.942  -7.769  -0.225  0.00  0.00      PROA  
ATOM   1118  CE2 PHE P 469     -34.240  -6.218  -1.769  0.00  0.00      PROA  
ATOM   1119  HE2 PHE P 469     -33.183  -6.045  -1.909  0.00  0.00      PROA  
ATOM   1120  C   PHE P 469     -36.304 -10.188  -0.356  0.00  0.00      PROA  
ATOM   1121  O   PHE P 469     -36.556 -10.315  -1.576  0.00  0.00      PROA  
ATOM   1122  N   SER P 470     -35.367 -10.905   0.242  0.00  0.00      PROA  
ATOM   1123  HN  SER P 470     -35.287 -11.132   1.209  0.00  0.00      PROA  
ATOM   1124  CA  SER P 470     -34.397 -11.561  -0.694  0.00  0.00      PROA  
ATOM   1125  HA  SER P 470     -33.980 -10.930  -1.465  0.00  0.00      PROA  
ATOM   1126  CB  SER P 470     -33.135 -12.146   0.029  0.00  0.00      PROA  
ATOM   1127  HB1 SER P 470     -32.603 -12.823  -0.674  0.00  0.00      PROA  
ATOM   1128  HB2 SER P 470     -33.513 -12.669   0.933  0.00  0.00      PROA  
ATOM   1129  OG  SER P 470     -32.225 -11.090   0.292  0.00  0.00      PROA  
ATOM   1130  HG1 SER P 470     -32.591 -10.705   1.092  0.00  0.00      PROA  
ATOM   1131  C   SER P 470     -35.103 -12.797  -1.442  0.00  0.00      PROA  
ATOM   1132  O   SER P 470     -34.873 -12.938  -2.589  0.00  0.00      PROA  
ATOM   1133  N   LEU P 471     -36.079 -13.588  -0.860  0.00  0.00      PROA  
ATOM   1134  HN  LEU P 471     -36.361 -13.406   0.078  0.00  0.00      PROA  
ATOM   1135  CA  LEU P 471     -36.839 -14.642  -1.505  0.00  0.00      PROA  
ATOM   1136  HA  LEU P 471     -36.091 -15.154  -2.092  0.00  0.00      PROA  
ATOM   1137  CB  LEU P 471     -37.572 -15.514  -0.415  0.00  0.00      PROA  
ATOM   1138  HB1 LEU P 471     -38.428 -15.970  -0.957  0.00  0.00      PROA  
ATOM   1139  HB2 LEU P 471     -38.018 -14.811   0.320  0.00  0.00      PROA  
ATOM   1140  CG  LEU P 471     -36.786 -16.648   0.264  0.00  0.00      PROA  
ATOM   1141  HG  LEU P 471     -35.811 -16.203   0.557  0.00  0.00      PROA  
ATOM   1142  CD1 LEU P 471     -37.627 -17.113   1.516  0.00  0.00      PROA  
ATOM   1143 HD11 LEU P 471     -37.788 -16.147   2.042  0.00  0.00      PROA  
ATOM   1144 HD12 LEU P 471     -37.173 -17.875   2.185  0.00  0.00      PROA  
ATOM   1145 HD13 LEU P 471     -38.616 -17.445   1.133  0.00  0.00      PROA  
ATOM   1146  CD2 LEU P 471     -36.498 -17.835  -0.657  0.00  0.00      PROA  
ATOM   1147 HD21 LEU P 471     -37.434 -18.433  -0.633  0.00  0.00      PROA  
ATOM   1148 HD22 LEU P 471     -35.710 -18.430  -0.149  0.00  0.00      PROA  
ATOM   1149 HD23 LEU P 471     -36.221 -17.560  -1.697  0.00  0.00      PROA  
ATOM   1150  C   LEU P 471     -37.847 -14.121  -2.524  0.00  0.00      PROA  
ATOM   1151  O   LEU P 471     -38.029 -14.598  -3.655  0.00  0.00      PROA  
ATOM   1152  N   LEU P 472     -38.527 -13.077  -2.089  0.00  0.00      PROA  
ATOM   1153  HN  LEU P 472     -38.414 -12.420  -1.347  0.00  0.00      PROA  
ATOM   1154  CA  LEU P 472     -39.586 -12.557  -2.943  0.00  0.00      PROA  
ATOM   1155  HA  LEU P 472     -40.080 -13.317  -3.531  0.00  0.00      PROA  
ATOM   1156  CB  LEU P 472     -40.677 -11.791  -2.108  0.00  0.00      PROA  
ATOM   1157  HB1 LEU P 472     -41.383 -11.378  -2.860  0.00  0.00      PROA  
ATOM   1158  HB2 LEU P 472     -40.168 -10.894  -1.693  0.00  0.00      PROA  
ATOM   1159  CG  LEU P 472     -41.467 -12.558  -1.030  0.00  0.00      PROA  
ATOM   1160  HG  LEU P 472     -40.716 -12.885  -0.279  0.00  0.00      PROA  
ATOM   1161  CD1 LEU P 472     -42.448 -11.686  -0.240  0.00  0.00      PROA  
ATOM   1162 HD11 LEU P 472     -43.207 -11.280  -0.942  0.00  0.00      PROA  
ATOM   1163 HD12 LEU P 472     -41.920 -10.835   0.241  0.00  0.00      PROA  
ATOM   1164 HD13 LEU P 472     -42.938 -12.338   0.515  0.00  0.00      PROA  
ATOM   1165  CD2 LEU P 472     -42.201 -13.919  -1.416  0.00  0.00      PROA  
ATOM   1166 HD21 LEU P 472     -41.401 -14.643  -1.681  0.00  0.00      PROA  
ATOM   1167 HD22 LEU P 472     -42.884 -13.683  -2.260  0.00  0.00      PROA  
ATOM   1168 HD23 LEU P 472     -42.821 -14.146  -0.523  0.00  0.00      PROA  
ATOM   1169  C   LEU P 472     -39.147 -11.497  -4.082  0.00  0.00      PROA  
ATOM   1170  O   LEU P 472     -39.700 -11.384  -5.155  0.00  0.00      PROA  
ATOM   1171  N   GLY P 473     -38.073 -10.742  -3.838  0.00  0.00      PROA  
ATOM   1172  HN  GLY P 473     -37.605 -10.854  -2.965  0.00  0.00      PROA  
ATOM   1173  CA  GLY P 473     -37.463  -9.704  -4.663  0.00  0.00      PROA  
ATOM   1174  HA1 GLY P 473     -36.447  -9.877  -4.341  0.00  0.00      PROA  
ATOM   1175  HA2 GLY P 473     -37.892  -8.743  -4.420  0.00  0.00      PROA  
ATOM   1176  C   GLY P 473     -37.391  -9.807  -6.181  0.00  0.00      PROA  
ATOM   1177  O   GLY P 473     -37.090 -10.829  -6.738  0.00  0.00      PROA  
ATOM   1178  N   ALA P 474     -37.719  -8.734  -6.928  0.00  0.00      PROA  
ATOM   1179  HN  ALA P 474     -37.945  -7.850  -6.527  0.00  0.00      PROA  
ATOM   1180  CA  ALA P 474     -37.628  -8.652  -8.342  0.00  0.00      PROA  
ATOM   1181  HA  ALA P 474     -37.828  -9.639  -8.731  0.00  0.00      PROA  
ATOM   1182  CB  ALA P 474     -38.538  -7.630  -9.027  0.00  0.00      PROA  
ATOM   1183  HB1 ALA P 474     -38.291  -6.565  -8.833  0.00  0.00      PROA  
ATOM   1184  HB2 ALA P 474     -39.615  -7.863  -8.885  0.00  0.00      PROA  
ATOM   1185  HB3 ALA P 474     -38.354  -7.779 -10.113  0.00  0.00      PROA  
ATOM   1186  C   ALA P 474     -36.156  -8.305  -8.801  0.00  0.00      PROA  
ATOM   1187  O   ALA P 474     -35.693  -8.802  -9.819  0.00  0.00      PROA  
ATOM   1188  N   GLN P 475     -35.473  -7.524  -7.980  0.00  0.00      PROA  
ATOM   1189  HN  GLN P 475     -35.899  -7.065  -7.204  0.00  0.00      PROA  
ATOM   1190  CA  GLN P 475     -34.053  -7.242  -7.943  0.00  0.00      PROA  
ATOM   1191  HA  GLN P 475     -33.663  -8.018  -8.586  0.00  0.00      PROA  
ATOM   1192  CB  GLN P 475     -33.762  -5.800  -8.455  0.00  0.00      PROA  
ATOM   1193  HB1 GLN P 475     -34.337  -4.989  -7.958  0.00  0.00      PROA  
ATOM   1194  HB2 GLN P 475     -34.212  -5.724  -9.468  0.00  0.00      PROA  
ATOM   1195  CG  GLN P 475     -32.263  -5.479  -8.582  0.00  0.00      PROA  
ATOM   1196  HG1 GLN P 475     -31.869  -5.276  -7.564  0.00  0.00      PROA  
ATOM   1197  HG2 GLN P 475     -32.187  -4.625  -9.290  0.00  0.00      PROA  
ATOM   1198  CD  GLN P 475     -31.531  -6.740  -9.150  0.00  0.00      PROA  
ATOM   1199  OE1 GLN P 475     -30.966  -7.541  -8.394  0.00  0.00      PROA  
ATOM   1200  NE2 GLN P 475     -31.742  -7.010 -10.489  0.00  0.00      PROA  
ATOM   1201 HE21 GLN P 475     -31.363  -7.843 -10.892  0.00  0.00      PROA  
ATOM   1202 HE22 GLN P 475     -32.167  -6.376 -11.135  0.00  0.00      PROA  
ATOM   1203  C   GLN P 475     -33.569  -7.431  -6.441  0.00  0.00      PROA  
ATOM   1204  O   GLN P 475     -33.767  -6.555  -5.620  0.00  0.00      PROA  
ATOM   1205  N   PRO P 476     -32.840  -8.560  -6.189  0.00  0.00      PROA  
ATOM   1206  CD  PRO P 476     -32.794  -9.744  -7.088  0.00  0.00      PROA  
ATOM   1207  HD1 PRO P 476     -32.108  -9.710  -7.962  0.00  0.00      PROA  
ATOM   1208  HD2 PRO P 476     -33.783 -10.040  -7.498  0.00  0.00      PROA  
ATOM   1209  CA  PRO P 476     -32.414  -8.927  -4.816  0.00  0.00      PROA  
ATOM   1210  HA  PRO P 476     -32.948  -8.310  -4.107  0.00  0.00      PROA  
ATOM   1211  CB  PRO P 476     -32.728 -10.451  -4.866  0.00  0.00      PROA  
ATOM   1212  HB1 PRO P 476     -33.816 -10.582  -4.686  0.00  0.00      PROA  
ATOM   1213  HB2 PRO P 476     -32.159 -10.921  -4.036  0.00  0.00      PROA  
ATOM   1214  CG  PRO P 476     -32.308 -10.864  -6.230  0.00  0.00      PROA  
ATOM   1215  HG1 PRO P 476     -31.204 -10.936  -6.329  0.00  0.00      PROA  
ATOM   1216  HG2 PRO P 476     -32.779 -11.820  -6.542  0.00  0.00      PROA  
ATOM   1217  C   PRO P 476     -30.911  -8.546  -4.638  0.00  0.00      PROA  
ATOM   1218  O   PRO P 476     -30.364  -8.916  -3.564  0.00  0.00      PROA  
ATOM   1219  N   LEU P 477     -30.194  -7.879  -5.617  0.00  0.00      PROA  
ATOM   1220  HN  LEU P 477     -30.538  -7.704  -6.536  0.00  0.00      PROA  
ATOM   1221  CA  LEU P 477     -28.846  -7.396  -5.448  0.00  0.00      PROA  
ATOM   1222  HA  LEU P 477     -28.328  -8.063  -4.776  0.00  0.00      PROA  
ATOM   1223  CB  LEU P 477     -28.221  -7.114  -6.834  0.00  0.00      PROA  
ATOM   1224  HB1 LEU P 477     -28.837  -6.375  -7.390  0.00  0.00      PROA  
ATOM   1225  HB2 LEU P 477     -28.328  -8.047  -7.428  0.00  0.00      PROA  
ATOM   1226  CG  LEU P 477     -26.718  -6.695  -6.878  0.00  0.00      PROA  
ATOM   1227  HG  LEU P 477     -26.237  -7.112  -5.967  0.00  0.00      PROA  
ATOM   1228  CD1 LEU P 477     -26.113  -7.363  -8.077  0.00  0.00      PROA  
ATOM   1229 HD11 LEU P 477     -25.007  -7.399  -8.175  0.00  0.00      PROA  
ATOM   1230 HD12 LEU P 477     -26.420  -6.814  -8.993  0.00  0.00      PROA  
ATOM   1231 HD13 LEU P 477     -26.486  -8.403  -8.197  0.00  0.00      PROA  
ATOM   1232  CD2 LEU P 477     -26.564  -5.149  -6.925  0.00  0.00      PROA  
ATOM   1233 HD21 LEU P 477     -26.792  -4.758  -5.910  0.00  0.00      PROA  
ATOM   1234 HD22 LEU P 477     -27.235  -4.772  -7.725  0.00  0.00      PROA  
ATOM   1235 HD23 LEU P 477     -25.534  -4.836  -7.202  0.00  0.00      PROA  
ATOM   1236  C   LEU P 477     -28.967  -6.106  -4.572  0.00  0.00      PROA  
ATOM   1237  O   LEU P 477     -28.033  -5.740  -3.850  0.00  0.00      PROA  
ATOM   1238  N   LEU P 478     -30.071  -5.346  -4.437  0.00  0.00      PROA  
ATOM   1239  HN  LEU P 478     -30.918  -5.497  -4.940  0.00  0.00      PROA  
ATOM   1240  CA  LEU P 478     -30.248  -4.217  -3.572  0.00  0.00      PROA  
ATOM   1241  HA  LEU P 478     -29.525  -3.505  -3.941  0.00  0.00      PROA  
ATOM   1242  CB  LEU P 478     -31.547  -3.425  -3.707  0.00  0.00      PROA  
ATOM   1243  HB1 LEU P 478     -31.659  -2.455  -3.176  0.00  0.00      PROA  
ATOM   1244  HB2 LEU P 478     -32.423  -3.991  -3.325  0.00  0.00      PROA  
ATOM   1245  CG  LEU P 478     -31.949  -3.124  -5.159  0.00  0.00      PROA  
ATOM   1246  HG  LEU P 478     -31.920  -4.118  -5.655  0.00  0.00      PROA  
ATOM   1247  CD1 LEU P 478     -33.400  -2.446  -5.200  0.00  0.00      PROA  
ATOM   1248 HD11 LEU P 478     -34.010  -2.919  -4.401  0.00  0.00      PROA  
ATOM   1249 HD12 LEU P 478     -33.806  -2.654  -6.213  0.00  0.00      PROA  
ATOM   1250 HD13 LEU P 478     -33.301  -1.344  -5.096  0.00  0.00      PROA  
ATOM   1251  CD2 LEU P 478     -30.898  -2.231  -5.809  0.00  0.00      PROA  
ATOM   1252 HD21 LEU P 478     -30.876  -1.335  -5.153  0.00  0.00      PROA  
ATOM   1253 HD22 LEU P 478     -31.248  -2.010  -6.840  0.00  0.00      PROA  
ATOM   1254 HD23 LEU P 478     -29.896  -2.702  -5.904  0.00  0.00      PROA  
ATOM   1255  C   LEU P 478     -30.002  -4.512  -2.092  0.00  0.00      PROA  
ATOM   1256  O   LEU P 478     -30.491  -5.541  -1.543  0.00  0.00      PROA  
ATOM   1257  N   VAL P 479     -29.249  -3.729  -1.441  0.00  0.00      PROA  
ATOM   1258  HN  VAL P 479     -28.846  -2.910  -1.840  0.00  0.00      PROA  
ATOM   1259  CA  VAL P 479     -28.998  -3.978  -0.012  0.00  0.00      PROA  
ATOM   1260  HA  VAL P 479     -29.152  -5.000   0.299  0.00  0.00      PROA  
ATOM   1261  CB  VAL P 479     -27.610  -3.589   0.365  0.00  0.00      PROA  
ATOM   1262  HB  VAL P 479     -27.407  -2.536   0.076  0.00  0.00      PROA  
ATOM   1263  CG1 VAL P 479     -27.345  -3.820   1.872  0.00  0.00      PROA  
ATOM   1264 HG11 VAL P 479     -26.276  -4.069   2.038  0.00  0.00      PROA  
ATOM   1265 HG12 VAL P 479     -27.903  -4.747   2.124  0.00  0.00      PROA  
ATOM   1266 HG13 VAL P 479     -27.694  -2.989   2.521  0.00  0.00      PROA  
ATOM   1267  CG2 VAL P 479     -26.639  -4.378  -0.546  0.00  0.00      PROA  
ATOM   1268 HG21 VAL P 479     -26.744  -3.987  -1.580  0.00  0.00      PROA  
ATOM   1269 HG22 VAL P 479     -26.919  -5.450  -0.456  0.00  0.00      PROA  
ATOM   1270 HG23 VAL P 479     -25.596  -4.089  -0.296  0.00  0.00      PROA  
ATOM   1271  C   VAL P 479     -30.003  -3.053   0.690  0.00  0.00      PROA  
ATOM   1272  O   VAL P 479     -30.202  -1.874   0.450  0.00  0.00      PROA  
ATOM   1273  N   LEU P 480     -30.674  -3.641   1.695  0.00  0.00      PROA  
ATOM   1274  HN  LEU P 480     -30.581  -4.615   1.889  0.00  0.00      PROA  
ATOM   1275  CA  LEU P 480     -31.517  -3.008   2.664  0.00  0.00      PROA  
ATOM   1276  HA  LEU P 480     -31.841  -2.071   2.234  0.00  0.00      PROA  
ATOM   1277  CB  LEU P 480     -32.881  -3.712   2.924  0.00  0.00      PROA  
ATOM   1278  HB1 LEU P 480     -33.332  -2.896   3.529  0.00  0.00      PROA  
ATOM   1279  HB2 LEU P 480     -32.708  -4.679   3.443  0.00  0.00      PROA  
ATOM   1280  CG  LEU P 480     -33.759  -4.025   1.765  0.00  0.00      PROA  
ATOM   1281  HG  LEU P 480     -33.202  -4.614   1.005  0.00  0.00      PROA  
ATOM   1282  CD1 LEU P 480     -34.995  -4.788   2.250  0.00  0.00      PROA  
ATOM   1283 HD11 LEU P 480     -34.680  -5.684   2.826  0.00  0.00      PROA  
ATOM   1284 HD12 LEU P 480     -35.629  -4.978   1.357  0.00  0.00      PROA  
ATOM   1285 HD13 LEU P 480     -35.497  -4.146   3.006  0.00  0.00      PROA  
ATOM   1286  CD2 LEU P 480     -34.175  -2.790   0.827  0.00  0.00      PROA  
ATOM   1287 HD21 LEU P 480     -34.829  -2.186   1.492  0.00  0.00      PROA  
ATOM   1288 HD22 LEU P 480     -34.676  -3.067  -0.125  0.00  0.00      PROA  
ATOM   1289 HD23 LEU P 480     -33.302  -2.204   0.467  0.00  0.00      PROA  
ATOM   1290  C   LEU P 480     -30.787  -2.718   3.944  0.00  0.00      PROA  
ATOM   1291  O   LEU P 480     -29.933  -3.545   4.440  0.00  0.00      PROA  
ATOM   1292  N   GLY P 481     -31.010  -1.527   4.554  0.00  0.00      PROA  
ATOM   1293  HN  GLY P 481     -31.633  -0.861   4.151  0.00  0.00      PROA  
ATOM   1294  CA  GLY P 481     -30.426  -1.123   5.809  0.00  0.00      PROA  
ATOM   1295  HA1 GLY P 481     -29.443  -0.764   5.540  0.00  0.00      PROA  
ATOM   1296  HA2 GLY P 481     -30.360  -1.903   6.552  0.00  0.00      PROA  
ATOM   1297  C   GLY P 481     -31.231   0.045   6.362  0.00  0.00      PROA  
ATOM   1298  O   GLY P 481     -32.204   0.491   5.761  0.00  0.00      PROA  
ATOM   1299  N   PHE P 482     -30.822   0.562   7.549  0.00  0.00      PROA  
ATOM   1300  HN  PHE P 482     -30.077   0.101   8.024  0.00  0.00      PROA  
ATOM   1301  CA  PHE P 482     -31.371   1.757   8.174  0.00  0.00      PROA  
ATOM   1302  HA  PHE P 482     -32.449   1.710   8.151  0.00  0.00      PROA  
ATOM   1303  CB  PHE P 482     -30.855   1.817   9.637  0.00  0.00      PROA  
ATOM   1304  HB1 PHE P 482     -31.295   2.681  10.178  0.00  0.00      PROA  
ATOM   1305  HB2 PHE P 482     -29.749   1.768   9.735  0.00  0.00      PROA  
ATOM   1306  CG  PHE P 482     -31.340   0.624  10.459  0.00  0.00      PROA  
ATOM   1307  CD1 PHE P 482     -32.710   0.535  10.584  0.00  0.00      PROA  
ATOM   1308  HD1 PHE P 482     -33.434   1.243  10.209  0.00  0.00      PROA  
ATOM   1309  CE1 PHE P 482     -33.335  -0.580  11.191  0.00  0.00      PROA  
ATOM   1310  HE1 PHE P 482     -34.398  -0.770  11.181  0.00  0.00      PROA  
ATOM   1311  CZ  PHE P 482     -32.558  -1.567  11.724  0.00  0.00      PROA  
ATOM   1312  HZ  PHE P 482     -33.061  -2.491  11.970  0.00  0.00      PROA  
ATOM   1313  CD2 PHE P 482     -30.545  -0.353  11.084  0.00  0.00      PROA  
ATOM   1314  HD2 PHE P 482     -29.476  -0.408  10.939  0.00  0.00      PROA  
ATOM   1315  CE2 PHE P 482     -31.134  -1.422  11.804  0.00  0.00      PROA  
ATOM   1316  HE2 PHE P 482     -30.553  -2.160  12.338  0.00  0.00      PROA  
ATOM   1317  C   PHE P 482     -30.858   3.088   7.532  0.00  0.00      PROA  
ATOM   1318  O   PHE P 482     -29.679   3.208   7.121  0.00  0.00      PROA  
ATOM   1319  N   SER P 483     -31.761   4.125   7.559  0.00  0.00      PROA  
ATOM   1320  HN  SER P 483     -32.667   3.998   7.955  0.00  0.00      PROA  
ATOM   1321  CA  SER P 483     -31.602   5.435   6.947  0.00  0.00      PROA  
ATOM   1322  HA  SER P 483     -30.623   5.541   6.504  0.00  0.00      PROA  
ATOM   1323  CB  SER P 483     -32.637   5.659   5.829  0.00  0.00      PROA  
ATOM   1324  HB1 SER P 483     -33.675   5.586   6.218  0.00  0.00      PROA  
ATOM   1325  HB2 SER P 483     -32.493   4.844   5.089  0.00  0.00      PROA  
ATOM   1326  OG  SER P 483     -32.429   6.920   5.035  0.00  0.00      PROA  
ATOM   1327  HG1 SER P 483     -32.603   6.699   4.117  0.00  0.00      PROA  
ATOM   1328  C   SER P 483     -31.755   6.557   7.897  0.00  0.00      PROA  
ATOM   1329  O   SER P 483     -32.774   6.670   8.604  0.00  0.00      PROA  
ATOM   1330  N   GLY P 484     -30.832   7.605   7.809  0.00  0.00      PROA  
ATOM   1331  HN  GLY P 484     -30.196   7.630   7.042  0.00  0.00      PROA  
ATOM   1332  CA  GLY P 484     -30.840   8.687   8.703  0.00  0.00      PROA  
ATOM   1333  HA1 GLY P 484     -30.109   9.344   8.256  0.00  0.00      PROA  
ATOM   1334  HA2 GLY P 484     -30.632   8.332   9.702  0.00  0.00      PROA  
ATOM   1335  C   GLY P 484     -32.146   9.440   9.078  0.00  0.00      PROA  
ATOM   1336  O   GLY P 484     -32.507   9.563  10.215  0.00  0.00      PROA  
ATOM   1337  N   PRO P 485     -32.934   9.867   8.059  0.00  0.00      PROA  
ATOM   1338  CD  PRO P 485     -32.469   9.974   6.634  0.00  0.00      PROA  
ATOM   1339  HD1 PRO P 485     -32.873   9.128   6.038  0.00  0.00      PROA  
ATOM   1340  HD2 PRO P 485     -31.374  10.131   6.536  0.00  0.00      PROA  
ATOM   1341  CA  PRO P 485     -34.212  10.510   8.282  0.00  0.00      PROA  
ATOM   1342  HA  PRO P 485     -34.122  11.241   9.071  0.00  0.00      PROA  
ATOM   1343  CB  PRO P 485     -34.582  10.878   6.817  0.00  0.00      PROA  
ATOM   1344  HB1 PRO P 485     -35.215  11.790   6.786  0.00  0.00      PROA  
ATOM   1345  HB2 PRO P 485     -35.036  10.015   6.284  0.00  0.00      PROA  
ATOM   1346  CG  PRO P 485     -33.233  11.258   6.322  0.00  0.00      PROA  
ATOM   1347  HG1 PRO P 485     -33.297  11.659   5.287  0.00  0.00      PROA  
ATOM   1348  HG2 PRO P 485     -32.751  12.077   6.897  0.00  0.00      PROA  
ATOM   1349  C   PRO P 485     -35.345   9.627   8.825  0.00  0.00      PROA  
ATOM   1350  O   PRO P 485     -36.305  10.192   9.371  0.00  0.00      PROA  
ATOM   1351  N   LEU P 486     -35.315   8.277   8.701  0.00  0.00      PROA  
ATOM   1352  HN  LEU P 486     -34.512   7.875   8.268  0.00  0.00      PROA  
ATOM   1353  CA  LEU P 486     -36.236   7.336   9.299  0.00  0.00      PROA  
ATOM   1354  HA  LEU P 486     -37.170   7.863   9.174  0.00  0.00      PROA  
ATOM   1355  CB  LEU P 486     -36.278   6.007   8.484  0.00  0.00      PROA  
ATOM   1356  HB1 LEU P 486     -36.954   5.218   8.877  0.00  0.00      PROA  
ATOM   1357  HB2 LEU P 486     -35.236   5.628   8.556  0.00  0.00      PROA  
ATOM   1358  CG  LEU P 486     -36.814   6.306   7.008  0.00  0.00      PROA  
ATOM   1359  HG  LEU P 486     -36.210   7.136   6.582  0.00  0.00      PROA  
ATOM   1360  CD1 LEU P 486     -36.755   5.073   6.108  0.00  0.00      PROA  
ATOM   1361 HD11 LEU P 486     -36.957   4.095   6.593  0.00  0.00      PROA  
ATOM   1362 HD12 LEU P 486     -35.714   4.998   5.726  0.00  0.00      PROA  
ATOM   1363 HD13 LEU P 486     -37.397   5.179   5.208  0.00  0.00      PROA  
ATOM   1364  CD2 LEU P 486     -38.298   6.803   7.016  0.00  0.00      PROA  
ATOM   1365 HD21 LEU P 486     -38.748   6.686   6.007  0.00  0.00      PROA  
ATOM   1366 HD22 LEU P 486     -38.444   7.841   7.383  0.00  0.00      PROA  
ATOM   1367 HD23 LEU P 486     -38.942   6.196   7.687  0.00  0.00      PROA  
ATOM   1368  C   LEU P 486     -36.030   7.026  10.781  0.00  0.00      PROA  
ATOM   1369  O   LEU P 486     -36.942   6.902  11.575  0.00  0.00      PROA  
ATOM   1370  N   LEU P 487     -34.751   7.095  11.163  0.00  0.00      PROA  
ATOM   1371  HN  LEU P 487     -33.977   7.151  10.537  0.00  0.00      PROA  
ATOM   1372  CA  LEU P 487     -34.415   7.335  12.617  0.00  0.00      PROA  
ATOM   1373  HA  LEU P 487     -34.765   6.577  13.303  0.00  0.00      PROA  
ATOM   1374  CB  LEU P 487     -32.861   7.547  12.832  0.00  0.00      PROA  
ATOM   1375  HB1 LEU P 487     -32.714   7.627  13.931  0.00  0.00      PROA  
ATOM   1376  HB2 LEU P 487     -32.387   8.400  12.300  0.00  0.00      PROA  
ATOM   1377  CG  LEU P 487     -32.110   6.257  12.508  0.00  0.00      PROA  
ATOM   1378  HG  LEU P 487     -32.401   6.003  11.466  0.00  0.00      PROA  
ATOM   1379  CD1 LEU P 487     -30.616   6.476  12.646  0.00  0.00      PROA  
ATOM   1380 HD11 LEU P 487     -30.081   5.741  12.006  0.00  0.00      PROA  
ATOM   1381 HD12 LEU P 487     -30.226   6.440  13.685  0.00  0.00      PROA  
ATOM   1382 HD13 LEU P 487     -30.315   7.439  12.181  0.00  0.00      PROA  
ATOM   1383  CD2 LEU P 487     -32.428   5.031  13.344  0.00  0.00      PROA  
ATOM   1384 HD21 LEU P 487     -33.481   4.685  13.284  0.00  0.00      PROA  
ATOM   1385 HD22 LEU P 487     -32.239   5.241  14.419  0.00  0.00      PROA  
ATOM   1386 HD23 LEU P 487     -31.854   4.227  12.836  0.00  0.00      PROA  
ATOM   1387  C   LEU P 487     -34.963   8.674  13.151  0.00  0.00      PROA  
ATOM   1388  O   LEU P 487     -35.443   8.710  14.289  0.00  0.00      PROA  
ATOM   1389  N   VAL P 488     -34.894   9.820  12.393  0.00  0.00      PROA  
ATOM   1390  HN  VAL P 488     -34.344   9.856  11.562  0.00  0.00      PROA  
ATOM   1391  CA  VAL P 488     -35.337  11.141  12.938  0.00  0.00      PROA  
ATOM   1392  HA  VAL P 488     -35.018  11.152  13.970  0.00  0.00      PROA  
ATOM   1393  CB  VAL P 488     -34.809  12.422  12.205  0.00  0.00      PROA  
ATOM   1394  HB  VAL P 488     -35.322  12.349  11.222  0.00  0.00      PROA  
ATOM   1395  CG1 VAL P 488     -35.253  13.700  12.903  0.00  0.00      PROA  
ATOM   1396 HG11 VAL P 488     -34.927  14.616  12.365  0.00  0.00      PROA  
ATOM   1397 HG12 VAL P 488     -34.678  13.745  13.853  0.00  0.00      PROA  
ATOM   1398 HG13 VAL P 488     -36.347  13.639  13.084  0.00  0.00      PROA  
ATOM   1399  CG2 VAL P 488     -33.285  12.364  11.987  0.00  0.00      PROA  
ATOM   1400 HG21 VAL P 488     -32.954  11.530  11.332  0.00  0.00      PROA  
ATOM   1401 HG22 VAL P 488     -32.819  12.357  12.996  0.00  0.00      PROA  
ATOM   1402 HG23 VAL P 488     -32.869  13.308  11.573  0.00  0.00      PROA  
ATOM   1403  C   VAL P 488     -36.858  11.123  13.065  0.00  0.00      PROA  
ATOM   1404  O   VAL P 488     -37.500  11.554  14.048  0.00  0.00      PROA  
ATOM   1405  N   PHE P 489     -37.623  10.509  12.116  0.00  0.00      PROA  
ATOM   1406  HN  PHE P 489     -37.237  10.191  11.253  0.00  0.00      PROA  
ATOM   1407  CA  PHE P 489     -39.048  10.265  12.202  0.00  0.00      PROA  
ATOM   1408  HA  PHE P 489     -39.462  11.244  12.394  0.00  0.00      PROA  
ATOM   1409  CB  PHE P 489     -39.419   9.710  10.775  0.00  0.00      PROA  
ATOM   1410  HB1 PHE P 489     -38.930   8.718  10.670  0.00  0.00      PROA  
ATOM   1411  HB2 PHE P 489     -39.019  10.419  10.019  0.00  0.00      PROA  
ATOM   1412  CG  PHE P 489     -40.973   9.608  10.587  0.00  0.00      PROA  
ATOM   1413  CD1 PHE P 489     -41.620   8.479  11.074  0.00  0.00      PROA  
ATOM   1414  HD1 PHE P 489     -41.136   7.628  11.529  0.00  0.00      PROA  
ATOM   1415  CE1 PHE P 489     -43.014   8.436  10.873  0.00  0.00      PROA  
ATOM   1416  HE1 PHE P 489     -43.576   7.648  11.352  0.00  0.00      PROA  
ATOM   1417  CZ  PHE P 489     -43.751   9.427  10.212  0.00  0.00      PROA  
ATOM   1418  HZ  PHE P 489     -44.793   9.276   9.971  0.00  0.00      PROA  
ATOM   1419  CD2 PHE P 489     -41.671  10.632   9.879  0.00  0.00      PROA  
ATOM   1420  HD2 PHE P 489     -41.130  11.496   9.523  0.00  0.00      PROA  
ATOM   1421  CE2 PHE P 489     -43.064  10.547   9.768  0.00  0.00      PROA  
ATOM   1422  HE2 PHE P 489     -43.631  11.377   9.372  0.00  0.00      PROA  
ATOM   1423  C   PHE P 489     -39.399   9.396  13.345  0.00  0.00      PROA  
ATOM   1424  O   PHE P 489     -40.336   9.823  14.018  0.00  0.00      PROA  
ATOM   1425  N   GLU P 490     -38.697   8.334  13.639  0.00  0.00      PROA  
ATOM   1426  HN  GLU P 490     -37.911   8.003  13.122  0.00  0.00      PROA  
ATOM   1427  CA  GLU P 490     -39.047   7.469  14.810  0.00  0.00      PROA  
ATOM   1428  HA  GLU P 490     -40.052   7.134  14.601  0.00  0.00      PROA  
ATOM   1429  CB  GLU P 490     -38.239   6.241  15.078  0.00  0.00      PROA  
ATOM   1430  HB1 GLU P 490     -38.237   5.762  16.080  0.00  0.00      PROA  
ATOM   1431  HB2 GLU P 490     -37.177   6.567  15.039  0.00  0.00      PROA  
ATOM   1432  CG  GLU P 490     -38.397   5.121  13.944  0.00  0.00      PROA  
ATOM   1433  HG1 GLU P 490     -37.559   4.397  14.025  0.00  0.00      PROA  
ATOM   1434  HG2 GLU P 490     -38.528   5.316  12.858  0.00  0.00      PROA  
ATOM   1435  CD  GLU P 490     -39.658   4.300  14.315  0.00  0.00      PROA  
ATOM   1436  OE1 GLU P 490     -40.752   4.889  14.572  0.00  0.00      PROA  
ATOM   1437  OE2 GLU P 490     -39.572   3.042  14.249  0.00  0.00      PROA  
ATOM   1438  C   GLU P 490     -39.122   8.250  16.139  0.00  0.00      PROA  
ATOM   1439  O   GLU P 490     -40.040   8.229  16.892  0.00  0.00      PROA  
ATOM   1440  N   GLU P 491     -38.064   9.096  16.399  0.00  0.00      PROA  
ATOM   1441  HN  GLU P 491     -37.339   8.959  15.729  0.00  0.00      PROA  
ATOM   1442  CA  GLU P 491     -38.046   9.935  17.553  0.00  0.00      PROA  
ATOM   1443  HA  GLU P 491     -38.303   9.330  18.410  0.00  0.00      PROA  
ATOM   1444  CB  GLU P 491     -36.597  10.406  17.773  0.00  0.00      PROA  
ATOM   1445  HB1 GLU P 491     -36.135  10.783  16.836  0.00  0.00      PROA  
ATOM   1446  HB2 GLU P 491     -36.044   9.444  17.814  0.00  0.00      PROA  
ATOM   1447  CG  GLU P 491     -36.451  11.442  18.978  0.00  0.00      PROA  
ATOM   1448  HG1 GLU P 491     -36.890  10.981  19.889  0.00  0.00      PROA  
ATOM   1449  HG2 GLU P 491     -37.010  12.366  18.714  0.00  0.00      PROA  
ATOM   1450  CD  GLU P 491     -35.101  12.006  19.130  0.00  0.00      PROA  
ATOM   1451  OE1 GLU P 491     -34.207  11.839  18.256  0.00  0.00      PROA  
ATOM   1452  OE2 GLU P 491     -34.804  12.614  20.237  0.00  0.00      PROA  
ATOM   1453  C   GLU P 491     -39.084  11.054  17.666  0.00  0.00      PROA  
ATOM   1454  O   GLU P 491     -39.666  11.237  18.761  0.00  0.00      PROA  
ATOM   1455  N   ALA P 492     -39.226  11.790  16.551  0.00  0.00      PROA  
ATOM   1456  HN  ALA P 492     -38.616  11.707  15.768  0.00  0.00      PROA  
ATOM   1457  CA  ALA P 492     -40.187  12.911  16.469  0.00  0.00      PROA  
ATOM   1458  HA  ALA P 492     -40.032  13.658  17.233  0.00  0.00      PROA  
ATOM   1459  CB  ALA P 492     -39.902  13.546  15.129  0.00  0.00      PROA  
ATOM   1460  HB1 ALA P 492     -40.643  14.326  14.849  0.00  0.00      PROA  
ATOM   1461  HB2 ALA P 492     -39.928  12.771  14.334  0.00  0.00      PROA  
ATOM   1462  HB3 ALA P 492     -38.915  14.053  15.077  0.00  0.00      PROA  
ATOM   1463  C   ALA P 492     -41.616  12.387  16.584  0.00  0.00      PROA  
ATOM   1464  O   ALA P 492     -42.501  12.936  17.189  0.00  0.00      PROA  
ATOM   1465  N   PHE P 493     -41.873  11.269  15.858  0.00  0.00      PROA  
ATOM   1466  HN  PHE P 493     -41.148  10.769  15.391  0.00  0.00      PROA  
ATOM   1467  CA  PHE P 493     -43.131  10.554  15.871  0.00  0.00      PROA  
ATOM   1468  HA  PHE P 493     -43.839  11.360  15.744  0.00  0.00      PROA  
ATOM   1469  CB  PHE P 493     -43.286   9.492  14.696  0.00  0.00      PROA  
ATOM   1470  HB1 PHE P 493     -42.750   8.550  14.939  0.00  0.00      PROA  
ATOM   1471  HB2 PHE P 493     -42.898   9.961  13.766  0.00  0.00      PROA  
ATOM   1472  CG  PHE P 493     -44.618   8.941  14.360  0.00  0.00      PROA  
ATOM   1473  CD1 PHE P 493     -44.935   7.613  14.367  0.00  0.00      PROA  
ATOM   1474  HD1 PHE P 493     -44.285   6.751  14.405  0.00  0.00      PROA  
ATOM   1475  CE1 PHE P 493     -46.294   7.196  14.139  0.00  0.00      PROA  
ATOM   1476  HE1 PHE P 493     -46.605   6.165  14.053  0.00  0.00      PROA  
ATOM   1477  CZ  PHE P 493     -47.294   8.186  13.942  0.00  0.00      PROA  
ATOM   1478  HZ  PHE P 493     -48.280   7.856  13.648  0.00  0.00      PROA  
ATOM   1479  CD2 PHE P 493     -45.615   9.902  14.105  0.00  0.00      PROA  
ATOM   1480  HD2 PHE P 493     -45.356  10.950  14.069  0.00  0.00      PROA  
ATOM   1481  CE2 PHE P 493     -46.942   9.493  13.917  0.00  0.00      PROA  
ATOM   1482  HE2 PHE P 493     -47.669  10.221  13.591  0.00  0.00      PROA  
ATOM   1483  C   PHE P 493     -43.515  10.003  17.246  0.00  0.00      PROA  
ATOM   1484  O   PHE P 493     -44.611  10.066  17.744  0.00  0.00      PROA  
ATOM   1485  N   TYR P 494     -42.481   9.484  18.021  0.00  0.00      PROA  
ATOM   1486  HN  TYR P 494     -41.655   9.261  17.509  0.00  0.00      PROA  
ATOM   1487  CA  TYR P 494     -42.578   9.054  19.445  0.00  0.00      PROA  
ATOM   1488  HA  TYR P 494     -43.303   8.290  19.683  0.00  0.00      PROA  
ATOM   1489  CB  TYR P 494     -41.270   8.372  19.864  0.00  0.00      PROA  
ATOM   1490  HB1 TYR P 494     -40.399   9.001  19.580  0.00  0.00      PROA  
ATOM   1491  HB2 TYR P 494     -41.002   7.392  19.412  0.00  0.00      PROA  
ATOM   1492  CG  TYR P 494     -41.232   8.102  21.348  0.00  0.00      PROA  
ATOM   1493  CD1 TYR P 494     -42.055   7.069  21.871  0.00  0.00      PROA  
ATOM   1494  HD1 TYR P 494     -42.619   6.448  21.191  0.00  0.00      PROA  
ATOM   1495  CE1 TYR P 494     -42.113   6.735  23.219  0.00  0.00      PROA  
ATOM   1496  HE1 TYR P 494     -42.687   5.871  23.520  0.00  0.00      PROA  
ATOM   1497  CZ  TYR P 494     -41.307   7.474  24.102  0.00  0.00      PROA  
ATOM   1498  OH  TYR P 494     -41.327   7.198  25.469  0.00  0.00      PROA  
ATOM   1499  HH  TYR P 494     -40.713   7.799  25.897  0.00  0.00      PROA  
ATOM   1500  CD2 TYR P 494     -40.482   8.899  22.248  0.00  0.00      PROA  
ATOM   1501  HD2 TYR P 494     -39.843   9.727  21.976  0.00  0.00      PROA  
ATOM   1502  CE2 TYR P 494     -40.546   8.539  23.599  0.00  0.00      PROA  
ATOM   1503  HE2 TYR P 494     -40.040   9.041  24.411  0.00  0.00      PROA  
ATOM   1504  C   TYR P 494     -42.923  10.240  20.396  0.00  0.00      PROA  
ATOM   1505  O   TYR P 494     -43.848  10.197  21.177  0.00  0.00      PROA  
ATOM   1506  N   SER P 495     -42.305  11.420  20.241  0.00  0.00      PROA  
ATOM   1507  HN  SER P 495     -41.469  11.429  19.697  0.00  0.00      PROA  
ATOM   1508  CA  SER P 495     -42.687  12.597  20.873  0.00  0.00      PROA  
ATOM   1509  HA  SER P 495     -42.790  12.408  21.931  0.00  0.00      PROA  
ATOM   1510  CB  SER P 495     -41.572  13.644  20.699  0.00  0.00      PROA  
ATOM   1511  HB1 SER P 495     -41.408  13.761  19.607  0.00  0.00      PROA  
ATOM   1512  HB2 SER P 495     -40.662  13.277  21.219  0.00  0.00      PROA  
ATOM   1513  OG  SER P 495     -41.979  14.935  21.246  0.00  0.00      PROA  
ATOM   1514  HG1 SER P 495     -41.441  14.998  22.039  0.00  0.00      PROA  
ATOM   1515  C   SER P 495     -44.054  13.201  20.420  0.00  0.00      PROA  
ATOM   1516  O   SER P 495     -44.815  13.593  21.273  0.00  0.00      PROA  
ATOM   1517  N   PHE P 496     -44.426  13.294  19.132  0.00  0.00      PROA  
ATOM   1518  HN  PHE P 496     -43.732  13.097  18.443  0.00  0.00      PROA  
ATOM   1519  CA  PHE P 496     -45.753  13.673  18.706  0.00  0.00      PROA  
ATOM   1520  HA  PHE P 496     -45.913  14.704  18.982  0.00  0.00      PROA  
ATOM   1521  CB  PHE P 496     -45.801  13.512  17.099  0.00  0.00      PROA  
ATOM   1522  HB1 PHE P 496     -45.527  12.456  16.889  0.00  0.00      PROA  
ATOM   1523  HB2 PHE P 496     -44.960  14.047  16.607  0.00  0.00      PROA  
ATOM   1524  CG  PHE P 496     -47.164  13.840  16.501  0.00  0.00      PROA  
ATOM   1525  CD1 PHE P 496     -47.559  15.157  16.508  0.00  0.00      PROA  
ATOM   1526  HD1 PHE P 496     -46.924  15.915  16.942  0.00  0.00      PROA  
ATOM   1527  CE1 PHE P 496     -48.872  15.485  16.162  0.00  0.00      PROA  
ATOM   1528  HE1 PHE P 496     -49.320  16.468  16.150  0.00  0.00      PROA  
ATOM   1529  CZ  PHE P 496     -49.655  14.513  15.575  0.00  0.00      PROA  
ATOM   1530  HZ  PHE P 496     -50.649  14.772  15.241  0.00  0.00      PROA  
ATOM   1531  CD2 PHE P 496     -47.989  12.833  15.961  0.00  0.00      PROA  
ATOM   1532  HD2 PHE P 496     -47.658  11.814  15.825  0.00  0.00      PROA  
ATOM   1533  CE2 PHE P 496     -49.306  13.197  15.606  0.00  0.00      PROA  
ATOM   1534  HE2 PHE P 496     -49.964  12.439  15.207  0.00  0.00      PROA  
ATOM   1535  C   PHE P 496     -46.838  12.818  19.392  0.00  0.00      PROA  
ATOM   1536  O   PHE P 496     -47.715  13.416  19.956  0.00  0.00      PROA  
ATOM   1537  N   CYS P 497     -46.634  11.490  19.406  0.00  0.00      PROA  
ATOM   1538  HN  CYS P 497     -45.944  11.047  18.839  0.00  0.00      PROA  
ATOM   1539  CA  CYS P 497     -47.443  10.547  20.077  0.00  0.00      PROA  
ATOM   1540  HA  CYS P 497     -48.476  10.757  19.842  0.00  0.00      PROA  
ATOM   1541  CB  CYS P 497     -47.147   9.116  19.763  0.00  0.00      PROA  
ATOM   1542  HB1 CYS P 497     -47.802   8.414  20.323  0.00  0.00      PROA  
ATOM   1543  HB2 CYS P 497     -46.130   8.881  20.143  0.00  0.00      PROA  
ATOM   1544  SG  CYS P 497     -47.345   8.617  18.013  0.00  0.00      PROA  
ATOM   1545  HG1 CYS P 497     -46.269   9.176  17.479  0.00  0.00      PROA  
ATOM   1546  C   CYS P 497     -47.451  10.749  21.632  0.00  0.00      PROA  
ATOM   1547  O   CYS P 497     -48.507  10.645  22.266  0.00  0.00      PROA  
ATOM   1548  N   GLN P 498     -46.287  10.975  22.259  0.00  0.00      PROA  
ATOM   1549  HN  GLN P 498     -45.423  10.936  21.764  0.00  0.00      PROA  
ATOM   1550  CA  GLN P 498     -46.208  11.295  23.707  0.00  0.00      PROA  
ATOM   1551  HA  GLN P 498     -46.864  10.582  24.186  0.00  0.00      PROA  
ATOM   1552  CB  GLN P 498     -44.791  11.149  24.260  0.00  0.00      PROA  
ATOM   1553  HB1 GLN P 498     -44.787  11.544  25.298  0.00  0.00      PROA  
ATOM   1554  HB2 GLN P 498     -43.992  11.746  23.771  0.00  0.00      PROA  
ATOM   1555  CG  GLN P 498     -44.163   9.726  24.475  0.00  0.00      PROA  
ATOM   1556  HG1 GLN P 498     -43.667   9.673  25.468  0.00  0.00      PROA  
ATOM   1557  HG2 GLN P 498     -43.340   9.559  23.748  0.00  0.00      PROA  
ATOM   1558  CD  GLN P 498     -45.147   8.587  24.423  0.00  0.00      PROA  
ATOM   1559  OE1 GLN P 498     -45.681   8.028  25.369  0.00  0.00      PROA  
ATOM   1560  NE2 GLN P 498     -45.274   8.043  23.213  0.00  0.00      PROA  
ATOM   1561 HE21 GLN P 498     -45.867   7.237  23.229  0.00  0.00      PROA  
ATOM   1562 HE22 GLN P 498     -44.514   8.288  22.611  0.00  0.00      PROA  
ATOM   1563  C   GLN P 498     -46.950  12.624  24.110  0.00  0.00      PROA  
ATOM   1564  O   GLN P 498     -47.587  12.639  25.150  0.00  0.00      PROA  
ATOM   1565  N   THR P 499     -46.680  13.651  23.342  0.00  0.00      PROA  
ATOM   1566  HN  THR P 499     -46.069  13.558  22.559  0.00  0.00      PROA  
ATOM   1567  CA  THR P 499     -47.028  14.981  23.685  0.00  0.00      PROA  
ATOM   1568  HA  THR P 499     -46.935  15.177  24.743  0.00  0.00      PROA  
ATOM   1569  CB  THR P 499     -46.325  16.006  22.845  0.00  0.00      PROA  
ATOM   1570  HB  THR P 499     -46.657  15.918  21.788  0.00  0.00      PROA  
ATOM   1571  OG1 THR P 499     -44.903  15.832  22.916  0.00  0.00      PROA  
ATOM   1572  HG1 THR P 499     -44.818  14.962  22.519  0.00  0.00      PROA  
ATOM   1573  CG2 THR P 499     -46.476  17.401  23.435  0.00  0.00      PROA  
ATOM   1574 HG21 THR P 499     -45.878  18.059  22.770  0.00  0.00      PROA  
ATOM   1575 HG22 THR P 499     -46.125  17.503  24.485  0.00  0.00      PROA  
ATOM   1576 HG23 THR P 499     -47.540  17.714  23.374  0.00  0.00      PROA  
ATOM   1577  C   THR P 499     -48.546  15.182  23.330  0.00  0.00      PROA  
ATOM   1578  O   THR P 499     -49.242  15.966  23.910  0.00  0.00      PROA  
ATOM   1579  N   ASN P 500     -49.136  14.406  22.378  0.00  0.00      PROA  
ATOM   1580  HN  ASN P 500     -48.611  13.718  21.883  0.00  0.00      PROA  
ATOM   1581  CA  ASN P 500     -50.558  14.483  22.034  0.00  0.00      PROA  
ATOM   1582  HA  ASN P 500     -50.985  15.441  22.290  0.00  0.00      PROA  
ATOM   1583  CB  ASN P 500     -50.942  14.251  20.492  0.00  0.00      PROA  
ATOM   1584  HB1 ASN P 500     -52.012  13.966  20.400  0.00  0.00      PROA  
ATOM   1585  HB2 ASN P 500     -50.317  13.424  20.091  0.00  0.00      PROA  
ATOM   1586  CG  ASN P 500     -50.824  15.532  19.616  0.00  0.00      PROA  
ATOM   1587  OD1 ASN P 500     -51.836  16.159  19.222  0.00  0.00      PROA  
ATOM   1588  ND2 ASN P 500     -49.627  15.849  19.162  0.00  0.00      PROA  
ATOM   1589 HD21 ASN P 500     -49.469  16.724  18.705  0.00  0.00      PROA  
ATOM   1590 HD22 ASN P 500     -48.758  15.406  19.384  0.00  0.00      PROA  
ATOM   1591  C   ASN P 500     -51.374  13.518  22.874  0.00  0.00      PROA  
ATOM   1592  O   ASN P 500     -52.548  13.368  22.692  0.00  0.00      PROA  
ATOM   1593  N   ASN P 501     -50.706  12.817  23.767  0.00  0.00      PROA  
ATOM   1594  HN  ASN P 501     -49.731  12.989  23.887  0.00  0.00      PROA  
ATOM   1595  CA  ASN P 501     -51.336  11.849  24.570  0.00  0.00      PROA  
ATOM   1596  HA  ASN P 501     -50.586  11.476  25.252  0.00  0.00      PROA  
ATOM   1597  CB  ASN P 501     -52.373  12.501  25.551  0.00  0.00      PROA  
ATOM   1598  HB1 ASN P 501     -52.950  11.749  26.130  0.00  0.00      PROA  
ATOM   1599  HB2 ASN P 501     -53.069  13.084  24.910  0.00  0.00      PROA  
ATOM   1600  CG  ASN P 501     -51.616  13.484  26.490  0.00  0.00      PROA  
ATOM   1601  OD1 ASN P 501     -50.399  13.494  26.631  0.00  0.00      PROA  
ATOM   1602  ND2 ASN P 501     -52.461  14.307  27.161  0.00  0.00      PROA  
ATOM   1603 HD21 ASN P 501     -53.441  14.146  27.282  0.00  0.00      PROA  
ATOM   1604 HD22 ASN P 501     -52.080  15.133  27.576  0.00  0.00      PROA  
ATOM   1605  C   ASN P 501     -51.888  10.599  23.934  0.00  0.00      PROA  
ATOM   1606  O   ASN P 501     -53.062  10.321  24.113  0.00  0.00      PROA  
ATOM   1607  N   LEU P 502     -51.058   9.880  23.169  0.00  0.00      PROA  
ATOM   1608  HN  LEU P 502     -50.072   9.979  23.065  0.00  0.00      PROA  
ATOM   1609  CA  LEU P 502     -51.574   8.703  22.457  0.00  0.00      PROA  
ATOM   1610  HA  LEU P 502     -52.192   8.219  23.200  0.00  0.00      PROA  
ATOM   1611  CB  LEU P 502     -52.311   9.085  21.042  0.00  0.00      PROA  
ATOM   1612  HB1 LEU P 502     -53.209   9.645  21.382  0.00  0.00      PROA  
ATOM   1613  HB2 LEU P 502     -52.729   8.227  20.473  0.00  0.00      PROA  
ATOM   1614  CG  LEU P 502     -51.623  10.054  20.107  0.00  0.00      PROA  
ATOM   1615  HG  LEU P 502     -50.912  10.619  20.746  0.00  0.00      PROA  
ATOM   1616  CD1 LEU P 502     -50.782   9.272  19.089  0.00  0.00      PROA  
ATOM   1617 HD11 LEU P 502     -50.210   9.980  18.452  0.00  0.00      PROA  
ATOM   1618 HD12 LEU P 502     -51.548   8.781  18.451  0.00  0.00      PROA  
ATOM   1619 HD13 LEU P 502     -50.060   8.600  19.600  0.00  0.00      PROA  
ATOM   1620  CD2 LEU P 502     -52.498  11.100  19.431  0.00  0.00      PROA  
ATOM   1621 HD21 LEU P 502     -51.823  11.918  19.099  0.00  0.00      PROA  
ATOM   1622 HD22 LEU P 502     -53.245  11.534  20.130  0.00  0.00      PROA  
ATOM   1623 HD23 LEU P 502     -53.097  10.658  18.606  0.00  0.00      PROA  
ATOM   1624  C   LEU P 502     -50.483   7.670  22.271  0.00  0.00      PROA  
ATOM   1625  O   LEU P 502     -49.303   7.921  22.341  0.00  0.00      PROA  
ATOM   1626  N   GLU P 503     -50.877   6.319  22.128  0.00  0.00      PROA  
ATOM   1627  HN  GLU P 503     -51.851   6.107  22.165  0.00  0.00      PROA  
ATOM   1628  CA  GLU P 503     -49.981   5.161  22.073  0.00  0.00      PROA  
ATOM   1629  HA  GLU P 503     -49.285   5.250  22.894  0.00  0.00      PROA  
ATOM   1630  CB  GLU P 503     -50.667   3.739  22.406  0.00  0.00      PROA  
ATOM   1631  HB1 GLU P 503     -49.803   3.083  22.170  0.00  0.00      PROA  
ATOM   1632  HB2 GLU P 503     -51.512   3.580  21.702  0.00  0.00      PROA  
ATOM   1633  CG  GLU P 503     -51.157   3.434  23.783  0.00  0.00      PROA  
ATOM   1634  HG1 GLU P 503     -51.837   2.556  23.813  0.00  0.00      PROA  
ATOM   1635  HG2 GLU P 503     -51.842   4.279  24.006  0.00  0.00      PROA  
ATOM   1636  CD  GLU P 503     -50.120   3.363  24.889  0.00  0.00      PROA  
ATOM   1637  OE1 GLU P 503     -50.296   4.113  25.898  0.00  0.00      PROA  
ATOM   1638  OE2 GLU P 503     -49.172   2.511  24.845  0.00  0.00      PROA  
ATOM   1639  C   GLU P 503     -49.132   5.062  20.738  0.00  0.00      PROA  
ATOM   1640  O   GLU P 503     -49.576   4.978  19.635  0.00  0.00      PROA  
ATOM   1641  N   TYR P 504     -47.823   5.188  20.869  0.00  0.00      PROA  
ATOM   1642  HN  TYR P 504     -47.523   5.508  21.764  0.00  0.00      PROA  
ATOM   1643  CA  TYR P 504     -46.838   5.127  19.819  0.00  0.00      PROA  
ATOM   1644  HA  TYR P 504     -47.128   5.840  19.062  0.00  0.00      PROA  
ATOM   1645  CB  TYR P 504     -45.515   5.593  20.498  0.00  0.00      PROA  
ATOM   1646  HB1 TYR P 504     -45.362   4.952  21.392  0.00  0.00      PROA  
ATOM   1647  HB2 TYR P 504     -45.616   6.685  20.676  0.00  0.00      PROA  
ATOM   1648  CG  TYR P 504     -44.262   5.391  19.558  0.00  0.00      PROA  
ATOM   1649  CD1 TYR P 504     -43.979   6.174  18.425  0.00  0.00      PROA  
ATOM   1650  HD1 TYR P 504     -44.701   6.913  18.113  0.00  0.00      PROA  
ATOM   1651  CE1 TYR P 504     -42.836   5.974  17.613  0.00  0.00      PROA  
ATOM   1652  HE1 TYR P 504     -42.747   6.563  16.712  0.00  0.00      PROA  
ATOM   1653  CZ  TYR P 504     -41.953   5.030  17.964  0.00  0.00      PROA  
ATOM   1654  OH  TYR P 504     -40.823   4.698  17.208  0.00  0.00      PROA  
ATOM   1655  HH  TYR P 504     -40.924   4.975  16.294  0.00  0.00      PROA  
ATOM   1656  CD2 TYR P 504     -43.363   4.319  19.822  0.00  0.00      PROA  
ATOM   1657  HD2 TYR P 504     -43.644   3.665  20.634  0.00  0.00      PROA  
ATOM   1658  CE2 TYR P 504     -42.209   4.131  19.026  0.00  0.00      PROA  
ATOM   1659  HE2 TYR P 504     -41.478   3.375  19.273  0.00  0.00      PROA  
ATOM   1660  C   TYR P 504     -46.698   3.827  19.046  0.00  0.00      PROA  
ATOM   1661  O   TYR P 504     -46.559   3.853  17.813  0.00  0.00      PROA  
ATOM   1662  N   ILE P 505     -46.727   2.635  19.717  0.00  0.00      PROA  
ATOM   1663  HN  ILE P 505     -47.012   2.574  20.670  0.00  0.00      PROA  
ATOM   1664  CA  ILE P 505     -46.722   1.409  18.975  0.00  0.00      PROA  
ATOM   1665  HA  ILE P 505     -45.941   1.267  18.242  0.00  0.00      PROA  
ATOM   1666  CB  ILE P 505     -46.596   0.226  19.937  0.00  0.00      PROA  
ATOM   1667  HB  ILE P 505     -47.463   0.045  20.607  0.00  0.00      PROA  
ATOM   1668  CG2 ILE P 505     -46.315  -0.945  19.004  0.00  0.00      PROA  
ATOM   1669 HG21 ILE P 505     -45.425  -0.756  18.366  0.00  0.00      PROA  
ATOM   1670 HG22 ILE P 505     -47.216  -1.105  18.375  0.00  0.00      PROA  
ATOM   1671 HG23 ILE P 505     -46.147  -1.971  19.396  0.00  0.00      PROA  
ATOM   1672  CG1 ILE P 505     -45.321   0.402  20.834  0.00  0.00      PROA  
ATOM   1673 HG11 ILE P 505     -45.295  -0.555  21.398  0.00  0.00      PROA  
ATOM   1674 HG12 ILE P 505     -45.534   1.188  21.589  0.00  0.00      PROA  
ATOM   1675  CD  ILE P 505     -43.961   0.547  20.189  0.00  0.00      PROA  
ATOM   1676  HD1 ILE P 505     -43.787  -0.389  19.617  0.00  0.00      PROA  
ATOM   1677  HD2 ILE P 505     -43.212   0.601  21.008  0.00  0.00      PROA  
ATOM   1678  HD3 ILE P 505     -43.879   1.481  19.594  0.00  0.00      PROA  
ATOM   1679  C   ILE P 505     -47.916   1.184  18.087  0.00  0.00      PROA  
ATOM   1680  O   ILE P 505     -47.797   0.711  16.939  0.00  0.00      PROA  
ATOM   1681  N   VAL P 506     -49.127   1.669  18.514  0.00  0.00      PROA  
ATOM   1682  HN  VAL P 506     -49.183   1.882  19.487  0.00  0.00      PROA  
ATOM   1683  CA  VAL P 506     -50.319   1.840  17.712  0.00  0.00      PROA  
ATOM   1684  HA  VAL P 506     -50.419   0.902  17.185  0.00  0.00      PROA  
ATOM   1685  CB  VAL P 506     -51.555   2.141  18.590  0.00  0.00      PROA  
ATOM   1686  HB  VAL P 506     -51.420   3.091  19.150  0.00  0.00      PROA  
ATOM   1687  CG1 VAL P 506     -52.848   2.101  17.774  0.00  0.00      PROA  
ATOM   1688 HG11 VAL P 506     -53.030   1.175  17.189  0.00  0.00      PROA  
ATOM   1689 HG12 VAL P 506     -52.836   3.016  17.145  0.00  0.00      PROA  
ATOM   1690 HG13 VAL P 506     -53.657   2.387  18.481  0.00  0.00      PROA  
ATOM   1691  CG2 VAL P 506     -51.601   1.052  19.771  0.00  0.00      PROA  
ATOM   1692 HG21 VAL P 506     -50.773   1.149  20.505  0.00  0.00      PROA  
ATOM   1693 HG22 VAL P 506     -51.716   0.011  19.398  0.00  0.00      PROA  
ATOM   1694 HG23 VAL P 506     -52.576   1.378  20.191  0.00  0.00      PROA  
ATOM   1695  C   VAL P 506     -50.332   2.843  16.615  0.00  0.00      PROA  
ATOM   1696  O   VAL P 506     -50.701   2.577  15.480  0.00  0.00      PROA  
ATOM   1697  N   GLY P 507     -49.635   4.051  16.761  0.00  0.00      PROA  
ATOM   1698  HN  GLY P 507     -49.190   4.286  17.622  0.00  0.00      PROA  
ATOM   1699  CA  GLY P 507     -49.485   5.094  15.675  0.00  0.00      PROA  
ATOM   1700  HA1 GLY P 507     -48.919   5.956  15.995  0.00  0.00      PROA  
ATOM   1701  HA2 GLY P 507     -50.501   5.382  15.449  0.00  0.00      PROA  
ATOM   1702  C   GLY P 507     -48.764   4.601  14.407  0.00  0.00      PROA  
ATOM   1703  O   GLY P 507     -49.012   5.045  13.325  0.00  0.00      PROA  
ATOM   1704  N   ARG P 508     -47.770   3.718  14.630  0.00  0.00      PROA  
ATOM   1705  HN  ARG P 508     -47.653   3.395  15.566  0.00  0.00      PROA  
ATOM   1706  CA  ARG P 508     -47.076   3.012  13.574  0.00  0.00      PROA  
ATOM   1707  HA  ARG P 508     -46.549   3.759  13.001  0.00  0.00      PROA  
ATOM   1708  CB  ARG P 508     -45.839   2.360  14.172  0.00  0.00      PROA  
ATOM   1709  HB1 ARG P 508     -45.229   1.828  13.412  0.00  0.00      PROA  
ATOM   1710  HB2 ARG P 508     -46.337   1.679  14.895  0.00  0.00      PROA  
ATOM   1711  CG  ARG P 508     -44.880   3.279  14.993  0.00  0.00      PROA  
ATOM   1712  HG1 ARG P 508     -45.445   3.846  15.763  0.00  0.00      PROA  
ATOM   1713  HG2 ARG P 508     -44.476   4.057  14.311  0.00  0.00      PROA  
ATOM   1714  CD  ARG P 508     -43.737   2.539  15.758  0.00  0.00      PROA  
ATOM   1715  HD1 ARG P 508     -44.007   1.578  16.246  0.00  0.00      PROA  
ATOM   1716  HD2 ARG P 508     -43.384   3.133  16.628  0.00  0.00      PROA  
ATOM   1717  NE  ARG P 508     -42.565   2.262  14.791  0.00  0.00      PROA  
ATOM   1718  HE  ARG P 508     -41.762   2.857  14.776  0.00  0.00      PROA  
ATOM   1719  CZ  ARG P 508     -42.357   1.117  14.143  0.00  0.00      PROA  
ATOM   1720  NH1 ARG P 508     -43.170   0.095  14.186  0.00  0.00      PROA  
ATOM   1721 HH11 ARG P 508     -43.095  -0.677  13.556  0.00  0.00      PROA  
ATOM   1722 HH12 ARG P 508     -44.053   0.218  14.640  0.00  0.00      PROA  
ATOM   1723  NH2 ARG P 508     -41.151   0.922  13.573  0.00  0.00      PROA  
ATOM   1724 HH21 ARG P 508     -40.892  -0.025  13.386  0.00  0.00      PROA  
ATOM   1725 HH22 ARG P 508     -40.517   1.664  13.791  0.00  0.00      PROA  
ATOM   1726  C   ARG P 508     -47.999   2.088  12.721  0.00  0.00      PROA  
ATOM   1727  O   ARG P 508     -47.961   2.124  11.492  0.00  0.00      PROA  
ATOM   1728  N   VAL P 509     -48.921   1.312  13.329  0.00  0.00      PROA  
ATOM   1729  HN  VAL P 509     -48.866   1.373  14.323  0.00  0.00      PROA  
ATOM   1730  CA  VAL P 509     -49.878   0.423  12.595  0.00  0.00      PROA  
ATOM   1731  HA  VAL P 509     -49.352  -0.283  11.970  0.00  0.00      PROA  
ATOM   1732  CB  VAL P 509     -50.634  -0.360  13.615  0.00  0.00      PROA  
ATOM   1733  HB  VAL P 509     -51.215   0.277  14.316  0.00  0.00      PROA  
ATOM   1734  CG1 VAL P 509     -51.543  -1.377  12.891  0.00  0.00      PROA  
ATOM   1735 HG11 VAL P 509     -51.035  -1.979  12.107  0.00  0.00      PROA  
ATOM   1736 HG12 VAL P 509     -52.386  -0.825  12.424  0.00  0.00      PROA  
ATOM   1737 HG13 VAL P 509     -52.015  -2.030  13.656  0.00  0.00      PROA  
ATOM   1738  CG2 VAL P 509     -49.677  -1.237  14.467  0.00  0.00      PROA  
ATOM   1739 HG21 VAL P 509     -48.899  -1.678  13.808  0.00  0.00      PROA  
ATOM   1740 HG22 VAL P 509     -50.265  -2.093  14.863  0.00  0.00      PROA  
ATOM   1741 HG23 VAL P 509     -49.150  -0.560  15.173  0.00  0.00      PROA  
ATOM   1742  C   VAL P 509     -50.758   1.306  11.727  0.00  0.00      PROA  
ATOM   1743  O   VAL P 509     -50.891   1.127  10.528  0.00  0.00      PROA  
ATOM   1744  N   TRP P 510     -51.234   2.476  12.307  0.00  0.00      PROA  
ATOM   1745  HN  TRP P 510     -51.171   2.649  13.287  0.00  0.00      PROA  
ATOM   1746  CA  TRP P 510     -52.066   3.347  11.555  0.00  0.00      PROA  
ATOM   1747  HA  TRP P 510     -52.920   2.845  11.125  0.00  0.00      PROA  
ATOM   1748  CB  TRP P 510     -52.664   4.382  12.417  0.00  0.00      PROA  
ATOM   1749  HB1 TRP P 510     -52.909   5.279  11.809  0.00  0.00      PROA  
ATOM   1750  HB2 TRP P 510     -51.929   4.715  13.181  0.00  0.00      PROA  
ATOM   1751  CG  TRP P 510     -53.942   3.960  13.065  0.00  0.00      PROA  
ATOM   1752  CD1 TRP P 510     -54.362   3.657  14.340  0.00  0.00      PROA  
ATOM   1753  HD1 TRP P 510     -53.665   3.695  15.164  0.00  0.00      PROA  
ATOM   1754  NE1 TRP P 510     -55.603   3.182  14.412  0.00  0.00      PROA  
ATOM   1755  HE1 TRP P 510     -56.023   2.716  15.160  0.00  0.00      PROA  
ATOM   1756  CE2 TRP P 510     -56.146   3.195  13.157  0.00  0.00      PROA  
ATOM   1757  CD2 TRP P 510     -55.171   3.674  12.218  0.00  0.00      PROA  
ATOM   1758  CE3 TRP P 510     -55.397   3.762  10.854  0.00  0.00      PROA  
ATOM   1759  HE3 TRP P 510     -54.671   4.013  10.095  0.00  0.00      PROA  
ATOM   1760  CZ3 TRP P 510     -56.741   3.297  10.387  0.00  0.00      PROA  
ATOM   1761  HZ3 TRP P 510     -56.941   3.381   9.329  0.00  0.00      PROA  
ATOM   1762  CZ2 TRP P 510     -57.348   2.730  12.723  0.00  0.00      PROA  
ATOM   1763  HZ2 TRP P 510     -58.027   2.208  13.380  0.00  0.00      PROA  
ATOM   1764  CH2 TRP P 510     -57.579   2.789  11.363  0.00  0.00      PROA  
ATOM   1765  HH2 TRP P 510     -58.509   2.352  11.033  0.00  0.00      PROA  
ATOM   1766  C   TRP P 510     -51.342   4.069  10.355  0.00  0.00      PROA  
ATOM   1767  O   TRP P 510     -51.829   3.987   9.192  0.00  0.00      PROA  
ATOM   1768  N   ILE P 511     -50.060   4.521  10.570  0.00  0.00      PROA  
ATOM   1769  HN  ILE P 511     -49.602   4.406  11.448  0.00  0.00      PROA  
ATOM   1770  CA  ILE P 511     -49.232   4.963   9.400  0.00  0.00      PROA  
ATOM   1771  HA  ILE P 511     -49.958   5.648   8.988  0.00  0.00      PROA  
ATOM   1772  CB  ILE P 511     -47.971   5.794   9.659  0.00  0.00      PROA  
ATOM   1773  HB  ILE P 511     -47.490   6.122   8.713  0.00  0.00      PROA  
ATOM   1774  CG2 ILE P 511     -48.374   7.124  10.352  0.00  0.00      PROA  
ATOM   1775 HG21 ILE P 511     -47.496   7.792  10.485  0.00  0.00      PROA  
ATOM   1776 HG22 ILE P 511     -48.829   6.896  11.340  0.00  0.00      PROA  
ATOM   1777 HG23 ILE P 511     -49.182   7.630   9.781  0.00  0.00      PROA  
ATOM   1778  CG1 ILE P 511     -46.882   4.941  10.280  0.00  0.00      PROA  
ATOM   1779 HG11 ILE P 511     -46.725   3.949   9.805  0.00  0.00      PROA  
ATOM   1780 HG12 ILE P 511     -47.114   4.711  11.342  0.00  0.00      PROA  
ATOM   1781  CD  ILE P 511     -45.517   5.699  10.343  0.00  0.00      PROA  
ATOM   1782  HD1 ILE P 511     -45.252   5.847   9.274  0.00  0.00      PROA  
ATOM   1783  HD2 ILE P 511     -44.777   5.119  10.933  0.00  0.00      PROA  
ATOM   1784  HD3 ILE P 511     -45.679   6.644  10.905  0.00  0.00      PROA  
ATOM   1785  C   ILE P 511     -48.981   3.908   8.339  0.00  0.00      PROA  
ATOM   1786  O   ILE P 511     -48.958   4.168   7.129  0.00  0.00      PROA  
ATOM   1787  N   GLY P 512     -48.706   2.629   8.739  0.00  0.00      PROA  
ATOM   1788  HN  GLY P 512     -48.717   2.451   9.720  0.00  0.00      PROA  
ATOM   1789  CA  GLY P 512     -48.389   1.472   7.915  0.00  0.00      PROA  
ATOM   1790  HA1 GLY P 512     -48.253   0.636   8.585  0.00  0.00      PROA  
ATOM   1791  HA2 GLY P 512     -47.439   1.762   7.491  0.00  0.00      PROA  
ATOM   1792  C   GLY P 512     -49.406   1.181   6.963  0.00  0.00      PROA  
ATOM   1793  O   GLY P 512     -49.082   0.930   5.808  0.00  0.00      PROA  
ATOM   1794  N   PHE P 513     -50.698   1.120   7.444  0.00  0.00      PROA  
ATOM   1795  HN  PHE P 513     -50.928   1.323   8.393  0.00  0.00      PROA  
ATOM   1796  CA  PHE P 513     -51.842   1.016   6.570  0.00  0.00      PROA  
ATOM   1797  HA  PHE P 513     -51.639   0.099   6.037  0.00  0.00      PROA  
ATOM   1798  CB  PHE P 513     -53.155   1.152   7.402  0.00  0.00      PROA  
ATOM   1799  HB1 PHE P 513     -54.000   1.231   6.685  0.00  0.00      PROA  
ATOM   1800  HB2 PHE P 513     -53.172   2.122   7.943  0.00  0.00      PROA  
ATOM   1801  CG  PHE P 513     -53.462   0.174   8.467  0.00  0.00      PROA  
ATOM   1802  CD1 PHE P 513     -54.545   0.527   9.366  0.00  0.00      PROA  
ATOM   1803  HD1 PHE P 513     -54.895   1.545   9.281  0.00  0.00      PROA  
ATOM   1804  CE1 PHE P 513     -55.099  -0.382  10.261  0.00  0.00      PROA  
ATOM   1805  HE1 PHE P 513     -55.821  -0.160  11.033  0.00  0.00      PROA  
ATOM   1806  CZ  PHE P 513     -54.610  -1.696  10.212  0.00  0.00      PROA  
ATOM   1807  HZ  PHE P 513     -55.017  -2.391  10.931  0.00  0.00      PROA  
ATOM   1808  CD2 PHE P 513     -53.010  -1.181   8.474  0.00  0.00      PROA  
ATOM   1809  HD2 PHE P 513     -52.279  -1.495   7.743  0.00  0.00      PROA  
ATOM   1810  CE2 PHE P 513     -53.622  -2.089   9.326  0.00  0.00      PROA  
ATOM   1811  HE2 PHE P 513     -53.267  -3.105   9.235  0.00  0.00      PROA  
ATOM   1812  C   PHE P 513     -51.887   2.101   5.491  0.00  0.00      PROA  
ATOM   1813  O   PHE P 513     -52.062   1.756   4.351  0.00  0.00      PROA  
ATOM   1814  N   TRP P 514     -51.691   3.377   5.851  0.00  0.00      PROA  
ATOM   1815  HN  TRP P 514     -51.800   3.552   6.827  0.00  0.00      PROA  
ATOM   1816  CA  TRP P 514     -51.661   4.462   4.997  0.00  0.00      PROA  
ATOM   1817  HA  TRP P 514     -52.599   4.403   4.466  0.00  0.00      PROA  
ATOM   1818  CB  TRP P 514     -51.638   5.845   5.736  0.00  0.00      PROA  
ATOM   1819  HB1 TRP P 514     -51.329   6.567   4.950  0.00  0.00      PROA  
ATOM   1820  HB2 TRP P 514     -50.990   5.729   6.631  0.00  0.00      PROA  
ATOM   1821  CG  TRP P 514     -53.033   6.335   6.094  0.00  0.00      PROA  
ATOM   1822  CD1 TRP P 514     -53.459   6.440   7.430  0.00  0.00      PROA  
ATOM   1823  HD1 TRP P 514     -52.751   6.238   8.221  0.00  0.00      PROA  
ATOM   1824  NE1 TRP P 514     -54.743   6.897   7.500  0.00  0.00      PROA  
ATOM   1825  HE1 TRP P 514     -55.210   7.169   8.313  0.00  0.00      PROA  
ATOM   1826  CE2 TRP P 514     -55.267   6.929   6.303  0.00  0.00      PROA  
ATOM   1827  CD2 TRP P 514     -54.236   6.579   5.358  0.00  0.00      PROA  
ATOM   1828  CE3 TRP P 514     -54.596   6.600   4.016  0.00  0.00      PROA  
ATOM   1829  HE3 TRP P 514     -53.890   6.463   3.210  0.00  0.00      PROA  
ATOM   1830  CZ3 TRP P 514     -55.875   7.037   3.626  0.00  0.00      PROA  
ATOM   1831  HZ3 TRP P 514     -56.186   6.879   2.605  0.00  0.00      PROA  
ATOM   1832  CZ2 TRP P 514     -56.572   7.283   5.874  0.00  0.00      PROA  
ATOM   1833  HZ2 TRP P 514     -57.231   7.639   6.652  0.00  0.00      PROA  
ATOM   1834  CH2 TRP P 514     -56.836   7.480   4.518  0.00  0.00      PROA  
ATOM   1835  HH2 TRP P 514     -57.810   7.705   4.108  0.00  0.00      PROA  
ATOM   1836  C   TRP P 514     -50.498   4.379   4.087  0.00  0.00      PROA  
ATOM   1837  O   TRP P 514     -50.718   4.617   2.890  0.00  0.00      PROA  
ATOM   1838  N   LEU P 515     -49.297   3.947   4.525  0.00  0.00      PROA  
ATOM   1839  HN  LEU P 515     -49.267   3.752   5.503  0.00  0.00      PROA  
ATOM   1840  CA  LEU P 515     -48.146   3.749   3.717  0.00  0.00      PROA  
ATOM   1841  HA  LEU P 515     -47.881   4.613   3.126  0.00  0.00      PROA  
ATOM   1842  CB  LEU P 515     -47.071   3.401   4.645  0.00  0.00      PROA  
ATOM   1843  HB1 LEU P 515     -47.448   2.553   5.254  0.00  0.00      PROA  
ATOM   1844  HB2 LEU P 515     -47.058   4.367   5.193  0.00  0.00      PROA  
ATOM   1845  CG  LEU P 515     -45.654   3.084   4.113  0.00  0.00      PROA  
ATOM   1846  HG  LEU P 515     -45.713   2.114   3.574  0.00  0.00      PROA  
ATOM   1847  CD1 LEU P 515     -45.156   4.168   3.164  0.00  0.00      PROA  
ATOM   1848 HD11 LEU P 515     -44.057   4.242   3.305  0.00  0.00      PROA  
ATOM   1849 HD12 LEU P 515     -45.629   5.053   3.642  0.00  0.00      PROA  
ATOM   1850 HD13 LEU P 515     -45.440   4.037   2.098  0.00  0.00      PROA  
ATOM   1851  CD2 LEU P 515     -44.674   2.855   5.223  0.00  0.00      PROA  
ATOM   1852 HD21 LEU P 515     -43.685   2.711   4.737  0.00  0.00      PROA  
ATOM   1853 HD22 LEU P 515     -44.970   1.916   5.738  0.00  0.00      PROA  
ATOM   1854 HD23 LEU P 515     -44.657   3.744   5.889  0.00  0.00      PROA  
ATOM   1855  C   LEU P 515     -48.371   2.722   2.554  0.00  0.00      PROA  
ATOM   1856  O   LEU P 515     -48.008   2.965   1.396  0.00  0.00      PROA  
ATOM   1857  N   ILE P 516     -49.037   1.584   2.836  0.00  0.00      PROA  
ATOM   1858  HN  ILE P 516     -49.273   1.369   3.780  0.00  0.00      PROA  
ATOM   1859  CA  ILE P 516     -49.536   0.621   1.876  0.00  0.00      PROA  
ATOM   1860  HA  ILE P 516     -48.651   0.305   1.343  0.00  0.00      PROA  
ATOM   1861  CB  ILE P 516     -50.196  -0.634   2.629  0.00  0.00      PROA  
ATOM   1862  HB  ILE P 516     -50.763  -0.358   3.543  0.00  0.00      PROA  
ATOM   1863  CG2 ILE P 516     -51.074  -1.547   1.803  0.00  0.00      PROA  
ATOM   1864 HG21 ILE P 516     -51.968  -0.990   1.450  0.00  0.00      PROA  
ATOM   1865 HG22 ILE P 516     -51.373  -2.490   2.310  0.00  0.00      PROA  
ATOM   1866 HG23 ILE P 516     -50.533  -1.712   0.847  0.00  0.00      PROA  
ATOM   1867  CG1 ILE P 516     -48.942  -1.427   3.127  0.00  0.00      PROA  
ATOM   1868 HG11 ILE P 516     -48.116  -0.767   3.469  0.00  0.00      PROA  
ATOM   1869 HG12 ILE P 516     -48.577  -1.906   2.193  0.00  0.00      PROA  
ATOM   1870  CD  ILE P 516     -49.347  -2.446   4.166  0.00  0.00      PROA  
ATOM   1871  HD1 ILE P 516     -48.505  -3.019   4.611  0.00  0.00      PROA  
ATOM   1872  HD2 ILE P 516     -49.914  -3.246   3.643  0.00  0.00      PROA  
ATOM   1873  HD3 ILE P 516     -49.985  -2.020   4.969  0.00  0.00      PROA  
ATOM   1874  C   ILE P 516     -50.514   1.171   0.942  0.00  0.00      PROA  
ATOM   1875  O   ILE P 516     -50.350   0.993  -0.258  0.00  0.00      PROA  
ATOM   1876  N   LEU P 517     -51.512   1.937   1.437  0.00  0.00      PROA  
ATOM   1877  HN  LEU P 517     -51.706   2.060   2.407  0.00  0.00      PROA  
ATOM   1878  CA  LEU P 517     -52.474   2.456   0.519  0.00  0.00      PROA  
ATOM   1879  HA  LEU P 517     -52.799   1.624  -0.088  0.00  0.00      PROA  
ATOM   1880  CB  LEU P 517     -53.654   3.070   1.321  0.00  0.00      PROA  
ATOM   1881  HB1 LEU P 517     -53.342   3.841   2.057  0.00  0.00      PROA  
ATOM   1882  HB2 LEU P 517     -54.139   2.225   1.855  0.00  0.00      PROA  
ATOM   1883  CG  LEU P 517     -54.686   3.683   0.329  0.00  0.00      PROA  
ATOM   1884  HG  LEU P 517     -54.165   4.336  -0.404  0.00  0.00      PROA  
ATOM   1885  CD1 LEU P 517     -55.422   2.543  -0.548  0.00  0.00      PROA  
ATOM   1886 HD11 LEU P 517     -55.521   2.945  -1.579  0.00  0.00      PROA  
ATOM   1887 HD12 LEU P 517     -56.437   2.355  -0.137  0.00  0.00      PROA  
ATOM   1888 HD13 LEU P 517     -54.867   1.586  -0.440  0.00  0.00      PROA  
ATOM   1889  CD2 LEU P 517     -55.709   4.615   1.092  0.00  0.00      PROA  
ATOM   1890 HD21 LEU P 517     -56.053   4.088   2.007  0.00  0.00      PROA  
ATOM   1891 HD22 LEU P 517     -56.601   4.808   0.459  0.00  0.00      PROA  
ATOM   1892 HD23 LEU P 517     -55.156   5.556   1.298  0.00  0.00      PROA  
ATOM   1893  C   LEU P 517     -51.830   3.384  -0.472  0.00  0.00      PROA  
ATOM   1894  O   LEU P 517     -52.111   3.314  -1.671  0.00  0.00      PROA  
ATOM   1895  N   LEU P 518     -50.886   4.259   0.023  0.00  0.00      PROA  
ATOM   1896  HN  LEU P 518     -50.557   4.250   0.964  0.00  0.00      PROA  
ATOM   1897  CA  LEU P 518     -50.166   5.175  -0.891  0.00  0.00      PROA  
ATOM   1898  HA  LEU P 518     -50.849   5.823  -1.421  0.00  0.00      PROA  
ATOM   1899  CB  LEU P 518     -49.196   5.938   0.027  0.00  0.00      PROA  
ATOM   1900  HB1 LEU P 518     -48.332   6.456  -0.440  0.00  0.00      PROA  
ATOM   1901  HB2 LEU P 518     -48.730   5.226   0.741  0.00  0.00      PROA  
ATOM   1902  CG  LEU P 518     -49.866   7.013   0.992  0.00  0.00      PROA  
ATOM   1903  HG  LEU P 518     -50.766   6.505   1.399  0.00  0.00      PROA  
ATOM   1904  CD1 LEU P 518     -48.982   7.467   2.181  0.00  0.00      PROA  
ATOM   1905 HD11 LEU P 518     -49.562   8.220   2.756  0.00  0.00      PROA  
ATOM   1906 HD12 LEU P 518     -48.102   8.006   1.770  0.00  0.00      PROA  
ATOM   1907 HD13 LEU P 518     -48.664   6.546   2.715  0.00  0.00      PROA  
ATOM   1908  CD2 LEU P 518     -50.408   8.221   0.143  0.00  0.00      PROA  
ATOM   1909 HD21 LEU P 518     -51.452   8.048  -0.198  0.00  0.00      PROA  
ATOM   1910 HD22 LEU P 518     -49.737   8.525  -0.689  0.00  0.00      PROA  
ATOM   1911 HD23 LEU P 518     -50.484   9.146   0.753  0.00  0.00      PROA  
ATOM   1912  C   LEU P 518     -49.237   4.446  -1.953  0.00  0.00      PROA  
ATOM   1913  O   LEU P 518     -49.221   4.826  -3.116  0.00  0.00      PROA  
ATOM   1914  N   VAL P 519     -48.331   3.489  -1.598  0.00  0.00      PROA  
ATOM   1915  HN  VAL P 519     -48.221   3.161  -0.663  0.00  0.00      PROA  
ATOM   1916  CA  VAL P 519     -47.569   2.810  -2.596  0.00  0.00      PROA  
ATOM   1917  HA  VAL P 519     -46.982   3.518  -3.163  0.00  0.00      PROA  
ATOM   1918  CB  VAL P 519     -46.513   1.884  -1.952  0.00  0.00      PROA  
ATOM   1919  HB  VAL P 519     -45.942   2.652  -1.387  0.00  0.00      PROA  
ATOM   1920  CG1 VAL P 519     -47.167   0.895  -0.989  0.00  0.00      PROA  
ATOM   1921 HG11 VAL P 519     -47.036   1.300   0.037  0.00  0.00      PROA  
ATOM   1922 HG12 VAL P 519     -46.464   0.039  -0.902  0.00  0.00      PROA  
ATOM   1923 HG13 VAL P 519     -48.174   0.438  -1.097  0.00  0.00      PROA  
ATOM   1924  CG2 VAL P 519     -45.610   1.269  -3.063  0.00  0.00      PROA  
ATOM   1925 HG21 VAL P 519     -44.799   0.691  -2.572  0.00  0.00      PROA  
ATOM   1926 HG22 VAL P 519     -45.232   2.070  -3.734  0.00  0.00      PROA  
ATOM   1927 HG23 VAL P 519     -46.238   0.591  -3.681  0.00  0.00      PROA  
ATOM   1928  C   VAL P 519     -48.421   2.060  -3.637  0.00  0.00      PROA  
ATOM   1929  O   VAL P 519     -48.232   2.270  -4.852  0.00  0.00      PROA  
ATOM   1930  N   VAL P 520     -49.438   1.266  -3.192  0.00  0.00      PROA  
ATOM   1931  HN  VAL P 520     -49.643   1.177  -2.220  0.00  0.00      PROA  
ATOM   1932  CA  VAL P 520     -50.327   0.502  -3.981  0.00  0.00      PROA  
ATOM   1933  HA  VAL P 520     -49.624  -0.047  -4.591  0.00  0.00      PROA  
ATOM   1934  CB  VAL P 520     -51.161  -0.421  -3.133  0.00  0.00      PROA  
ATOM   1935  HB  VAL P 520     -51.744   0.022  -2.298  0.00  0.00      PROA  
ATOM   1936  CG1 VAL P 520     -52.261  -1.113  -3.990  0.00  0.00      PROA  
ATOM   1937 HG11 VAL P 520     -52.784  -1.963  -3.503  0.00  0.00      PROA  
ATOM   1938 HG12 VAL P 520     -51.840  -1.637  -4.875  0.00  0.00      PROA  
ATOM   1939 HG13 VAL P 520     -52.994  -0.458  -4.508  0.00  0.00      PROA  
ATOM   1940  CG2 VAL P 520     -50.291  -1.446  -2.358  0.00  0.00      PROA  
ATOM   1941 HG21 VAL P 520     -50.803  -2.184  -1.703  0.00  0.00      PROA  
ATOM   1942 HG22 VAL P 520     -49.713  -0.936  -1.558  0.00  0.00      PROA  
ATOM   1943 HG23 VAL P 520     -49.607  -1.924  -3.091  0.00  0.00      PROA  
ATOM   1944  C   VAL P 520     -51.095   1.426  -4.893  0.00  0.00      PROA  
ATOM   1945  O   VAL P 520     -51.232   1.106  -6.077  0.00  0.00      PROA  
ATOM   1946  N   LEU P 521     -51.683   2.606  -4.434  0.00  0.00      PROA  
ATOM   1947  HN  LEU P 521     -51.610   2.898  -3.483  0.00  0.00      PROA  
ATOM   1948  CA  LEU P 521     -52.464   3.469  -5.294  0.00  0.00      PROA  
ATOM   1949  HA  LEU P 521     -53.267   2.832  -5.633  0.00  0.00      PROA  
ATOM   1950  CB  LEU P 521     -52.983   4.665  -4.405  0.00  0.00      PROA  
ATOM   1951  HB1 LEU P 521     -52.160   5.160  -3.848  0.00  0.00      PROA  
ATOM   1952  HB2 LEU P 521     -53.702   4.213  -3.689  0.00  0.00      PROA  
ATOM   1953  CG  LEU P 521     -53.787   5.771  -5.098  0.00  0.00      PROA  
ATOM   1954  HG  LEU P 521     -53.160   6.216  -5.901  0.00  0.00      PROA  
ATOM   1955  CD1 LEU P 521     -55.075   5.162  -5.700  0.00  0.00      PROA  
ATOM   1956 HD11 LEU P 521     -55.755   5.904  -6.170  0.00  0.00      PROA  
ATOM   1957 HD12 LEU P 521     -55.616   4.548  -4.948  0.00  0.00      PROA  
ATOM   1958 HD13 LEU P 521     -54.866   4.346  -6.424  0.00  0.00      PROA  
ATOM   1959  CD2 LEU P 521     -54.208   6.834  -4.086  0.00  0.00      PROA  
ATOM   1960 HD21 LEU P 521     -53.371   7.362  -3.580  0.00  0.00      PROA  
ATOM   1961 HD22 LEU P 521     -54.923   6.462  -3.322  0.00  0.00      PROA  
ATOM   1962 HD23 LEU P 521     -54.668   7.629  -4.711  0.00  0.00      PROA  
ATOM   1963  C   LEU P 521     -51.622   3.908  -6.517  0.00  0.00      PROA  
ATOM   1964  O   LEU P 521     -52.054   3.812  -7.650  0.00  0.00      PROA  
ATOM   1965  N   VAL P 522     -50.342   4.412  -6.302  0.00  0.00      PROA  
ATOM   1966  HN  VAL P 522     -50.047   4.579  -5.365  0.00  0.00      PROA  
ATOM   1967  CA  VAL P 522     -49.345   4.756  -7.327  0.00  0.00      PROA  
ATOM   1968  HA  VAL P 522     -49.834   5.524  -7.908  0.00  0.00      PROA  
ATOM   1969  CB  VAL P 522     -48.132   5.518  -6.751  0.00  0.00      PROA  
ATOM   1970  HB  VAL P 522     -47.752   5.019  -5.835  0.00  0.00      PROA  
ATOM   1971  CG1 VAL P 522     -47.045   5.626  -7.830  0.00  0.00      PROA  
ATOM   1972 HG11 VAL P 522     -46.310   6.377  -7.470  0.00  0.00      PROA  
ATOM   1973 HG12 VAL P 522     -47.486   6.080  -8.743  0.00  0.00      PROA  
ATOM   1974 HG13 VAL P 522     -46.424   4.712  -7.949  0.00  0.00      PROA  
ATOM   1975  CG2 VAL P 522     -48.529   6.897  -6.297  0.00  0.00      PROA  
ATOM   1976 HG21 VAL P 522     -48.869   7.556  -7.126  0.00  0.00      PROA  
ATOM   1977 HG22 VAL P 522     -47.718   7.428  -5.754  0.00  0.00      PROA  
ATOM   1978 HG23 VAL P 522     -49.293   6.865  -5.492  0.00  0.00      PROA  
ATOM   1979  C   VAL P 522     -48.923   3.555  -8.196  0.00  0.00      PROA  
ATOM   1980  O   VAL P 522     -48.919   3.536  -9.421  0.00  0.00      PROA  
ATOM   1981  N   VAL P 523     -48.662   2.406  -7.540  0.00  0.00      PROA  
ATOM   1982  HN  VAL P 523     -48.683   2.283  -6.551  0.00  0.00      PROA  
ATOM   1983  CA  VAL P 523     -48.185   1.229  -8.306  0.00  0.00      PROA  
ATOM   1984  HA  VAL P 523     -47.383   1.520  -8.968  0.00  0.00      PROA  
ATOM   1985  CB  VAL P 523     -47.640   0.180  -7.309  0.00  0.00      PROA  
ATOM   1986  HB  VAL P 523     -48.353   0.035  -6.469  0.00  0.00      PROA  
ATOM   1987  CG1 VAL P 523     -47.347  -1.166  -8.019  0.00  0.00      PROA  
ATOM   1988 HG11 VAL P 523     -46.884  -1.077  -9.025  0.00  0.00      PROA  
ATOM   1989 HG12 VAL P 523     -48.254  -1.760  -8.261  0.00  0.00      PROA  
ATOM   1990 HG13 VAL P 523     -46.641  -1.843  -7.494  0.00  0.00      PROA  
ATOM   1991  CG2 VAL P 523     -46.263   0.670  -6.854  0.00  0.00      PROA  
ATOM   1992 HG21 VAL P 523     -45.586   0.996  -7.672  0.00  0.00      PROA  
ATOM   1993 HG22 VAL P 523     -45.739  -0.147  -6.314  0.00  0.00      PROA  
ATOM   1994 HG23 VAL P 523     -46.245   1.447  -6.060  0.00  0.00      PROA  
ATOM   1995  C   VAL P 523     -49.246   0.616  -9.186  0.00  0.00      PROA  
ATOM   1996  O   VAL P 523     -48.894   0.124 -10.236  0.00  0.00      PROA  
ATOM   1997  N   ALA P 524     -50.528   0.623  -8.756  0.00  0.00      PROA  
ATOM   1998  HN  ALA P 524     -50.707   0.825  -7.797  0.00  0.00      PROA  
ATOM   1999  CA  ALA P 524     -51.579   0.049  -9.573  0.00  0.00      PROA  
ATOM   2000  HA  ALA P 524     -51.378  -1.003  -9.706  0.00  0.00      PROA  
ATOM   2001  CB  ALA P 524     -52.833   0.129  -8.690  0.00  0.00      PROA  
ATOM   2002  HB1 ALA P 524     -53.712  -0.071  -9.340  0.00  0.00      PROA  
ATOM   2003  HB2 ALA P 524     -53.005   1.106  -8.190  0.00  0.00      PROA  
ATOM   2004  HB3 ALA P 524     -52.792  -0.612  -7.863  0.00  0.00      PROA  
ATOM   2005  C   ALA P 524     -51.774   0.763 -10.831  0.00  0.00      PROA  
ATOM   2006  O   ALA P 524     -52.041   0.177 -11.859  0.00  0.00      PROA  
ATOM   2007  N   PHE P 525     -51.678   2.109 -10.888  0.00  0.00      PROA  
ATOM   2008  HN  PHE P 525     -51.672   2.563 -10.000  0.00  0.00      PROA  
ATOM   2009  CA  PHE P 525     -51.847   2.936 -12.102  0.00  0.00      PROA  
ATOM   2010  HA  PHE P 525     -52.598   2.500 -12.745  0.00  0.00      PROA  
ATOM   2011  CB  PHE P 525     -52.360   4.353 -11.629  0.00  0.00      PROA  
ATOM   2012  HB1 PHE P 525     -51.588   4.858 -11.011  0.00  0.00      PROA  
ATOM   2013  HB2 PHE P 525     -53.192   4.090 -10.942  0.00  0.00      PROA  
ATOM   2014  CG  PHE P 525     -52.876   5.225 -12.722  0.00  0.00      PROA  
ATOM   2015  CD1 PHE P 525     -53.842   4.818 -13.658  0.00  0.00      PROA  
ATOM   2016  HD1 PHE P 525     -54.206   3.804 -13.733  0.00  0.00      PROA  
ATOM   2017  CE1 PHE P 525     -54.271   5.681 -14.631  0.00  0.00      PROA  
ATOM   2018  HE1 PHE P 525     -54.822   5.345 -15.497  0.00  0.00      PROA  
ATOM   2019  CZ  PHE P 525     -53.885   7.029 -14.550  0.00  0.00      PROA  
ATOM   2020  HZ  PHE P 525     -54.145   7.734 -15.326  0.00  0.00      PROA  
ATOM   2021  CD2 PHE P 525     -52.540   6.627 -12.621  0.00  0.00      PROA  
ATOM   2022  HD2 PHE P 525     -51.976   6.968 -11.766  0.00  0.00      PROA  
ATOM   2023  CE2 PHE P 525     -53.127   7.517 -13.543  0.00  0.00      PROA  
ATOM   2024  HE2 PHE P 525     -52.936   8.578 -13.484  0.00  0.00      PROA  
ATOM   2025  C   PHE P 525     -50.529   2.973 -12.882  0.00  0.00      PROA  
ATOM   2026  O   PHE P 525     -50.514   3.099 -14.112  0.00  0.00      PROA  
ATOM   2027  N   GLU P 526     -49.430   2.735 -12.186  0.00  0.00      PROA  
ATOM   2028  HN  GLU P 526     -49.641   2.542 -11.231  0.00  0.00      PROA  
ATOM   2029  CA  GLU P 526     -48.096   3.044 -12.622  0.00  0.00      PROA  
ATOM   2030  HA  GLU P 526     -47.425   2.753 -11.828  0.00  0.00      PROA  
ATOM   2031  CB  GLU P 526     -47.699   2.228 -13.860  0.00  0.00      PROA  
ATOM   2032  HB1 GLU P 526     -46.671   2.516 -14.169  0.00  0.00      PROA  
ATOM   2033  HB2 GLU P 526     -48.399   2.392 -14.707  0.00  0.00      PROA  
ATOM   2034  CG  GLU P 526     -47.566   0.796 -13.326  0.00  0.00      PROA  
ATOM   2035  HG1 GLU P 526     -48.570   0.509 -12.946  0.00  0.00      PROA  
ATOM   2036  HG2 GLU P 526     -46.814   0.776 -12.508  0.00  0.00      PROA  
ATOM   2037  CD  GLU P 526     -47.216  -0.280 -14.387  0.00  0.00      PROA  
ATOM   2038  OE1 GLU P 526     -47.022   0.196 -15.555  0.00  0.00      PROA  
ATOM   2039  OE2 GLU P 526     -47.168  -1.497 -14.113  0.00  0.00      PROA  
ATOM   2040  C   GLU P 526     -47.802   4.486 -12.880  0.00  0.00      PROA  
ATOM   2041  O   GLU P 526     -47.443   4.939 -13.948  0.00  0.00      PROA  
ATOM   2042  N   GLY P 527     -48.146   5.276 -11.838  0.00  0.00      PROA  
ATOM   2043  HN  GLY P 527     -48.447   4.801 -11.014  0.00  0.00      PROA  
ATOM   2044  CA  GLY P 527     -48.135   6.778 -11.921  0.00  0.00      PROA  
ATOM   2045  HA1 GLY P 527     -48.331   7.217 -10.954  0.00  0.00      PROA  
ATOM   2046  HA2 GLY P 527     -48.901   6.936 -12.666  0.00  0.00      PROA  
ATOM   2047  C   GLY P 527     -46.878   7.407 -12.357  0.00  0.00      PROA  
ATOM   2048  O   GLY P 527     -45.850   6.769 -12.260  0.00  0.00      PROA  
ATOM   2049  N   SER P 528     -46.791   8.712 -12.733  0.00  0.00      PROA  
ATOM   2050  HN  SER P 528     -47.619   9.227 -12.525  0.00  0.00      PROA  
ATOM   2051  CA  SER P 528     -45.613   9.379 -13.336  0.00  0.00      PROA  
ATOM   2052  HA  SER P 528     -44.821   8.646 -13.368  0.00  0.00      PROA  
ATOM   2053  CB  SER P 528     -45.771   9.714 -14.857  0.00  0.00      PROA  
ATOM   2054  HB1 SER P 528     -46.853   9.795 -15.097  0.00  0.00      PROA  
ATOM   2055  HB2 SER P 528     -45.506   8.780 -15.397  0.00  0.00      PROA  
ATOM   2056  OG  SER P 528     -44.961  10.755 -15.457  0.00  0.00      PROA  
ATOM   2057  HG1 SER P 528     -45.286  11.611 -15.168  0.00  0.00      PROA  
ATOM   2058  C   SER P 528     -45.098  10.497 -12.472  0.00  0.00      PROA  
ATOM   2059  O   SER P 528     -43.922  10.757 -12.473  0.00  0.00      PROA  
ATOM   2060  N   PHE P 529     -45.896  11.118 -11.625  0.00  0.00      PROA  
ATOM   2061  HN  PHE P 529     -46.823  10.754 -11.599  0.00  0.00      PROA  
ATOM   2062  CA  PHE P 529     -45.590  12.390 -11.010  0.00  0.00      PROA  
ATOM   2063  HA  PHE P 529     -45.381  12.995 -11.880  0.00  0.00      PROA  
ATOM   2064  CB  PHE P 529     -46.742  13.058 -10.143  0.00  0.00      PROA  
ATOM   2065  HB1 PHE P 529     -46.869  12.367  -9.283  0.00  0.00      PROA  
ATOM   2066  HB2 PHE P 529     -47.631  13.084 -10.809  0.00  0.00      PROA  
ATOM   2067  CG  PHE P 529     -46.472  14.502  -9.779  0.00  0.00      PROA  
ATOM   2068  CD1 PHE P 529     -46.007  14.828  -8.529  0.00  0.00      PROA  
ATOM   2069  HD1 PHE P 529     -45.780  14.010  -7.861  0.00  0.00      PROA  
ATOM   2070  CE1 PHE P 529     -45.690  16.126  -8.136  0.00  0.00      PROA  
ATOM   2071  HE1 PHE P 529     -45.284  16.387  -7.170  0.00  0.00      PROA  
ATOM   2072  CZ  PHE P 529     -45.989  17.165  -9.044  0.00  0.00      PROA  
ATOM   2073  HZ  PHE P 529     -45.786  18.177  -8.726  0.00  0.00      PROA  
ATOM   2074  CD2 PHE P 529     -46.676  15.552 -10.661  0.00  0.00      PROA  
ATOM   2075  HD2 PHE P 529     -46.997  15.221 -11.638  0.00  0.00      PROA  
ATOM   2076  CE2 PHE P 529     -46.553  16.835 -10.286  0.00  0.00      PROA  
ATOM   2077  HE2 PHE P 529     -46.807  17.604 -11.000  0.00  0.00      PROA  
ATOM   2078  C   PHE P 529     -44.252  12.338 -10.120  0.00  0.00      PROA  
ATOM   2079  O   PHE P 529     -43.345  13.161 -10.216  0.00  0.00      PROA  
ATOM   2080  N   LEU P 530     -44.008  11.269  -9.374  0.00  0.00      PROA  
ATOM   2081  HN  LEU P 530     -44.507  10.407  -9.324  0.00  0.00      PROA  
ATOM   2082  CA  LEU P 530     -42.995  11.267  -8.427  0.00  0.00      PROA  
ATOM   2083  HA  LEU P 530     -42.827  12.264  -8.049  0.00  0.00      PROA  
ATOM   2084  CB  LEU P 530     -43.222  10.400  -7.219  0.00  0.00      PROA  
ATOM   2085  HB1 LEU P 530     -42.366  10.411  -6.510  0.00  0.00      PROA  
ATOM   2086  HB2 LEU P 530     -43.300   9.332  -7.517  0.00  0.00      PROA  
ATOM   2087  CG  LEU P 530     -44.432  10.673  -6.305  0.00  0.00      PROA  
ATOM   2088  HG  LEU P 530     -45.366  10.612  -6.903  0.00  0.00      PROA  
ATOM   2089  CD1 LEU P 530     -44.374   9.641  -5.120  0.00  0.00      PROA  
ATOM   2090 HD11 LEU P 530     -44.965   8.699  -5.119  0.00  0.00      PROA  
ATOM   2091 HD12 LEU P 530     -44.716  10.234  -4.244  0.00  0.00      PROA  
ATOM   2092 HD13 LEU P 530     -43.314   9.422  -4.871  0.00  0.00      PROA  
ATOM   2093  CD2 LEU P 530     -44.321  12.113  -5.746  0.00  0.00      PROA  
ATOM   2094 HD21 LEU P 530     -43.513  12.269  -4.999  0.00  0.00      PROA  
ATOM   2095 HD22 LEU P 530     -45.242  12.492  -5.255  0.00  0.00      PROA  
ATOM   2096 HD23 LEU P 530     -44.128  12.807  -6.592  0.00  0.00      PROA  
ATOM   2097  C   LEU P 530     -41.711  10.794  -9.187  0.00  0.00      PROA  
ATOM   2098  O   LEU P 530     -40.598  10.689  -8.590  0.00  0.00      PROA  
ATOM   2099  N   VAL P 531     -41.764  10.581 -10.479  0.00  0.00      PROA  
ATOM   2100  HN  VAL P 531     -42.619  10.592 -10.992  0.00  0.00      PROA  
ATOM   2101  CA  VAL P 531     -40.595  10.249 -11.272  0.00  0.00      PROA  
ATOM   2102  HA  VAL P 531     -39.808   9.792 -10.690  0.00  0.00      PROA  
ATOM   2103  CB  VAL P 531     -41.007   9.406 -12.556  0.00  0.00      PROA  
ATOM   2104  HB  VAL P 531     -41.557  10.035 -13.288  0.00  0.00      PROA  
ATOM   2105  CG1 VAL P 531     -39.754   8.863 -13.179  0.00  0.00      PROA  
ATOM   2106 HG11 VAL P 531     -39.389   9.628 -13.896  0.00  0.00      PROA  
ATOM   2107 HG12 VAL P 531     -40.033   8.027 -13.856  0.00  0.00      PROA  
ATOM   2108 HG13 VAL P 531     -39.034   8.426 -12.454  0.00  0.00      PROA  
ATOM   2109  CG2 VAL P 531     -41.927   8.268 -12.169  0.00  0.00      PROA  
ATOM   2110 HG21 VAL P 531     -42.025   7.562 -13.021  0.00  0.00      PROA  
ATOM   2111 HG22 VAL P 531     -42.964   8.559 -11.899  0.00  0.00      PROA  
ATOM   2112 HG23 VAL P 531     -41.478   7.775 -11.280  0.00  0.00      PROA  
ATOM   2113  C   VAL P 531     -40.001  11.624 -11.703  0.00  0.00      PROA  
ATOM   2114  O   VAL P 531     -38.891  11.714 -12.242  0.00  0.00      PROA  
ATOM   2115  N   ARG P 532     -40.734  12.715 -11.569  0.00  0.00      PROA  
ATOM   2116  HN  ARG P 532     -41.620  12.652 -11.116  0.00  0.00      PROA  
ATOM   2117  CA  ARG P 532     -40.424  13.960 -12.256  0.00  0.00      PROA  
ATOM   2118  HA  ARG P 532     -39.734  13.851 -13.079  0.00  0.00      PROA  
ATOM   2119  CB  ARG P 532     -41.717  14.700 -12.740  0.00  0.00      PROA  
ATOM   2120  HB1 ARG P 532     -41.372  15.571 -13.337  0.00  0.00      PROA  
ATOM   2121  HB2 ARG P 532     -42.240  15.046 -11.823  0.00  0.00      PROA  
ATOM   2122  CG  ARG P 532     -42.705  13.819 -13.571  0.00  0.00      PROA  
ATOM   2123  HG1 ARG P 532     -43.445  14.470 -14.085  0.00  0.00      PROA  
ATOM   2124  HG2 ARG P 532     -43.362  13.265 -12.867  0.00  0.00      PROA  
ATOM   2125  CD  ARG P 532     -42.108  12.788 -14.494  0.00  0.00      PROA  
ATOM   2126  HD1 ARG P 532     -42.933  12.138 -14.856  0.00  0.00      PROA  
ATOM   2127  HD2 ARG P 532     -41.325  12.114 -14.085  0.00  0.00      PROA  
ATOM   2128  NE  ARG P 532     -41.580  13.645 -15.567  0.00  0.00      PROA  
ATOM   2129  HE  ARG P 532     -41.790  14.622 -15.534  0.00  0.00      PROA  
ATOM   2130  CZ  ARG P 532     -40.544  13.269 -16.285  0.00  0.00      PROA  
ATOM   2131  NH1 ARG P 532     -40.380  12.017 -16.735  0.00  0.00      PROA  
ATOM   2132 HH11 ARG P 532     -39.528  11.848 -17.230  0.00  0.00      PROA  
ATOM   2133 HH12 ARG P 532     -41.176  11.415 -16.789  0.00  0.00      PROA  
ATOM   2134  NH2 ARG P 532     -39.692  14.198 -16.594  0.00  0.00      PROA  
ATOM   2135 HH21 ARG P 532     -39.741  15.163 -16.338  0.00  0.00      PROA  
ATOM   2136 HH22 ARG P 532     -38.881  13.843 -17.060  0.00  0.00      PROA  
ATOM   2137  C   ARG P 532     -39.518  14.806 -11.340  0.00  0.00      PROA  
ATOM   2138  O   ARG P 532     -39.340  15.960 -11.543  0.00  0.00      PROA  
ATOM   2139  N   PHE P 533     -38.868  14.171 -10.390  0.00  0.00      PROA  
ATOM   2140  HN  PHE P 533     -39.128  13.218 -10.253  0.00  0.00      PROA  
ATOM   2141  CA  PHE P 533     -38.021  14.687  -9.323  0.00  0.00      PROA  
ATOM   2142  HA  PHE P 533     -37.764  15.686  -9.643  0.00  0.00      PROA  
ATOM   2143  CB  PHE P 533     -38.665  14.573  -7.938  0.00  0.00      PROA  
ATOM   2144  HB1 PHE P 533     -37.912  14.986  -7.234  0.00  0.00      PROA  
ATOM   2145  HB2 PHE P 533     -38.977  13.529  -7.717  0.00  0.00      PROA  
ATOM   2146  CG  PHE P 533     -39.880  15.410  -7.834  0.00  0.00      PROA  
ATOM   2147  CD1 PHE P 533     -39.785  16.755  -7.405  0.00  0.00      PROA  
ATOM   2148  HD1 PHE P 533     -38.865  17.187  -7.040  0.00  0.00      PROA  
ATOM   2149  CE1 PHE P 533     -40.946  17.583  -7.332  0.00  0.00      PROA  
ATOM   2150  HE1 PHE P 533     -40.883  18.586  -6.938  0.00  0.00      PROA  
ATOM   2151  CZ  PHE P 533     -42.164  17.149  -7.820  0.00  0.00      PROA  
ATOM   2152  HZ  PHE P 533     -43.011  17.819  -7.794  0.00  0.00      PROA  
ATOM   2153  CD2 PHE P 533     -41.131  14.972  -8.369  0.00  0.00      PROA  
ATOM   2154  HD2 PHE P 533     -41.227  14.001  -8.832  0.00  0.00      PROA  
ATOM   2155  CE2 PHE P 533     -42.237  15.813  -8.281  0.00  0.00      PROA  
ATOM   2156  HE2 PHE P 533     -43.171  15.351  -8.566  0.00  0.00      PROA  
ATOM   2157  C   PHE P 533     -36.699  13.951  -9.221  0.00  0.00      PROA  
ATOM   2158  O   PHE P 533     -35.840  14.267  -8.443  0.00  0.00      PROA  
ATOM   2159  N   ILE P 534     -36.538  13.004 -10.155  0.00  0.00      PROA  
ATOM   2160  HN  ILE P 534     -37.290  12.809 -10.781  0.00  0.00      PROA  
ATOM   2161  CA  ILE P 534     -35.248  12.332 -10.276  0.00  0.00      PROA  
ATOM   2162  HA  ILE P 534     -34.489  12.749  -9.630  0.00  0.00      PROA  
ATOM   2163  CB  ILE P 534     -35.361  10.855  -9.661  0.00  0.00      PROA  
ATOM   2164  HB  ILE P 534     -35.917  11.073  -8.724  0.00  0.00      PROA  
ATOM   2165  CG2 ILE P 534     -36.020   9.917 -10.605  0.00  0.00      PROA  
ATOM   2166 HG21 ILE P 534     -36.387   8.973 -10.148  0.00  0.00      PROA  
ATOM   2167 HG22 ILE P 534     -35.430   9.668 -11.512  0.00  0.00      PROA  
ATOM   2168 HG23 ILE P 534     -36.995  10.339 -10.931  0.00  0.00      PROA  
ATOM   2169  CG1 ILE P 534     -34.051  10.282  -9.137  0.00  0.00      PROA  
ATOM   2170 HG11 ILE P 534     -33.189  10.328  -9.836  0.00  0.00      PROA  
ATOM   2171 HG12 ILE P 534     -34.271   9.211  -8.942  0.00  0.00      PROA  
ATOM   2172  CD  ILE P 534     -33.723  10.901  -7.757  0.00  0.00      PROA  
ATOM   2173  HD1 ILE P 534     -34.479  10.638  -6.986  0.00  0.00      PROA  
ATOM   2174  HD2 ILE P 534     -33.730  12.012  -7.759  0.00  0.00      PROA  
ATOM   2175  HD3 ILE P 534     -32.677  10.631  -7.499  0.00  0.00      PROA  
ATOM   2176  C   ILE P 534     -34.694  12.404 -11.736  0.00  0.00      PROA  
ATOM   2177  O   ILE P 534     -35.357  12.864 -12.632  0.00  0.00      PROA  
ATOM   2178  N   SER P 535     -33.377  12.037 -11.917  0.00  0.00      PROA  
ATOM   2179  HN  SER P 535     -32.745  11.887 -11.160  0.00  0.00      PROA  
ATOM   2180  CA  SER P 535     -32.770  12.041 -13.131  0.00  0.00      PROA  
ATOM   2181  HA  SER P 535     -33.368  11.378 -13.738  0.00  0.00      PROA  
ATOM   2182  CB  SER P 535     -32.428  13.479 -13.721  0.00  0.00      PROA  
ATOM   2183  HB1 SER P 535     -33.391  14.031 -13.687  0.00  0.00      PROA  
ATOM   2184  HB2 SER P 535     -32.157  13.525 -14.797  0.00  0.00      PROA  
ATOM   2185  OG  SER P 535     -31.332  14.186 -12.979  0.00  0.00      PROA  
ATOM   2186  HG1 SER P 535     -31.315  15.005 -13.479  0.00  0.00      PROA  
ATOM   2187  C   SER P 535     -31.518  11.273 -12.809  0.00  0.00      PROA  
ATOM   2188  O   SER P 535     -31.181  11.001 -11.611  0.00  0.00      PROA  
ATOM   2189  N   ARG P 536     -30.727  10.915 -13.842  0.00  0.00      PROA  
ATOM   2190  HN  ARG P 536     -31.041  11.094 -14.771  0.00  0.00      PROA  
ATOM   2191  CA  ARG P 536     -29.323  10.347 -13.596  0.00  0.00      PROA  
ATOM   2192  HA  ARG P 536     -29.403   9.375 -13.133  0.00  0.00      PROA  
ATOM   2193  CB  ARG P 536     -28.671  10.119 -14.920  0.00  0.00      PROA  
ATOM   2194  HB1 ARG P 536     -28.655  11.136 -15.367  0.00  0.00      PROA  
ATOM   2195  HB2 ARG P 536     -29.406   9.614 -15.582  0.00  0.00      PROA  
ATOM   2196  CG  ARG P 536     -27.380   9.323 -15.014  0.00  0.00      PROA  
ATOM   2197  HG1 ARG P 536     -27.680   8.257 -15.099  0.00  0.00      PROA  
ATOM   2198  HG2 ARG P 536     -26.741   9.368 -14.106  0.00  0.00      PROA  
ATOM   2199  CD  ARG P 536     -26.566   9.686 -16.256  0.00  0.00      PROA  
ATOM   2200  HD1 ARG P 536     -27.189   9.631 -17.175  0.00  0.00      PROA  
ATOM   2201  HD2 ARG P 536     -25.674   9.045 -16.419  0.00  0.00      PROA  
ATOM   2202  NE  ARG P 536     -26.082  11.086 -15.991  0.00  0.00      PROA  
ATOM   2203  HE  ARG P 536     -26.616  11.849 -16.356  0.00  0.00      PROA  
ATOM   2204  CZ  ARG P 536     -25.308  11.425 -14.981  0.00  0.00      PROA  
ATOM   2205  NH1 ARG P 536     -24.369  10.636 -14.446  0.00  0.00      PROA  
ATOM   2206 HH11 ARG P 536     -24.189   9.751 -14.875  0.00  0.00      PROA  
ATOM   2207 HH12 ARG P 536     -23.839  11.014 -13.686  0.00  0.00      PROA  
ATOM   2208  NH2 ARG P 536     -25.366  12.595 -14.393  0.00  0.00      PROA  
ATOM   2209 HH21 ARG P 536     -26.032  13.251 -14.750  0.00  0.00      PROA  
ATOM   2210 HH22 ARG P 536     -24.626  12.626 -13.721  0.00  0.00      PROA  
ATOM   2211  C   ARG P 536     -28.441  11.396 -12.769  0.00  0.00      PROA  
ATOM   2212  O   ARG P 536     -27.700  10.980 -11.866  0.00  0.00      PROA  
ATOM   2213  N   TYR P 537     -28.534  12.718 -13.067  0.00  0.00      PROA  
ATOM   2214  HN  TYR P 537     -29.253  13.050 -13.672  0.00  0.00      PROA  
ATOM   2215  CA  TYR P 537     -27.862  13.791 -12.312  0.00  0.00      PROA  
ATOM   2216  HA  TYR P 537     -26.807  13.590 -12.195  0.00  0.00      PROA  
ATOM   2217  CB  TYR P 537     -28.018  15.160 -13.006  0.00  0.00      PROA  
ATOM   2218  HB1 TYR P 537     -29.023  15.298 -13.459  0.00  0.00      PROA  
ATOM   2219  HB2 TYR P 537     -27.277  15.174 -13.835  0.00  0.00      PROA  
ATOM   2220  CG  TYR P 537     -27.646  16.370 -12.226  0.00  0.00      PROA  
ATOM   2221  CD1 TYR P 537     -26.538  16.431 -11.376  0.00  0.00      PROA  
ATOM   2222  HD1 TYR P 537     -25.915  15.552 -11.300  0.00  0.00      PROA  
ATOM   2223  CE1 TYR P 537     -26.289  17.488 -10.541  0.00  0.00      PROA  
ATOM   2224  HE1 TYR P 537     -25.442  17.397  -9.877  0.00  0.00      PROA  
ATOM   2225  CZ  TYR P 537     -27.089  18.600 -10.585  0.00  0.00      PROA  
ATOM   2226  OH  TYR P 537     -26.675  19.650  -9.721  0.00  0.00      PROA  
ATOM   2227  HH  TYR P 537     -27.381  20.300  -9.735  0.00  0.00      PROA  
ATOM   2228  CD2 TYR P 537     -28.500  17.485 -12.178  0.00  0.00      PROA  
ATOM   2229  HD2 TYR P 537     -29.361  17.495 -12.831  0.00  0.00      PROA  
ATOM   2230  CE2 TYR P 537     -28.260  18.617 -11.378  0.00  0.00      PROA  
ATOM   2231  HE2 TYR P 537     -28.920  19.471 -11.436  0.00  0.00      PROA  
ATOM   2232  C   TYR P 537     -28.303  13.825 -10.799  0.00  0.00      PROA  
ATOM   2233  O   TYR P 537     -27.445  13.897  -9.899  0.00  0.00      PROA  
ATOM   2234  N   THR P 538     -29.573  13.693 -10.460  0.00  0.00      PROA  
ATOM   2235  HN  THR P 538     -30.170  13.516 -11.239  0.00  0.00      PROA  
ATOM   2236  CA  THR P 538     -30.026  13.632  -9.114  0.00  0.00      PROA  
ATOM   2237  HA  THR P 538     -29.684  14.426  -8.467  0.00  0.00      PROA  
ATOM   2238  CB  THR P 538     -31.553  13.598  -9.064  0.00  0.00      PROA  
ATOM   2239  HB  THR P 538     -31.905  12.556  -9.223  0.00  0.00      PROA  
ATOM   2240  OG1 THR P 538     -32.207  14.449 -10.018  0.00  0.00      PROA  
ATOM   2241  HG1 THR P 538     -33.008  14.717  -9.562  0.00  0.00      PROA  
ATOM   2242  CG2 THR P 538     -31.907  14.160  -7.648  0.00  0.00      PROA  
ATOM   2243 HG21 THR P 538     -33.017  14.149  -7.605  0.00  0.00      PROA  
ATOM   2244 HG22 THR P 538     -31.480  15.146  -7.366  0.00  0.00      PROA  
ATOM   2245 HG23 THR P 538     -31.514  13.484  -6.859  0.00  0.00      PROA  
ATOM   2246  C   THR P 538     -29.532  12.390  -8.391  0.00  0.00      PROA  
ATOM   2247  O   THR P 538     -29.088  12.361  -7.192  0.00  0.00      PROA  
ATOM   2248  N   GLN P 539     -29.575  11.206  -9.151  0.00  0.00      PROA  
ATOM   2249  HN  GLN P 539     -30.060  11.212 -10.022  0.00  0.00      PROA  
ATOM   2250  CA  GLN P 539     -29.117   9.977  -8.518  0.00  0.00      PROA  
ATOM   2251  HA  GLN P 539     -29.645   9.708  -7.615  0.00  0.00      PROA  
ATOM   2252  CB  GLN P 539     -29.238   8.772  -9.449  0.00  0.00      PROA  
ATOM   2253  HB1 GLN P 539     -28.671   7.906  -9.047  0.00  0.00      PROA  
ATOM   2254  HB2 GLN P 539     -28.813   9.016 -10.446  0.00  0.00      PROA  
ATOM   2255  CG  GLN P 539     -30.624   8.325  -9.622  0.00  0.00      PROA  
ATOM   2256  HG1 GLN P 539     -31.339   9.174  -9.661  0.00  0.00      PROA  
ATOM   2257  HG2 GLN P 539     -31.012   7.672  -8.811  0.00  0.00      PROA  
ATOM   2258  CD  GLN P 539     -30.866   7.498 -10.940  0.00  0.00      PROA  
ATOM   2259  OE1 GLN P 539     -31.478   8.015 -11.880  0.00  0.00      PROA  
ATOM   2260  NE2 GLN P 539     -30.250   6.318 -11.034  0.00  0.00      PROA  
ATOM   2261 HE21 GLN P 539     -30.090   5.969 -11.957  0.00  0.00      PROA  
ATOM   2262 HE22 GLN P 539     -29.739   5.928 -10.268  0.00  0.00      PROA  
ATOM   2263  C   GLN P 539     -27.669  10.033  -8.161  0.00  0.00      PROA  
ATOM   2264  O   GLN P 539     -27.208   9.575  -7.147  0.00  0.00      PROA  
ATOM   2265  N   GLU P 540     -26.871  10.750  -9.105  0.00  0.00      PROA  
ATOM   2266  HN  GLU P 540     -27.271  11.076  -9.958  0.00  0.00      PROA  
ATOM   2267  CA  GLU P 540     -25.418  10.907  -9.014  0.00  0.00      PROA  
ATOM   2268  HA  GLU P 540     -24.995   9.927  -8.846  0.00  0.00      PROA  
ATOM   2269  CB  GLU P 540     -24.911  11.430 -10.320  0.00  0.00      PROA  
ATOM   2270  HB1 GLU P 540     -25.401  12.413 -10.487  0.00  0.00      PROA  
ATOM   2271  HB2 GLU P 540     -25.226  10.749 -11.139  0.00  0.00      PROA  
ATOM   2272  CG  GLU P 540     -23.353  11.460 -10.381  0.00  0.00      PROA  
ATOM   2273  HG1 GLU P 540     -22.820  10.630  -9.869  0.00  0.00      PROA  
ATOM   2274  HG2 GLU P 540     -22.948  12.369  -9.887  0.00  0.00      PROA  
ATOM   2275  CD  GLU P 540     -22.849  11.492 -11.825  0.00  0.00      PROA  
ATOM   2276  OE1 GLU P 540     -22.188  10.515 -12.233  0.00  0.00      PROA  
ATOM   2277  OE2 GLU P 540     -23.267  12.361 -12.607  0.00  0.00      PROA  
ATOM   2278  C   GLU P 540     -24.940  11.804  -7.903  0.00  0.00      PROA  
ATOM   2279  O   GLU P 540     -24.003  11.483  -7.179  0.00  0.00      PROA  
ATOM   2280  N   ILE P 541     -25.620  12.969  -7.748  0.00  0.00      PROA  
ATOM   2281  HN  ILE P 541     -26.378  13.247  -8.331  0.00  0.00      PROA  
ATOM   2282  CA  ILE P 541     -25.180  14.019  -6.804  0.00  0.00      PROA  
ATOM   2283  HA  ILE P 541     -24.120  14.219  -6.860  0.00  0.00      PROA  
ATOM   2284  CB  ILE P 541     -25.795  15.424  -7.033  0.00  0.00      PROA  
ATOM   2285  HB  ILE P 541     -25.522  15.581  -8.099  0.00  0.00      PROA  
ATOM   2286  CG2 ILE P 541     -27.328  15.477  -6.786  0.00  0.00      PROA  
ATOM   2287 HG21 ILE P 541     -27.612  15.385  -5.716  0.00  0.00      PROA  
ATOM   2288 HG22 ILE P 541     -27.886  14.719  -7.376  0.00  0.00      PROA  
ATOM   2289 HG23 ILE P 541     -27.643  16.511  -7.044  0.00  0.00      PROA  
ATOM   2290  CG1 ILE P 541     -24.927  16.369  -6.161  0.00  0.00      PROA  
ATOM   2291 HG11 ILE P 541     -23.839  16.176  -6.277  0.00  0.00      PROA  
ATOM   2292 HG12 ILE P 541     -25.231  16.187  -5.108  0.00  0.00      PROA  
ATOM   2293  CD  ILE P 541     -25.318  17.808  -6.529  0.00  0.00      PROA  
ATOM   2294  HD1 ILE P 541     -25.207  17.859  -7.633  0.00  0.00      PROA  
ATOM   2295  HD2 ILE P 541     -24.699  18.573  -6.014  0.00  0.00      PROA  
ATOM   2296  HD3 ILE P 541     -26.370  18.020  -6.241  0.00  0.00      PROA  
ATOM   2297  C   ILE P 541     -25.356  13.465  -5.373  0.00  0.00      PROA  
ATOM   2298  O   ILE P 541     -24.685  13.872  -4.418  0.00  0.00      PROA  
ATOM   2299  N   PHE P 542     -26.401  12.664  -5.230  0.00  0.00      PROA  
ATOM   2300  HN  PHE P 542     -27.015  12.631  -6.015  0.00  0.00      PROA  
ATOM   2301  CA  PHE P 542     -26.648  11.912  -3.999  0.00  0.00      PROA  
ATOM   2302  HA  PHE P 542     -26.549  12.573  -3.150  0.00  0.00      PROA  
ATOM   2303  CB  PHE P 542     -28.169  11.348  -4.045  0.00  0.00      PROA  
ATOM   2304  HB1 PHE P 542     -28.165  10.671  -4.926  0.00  0.00      PROA  
ATOM   2305  HB2 PHE P 542     -28.881  12.119  -4.409  0.00  0.00      PROA  
ATOM   2306  CG  PHE P 542     -28.835  10.741  -2.869  0.00  0.00      PROA  
ATOM   2307  CD1 PHE P 542     -29.230  11.526  -1.708  0.00  0.00      PROA  
ATOM   2308  HD1 PHE P 542     -28.948  12.568  -1.727  0.00  0.00      PROA  
ATOM   2309  CE1 PHE P 542     -29.904  10.975  -0.624  0.00  0.00      PROA  
ATOM   2310  HE1 PHE P 542     -30.276  11.612   0.165  0.00  0.00      PROA  
ATOM   2311  CZ  PHE P 542     -30.161   9.641  -0.648  0.00  0.00      PROA  
ATOM   2312  HZ  PHE P 542     -30.644   9.187   0.205  0.00  0.00      PROA  
ATOM   2313  CD2 PHE P 542     -29.150   9.435  -2.868  0.00  0.00      PROA  
ATOM   2314  HD2 PHE P 542     -28.654   8.838  -3.619  0.00  0.00      PROA  
ATOM   2315  CE2 PHE P 542     -29.721   8.819  -1.778  0.00  0.00      PROA  
ATOM   2316  HE2 PHE P 542     -29.961   7.770  -1.689  0.00  0.00      PROA  
ATOM   2317  C   PHE P 542     -25.707  10.761  -3.701  0.00  0.00      PROA  
ATOM   2318  O   PHE P 542     -25.125  10.682  -2.635  0.00  0.00      PROA  
ATOM   2319  N   SER P 543     -25.507   9.901  -4.650  0.00  0.00      PROA  
ATOM   2320  HN  SER P 543     -25.953   9.971  -5.539  0.00  0.00      PROA  
ATOM   2321  CA  SER P 543     -24.695   8.706  -4.545  0.00  0.00      PROA  
ATOM   2322  HA  SER P 543     -25.176   8.235  -3.701  0.00  0.00      PROA  
ATOM   2323  CB  SER P 543     -24.763   7.884  -5.858  0.00  0.00      PROA  
ATOM   2324  HB1 SER P 543     -24.527   8.509  -6.745  0.00  0.00      PROA  
ATOM   2325  HB2 SER P 543     -25.822   7.578  -6.000  0.00  0.00      PROA  
ATOM   2326  OG  SER P 543     -24.058   6.631  -5.923  0.00  0.00      PROA  
ATOM   2327  HG1 SER P 543     -23.127   6.844  -5.827  0.00  0.00      PROA  
ATOM   2328  C   SER P 543     -23.257   8.975  -4.140  0.00  0.00      PROA  
ATOM   2329  O   SER P 543     -22.699   8.264  -3.251  0.00  0.00      PROA  
ATOM   2330  N   PHE P 544     -22.734  10.032  -4.812  0.00  0.00      PROA  
ATOM   2331  HN  PHE P 544     -23.217  10.362  -5.619  0.00  0.00      PROA  
ATOM   2332  CA  PHE P 544     -21.496  10.678  -4.517  0.00  0.00      PROA  
ATOM   2333  HA  PHE P 544     -20.747   9.908  -4.625  0.00  0.00      PROA  
ATOM   2334  CB  PHE P 544     -21.260  11.787  -5.579  0.00  0.00      PROA  
ATOM   2335  HB1 PHE P 544     -21.580  12.841  -5.431  0.00  0.00      PROA  
ATOM   2336  HB2 PHE P 544     -21.640  11.465  -6.572  0.00  0.00      PROA  
ATOM   2337  CG  PHE P 544     -19.709  11.931  -5.721  0.00  0.00      PROA  
ATOM   2338  CD1 PHE P 544     -18.984  12.741  -4.820  0.00  0.00      PROA  
ATOM   2339  HD1 PHE P 544     -19.533  13.020  -3.933  0.00  0.00      PROA  
ATOM   2340  CE1 PHE P 544     -17.602  12.893  -5.053  0.00  0.00      PROA  
ATOM   2341  HE1 PHE P 544     -16.998  13.209  -4.215  0.00  0.00      PROA  
ATOM   2342  CZ  PHE P 544     -16.949  12.390  -6.203  0.00  0.00      PROA  
ATOM   2343  HZ  PHE P 544     -15.871  12.396  -6.266  0.00  0.00      PROA  
ATOM   2344  CD2 PHE P 544     -19.057  11.412  -6.882  0.00  0.00      PROA  
ATOM   2345  HD2 PHE P 544     -19.600  10.762  -7.552  0.00  0.00      PROA  
ATOM   2346  CE2 PHE P 544     -17.678  11.635  -7.115  0.00  0.00      PROA  
ATOM   2347  HE2 PHE P 544     -17.255  11.096  -7.950  0.00  0.00      PROA  
ATOM   2348  C   PHE P 544     -21.479  11.288  -3.064  0.00  0.00      PROA  
ATOM   2349  O   PHE P 544     -20.553  11.082  -2.300  0.00  0.00      PROA  
ATOM   2350  N   LEU P 545     -22.554  12.054  -2.751  0.00  0.00      PROA  
ATOM   2351  HN  LEU P 545     -23.165  12.232  -3.518  0.00  0.00      PROA  
ATOM   2352  CA  LEU P 545     -22.699  12.679  -1.476  0.00  0.00      PROA  
ATOM   2353  HA  LEU P 545     -21.826  13.263  -1.222  0.00  0.00      PROA  
ATOM   2354  CB  LEU P 545     -24.032  13.484  -1.426  0.00  0.00      PROA  
ATOM   2355  HB1 LEU P 545     -24.813  12.843  -1.888  0.00  0.00      PROA  
ATOM   2356  HB2 LEU P 545     -23.855  14.312  -2.146  0.00  0.00      PROA  
ATOM   2357  CG  LEU P 545     -24.517  13.963  -0.088  0.00  0.00      PROA  
ATOM   2358  HG  LEU P 545     -24.582  13.083   0.587  0.00  0.00      PROA  
ATOM   2359  CD1 LEU P 545     -23.544  15.037   0.552  0.00  0.00      PROA  
ATOM   2360 HD11 LEU P 545     -22.528  14.589   0.520  0.00  0.00      PROA  
ATOM   2361 HD12 LEU P 545     -23.882  15.315   1.573  0.00  0.00      PROA  
ATOM   2362 HD13 LEU P 545     -23.594  15.947  -0.083  0.00  0.00      PROA  
ATOM   2363  CD2 LEU P 545     -25.878  14.617  -0.181  0.00  0.00      PROA  
ATOM   2364 HD21 LEU P 545     -26.046  15.151   0.779  0.00  0.00      PROA  
ATOM   2365 HD22 LEU P 545     -26.672  13.839  -0.160  0.00  0.00      PROA  
ATOM   2366 HD23 LEU P 545     -25.990  15.286  -1.060  0.00  0.00      PROA  
ATOM   2367  C   LEU P 545     -22.678  11.678  -0.243  0.00  0.00      PROA  
ATOM   2368  O   LEU P 545     -21.889  11.941   0.666  0.00  0.00      PROA  
ATOM   2369  N   ILE P 546     -23.401  10.533  -0.353  0.00  0.00      PROA  
ATOM   2370  HN  ILE P 546     -23.977  10.365  -1.150  0.00  0.00      PROA  
ATOM   2371  CA  ILE P 546     -23.405   9.457   0.627  0.00  0.00      PROA  
ATOM   2372  HA  ILE P 546     -23.524   9.855   1.623  0.00  0.00      PROA  
ATOM   2373  CB  ILE P 546     -24.521   8.443   0.497  0.00  0.00      PROA  
ATOM   2374  HB  ILE P 546     -24.531   8.055  -0.544  0.00  0.00      PROA  
ATOM   2375  CG2 ILE P 546     -24.329   7.344   1.621  0.00  0.00      PROA  
ATOM   2376 HG21 ILE P 546     -23.489   6.656   1.386  0.00  0.00      PROA  
ATOM   2377 HG22 ILE P 546     -25.269   6.752   1.590  0.00  0.00      PROA  
ATOM   2378 HG23 ILE P 546     -24.239   7.898   2.579  0.00  0.00      PROA  
ATOM   2379  CG1 ILE P 546     -25.921   9.138   0.543  0.00  0.00      PROA  
ATOM   2380 HG11 ILE P 546     -25.882   9.839  -0.318  0.00  0.00      PROA  
ATOM   2381 HG12 ILE P 546     -26.102   9.750   1.452  0.00  0.00      PROA  
ATOM   2382  CD  ILE P 546     -27.057   8.224   0.420  0.00  0.00      PROA  
ATOM   2383  HD1 ILE P 546     -27.157   7.669   1.377  0.00  0.00      PROA  
ATOM   2384  HD2 ILE P 546     -26.929   7.578  -0.475  0.00  0.00      PROA  
ATOM   2385  HD3 ILE P 546     -27.969   8.847   0.299  0.00  0.00      PROA  
ATOM   2386  C   ILE P 546     -22.105   8.738   0.566  0.00  0.00      PROA  
ATOM   2387  O   ILE P 546     -21.593   8.204   1.564  0.00  0.00      PROA  
ATOM   2388  N   SER P 547     -21.464   8.601  -0.660  0.00  0.00      PROA  
ATOM   2389  HN  SER P 547     -22.024   8.755  -1.470  0.00  0.00      PROA  
ATOM   2390  CA  SER P 547     -20.088   7.951  -0.741  0.00  0.00      PROA  
ATOM   2391  HA  SER P 547     -20.150   6.943  -0.358  0.00  0.00      PROA  
ATOM   2392  CB  SER P 547     -19.544   7.971  -2.181  0.00  0.00      PROA  
ATOM   2393  HB1 SER P 547     -18.452   7.789  -2.274  0.00  0.00      PROA  
ATOM   2394  HB2 SER P 547     -19.678   8.949  -2.692  0.00  0.00      PROA  
ATOM   2395  OG  SER P 547     -20.221   7.009  -2.980  0.00  0.00      PROA  
ATOM   2396  HG1 SER P 547     -21.171   7.104  -3.077  0.00  0.00      PROA  
ATOM   2397  C   SER P 547     -19.101   8.725   0.084  0.00  0.00      PROA  
ATOM   2398  O   SER P 547     -18.459   8.091   0.934  0.00  0.00      PROA  
ATOM   2399  N   LEU P 548     -19.030  10.028  -0.059  0.00  0.00      PROA  
ATOM   2400  HN  LEU P 548     -19.456  10.486  -0.835  0.00  0.00      PROA  
ATOM   2401  CA  LEU P 548     -17.968  10.738   0.744  0.00  0.00      PROA  
ATOM   2402  HA  LEU P 548     -16.962  10.360   0.636  0.00  0.00      PROA  
ATOM   2403  CB  LEU P 548     -17.938  12.243   0.220  0.00  0.00      PROA  
ATOM   2404  HB1 LEU P 548     -17.355  12.794   0.988  0.00  0.00      PROA  
ATOM   2405  HB2 LEU P 548     -18.917  12.763   0.292  0.00  0.00      PROA  
ATOM   2406  CG  LEU P 548     -17.429  12.608  -1.141  0.00  0.00      PROA  
ATOM   2407  HG  LEU P 548     -17.994  12.053  -1.921  0.00  0.00      PROA  
ATOM   2408  CD1 LEU P 548     -17.696  14.059  -1.304  0.00  0.00      PROA  
ATOM   2409 HD11 LEU P 548     -18.757  14.376  -1.226  0.00  0.00      PROA  
ATOM   2410 HD12 LEU P 548     -17.215  14.355  -2.261  0.00  0.00      PROA  
ATOM   2411 HD13 LEU P 548     -17.268  14.693  -0.498  0.00  0.00      PROA  
ATOM   2412  CD2 LEU P 548     -15.934  12.167  -1.246  0.00  0.00      PROA  
ATOM   2413 HD21 LEU P 548     -15.212  12.850  -0.748  0.00  0.00      PROA  
ATOM   2414 HD22 LEU P 548     -15.671  12.123  -2.324  0.00  0.00      PROA  
ATOM   2415 HD23 LEU P 548     -15.925  11.132  -0.841  0.00  0.00      PROA  
ATOM   2416  C   LEU P 548     -18.197  10.690   2.221  0.00  0.00      PROA  
ATOM   2417  O   LEU P 548     -17.275  10.374   2.978  0.00  0.00      PROA  
ATOM   2418  N   ILE P 549     -19.463  10.848   2.627  0.00  0.00      PROA  
ATOM   2419  HN  ILE P 549     -20.120  11.100   1.921  0.00  0.00      PROA  
ATOM   2420  CA  ILE P 549     -20.063  10.582   3.903  0.00  0.00      PROA  
ATOM   2421  HA  ILE P 549     -19.662  11.305   4.597  0.00  0.00      PROA  
ATOM   2422  CB  ILE P 549     -21.599  10.817   3.958  0.00  0.00      PROA  
ATOM   2423  HB  ILE P 549     -22.039  10.478   2.996  0.00  0.00      PROA  
ATOM   2424  CG2 ILE P 549     -22.218  10.043   5.160  0.00  0.00      PROA  
ATOM   2425 HG21 ILE P 549     -22.134   8.954   4.959  0.00  0.00      PROA  
ATOM   2426 HG22 ILE P 549     -23.272  10.319   5.379  0.00  0.00      PROA  
ATOM   2427 HG23 ILE P 549     -21.711  10.108   6.147  0.00  0.00      PROA  
ATOM   2428  CG1 ILE P 549     -22.034  12.269   3.955  0.00  0.00      PROA  
ATOM   2429 HG11 ILE P 549     -21.368  12.687   3.169  0.00  0.00      PROA  
ATOM   2430 HG12 ILE P 549     -21.684  12.860   4.828  0.00  0.00      PROA  
ATOM   2431  CD  ILE P 549     -23.494  12.576   3.473  0.00  0.00      PROA  
ATOM   2432  HD1 ILE P 549     -23.445  13.614   3.080  0.00  0.00      PROA  
ATOM   2433  HD2 ILE P 549     -24.222  12.331   4.276  0.00  0.00      PROA  
ATOM   2434  HD3 ILE P 549     -23.705  11.896   2.620  0.00  0.00      PROA  
ATOM   2435  C   ILE P 549     -19.584   9.245   4.524  0.00  0.00      PROA  
ATOM   2436  O   ILE P 549     -19.040   9.224   5.627  0.00  0.00      PROA  
ATOM   2437  N   PHE P 550     -19.556   8.094   3.807  0.00  0.00      PROA  
ATOM   2438  HN  PHE P 550     -19.698   8.148   2.821  0.00  0.00      PROA  
ATOM   2439  CA  PHE P 550     -19.167   6.821   4.383  0.00  0.00      PROA  
ATOM   2440  HA  PHE P 550     -19.658   6.725   5.340  0.00  0.00      PROA  
ATOM   2441  CB  PHE P 550     -19.582   5.683   3.444  0.00  0.00      PROA  
ATOM   2442  HB1 PHE P 550     -18.964   5.758   2.524  0.00  0.00      PROA  
ATOM   2443  HB2 PHE P 550     -20.649   5.748   3.142  0.00  0.00      PROA  
ATOM   2444  CG  PHE P 550     -19.308   4.347   4.140  0.00  0.00      PROA  
ATOM   2445  CD1 PHE P 550     -20.200   3.997   5.116  0.00  0.00      PROA  
ATOM   2446  HD1 PHE P 550     -20.973   4.674   5.450  0.00  0.00      PROA  
ATOM   2447  CE1 PHE P 550     -20.000   2.776   5.825  0.00  0.00      PROA  
ATOM   2448  HE1 PHE P 550     -20.685   2.560   6.632  0.00  0.00      PROA  
ATOM   2449  CZ  PHE P 550     -19.000   1.870   5.367  0.00  0.00      PROA  
ATOM   2450  HZ  PHE P 550     -18.738   0.916   5.799  0.00  0.00      PROA  
ATOM   2451  CD2 PHE P 550     -18.302   3.478   3.729  0.00  0.00      PROA  
ATOM   2452  HD2 PHE P 550     -17.676   3.751   2.893  0.00  0.00      PROA  
ATOM   2453  CE2 PHE P 550     -18.146   2.251   4.380  0.00  0.00      PROA  
ATOM   2454  HE2 PHE P 550     -17.487   1.608   3.814  0.00  0.00      PROA  
ATOM   2455  C   PHE P 550     -17.729   6.847   4.877  0.00  0.00      PROA  
ATOM   2456  O   PHE P 550     -17.340   6.416   6.024  0.00  0.00      PROA  
ATOM   2457  N   ILE P 551     -16.898   7.424   3.944  0.00  0.00      PROA  
ATOM   2458  HN  ILE P 551     -17.325   7.598   3.060  0.00  0.00      PROA  
ATOM   2459  CA  ILE P 551     -15.466   7.589   4.237  0.00  0.00      PROA  
ATOM   2460  HA  ILE P 551     -14.984   6.632   4.369  0.00  0.00      PROA  
ATOM   2461  CB  ILE P 551     -14.783   8.136   3.031  0.00  0.00      PROA  
ATOM   2462  HB  ILE P 551     -15.376   8.995   2.651  0.00  0.00      PROA  
ATOM   2463  CG2 ILE P 551     -13.340   8.618   3.339  0.00  0.00      PROA  
ATOM   2464 HG21 ILE P 551     -13.428   9.580   3.889  0.00  0.00      PROA  
ATOM   2465 HG22 ILE P 551     -12.679   8.880   2.485  0.00  0.00      PROA  
ATOM   2466 HG23 ILE P 551     -12.946   7.844   4.031  0.00  0.00      PROA  
ATOM   2467  CG1 ILE P 551     -14.788   7.129   1.879  0.00  0.00      PROA  
ATOM   2468 HG11 ILE P 551     -15.792   6.674   1.740  0.00  0.00      PROA  
ATOM   2469 HG12 ILE P 551     -14.086   6.305   2.130  0.00  0.00      PROA  
ATOM   2470  CD  ILE P 551     -14.533   7.871   0.528  0.00  0.00      PROA  
ATOM   2471  HD1 ILE P 551     -15.282   8.684   0.420  0.00  0.00      PROA  
ATOM   2472  HD2 ILE P 551     -14.562   7.229  -0.378  0.00  0.00      PROA  
ATOM   2473  HD3 ILE P 551     -13.536   8.355   0.606  0.00  0.00      PROA  
ATOM   2474  C   ILE P 551     -15.257   8.527   5.378  0.00  0.00      PROA  
ATOM   2475  O   ILE P 551     -14.464   8.252   6.256  0.00  0.00      PROA  
ATOM   2476  N   TYR P 552     -15.941   9.665   5.418  0.00  0.00      PROA  
ATOM   2477  HN  TYR P 552     -16.538   9.828   4.636  0.00  0.00      PROA  
ATOM   2478  CA  TYR P 552     -15.918  10.744   6.455  0.00  0.00      PROA  
ATOM   2479  HA  TYR P 552     -14.891  11.052   6.584  0.00  0.00      PROA  
ATOM   2480  CB  TYR P 552     -16.684  11.924   5.854  0.00  0.00      PROA  
ATOM   2481  HB1 TYR P 552     -17.729  11.671   5.576  0.00  0.00      PROA  
ATOM   2482  HB2 TYR P 552     -16.152  12.208   4.921  0.00  0.00      PROA  
ATOM   2483  CG  TYR P 552     -16.591  13.229   6.638  0.00  0.00      PROA  
ATOM   2484  CD1 TYR P 552     -15.317  13.835   6.888  0.00  0.00      PROA  
ATOM   2485  HD1 TYR P 552     -14.360  13.457   6.560  0.00  0.00      PROA  
ATOM   2486  CE1 TYR P 552     -15.233  14.952   7.697  0.00  0.00      PROA  
ATOM   2487  HE1 TYR P 552     -14.236  15.346   7.825  0.00  0.00      PROA  
ATOM   2488  CZ  TYR P 552     -16.407  15.599   8.135  0.00  0.00      PROA  
ATOM   2489  OH  TYR P 552     -16.431  16.748   8.882  0.00  0.00      PROA  
ATOM   2490  HH  TYR P 552     -15.645  17.272   8.712  0.00  0.00      PROA  
ATOM   2491  CD2 TYR P 552     -17.733  13.966   7.032  0.00  0.00      PROA  
ATOM   2492  HD2 TYR P 552     -18.668  13.464   6.835  0.00  0.00      PROA  
ATOM   2493  CE2 TYR P 552     -17.615  15.161   7.823  0.00  0.00      PROA  
ATOM   2494  HE2 TYR P 552     -18.569  15.610   8.058  0.00  0.00      PROA  
ATOM   2495  C   TYR P 552     -16.311  10.408   7.828  0.00  0.00      PROA  
ATOM   2496  O   TYR P 552     -15.637  10.813   8.866  0.00  0.00      PROA  
ATOM   2497  N   GLU P 553     -17.354   9.579   7.943  0.00  0.00      PROA  
ATOM   2498  HN  GLU P 553     -17.888   9.254   7.166  0.00  0.00      PROA  
ATOM   2499  CA  GLU P 553     -17.868   9.039   9.199  0.00  0.00      PROA  
ATOM   2500  HA  GLU P 553     -18.003   9.851   9.897  0.00  0.00      PROA  
ATOM   2501  CB  GLU P 553     -19.247   8.425   9.026  0.00  0.00      PROA  
ATOM   2502  HB1 GLU P 553     -19.489   8.023  10.033  0.00  0.00      PROA  
ATOM   2503  HB2 GLU P 553     -19.353   7.546   8.355  0.00  0.00      PROA  
ATOM   2504  CG  GLU P 553     -20.260   9.512   8.591  0.00  0.00      PROA  
ATOM   2505  HG1 GLU P 553     -20.193   9.808   7.523  0.00  0.00      PROA  
ATOM   2506  HG2 GLU P 553     -20.062  10.446   9.158  0.00  0.00      PROA  
ATOM   2507  CD  GLU P 553     -21.678   9.033   8.856  0.00  0.00      PROA  
ATOM   2508  OE1 GLU P 553     -22.585   9.918   9.010  0.00  0.00      PROA  
ATOM   2509  OE2 GLU P 553     -21.967   7.851   9.120  0.00  0.00      PROA  
ATOM   2510  C   GLU P 553     -16.878   8.081   9.847  0.00  0.00      PROA  
ATOM   2511  O   GLU P 553     -16.588   8.112  11.068  0.00  0.00      PROA  
ATOM   2512  N   THR P 554     -16.302   7.168   9.012  0.00  0.00      PROA  
ATOM   2513  HN  THR P 554     -16.571   7.016   8.064  0.00  0.00      PROA  
ATOM   2514  CA  THR P 554     -15.295   6.279   9.461  0.00  0.00      PROA  
ATOM   2515  HA  THR P 554     -15.692   5.627  10.226  0.00  0.00      PROA  
ATOM   2516  CB  THR P 554     -14.923   5.373   8.204  0.00  0.00      PROA  
ATOM   2517  HB  THR P 554     -14.680   5.941   7.281  0.00  0.00      PROA  
ATOM   2518  OG1 THR P 554     -16.008   4.478   7.962  0.00  0.00      PROA  
ATOM   2519  HG1 THR P 554     -16.457   4.786   7.171  0.00  0.00      PROA  
ATOM   2520  CG2 THR P 554     -13.759   4.491   8.628  0.00  0.00      PROA  
ATOM   2521 HG21 THR P 554     -13.883   3.959   9.595  0.00  0.00      PROA  
ATOM   2522 HG22 THR P 554     -12.793   5.038   8.660  0.00  0.00      PROA  
ATOM   2523 HG23 THR P 554     -13.721   3.678   7.871  0.00  0.00      PROA  
ATOM   2524  C   THR P 554     -14.070   6.934   9.964  0.00  0.00      PROA  
ATOM   2525  O   THR P 554     -13.462   6.559  10.949  0.00  0.00      PROA  
ATOM   2526  N   PHE P 555     -13.585   8.048   9.217  0.00  0.00      PROA  
ATOM   2527  HN  PHE P 555     -13.974   8.277   8.327  0.00  0.00      PROA  
ATOM   2528  CA  PHE P 555     -12.503   8.979   9.654  0.00  0.00      PROA  
ATOM   2529  HA  PHE P 555     -11.635   8.361   9.834  0.00  0.00      PROA  
ATOM   2530  CB  PHE P 555     -12.088  10.031   8.597  0.00  0.00      PROA  
ATOM   2531  HB1 PHE P 555     -12.957  10.681   8.363  0.00  0.00      PROA  
ATOM   2532  HB2 PHE P 555     -11.760   9.545   7.653  0.00  0.00      PROA  
ATOM   2533  CG  PHE P 555     -10.934  10.909   8.970  0.00  0.00      PROA  
ATOM   2534  CD1 PHE P 555     -11.193  12.246   9.467  0.00  0.00      PROA  
ATOM   2535  HD1 PHE P 555     -12.201  12.630   9.520  0.00  0.00      PROA  
ATOM   2536  CE1 PHE P 555     -10.124  13.061   9.937  0.00  0.00      PROA  
ATOM   2537  HE1 PHE P 555     -10.184  14.061  10.340  0.00  0.00      PROA  
ATOM   2538  CZ  PHE P 555      -8.790  12.512   9.917  0.00  0.00      PROA  
ATOM   2539  HZ  PHE P 555      -8.061  13.236  10.251  0.00  0.00      PROA  
ATOM   2540  CD2 PHE P 555      -9.628  10.427   9.101  0.00  0.00      PROA  
ATOM   2541  HD2 PHE P 555      -9.446   9.390   8.861  0.00  0.00      PROA  
ATOM   2542  CE2 PHE P 555      -8.578  11.204   9.541  0.00  0.00      PROA  
ATOM   2543  HE2 PHE P 555      -7.624  10.708   9.637  0.00  0.00      PROA  
ATOM   2544  C   PHE P 555     -12.815   9.601  11.049  0.00  0.00      PROA  
ATOM   2545  O   PHE P 555     -11.961   9.628  11.914  0.00  0.00      PROA  
ATOM   2546  N   TYR P 556     -14.084  10.039  11.260  0.00  0.00      PROA  
ATOM   2547  HN  TYR P 556     -14.842   9.975  10.615  0.00  0.00      PROA  
ATOM   2548  CA  TYR P 556     -14.455  10.467  12.557  0.00  0.00      PROA  
ATOM   2549  HA  TYR P 556     -13.630  11.020  12.982  0.00  0.00      PROA  
ATOM   2550  CB  TYR P 556     -15.597  11.511  12.544  0.00  0.00      PROA  
ATOM   2551  HB1 TYR P 556     -15.970  11.641  13.583  0.00  0.00      PROA  
ATOM   2552  HB2 TYR P 556     -16.462  11.192  11.924  0.00  0.00      PROA  
ATOM   2553  CG  TYR P 556     -15.222  12.946  12.135  0.00  0.00      PROA  
ATOM   2554  CD1 TYR P 556     -14.019  13.313  11.523  0.00  0.00      PROA  
ATOM   2555  HD1 TYR P 556     -13.293  12.553  11.275  0.00  0.00      PROA  
ATOM   2556  CE1 TYR P 556     -13.657  14.687  11.403  0.00  0.00      PROA  
ATOM   2557  HE1 TYR P 556     -12.658  14.886  11.046  0.00  0.00      PROA  
ATOM   2558  CZ  TYR P 556     -14.568  15.731  11.728  0.00  0.00      PROA  
ATOM   2559  OH  TYR P 556     -14.201  17.137  11.685  0.00  0.00      PROA  
ATOM   2560  HH  TYR P 556     -14.925  17.675  12.013  0.00  0.00      PROA  
ATOM   2561  CD2 TYR P 556     -16.091  13.925  12.493  0.00  0.00      PROA  
ATOM   2562  HD2 TYR P 556     -16.991  13.642  13.019  0.00  0.00      PROA  
ATOM   2563  CE2 TYR P 556     -15.796  15.263  12.216  0.00  0.00      PROA  
ATOM   2564  HE2 TYR P 556     -16.465  16.054  12.521  0.00  0.00      PROA  
ATOM   2565  C   TYR P 556     -14.703   9.437  13.719  0.00  0.00      PROA  
ATOM   2566  O   TYR P 556     -14.611   9.665  14.929  0.00  0.00      PROA  
ATOM   2567  N   LYS P 557     -15.129   8.179  13.436  0.00  0.00      PROA  
ATOM   2568  HN  LYS P 557     -15.530   7.991  12.542  0.00  0.00      PROA  
ATOM   2569  CA  LYS P 557     -15.068   6.962  14.323  0.00  0.00      PROA  
ATOM   2570  HA  LYS P 557     -15.580   7.194  15.245  0.00  0.00      PROA  
ATOM   2571  CB  LYS P 557     -15.617   5.676  13.652  0.00  0.00      PROA  
ATOM   2572  HB1 LYS P 557     -15.305   4.769  14.214  0.00  0.00      PROA  
ATOM   2573  HB2 LYS P 557     -15.107   5.657  12.665  0.00  0.00      PROA  
ATOM   2574  CG  LYS P 557     -17.160   5.586  13.509  0.00  0.00      PROA  
ATOM   2575  HG1 LYS P 557     -17.460   6.383  12.795  0.00  0.00      PROA  
ATOM   2576  HG2 LYS P 557     -17.709   5.490  14.470  0.00  0.00      PROA  
ATOM   2577  CD  LYS P 557     -17.600   4.268  12.797  0.00  0.00      PROA  
ATOM   2578  HD1 LYS P 557     -17.668   3.449  13.544  0.00  0.00      PROA  
ATOM   2579  HD2 LYS P 557     -16.846   4.001  12.026  0.00  0.00      PROA  
ATOM   2580  CE  LYS P 557     -19.047   4.307  12.264  0.00  0.00      PROA  
ATOM   2581  HE1 LYS P 557     -19.123   5.108  11.498  0.00  0.00      PROA  
ATOM   2582  HE2 LYS P 557     -19.669   4.527  13.157  0.00  0.00      PROA  
ATOM   2583  NZ  LYS P 557     -19.478   3.045  11.734  0.00  0.00      PROA  
ATOM   2584  HZ1 LYS P 557     -18.928   2.922  10.860  0.00  0.00      PROA  
ATOM   2585  HZ2 LYS P 557     -20.475   2.928  11.461  0.00  0.00      PROA  
ATOM   2586  HZ3 LYS P 557     -19.154   2.240  12.306  0.00  0.00      PROA  
ATOM   2587  C   LYS P 557     -13.606   6.715  14.749  0.00  0.00      PROA  
ATOM   2588  O   LYS P 557     -13.306   6.344  15.893  0.00  0.00      PROA  
ATOM   2589  N   LEU P 558     -12.638   6.848  13.821  0.00  0.00      PROA  
ATOM   2590  HN  LEU P 558     -13.014   6.936  12.902  0.00  0.00      PROA  
ATOM   2591  CA  LEU P 558     -11.201   6.867  14.113  0.00  0.00      PROA  
ATOM   2592  HA  LEU P 558     -11.077   6.003  14.749  0.00  0.00      PROA  
ATOM   2593  CB  LEU P 558     -10.255   6.777  12.843  0.00  0.00      PROA  
ATOM   2594  HB1 LEU P 558     -10.442   7.546  12.063  0.00  0.00      PROA  
ATOM   2595  HB2 LEU P 558     -10.507   5.808  12.361  0.00  0.00      PROA  
ATOM   2596  CG  LEU P 558      -8.747   6.917  13.013  0.00  0.00      PROA  
ATOM   2597  HG  LEU P 558      -8.523   7.799  13.651  0.00  0.00      PROA  
ATOM   2598  CD1 LEU P 558      -8.148   5.672  13.755  0.00  0.00      PROA  
ATOM   2599 HD11 LEU P 558      -7.072   5.696  14.030  0.00  0.00      PROA  
ATOM   2600 HD12 LEU P 558      -8.321   4.784  13.110  0.00  0.00      PROA  
ATOM   2601 HD13 LEU P 558      -8.641   5.431  14.721  0.00  0.00      PROA  
ATOM   2602  CD2 LEU P 558      -8.001   6.988  11.699  0.00  0.00      PROA  
ATOM   2603 HD21 LEU P 558      -6.914   6.877  11.902  0.00  0.00      PROA  
ATOM   2604 HD22 LEU P 558      -8.123   7.941  11.141  0.00  0.00      PROA  
ATOM   2605 HD23 LEU P 558      -8.428   6.256  10.981  0.00  0.00      PROA  
ATOM   2606  C   LEU P 558     -10.710   8.044  15.098  0.00  0.00      PROA  
ATOM   2607  O   LEU P 558     -10.208   7.777  16.158  0.00  0.00      PROA  
ATOM   2608  N   VAL P 559     -11.134   9.283  14.835  0.00  0.00      PROA  
ATOM   2609  HN  VAL P 559     -11.666   9.501  14.020  0.00  0.00      PROA  
ATOM   2610  CA  VAL P 559     -10.823  10.434  15.749  0.00  0.00      PROA  
ATOM   2611  HA  VAL P 559      -9.755  10.516  15.885  0.00  0.00      PROA  
ATOM   2612  CB  VAL P 559     -11.401  11.814  15.199  0.00  0.00      PROA  
ATOM   2613  HB  VAL P 559     -12.491  11.747  14.997  0.00  0.00      PROA  
ATOM   2614  CG1 VAL P 559     -11.144  13.025  16.134  0.00  0.00      PROA  
ATOM   2615 HG11 VAL P 559     -11.724  12.862  17.067  0.00  0.00      PROA  
ATOM   2616 HG12 VAL P 559     -11.428  13.978  15.639  0.00  0.00      PROA  
ATOM   2617 HG13 VAL P 559     -10.076  13.028  16.439  0.00  0.00      PROA  
ATOM   2618  CG2 VAL P 559     -10.758  12.165  13.834  0.00  0.00      PROA  
ATOM   2619 HG21 VAL P 559      -9.684  12.446  13.889  0.00  0.00      PROA  
ATOM   2620 HG22 VAL P 559     -11.281  13.021  13.358  0.00  0.00      PROA  
ATOM   2621 HG23 VAL P 559     -10.843  11.277  13.172  0.00  0.00      PROA  
ATOM   2622  C   VAL P 559     -11.291  10.246  17.215  0.00  0.00      PROA  
ATOM   2623  O   VAL P 559     -10.573  10.424  18.178  0.00  0.00      PROA  
ATOM   2624  N   THR P 560     -12.505   9.633  17.383  0.00  0.00      PROA  
ATOM   2625  HN  THR P 560     -13.151   9.424  16.653  0.00  0.00      PROA  
ATOM   2626  CA  THR P 560     -13.093   9.252  18.675  0.00  0.00      PROA  
ATOM   2627  HA  THR P 560     -13.106  10.090  19.356  0.00  0.00      PROA  
ATOM   2628  CB  THR P 560     -14.536   8.716  18.600  0.00  0.00      PROA  
ATOM   2629  HB  THR P 560     -14.656   7.776  18.019  0.00  0.00      PROA  
ATOM   2630  OG1 THR P 560     -15.349   9.592  17.920  0.00  0.00      PROA  
ATOM   2631  HG1 THR P 560     -16.241   9.277  18.081  0.00  0.00      PROA  
ATOM   2632  CG2 THR P 560     -15.167   8.495  20.014  0.00  0.00      PROA  
ATOM   2633 HG21 THR P 560     -15.072   9.374  20.687  0.00  0.00      PROA  
ATOM   2634 HG22 THR P 560     -14.700   7.618  20.510  0.00  0.00      PROA  
ATOM   2635 HG23 THR P 560     -16.237   8.245  19.852  0.00  0.00      PROA  
ATOM   2636  C   THR P 560     -12.308   8.125  19.325  0.00  0.00      PROA  
ATOM   2637  O   THR P 560     -12.221   8.039  20.523  0.00  0.00      PROA  
ATOM   2638  N   ILE P 561     -11.663   7.251  18.523  0.00  0.00      PROA  
ATOM   2639  HN  ILE P 561     -11.906   7.127  17.564  0.00  0.00      PROA  
ATOM   2640  CA  ILE P 561     -10.571   6.325  19.120  0.00  0.00      PROA  
ATOM   2641  HA  ILE P 561     -11.063   5.880  19.972  0.00  0.00      PROA  
ATOM   2642  CB  ILE P 561     -10.225   5.036  18.277  0.00  0.00      PROA  
ATOM   2643  HB  ILE P 561      -9.997   5.423  17.261  0.00  0.00      PROA  
ATOM   2644  CG2 ILE P 561      -8.956   4.362  18.870  0.00  0.00      PROA  
ATOM   2645 HG21 ILE P 561      -9.236   4.158  19.925  0.00  0.00      PROA  
ATOM   2646 HG22 ILE P 561      -8.054   5.009  18.904  0.00  0.00      PROA  
ATOM   2647 HG23 ILE P 561      -8.651   3.416  18.373  0.00  0.00      PROA  
ATOM   2648  CG1 ILE P 561     -11.475   4.053  18.166  0.00  0.00      PROA  
ATOM   2649 HG11 ILE P 561     -12.460   4.564  18.137  0.00  0.00      PROA  
ATOM   2650 HG12 ILE P 561     -11.488   3.405  19.069  0.00  0.00      PROA  
ATOM   2651  CD  ILE P 561     -11.380   3.187  16.902  0.00  0.00      PROA  
ATOM   2652  HD1 ILE P 561     -12.286   2.578  16.697  0.00  0.00      PROA  
ATOM   2653  HD2 ILE P 561     -10.559   2.451  17.042  0.00  0.00      PROA  
ATOM   2654  HD3 ILE P 561     -11.176   3.855  16.038  0.00  0.00      PROA  
ATOM   2655  C   ILE P 561      -9.348   7.110  19.671  0.00  0.00      PROA  
ATOM   2656  O   ILE P 561      -8.795   6.746  20.719  0.00  0.00      PROA  
ATOM   2657  N   PHE P 562      -8.943   8.236  19.079  0.00  0.00      PROA  
ATOM   2658  HN  PHE P 562      -9.396   8.672  18.305  0.00  0.00      PROA  
ATOM   2659  CA  PHE P 562      -7.908   9.085  19.729  0.00  0.00      PROA  
ATOM   2660  HA  PHE P 562      -7.058   8.427  19.838  0.00  0.00      PROA  
ATOM   2661  CB  PHE P 562      -7.425  10.084  18.678  0.00  0.00      PROA  
ATOM   2662  HB1 PHE P 562      -7.020  11.058  19.027  0.00  0.00      PROA  
ATOM   2663  HB2 PHE P 562      -8.315  10.435  18.113  0.00  0.00      PROA  
ATOM   2664  CG  PHE P 562      -6.326   9.545  17.769  0.00  0.00      PROA  
ATOM   2665  CD1 PHE P 562      -6.569   8.758  16.640  0.00  0.00      PROA  
ATOM   2666  HD1 PHE P 562      -7.563   8.548  16.271  0.00  0.00      PROA  
ATOM   2667  CE1 PHE P 562      -5.529   8.283  15.857  0.00  0.00      PROA  
ATOM   2668  HE1 PHE P 562      -5.792   7.745  14.958  0.00  0.00      PROA  
ATOM   2669  CZ  PHE P 562      -4.214   8.698  16.162  0.00  0.00      PROA  
ATOM   2670  HZ  PHE P 562      -3.343   8.372  15.613  0.00  0.00      PROA  
ATOM   2671  CD2 PHE P 562      -5.013   9.743  18.222  0.00  0.00      PROA  
ATOM   2672  HD2 PHE P 562      -4.871  10.370  19.090  0.00  0.00      PROA  
ATOM   2673  CE2 PHE P 562      -3.984   9.470  17.322  0.00  0.00      PROA  
ATOM   2674  HE2 PHE P 562      -2.981   9.792  17.564  0.00  0.00      PROA  
ATOM   2675  C   PHE P 562      -8.333   9.711  21.013  0.00  0.00      PROA  
ATOM   2676  O   PHE P 562      -7.611   9.628  22.061  0.00  0.00      PROA  
ATOM   2677  N   GLN P 563      -9.572  10.248  21.029  0.00  0.00      PROA  
ATOM   2678  HN  GLN P 563     -10.023  10.343  20.145  0.00  0.00      PROA  
ATOM   2679  CA  GLN P 563     -10.195  10.815  22.130  0.00  0.00      PROA  
ATOM   2680  HA  GLN P 563      -9.451  11.455  22.583  0.00  0.00      PROA  
ATOM   2681  CB  GLN P 563     -11.474  11.631  21.675  0.00  0.00      PROA  
ATOM   2682  HB1 GLN P 563     -11.770  12.162  22.604  0.00  0.00      PROA  
ATOM   2683  HB2 GLN P 563     -12.251  11.009  21.183  0.00  0.00      PROA  
ATOM   2684  CG  GLN P 563     -11.147  12.824  20.722  0.00  0.00      PROA  
ATOM   2685  HG1 GLN P 563     -11.952  13.589  20.693  0.00  0.00      PROA  
ATOM   2686  HG2 GLN P 563     -10.958  12.468  19.687  0.00  0.00      PROA  
ATOM   2687  CD  GLN P 563      -9.866  13.546  21.161  0.00  0.00      PROA  
ATOM   2688  OE1 GLN P 563      -8.689  13.174  20.896  0.00  0.00      PROA  
ATOM   2689  NE2 GLN P 563     -10.131  14.665  21.915  0.00  0.00      PROA  
ATOM   2690 HE21 GLN P 563      -9.394  15.137  22.400  0.00  0.00      PROA  
ATOM   2691 HE22 GLN P 563     -11.035  15.081  21.817  0.00  0.00      PROA  
ATOM   2692  C   GLN P 563     -10.570   9.815  23.214  0.00  0.00      PROA  
ATOM   2693  O   GLN P 563     -10.643  10.304  24.365  0.00  0.00      PROA  
ATOM   2694  N   ASP P 564     -10.873   8.528  22.961  0.00  0.00      PROA  
ATOM   2695  HN  ASP P 564     -10.982   8.176  22.034  0.00  0.00      PROA  
ATOM   2696  CA  ASP P 564     -11.173   7.575  24.054  0.00  0.00      PROA  
ATOM   2697  HA  ASP P 564     -12.037   8.041  24.504  0.00  0.00      PROA  
ATOM   2698  CB  ASP P 564     -11.565   6.278  23.404  0.00  0.00      PROA  
ATOM   2699  HB1 ASP P 564     -10.975   5.353  23.577  0.00  0.00      PROA  
ATOM   2700  HB2 ASP P 564     -11.485   6.343  22.297  0.00  0.00      PROA  
ATOM   2701  CG  ASP P 564     -13.065   6.058  23.650  0.00  0.00      PROA  
ATOM   2702  OD1 ASP P 564     -13.767   6.548  24.587  0.00  0.00      PROA  
ATOM   2703  OD2 ASP P 564     -13.647   5.294  22.844  0.00  0.00      PROA  
ATOM   2704  C   ASP P 564     -10.029   7.429  25.114  0.00  0.00      PROA  
ATOM   2705  O   ASP P 564     -10.207   7.339  26.306  0.00  0.00      PROA  
ATOM   2706  N   HSD P 565      -8.785   7.469  24.656  0.00  0.00      PROA  
ATOM   2707  HN  HSD P 565      -8.590   7.560  23.682  0.00  0.00      PROA  
ATOM   2708  CA  HSD P 565      -7.597   7.609  25.452  0.00  0.00      PROA  
ATOM   2709  HA  HSD P 565      -7.532   6.842  26.210  0.00  0.00      PROA  
ATOM   2710  CB  HSD P 565      -6.245   7.468  24.680  0.00  0.00      PROA  
ATOM   2711  HB1 HSD P 565      -5.404   7.576  25.398  0.00  0.00      PROA  
ATOM   2712  HB2 HSD P 565      -6.084   8.218  23.877  0.00  0.00      PROA  
ATOM   2713  ND1 HSD P 565      -5.814   4.920  24.308  0.00  0.00      PROA  
ATOM   2714  HD1 HSD P 565      -5.849   4.679  25.278  0.00  0.00      PROA  
ATOM   2715  CG  HSD P 565      -6.006   6.194  23.904  0.00  0.00      PROA  
ATOM   2716  CE1 HSD P 565      -5.650   4.161  23.213  0.00  0.00      PROA  
ATOM   2717  HE1 HSD P 565      -5.408   3.101  23.289  0.00  0.00      PROA  
ATOM   2718  NE2 HSD P 565      -5.648   4.893  22.090  0.00  0.00      PROA  
ATOM   2719  CD2 HSD P 565      -5.942   6.191  22.518  0.00  0.00      PROA  
ATOM   2720  HD2 HSD P 565      -6.067   6.943  21.749  0.00  0.00      PROA  
ATOM   2721  C   HSD P 565      -7.505   8.934  26.235  0.00  0.00      PROA  
ATOM   2722  O   HSD P 565      -7.779   9.978  25.702  0.00  0.00      PROA  
ATOM   2723  N   PRO P 566      -7.041   9.090  27.466  0.00  0.00      PROA  
ATOM   2724  CD  PRO P 566      -6.550   7.919  28.283  0.00  0.00      PROA  
ATOM   2725  HD1 PRO P 566      -6.006   7.200  27.634  0.00  0.00      PROA  
ATOM   2726  HD2 PRO P 566      -7.452   7.513  28.789  0.00  0.00      PROA  
ATOM   2727  CA  PRO P 566      -6.922  10.371  28.186  0.00  0.00      PROA  
ATOM   2728  HA  PRO P 566      -7.956  10.674  28.260  0.00  0.00      PROA  
ATOM   2729  CB  PRO P 566      -6.363   9.972  29.595  0.00  0.00      PROA  
ATOM   2730  HB1 PRO P 566      -7.149   9.988  30.380  0.00  0.00      PROA  
ATOM   2731  HB2 PRO P 566      -5.559  10.646  29.959  0.00  0.00      PROA  
ATOM   2732  CG  PRO P 566      -5.722   8.579  29.435  0.00  0.00      PROA  
ATOM   2733  HG1 PRO P 566      -4.683   8.670  29.051  0.00  0.00      PROA  
ATOM   2734  HG2 PRO P 566      -5.724   8.000  30.383  0.00  0.00      PROA  
ATOM   2735  C   PRO P 566      -5.967  11.441  27.558  0.00  0.00      PROA  
ATOM   2736  O   PRO P 566      -5.090  11.101  26.708  0.00  0.00      PROA  
ATOM   2737  N   LEU P 567      -6.157  12.748  27.945  0.00  0.00      PROA  
ATOM   2738  HN  LEU P 567      -6.910  12.878  28.585  0.00  0.00      PROA  
ATOM   2739  CA  LEU P 567      -5.360  13.909  27.530  0.00  0.00      PROA  
ATOM   2740  HA  LEU P 567      -5.297  13.894  26.451  0.00  0.00      PROA  
ATOM   2741  CB  LEU P 567      -6.294  15.057  27.874  0.00  0.00      PROA  
ATOM   2742  HB1 LEU P 567      -6.860  14.817  28.800  0.00  0.00      PROA  
ATOM   2743  HB2 LEU P 567      -7.153  14.973  27.175  0.00  0.00      PROA  
ATOM   2744  CG  LEU P 567      -5.825  16.537  27.643  0.00  0.00      PROA  
ATOM   2745  HG  LEU P 567      -4.982  16.733  28.340  0.00  0.00      PROA  
ATOM   2746  CD1 LEU P 567      -5.285  16.704  26.222  0.00  0.00      PROA  
ATOM   2747 HD11 LEU P 567      -4.198  16.491  26.142  0.00  0.00      PROA  
ATOM   2748 HD12 LEU P 567      -5.417  17.743  25.851  0.00  0.00      PROA  
ATOM   2749 HD13 LEU P 567      -5.804  15.920  25.631  0.00  0.00      PROA  
ATOM   2750  CD2 LEU P 567      -7.032  17.458  28.023  0.00  0.00      PROA  
ATOM   2751 HD21 LEU P 567      -7.605  16.999  28.856  0.00  0.00      PROA  
ATOM   2752 HD22 LEU P 567      -7.673  17.363  27.120  0.00  0.00      PROA  
ATOM   2753 HD23 LEU P 567      -6.698  18.482  28.298  0.00  0.00      PROA  
ATOM   2754  C   LEU P 567      -3.997  14.145  28.166  0.00  0.00      PROA  
ATOM   2755  O   LEU P 567      -3.031  14.520  27.464  0.00  0.00      PROA  
ATOM   2756  N   GLN P 568      -3.810  13.964  29.518  0.00  0.00      PROA  
ATOM   2757  HN  GLN P 568      -4.597  13.596  30.007  0.00  0.00      PROA  
ATOM   2758  CA  GLN P 568      -2.529  14.163  30.297  0.00  0.00      PROA  
ATOM   2759  HA  GLN P 568      -2.170  15.182  30.314  0.00  0.00      PROA  
ATOM   2760  CB  GLN P 568      -2.739  13.726  31.777  0.00  0.00      PROA  
ATOM   2761  HB1 GLN P 568      -3.643  14.244  32.162  0.00  0.00      PROA  
ATOM   2762  HB2 GLN P 568      -1.851  14.058  32.357  0.00  0.00      PROA  
ATOM   2763  CG  GLN P 568      -3.066  12.169  31.949  0.00  0.00      PROA  
ATOM   2764  HG1 GLN P 568      -2.107  11.625  31.818  0.00  0.00      PROA  
ATOM   2765  HG2 GLN P 568      -3.716  11.840  31.110  0.00  0.00      PROA  
ATOM   2766  CD  GLN P 568      -3.661  11.792  33.342  0.00  0.00      PROA  
ATOM   2767  OE1 GLN P 568      -3.041  11.082  34.144  0.00  0.00      PROA  
ATOM   2768  NE2 GLN P 568      -4.936  11.954  33.371  0.00  0.00      PROA  
ATOM   2769 HE21 GLN P 568      -5.465  11.456  34.059  0.00  0.00      PROA  
ATOM   2770 HE22 GLN P 568      -5.452  12.453  32.675  0.00  0.00      PROA  
ATOM   2771  C   GLN P 568      -1.348  13.336  29.634  0.00  0.00      PROA  
ATOM   2772  O   GLN P 568      -1.628  12.286  29.135  0.00  0.00      PROA  
ATOM   2773  N   LYS P 569      -0.082  13.724  29.734  0.00  0.00      PROA  
ATOM   2774  HN  LYS P 569       0.068  14.512  30.325  0.00  0.00      PROA  
ATOM   2775  CA  LYS P 569       1.075  13.118  29.062  0.00  0.00      PROA  
ATOM   2776  HA  LYS P 569       0.851  12.516  28.194  0.00  0.00      PROA  
ATOM   2777  CB  LYS P 569       2.004  14.276  28.562  0.00  0.00      PROA  
ATOM   2778  HB1 LYS P 569       2.887  13.815  28.070  0.00  0.00      PROA  
ATOM   2779  HB2 LYS P 569       2.389  14.847  29.434  0.00  0.00      PROA  
ATOM   2780  CG  LYS P 569       1.285  15.214  27.564  0.00  0.00      PROA  
ATOM   2781  HG1 LYS P 569       0.349  15.579  28.038  0.00  0.00      PROA  
ATOM   2782  HG2 LYS P 569       0.977  14.563  26.718  0.00  0.00      PROA  
ATOM   2783  CD  LYS P 569       2.223  16.412  27.150  0.00  0.00      PROA  
ATOM   2784  HD1 LYS P 569       1.752  16.754  26.204  0.00  0.00      PROA  
ATOM   2785  HD2 LYS P 569       3.210  16.100  26.747  0.00  0.00      PROA  
ATOM   2786  CE  LYS P 569       2.244  17.466  28.189  0.00  0.00      PROA  
ATOM   2787  HE1 LYS P 569       3.008  17.376  28.990  0.00  0.00      PROA  
ATOM   2788  HE2 LYS P 569       1.241  17.493  28.668  0.00  0.00      PROA  
ATOM   2789  NZ  LYS P 569       2.500  18.821  27.554  0.00  0.00      PROA  
ATOM   2790  HZ1 LYS P 569       3.365  18.788  26.977  0.00  0.00      PROA  
ATOM   2791  HZ2 LYS P 569       2.493  19.646  28.187  0.00  0.00      PROA  
ATOM   2792  HZ3 LYS P 569       1.800  18.955  26.797  0.00  0.00      PROA  
ATOM   2793  C   LYS P 569       1.903  12.128  29.946  0.00  0.00      PROA  
ATOM   2794  O   LYS P 569       3.111  11.996  29.678  0.00  0.00      PROA  
ATOM   2795  N   ASN P 570       1.302  11.489  30.987  0.00  0.00      PROA  
ATOM   2796  HN  ASN P 570       0.321  11.637  31.086  0.00  0.00      PROA  
ATOM   2797  CA  ASN P 570       1.885  10.420  31.771  0.00  0.00      PROA  
ATOM   2798  HA  ASN P 570       2.756  10.008  31.283  0.00  0.00      PROA  
ATOM   2799  CB  ASN P 570       2.369  10.839  33.222  0.00  0.00      PROA  
ATOM   2800  HB1 ASN P 570       2.815   9.943  33.704  0.00  0.00      PROA  
ATOM   2801  HB2 ASN P 570       1.410  11.176  33.671  0.00  0.00      PROA  
ATOM   2802  CG  ASN P 570       3.465  11.930  33.083  0.00  0.00      PROA  
ATOM   2803  OD1 ASN P 570       4.641  11.706  32.813  0.00  0.00      PROA  
ATOM   2804  ND2 ASN P 570       3.100  13.158  33.500  0.00  0.00      PROA  
ATOM   2805 HD21 ASN P 570       3.798  13.866  33.608  0.00  0.00      PROA  
ATOM   2806 HD22 ASN P 570       2.186  13.353  33.855  0.00  0.00      PROA  
ATOM   2807  C   ASN P 570       0.761   9.419  31.911  0.00  0.00      PROA  
ATOM   2808  O   ASN P 570      -0.430   9.655  31.569  0.00  0.00      PROA  
ATOM   2809  N   TYR P 571       1.052   8.164  32.421  0.00  0.00      PROA  
ATOM   2810  HN  TYR P 571       1.953   7.963  32.799  0.00  0.00      PROA  
ATOM   2811  CA  TYR P 571       0.065   7.123  32.396  0.00  0.00      PROA  
ATOM   2812  HA  TYR P 571      -0.521   7.081  31.490  0.00  0.00      PROA  
ATOM   2813  CB  TYR P 571       0.714   5.709  32.531  0.00  0.00      PROA  
ATOM   2814  HB1 TYR P 571      -0.085   4.938  32.574  0.00  0.00      PROA  
ATOM   2815  HB2 TYR P 571       1.263   5.539  33.482  0.00  0.00      PROA  
ATOM   2816  CG  TYR P 571       1.735   5.308  31.533  0.00  0.00      PROA  
ATOM   2817  CD1 TYR P 571       1.986   6.080  30.436  0.00  0.00      PROA  
ATOM   2818  HD1 TYR P 571       1.530   7.057  30.369  0.00  0.00      PROA  
ATOM   2819  CE1 TYR P 571       2.770   5.562  29.378  0.00  0.00      PROA  
ATOM   2820  HE1 TYR P 571       3.071   6.211  28.569  0.00  0.00      PROA  
ATOM   2821  CZ  TYR P 571       3.272   4.288  29.361  0.00  0.00      PROA  
ATOM   2822  OH  TYR P 571       4.232   3.889  28.425  0.00  0.00      PROA  
ATOM   2823  HH  TYR P 571       4.544   3.017  28.676  0.00  0.00      PROA  
ATOM   2824  CD2 TYR P 571       2.271   4.053  31.610  0.00  0.00      PROA  
ATOM   2825  HD2 TYR P 571       2.185   3.395  32.462  0.00  0.00      PROA  
ATOM   2826  CE2 TYR P 571       3.064   3.530  30.556  0.00  0.00      PROA  
ATOM   2827  HE2 TYR P 571       3.565   2.573  30.567  0.00  0.00      PROA  
ATOM   2828  C   TYR P 571      -1.125   7.255  33.378  0.00  0.00      PROA  
ATOM   2829  O   TYR P 571      -1.044   7.797  34.458  0.00  0.00      PROA  
ATOM   2830  N   ASP P 572      -2.260   6.655  32.917  0.00  0.00      PROA  
ATOM   2831  HN  ASP P 572      -2.287   6.202  32.029  0.00  0.00      PROA  
ATOM   2832  CA  ASP P 572      -3.488   6.613  33.652  0.00  0.00      PROA  
ATOM   2833  HA  ASP P 572      -3.403   6.861  34.700  0.00  0.00      PROA  
ATOM   2834  CB  ASP P 572      -4.503   7.607  33.048  0.00  0.00      PROA  
ATOM   2835  HB1 ASP P 572      -4.340   7.419  31.966  0.00  0.00      PROA  
ATOM   2836  HB2 ASP P 572      -4.269   8.686  33.171  0.00  0.00      PROA  
ATOM   2837  CG  ASP P 572      -5.942   7.422  33.567  0.00  0.00      PROA  
ATOM   2838  OD1 ASP P 572      -6.921   8.046  33.012  0.00  0.00      PROA  
ATOM   2839  OD2 ASP P 572      -6.024   6.939  34.729  0.00  0.00      PROA  
ATOM   2840  C   ASP P 572      -3.949   5.107  33.584  0.00  0.00      PROA  
ATOM   2841  O   ASP P 572      -4.123   4.583  32.459  0.00  0.00      PROA  
ATOM   2842  N   HSD P 573      -4.111   4.378  34.652  0.00  0.00      PROA  
ATOM   2843  HN  HSD P 573      -4.040   4.805  35.551  0.00  0.00      PROA  
ATOM   2844  CA  HSD P 573      -4.444   2.954  34.525  0.00  0.00      PROA  
ATOM   2845  HA  HSD P 573      -5.221   2.818  33.788  0.00  0.00      PROA  
ATOM   2846  CB  HSD P 573      -3.160   2.143  34.168  0.00  0.00      PROA  
ATOM   2847  HB1 HSD P 573      -2.749   2.319  33.151  0.00  0.00      PROA  
ATOM   2848  HB2 HSD P 573      -3.502   1.087  34.218  0.00  0.00      PROA  
ATOM   2849  ND1 HSD P 573      -1.919   1.414  36.130  0.00  0.00      PROA  
ATOM   2850  HD1 HSD P 573      -2.517   0.726  36.543  0.00  0.00      PROA  
ATOM   2851  CG  HSD P 573      -2.078   2.323  35.195  0.00  0.00      PROA  
ATOM   2852  CE1 HSD P 573      -0.743   1.708  36.809  0.00  0.00      PROA  
ATOM   2853  HE1 HSD P 573      -0.365   1.133  37.655  0.00  0.00      PROA  
ATOM   2854  NE2 HSD P 573      -0.179   2.798  36.269  0.00  0.00      PROA  
ATOM   2855  CD2 HSD P 573      -1.023   3.154  35.250  0.00  0.00      PROA  
ATOM   2856  HD2 HSD P 573      -0.868   4.061  34.680  0.00  0.00      PROA  
ATOM   2857  C   HSD P 573      -5.202   2.425  35.813  0.00  0.00      PROA  
ATOM   2858  O   HSD P 573      -5.139   3.028  36.890  0.00  0.00      PROA  
ATOM   2859  N   ASP P 574      -5.985   1.383  35.619  0.00  0.00      PROA  
ATOM   2860  HN  ASP P 574      -6.124   1.048  34.690  0.00  0.00      PROA  
ATOM   2861  CA  ASP P 574      -6.694   0.608  36.613  0.00  0.00      PROA  
ATOM   2862  HA  ASP P 574      -7.219   1.292  37.263  0.00  0.00      PROA  
ATOM   2863  CB  ASP P 574      -7.863  -0.097  35.831  0.00  0.00      PROA  
ATOM   2864  HB1 ASP P 574      -7.503  -0.853  35.101  0.00  0.00      PROA  
ATOM   2865  HB2 ASP P 574      -8.416   0.592  35.157  0.00  0.00      PROA  
ATOM   2866  CG  ASP P 574      -8.940  -0.760  36.765  0.00  0.00      PROA  
ATOM   2867  OD1 ASP P 574      -8.990  -0.390  37.971  0.00  0.00      PROA  
ATOM   2868  OD2 ASP P 574      -9.852  -1.456  36.247  0.00  0.00      PROA  
ATOM   2869  C   ASP P 574      -5.801  -0.375  37.396  0.00  0.00      PROA  
ATOM   2870  O   ASP P 574      -4.592  -0.502  37.212  0.00  0.00      PROA  
ATOM   2871  N   VAL P 575      -6.417  -1.080  38.398  0.00  0.00      PROA  
ATOM   2872  HN  VAL P 575      -7.406  -0.963  38.364  0.00  0.00      PROA  
ATOM   2873  CA  VAL P 575      -5.708  -2.092  39.258  0.00  0.00      PROA  
ATOM   2874  HA  VAL P 575      -4.846  -1.542  39.606  0.00  0.00      PROA  
ATOM   2875  CB  VAL P 575      -6.698  -2.464  40.418  0.00  0.00      PROA  
ATOM   2876  HB  VAL P 575      -7.547  -2.996  39.936  0.00  0.00      PROA  
ATOM   2877  CG1 VAL P 575      -6.063  -3.409  41.464  0.00  0.00      PROA  
ATOM   2878 HG11 VAL P 575      -5.683  -4.299  40.918  0.00  0.00      PROA  
ATOM   2879 HG12 VAL P 575      -6.912  -3.770  42.083  0.00  0.00      PROA  
ATOM   2880 HG13 VAL P 575      -5.249  -2.943  42.060  0.00  0.00      PROA  
ATOM   2881  CG2 VAL P 575      -7.182  -1.263  41.176  0.00  0.00      PROA  
ATOM   2882 HG21 VAL P 575      -7.770  -0.560  40.547  0.00  0.00      PROA  
ATOM   2883 HG22 VAL P 575      -6.312  -0.660  41.514  0.00  0.00      PROA  
ATOM   2884 HG23 VAL P 575      -7.761  -1.564  42.076  0.00  0.00      PROA  
ATOM   2885  C   VAL P 575      -5.158  -3.370  38.519  0.00  0.00      PROA  
ATOM   2886  O   VAL P 575      -3.988  -3.638  38.642  0.00  0.00      PROA  
ATOM   2887  N   LEU P 576      -6.009  -4.118  37.783  0.00  0.00      PROA  
ATOM   2888  HN  LEU P 576      -6.985  -3.919  37.772  0.00  0.00      PROA  
ATOM   2889  CA  LEU P 576      -5.551  -5.284  37.085  0.00  0.00      PROA  
ATOM   2890  HA  LEU P 576      -4.544  -5.498  37.410  0.00  0.00      PROA  
ATOM   2891  CB  LEU P 576      -6.391  -6.496  37.544  0.00  0.00      PROA  
ATOM   2892  HB1 LEU P 576      -6.243  -7.477  37.044  0.00  0.00      PROA  
ATOM   2893  HB2 LEU P 576      -7.437  -6.193  37.324  0.00  0.00      PROA  
ATOM   2894  CG  LEU P 576      -6.241  -6.843  38.988  0.00  0.00      PROA  
ATOM   2895  HG  LEU P 576      -6.557  -6.054  39.705  0.00  0.00      PROA  
ATOM   2896  CD1 LEU P 576      -7.297  -7.968  39.253  0.00  0.00      PROA  
ATOM   2897 HD11 LEU P 576      -8.254  -7.713  38.749  0.00  0.00      PROA  
ATOM   2898 HD12 LEU P 576      -7.356  -8.296  40.312  0.00  0.00      PROA  
ATOM   2899 HD13 LEU P 576      -6.926  -8.839  38.671  0.00  0.00      PROA  
ATOM   2900  CD2 LEU P 576      -4.855  -7.413  39.413  0.00  0.00      PROA  
ATOM   2901 HD21 LEU P 576      -4.743  -8.432  38.983  0.00  0.00      PROA  
ATOM   2902 HD22 LEU P 576      -4.863  -7.774  40.463  0.00  0.00      PROA  
ATOM   2903 HD23 LEU P 576      -3.941  -6.806  39.236  0.00  0.00      PROA  
ATOM   2904  C   LEU P 576      -5.555  -5.068  35.556  0.00  0.00      PROA  
ATOM   2905  O   LEU P 576      -6.663  -4.932  35.001  0.00  0.00      PROA  
ATOM   2906  N   THR P 577      -4.467  -5.005  34.832  0.00  0.00      PROA  
ATOM   2907  HN  THR P 577      -3.664  -5.197  35.391  0.00  0.00      PROA  
ATOM   2908  CA  THR P 577      -4.256  -4.857  33.388  0.00  0.00      PROA  
ATOM   2909  HA  THR P 577      -4.791  -4.021  32.961  0.00  0.00      PROA  
ATOM   2910  CB  THR P 577      -2.802  -4.494  32.934  0.00  0.00      PROA  
ATOM   2911  HB  THR P 577      -2.427  -4.848  31.950  0.00  0.00      PROA  
ATOM   2912  OG1 THR P 577      -1.858  -5.024  33.879  0.00  0.00      PROA  
ATOM   2913  HG1 THR P 577      -1.223  -5.488  33.329  0.00  0.00      PROA  
ATOM   2914  CG2 THR P 577      -2.737  -3.005  33.101  0.00  0.00      PROA  
ATOM   2915 HG21 THR P 577      -2.927  -2.654  34.138  0.00  0.00      PROA  
ATOM   2916 HG22 THR P 577      -3.311  -2.468  32.316  0.00  0.00      PROA  
ATOM   2917 HG23 THR P 577      -1.654  -2.826  32.933  0.00  0.00      PROA  
ATOM   2918  C   THR P 577      -4.821  -6.024  32.590  0.00  0.00      PROA  
ATOM   2919  O   THR P 577      -5.373  -5.841  31.444  0.00  0.00      PROA  
ATOM   2920  N   THR P 578      -4.799  -7.257  33.000  0.00  0.00      PROA  
ATOM   2921  HN  THR P 578      -4.337  -7.529  33.841  0.00  0.00      PROA  
ATOM   2922  CA  THR P 578      -5.194  -8.428  32.275  0.00  0.00      PROA  
ATOM   2923  HA  THR P 578      -4.732  -8.232  31.318  0.00  0.00      PROA  
ATOM   2924  CB  THR P 578      -4.556  -9.685  32.777  0.00  0.00      PROA  
ATOM   2925  HB  THR P 578      -4.617  -9.689  33.887  0.00  0.00      PROA  
ATOM   2926  OG1 THR P 578      -3.242  -9.688  32.286  0.00  0.00      PROA  
ATOM   2927  HG1 THR P 578      -2.782 -10.314  32.852  0.00  0.00      PROA  
ATOM   2928  CG2 THR P 578      -5.159 -11.042  32.328  0.00  0.00      PROA  
ATOM   2929 HG21 THR P 578      -6.164 -11.305  32.721  0.00  0.00      PROA  
ATOM   2930 HG22 THR P 578      -4.502 -11.888  32.621  0.00  0.00      PROA  
ATOM   2931 HG23 THR P 578      -5.238 -11.090  31.221  0.00  0.00      PROA  
ATOM   2932  C   THR P 578      -6.702  -8.560  31.887  0.00  0.00      PROA  
ATOM   2933  O   THR P 578      -6.994  -8.795  30.727  0.00  0.00      PROA  
ATOM   2934  N   PRO P 579      -7.721  -8.452  32.739  0.00  0.00      PROA  
ATOM   2935  CD  PRO P 579      -7.563  -8.219  34.141  0.00  0.00      PROA  
ATOM   2936  HD1 PRO P 579      -7.227  -7.177  34.330  0.00  0.00      PROA  
ATOM   2937  HD2 PRO P 579      -6.808  -8.922  34.554  0.00  0.00      PROA  
ATOM   2938  CA  PRO P 579      -9.146  -8.477  32.368  0.00  0.00      PROA  
ATOM   2939  HA  PRO P 579      -9.200  -9.224  31.589  0.00  0.00      PROA  
ATOM   2940  CB  PRO P 579      -9.924  -8.958  33.595  0.00  0.00      PROA  
ATOM   2941  HB1 PRO P 579      -9.831 -10.058  33.717  0.00  0.00      PROA  
ATOM   2942  HB2 PRO P 579     -11.000  -8.685  33.543  0.00  0.00      PROA  
ATOM   2943  CG  PRO P 579      -8.983  -8.411  34.773  0.00  0.00      PROA  
ATOM   2944  HG1 PRO P 579      -9.244  -7.397  35.146  0.00  0.00      PROA  
ATOM   2945  HG2 PRO P 579      -9.021  -8.959  35.739  0.00  0.00      PROA  
ATOM   2946  C   PRO P 579      -9.730  -7.162  31.815  0.00  0.00      PROA  
ATOM   2947  O   PRO P 579     -10.907  -6.868  32.033  0.00  0.00      PROA  
ATOM   2948  N   LYS P 580      -8.906  -6.463  31.020  0.00  0.00      PROA  
ATOM   2949  HN  LYS P 580      -7.941  -6.712  30.997  0.00  0.00      PROA  
ATOM   2950  CA  LYS P 580      -9.266  -5.193  30.312  0.00  0.00      PROA  
ATOM   2951  HA  LYS P 580     -10.167  -4.692  30.634  0.00  0.00      PROA  
ATOM   2952  CB  LYS P 580      -8.132  -4.152  30.744  0.00  0.00      PROA  
ATOM   2953  HB1 LYS P 580      -8.120  -3.178  30.211  0.00  0.00      PROA  
ATOM   2954  HB2 LYS P 580      -7.164  -4.553  30.375  0.00  0.00      PROA  
ATOM   2955  CG  LYS P 580      -7.926  -3.953  32.194  0.00  0.00      PROA  
ATOM   2956  HG1 LYS P 580      -6.837  -3.731  32.180  0.00  0.00      PROA  
ATOM   2957  HG2 LYS P 580      -7.847  -4.816  32.890  0.00  0.00      PROA  
ATOM   2958  CD  LYS P 580      -8.611  -2.717  32.907  0.00  0.00      PROA  
ATOM   2959  HD1 LYS P 580      -8.489  -1.769  32.341  0.00  0.00      PROA  
ATOM   2960  HD2 LYS P 580      -8.080  -2.704  33.883  0.00  0.00      PROA  
ATOM   2961  CE  LYS P 580     -10.139  -2.805  33.081  0.00  0.00      PROA  
ATOM   2962  HE1 LYS P 580     -10.441  -3.740  33.601  0.00  0.00      PROA  
ATOM   2963  HE2 LYS P 580     -10.719  -2.836  32.134  0.00  0.00      PROA  
ATOM   2964  NZ  LYS P 580     -10.703  -1.664  33.814  0.00  0.00      PROA  
ATOM   2965  HZ1 LYS P 580     -11.690  -1.831  34.096  0.00  0.00      PROA  
ATOM   2966  HZ2 LYS P 580     -10.721  -0.796  33.241  0.00  0.00      PROA  
ATOM   2967  HZ3 LYS P 580     -10.271  -1.505  34.747  0.00  0.00      PROA  
ATOM   2968  C   LYS P 580      -9.382  -5.475  28.847  0.00  0.00      PROA  
ATOM   2969  O   LYS P 580      -8.432  -5.966  28.195  0.00  0.00      PROA  
ATOM   2970  N   PRO P 581     -10.544  -5.273  28.263  0.00  0.00      PROA  
ATOM   2971  CD  PRO P 581     -11.793  -5.283  29.076  0.00  0.00      PROA  
ATOM   2972  HD1 PRO P 581     -11.957  -4.307  29.582  0.00  0.00      PROA  
ATOM   2973  HD2 PRO P 581     -11.856  -6.111  29.814  0.00  0.00      PROA  
ATOM   2974  CA  PRO P 581     -10.735  -5.365  26.827  0.00  0.00      PROA  
ATOM   2975  HA  PRO P 581      -9.949  -5.988  26.425  0.00  0.00      PROA  
ATOM   2976  CB  PRO P 581     -12.085  -6.082  26.831  0.00  0.00      PROA  
ATOM   2977  HB1 PRO P 581     -11.971  -7.137  27.161  0.00  0.00      PROA  
ATOM   2978  HB2 PRO P 581     -12.490  -6.141  25.799  0.00  0.00      PROA  
ATOM   2979  CG  PRO P 581     -12.843  -5.361  27.958  0.00  0.00      PROA  
ATOM   2980  HG1 PRO P 581     -13.405  -4.415  27.804  0.00  0.00      PROA  
ATOM   2981  HG2 PRO P 581     -13.718  -5.943  28.317  0.00  0.00      PROA  
ATOM   2982  C   PRO P 581     -10.738  -4.037  26.107  0.00  0.00      PROA  
ATOM   2983  O   PRO P 581     -11.273  -3.959  25.039  0.00  0.00      PROA  
ATOM   2984  N   GLN P 582     -10.011  -3.007  26.609  0.00  0.00      PROA  
ATOM   2985  HN  GLN P 582      -9.388  -3.182  27.367  0.00  0.00      PROA  
ATOM   2986  CA  GLN P 582      -9.804  -1.680  26.158  0.00  0.00      PROA  
ATOM   2987  HA  GLN P 582     -10.511  -1.536  25.354  0.00  0.00      PROA  
ATOM   2988  CB  GLN P 582      -9.927  -0.565  27.221  0.00  0.00      PROA  
ATOM   2989  HB1 GLN P 582      -9.096  -0.770  27.928  0.00  0.00      PROA  
ATOM   2990  HB2 GLN P 582     -10.961  -0.688  27.608  0.00  0.00      PROA  
ATOM   2991  CG  GLN P 582      -9.809   0.837  26.750  0.00  0.00      PROA  
ATOM   2992  HG1 GLN P 582      -8.836   1.219  26.376  0.00  0.00      PROA  
ATOM   2993  HG2 GLN P 582     -10.054   1.521  27.590  0.00  0.00      PROA  
ATOM   2994  CD  GLN P 582     -10.854   1.171  25.672  0.00  0.00      PROA  
ATOM   2995  OE1 GLN P 582     -10.580   0.906  24.499  0.00  0.00      PROA  
ATOM   2996  NE2 GLN P 582     -12.055   1.655  26.145  0.00  0.00      PROA  
ATOM   2997 HE21 GLN P 582     -12.274   1.617  27.120  0.00  0.00      PROA  
ATOM   2998 HE22 GLN P 582     -12.712   2.036  25.494  0.00  0.00      PROA  
ATOM   2999  C   GLN P 582      -8.393  -1.697  25.399  0.00  0.00      PROA  
ATOM   3000  O   GLN P 582      -7.528  -2.457  25.728  0.00  0.00      PROA  
ATOM   3001  N   ALA P 583      -8.270  -0.837  24.393  0.00  0.00      PROA  
ATOM   3002  HN  ALA P 583      -9.063  -0.330  24.065  0.00  0.00      PROA  
ATOM   3003  CA  ALA P 583      -7.042  -0.509  23.636  0.00  0.00      PROA  
ATOM   3004  HA  ALA P 583      -6.707  -1.413  23.150  0.00  0.00      PROA  
ATOM   3005  CB  ALA P 583      -7.411   0.631  22.685  0.00  0.00      PROA  
ATOM   3006  HB1 ALA P 583      -8.297   0.350  22.075  0.00  0.00      PROA  
ATOM   3007  HB2 ALA P 583      -6.582   0.900  21.996  0.00  0.00      PROA  
ATOM   3008  HB3 ALA P 583      -7.568   1.498  23.361  0.00  0.00      PROA  
ATOM   3009  C   ALA P 583      -5.886  -0.114  24.541  0.00  0.00      PROA  
ATOM   3010  O   ALA P 583      -6.078   0.447  25.608  0.00  0.00      PROA  
ATOM   3011  N   ALA P 584      -4.608  -0.420  24.178  0.00  0.00      PROA  
ATOM   3012  HN  ALA P 584      -4.439  -0.939  23.343  0.00  0.00      PROA  
ATOM   3013  CA  ALA P 584      -3.495  -0.099  25.113  0.00  0.00      PROA  
ATOM   3014  HA  ALA P 584      -3.730  -0.295  26.149  0.00  0.00      PROA  
ATOM   3015  CB  ALA P 584      -2.283  -1.076  24.791  0.00  0.00      PROA  
ATOM   3016  HB1 ALA P 584      -1.426  -1.031  25.496  0.00  0.00      PROA  
ATOM   3017  HB2 ALA P 584      -1.975  -0.982  23.728  0.00  0.00      PROA  
ATOM   3018  HB3 ALA P 584      -2.694  -2.107  24.855  0.00  0.00      PROA  
ATOM   3019  C   ALA P 584      -3.033   1.398  25.004  0.00  0.00      PROA  
ATOM   3020  O   ALA P 584      -3.176   2.078  23.986  0.00  0.00      PROA  
ATOM   3021  N   LEU P 585      -2.605   2.024  26.189  0.00  0.00      PROA  
ATOM   3022  HN  LEU P 585      -2.728   1.532  27.047  0.00  0.00      PROA  
ATOM   3023  CA  LEU P 585      -2.109   3.348  26.236  0.00  0.00      PROA  
ATOM   3024  HA  LEU P 585      -2.937   3.903  25.820  0.00  0.00      PROA  
ATOM   3025  CB  LEU P 585      -1.978   3.812  27.735  0.00  0.00      PROA  
ATOM   3026  HB1 LEU P 585      -1.258   3.214  28.333  0.00  0.00      PROA  
ATOM   3027  HB2 LEU P 585      -2.978   3.553  28.144  0.00  0.00      PROA  
ATOM   3028  CG  LEU P 585      -1.823   5.308  27.957  0.00  0.00      PROA  
ATOM   3029  HG  LEU P 585      -2.403   5.860  27.186  0.00  0.00      PROA  
ATOM   3030  CD1 LEU P 585      -2.376   5.808  29.302  0.00  0.00      PROA  
ATOM   3031 HD11 LEU P 585      -1.759   5.468  30.161  0.00  0.00      PROA  
ATOM   3032 HD12 LEU P 585      -3.420   5.454  29.439  0.00  0.00      PROA  
ATOM   3033 HD13 LEU P 585      -2.330   6.916  29.235  0.00  0.00      PROA  
ATOM   3034  CD2 LEU P 585      -0.409   5.811  27.816  0.00  0.00      PROA  
ATOM   3035 HD21 LEU P 585       0.064   5.776  26.811  0.00  0.00      PROA  
ATOM   3036 HD22 LEU P 585       0.255   5.140  28.401  0.00  0.00      PROA  
ATOM   3037 HD23 LEU P 585      -0.377   6.788  28.345  0.00  0.00      PROA  
ATOM   3038  C   LEU P 585      -0.860   3.680  25.398  0.00  0.00      PROA  
ATOM   3039  O   LEU P 585      -0.954   4.784  24.792  0.00  0.00      PROA  
ATOM   3040  N   PRO P 586       0.276   2.942  25.262  0.00  0.00      PROA  
ATOM   3041  CD  PRO P 586       0.721   1.977  26.148  0.00  0.00      PROA  
ATOM   3042  HD1 PRO P 586       0.429   0.986  25.738  0.00  0.00      PROA  
ATOM   3043  HD2 PRO P 586       0.338   2.263  27.151  0.00  0.00      PROA  
ATOM   3044  CA  PRO P 586       1.204   3.449  24.335  0.00  0.00      PROA  
ATOM   3045  HA  PRO P 586       1.333   4.514  24.461  0.00  0.00      PROA  
ATOM   3046  CB  PRO P 586       2.457   2.659  24.715  0.00  0.00      PROA  
ATOM   3047  HB1 PRO P 586       3.343   3.324  24.632  0.00  0.00      PROA  
ATOM   3048  HB2 PRO P 586       2.607   1.832  23.989  0.00  0.00      PROA  
ATOM   3049  CG  PRO P 586       2.243   2.140  26.109  0.00  0.00      PROA  
ATOM   3050  HG1 PRO P 586       2.820   1.206  26.280  0.00  0.00      PROA  
ATOM   3051  HG2 PRO P 586       2.603   2.957  26.770  0.00  0.00      PROA  
ATOM   3052  C   PRO P 586       0.812   3.364  22.824  0.00  0.00      PROA  
ATOM   3053  O   PRO P 586       1.184   2.390  22.138  0.00  0.00      PROA  
ATOM   3054  N   ASN P 587       0.094   4.371  22.259  0.00  0.00      PROA  
ATOM   3055  HN  ASN P 587      -0.464   4.853  22.931  0.00  0.00      PROA  
ATOM   3056  CA  ASN P 587       0.110   4.806  20.861  0.00  0.00      PROA  
ATOM   3057  HA  ASN P 587      -0.476   5.713  20.873  0.00  0.00      PROA  
ATOM   3058  CB  ASN P 587       1.547   5.002  20.189  0.00  0.00      PROA  
ATOM   3059  HB1 ASN P 587       1.490   5.493  19.194  0.00  0.00      PROA  
ATOM   3060  HB2 ASN P 587       2.092   4.034  20.214  0.00  0.00      PROA  
ATOM   3061  CG  ASN P 587       2.259   5.968  21.062  0.00  0.00      PROA  
ATOM   3062  OD1 ASN P 587       1.694   6.985  21.557  0.00  0.00      PROA  
ATOM   3063  ND2 ASN P 587       3.574   5.747  21.290  0.00  0.00      PROA  
ATOM   3064 HD21 ASN P 587       3.938   6.521  21.809  0.00  0.00      PROA  
ATOM   3065 HD22 ASN P 587       3.877   4.803  21.165  0.00  0.00      PROA  
ATOM   3066  C   ASN P 587      -0.603   3.799  19.987  0.00  0.00      PROA  
ATOM   3067  O   ASN P 587      -0.295   3.641  18.826  0.00  0.00      PROA  
ATOM   3068  N   THR P 588      -1.693   3.249  20.451  0.00  0.00      PROA  
ATOM   3069  HN  THR P 588      -1.999   3.310  21.398  0.00  0.00      PROA  
ATOM   3070  CA  THR P 588      -2.398   2.286  19.611  0.00  0.00      PROA  
ATOM   3071  HA  THR P 588      -1.649   1.759  19.037  0.00  0.00      PROA  
ATOM   3072  CB  THR P 588      -3.151   1.271  20.445  0.00  0.00      PROA  
ATOM   3073  HB  THR P 588      -3.861   0.696  19.813  0.00  0.00      PROA  
ATOM   3074  OG1 THR P 588      -4.021   1.834  21.425  0.00  0.00      PROA  
ATOM   3075  HG1 THR P 588      -3.453   2.063  22.165  0.00  0.00      PROA  
ATOM   3076  CG2 THR P 588      -2.139   0.311  21.032  0.00  0.00      PROA  
ATOM   3077 HG21 THR P 588      -1.548  -0.272  20.293  0.00  0.00      PROA  
ATOM   3078 HG22 THR P 588      -2.696  -0.445  21.626  0.00  0.00      PROA  
ATOM   3079 HG23 THR P 588      -1.340   0.967  21.440  0.00  0.00      PROA  
ATOM   3080  C   THR P 588      -3.420   2.918  18.735  0.00  0.00      PROA  
ATOM   3081  O   THR P 588      -3.941   2.303  17.772  0.00  0.00      PROA  
ATOM   3082  N   ALA P 589      -3.878   4.165  18.863  0.00  0.00      PROA  
ATOM   3083  HN  ALA P 589      -3.660   4.809  19.592  0.00  0.00      PROA  
ATOM   3084  CA  ALA P 589      -4.685   4.839  17.916  0.00  0.00      PROA  
ATOM   3085  HA  ALA P 589      -5.467   4.184  17.562  0.00  0.00      PROA  
ATOM   3086  CB  ALA P 589      -5.428   6.018  18.633  0.00  0.00      PROA  
ATOM   3087  HB1 ALA P 589      -6.242   6.463  18.021  0.00  0.00      PROA  
ATOM   3088  HB2 ALA P 589      -4.701   6.812  18.910  0.00  0.00      PROA  
ATOM   3089  HB3 ALA P 589      -5.914   5.750  19.595  0.00  0.00      PROA  
ATOM   3090  C   ALA P 589      -3.874   5.248  16.670  0.00  0.00      PROA  
ATOM   3091  O   ALA P 589      -4.230   5.097  15.512  0.00  0.00      PROA  
ATOM   3092  N   LEU P 590      -2.623   5.659  16.925  0.00  0.00      PROA  
ATOM   3093  HN  LEU P 590      -2.497   5.804  17.904  0.00  0.00      PROA  
ATOM   3094  CA  LEU P 590      -1.562   5.864  15.930  0.00  0.00      PROA  
ATOM   3095  HA  LEU P 590      -1.872   6.605  15.209  0.00  0.00      PROA  
ATOM   3096  CB  LEU P 590      -0.404   6.576  16.637  0.00  0.00      PROA  
ATOM   3097  HB1 LEU P 590       0.498   6.640  15.992  0.00  0.00      PROA  
ATOM   3098  HB2 LEU P 590      -0.141   5.867  17.450  0.00  0.00      PROA  
ATOM   3099  CG  LEU P 590      -0.529   8.067  17.048  0.00  0.00      PROA  
ATOM   3100  HG  LEU P 590      -1.537   8.275  17.469  0.00  0.00      PROA  
ATOM   3101  CD1 LEU P 590       0.541   8.240  18.186  0.00  0.00      PROA  
ATOM   3102 HD11 LEU P 590       1.577   8.227  17.785  0.00  0.00      PROA  
ATOM   3103 HD12 LEU P 590       0.422   7.430  18.937  0.00  0.00      PROA  
ATOM   3104 HD13 LEU P 590       0.423   9.198  18.734  0.00  0.00      PROA  
ATOM   3105  CD2 LEU P 590      -0.373   9.035  15.836  0.00  0.00      PROA  
ATOM   3106 HD21 LEU P 590       0.566   8.831  15.278  0.00  0.00      PROA  
ATOM   3107 HD22 LEU P 590      -0.395  10.063  16.257  0.00  0.00      PROA  
ATOM   3108 HD23 LEU P 590      -1.243   8.871  15.164  0.00  0.00      PROA  
ATOM   3109  C   LEU P 590      -1.163   4.597  15.168  0.00  0.00      PROA  
ATOM   3110  O   LEU P 590      -0.893   4.598  13.960  0.00  0.00      PROA  
ATOM   3111  N   LEU P 591      -1.012   3.459  15.847  0.00  0.00      PROA  
ATOM   3112  HN  LEU P 591      -1.046   3.386  16.841  0.00  0.00      PROA  
ATOM   3113  CA  LEU P 591      -0.988   2.177  15.209  0.00  0.00      PROA  
ATOM   3114  HA  LEU P 591      -0.125   2.255  14.563  0.00  0.00      PROA  
ATOM   3115  CB  LEU P 591      -0.631   1.016  16.090  0.00  0.00      PROA  
ATOM   3116  HB1 LEU P 591      -0.742   0.041  15.568  0.00  0.00      PROA  
ATOM   3117  HB2 LEU P 591      -1.416   0.958  16.874  0.00  0.00      PROA  
ATOM   3118  CG  LEU P 591       0.811   1.059  16.700  0.00  0.00      PROA  
ATOM   3119  HG  LEU P 591       1.034   2.121  16.939  0.00  0.00      PROA  
ATOM   3120  CD1 LEU P 591       0.882   0.205  17.982  0.00  0.00      PROA  
ATOM   3121 HD11 LEU P 591       0.320   0.717  18.792  0.00  0.00      PROA  
ATOM   3122 HD12 LEU P 591       1.920  -0.069  18.269  0.00  0.00      PROA  
ATOM   3123 HD13 LEU P 591       0.409  -0.792  17.856  0.00  0.00      PROA  
ATOM   3124  CD2 LEU P 591       1.906   0.555  15.717  0.00  0.00      PROA  
ATOM   3125 HD21 LEU P 591       2.931   0.686  16.125  0.00  0.00      PROA  
ATOM   3126 HD22 LEU P 591       1.777   1.139  14.781  0.00  0.00      PROA  
ATOM   3127 HD23 LEU P 591       1.808  -0.527  15.488  0.00  0.00      PROA  
ATOM   3128  C   LEU P 591      -2.300   1.773  14.422  0.00  0.00      PROA  
ATOM   3129  O   LEU P 591      -2.206   1.274  13.310  0.00  0.00      PROA  
ATOM   3130  N   SER P 592      -3.552   2.132  14.977  0.00  0.00      PROA  
ATOM   3131  HN  SER P 592      -3.497   2.502  15.901  0.00  0.00      PROA  
ATOM   3132  CA  SER P 592      -4.861   1.828  14.398  0.00  0.00      PROA  
ATOM   3133  HA  SER P 592      -5.034   0.773  14.243  0.00  0.00      PROA  
ATOM   3134  CB  SER P 592      -6.118   2.118  15.288  0.00  0.00      PROA  
ATOM   3135  HB1 SER P 592      -7.110   2.149  14.788  0.00  0.00      PROA  
ATOM   3136  HB2 SER P 592      -6.079   3.182  15.604  0.00  0.00      PROA  
ATOM   3137  OG  SER P 592      -6.201   1.254  16.451  0.00  0.00      PROA  
ATOM   3138  HG1 SER P 592      -5.402   1.385  16.966  0.00  0.00      PROA  
ATOM   3139  C   SER P 592      -5.041   2.469  13.102  0.00  0.00      PROA  
ATOM   3140  O   SER P 592      -5.536   1.844  12.181  0.00  0.00      PROA  
ATOM   3141  N   LEU P 593      -4.584   3.743  12.896  0.00  0.00      PROA  
ATOM   3142  HN  LEU P 593      -4.268   4.270  13.681  0.00  0.00      PROA  
ATOM   3143  CA  LEU P 593      -4.343   4.370  11.636  0.00  0.00      PROA  
ATOM   3144  HA  LEU P 593      -5.283   4.477  11.115  0.00  0.00      PROA  
ATOM   3145  CB  LEU P 593      -3.678   5.808  11.890  0.00  0.00      PROA  
ATOM   3146  HB1 LEU P 593      -2.737   5.623  12.450  0.00  0.00      PROA  
ATOM   3147  HB2 LEU P 593      -4.203   6.311  12.730  0.00  0.00      PROA  
ATOM   3148  CG  LEU P 593      -3.494   6.835  10.730  0.00  0.00      PROA  
ATOM   3149  HG  LEU P 593      -4.143   6.502   9.893  0.00  0.00      PROA  
ATOM   3150  CD1 LEU P 593      -3.906   8.280  11.032  0.00  0.00      PROA  
ATOM   3151 HD11 LEU P 593      -3.809   9.120  10.311  0.00  0.00      PROA  
ATOM   3152 HD12 LEU P 593      -3.351   8.701  11.897  0.00  0.00      PROA  
ATOM   3153 HD13 LEU P 593      -4.951   8.417  11.382  0.00  0.00      PROA  
ATOM   3154  CD2 LEU P 593      -2.042   6.737  10.301  0.00  0.00      PROA  
ATOM   3155 HD21 LEU P 593      -1.813   5.688  10.013  0.00  0.00      PROA  
ATOM   3156 HD22 LEU P 593      -1.327   7.033  11.098  0.00  0.00      PROA  
ATOM   3157 HD23 LEU P 593      -1.895   7.143   9.277  0.00  0.00      PROA  
ATOM   3158  C   LEU P 593      -3.449   3.580  10.621  0.00  0.00      PROA  
ATOM   3159  O   LEU P 593      -3.821   3.379   9.439  0.00  0.00      PROA  
ATOM   3160  N   VAL P 594      -2.253   3.064  11.010  0.00  0.00      PROA  
ATOM   3161  HN  VAL P 594      -2.049   3.175  11.980  0.00  0.00      PROA  
ATOM   3162  CA  VAL P 594      -1.332   2.301  10.209  0.00  0.00      PROA  
ATOM   3163  HA  VAL P 594      -1.145   2.901   9.331  0.00  0.00      PROA  
ATOM   3164  CB  VAL P 594       0.094   2.257  10.856  0.00  0.00      PROA  
ATOM   3165  HB  VAL P 594       0.001   2.067  11.947  0.00  0.00      PROA  
ATOM   3166  CG1 VAL P 594       0.909   1.190  10.187  0.00  0.00      PROA  
ATOM   3167 HG11 VAL P 594       0.774   1.359   9.097  0.00  0.00      PROA  
ATOM   3168 HG12 VAL P 594       0.472   0.172  10.276  0.00  0.00      PROA  
ATOM   3169 HG13 VAL P 594       1.957   1.398  10.492  0.00  0.00      PROA  
ATOM   3170  CG2 VAL P 594       0.648   3.668  10.818  0.00  0.00      PROA  
ATOM   3171 HG21 VAL P 594       1.648   3.772  11.291  0.00  0.00      PROA  
ATOM   3172 HG22 VAL P 594       0.088   4.330  11.514  0.00  0.00      PROA  
ATOM   3173 HG23 VAL P 594       0.750   4.123   9.810  0.00  0.00      PROA  
ATOM   3174  C   VAL P 594      -1.923   0.948   9.750  0.00  0.00      PROA  
ATOM   3175  O   VAL P 594      -1.973   0.655   8.560  0.00  0.00      PROA  
ATOM   3176  N   LEU P 595      -2.630   0.330  10.697  0.00  0.00      PROA  
ATOM   3177  HN  LEU P 595      -2.772   0.576  11.653  0.00  0.00      PROA  
ATOM   3178  CA  LEU P 595      -3.552  -0.745  10.225  0.00  0.00      PROA  
ATOM   3179  HA  LEU P 595      -2.996  -1.346   9.521  0.00  0.00      PROA  
ATOM   3180  CB  LEU P 595      -4.152  -1.686  11.305  0.00  0.00      PROA  
ATOM   3181  HB1 LEU P 595      -4.802  -2.425  10.789  0.00  0.00      PROA  
ATOM   3182  HB2 LEU P 595      -4.858  -1.066  11.898  0.00  0.00      PROA  
ATOM   3183  CG  LEU P 595      -3.191  -2.392  12.236  0.00  0.00      PROA  
ATOM   3184  HG  LEU P 595      -2.483  -1.664  12.686  0.00  0.00      PROA  
ATOM   3185  CD1 LEU P 595      -3.926  -3.042  13.312  0.00  0.00      PROA  
ATOM   3186 HD11 LEU P 595      -4.381  -3.927  12.817  0.00  0.00      PROA  
ATOM   3187 HD12 LEU P 595      -4.713  -2.413  13.780  0.00  0.00      PROA  
ATOM   3188 HD13 LEU P 595      -3.267  -3.183  14.194  0.00  0.00      PROA  
ATOM   3189  CD2 LEU P 595      -2.328  -3.353  11.383  0.00  0.00      PROA  
ATOM   3190 HD21 LEU P 595      -2.973  -4.036  10.790  0.00  0.00      PROA  
ATOM   3191 HD22 LEU P 595      -1.575  -3.958  11.932  0.00  0.00      PROA  
ATOM   3192 HD23 LEU P 595      -1.687  -2.798  10.666  0.00  0.00      PROA  
ATOM   3193  C   LEU P 595      -4.699  -0.311   9.299  0.00  0.00      PROA  
ATOM   3194  O   LEU P 595      -5.031  -0.915   8.303  0.00  0.00      PROA  
ATOM   3195  N   MET P 596      -5.486   0.804   9.499  0.00  0.00      PROA  
ATOM   3196  HN  MET P 596      -5.366   1.251  10.382  0.00  0.00      PROA  
ATOM   3197  CA  MET P 596      -6.693   1.120   8.681  0.00  0.00      PROA  
ATOM   3198  HA  MET P 596      -7.239   0.189   8.689  0.00  0.00      PROA  
ATOM   3199  CB  MET P 596      -7.426   2.115   9.506  0.00  0.00      PROA  
ATOM   3200  HB1 MET P 596      -6.788   2.960   9.842  0.00  0.00      PROA  
ATOM   3201  HB2 MET P 596      -7.687   1.687  10.497  0.00  0.00      PROA  
ATOM   3202  CG  MET P 596      -8.592   2.831   8.825  0.00  0.00      PROA  
ATOM   3203  HG1 MET P 596      -9.173   3.175   9.708  0.00  0.00      PROA  
ATOM   3204  HG2 MET P 596      -9.270   2.104   8.328  0.00  0.00      PROA  
ATOM   3205  SD  MET P 596      -8.143   4.232   7.764  0.00  0.00      PROA  
ATOM   3206  CE  MET P 596      -9.916   4.590   7.439  0.00  0.00      PROA  
ATOM   3207  HE1 MET P 596     -10.489   3.724   7.045  0.00  0.00      PROA  
ATOM   3208  HE2 MET P 596     -10.022   5.437   6.727  0.00  0.00      PROA  
ATOM   3209  HE3 MET P 596     -10.445   4.906   8.363  0.00  0.00      PROA  
ATOM   3210  C   MET P 596      -6.262   1.526   7.216  0.00  0.00      PROA  
ATOM   3211  O   MET P 596      -6.844   1.135   6.239  0.00  0.00      PROA  
ATOM   3212  N   ALA P 597      -5.222   2.315   7.164  0.00  0.00      PROA  
ATOM   3213  HN  ALA P 597      -4.809   2.634   8.013  0.00  0.00      PROA  
ATOM   3214  CA  ALA P 597      -4.559   2.768   5.939  0.00  0.00      PROA  
ATOM   3215  HA  ALA P 597      -5.244   3.308   5.303  0.00  0.00      PROA  
ATOM   3216  CB  ALA P 597      -3.514   3.849   6.324  0.00  0.00      PROA  
ATOM   3217  HB1 ALA P 597      -2.922   3.580   7.225  0.00  0.00      PROA  
ATOM   3218  HB2 ALA P 597      -4.026   4.811   6.541  0.00  0.00      PROA  
ATOM   3219  HB3 ALA P 597      -2.932   4.026   5.395  0.00  0.00      PROA  
ATOM   3220  C   ALA P 597      -3.942   1.636   5.191  0.00  0.00      PROA  
ATOM   3221  O   ALA P 597      -4.166   1.388   3.964  0.00  0.00      PROA  
ATOM   3222  N   GLY P 598      -3.201   0.814   5.956  0.00  0.00      PROA  
ATOM   3223  HN  GLY P 598      -3.061   1.050   6.915  0.00  0.00      PROA  
ATOM   3224  CA  GLY P 598      -2.493  -0.417   5.501  0.00  0.00      PROA  
ATOM   3225  HA1 GLY P 598      -1.933  -0.865   6.309  0.00  0.00      PROA  
ATOM   3226  HA2 GLY P 598      -1.880  -0.082   4.677  0.00  0.00      PROA  
ATOM   3227  C   GLY P 598      -3.389  -1.556   5.049  0.00  0.00      PROA  
ATOM   3228  O   GLY P 598      -3.002  -2.230   4.124  0.00  0.00      PROA  
ATOM   3229  N   THR P 599      -4.595  -1.765   5.678  0.00  0.00      PROA  
ATOM   3230  HN  THR P 599      -4.839  -1.223   6.478  0.00  0.00      PROA  
ATOM   3231  CA  THR P 599      -5.608  -2.673   5.170  0.00  0.00      PROA  
ATOM   3232  HA  THR P 599      -5.265  -3.693   5.089  0.00  0.00      PROA  
ATOM   3233  CB  THR P 599      -6.801  -2.845   6.034  0.00  0.00      PROA  
ATOM   3234  HB  THR P 599      -7.240  -1.890   6.394  0.00  0.00      PROA  
ATOM   3235  OG1 THR P 599      -6.203  -3.455   7.173  0.00  0.00      PROA  
ATOM   3236  HG1 THR P 599      -5.550  -2.828   7.489  0.00  0.00      PROA  
ATOM   3237  CG2 THR P 599      -7.936  -3.800   5.582  0.00  0.00      PROA  
ATOM   3238 HG21 THR P 599      -8.737  -3.877   6.348  0.00  0.00      PROA  
ATOM   3239 HG22 THR P 599      -7.490  -4.808   5.442  0.00  0.00      PROA  
ATOM   3240 HG23 THR P 599      -8.374  -3.595   4.582  0.00  0.00      PROA  
ATOM   3241  C   THR P 599      -6.174  -2.304   3.771  0.00  0.00      PROA  
ATOM   3242  O   THR P 599      -6.200  -3.021   2.810  0.00  0.00      PROA  
ATOM   3243  N   PHE P 600      -6.428  -1.019   3.659  0.00  0.00      PROA  
ATOM   3244  HN  PHE P 600      -6.444  -0.328   4.378  0.00  0.00      PROA  
ATOM   3245  CA  PHE P 600      -6.870  -0.449   2.443  0.00  0.00      PROA  
ATOM   3246  HA  PHE P 600      -7.731  -1.010   2.111  0.00  0.00      PROA  
ATOM   3247  CB  PHE P 600      -7.363   1.067   2.673  0.00  0.00      PROA  
ATOM   3248  HB1 PHE P 600      -6.775   1.567   3.471  0.00  0.00      PROA  
ATOM   3249  HB2 PHE P 600      -8.390   0.906   3.066  0.00  0.00      PROA  
ATOM   3250  CG  PHE P 600      -7.514   1.775   1.322  0.00  0.00      PROA  
ATOM   3251  CD1 PHE P 600      -8.454   1.317   0.366  0.00  0.00      PROA  
ATOM   3252  HD1 PHE P 600      -8.844   0.334   0.583  0.00  0.00      PROA  
ATOM   3253  CE1 PHE P 600      -8.761   2.122  -0.725  0.00  0.00      PROA  
ATOM   3254  HE1 PHE P 600      -9.419   1.730  -1.487  0.00  0.00      PROA  
ATOM   3255  CZ  PHE P 600      -8.042   3.353  -0.994  0.00  0.00      PROA  
ATOM   3256  HZ  PHE P 600      -8.186   3.927  -1.897  0.00  0.00      PROA  
ATOM   3257  CD2 PHE P 600      -6.851   3.019   1.096  0.00  0.00      PROA  
ATOM   3258  HD2 PHE P 600      -6.191   3.332   1.891  0.00  0.00      PROA  
ATOM   3259  CE2 PHE P 600      -7.039   3.810  -0.103  0.00  0.00      PROA  
ATOM   3260  HE2 PHE P 600      -6.418   4.676  -0.277  0.00  0.00      PROA  
ATOM   3261  C   PHE P 600      -5.779  -0.488   1.320  0.00  0.00      PROA  
ATOM   3262  O   PHE P 600      -6.145  -0.863   0.169  0.00  0.00      PROA  
ATOM   3263  N   PHE P 601      -4.499  -0.106   1.535  0.00  0.00      PROA  
ATOM   3264  HN  PHE P 601      -4.287   0.267   2.435  0.00  0.00      PROA  
ATOM   3265  CA  PHE P 601      -3.429  -0.259   0.570  0.00  0.00      PROA  
ATOM   3266  HA  PHE P 601      -3.680   0.292  -0.325  0.00  0.00      PROA  
ATOM   3267  CB  PHE P 601      -2.229   0.424   1.243  0.00  0.00      PROA  
ATOM   3268  HB1 PHE P 601      -2.103   0.148   2.312  0.00  0.00      PROA  
ATOM   3269  HB2 PHE P 601      -2.495   1.497   1.358  0.00  0.00      PROA  
ATOM   3270  CG  PHE P 601      -0.841   0.313   0.631  0.00  0.00      PROA  
ATOM   3271  CD1 PHE P 601      -0.515   1.196  -0.358  0.00  0.00      PROA  
ATOM   3272  HD1 PHE P 601      -1.251   1.954  -0.584  0.00  0.00      PROA  
ATOM   3273  CE1 PHE P 601       0.751   1.103  -1.020  0.00  0.00      PROA  
ATOM   3274  HE1 PHE P 601       1.048   1.890  -1.698  0.00  0.00      PROA  
ATOM   3275  CZ  PHE P 601       1.664   0.064  -0.675  0.00  0.00      PROA  
ATOM   3276  HZ  PHE P 601       2.602   0.018  -1.208  0.00  0.00      PROA  
ATOM   3277  CD2 PHE P 601       0.105  -0.670   1.016  0.00  0.00      PROA  
ATOM   3278  HD2 PHE P 601      -0.110  -1.383   1.798  0.00  0.00      PROA  
ATOM   3279  CE2 PHE P 601       1.381  -0.835   0.348  0.00  0.00      PROA  
ATOM   3280  HE2 PHE P 601       2.036  -1.641   0.646  0.00  0.00      PROA  
ATOM   3281  C   PHE P 601      -3.126  -1.666   0.126  0.00  0.00      PROA  
ATOM   3282  O   PHE P 601      -2.889  -1.966  -1.091  0.00  0.00      PROA  
ATOM   3283  N   LEU P 602      -3.212  -2.704   1.006  0.00  0.00      PROA  
ATOM   3284  HN  LEU P 602      -3.243  -2.366   1.944  0.00  0.00      PROA  
ATOM   3285  CA  LEU P 602      -3.225  -4.100   0.707  0.00  0.00      PROA  
ATOM   3286  HA  LEU P 602      -2.279  -4.166   0.189  0.00  0.00      PROA  
ATOM   3287  CB  LEU P 602      -3.257  -4.823   2.047  0.00  0.00      PROA  
ATOM   3288  HB1 LEU P 602      -4.088  -4.490   2.706  0.00  0.00      PROA  
ATOM   3289  HB2 LEU P 602      -2.282  -4.506   2.474  0.00  0.00      PROA  
ATOM   3290  CG  LEU P 602      -3.330  -6.367   2.082  0.00  0.00      PROA  
ATOM   3291  HG  LEU P 602      -4.292  -6.746   1.674  0.00  0.00      PROA  
ATOM   3292  CD1 LEU P 602      -2.387  -6.980   1.103  0.00  0.00      PROA  
ATOM   3293 HD11 LEU P 602      -1.321  -6.731   1.289  0.00  0.00      PROA  
ATOM   3294 HD12 LEU P 602      -2.601  -6.698   0.049  0.00  0.00      PROA  
ATOM   3295 HD13 LEU P 602      -2.342  -8.082   0.970  0.00  0.00      PROA  
ATOM   3296  CD2 LEU P 602      -3.130  -6.867   3.520  0.00  0.00      PROA  
ATOM   3297 HD21 LEU P 602      -3.074  -7.976   3.548  0.00  0.00      PROA  
ATOM   3298 HD22 LEU P 602      -3.871  -6.467   4.245  0.00  0.00      PROA  
ATOM   3299 HD23 LEU P 602      -2.132  -6.482   3.820  0.00  0.00      PROA  
ATOM   3300  C   LEU P 602      -4.309  -4.588  -0.107  0.00  0.00      PROA  
ATOM   3301  O   LEU P 602      -4.081  -5.310  -1.093  0.00  0.00      PROA  
ATOM   3302  N   ALA P 603      -5.542  -4.129   0.210  0.00  0.00      PROA  
ATOM   3303  HN  ALA P 603      -5.768  -3.548   0.987  0.00  0.00      PROA  
ATOM   3304  CA  ALA P 603      -6.822  -4.456  -0.437  0.00  0.00      PROA  
ATOM   3305  HA  ALA P 603      -6.951  -5.527  -0.368  0.00  0.00      PROA  
ATOM   3306  CB  ALA P 603      -7.969  -3.717   0.242  0.00  0.00      PROA  
ATOM   3307  HB1 ALA P 603      -7.681  -2.655   0.393  0.00  0.00      PROA  
ATOM   3308  HB2 ALA P 603      -7.981  -3.951   1.328  0.00  0.00      PROA  
ATOM   3309  HB3 ALA P 603      -8.964  -3.699  -0.252  0.00  0.00      PROA  
ATOM   3310  C   ALA P 603      -6.741  -4.029  -1.886  0.00  0.00      PROA  
ATOM   3311  O   ALA P 603      -6.851  -4.749  -2.834  0.00  0.00      PROA  
ATOM   3312  N   MET P 604      -6.257  -2.748  -2.097  0.00  0.00      PROA  
ATOM   3313  HN  MET P 604      -6.061  -2.086  -1.377  0.00  0.00      PROA  
ATOM   3314  CA  MET P 604      -5.926  -2.178  -3.429  0.00  0.00      PROA  
ATOM   3315  HA  MET P 604      -6.845  -2.309  -3.981  0.00  0.00      PROA  
ATOM   3316  CB  MET P 604      -5.785  -0.607  -3.356  0.00  0.00      PROA  
ATOM   3317  HB1 MET P 604      -5.111  -0.318  -4.191  0.00  0.00      PROA  
ATOM   3318  HB2 MET P 604      -5.115  -0.369  -2.503  0.00  0.00      PROA  
ATOM   3319  CG  MET P 604      -7.174   0.062  -3.193  0.00  0.00      PROA  
ATOM   3320  HG1 MET P 604      -6.992   1.106  -2.859  0.00  0.00      PROA  
ATOM   3321  HG2 MET P 604      -7.621  -0.422  -2.299  0.00  0.00      PROA  
ATOM   3322  SD  MET P 604      -8.026   0.013  -4.753  0.00  0.00      PROA  
ATOM   3323  CE  MET P 604      -9.371   1.241  -4.538  0.00  0.00      PROA  
ATOM   3324  HE1 MET P 604      -9.975   0.924  -3.661  0.00  0.00      PROA  
ATOM   3325  HE2 MET P 604     -10.042   1.292  -5.422  0.00  0.00      PROA  
ATOM   3326  HE3 MET P 604      -8.945   2.265  -4.474  0.00  0.00      PROA  
ATOM   3327  C   MET P 604      -4.852  -2.925  -4.207  0.00  0.00      PROA  
ATOM   3328  O   MET P 604      -4.992  -3.176  -5.436  0.00  0.00      PROA  
ATOM   3329  N   MET P 605      -3.758  -3.356  -3.550  0.00  0.00      PROA  
ATOM   3330  HN  MET P 605      -3.656  -3.354  -2.558  0.00  0.00      PROA  
ATOM   3331  CA  MET P 605      -2.724  -4.181  -4.096  0.00  0.00      PROA  
ATOM   3332  HA  MET P 605      -2.490  -3.617  -4.987  0.00  0.00      PROA  
ATOM   3333  CB  MET P 605      -1.572  -4.357  -3.198  0.00  0.00      PROA  
ATOM   3334  HB1 MET P 605      -0.917  -5.240  -3.361  0.00  0.00      PROA  
ATOM   3335  HB2 MET P 605      -2.056  -4.505  -2.209  0.00  0.00      PROA  
ATOM   3336  CG  MET P 605      -0.579  -3.143  -3.013  0.00  0.00      PROA  
ATOM   3337  HG1 MET P 605       0.293  -3.455  -2.398  0.00  0.00      PROA  
ATOM   3338  HG2 MET P 605      -1.159  -2.336  -2.517  0.00  0.00      PROA  
ATOM   3339  SD  MET P 605       0.145  -2.754  -4.614  0.00  0.00      PROA  
ATOM   3340  CE  MET P 605       1.098  -1.502  -3.773  0.00  0.00      PROA  
ATOM   3341  HE1 MET P 605       0.406  -0.744  -3.349  0.00  0.00      PROA  
ATOM   3342  HE2 MET P 605       1.725  -0.946  -4.502  0.00  0.00      PROA  
ATOM   3343  HE3 MET P 605       1.789  -1.880  -2.989  0.00  0.00      PROA  
ATOM   3344  C   MET P 605      -3.205  -5.553  -4.583  0.00  0.00      PROA  
ATOM   3345  O   MET P 605      -2.794  -5.996  -5.669  0.00  0.00      PROA  
ATOM   3346  N   LEU P 606      -4.032  -6.262  -3.761  0.00  0.00      PROA  
ATOM   3347  HN  LEU P 606      -4.199  -6.062  -2.799  0.00  0.00      PROA  
ATOM   3348  CA  LEU P 606      -4.766  -7.467  -4.201  0.00  0.00      PROA  
ATOM   3349  HA  LEU P 606      -3.937  -8.100  -4.479  0.00  0.00      PROA  
ATOM   3350  CB  LEU P 606      -5.521  -8.086  -3.014  0.00  0.00      PROA  
ATOM   3351  HB1 LEU P 606      -6.443  -8.587  -3.378  0.00  0.00      PROA  
ATOM   3352  HB2 LEU P 606      -6.121  -7.363  -2.422  0.00  0.00      PROA  
ATOM   3353  CG  LEU P 606      -4.608  -8.930  -2.079  0.00  0.00      PROA  
ATOM   3354  HG  LEU P 606      -3.623  -8.416  -2.076  0.00  0.00      PROA  
ATOM   3355  CD1 LEU P 606      -5.107  -8.898  -0.625  0.00  0.00      PROA  
ATOM   3356 HD11 LEU P 606      -4.366  -9.462  -0.019  0.00  0.00      PROA  
ATOM   3357 HD12 LEU P 606      -6.062  -9.431  -0.427  0.00  0.00      PROA  
ATOM   3358 HD13 LEU P 606      -5.369  -7.877  -0.274  0.00  0.00      PROA  
ATOM   3359  CD2 LEU P 606      -4.518 -10.386  -2.537  0.00  0.00      PROA  
ATOM   3360 HD21 LEU P 606      -4.413 -10.537  -3.633  0.00  0.00      PROA  
ATOM   3361 HD22 LEU P 606      -5.319 -11.051  -2.150  0.00  0.00      PROA  
ATOM   3362 HD23 LEU P 606      -3.514 -10.765  -2.250  0.00  0.00      PROA  
ATOM   3363  C   LEU P 606      -5.758  -7.179  -5.396  0.00  0.00      PROA  
ATOM   3364  O   LEU P 606      -5.827  -8.018  -6.286  0.00  0.00      PROA  
ATOM   3365  N   ARG P 607      -6.472  -6.060  -5.417  0.00  0.00      PROA  
ATOM   3366  HN  ARG P 607      -6.399  -5.516  -4.585  0.00  0.00      PROA  
ATOM   3367  CA  ARG P 607      -7.377  -5.690  -6.453  0.00  0.00      PROA  
ATOM   3368  HA  ARG P 607      -8.023  -6.521  -6.693  0.00  0.00      PROA  
ATOM   3369  CB  ARG P 607      -8.133  -4.360  -6.047  0.00  0.00      PROA  
ATOM   3370  HB1 ARG P 607      -7.352  -3.618  -5.776  0.00  0.00      PROA  
ATOM   3371  HB2 ARG P 607      -8.729  -4.665  -5.160  0.00  0.00      PROA  
ATOM   3372  CG  ARG P 607      -9.150  -3.682  -7.032  0.00  0.00      PROA  
ATOM   3373  HG1 ARG P 607      -8.496  -3.274  -7.832  0.00  0.00      PROA  
ATOM   3374  HG2 ARG P 607      -9.747  -2.866  -6.572  0.00  0.00      PROA  
ATOM   3375  CD  ARG P 607     -10.138  -4.687  -7.593  0.00  0.00      PROA  
ATOM   3376  HD1 ARG P 607     -10.919  -4.845  -6.819  0.00  0.00      PROA  
ATOM   3377  HD2 ARG P 607      -9.762  -5.639  -8.024  0.00  0.00      PROA  
ATOM   3378  NE  ARG P 607     -10.914  -3.965  -8.664  0.00  0.00      PROA  
ATOM   3379  HE  ARG P 607     -10.943  -2.966  -8.694  0.00  0.00      PROA  
ATOM   3380  CZ  ARG P 607     -11.998  -4.505  -9.203  0.00  0.00      PROA  
ATOM   3381  NH1 ARG P 607     -12.327  -5.741  -9.003  0.00  0.00      PROA  
ATOM   3382 HH11 ARG P 607     -12.050  -6.227  -8.174  0.00  0.00      PROA  
ATOM   3383 HH12 ARG P 607     -13.099  -5.986  -9.589  0.00  0.00      PROA  
ATOM   3384  NH2 ARG P 607     -12.919  -3.824  -9.819  0.00  0.00      PROA  
ATOM   3385 HH21 ARG P 607     -12.573  -2.889  -9.894  0.00  0.00      PROA  
ATOM   3386 HH22 ARG P 607     -13.870  -4.103  -9.959  0.00  0.00      PROA  
ATOM   3387  C   ARG P 607      -6.704  -5.454  -7.761  0.00  0.00      PROA  
ATOM   3388  O   ARG P 607      -7.123  -5.971  -8.758  0.00  0.00      PROA  
ATOM   3389  N   LYS P 608      -5.583  -4.673  -7.829  0.00  0.00      PROA  
ATOM   3390  HN  LYS P 608      -5.373  -4.055  -7.075  0.00  0.00      PROA  
ATOM   3391  CA  LYS P 608      -4.833  -4.519  -9.040  0.00  0.00      PROA  
ATOM   3392  HA  LYS P 608      -5.533  -4.567  -9.861  0.00  0.00      PROA  
ATOM   3393  CB  LYS P 608      -4.076  -3.212  -8.959  0.00  0.00      PROA  
ATOM   3394  HB1 LYS P 608      -3.498  -3.065  -9.897  0.00  0.00      PROA  
ATOM   3395  HB2 LYS P 608      -3.366  -3.223  -8.105  0.00  0.00      PROA  
ATOM   3396  CG  LYS P 608      -5.001  -2.002  -8.848  0.00  0.00      PROA  
ATOM   3397  HG1 LYS P 608      -4.358  -1.123  -8.624  0.00  0.00      PROA  
ATOM   3398  HG2 LYS P 608      -5.543  -2.079  -7.881  0.00  0.00      PROA  
ATOM   3399  CD  LYS P 608      -5.889  -1.628 -10.059  0.00  0.00      PROA  
ATOM   3400  HD1 LYS P 608      -6.452  -0.722  -9.748  0.00  0.00      PROA  
ATOM   3401  HD2 LYS P 608      -6.700  -2.384 -10.116  0.00  0.00      PROA  
ATOM   3402  CE  LYS P 608      -5.184  -1.439 -11.347  0.00  0.00      PROA  
ATOM   3403  HE1 LYS P 608      -5.908  -1.206 -12.157  0.00  0.00      PROA  
ATOM   3404  HE2 LYS P 608      -4.605  -2.341 -11.639  0.00  0.00      PROA  
ATOM   3405  NZ  LYS P 608      -4.315  -0.227 -11.304  0.00  0.00      PROA  
ATOM   3406  HZ1 LYS P 608      -4.840   0.671 -11.332  0.00  0.00      PROA  
ATOM   3407  HZ2 LYS P 608      -3.659  -0.275 -12.109  0.00  0.00      PROA  
ATOM   3408  HZ3 LYS P 608      -3.603  -0.252 -10.546  0.00  0.00      PROA  
ATOM   3409  C   LYS P 608      -3.864  -5.682  -9.414  0.00  0.00      PROA  
ATOM   3410  O   LYS P 608      -3.464  -5.770 -10.549  0.00  0.00      PROA  
ATOM   3411  N   PHE P 609      -3.555  -6.680  -8.503  0.00  0.00      PROA  
ATOM   3412  HN  PHE P 609      -3.905  -6.542  -7.580  0.00  0.00      PROA  
ATOM   3413  CA  PHE P 609      -2.700  -7.863  -8.681  0.00  0.00      PROA  
ATOM   3414  HA  PHE P 609      -1.756  -7.502  -9.064  0.00  0.00      PROA  
ATOM   3415  CB  PHE P 609      -2.456  -8.638  -7.293  0.00  0.00      PROA  
ATOM   3416  HB1 PHE P 609      -3.455  -8.931  -6.905  0.00  0.00      PROA  
ATOM   3417  HB2 PHE P 609      -1.918  -8.049  -6.521  0.00  0.00      PROA  
ATOM   3418  CG  PHE P 609      -1.677  -9.962  -7.451  0.00  0.00      PROA  
ATOM   3419  CD1 PHE P 609      -2.177 -11.125  -6.873  0.00  0.00      PROA  
ATOM   3420  HD1 PHE P 609      -3.108 -11.096  -6.328  0.00  0.00      PROA  
ATOM   3421  CE1 PHE P 609      -1.498 -12.347  -6.926  0.00  0.00      PROA  
ATOM   3422  HE1 PHE P 609      -1.877 -13.242  -6.456  0.00  0.00      PROA  
ATOM   3423  CZ  PHE P 609      -0.272 -12.396  -7.703  0.00  0.00      PROA  
ATOM   3424  HZ  PHE P 609       0.420 -13.223  -7.635  0.00  0.00      PROA  
ATOM   3425  CD2 PHE P 609      -0.436 -10.047  -8.158  0.00  0.00      PROA  
ATOM   3426  HD2 PHE P 609      -0.019  -9.139  -8.570  0.00  0.00      PROA  
ATOM   3427  CE2 PHE P 609       0.226 -11.268  -8.309  0.00  0.00      PROA  
ATOM   3428  HE2 PHE P 609       1.118 -11.381  -8.906  0.00  0.00      PROA  
ATOM   3429  C   PHE P 609      -3.091  -8.754  -9.835  0.00  0.00      PROA  
ATOM   3430  O   PHE P 609      -2.227  -9.189 -10.606  0.00  0.00      PROA  
ATOM   3431  N   LYS P 610      -4.375  -8.895  -9.985  0.00  0.00      PROA  
ATOM   3432  HN  LYS P 610      -5.077  -8.497  -9.400  0.00  0.00      PROA  
ATOM   3433  CA  LYS P 610      -4.967  -9.404 -11.217  0.00  0.00      PROA  
ATOM   3434  HA  LYS P 610      -4.750 -10.462 -11.194  0.00  0.00      PROA  
ATOM   3435  CB  LYS P 610      -6.526  -9.164 -11.092  0.00  0.00      PROA  
ATOM   3436  HB1 LYS P 610      -7.040  -9.808 -11.838  0.00  0.00      PROA  
ATOM   3437  HB2 LYS P 610      -6.684  -8.106 -11.394  0.00  0.00      PROA  
ATOM   3438  CG  LYS P 610      -7.087  -9.463  -9.686  0.00  0.00      PROA  
ATOM   3439  HG1 LYS P 610      -6.908  -8.688  -8.911  0.00  0.00      PROA  
ATOM   3440  HG2 LYS P 610      -6.626 -10.407  -9.322  0.00  0.00      PROA  
ATOM   3441  CD  LYS P 610      -8.617  -9.716  -9.773  0.00  0.00      PROA  
ATOM   3442  HD1 LYS P 610      -9.015  -9.933  -8.759  0.00  0.00      PROA  
ATOM   3443  HD2 LYS P 610      -8.732 -10.603 -10.432  0.00  0.00      PROA  
ATOM   3444  CE  LYS P 610      -9.456  -8.606 -10.387  0.00  0.00      PROA  
ATOM   3445  HE1 LYS P 610      -9.053  -8.143 -11.313  0.00  0.00      PROA  
ATOM   3446  HE2 LYS P 610      -9.630  -7.888  -9.557  0.00  0.00      PROA  
ATOM   3447  NZ  LYS P 610     -10.726  -9.116 -10.942  0.00  0.00      PROA  
ATOM   3448  HZ1 LYS P 610     -11.273  -9.483 -10.137  0.00  0.00      PROA  
ATOM   3449  HZ2 LYS P 610     -10.512  -9.935 -11.545  0.00  0.00      PROA  
ATOM   3450  HZ3 LYS P 610     -11.353  -8.466 -11.458  0.00  0.00      PROA  
ATOM   3451  C   LYS P 610      -4.517  -8.867 -12.591  0.00  0.00      PROA  
ATOM   3452  O   LYS P 610      -4.526  -9.629 -13.609  0.00  0.00      PROA  
ATOM   3453  N   ASN P 611      -4.206  -7.571 -12.654  0.00  0.00      PROA  
ATOM   3454  HN  ASN P 611      -4.383  -7.043 -11.827  0.00  0.00      PROA  
ATOM   3455  CA  ASN P 611      -3.770  -6.826 -13.810  0.00  0.00      PROA  
ATOM   3456  HA  ASN P 611      -4.174  -7.423 -14.614  0.00  0.00      PROA  
ATOM   3457  CB  ASN P 611      -4.440  -5.356 -13.816  0.00  0.00      PROA  
ATOM   3458  HB1 ASN P 611      -4.253  -4.805 -14.762  0.00  0.00      PROA  
ATOM   3459  HB2 ASN P 611      -3.869  -4.758 -13.074  0.00  0.00      PROA  
ATOM   3460  CG  ASN P 611      -5.924  -5.407 -13.429  0.00  0.00      PROA  
ATOM   3461  OD1 ASN P 611      -6.354  -4.869 -12.477  0.00  0.00      PROA  
ATOM   3462  ND2 ASN P 611      -6.727  -6.185 -14.231  0.00  0.00      PROA  
ATOM   3463 HD21 ASN P 611      -7.683  -5.897 -14.174  0.00  0.00      PROA  
ATOM   3464 HD22 ASN P 611      -6.325  -6.680 -15.001  0.00  0.00      PROA  
ATOM   3465  C   ASN P 611      -2.256  -6.777 -13.897  0.00  0.00      PROA  
ATOM   3466  O   ASN P 611      -1.549  -5.986 -14.609  0.00  0.00      PROA  
ATOM   3467  N   SER P 612      -1.524  -7.634 -13.161  0.00  0.00      PROA  
ATOM   3468  HN  SER P 612      -1.941  -8.108 -12.389  0.00  0.00      PROA  
ATOM   3469  CA  SER P 612      -0.109  -7.845 -13.295  0.00  0.00      PROA  
ATOM   3470  HA  SER P 612       0.349  -6.875 -13.424  0.00  0.00      PROA  
ATOM   3471  CB  SER P 612       0.414  -8.625 -12.029  0.00  0.00      PROA  
ATOM   3472  HB1 SER P 612       0.161  -9.707 -12.015  0.00  0.00      PROA  
ATOM   3473  HB2 SER P 612      -0.069  -8.137 -11.155  0.00  0.00      PROA  
ATOM   3474  OG  SER P 612       1.842  -8.575 -11.979  0.00  0.00      PROA  
ATOM   3475  HG1 SER P 612       2.022  -7.687 -11.662  0.00  0.00      PROA  
ATOM   3476  C   SER P 612       0.391  -8.522 -14.634  0.00  0.00      PROA  
ATOM   3477  O   SER P 612      -0.297  -9.341 -15.279  0.00  0.00      PROA  
ATOM   3478  N   SER P 613       1.621  -8.205 -15.062  0.00  0.00      PROA  
ATOM   3479  HN  SER P 613       2.170  -7.514 -14.598  0.00  0.00      PROA  
ATOM   3480  CA  SER P 613       2.394  -9.059 -15.990  0.00  0.00      PROA  
ATOM   3481  HA  SER P 613       1.794  -9.259 -16.865  0.00  0.00      PROA  
ATOM   3482  CB  SER P 613       3.603  -8.209 -16.486  0.00  0.00      PROA  
ATOM   3483  HB1 SER P 613       4.119  -8.698 -17.340  0.00  0.00      PROA  
ATOM   3484  HB2 SER P 613       4.401  -7.930 -15.766  0.00  0.00      PROA  
ATOM   3485  OG  SER P 613       3.073  -7.031 -17.083  0.00  0.00      PROA  
ATOM   3486  HG1 SER P 613       3.116  -6.281 -16.485  0.00  0.00      PROA  
ATOM   3487  C   SER P 613       3.001 -10.281 -15.379  0.00  0.00      PROA  
ATOM   3488  O   SER P 613       3.384 -11.173 -16.090  0.00  0.00      PROA  
ATOM   3489  N   TYR P 614       3.095 -10.283 -13.989  0.00  0.00      PROA  
ATOM   3490  HN  TYR P 614       2.688  -9.524 -13.487  0.00  0.00      PROA  
ATOM   3491  CA  TYR P 614       3.819 -11.285 -13.292  0.00  0.00      PROA  
ATOM   3492  HA  TYR P 614       4.406 -11.827 -14.019  0.00  0.00      PROA  
ATOM   3493  CB  TYR P 614       4.742 -10.762 -12.126  0.00  0.00      PROA  
ATOM   3494  HB1 TYR P 614       5.098 -11.623 -11.521  0.00  0.00      PROA  
ATOM   3495  HB2 TYR P 614       4.112 -10.288 -11.344  0.00  0.00      PROA  
ATOM   3496  CG  TYR P 614       5.864  -9.787 -12.459  0.00  0.00      PROA  
ATOM   3497  CD1 TYR P 614       7.085 -10.318 -12.870  0.00  0.00      PROA  
ATOM   3498  HD1 TYR P 614       7.008 -11.391 -12.968  0.00  0.00      PROA  
ATOM   3499  CE1 TYR P 614       8.068  -9.467 -13.327  0.00  0.00      PROA  
ATOM   3500  HE1 TYR P 614       9.040  -9.753 -13.703  0.00  0.00      PROA  
ATOM   3501  CZ  TYR P 614       7.787  -8.118 -13.540  0.00  0.00      PROA  
ATOM   3502  OH  TYR P 614       8.722  -7.206 -14.154  0.00  0.00      PROA  
ATOM   3503  HH  TYR P 614       9.395  -7.688 -14.638  0.00  0.00      PROA  
ATOM   3504  CD2 TYR P 614       5.598  -8.414 -12.579  0.00  0.00      PROA  
ATOM   3505  HD2 TYR P 614       4.590  -8.095 -12.358  0.00  0.00      PROA  
ATOM   3506  CE2 TYR P 614       6.551  -7.535 -13.200  0.00  0.00      PROA  
ATOM   3507  HE2 TYR P 614       6.443  -6.460 -13.189  0.00  0.00      PROA  
ATOM   3508  C   TYR P 614       2.872 -12.245 -12.749  0.00  0.00      PROA  
ATOM   3509  O   TYR P 614       1.677 -11.897 -12.463  0.00  0.00      PROA  
ATOM   3510  N   PHE P 615       3.314 -13.558 -12.688  0.00  0.00      PROA  
ATOM   3511  HN  PHE P 615       4.218 -13.791 -13.039  0.00  0.00      PROA  
ATOM   3512  CA  PHE P 615       2.595 -14.661 -12.091  0.00  0.00      PROA  
ATOM   3513  HA  PHE P 615       3.327 -15.447 -11.986  0.00  0.00      PROA  
ATOM   3514  CB  PHE P 615       2.101 -14.374 -10.621  0.00  0.00      PROA  
ATOM   3515  HB1 PHE P 615       1.498 -15.261 -10.332  0.00  0.00      PROA  
ATOM   3516  HB2 PHE P 615       1.483 -13.453 -10.681  0.00  0.00      PROA  
ATOM   3517  CG  PHE P 615       3.201 -14.063  -9.689  0.00  0.00      PROA  
ATOM   3518  CD1 PHE P 615       3.457 -12.721  -9.324  0.00  0.00      PROA  
ATOM   3519  HD1 PHE P 615       2.775 -11.984  -9.723  0.00  0.00      PROA  
ATOM   3520  CE1 PHE P 615       4.279 -12.416  -8.165  0.00  0.00      PROA  
ATOM   3521  HE1 PHE P 615       4.229 -11.409  -7.779  0.00  0.00      PROA  
ATOM   3522  CZ  PHE P 615       4.997 -13.371  -7.509  0.00  0.00      PROA  
ATOM   3523  HZ  PHE P 615       5.557 -13.236  -6.595  0.00  0.00      PROA  
ATOM   3524  CD2 PHE P 615       4.023 -15.061  -9.133  0.00  0.00      PROA  
ATOM   3525  HD2 PHE P 615       3.966 -16.045  -9.574  0.00  0.00      PROA  
ATOM   3526  CE2 PHE P 615       4.908 -14.720  -8.080  0.00  0.00      PROA  
ATOM   3527  HE2 PHE P 615       5.576 -15.453  -7.653  0.00  0.00      PROA  
ATOM   3528  C   PHE P 615       1.542 -15.133 -13.031  0.00  0.00      PROA  
ATOM   3529  O   PHE P 615       1.012 -14.283 -13.746  0.00  0.00      PROA  
ATOM   3530  N   PRO P 616       1.256 -16.445 -13.337  0.00  0.00      PROA  
ATOM   3531  CD  PRO P 616       1.890 -17.608 -12.685  0.00  0.00      PROA  
ATOM   3532  HD1 PRO P 616       1.424 -17.783 -11.691  0.00  0.00      PROA  
ATOM   3533  HD2 PRO P 616       3.001 -17.616 -12.699  0.00  0.00      PROA  
ATOM   3534  CA  PRO P 616       0.110 -16.878 -14.207  0.00  0.00      PROA  
ATOM   3535  HA  PRO P 616       0.345 -16.548 -15.209  0.00  0.00      PROA  
ATOM   3536  CB  PRO P 616       0.016 -18.349 -13.902  0.00  0.00      PROA  
ATOM   3537  HB1 PRO P 616      -0.318 -19.000 -14.738  0.00  0.00      PROA  
ATOM   3538  HB2 PRO P 616      -0.520 -18.533 -12.947  0.00  0.00      PROA  
ATOM   3539  CG  PRO P 616       1.507 -18.703 -13.597  0.00  0.00      PROA  
ATOM   3540  HG1 PRO P 616       1.605 -19.691 -13.098  0.00  0.00      PROA  
ATOM   3541  HG2 PRO P 616       2.139 -18.760 -14.509  0.00  0.00      PROA  
ATOM   3542  C   PRO P 616      -1.300 -16.279 -13.895  0.00  0.00      PROA  
ATOM   3543  O   PRO P 616      -1.564 -16.034 -12.699  0.00  0.00      PROA  
ATOM   3544  N   GLY P 617      -2.123 -16.100 -14.915  0.00  0.00      PROA  
ATOM   3545  HN  GLY P 617      -1.794 -16.276 -15.839  0.00  0.00      PROA  
ATOM   3546  CA  GLY P 617      -3.504 -15.649 -14.841  0.00  0.00      PROA  
ATOM   3547  HA1 GLY P 617      -4.043 -15.814 -15.762  0.00  0.00      PROA  
ATOM   3548  HA2 GLY P 617      -3.419 -14.606 -14.575  0.00  0.00      PROA  
ATOM   3549  C   GLY P 617      -4.477 -16.292 -13.851  0.00  0.00      PROA  
ATOM   3550  O   GLY P 617      -5.304 -15.606 -13.266  0.00  0.00      PROA  
ATOM   3551  N   LYS P 618      -4.495 -17.619 -13.838  0.00  0.00      PROA  
ATOM   3552  HN  LYS P 618      -3.868 -18.095 -14.449  0.00  0.00      PROA  
ATOM   3553  CA  LYS P 618      -5.357 -18.340 -12.984  0.00  0.00      PROA  
ATOM   3554  HA  LYS P 618      -6.313 -17.901 -13.225  0.00  0.00      PROA  
ATOM   3555  CB  LYS P 618      -5.361 -19.879 -13.295  0.00  0.00      PROA  
ATOM   3556  HB1 LYS P 618      -5.884 -20.459 -12.504  0.00  0.00      PROA  
ATOM   3557  HB2 LYS P 618      -4.309 -20.237 -13.291  0.00  0.00      PROA  
ATOM   3558  CG  LYS P 618      -5.903 -20.358 -14.665  0.00  0.00      PROA  
ATOM   3559  HG1 LYS P 618      -5.644 -21.437 -14.607  0.00  0.00      PROA  
ATOM   3560  HG2 LYS P 618      -5.291 -20.021 -15.529  0.00  0.00      PROA  
ATOM   3561  CD  LYS P 618      -7.420 -20.183 -15.178  0.00  0.00      PROA  
ATOM   3562  HD1 LYS P 618      -7.475 -21.003 -15.925  0.00  0.00      PROA  
ATOM   3563  HD2 LYS P 618      -7.520 -19.157 -15.590  0.00  0.00      PROA  
ATOM   3564  CE  LYS P 618      -8.399 -20.402 -14.012  0.00  0.00      PROA  
ATOM   3565  HE1 LYS P 618      -8.241 -19.603 -13.257  0.00  0.00      PROA  
ATOM   3566  HE2 LYS P 618      -8.376 -21.445 -13.630  0.00  0.00      PROA  
ATOM   3567  NZ  LYS P 618      -9.718 -20.327 -14.637  0.00  0.00      PROA  
ATOM   3568  HZ1 LYS P 618     -10.480 -20.066 -13.980  0.00  0.00      PROA  
ATOM   3569  HZ2 LYS P 618      -9.967 -21.284 -14.959  0.00  0.00      PROA  
ATOM   3570  HZ3 LYS P 618      -9.819 -19.693 -15.455  0.00  0.00      PROA  
ATOM   3571  C   LYS P 618      -5.141 -17.975 -11.572  0.00  0.00      PROA  
ATOM   3572  O   LYS P 618      -6.086 -17.590 -10.872  0.00  0.00      PROA  
ATOM   3573  N   LEU P 619      -3.839 -18.027 -11.212  0.00  0.00      PROA  
ATOM   3574  HN  LEU P 619      -3.154 -18.242 -11.904  0.00  0.00      PROA  
ATOM   3575  CA  LEU P 619      -3.303 -17.783  -9.928  0.00  0.00      PROA  
ATOM   3576  HA  LEU P 619      -3.745 -18.427  -9.182  0.00  0.00      PROA  
ATOM   3577  CB  LEU P 619      -1.760 -17.940  -9.803  0.00  0.00      PROA  
ATOM   3578  HB1 LEU P 619      -1.250 -17.129 -10.364  0.00  0.00      PROA  
ATOM   3579  HB2 LEU P 619      -1.482 -18.919 -10.250  0.00  0.00      PROA  
ATOM   3580  CG  LEU P 619      -1.103 -17.891  -8.392  0.00  0.00      PROA  
ATOM   3581  HG  LEU P 619      -1.357 -17.021  -7.750  0.00  0.00      PROA  
ATOM   3582  CD1 LEU P 619      -1.561 -19.130  -7.629  0.00  0.00      PROA  
ATOM   3583 HD11 LEU P 619      -1.835 -19.945  -8.333  0.00  0.00      PROA  
ATOM   3584 HD12 LEU P 619      -2.432 -18.910  -6.976  0.00  0.00      PROA  
ATOM   3585 HD13 LEU P 619      -0.796 -19.561  -6.948  0.00  0.00      PROA  
ATOM   3586  CD2 LEU P 619       0.399 -18.001  -8.578  0.00  0.00      PROA  
ATOM   3587 HD21 LEU P 619       0.885 -18.241  -7.608  0.00  0.00      PROA  
ATOM   3588 HD22 LEU P 619       0.740 -17.034  -9.005  0.00  0.00      PROA  
ATOM   3589 HD23 LEU P 619       0.718 -18.804  -9.276  0.00  0.00      PROA  
ATOM   3590  C   LEU P 619      -3.632 -16.391  -9.432  0.00  0.00      PROA  
ATOM   3591  O   LEU P 619      -4.301 -16.182  -8.405  0.00  0.00      PROA  
ATOM   3592  N   ARG P 620      -3.234 -15.369 -10.258  0.00  0.00      PROA  
ATOM   3593  HN  ARG P 620      -2.791 -15.553 -11.133  0.00  0.00      PROA  
ATOM   3594  CA  ARG P 620      -3.256 -13.975  -9.897  0.00  0.00      PROA  
ATOM   3595  HA  ARG P 620      -2.857 -13.940  -8.894  0.00  0.00      PROA  
ATOM   3596  CB  ARG P 620      -2.367 -13.047 -10.825  0.00  0.00      PROA  
ATOM   3597  HB1 ARG P 620      -1.347 -13.483 -10.764  0.00  0.00      PROA  
ATOM   3598  HB2 ARG P 620      -2.342 -12.030 -10.378  0.00  0.00      PROA  
ATOM   3599  CG  ARG P 620      -2.787 -12.917 -12.301  0.00  0.00      PROA  
ATOM   3600  HG1 ARG P 620      -3.775 -12.416 -12.385  0.00  0.00      PROA  
ATOM   3601  HG2 ARG P 620      -2.928 -13.931 -12.731  0.00  0.00      PROA  
ATOM   3602  CD  ARG P 620      -1.836 -12.023 -13.056  0.00  0.00      PROA  
ATOM   3603  HD1 ARG P 620      -0.842 -12.520 -13.055  0.00  0.00      PROA  
ATOM   3604  HD2 ARG P 620      -1.736 -11.014 -12.602  0.00  0.00      PROA  
ATOM   3605  NE  ARG P 620      -2.338 -11.840 -14.454  0.00  0.00      PROA  
ATOM   3606  HE  ARG P 620      -3.230 -11.476 -14.722  0.00  0.00      PROA  
ATOM   3607  CZ  ARG P 620      -1.872 -12.499 -15.516  0.00  0.00      PROA  
ATOM   3608  NH1 ARG P 620      -0.712 -13.166 -15.588  0.00  0.00      PROA  
ATOM   3609 HH11 ARG P 620      -0.128 -13.310 -14.789  0.00  0.00      PROA  
ATOM   3610 HH12 ARG P 620      -0.474 -13.598 -16.458  0.00  0.00      PROA  
ATOM   3611  NH2 ARG P 620      -2.610 -12.568 -16.611  0.00  0.00      PROA  
ATOM   3612 HH21 ARG P 620      -3.540 -12.207 -16.682  0.00  0.00      PROA  
ATOM   3613 HH22 ARG P 620      -2.113 -12.900 -17.413  0.00  0.00      PROA  
ATOM   3614  C   ARG P 620      -4.712 -13.437  -9.810  0.00  0.00      PROA  
ATOM   3615  O   ARG P 620      -5.090 -12.648  -8.940  0.00  0.00      PROA  
ATOM   3616  N   ARG P 621      -5.502 -13.907 -10.766  0.00  0.00      PROA  
ATOM   3617  HN  ARG P 621      -5.230 -14.516 -11.507  0.00  0.00      PROA  
ATOM   3618  CA  ARG P 621      -6.892 -13.494 -10.865  0.00  0.00      PROA  
ATOM   3619  HA  ARG P 621      -6.825 -12.428 -10.706  0.00  0.00      PROA  
ATOM   3620  CB  ARG P 621      -7.514 -13.745 -12.279  0.00  0.00      PROA  
ATOM   3621  HB1 ARG P 621      -8.609 -13.561 -12.260  0.00  0.00      PROA  
ATOM   3622  HB2 ARG P 621      -7.340 -14.836 -12.400  0.00  0.00      PROA  
ATOM   3623  CG  ARG P 621      -6.875 -12.847 -13.368  0.00  0.00      PROA  
ATOM   3624  HG1 ARG P 621      -5.810 -12.980 -13.653  0.00  0.00      PROA  
ATOM   3625  HG2 ARG P 621      -6.948 -11.795 -13.016  0.00  0.00      PROA  
ATOM   3626  CD  ARG P 621      -7.747 -12.861 -14.649  0.00  0.00      PROA  
ATOM   3627  HD1 ARG P 621      -7.308 -12.318 -15.514  0.00  0.00      PROA  
ATOM   3628  HD2 ARG P 621      -8.825 -12.729 -14.418  0.00  0.00      PROA  
ATOM   3629  NE  ARG P 621      -7.732 -14.288 -15.125  0.00  0.00      PROA  
ATOM   3630  HE  ARG P 621      -7.932 -15.041 -14.499  0.00  0.00      PROA  
ATOM   3631  CZ  ARG P 621      -7.084 -14.769 -16.237  0.00  0.00      PROA  
ATOM   3632  NH1 ARG P 621      -6.521 -13.958 -17.129  0.00  0.00      PROA  
ATOM   3633 HH11 ARG P 621      -6.381 -12.978 -16.988  0.00  0.00      PROA  
ATOM   3634 HH12 ARG P 621      -5.960 -14.354 -17.857  0.00  0.00      PROA  
ATOM   3635  NH2 ARG P 621      -7.061 -16.027 -16.391  0.00  0.00      PROA  
ATOM   3636 HH21 ARG P 621      -7.578 -16.517 -15.689  0.00  0.00      PROA  
ATOM   3637 HH22 ARG P 621      -6.657 -16.482 -17.185  0.00  0.00      PROA  
ATOM   3638  C   ARG P 621      -7.818 -13.921  -9.753  0.00  0.00      PROA  
ATOM   3639  O   ARG P 621      -8.712 -13.234  -9.251  0.00  0.00      PROA  
ATOM   3640  N   ILE P 622      -7.620 -15.186  -9.351  0.00  0.00      PROA  
ATOM   3641  HN  ILE P 622      -6.903 -15.729  -9.781  0.00  0.00      PROA  
ATOM   3642  CA  ILE P 622      -8.330 -15.675  -8.125  0.00  0.00      PROA  
ATOM   3643  HA  ILE P 622      -9.300 -15.221  -8.264  0.00  0.00      PROA  
ATOM   3644  CB  ILE P 622      -8.534 -17.164  -8.133  0.00  0.00      PROA  
ATOM   3645  HB  ILE P 622      -8.848 -17.435  -9.164  0.00  0.00      PROA  
ATOM   3646  CG2 ILE P 622      -7.190 -17.849  -7.825  0.00  0.00      PROA  
ATOM   3647 HG21 ILE P 622      -6.886 -17.552  -6.799  0.00  0.00      PROA  
ATOM   3648 HG22 ILE P 622      -6.333 -17.619  -8.495  0.00  0.00      PROA  
ATOM   3649 HG23 ILE P 622      -7.286 -18.955  -7.798  0.00  0.00      PROA  
ATOM   3650  CG1 ILE P 622      -9.634 -17.579  -7.101  0.00  0.00      PROA  
ATOM   3651 HG11 ILE P 622      -9.553 -17.085  -6.109  0.00  0.00      PROA  
ATOM   3652 HG12 ILE P 622      -9.547 -18.685  -7.048  0.00  0.00      PROA  
ATOM   3653  CD  ILE P 622     -11.051 -17.320  -7.655  0.00  0.00      PROA  
ATOM   3654  HD1 ILE P 622     -11.180 -16.224  -7.527  0.00  0.00      PROA  
ATOM   3655  HD2 ILE P 622     -11.858 -17.882  -7.138  0.00  0.00      PROA  
ATOM   3656  HD3 ILE P 622     -11.021 -17.540  -8.743  0.00  0.00      PROA  
ATOM   3657  C   ILE P 622      -7.811 -15.180  -6.784  0.00  0.00      PROA  
ATOM   3658  O   ILE P 622      -8.592 -14.875  -5.866  0.00  0.00      PROA  
ATOM   3659  N   ILE P 623      -6.509 -14.947  -6.598  0.00  0.00      PROA  
ATOM   3660  HN  ILE P 623      -5.854 -15.093  -7.335  0.00  0.00      PROA  
ATOM   3661  CA  ILE P 623      -6.035 -14.373  -5.335  0.00  0.00      PROA  
ATOM   3662  HA  ILE P 623      -6.483 -15.015  -4.591  0.00  0.00      PROA  
ATOM   3663  CB  ILE P 623      -4.511 -14.399  -5.274  0.00  0.00      PROA  
ATOM   3664  HB  ILE P 623      -4.112 -13.987  -6.225  0.00  0.00      PROA  
ATOM   3665  CG2 ILE P 623      -4.028 -13.439  -4.109  0.00  0.00      PROA  
ATOM   3666 HG21 ILE P 623      -4.123 -12.356  -4.336  0.00  0.00      PROA  
ATOM   3667 HG22 ILE P 623      -2.974 -13.708  -3.880  0.00  0.00      PROA  
ATOM   3668 HG23 ILE P 623      -4.598 -13.608  -3.171  0.00  0.00      PROA  
ATOM   3669  CG1 ILE P 623      -3.944 -15.793  -5.165  0.00  0.00      PROA  
ATOM   3670 HG11 ILE P 623      -2.842 -15.867  -5.280  0.00  0.00      PROA  
ATOM   3671 HG12 ILE P 623      -4.382 -16.496  -5.906  0.00  0.00      PROA  
ATOM   3672  CD  ILE P 623      -4.199 -16.379  -3.747  0.00  0.00      PROA  
ATOM   3673  HD1 ILE P 623      -5.279 -16.461  -3.502  0.00  0.00      PROA  
ATOM   3674  HD2 ILE P 623      -3.758 -15.727  -2.963  0.00  0.00      PROA  
ATOM   3675  HD3 ILE P 623      -3.714 -17.378  -3.736  0.00  0.00      PROA  
ATOM   3676  C   ILE P 623      -6.593 -12.957  -5.143  0.00  0.00      PROA  
ATOM   3677  O   ILE P 623      -6.946 -12.460  -4.096  0.00  0.00      PROA  
ATOM   3678  N   GLY P 624      -6.937 -12.157  -6.240  0.00  0.00      PROA  
ATOM   3679  HN  GLY P 624      -6.805 -12.417  -7.194  0.00  0.00      PROA  
ATOM   3680  CA  GLY P 624      -7.335 -10.791  -5.964  0.00  0.00      PROA  
ATOM   3681  HA1 GLY P 624      -7.091 -10.208  -6.840  0.00  0.00      PROA  
ATOM   3682  HA2 GLY P 624      -6.851 -10.345  -5.108  0.00  0.00      PROA  
ATOM   3683  C   GLY P 624      -8.797 -10.577  -5.852  0.00  0.00      PROA  
ATOM   3684  O   GLY P 624      -9.181  -9.559  -5.324  0.00  0.00      PROA  
ATOM   3685  N   ASP P 625      -9.617 -11.530  -6.281  0.00  0.00      PROA  
ATOM   3686  HN  ASP P 625      -9.157 -12.292  -6.730  0.00  0.00      PROA  
ATOM   3687  CA  ASP P 625     -11.076 -11.553  -6.282  0.00  0.00      PROA  
ATOM   3688  HA  ASP P 625     -11.458 -10.545  -6.202  0.00  0.00      PROA  
ATOM   3689  CB  ASP P 625     -11.692 -12.249  -7.507  0.00  0.00      PROA  
ATOM   3690  HB1 ASP P 625     -12.735 -12.588  -7.329  0.00  0.00      PROA  
ATOM   3691  HB2 ASP P 625     -11.121 -13.190  -7.659  0.00  0.00      PROA  
ATOM   3692  CG  ASP P 625     -11.654 -11.377  -8.701  0.00  0.00      PROA  
ATOM   3693  OD1 ASP P 625     -11.752 -10.107  -8.595  0.00  0.00      PROA  
ATOM   3694  OD2 ASP P 625     -11.544 -11.856  -9.859  0.00  0.00      PROA  
ATOM   3695  C   ASP P 625     -11.557 -12.144  -5.013  0.00  0.00      PROA  
ATOM   3696  O   ASP P 625     -12.728 -11.992  -4.677  0.00  0.00      PROA  
ATOM   3697  N   PHE P 626     -10.620 -12.759  -4.189  0.00  0.00      PROA  
ATOM   3698  HN  PHE P 626      -9.792 -13.103  -4.624  0.00  0.00      PROA  
ATOM   3699  CA  PHE P 626     -10.758 -12.941  -2.817  0.00  0.00      PROA  
ATOM   3700  HA  PHE P 626     -11.773 -12.649  -2.590  0.00  0.00      PROA  
ATOM   3701  CB  PHE P 626     -10.458 -14.431  -2.381  0.00  0.00      PROA  
ATOM   3702  HB1 PHE P 626     -10.684 -14.420  -1.293  0.00  0.00      PROA  
ATOM   3703  HB2 PHE P 626      -9.444 -14.852  -2.552  0.00  0.00      PROA  
ATOM   3704  CG  PHE P 626     -11.426 -15.462  -2.915  0.00  0.00      PROA  
ATOM   3705  CD1 PHE P 626     -11.014 -16.561  -3.729  0.00  0.00      PROA  
ATOM   3706  HD1 PHE P 626      -9.996 -16.554  -4.088  0.00  0.00      PROA  
ATOM   3707  CE1 PHE P 626     -11.880 -17.578  -4.148  0.00  0.00      PROA  
ATOM   3708  HE1 PHE P 626     -11.571 -18.301  -4.888  0.00  0.00      PROA  
ATOM   3709  CZ  PHE P 626     -13.225 -17.489  -3.810  0.00  0.00      PROA  
ATOM   3710  HZ  PHE P 626     -13.997 -18.190  -4.091  0.00  0.00      PROA  
ATOM   3711  CD2 PHE P 626     -12.794 -15.411  -2.617  0.00  0.00      PROA  
ATOM   3712  HD2 PHE P 626     -13.241 -14.516  -2.208  0.00  0.00      PROA  
ATOM   3713  CE2 PHE P 626     -13.653 -16.404  -3.060  0.00  0.00      PROA  
ATOM   3714  HE2 PHE P 626     -14.696 -16.413  -2.780  0.00  0.00      PROA  
ATOM   3715  C   PHE P 626      -9.982 -11.927  -1.953  0.00  0.00      PROA  
ATOM   3716  O   PHE P 626      -9.918 -12.188  -0.755  0.00  0.00      PROA  
ATOM   3717  N   GLY P 627      -9.504 -10.810  -2.481  0.00  0.00      PROA  
ATOM   3718  HN  GLY P 627      -9.813 -10.569  -3.398  0.00  0.00      PROA  
ATOM   3719  CA  GLY P 627      -8.694  -9.751  -1.831  0.00  0.00      PROA  
ATOM   3720  HA1 GLY P 627      -8.788  -8.886  -2.472  0.00  0.00      PROA  
ATOM   3721  HA2 GLY P 627      -7.699 -10.095  -1.590  0.00  0.00      PROA  
ATOM   3722  C   GLY P 627      -9.219  -9.352  -0.507  0.00  0.00      PROA  
ATOM   3723  O   GLY P 627      -8.499  -9.457   0.466  0.00  0.00      PROA  
ATOM   3724  N   VAL P 628     -10.478  -8.973  -0.449  0.00  0.00      PROA  
ATOM   3725  HN  VAL P 628     -10.964  -9.006  -1.319  0.00  0.00      PROA  
ATOM   3726  CA  VAL P 628     -11.224  -8.475   0.742  0.00  0.00      PROA  
ATOM   3727  HA  VAL P 628     -10.642  -7.652   1.132  0.00  0.00      PROA  
ATOM   3728  CB  VAL P 628     -12.598  -7.907   0.528  0.00  0.00      PROA  
ATOM   3729  HB  VAL P 628     -13.198  -8.521  -0.179  0.00  0.00      PROA  
ATOM   3730  CG1 VAL P 628     -13.474  -7.848   1.853  0.00  0.00      PROA  
ATOM   3731 HG11 VAL P 628     -13.744  -8.843   2.267  0.00  0.00      PROA  
ATOM   3732 HG12 VAL P 628     -14.424  -7.288   1.718  0.00  0.00      PROA  
ATOM   3733 HG13 VAL P 628     -12.803  -7.400   2.617  0.00  0.00      PROA  
ATOM   3734  CG2 VAL P 628     -12.466  -6.484  -0.087  0.00  0.00      PROA  
ATOM   3735 HG21 VAL P 628     -13.486  -6.213  -0.432  0.00  0.00      PROA  
ATOM   3736 HG22 VAL P 628     -11.799  -6.479  -0.976  0.00  0.00      PROA  
ATOM   3737 HG23 VAL P 628     -12.139  -5.674   0.600  0.00  0.00      PROA  
ATOM   3738  C   VAL P 628     -11.229  -9.494   1.925  0.00  0.00      PROA  
ATOM   3739  O   VAL P 628     -10.589  -9.209   2.973  0.00  0.00      PROA  
ATOM   3740  N   PRO P 629     -11.728 -10.715   1.750  0.00  0.00      PROA  
ATOM   3741  CD  PRO P 629     -12.788 -11.026   0.805  0.00  0.00      PROA  
ATOM   3742  HD1 PRO P 629     -12.457 -11.096  -0.254  0.00  0.00      PROA  
ATOM   3743  HD2 PRO P 629     -13.605 -10.280   0.907  0.00  0.00      PROA  
ATOM   3744  CA  PRO P 629     -11.437 -11.820   2.652  0.00  0.00      PROA  
ATOM   3745  HA  PRO P 629     -11.860 -11.564   3.612  0.00  0.00      PROA  
ATOM   3746  CB  PRO P 629     -12.382 -12.915   2.185  0.00  0.00      PROA  
ATOM   3747  HB1 PRO P 629     -12.716 -13.576   3.013  0.00  0.00      PROA  
ATOM   3748  HB2 PRO P 629     -11.705 -13.589   1.618  0.00  0.00      PROA  
ATOM   3749  CG  PRO P 629     -13.479 -12.327   1.252  0.00  0.00      PROA  
ATOM   3750  HG1 PRO P 629     -13.655 -13.109   0.483  0.00  0.00      PROA  
ATOM   3751  HG2 PRO P 629     -14.420 -12.235   1.836  0.00  0.00      PROA  
ATOM   3752  C   PRO P 629      -9.955 -12.174   2.880  0.00  0.00      PROA  
ATOM   3753  O   PRO P 629      -9.609 -12.395   4.027  0.00  0.00      PROA  
ATOM   3754  N   ILE P 630      -9.059 -12.259   1.857  0.00  0.00      PROA  
ATOM   3755  HN  ILE P 630      -9.312 -12.254   0.893  0.00  0.00      PROA  
ATOM   3756  CA  ILE P 630      -7.589 -12.374   2.234  0.00  0.00      PROA  
ATOM   3757  HA  ILE P 630      -7.621 -13.281   2.818  0.00  0.00      PROA  
ATOM   3758  CB  ILE P 630      -6.730 -12.653   0.994  0.00  0.00      PROA  
ATOM   3759  HB  ILE P 630      -6.852 -11.753   0.353  0.00  0.00      PROA  
ATOM   3760  CG2 ILE P 630      -5.232 -12.766   1.306  0.00  0.00      PROA  
ATOM   3761 HG21 ILE P 630      -4.802 -11.886   1.829  0.00  0.00      PROA  
ATOM   3762 HG22 ILE P 630      -4.669 -12.931   0.363  0.00  0.00      PROA  
ATOM   3763 HG23 ILE P 630      -5.099 -13.573   2.059  0.00  0.00      PROA  
ATOM   3764  CG1 ILE P 630      -7.192 -13.818   0.104  0.00  0.00      PROA  
ATOM   3765 HG11 ILE P 630      -6.646 -13.703  -0.856  0.00  0.00      PROA  
ATOM   3766 HG12 ILE P 630      -8.252 -13.631  -0.169  0.00  0.00      PROA  
ATOM   3767  CD  ILE P 630      -7.047 -15.207   0.696  0.00  0.00      PROA  
ATOM   3768  HD1 ILE P 630      -7.405 -15.867  -0.122  0.00  0.00      PROA  
ATOM   3769  HD2 ILE P 630      -7.790 -15.270   1.520  0.00  0.00      PROA  
ATOM   3770  HD3 ILE P 630      -5.998 -15.490   0.927  0.00  0.00      PROA  
ATOM   3771  C   ILE P 630      -7.025 -11.299   3.123  0.00  0.00      PROA  
ATOM   3772  O   ILE P 630      -6.240 -11.510   4.013  0.00  0.00      PROA  
ATOM   3773  N   SER P 631      -7.365 -10.024   2.816  0.00  0.00      PROA  
ATOM   3774  HN  SER P 631      -7.926  -9.858   2.009  0.00  0.00      PROA  
ATOM   3775  CA  SER P 631      -6.891  -8.827   3.480  0.00  0.00      PROA  
ATOM   3776  HA  SER P 631      -5.824  -8.699   3.368  0.00  0.00      PROA  
ATOM   3777  CB  SER P 631      -7.612  -7.527   2.896  0.00  0.00      PROA  
ATOM   3778  HB1 SER P 631      -7.380  -6.635   3.517  0.00  0.00      PROA  
ATOM   3779  HB2 SER P 631      -8.720  -7.590   2.942  0.00  0.00      PROA  
ATOM   3780  OG  SER P 631      -7.108  -7.240   1.554  0.00  0.00      PROA  
ATOM   3781  HG1 SER P 631      -7.407  -7.866   0.890  0.00  0.00      PROA  
ATOM   3782  C   SER P 631      -7.288  -8.833   4.938  0.00  0.00      PROA  
ATOM   3783  O   SER P 631      -6.485  -8.595   5.886  0.00  0.00      PROA  
ATOM   3784  N   ILE P 632      -8.586  -9.106   5.252  0.00  0.00      PROA  
ATOM   3785  HN  ILE P 632      -9.289  -9.245   4.559  0.00  0.00      PROA  
ATOM   3786  CA  ILE P 632      -9.083  -9.354   6.592  0.00  0.00      PROA  
ATOM   3787  HA  ILE P 632      -8.817  -8.495   7.190  0.00  0.00      PROA  
ATOM   3788  CB  ILE P 632     -10.626  -9.543   6.687  0.00  0.00      PROA  
ATOM   3789  HB  ILE P 632     -10.816 -10.477   6.116  0.00  0.00      PROA  
ATOM   3790  CG2 ILE P 632     -11.064  -9.728   8.121  0.00  0.00      PROA  
ATOM   3791 HG21 ILE P 632     -12.147  -9.973   8.170  0.00  0.00      PROA  
ATOM   3792 HG22 ILE P 632     -10.976  -8.709   8.555  0.00  0.00      PROA  
ATOM   3793 HG23 ILE P 632     -10.456 -10.434   8.726  0.00  0.00      PROA  
ATOM   3794  CG1 ILE P 632     -11.363  -8.357   6.024  0.00  0.00      PROA  
ATOM   3795 HG11 ILE P 632     -10.924  -7.978   5.076  0.00  0.00      PROA  
ATOM   3796 HG12 ILE P 632     -11.503  -7.554   6.779  0.00  0.00      PROA  
ATOM   3797  CD  ILE P 632     -12.733  -8.740   5.564  0.00  0.00      PROA  
ATOM   3798  HD1 ILE P 632     -12.679  -9.463   4.722  0.00  0.00      PROA  
ATOM   3799  HD2 ILE P 632     -13.232  -7.836   5.153  0.00  0.00      PROA  
ATOM   3800  HD3 ILE P 632     -13.314  -9.166   6.410  0.00  0.00      PROA  
ATOM   3801  C   ILE P 632      -8.424 -10.552   7.291  0.00  0.00      PROA  
ATOM   3802  O   ILE P 632      -7.907 -10.423   8.392  0.00  0.00      PROA  
ATOM   3803  N   LEU P 633      -8.327 -11.719   6.564  0.00  0.00      PROA  
ATOM   3804  HN  LEU P 633      -8.641 -11.807   5.622  0.00  0.00      PROA  
ATOM   3805  CA  LEU P 633      -7.619 -12.905   7.066  0.00  0.00      PROA  
ATOM   3806  HA  LEU P 633      -8.074 -13.220   7.993  0.00  0.00      PROA  
ATOM   3807  CB  LEU P 633      -7.508 -14.027   5.965  0.00  0.00      PROA  
ATOM   3808  HB1 LEU P 633      -6.874 -13.750   5.096  0.00  0.00      PROA  
ATOM   3809  HB2 LEU P 633      -8.509 -14.164   5.503  0.00  0.00      PROA  
ATOM   3810  CG  LEU P 633      -7.027 -15.397   6.478  0.00  0.00      PROA  
ATOM   3811  HG  LEU P 633      -6.093 -15.273   7.068  0.00  0.00      PROA  
ATOM   3812  CD1 LEU P 633      -7.942 -15.995   7.528  0.00  0.00      PROA  
ATOM   3813 HD11 LEU P 633      -9.011 -15.973   7.224  0.00  0.00      PROA  
ATOM   3814 HD12 LEU P 633      -7.977 -15.372   8.448  0.00  0.00      PROA  
ATOM   3815 HD13 LEU P 633      -7.632 -17.036   7.761  0.00  0.00      PROA  
ATOM   3816  CD2 LEU P 633      -6.653 -16.394   5.328  0.00  0.00      PROA  
ATOM   3817 HD21 LEU P 633      -7.474 -16.828   4.717  0.00  0.00      PROA  
ATOM   3818 HD22 LEU P 633      -6.087 -17.208   5.829  0.00  0.00      PROA  
ATOM   3819 HD23 LEU P 633      -5.947 -15.886   4.637  0.00  0.00      PROA  
ATOM   3820  C   LEU P 633      -6.118 -12.623   7.440  0.00  0.00      PROA  
ATOM   3821  O   LEU P 633      -5.681 -12.980   8.514  0.00  0.00      PROA  
ATOM   3822  N   ILE P 634      -5.348 -11.969   6.577  0.00  0.00      PROA  
ATOM   3823  HN  ILE P 634      -5.630 -11.641   5.679  0.00  0.00      PROA  
ATOM   3824  CA  ILE P 634      -3.969 -11.607   6.939  0.00  0.00      PROA  
ATOM   3825  HA  ILE P 634      -3.542 -12.580   7.132  0.00  0.00      PROA  
ATOM   3826  CB  ILE P 634      -3.142 -11.008   5.756  0.00  0.00      PROA  
ATOM   3827  HB  ILE P 634      -3.660 -10.105   5.367  0.00  0.00      PROA  
ATOM   3828  CG2 ILE P 634      -1.743 -10.580   6.245  0.00  0.00      PROA  
ATOM   3829 HG21 ILE P 634      -1.906  -9.734   6.947  0.00  0.00      PROA  
ATOM   3830 HG22 ILE P 634      -1.105 -10.151   5.443  0.00  0.00      PROA  
ATOM   3831 HG23 ILE P 634      -1.206 -11.424   6.729  0.00  0.00      PROA  
ATOM   3832  CG1 ILE P 634      -3.075 -11.996   4.573  0.00  0.00      PROA  
ATOM   3833 HG11 ILE P 634      -4.109 -12.265   4.269  0.00  0.00      PROA  
ATOM   3834 HG12 ILE P 634      -2.448 -12.865   4.864  0.00  0.00      PROA  
ATOM   3835  CD  ILE P 634      -2.457 -11.454   3.309  0.00  0.00      PROA  
ATOM   3836  HD1 ILE P 634      -2.283 -12.240   2.544  0.00  0.00      PROA  
ATOM   3837  HD2 ILE P 634      -1.523 -10.915   3.577  0.00  0.00      PROA  
ATOM   3838  HD3 ILE P 634      -3.204 -10.758   2.869  0.00  0.00      PROA  
ATOM   3839  C   ILE P 634      -3.902 -10.765   8.247  0.00  0.00      PROA  
ATOM   3840  O   ILE P 634      -3.038 -11.046   9.066  0.00  0.00      PROA  
ATOM   3841  N   MET P 635      -4.841  -9.819   8.455  0.00  0.00      PROA  
ATOM   3842  HN  MET P 635      -5.486  -9.532   7.751  0.00  0.00      PROA  
ATOM   3843  CA  MET P 635      -4.713  -8.906   9.633  0.00  0.00      PROA  
ATOM   3844  HA  MET P 635      -3.687  -8.679   9.880  0.00  0.00      PROA  
ATOM   3845  CB  MET P 635      -5.383  -7.577   9.313  0.00  0.00      PROA  
ATOM   3846  HB1 MET P 635      -5.257  -7.014  10.263  0.00  0.00      PROA  
ATOM   3847  HB2 MET P 635      -6.441  -7.627   8.979  0.00  0.00      PROA  
ATOM   3848  CG  MET P 635      -4.681  -6.804   8.237  0.00  0.00      PROA  
ATOM   3849  HG1 MET P 635      -5.188  -5.836   8.031  0.00  0.00      PROA  
ATOM   3850  HG2 MET P 635      -4.673  -7.416   7.309  0.00  0.00      PROA  
ATOM   3851  SD  MET P 635      -2.999  -6.171   8.627  0.00  0.00      PROA  
ATOM   3852  CE  MET P 635      -2.667  -5.140   7.210  0.00  0.00      PROA  
ATOM   3853  HE1 MET P 635      -2.538  -5.760   6.298  0.00  0.00      PROA  
ATOM   3854  HE2 MET P 635      -1.716  -4.566   7.210  0.00  0.00      PROA  
ATOM   3855  HE3 MET P 635      -3.406  -4.339   6.992  0.00  0.00      PROA  
ATOM   3856  C   MET P 635      -5.099  -9.523  10.971  0.00  0.00      PROA  
ATOM   3857  O   MET P 635      -4.503  -9.241  12.000  0.00  0.00      PROA  
ATOM   3858  N   VAL P 636      -6.043 -10.412  10.962  0.00  0.00      PROA  
ATOM   3859  HN  VAL P 636      -6.410 -10.759  10.102  0.00  0.00      PROA  
ATOM   3860  CA  VAL P 636      -6.402 -11.231  12.105  0.00  0.00      PROA  
ATOM   3861  HA  VAL P 636      -6.536 -10.600  12.971  0.00  0.00      PROA  
ATOM   3862  CB  VAL P 636      -7.673 -12.015  11.992  0.00  0.00      PROA  
ATOM   3863  HB  VAL P 636      -7.603 -12.750  11.162  0.00  0.00      PROA  
ATOM   3864  CG1 VAL P 636      -8.086 -12.873  13.203  0.00  0.00      PROA  
ATOM   3865 HG11 VAL P 636      -7.773 -12.350  14.131  0.00  0.00      PROA  
ATOM   3866 HG12 VAL P 636      -7.621 -13.882  13.209  0.00  0.00      PROA  
ATOM   3867 HG13 VAL P 636      -9.185 -12.870  13.365  0.00  0.00      PROA  
ATOM   3868  CG2 VAL P 636      -8.884 -11.080  11.678  0.00  0.00      PROA  
ATOM   3869 HG21 VAL P 636      -9.831 -11.554  11.342  0.00  0.00      PROA  
ATOM   3870 HG22 VAL P 636      -8.612 -10.438  10.813  0.00  0.00      PROA  
ATOM   3871 HG23 VAL P 636      -9.179 -10.498  12.577  0.00  0.00      PROA  
ATOM   3872  C   VAL P 636      -5.187 -12.140  12.563  0.00  0.00      PROA  
ATOM   3873  O   VAL P 636      -4.886 -12.401  13.737  0.00  0.00      PROA  
ATOM   3874  N   MET P 637      -4.476 -12.782  11.551  0.00  0.00      PROA  
ATOM   3875  HN  MET P 637      -4.795 -12.750  10.607  0.00  0.00      PROA  
ATOM   3876  CA  MET P 637      -3.290 -13.548  11.843  0.00  0.00      PROA  
ATOM   3877  HA  MET P 637      -3.647 -14.178  12.644  0.00  0.00      PROA  
ATOM   3878  CB  MET P 637      -2.822 -14.309  10.616  0.00  0.00      PROA  
ATOM   3879  HB1 MET P 637      -1.810 -14.739  10.774  0.00  0.00      PROA  
ATOM   3880  HB2 MET P 637      -2.810 -13.617   9.747  0.00  0.00      PROA  
ATOM   3881  CG  MET P 637      -3.789 -15.480  10.372  0.00  0.00      PROA  
ATOM   3882  HG1 MET P 637      -4.799 -15.045  10.219  0.00  0.00      PROA  
ATOM   3883  HG2 MET P 637      -3.839 -16.221  11.199  0.00  0.00      PROA  
ATOM   3884  SD  MET P 637      -3.336 -16.270   8.833  0.00  0.00      PROA  
ATOM   3885  CE  MET P 637      -4.658 -17.468   8.903  0.00  0.00      PROA  
ATOM   3886  HE1 MET P 637      -4.771 -18.029   7.951  0.00  0.00      PROA  
ATOM   3887  HE2 MET P 637      -5.660 -17.003   9.018  0.00  0.00      PROA  
ATOM   3888  HE3 MET P 637      -4.439 -18.285   9.624  0.00  0.00      PROA  
ATOM   3889  C   MET P 637      -2.154 -12.666  12.404  0.00  0.00      PROA  
ATOM   3890  O   MET P 637      -1.423 -13.003  13.322  0.00  0.00      PROA  
ATOM   3891  N   VAL P 638      -1.939 -11.394  11.893  0.00  0.00      PROA  
ATOM   3892  HN  VAL P 638      -2.393 -11.041  11.078  0.00  0.00      PROA  
ATOM   3893  CA  VAL P 638      -0.998 -10.421  12.367  0.00  0.00      PROA  
ATOM   3894  HA  VAL P 638      -0.019 -10.878  12.375  0.00  0.00      PROA  
ATOM   3895  CB  VAL P 638      -0.970  -9.156  11.387  0.00  0.00      PROA  
ATOM   3896  HB  VAL P 638      -2.038  -9.004  11.123  0.00  0.00      PROA  
ATOM   3897  CG1 VAL P 638      -0.290  -7.949  11.941  0.00  0.00      PROA  
ATOM   3898 HG11 VAL P 638      -0.089  -7.229  11.119  0.00  0.00      PROA  
ATOM   3899 HG12 VAL P 638       0.627  -8.125  12.543  0.00  0.00      PROA  
ATOM   3900 HG13 VAL P 638      -0.968  -7.506  12.701  0.00  0.00      PROA  
ATOM   3901  CG2 VAL P 638      -0.138  -9.592  10.120  0.00  0.00      PROA  
ATOM   3902 HG21 VAL P 638       0.954  -9.396  10.185  0.00  0.00      PROA  
ATOM   3903 HG22 VAL P 638      -0.541  -9.094   9.212  0.00  0.00      PROA  
ATOM   3904 HG23 VAL P 638      -0.277 -10.674   9.908  0.00  0.00      PROA  
ATOM   3905  C   VAL P 638      -1.315  -9.863  13.827  0.00  0.00      PROA  
ATOM   3906  O   VAL P 638      -0.372  -9.848  14.612  0.00  0.00      PROA  
ATOM   3907  N   ASP P 639      -2.535  -9.571  14.134  0.00  0.00      PROA  
ATOM   3908  HN  ASP P 639      -3.241  -9.712  13.444  0.00  0.00      PROA  
ATOM   3909  CA  ASP P 639      -3.018  -9.186  15.459  0.00  0.00      PROA  
ATOM   3910  HA  ASP P 639      -2.541  -8.239  15.664  0.00  0.00      PROA  
ATOM   3911  CB  ASP P 639      -4.594  -8.993  15.194  0.00  0.00      PROA  
ATOM   3912  HB1 ASP P 639      -4.872  -9.995  14.803  0.00  0.00      PROA  
ATOM   3913  HB2 ASP P 639      -4.859  -8.188  14.475  0.00  0.00      PROA  
ATOM   3914  CG  ASP P 639      -5.350  -8.822  16.479  0.00  0.00      PROA  
ATOM   3915  OD1 ASP P 639      -4.774  -8.077  17.372  0.00  0.00      PROA  
ATOM   3916  OD2 ASP P 639      -6.495  -9.238  16.599  0.00  0.00      PROA  
ATOM   3917  C   ASP P 639      -2.676 -10.269  16.535  0.00  0.00      PROA  
ATOM   3918  O   ASP P 639      -2.285  -9.930  17.618  0.00  0.00      PROA  
ATOM   3919  N   ALA P 640      -3.098 -11.507  16.278  0.00  0.00      PROA  
ATOM   3920  HN  ALA P 640      -3.647 -11.667  15.462  0.00  0.00      PROA  
ATOM   3921  CA  ALA P 640      -2.660 -12.694  16.976  0.00  0.00      PROA  
ATOM   3922  HA  ALA P 640      -3.037 -12.582  17.982  0.00  0.00      PROA  
ATOM   3923  CB  ALA P 640      -3.279 -13.761  16.084  0.00  0.00      PROA  
ATOM   3924  HB1 ALA P 640      -3.017 -13.727  15.005  0.00  0.00      PROA  
ATOM   3925  HB2 ALA P 640      -4.379 -13.602  16.067  0.00  0.00      PROA  
ATOM   3926  HB3 ALA P 640      -3.215 -14.756  16.574  0.00  0.00      PROA  
ATOM   3927  C   ALA P 640      -1.132 -12.944  17.148  0.00  0.00      PROA  
ATOM   3928  O   ALA P 640      -0.558 -13.283  18.155  0.00  0.00      PROA  
ATOM   3929  N   LEU P 641      -0.397 -12.697  16.033  0.00  0.00      PROA  
ATOM   3930  HN  LEU P 641      -0.804 -12.310  15.210  0.00  0.00      PROA  
ATOM   3931  CA  LEU P 641       1.067 -12.744  16.022  0.00  0.00      PROA  
ATOM   3932  HA  LEU P 641       1.497 -13.689  16.320  0.00  0.00      PROA  
ATOM   3933  CB  LEU P 641       1.471 -12.467  14.603  0.00  0.00      PROA  
ATOM   3934  HB1 LEU P 641       1.014 -11.539  14.197  0.00  0.00      PROA  
ATOM   3935  HB2 LEU P 641       1.076 -13.255  13.926  0.00  0.00      PROA  
ATOM   3936  CG  LEU P 641       2.995 -12.479  14.269  0.00  0.00      PROA  
ATOM   3937  HG  LEU P 641       3.419 -11.662  14.890  0.00  0.00      PROA  
ATOM   3938  CD1 LEU P 641       3.551 -13.769  14.787  0.00  0.00      PROA  
ATOM   3939 HD11 LEU P 641       3.020 -14.534  14.181  0.00  0.00      PROA  
ATOM   3940 HD12 LEU P 641       3.542 -13.839  15.896  0.00  0.00      PROA  
ATOM   3941 HD13 LEU P 641       4.640 -13.896  14.609  0.00  0.00      PROA  
ATOM   3942  CD2 LEU P 641       3.345 -12.225  12.792  0.00  0.00      PROA  
ATOM   3943 HD21 LEU P 641       4.449 -12.330  12.718  0.00  0.00      PROA  
ATOM   3944 HD22 LEU P 641       3.072 -11.217  12.412  0.00  0.00      PROA  
ATOM   3945 HD23 LEU P 641       2.902 -13.074  12.229  0.00  0.00      PROA  
ATOM   3946  C   LEU P 641       1.704 -11.786  16.919  0.00  0.00      PROA  
ATOM   3947  O   LEU P 641       2.706 -12.086  17.577  0.00  0.00      PROA  
ATOM   3948  N   ILE P 642       1.098 -10.570  16.947  0.00  0.00      PROA  
ATOM   3949  HN  ILE P 642       0.583 -10.292  16.140  0.00  0.00      PROA  
ATOM   3950  CA  ILE P 642       1.503  -9.461  17.827  0.00  0.00      PROA  
ATOM   3951  HA  ILE P 642       2.561  -9.403  17.619  0.00  0.00      PROA  
ATOM   3952  CB  ILE P 642       1.027  -8.130  17.272  0.00  0.00      PROA  
ATOM   3953  HB  ILE P 642      -0.027  -8.315  16.976  0.00  0.00      PROA  
ATOM   3954  CG2 ILE P 642       1.044  -7.003  18.237  0.00  0.00      PROA  
ATOM   3955 HG21 ILE P 642       2.016  -6.519  18.474  0.00  0.00      PROA  
ATOM   3956 HG22 ILE P 642       0.486  -7.269  19.161  0.00  0.00      PROA  
ATOM   3957 HG23 ILE P 642       0.432  -6.198  17.776  0.00  0.00      PROA  
ATOM   3958  CG1 ILE P 642       1.804  -7.773  15.911  0.00  0.00      PROA  
ATOM   3959 HG11 ILE P 642       1.826  -8.652  15.231  0.00  0.00      PROA  
ATOM   3960 HG12 ILE P 642       2.880  -7.522  16.027  0.00  0.00      PROA  
ATOM   3961  CD  ILE P 642       1.005  -6.773  15.129  0.00  0.00      PROA  
ATOM   3962  HD1 ILE P 642       1.209  -5.778  15.578  0.00  0.00      PROA  
ATOM   3963  HD2 ILE P 642      -0.095  -6.871  15.256  0.00  0.00      PROA  
ATOM   3964  HD3 ILE P 642       1.222  -6.827  14.041  0.00  0.00      PROA  
ATOM   3965  C   ILE P 642       1.357  -9.679  19.291  0.00  0.00      PROA  
ATOM   3966  O   ILE P 642       0.309 -10.089  19.820  0.00  0.00      PROA  
ATOM   3967  N   GLN P 643       2.452  -9.331  20.055  0.00  0.00      PROA  
ATOM   3968  HN  GLN P 643       3.217  -8.940  19.550  0.00  0.00      PROA  
ATOM   3969  CA  GLN P 643       2.586  -9.382  21.478  0.00  0.00      PROA  
ATOM   3970  HA  GLN P 643       1.798 -10.013  21.861  0.00  0.00      PROA  
ATOM   3971  CB  GLN P 643       4.066  -9.921  21.818  0.00  0.00      PROA  
ATOM   3972  HB1 GLN P 643       4.187  -9.925  22.922  0.00  0.00      PROA  
ATOM   3973  HB2 GLN P 643       4.828  -9.247  21.371  0.00  0.00      PROA  
ATOM   3974  CG  GLN P 643       4.321 -11.382  21.342  0.00  0.00      PROA  
ATOM   3975  HG1 GLN P 643       5.177 -11.902  21.822  0.00  0.00      PROA  
ATOM   3976  HG2 GLN P 643       4.348 -11.342  20.232  0.00  0.00      PROA  
ATOM   3977  CD  GLN P 643       3.147 -12.312  21.733  0.00  0.00      PROA  
ATOM   3978  OE1 GLN P 643       3.102 -12.636  22.896  0.00  0.00      PROA  
ATOM   3979  NE2 GLN P 643       2.269 -12.662  20.719  0.00  0.00      PROA  
ATOM   3980 HE21 GLN P 643       1.477 -13.242  20.911  0.00  0.00      PROA  
ATOM   3981 HE22 GLN P 643       2.342 -12.359  19.769  0.00  0.00      PROA  
ATOM   3982  C   GLN P 643       2.492  -7.919  22.084  0.00  0.00      PROA  
ATOM   3983  O   GLN P 643       3.222  -6.986  21.668  0.00  0.00      PROA  
ATOM   3984  N   ASP P 644       1.627  -7.700  23.148  0.00  0.00      PROA  
ATOM   3985  HN  ASP P 644       0.834  -8.305  23.158  0.00  0.00      PROA  
ATOM   3986  CA  ASP P 644       1.793  -6.751  24.192  0.00  0.00      PROA  
ATOM   3987  HA  ASP P 644       1.129  -7.002  25.006  0.00  0.00      PROA  
ATOM   3988  CB  ASP P 644       3.219  -6.764  24.836  0.00  0.00      PROA  
ATOM   3989  HB1 ASP P 644       3.132  -6.127  25.742  0.00  0.00      PROA  
ATOM   3990  HB2 ASP P 644       4.043  -6.330  24.231  0.00  0.00      PROA  
ATOM   3991  CG  ASP P 644       3.595  -8.108  25.355  0.00  0.00      PROA  
ATOM   3992  OD1 ASP P 644       2.795  -9.078  25.493  0.00  0.00      PROA  
ATOM   3993  OD2 ASP P 644       4.799  -8.276  25.622  0.00  0.00      PROA  
ATOM   3994  C   ASP P 644       1.305  -5.330  23.869  0.00  0.00      PROA  
ATOM   3995  O   ASP P 644       1.563  -4.356  24.554  0.00  0.00      PROA  
ATOM   3996  N   THR P 645       0.531  -5.136  22.770  0.00  0.00      PROA  
ATOM   3997  HN  THR P 645       0.184  -5.947  22.304  0.00  0.00      PROA  
ATOM   3998  CA  THR P 645      -0.004  -3.870  22.319  0.00  0.00      PROA  
ATOM   3999  HA  THR P 645      -0.124  -3.186  23.146  0.00  0.00      PROA  
ATOM   4000  CB  THR P 645       0.857  -3.092  21.372  0.00  0.00      PROA  
ATOM   4001  HB  THR P 645       1.760  -2.929  21.999  0.00  0.00      PROA  
ATOM   4002  OG1 THR P 645       0.439  -1.801  20.994  0.00  0.00      PROA  
ATOM   4003  HG1 THR P 645       0.640  -1.307  21.793  0.00  0.00      PROA  
ATOM   4004  CG2 THR P 645       1.140  -3.934  20.104  0.00  0.00      PROA  
ATOM   4005 HG21 THR P 645       1.752  -3.413  19.336  0.00  0.00      PROA  
ATOM   4006 HG22 THR P 645       0.302  -4.237  19.441  0.00  0.00      PROA  
ATOM   4007 HG23 THR P 645       1.685  -4.841  20.441  0.00  0.00      PROA  
ATOM   4008  C   THR P 645      -1.344  -4.199  21.742  0.00  0.00      PROA  
ATOM   4009  O   THR P 645      -1.414  -5.171  20.956  0.00  0.00      PROA  
ATOM   4010  N   TYR P 646      -2.383  -3.492  22.055  0.00  0.00      PROA  
ATOM   4011  HN  TYR P 646      -2.339  -2.783  22.755  0.00  0.00      PROA  
ATOM   4012  CA  TYR P 646      -3.713  -3.924  21.682  0.00  0.00      PROA  
ATOM   4013  HA  TYR P 646      -3.704  -4.597  20.837  0.00  0.00      PROA  
ATOM   4014  CB  TYR P 646      -4.314  -4.778  22.863  0.00  0.00      PROA  
ATOM   4015  HB1 TYR P 646      -4.329  -4.300  23.866  0.00  0.00      PROA  
ATOM   4016  HB2 TYR P 646      -3.601  -5.597  23.097  0.00  0.00      PROA  
ATOM   4017  CG  TYR P 646      -5.690  -5.220  22.583  0.00  0.00      PROA  
ATOM   4018  CD1 TYR P 646      -5.953  -6.498  22.134  0.00  0.00      PROA  
ATOM   4019  HD1 TYR P 646      -5.061  -7.024  21.825  0.00  0.00      PROA  
ATOM   4020  CE1 TYR P 646      -7.203  -7.074  22.215  0.00  0.00      PROA  
ATOM   4021  HE1 TYR P 646      -7.278  -8.141  22.067  0.00  0.00      PROA  
ATOM   4022  CZ  TYR P 646      -8.286  -6.275  22.567  0.00  0.00      PROA  
ATOM   4023  OH  TYR P 646      -9.546  -6.808  22.656  0.00  0.00      PROA  
ATOM   4024  HH  TYR P 646     -10.182  -6.093  22.582  0.00  0.00      PROA  
ATOM   4025  CD2 TYR P 646      -6.775  -4.464  23.092  0.00  0.00      PROA  
ATOM   4026  HD2 TYR P 646      -6.772  -3.574  23.704  0.00  0.00      PROA  
ATOM   4027  CE2 TYR P 646      -8.118  -4.964  22.986  0.00  0.00      PROA  
ATOM   4028  HE2 TYR P 646      -8.966  -4.391  23.330  0.00  0.00      PROA  
ATOM   4029  C   TYR P 646      -4.561  -2.758  21.173  0.00  0.00      PROA  
ATOM   4030  O   TYR P 646      -4.701  -1.692  21.716  0.00  0.00      PROA  
ATOM   4031  N   THR P 647      -5.267  -2.995  20.051  0.00  0.00      PROA  
ATOM   4032  HN  THR P 647      -5.234  -3.904  19.643  0.00  0.00      PROA  
ATOM   4033  CA  THR P 647      -6.252  -2.137  19.377  0.00  0.00      PROA  
ATOM   4034  HA  THR P 647      -6.170  -1.153  19.814  0.00  0.00      PROA  
ATOM   4035  CB  THR P 647      -6.034  -2.005  17.775  0.00  0.00      PROA  
ATOM   4036  HB  THR P 647      -6.660  -1.165  17.406  0.00  0.00      PROA  
ATOM   4037  OG1 THR P 647      -6.313  -3.226  17.090  0.00  0.00      PROA  
ATOM   4038  HG1 THR P 647      -5.762  -3.902  17.490  0.00  0.00      PROA  
ATOM   4039  CG2 THR P 647      -4.532  -1.616  17.560  0.00  0.00      PROA  
ATOM   4040 HG21 THR P 647      -3.882  -2.476  17.829  0.00  0.00      PROA  
ATOM   4041 HG22 THR P 647      -4.403  -0.710  18.189  0.00  0.00      PROA  
ATOM   4042 HG23 THR P 647      -4.388  -1.397  16.480  0.00  0.00      PROA  
ATOM   4043  C   THR P 647      -7.652  -2.625  19.699  0.00  0.00      PROA  
ATOM   4044  O   THR P 647      -7.834  -3.824  19.647  0.00  0.00      PROA  
ATOM   4045  N   GLN P 648      -8.656  -1.729  19.905  0.00  0.00      PROA  
ATOM   4046  HN  GLN P 648      -8.508  -0.754  19.754  0.00  0.00      PROA  
ATOM   4047  CA  GLN P 648      -9.999  -2.079  20.179  0.00  0.00      PROA  
ATOM   4048  HA  GLN P 648     -10.083  -2.735  21.034  0.00  0.00      PROA  
ATOM   4049  CB  GLN P 648     -10.766  -0.797  20.500  0.00  0.00      PROA  
ATOM   4050  HB1 GLN P 648     -10.626  -0.168  19.594  0.00  0.00      PROA  
ATOM   4051  HB2 GLN P 648     -10.322  -0.117  21.258  0.00  0.00      PROA  
ATOM   4052  CG  GLN P 648     -12.237  -1.000  21.016  0.00  0.00      PROA  
ATOM   4053  HG1 GLN P 648     -13.018  -1.348  20.306  0.00  0.00      PROA  
ATOM   4054  HG2 GLN P 648     -12.576  -0.036  21.451  0.00  0.00      PROA  
ATOM   4055  CD  GLN P 648     -12.470  -1.926  22.214  0.00  0.00      PROA  
ATOM   4056  OE1 GLN P 648     -13.209  -2.935  22.165  0.00  0.00      PROA  
ATOM   4057  NE2 GLN P 648     -11.655  -1.656  23.256  0.00  0.00      PROA  
ATOM   4058 HE21 GLN P 648     -11.630  -2.372  23.954  0.00  0.00      PROA  
ATOM   4059 HE22 GLN P 648     -11.250  -0.797  23.571  0.00  0.00      PROA  
ATOM   4060  C   GLN P 648     -10.609  -2.838  18.964  0.00  0.00      PROA  
ATOM   4061  O   GLN P 648     -10.376  -2.608  17.778  0.00  0.00      PROA  
ATOM   4062  N   LYS P 649     -11.484  -3.783  19.412  0.00  0.00      PROA  
ATOM   4063  HN  LYS P 649     -11.658  -3.878  20.389  0.00  0.00      PROA  
ATOM   4064  CA  LYS P 649     -12.027  -4.781  18.580  0.00  0.00      PROA  
ATOM   4065  HA  LYS P 649     -11.713  -4.544  17.575  0.00  0.00      PROA  
ATOM   4066  CB  LYS P 649     -11.509  -6.136  19.001  0.00  0.00      PROA  
ATOM   4067  HB1 LYS P 649     -11.895  -6.745  18.156  0.00  0.00      PROA  
ATOM   4068  HB2 LYS P 649     -11.837  -6.561  19.974  0.00  0.00      PROA  
ATOM   4069  CG  LYS P 649      -9.924  -6.124  19.021  0.00  0.00      PROA  
ATOM   4070  HG1 LYS P 649      -9.631  -5.486  19.882  0.00  0.00      PROA  
ATOM   4071  HG2 LYS P 649      -9.534  -5.616  18.113  0.00  0.00      PROA  
ATOM   4072  CD  LYS P 649      -9.348  -7.576  19.181  0.00  0.00      PROA  
ATOM   4073  HD1 LYS P 649      -9.945  -8.249  18.528  0.00  0.00      PROA  
ATOM   4074  HD2 LYS P 649      -9.414  -7.799  20.268  0.00  0.00      PROA  
ATOM   4075  CE  LYS P 649      -7.869  -7.602  18.807  0.00  0.00      PROA  
ATOM   4076  HE1 LYS P 649      -7.347  -6.819  19.397  0.00  0.00      PROA  
ATOM   4077  HE2 LYS P 649      -7.669  -7.274  17.764  0.00  0.00      PROA  
ATOM   4078  NZ  LYS P 649      -7.212  -8.853  19.050  0.00  0.00      PROA  
ATOM   4079  HZ1 LYS P 649      -6.239  -8.784  19.411  0.00  0.00      PROA  
ATOM   4080  HZ2 LYS P 649      -6.941  -9.250  18.128  0.00  0.00      PROA  
ATOM   4081  HZ3 LYS P 649      -7.783  -9.634  19.432  0.00  0.00      PROA  
ATOM   4082  C   LYS P 649     -13.481  -4.822  18.663  0.00  0.00      PROA  
ATOM   4083  O   LYS P 649     -14.019  -4.465  19.698  0.00  0.00      PROA  
ATOM   4084  N   LEU P 650     -14.162  -5.175  17.568  0.00  0.00      PROA  
ATOM   4085  HN  LEU P 650     -13.507  -5.498  16.889  0.00  0.00      PROA  
ATOM   4086  CA  LEU P 650     -15.584  -5.357  17.332  0.00  0.00      PROA  
ATOM   4087  HA  LEU P 650     -15.917  -4.361  17.077  0.00  0.00      PROA  
ATOM   4088  CB  LEU P 650     -15.732  -6.237  16.038  0.00  0.00      PROA  
ATOM   4089  HB1 LEU P 650     -15.455  -7.277  16.315  0.00  0.00      PROA  
ATOM   4090  HB2 LEU P 650     -14.885  -5.936  15.385  0.00  0.00      PROA  
ATOM   4091  CG  LEU P 650     -17.123  -6.180  15.359  0.00  0.00      PROA  
ATOM   4092  HG  LEU P 650     -17.928  -6.353  16.105  0.00  0.00      PROA  
ATOM   4093  CD1 LEU P 650     -17.389  -4.751  14.761  0.00  0.00      PROA  
ATOM   4094 HD11 LEU P 650     -17.321  -4.012  15.588  0.00  0.00      PROA  
ATOM   4095 HD12 LEU P 650     -18.395  -4.732  14.289  0.00  0.00      PROA  
ATOM   4096 HD13 LEU P 650     -16.675  -4.622  13.920  0.00  0.00      PROA  
ATOM   4097  CD2 LEU P 650     -17.436  -7.178  14.299  0.00  0.00      PROA  
ATOM   4098 HD21 LEU P 650     -17.621  -8.209  14.669  0.00  0.00      PROA  
ATOM   4099 HD22 LEU P 650     -16.710  -7.168  13.458  0.00  0.00      PROA  
ATOM   4100 HD23 LEU P 650     -18.403  -6.890  13.836  0.00  0.00      PROA  
ATOM   4101  C   LEU P 650     -16.439  -5.770  18.496  0.00  0.00      PROA  
ATOM   4102  O   LEU P 650     -16.001  -6.671  19.210  0.00  0.00      PROA  
ATOM   4103  N   SER P 651     -17.536  -5.059  18.781  0.00  0.00      PROA  
ATOM   4104  HN  SER P 651     -17.819  -4.198  18.366  0.00  0.00      PROA  
ATOM   4105  CA  SER P 651     -18.502  -5.347  19.929  0.00  0.00      PROA  
ATOM   4106  HA  SER P 651     -18.135  -6.210  20.465  0.00  0.00      PROA  
ATOM   4107  CB  SER P 651     -18.539  -4.208  20.933  0.00  0.00      PROA  
ATOM   4108  HB1 SER P 651     -19.153  -3.371  20.537  0.00  0.00      PROA  
ATOM   4109  HB2 SER P 651     -17.531  -3.805  21.168  0.00  0.00      PROA  
ATOM   4110  OG  SER P 651     -19.142  -4.685  22.090  0.00  0.00      PROA  
ATOM   4111  HG1 SER P 651     -18.469  -5.069  22.656  0.00  0.00      PROA  
ATOM   4112  C   SER P 651     -19.945  -5.572  19.451  0.00  0.00      PROA  
ATOM   4113  O   SER P 651     -20.632  -4.673  18.965  0.00  0.00      PROA  
ATOM   4114  N   VAL P 652     -20.422  -6.811  19.572  0.00  0.00      PROA  
ATOM   4115  HN  VAL P 652     -19.713  -7.430  19.901  0.00  0.00      PROA  
ATOM   4116  CA  VAL P 652     -21.611  -7.331  18.939  0.00  0.00      PROA  
ATOM   4117  HA  VAL P 652     -22.182  -6.577  18.417  0.00  0.00      PROA  
ATOM   4118  CB  VAL P 652     -21.292  -8.393  17.848  0.00  0.00      PROA  
ATOM   4119  HB  VAL P 652     -20.757  -9.286  18.234  0.00  0.00      PROA  
ATOM   4120  CG1 VAL P 652     -22.663  -8.904  17.318  0.00  0.00      PROA  
ATOM   4121 HG11 VAL P 652     -23.209  -9.557  18.032  0.00  0.00      PROA  
ATOM   4122 HG12 VAL P 652     -22.516  -9.545  16.422  0.00  0.00      PROA  
ATOM   4123 HG13 VAL P 652     -23.350  -8.140  16.896  0.00  0.00      PROA  
ATOM   4124  CG2 VAL P 652     -20.475  -7.859  16.650  0.00  0.00      PROA  
ATOM   4125 HG21 VAL P 652     -19.435  -7.662  16.987  0.00  0.00      PROA  
ATOM   4126 HG22 VAL P 652     -20.817  -6.823  16.442  0.00  0.00      PROA  
ATOM   4127 HG23 VAL P 652     -20.568  -8.504  15.750  0.00  0.00      PROA  
ATOM   4128  C   VAL P 652     -22.516  -7.856  20.107  0.00  0.00      PROA  
ATOM   4129  O   VAL P 652     -21.980  -8.465  21.010  0.00  0.00      PROA  
ATOM   4130  N   PRO P 653     -23.835  -7.568  20.220  0.00  0.00      PROA  
ATOM   4131  CD  PRO P 653     -24.567  -6.661  19.420  0.00  0.00      PROA  
ATOM   4132  HD1 PRO P 653     -24.704  -7.299  18.521  0.00  0.00      PROA  
ATOM   4133  HD2 PRO P 653     -24.013  -5.717  19.231  0.00  0.00      PROA  
ATOM   4134  CA  PRO P 653     -24.692  -8.111  21.346  0.00  0.00      PROA  
ATOM   4135  HA  PRO P 653     -24.193  -7.657  22.189  0.00  0.00      PROA  
ATOM   4136  CB  PRO P 653     -26.146  -7.586  20.926  0.00  0.00      PROA  
ATOM   4137  HB1 PRO P 653     -26.808  -7.535  21.817  0.00  0.00      PROA  
ATOM   4138  HB2 PRO P 653     -26.744  -8.269  20.286  0.00  0.00      PROA  
ATOM   4139  CG  PRO P 653     -25.889  -6.375  20.108  0.00  0.00      PROA  
ATOM   4140  HG1 PRO P 653     -26.688  -6.107  19.385  0.00  0.00      PROA  
ATOM   4141  HG2 PRO P 653     -25.702  -5.502  20.769  0.00  0.00      PROA  
ATOM   4142  C   PRO P 653     -24.556  -9.667  21.587  0.00  0.00      PROA  
ATOM   4143  O   PRO P 653     -24.721 -10.403  20.672  0.00  0.00      PROA  
ATOM   4144  N   GLU P 654     -24.424 -10.129  22.851  0.00  0.00      PROA  
ATOM   4145  HN  GLU P 654     -24.360  -9.579  23.680  0.00  0.00      PROA  
ATOM   4146  CA  GLU P 654     -24.350 -11.503  23.120  0.00  0.00      PROA  
ATOM   4147  HA  GLU P 654     -24.080 -12.061  22.236  0.00  0.00      PROA  
ATOM   4148  CB  GLU P 654     -23.251 -11.757  24.282  0.00  0.00      PROA  
ATOM   4149  HB1 GLU P 654     -23.296 -12.847  24.491  0.00  0.00      PROA  
ATOM   4150  HB2 GLU P 654     -23.502 -11.009  25.064  0.00  0.00      PROA  
ATOM   4151  CG  GLU P 654     -21.819 -11.365  23.789  0.00  0.00      PROA  
ATOM   4152  HG1 GLU P 654     -21.934 -10.448  23.172  0.00  0.00      PROA  
ATOM   4153  HG2 GLU P 654     -21.298 -12.161  23.215  0.00  0.00      PROA  
ATOM   4154  CD  GLU P 654     -20.815 -11.010  24.929  0.00  0.00      PROA  
ATOM   4155  OE1 GLU P 654     -20.939 -11.553  26.025  0.00  0.00      PROA  
ATOM   4156  OE2 GLU P 654     -19.837 -10.317  24.650  0.00  0.00      PROA  
ATOM   4157  C   GLU P 654     -25.669 -12.092  23.326  0.00  0.00      PROA  
ATOM   4158  O   GLU P 654     -26.283 -11.742  24.341  0.00  0.00      PROA  
ATOM   4159  N   GLY P 655     -26.109 -13.033  22.482  0.00  0.00      PROA  
ATOM   4160  HN  GLY P 655     -25.488 -13.421  21.805  0.00  0.00      PROA  
ATOM   4161  CA  GLY P 655     -27.512 -13.469  22.392  0.00  0.00      PROA  
ATOM   4162  HA1 GLY P 655     -27.697 -14.237  23.128  0.00  0.00      PROA  
ATOM   4163  HA2 GLY P 655     -27.727 -13.915  21.432  0.00  0.00      PROA  
ATOM   4164  C   GLY P 655     -28.574 -12.441  22.541  0.00  0.00      PROA  
ATOM   4165  O   GLY P 655     -28.345 -11.240  22.360  0.00  0.00      PROA  
ATOM   4166  N   LEU P 656     -29.885 -12.871  22.812  0.00  0.00      PROA  
ATOM   4167  HN  LEU P 656     -30.034 -13.835  23.021  0.00  0.00      PROA  
ATOM   4168  CA  LEU P 656     -31.020 -11.997  22.934  0.00  0.00      PROA  
ATOM   4169  HA  LEU P 656     -30.731 -11.207  22.255  0.00  0.00      PROA  
ATOM   4170  CB  LEU P 656     -32.261 -12.694  22.335  0.00  0.00      PROA  
ATOM   4171  HB1 LEU P 656     -32.186 -13.715  22.767  0.00  0.00      PROA  
ATOM   4172  HB2 LEU P 656     -32.115 -12.825  21.241  0.00  0.00      PROA  
ATOM   4173  CG  LEU P 656     -33.700 -12.190  22.643  0.00  0.00      PROA  
ATOM   4174  HG  LEU P 656     -33.847 -12.021  23.731  0.00  0.00      PROA  
ATOM   4175  CD1 LEU P 656     -33.951 -10.789  22.035  0.00  0.00      PROA  
ATOM   4176 HD11 LEU P 656     -33.589 -10.763  20.985  0.00  0.00      PROA  
ATOM   4177 HD12 LEU P 656     -33.340  -9.966  22.463  0.00  0.00      PROA  
ATOM   4178 HD13 LEU P 656     -35.040 -10.572  21.984  0.00  0.00      PROA  
ATOM   4179  CD2 LEU P 656     -34.577 -13.222  21.995  0.00  0.00      PROA  
ATOM   4180 HD21 LEU P 656     -34.411 -14.173  22.547  0.00  0.00      PROA  
ATOM   4181 HD22 LEU P 656     -34.273 -13.367  20.937  0.00  0.00      PROA  
ATOM   4182 HD23 LEU P 656     -35.655 -12.956  22.032  0.00  0.00      PROA  
ATOM   4183  C   LEU P 656     -31.371 -11.435  24.312  0.00  0.00      PROA  
ATOM   4184  O   LEU P 656     -31.697 -12.151  25.239  0.00  0.00      PROA  
ATOM   4185  N   SER P 657     -31.524 -10.117  24.436  0.00  0.00      PROA  
ATOM   4186  HN  SER P 657     -31.348  -9.472  23.696  0.00  0.00      PROA  
ATOM   4187  CA  SER P 657     -32.230  -9.515  25.559  0.00  0.00      PROA  
ATOM   4188  HA  SER P 657     -32.670 -10.239  26.230  0.00  0.00      PROA  
ATOM   4189  CB  SER P 657     -31.407  -8.474  26.359  0.00  0.00      PROA  
ATOM   4190  HB1 SER P 657     -31.966  -8.032  27.211  0.00  0.00      PROA  
ATOM   4191  HB2 SER P 657     -31.160  -7.723  25.578  0.00  0.00      PROA  
ATOM   4192  OG  SER P 657     -30.186  -9.166  26.815  0.00  0.00      PROA  
ATOM   4193  HG1 SER P 657     -29.614  -9.314  26.058  0.00  0.00      PROA  
ATOM   4194  C   SER P 657     -33.587  -8.792  25.180  0.00  0.00      PROA  
ATOM   4195  O   SER P 657     -33.653  -7.927  24.270  0.00  0.00      PROA  
ATOM   4196  N   VAL P 658     -34.669  -9.173  25.908  0.00  0.00      PROA  
ATOM   4197  HN  VAL P 658     -34.567  -9.942  26.533  0.00  0.00      PROA  
ATOM   4198  CA  VAL P 658     -35.960  -8.535  25.789  0.00  0.00      PROA  
ATOM   4199  HA  VAL P 658     -36.220  -8.357  24.756  0.00  0.00      PROA  
ATOM   4200  CB  VAL P 658     -37.153  -9.497  26.305  0.00  0.00      PROA  
ATOM   4201  HB  VAL P 658     -36.953  -9.831  27.345  0.00  0.00      PROA  
ATOM   4202  CG1 VAL P 658     -38.353  -8.560  26.401  0.00  0.00      PROA  
ATOM   4203 HG11 VAL P 658     -38.274  -7.978  27.344  0.00  0.00      PROA  
ATOM   4204 HG12 VAL P 658     -39.379  -8.987  26.419  0.00  0.00      PROA  
ATOM   4205 HG13 VAL P 658     -38.347  -7.882  25.521  0.00  0.00      PROA  
ATOM   4206  CG2 VAL P 658     -37.387 -10.680  25.360  0.00  0.00      PROA  
ATOM   4207 HG21 VAL P 658     -37.670 -10.358  24.335  0.00  0.00      PROA  
ATOM   4208 HG22 VAL P 658     -38.201 -11.399  25.597  0.00  0.00      PROA  
ATOM   4209 HG23 VAL P 658     -36.470 -11.308  25.348  0.00  0.00      PROA  
ATOM   4210  C   VAL P 658     -35.927  -7.157  26.526  0.00  0.00      PROA  
ATOM   4211  O   VAL P 658     -35.541  -7.045  27.724  0.00  0.00      PROA  
ATOM   4212  N   SER P 659     -36.363  -6.048  25.836  0.00  0.00      PROA  
ATOM   4213  HN  SER P 659     -36.668  -6.142  24.891  0.00  0.00      PROA  
ATOM   4214  CA  SER P 659     -36.259  -4.764  26.403  0.00  0.00      PROA  
ATOM   4215  HA  SER P 659     -35.708  -4.812  27.330  0.00  0.00      PROA  
ATOM   4216  CB  SER P 659     -35.715  -3.813  25.285  0.00  0.00      PROA  
ATOM   4217  HB1 SER P 659     -36.235  -3.894  24.306  0.00  0.00      PROA  
ATOM   4218  HB2 SER P 659     -34.713  -4.255  25.100  0.00  0.00      PROA  
ATOM   4219  OG  SER P 659     -35.685  -2.494  25.760  0.00  0.00      PROA  
ATOM   4220  HG1 SER P 659     -36.598  -2.215  25.856  0.00  0.00      PROA  
ATOM   4221  C   SER P 659     -37.653  -4.343  26.801  0.00  0.00      PROA  
ATOM   4222  O   SER P 659     -38.385  -4.033  25.902  0.00  0.00      PROA  
ATOM   4223  N   ASN P 660     -38.015  -4.320  28.084  0.00  0.00      PROA  
ATOM   4224  HN  ASN P 660     -37.544  -4.688  28.882  0.00  0.00      PROA  
ATOM   4225  CA  ASN P 660     -39.382  -3.900  28.543  0.00  0.00      PROA  
ATOM   4226  HA  ASN P 660     -39.867  -3.503  27.664  0.00  0.00      PROA  
ATOM   4227  CB  ASN P 660     -40.224  -5.041  29.248  0.00  0.00      PROA  
ATOM   4228  HB1 ASN P 660     -41.184  -4.585  29.573  0.00  0.00      PROA  
ATOM   4229  HB2 ASN P 660     -39.675  -5.394  30.147  0.00  0.00      PROA  
ATOM   4230  CG  ASN P 660     -40.537  -6.192  28.290  0.00  0.00      PROA  
ATOM   4231  OD1 ASN P 660     -40.897  -6.060  27.092  0.00  0.00      PROA  
ATOM   4232  ND2 ASN P 660     -40.709  -7.414  28.853  0.00  0.00      PROA  
ATOM   4233 HD21 ASN P 660     -40.631  -8.159  28.191  0.00  0.00      PROA  
ATOM   4234 HD22 ASN P 660     -40.610  -7.593  29.832  0.00  0.00      PROA  
ATOM   4235  C   ASN P 660     -39.303  -2.680  29.460  0.00  0.00      PROA  
ATOM   4236  O   ASN P 660     -38.605  -2.748  30.488  0.00  0.00      PROA  
ATOM   4237  N   PRO P 661     -40.006  -1.563  29.214  0.00  0.00      PROA  
ATOM   4238  CD  PRO P 661     -40.771  -1.196  28.049  0.00  0.00      PROA  
ATOM   4239  HD1 PRO P 661     -41.644  -1.872  27.924  0.00  0.00      PROA  
ATOM   4240  HD2 PRO P 661     -40.149  -1.194  27.129  0.00  0.00      PROA  
ATOM   4241  CA  PRO P 661     -39.860  -0.421  30.053  0.00  0.00      PROA  
ATOM   4242  HA  PRO P 661     -38.834  -0.227  30.329  0.00  0.00      PROA  
ATOM   4243  CB  PRO P 661     -40.327   0.754  29.162  0.00  0.00      PROA  
ATOM   4244  HB1 PRO P 661     -39.507   1.057  28.476  0.00  0.00      PROA  
ATOM   4245  HB2 PRO P 661     -40.763   1.629  29.691  0.00  0.00      PROA  
ATOM   4246  CG  PRO P 661     -41.415   0.086  28.322  0.00  0.00      PROA  
ATOM   4247  HG1 PRO P 661     -42.378  -0.010  28.867  0.00  0.00      PROA  
ATOM   4248  HG2 PRO P 661     -41.625   0.616  27.369  0.00  0.00      PROA  
ATOM   4249  C   PRO P 661     -40.739  -0.488  31.366  0.00  0.00      PROA  
ATOM   4250  O   PRO P 661     -40.678   0.465  32.163  0.00  0.00      PROA  
ATOM   4251  N   THR P 662     -41.424  -1.627  31.628  0.00  0.00      PROA  
ATOM   4252  HN  THR P 662     -41.398  -2.400  31.000  0.00  0.00      PROA  
ATOM   4253  CA  THR P 662     -42.213  -1.839  32.821  0.00  0.00      PROA  
ATOM   4254  HA  THR P 662     -41.555  -1.735  33.671  0.00  0.00      PROA  
ATOM   4255  CB  THR P 662     -43.550  -1.060  32.989  0.00  0.00      PROA  
ATOM   4256  HB  THR P 662     -43.472  -0.032  32.576  0.00  0.00      PROA  
ATOM   4257  OG1 THR P 662     -44.061  -1.022  34.314  0.00  0.00      PROA  
ATOM   4258  HG1 THR P 662     -44.779  -0.385  34.298  0.00  0.00      PROA  
ATOM   4259  CG2 THR P 662     -44.703  -1.672  32.073  0.00  0.00      PROA  
ATOM   4260 HG21 THR P 662     -45.050  -2.667  32.424  0.00  0.00      PROA  
ATOM   4261 HG22 THR P 662     -44.365  -1.776  31.020  0.00  0.00      PROA  
ATOM   4262 HG23 THR P 662     -45.570  -0.990  31.943  0.00  0.00      PROA  
ATOM   4263  C   THR P 662     -42.474  -3.311  32.825  0.00  0.00      PROA  
ATOM   4264  O   THR P 662     -42.476  -3.923  31.754  0.00  0.00      PROA  
ATOM   4265  N   GLU P 663     -42.602  -3.853  34.078  0.00  0.00      PROA  
ATOM   4266  HN  GLU P 663     -42.620  -3.224  34.851  0.00  0.00      PROA  
ATOM   4267  CA  GLU P 663     -42.675  -5.279  34.336  0.00  0.00      PROA  
ATOM   4268  HA  GLU P 663     -42.740  -5.804  33.395  0.00  0.00      PROA  
ATOM   4269  CB  GLU P 663     -41.462  -5.796  35.222  0.00  0.00      PROA  
ATOM   4270  HB1 GLU P 663     -41.642  -6.875  35.417  0.00  0.00      PROA  
ATOM   4271  HB2 GLU P 663     -41.713  -5.213  36.134  0.00  0.00      PROA  
ATOM   4272  CG  GLU P 663     -40.053  -5.413  34.732  0.00  0.00      PROA  
ATOM   4273  HG1 GLU P 663     -39.873  -4.326  34.872  0.00  0.00      PROA  
ATOM   4274  HG2 GLU P 663     -39.922  -5.643  33.653  0.00  0.00      PROA  
ATOM   4275  CD  GLU P 663     -39.060  -6.181  35.500  0.00  0.00      PROA  
ATOM   4276  OE1 GLU P 663     -39.407  -6.711  36.565  0.00  0.00      PROA  
ATOM   4277  OE2 GLU P 663     -37.862  -6.296  35.060  0.00  0.00      PROA  
ATOM   4278  C   GLU P 663     -43.960  -5.522  35.115  0.00  0.00      PROA  
ATOM   4279  O   GLU P 663     -44.139  -6.589  35.730  0.00  0.00      PROA  
ATOM   4280  N   ARG P 664     -44.839  -4.551  35.107  0.00  0.00      PROA  
ATOM   4281  HN  ARG P 664     -44.699  -3.639  34.730  0.00  0.00      PROA  
ATOM   4282  CA  ARG P 664     -46.135  -4.786  35.764  0.00  0.00      PROA  
ATOM   4283  HA  ARG P 664     -46.240  -5.778  36.179  0.00  0.00      PROA  
ATOM   4284  CB  ARG P 664     -46.378  -3.592  36.786  0.00  0.00      PROA  
ATOM   4285  HB1 ARG P 664     -46.142  -2.623  36.297  0.00  0.00      PROA  
ATOM   4286  HB2 ARG P 664     -45.602  -3.763  37.562  0.00  0.00      PROA  
ATOM   4287  CG  ARG P 664     -47.726  -3.531  37.498  0.00  0.00      PROA  
ATOM   4288  HG1 ARG P 664     -48.555  -3.109  36.890  0.00  0.00      PROA  
ATOM   4289  HG2 ARG P 664     -47.592  -2.873  38.383  0.00  0.00      PROA  
ATOM   4290  CD  ARG P 664     -48.210  -4.936  38.016  0.00  0.00      PROA  
ATOM   4291  HD1 ARG P 664     -48.275  -5.738  37.250  0.00  0.00      PROA  
ATOM   4292  HD2 ARG P 664     -49.245  -4.806  38.399  0.00  0.00      PROA  
ATOM   4293  NE  ARG P 664     -47.293  -5.322  39.175  0.00  0.00      PROA  
ATOM   4294  HE  ARG P 664     -46.652  -4.675  39.588  0.00  0.00      PROA  
ATOM   4295  CZ  ARG P 664     -47.278  -6.383  39.855  0.00  0.00      PROA  
ATOM   4296  NH1 ARG P 664     -48.069  -7.365  39.602  0.00  0.00      PROA  
ATOM   4297 HH11 ARG P 664     -48.770  -7.328  38.890  0.00  0.00      PROA  
ATOM   4298 HH12 ARG P 664     -47.896  -8.254  40.026  0.00  0.00      PROA  
ATOM   4299  NH2 ARG P 664     -46.432  -6.417  40.904  0.00  0.00      PROA  
ATOM   4300 HH21 ARG P 664     -45.906  -5.590  41.099  0.00  0.00      PROA  
ATOM   4301 HH22 ARG P 664     -46.532  -7.190  41.531  0.00  0.00      PROA  
ATOM   4302  C   ARG P 664     -47.081  -4.595  34.632  0.00  0.00      PROA  
ATOM   4303  O   ARG P 664     -47.416  -3.497  34.312  0.00  0.00      PROA  
ATOM   4304  N   ASP P 665     -47.577  -5.742  34.135  0.00  0.00      PROA  
ATOM   4305  HN  ASP P 665     -47.269  -6.637  34.447  0.00  0.00      PROA  
ATOM   4306  CA  ASP P 665     -48.684  -5.959  33.178  0.00  0.00      PROA  
ATOM   4307  HA  ASP P 665     -48.588  -6.950  32.760  0.00  0.00      PROA  
ATOM   4308  CB  ASP P 665     -50.087  -5.896  33.841  0.00  0.00      PROA  
ATOM   4309  HB1 ASP P 665     -50.845  -5.651  33.067  0.00  0.00      PROA  
ATOM   4310  HB2 ASP P 665     -50.064  -5.135  34.650  0.00  0.00      PROA  
ATOM   4311  CG  ASP P 665     -50.500  -7.187  34.369  0.00  0.00      PROA  
ATOM   4312  OD1 ASP P 665     -51.533  -7.210  35.160  0.00  0.00      PROA  
ATOM   4313  OD2 ASP P 665     -49.914  -8.271  34.054  0.00  0.00      PROA  
ATOM   4314  C   ASP P 665     -48.526  -5.134  31.924  0.00  0.00      PROA  
ATOM   4315  O   ASP P 665     -49.368  -4.387  31.433  0.00  0.00      PROA  
ATOM   4316  N   TRP P 666     -47.317  -5.260  31.275  0.00  0.00      PROA  
ATOM   4317  HN  TRP P 666     -46.576  -5.787  31.682  0.00  0.00      PROA  
ATOM   4318  CA  TRP P 666     -46.965  -4.472  30.075  0.00  0.00      PROA  
ATOM   4319  HA  TRP P 666     -47.091  -3.445  30.382  0.00  0.00      PROA  
ATOM   4320  CB  TRP P 666     -45.490  -4.619  29.760  0.00  0.00      PROA  
ATOM   4321  HB1 TRP P 666     -45.296  -5.703  29.611  0.00  0.00      PROA  
ATOM   4322  HB2 TRP P 666     -44.944  -4.405  30.703  0.00  0.00      PROA  
ATOM   4323  CG  TRP P 666     -44.921  -3.829  28.658  0.00  0.00      PROA  
ATOM   4324  CD1 TRP P 666     -43.984  -4.294  27.785  0.00  0.00      PROA  
ATOM   4325  HD1 TRP P 666     -43.576  -5.292  27.730  0.00  0.00      PROA  
ATOM   4326  NE1 TRP P 666     -43.592  -3.298  26.955  0.00  0.00      PROA  
ATOM   4327  HE1 TRP P 666     -43.037  -3.242  26.154  0.00  0.00      PROA  
ATOM   4328  CE2 TRP P 666     -44.309  -2.162  27.166  0.00  0.00      PROA  
ATOM   4329  CD2 TRP P 666     -45.195  -2.442  28.269  0.00  0.00      PROA  
ATOM   4330  CE3 TRP P 666     -45.895  -1.395  28.822  0.00  0.00      PROA  
ATOM   4331  HE3 TRP P 666     -46.393  -1.452  29.779  0.00  0.00      PROA  
ATOM   4332  CZ3 TRP P 666     -45.848  -0.048  28.260  0.00  0.00      PROA  
ATOM   4333  HZ3 TRP P 666     -46.415   0.777  28.664  0.00  0.00      PROA  
ATOM   4334  CZ2 TRP P 666     -44.216  -0.890  26.624  0.00  0.00      PROA  
ATOM   4335  HZ2 TRP P 666     -43.568  -0.757  25.770  0.00  0.00      PROA  
ATOM   4336  CH2 TRP P 666     -44.924   0.150  27.224  0.00  0.00      PROA  
ATOM   4337  HH2 TRP P 666     -44.873   1.154  26.830  0.00  0.00      PROA  
ATOM   4338  C   TRP P 666     -47.928  -4.742  28.945  0.00  0.00      PROA  
ATOM   4339  O   TRP P 666     -48.389  -3.866  28.203  0.00  0.00      PROA  
ATOM   4340  N   LEU P 667     -48.283  -6.021  28.784  0.00  0.00      PROA  
ATOM   4341  HN  LEU P 667     -47.916  -6.741  29.369  0.00  0.00      PROA  
ATOM   4342  CA  LEU P 667     -49.238  -6.519  27.898  0.00  0.00      PROA  
ATOM   4343  HA  LEU P 667     -48.955  -7.555  27.781  0.00  0.00      PROA  
ATOM   4344  CB  LEU P 667     -50.675  -6.378  28.448  0.00  0.00      PROA  
ATOM   4345  HB1 LEU P 667     -51.394  -6.735  27.681  0.00  0.00      PROA  
ATOM   4346  HB2 LEU P 667     -50.735  -5.274  28.564  0.00  0.00      PROA  
ATOM   4347  CG  LEU P 667     -51.039  -7.032  29.736  0.00  0.00      PROA  
ATOM   4348  HG  LEU P 667     -50.387  -6.717  30.579  0.00  0.00      PROA  
ATOM   4349  CD1 LEU P 667     -52.521  -6.689  30.066  0.00  0.00      PROA  
ATOM   4350 HD11 LEU P 667     -52.769  -7.298  30.962  0.00  0.00      PROA  
ATOM   4351 HD12 LEU P 667     -53.184  -6.959  29.217  0.00  0.00      PROA  
ATOM   4352 HD13 LEU P 667     -52.666  -5.674  30.492  0.00  0.00      PROA  
ATOM   4353  CD2 LEU P 667     -50.965  -8.518  29.464  0.00  0.00      PROA  
ATOM   4354 HD21 LEU P 667     -51.687  -8.730  28.647  0.00  0.00      PROA  
ATOM   4355 HD22 LEU P 667     -51.380  -9.166  30.265  0.00  0.00      PROA  
ATOM   4356 HD23 LEU P 667     -49.915  -8.839  29.293  0.00  0.00      PROA  
ATOM   4357  C   LEU P 667     -48.996  -6.053  26.451  0.00  0.00      PROA  
ATOM   4358  O   LEU P 667     -49.873  -5.543  25.806  0.00  0.00      PROA  
ATOM   4359  N   ILE P 668     -47.712  -6.088  26.043  0.00  0.00      PROA  
ATOM   4360  HN  ILE P 668     -47.064  -6.592  26.609  0.00  0.00      PROA  
ATOM   4361  CA  ILE P 668     -47.270  -5.414  24.721  0.00  0.00      PROA  
ATOM   4362  HA  ILE P 668     -47.780  -4.463  24.693  0.00  0.00      PROA  
ATOM   4363  CB  ILE P 668     -45.837  -5.020  24.536  0.00  0.00      PROA  
ATOM   4364  HB  ILE P 668     -45.686  -4.577  25.543  0.00  0.00      PROA  
ATOM   4365  CG2 ILE P 668     -44.910  -6.252  24.546  0.00  0.00      PROA  
ATOM   4366 HG21 ILE P 668     -45.114  -6.906  23.671  0.00  0.00      PROA  
ATOM   4367 HG22 ILE P 668     -45.027  -6.876  25.457  0.00  0.00      PROA  
ATOM   4368 HG23 ILE P 668     -43.862  -5.883  24.573  0.00  0.00      PROA  
ATOM   4369  CG1 ILE P 668     -45.470  -4.043  23.401  0.00  0.00      PROA  
ATOM   4370 HG11 ILE P 668     -46.280  -3.294  23.270  0.00  0.00      PROA  
ATOM   4371 HG12 ILE P 668     -45.328  -4.612  22.457  0.00  0.00      PROA  
ATOM   4372  CD  ILE P 668     -44.112  -3.313  23.610  0.00  0.00      PROA  
ATOM   4373  HD1 ILE P 668     -43.791  -2.668  22.764  0.00  0.00      PROA  
ATOM   4374  HD2 ILE P 668     -43.321  -4.080  23.752  0.00  0.00      PROA  
ATOM   4375  HD3 ILE P 668     -44.310  -2.734  24.537  0.00  0.00      PROA  
ATOM   4376  C   ILE P 668     -47.778  -6.141  23.483  0.00  0.00      PROA  
ATOM   4377  O   ILE P 668     -47.810  -7.332  23.346  0.00  0.00      PROA  
ATOM   4378  N   HSD P 669     -48.294  -5.361  22.559  0.00  0.00      PROA  
ATOM   4379  HN  HSD P 669     -48.237  -4.366  22.568  0.00  0.00      PROA  
ATOM   4380  CA  HSD P 669     -48.963  -5.734  21.389  0.00  0.00      PROA  
ATOM   4381  HA  HSD P 669     -48.513  -6.632  20.993  0.00  0.00      PROA  
ATOM   4382  CB  HSD P 669     -50.402  -6.118  21.678  0.00  0.00      PROA  
ATOM   4383  HB1 HSD P 669     -50.855  -5.212  22.134  0.00  0.00      PROA  
ATOM   4384  HB2 HSD P 669     -50.475  -6.928  22.436  0.00  0.00      PROA  
ATOM   4385  ND1 HSD P 669     -51.198  -7.721  19.882  0.00  0.00      PROA  
ATOM   4386  HD1 HSD P 669     -50.565  -8.473  20.064  0.00  0.00      PROA  
ATOM   4387  CG  HSD P 669     -51.221  -6.545  20.526  0.00  0.00      PROA  
ATOM   4388  CE1 HSD P 669     -52.274  -7.754  19.036  0.00  0.00      PROA  
ATOM   4389  HE1 HSD P 669     -52.678  -8.611  18.497  0.00  0.00      PROA  
ATOM   4390  NE2 HSD P 669     -53.006  -6.687  19.210  0.00  0.00      PROA  
ATOM   4391  CD2 HSD P 669     -52.402  -5.947  20.138  0.00  0.00      PROA  
ATOM   4392  HD2 HSD P 669     -52.753  -5.004  20.537  0.00  0.00      PROA  
ATOM   4393  C   HSD P 669     -48.880  -4.577  20.371  0.00  0.00      PROA  
ATOM   4394  O   HSD P 669     -48.919  -3.379  20.762  0.00  0.00      PROA  
ATOM   4395  N   PRO P 670     -48.852  -4.802  19.010  0.00  0.00      PROA  
ATOM   4396  CD  PRO P 670     -48.592  -6.109  18.357  0.00  0.00      PROA  
ATOM   4397  HD1 PRO P 670     -49.125  -6.966  18.821  0.00  0.00      PROA  
ATOM   4398  HD2 PRO P 670     -47.502  -6.256  18.515  0.00  0.00      PROA  
ATOM   4399  CA  PRO P 670     -48.811  -3.671  18.039  0.00  0.00      PROA  
ATOM   4400  HA  PRO P 670     -48.061  -2.956  18.344  0.00  0.00      PROA  
ATOM   4401  CB  PRO P 670     -48.487  -4.412  16.742  0.00  0.00      PROA  
ATOM   4402  HB1 PRO P 670     -47.392  -4.385  16.555  0.00  0.00      PROA  
ATOM   4403  HB2 PRO P 670     -49.030  -4.008  15.860  0.00  0.00      PROA  
ATOM   4404  CG  PRO P 670     -48.845  -5.829  16.887  0.00  0.00      PROA  
ATOM   4405  HG1 PRO P 670     -49.899  -6.033  16.600  0.00  0.00      PROA  
ATOM   4406  HG2 PRO P 670     -48.227  -6.526  16.282  0.00  0.00      PROA  
ATOM   4407  C   PRO P 670     -50.083  -2.920  17.947  0.00  0.00      PROA  
ATOM   4408  O   PRO P 670     -50.051  -1.723  17.748  0.00  0.00      PROA  
ATOM   4409  N   LEU P 671     -51.248  -3.587  18.096  0.00  0.00      PROA  
ATOM   4410  HN  LEU P 671     -51.222  -4.584  18.113  0.00  0.00      PROA  
ATOM   4411  CA  LEU P 671     -52.594  -2.908  18.085  0.00  0.00      PROA  
ATOM   4412  HA  LEU P 671     -52.679  -2.109  17.363  0.00  0.00      PROA  
ATOM   4413  CB  LEU P 671     -53.656  -3.966  17.626  0.00  0.00      PROA  
ATOM   4414  HB1 LEU P 671     -54.659  -3.511  17.477  0.00  0.00      PROA  
ATOM   4415  HB2 LEU P 671     -53.914  -4.533  18.545  0.00  0.00      PROA  
ATOM   4416  CG  LEU P 671     -53.301  -4.926  16.481  0.00  0.00      PROA  
ATOM   4417  HG  LEU P 671     -52.445  -5.563  16.789  0.00  0.00      PROA  
ATOM   4418  CD1 LEU P 671     -54.477  -5.785  16.019  0.00  0.00      PROA  
ATOM   4419 HD11 LEU P 671     -54.263  -6.499  15.195  0.00  0.00      PROA  
ATOM   4420 HD12 LEU P 671     -55.298  -5.080  15.770  0.00  0.00      PROA  
ATOM   4421 HD13 LEU P 671     -54.828  -6.427  16.855  0.00  0.00      PROA  
ATOM   4422  CD2 LEU P 671     -52.974  -3.974  15.277  0.00  0.00      PROA  
ATOM   4423 HD21 LEU P 671     -51.948  -3.550  15.238  0.00  0.00      PROA  
ATOM   4424 HD22 LEU P 671     -53.753  -3.182  15.278  0.00  0.00      PROA  
ATOM   4425 HD23 LEU P 671     -53.261  -4.599  14.405  0.00  0.00      PROA  
ATOM   4426  C   LEU P 671     -53.065  -2.383  19.467  0.00  0.00      PROA  
ATOM   4427  O   LEU P 671     -54.189  -1.930  19.546  0.00  0.00      PROA  
ATOM   4428  N   GLY P 672     -52.192  -2.284  20.475  0.00  0.00      PROA  
ATOM   4429  HN  GLY P 672     -51.267  -2.613  20.301  0.00  0.00      PROA  
ATOM   4430  CA  GLY P 672     -52.513  -1.916  21.896  0.00  0.00      PROA  
ATOM   4431  HA1 GLY P 672     -53.031  -0.970  21.952  0.00  0.00      PROA  
ATOM   4432  HA2 GLY P 672     -51.540  -1.967  22.361  0.00  0.00      PROA  
ATOM   4433  C   GLY P 672     -53.451  -2.902  22.594  0.00  0.00      PROA  
ATOM   4434  O   GLY P 672     -53.973  -3.861  22.050  0.00  0.00      PROA  
ATOM   4435  N   ILE P 673     -53.863  -2.564  23.836  0.00  0.00      PROA  
ATOM   4436  HN  ILE P 673     -53.596  -1.644  24.112  0.00  0.00      PROA  
ATOM   4437  CA  ILE P 673     -54.605  -3.336  24.801  0.00  0.00      PROA  
ATOM   4438  HA  ILE P 673     -55.365  -3.903  24.285  0.00  0.00      PROA  
ATOM   4439  CB  ILE P 673     -53.679  -4.248  25.674  0.00  0.00      PROA  
ATOM   4440  HB  ILE P 673     -52.942  -4.621  24.931  0.00  0.00      PROA  
ATOM   4441  CG2 ILE P 673     -52.911  -3.533  26.771  0.00  0.00      PROA  
ATOM   4442 HG21 ILE P 673     -53.660  -3.149  27.497  0.00  0.00      PROA  
ATOM   4443 HG22 ILE P 673     -52.300  -2.692  26.378  0.00  0.00      PROA  
ATOM   4444 HG23 ILE P 673     -52.265  -4.261  27.307  0.00  0.00      PROA  
ATOM   4445  CG1 ILE P 673     -54.352  -5.584  26.134  0.00  0.00      PROA  
ATOM   4446 HG11 ILE P 673     -55.161  -5.306  26.843  0.00  0.00      PROA  
ATOM   4447 HG12 ILE P 673     -53.715  -6.229  26.776  0.00  0.00      PROA  
ATOM   4448  CD  ILE P 673     -54.896  -6.465  24.985  0.00  0.00      PROA  
ATOM   4449  HD1 ILE P 673     -55.735  -6.004  24.420  0.00  0.00      PROA  
ATOM   4450  HD2 ILE P 673     -55.264  -7.450  25.343  0.00  0.00      PROA  
ATOM   4451  HD3 ILE P 673     -54.106  -6.681  24.234  0.00  0.00      PROA  
ATOM   4452  C   ILE P 673     -55.501  -2.523  25.700  0.00  0.00      PROA  
ATOM   4453  O   ILE P 673     -56.555  -2.949  26.203  0.00  0.00      PROA  
ATOM   4454  N   ARG P 674     -55.194  -1.177  25.861  0.00  0.00      PROA  
ATOM   4455  HN  ARG P 674     -54.427  -0.746  25.393  0.00  0.00      PROA  
ATOM   4456  CA  ARG P 674     -56.126  -0.284  26.672  0.00  0.00      PROA  
ATOM   4457  HA  ARG P 674     -56.982  -0.801  27.079  0.00  0.00      PROA  
ATOM   4458  CB  ARG P 674     -55.266   0.464  27.753  0.00  0.00      PROA  
ATOM   4459  HB1 ARG P 674     -55.980   1.020  28.398  0.00  0.00      PROA  
ATOM   4460  HB2 ARG P 674     -54.514   1.128  27.276  0.00  0.00      PROA  
ATOM   4461  CG  ARG P 674     -54.463  -0.437  28.783  0.00  0.00      PROA  
ATOM   4462  HG1 ARG P 674     -53.962   0.253  29.496  0.00  0.00      PROA  
ATOM   4463  HG2 ARG P 674     -53.670  -0.948  28.197  0.00  0.00      PROA  
ATOM   4464  CD  ARG P 674     -55.294  -1.341  29.605  0.00  0.00      PROA  
ATOM   4465  HD1 ARG P 674     -55.882  -2.008  28.939  0.00  0.00      PROA  
ATOM   4466  HD2 ARG P 674     -56.034  -0.761  30.196  0.00  0.00      PROA  
ATOM   4467  NE  ARG P 674     -54.442  -2.066  30.593  0.00  0.00      PROA  
ATOM   4468  HE  ARG P 674     -53.459  -1.996  30.765  0.00  0.00      PROA  
ATOM   4469  CZ  ARG P 674     -54.990  -3.111  31.234  0.00  0.00      PROA  
ATOM   4470  NH1 ARG P 674     -56.201  -3.434  31.300  0.00  0.00      PROA  
ATOM   4471 HH11 ARG P 674     -56.823  -2.767  30.891  0.00  0.00      PROA  
ATOM   4472 HH12 ARG P 674     -56.587  -4.205  31.806  0.00  0.00      PROA  
ATOM   4473  NH2 ARG P 674     -54.164  -3.812  31.900  0.00  0.00      PROA  
ATOM   4474 HH21 ARG P 674     -53.178  -3.688  31.785  0.00  0.00      PROA  
ATOM   4475 HH22 ARG P 674     -54.632  -4.547  32.391  0.00  0.00      PROA  
ATOM   4476  C   ARG P 674     -56.784   0.696  25.700  0.00  0.00      PROA  
ATOM   4477  O   ARG P 674     -57.526   1.571  26.047  0.00  0.00      PROA  
ATOM   4478  N   VAL P 675     -56.497   0.575  24.355  0.00  0.00      PROA  
ATOM   4479  HN  VAL P 675     -56.086  -0.279  24.047  0.00  0.00      PROA  
ATOM   4480  CA  VAL P 675     -56.914   1.596  23.399  0.00  0.00      PROA  
ATOM   4481  HA  VAL P 675     -56.629   2.583  23.732  0.00  0.00      PROA  
ATOM   4482  CB  VAL P 675     -56.164   1.431  22.059  0.00  0.00      PROA  
ATOM   4483  HB  VAL P 675     -56.640   2.106  21.317  0.00  0.00      PROA  
ATOM   4484  CG1 VAL P 675     -54.681   1.863  22.240  0.00  0.00      PROA  
ATOM   4485 HG11 VAL P 675     -54.213   1.160  22.961  0.00  0.00      PROA  
ATOM   4486 HG12 VAL P 675     -54.583   2.869  22.701  0.00  0.00      PROA  
ATOM   4487 HG13 VAL P 675     -54.128   1.771  21.281  0.00  0.00      PROA  
ATOM   4488  CG2 VAL P 675     -56.107  -0.032  21.555  0.00  0.00      PROA  
ATOM   4489 HG21 VAL P 675     -57.079  -0.548  21.400  0.00  0.00      PROA  
ATOM   4490 HG22 VAL P 675     -55.401  -0.753  22.019  0.00  0.00      PROA  
ATOM   4491 HG23 VAL P 675     -55.615  -0.042  20.559  0.00  0.00      PROA  
ATOM   4492  C   VAL P 675     -58.415   1.569  23.123  0.00  0.00      PROA  
ATOM   4493  O   VAL P 675     -59.041   0.510  23.074  0.00  0.00      PROA  
ATOM   4494  N   GLU P 676     -59.090   2.695  22.896  0.00  0.00      PROA  
ATOM   4495  HN  GLU P 676     -60.066   2.855  22.767  0.00  0.00      PROA  
ATOM   4496  CA  GLU P 676     -58.581   4.009  23.159  0.00  0.00      PROA  
ATOM   4497  HA  GLU P 676     -59.408   4.668  22.940  0.00  0.00      PROA  
ATOM   4498  CB  GLU P 676     -58.382   4.368  24.716  0.00  0.00      PROA  
ATOM   4499  HB1 GLU P 676     -57.905   5.370  24.777  0.00  0.00      PROA  
ATOM   4500  HB2 GLU P 676     -57.860   3.551  25.258  0.00  0.00      PROA  
ATOM   4501  CG  GLU P 676     -59.731   4.478  25.459  0.00  0.00      PROA  
ATOM   4502  HG1 GLU P 676     -60.341   3.574  25.248  0.00  0.00      PROA  
ATOM   4503  HG2 GLU P 676     -60.327   5.261  24.944  0.00  0.00      PROA  
ATOM   4504  CD  GLU P 676     -59.590   4.819  26.941  0.00  0.00      PROA  
ATOM   4505  OE1 GLU P 676     -60.673   4.861  27.618  0.00  0.00      PROA  
ATOM   4506  OE2 GLU P 676     -58.433   4.898  27.425  0.00  0.00      PROA  
ATOM   4507  C   GLU P 676     -57.431   4.539  22.312  0.00  0.00      PROA  
ATOM   4508  O   GLU P 676     -56.363   4.896  22.799  0.00  0.00      PROA  
ATOM   4509  N   PHE P 677     -57.677   4.601  20.936  0.00  0.00      PROA  
ATOM   4510  HN  PHE P 677     -58.538   4.296  20.536  0.00  0.00      PROA  
ATOM   4511  CA  PHE P 677     -56.816   5.341  20.092  0.00  0.00      PROA  
ATOM   4512  HA  PHE P 677     -56.021   5.711  20.723  0.00  0.00      PROA  
ATOM   4513  CB  PHE P 677     -56.158   4.461  18.991  0.00  0.00      PROA  
ATOM   4514  HB1 PHE P 677     -56.884   4.362  18.156  0.00  0.00      PROA  
ATOM   4515  HB2 PHE P 677     -55.972   3.458  19.430  0.00  0.00      PROA  
ATOM   4516  CG  PHE P 677     -54.900   5.009  18.413  0.00  0.00      PROA  
ATOM   4517  CD1 PHE P 677     -53.783   5.194  19.295  0.00  0.00      PROA  
ATOM   4518  HD1 PHE P 677     -53.855   4.895  20.330  0.00  0.00      PROA  
ATOM   4519  CE1 PHE P 677     -52.655   5.864  18.834  0.00  0.00      PROA  
ATOM   4520  HE1 PHE P 677     -51.800   5.945  19.489  0.00  0.00      PROA  
ATOM   4521  CZ  PHE P 677     -52.535   6.295  17.503  0.00  0.00      PROA  
ATOM   4522  HZ  PHE P 677     -51.594   6.780  17.291  0.00  0.00      PROA  
ATOM   4523  CD2 PHE P 677     -54.787   5.460  17.097  0.00  0.00      PROA  
ATOM   4524  HD2 PHE P 677     -55.613   5.351  16.410  0.00  0.00      PROA  
ATOM   4525  CE2 PHE P 677     -53.698   6.200  16.693  0.00  0.00      PROA  
ATOM   4526  HE2 PHE P 677     -53.627   6.527  15.666  0.00  0.00      PROA  
ATOM   4527  C   PHE P 677     -57.564   6.450  19.431  0.00  0.00      PROA  
ATOM   4528  O   PHE P 677     -58.616   6.156  18.923  0.00  0.00      PROA  
ATOM   4529  N   PRO P 678     -57.140   7.693  19.324  0.00  0.00      PROA  
ATOM   4530  CD  PRO P 678     -55.930   8.270  19.920  0.00  0.00      PROA  
ATOM   4531  HD1 PRO P 678     -55.124   8.213  19.157  0.00  0.00      PROA  
ATOM   4532  HD2 PRO P 678     -55.610   7.739  20.842  0.00  0.00      PROA  
ATOM   4533  CA  PRO P 678     -57.997   8.764  18.778  0.00  0.00      PROA  
ATOM   4534  HA  PRO P 678     -58.919   8.704  19.337  0.00  0.00      PROA  
ATOM   4535  CB  PRO P 678     -57.207  10.052  18.906  0.00  0.00      PROA  
ATOM   4536  HB1 PRO P 678     -57.848  10.922  19.167  0.00  0.00      PROA  
ATOM   4537  HB2 PRO P 678     -56.634  10.301  17.988  0.00  0.00      PROA  
ATOM   4538  CG  PRO P 678     -56.222   9.749  20.071  0.00  0.00      PROA  
ATOM   4539  HG1 PRO P 678     -55.344  10.422  19.969  0.00  0.00      PROA  
ATOM   4540  HG2 PRO P 678     -56.708   9.934  21.053  0.00  0.00      PROA  
ATOM   4541  C   PRO P 678     -58.425   8.524  17.383  0.00  0.00      PROA  
ATOM   4542  O   PRO P 678     -57.559   8.303  16.502  0.00  0.00      PROA  
ATOM   4543  N   ILE P 679     -59.748   8.687  17.135  0.00  0.00      PROA  
ATOM   4544  HN  ILE P 679     -60.277   8.746  17.978  0.00  0.00      PROA  
ATOM   4545  CA  ILE P 679     -60.413   8.491  15.826  0.00  0.00      PROA  
ATOM   4546  HA  ILE P 679     -60.148   7.494  15.508  0.00  0.00      PROA  
ATOM   4547  CB  ILE P 679     -61.952   8.533  15.975  0.00  0.00      PROA  
ATOM   4548  HB  ILE P 679     -62.337   9.516  16.320  0.00  0.00      PROA  
ATOM   4549  CG2 ILE P 679     -62.672   8.203  14.613  0.00  0.00      PROA  
ATOM   4550 HG21 ILE P 679     -62.545   9.086  13.950  0.00  0.00      PROA  
ATOM   4551 HG22 ILE P 679     -63.729   8.002  14.893  0.00  0.00      PROA  
ATOM   4552 HG23 ILE P 679     -62.242   7.295  14.139  0.00  0.00      PROA  
ATOM   4553  CG1 ILE P 679     -62.521   7.433  16.945  0.00  0.00      PROA  
ATOM   4554 HG11 ILE P 679     -63.612   7.244  16.858  0.00  0.00      PROA  
ATOM   4555 HG12 ILE P 679     -62.419   7.843  17.972  0.00  0.00      PROA  
ATOM   4556  CD  ILE P 679     -61.763   6.095  16.947  0.00  0.00      PROA  
ATOM   4557  HD1 ILE P 679     -60.765   6.158  17.431  0.00  0.00      PROA  
ATOM   4558  HD2 ILE P 679     -61.542   5.783  15.903  0.00  0.00      PROA  
ATOM   4559  HD3 ILE P 679     -62.286   5.204  17.356  0.00  0.00      PROA  
ATOM   4560  C   ILE P 679     -59.908   9.474  14.805  0.00  0.00      PROA  
ATOM   4561  O   ILE P 679     -59.533   9.187  13.657  0.00  0.00      PROA  
ATOM   4562  N   TRP P 680     -59.789  10.687  15.272  0.00  0.00      PROA  
ATOM   4563  HN  TRP P 680     -60.103  10.909  16.192  0.00  0.00      PROA  
ATOM   4564  CA  TRP P 680     -59.253  11.767  14.436  0.00  0.00      PROA  
ATOM   4565  HA  TRP P 680     -59.998  11.984  13.685  0.00  0.00      PROA  
ATOM   4566  CB  TRP P 680     -59.184  13.151  15.165  0.00  0.00      PROA  
ATOM   4567  HB1 TRP P 680     -60.264  13.344  15.339  0.00  0.00      PROA  
ATOM   4568  HB2 TRP P 680     -58.778  13.894  14.446  0.00  0.00      PROA  
ATOM   4569  CG  TRP P 680     -58.436  13.291  16.433  0.00  0.00      PROA  
ATOM   4570  CD1 TRP P 680     -58.938  13.251  17.696  0.00  0.00      PROA  
ATOM   4571  HD1 TRP P 680     -59.989  13.203  17.939  0.00  0.00      PROA  
ATOM   4572  NE1 TRP P 680     -57.904  13.308  18.615  0.00  0.00      PROA  
ATOM   4573  HE1 TRP P 680     -57.893  12.975  19.532  0.00  0.00      PROA  
ATOM   4574  CE2 TRP P 680     -56.752  13.528  17.984  0.00  0.00      PROA  
ATOM   4575  CD2 TRP P 680     -56.997  13.446  16.585  0.00  0.00      PROA  
ATOM   4576  CE3 TRP P 680     -55.977  13.593  15.614  0.00  0.00      PROA  
ATOM   4577  HE3 TRP P 680     -56.191  13.624  14.556  0.00  0.00      PROA  
ATOM   4578  CZ3 TRP P 680     -54.768  13.803  16.161  0.00  0.00      PROA  
ATOM   4579  HZ3 TRP P 680     -53.943  14.143  15.551  0.00  0.00      PROA  
ATOM   4580  CZ2 TRP P 680     -55.460  13.540  18.434  0.00  0.00      PROA  
ATOM   4581  HZ2 TRP P 680     -55.211  13.493  19.484  0.00  0.00      PROA  
ATOM   4582  CH2 TRP P 680     -54.447  13.743  17.530  0.00  0.00      PROA  
ATOM   4583  HH2 TRP P 680     -53.453  13.883  17.929  0.00  0.00      PROA  
ATOM   4584  C   TRP P 680     -57.815  11.448  13.821  0.00  0.00      PROA  
ATOM   4585  O   TRP P 680     -57.531  11.697  12.656  0.00  0.00      PROA  
ATOM   4586  N   MET P 681     -56.866  10.802  14.639  0.00  0.00      PROA  
ATOM   4587  HN  MET P 681     -57.130  10.526  15.560  0.00  0.00      PROA  
ATOM   4588  CA  MET P 681     -55.593  10.436  14.237  0.00  0.00      PROA  
ATOM   4589  HA  MET P 681     -54.996  11.298  13.977  0.00  0.00      PROA  
ATOM   4590  CB  MET P 681     -54.841   9.773  15.380  0.00  0.00      PROA  
ATOM   4591  HB1 MET P 681     -55.447   8.890  15.677  0.00  0.00      PROA  
ATOM   4592  HB2 MET P 681     -54.866  10.575  16.148  0.00  0.00      PROA  
ATOM   4593  CG  MET P 681     -53.349   9.267  15.117  0.00  0.00      PROA  
ATOM   4594  HG1 MET P 681     -53.341   8.517  14.298  0.00  0.00      PROA  
ATOM   4595  HG2 MET P 681     -53.002   8.699  16.007  0.00  0.00      PROA  
ATOM   4596  SD  MET P 681     -52.275  10.638  14.765  0.00  0.00      PROA  
ATOM   4597  CE  MET P 681     -50.775   9.729  14.664  0.00  0.00      PROA  
ATOM   4598  HE1 MET P 681     -50.611   8.996  15.483  0.00  0.00      PROA  
ATOM   4599  HE2 MET P 681     -49.875  10.335  14.425  0.00  0.00      PROA  
ATOM   4600  HE3 MET P 681     -50.828   9.052  13.784  0.00  0.00      PROA  
ATOM   4601  C   MET P 681     -55.654   9.457  13.138  0.00  0.00      PROA  
ATOM   4602  O   MET P 681     -54.690   9.434  12.401  0.00  0.00      PROA  
ATOM   4603  N   MET P 682     -56.736   8.648  12.989  0.00  0.00      PROA  
ATOM   4604  HN  MET P 682     -57.566   8.832  13.509  0.00  0.00      PROA  
ATOM   4605  CA  MET P 682     -56.807   7.638  11.950  0.00  0.00      PROA  
ATOM   4606  HA  MET P 682     -55.939   6.997  11.904  0.00  0.00      PROA  
ATOM   4607  CB  MET P 682     -58.130   6.805  12.260  0.00  0.00      PROA  
ATOM   4608  HB1 MET P 682     -58.191   6.055  11.443  0.00  0.00      PROA  
ATOM   4609  HB2 MET P 682     -59.030   7.442  12.123  0.00  0.00      PROA  
ATOM   4610  CG  MET P 682     -58.105   6.114  13.593  0.00  0.00      PROA  
ATOM   4611  HG1 MET P 682     -57.912   6.866  14.388  0.00  0.00      PROA  
ATOM   4612  HG2 MET P 682     -57.230   5.436  13.674  0.00  0.00      PROA  
ATOM   4613  SD  MET P 682     -59.586   5.245  13.867  0.00  0.00      PROA  
ATOM   4614  CE  MET P 682     -59.143   4.479  15.446  0.00  0.00      PROA  
ATOM   4615  HE1 MET P 682     -58.960   5.152  16.311  0.00  0.00      PROA  
ATOM   4616  HE2 MET P 682     -58.257   3.817  15.337  0.00  0.00      PROA  
ATOM   4617  HE3 MET P 682     -59.968   3.824  15.800  0.00  0.00      PROA  
ATOM   4618  C   MET P 682     -56.885   8.296  10.560  0.00  0.00      PROA  
ATOM   4619  O   MET P 682     -56.215   7.861   9.651  0.00  0.00      PROA  
ATOM   4620  N   PHE P 683     -57.719   9.302  10.369  0.00  0.00      PROA  
ATOM   4621  HN  PHE P 683     -58.298   9.547  11.143  0.00  0.00      PROA  
ATOM   4622  CA  PHE P 683     -57.771  10.095   9.148  0.00  0.00      PROA  
ATOM   4623  HA  PHE P 683     -57.733   9.467   8.271  0.00  0.00      PROA  
ATOM   4624  CB  PHE P 683     -58.953  11.098   9.168  0.00  0.00      PROA  
ATOM   4625  HB1 PHE P 683     -58.924  11.858   8.358  0.00  0.00      PROA  
ATOM   4626  HB2 PHE P 683     -59.047  11.718  10.086  0.00  0.00      PROA  
ATOM   4627  CG  PHE P 683     -60.135  10.197   9.045  0.00  0.00      PROA  
ATOM   4628  CD1 PHE P 683     -60.802   9.686  10.160  0.00  0.00      PROA  
ATOM   4629  HD1 PHE P 683     -60.431   9.918  11.147  0.00  0.00      PROA  
ATOM   4630  CE1 PHE P 683     -61.828   8.732  10.031  0.00  0.00      PROA  
ATOM   4631  HE1 PHE P 683     -62.149   8.203  10.916  0.00  0.00      PROA  
ATOM   4632  CZ  PHE P 683     -62.310   8.436   8.772  0.00  0.00      PROA  
ATOM   4633  HZ  PHE P 683     -63.111   7.713   8.715  0.00  0.00      PROA  
ATOM   4634  CD2 PHE P 683     -60.629   9.861   7.737  0.00  0.00      PROA  
ATOM   4635  HD2 PHE P 683     -60.176  10.292   6.857  0.00  0.00      PROA  
ATOM   4636  CE2 PHE P 683     -61.740   9.040   7.599  0.00  0.00      PROA  
ATOM   4637  HE2 PHE P 683     -62.173   8.819   6.634  0.00  0.00      PROA  
ATOM   4638  C   PHE P 683     -56.508  10.892   9.015  0.00  0.00      PROA  
ATOM   4639  O   PHE P 683     -56.012  11.145   7.949  0.00  0.00      PROA  
ATOM   4640  N   ALA P 684     -55.964  11.468  10.162  0.00  0.00      PROA  
ATOM   4641  HN  ALA P 684     -56.323  11.206  11.055  0.00  0.00      PROA  
ATOM   4642  CA  ALA P 684     -54.758  12.291  10.140  0.00  0.00      PROA  
ATOM   4643  HA  ALA P 684     -54.917  13.011   9.351  0.00  0.00      PROA  
ATOM   4644  CB  ALA P 684     -54.380  13.052  11.459  0.00  0.00      PROA  
ATOM   4645  HB1 ALA P 684     -55.305  13.511  11.866  0.00  0.00      PROA  
ATOM   4646  HB2 ALA P 684     -53.516  13.741  11.345  0.00  0.00      PROA  
ATOM   4647  HB3 ALA P 684     -54.127  12.421  12.338  0.00  0.00      PROA  
ATOM   4648  C   ALA P 684     -53.506  11.497   9.832  0.00  0.00      PROA  
ATOM   4649  O   ALA P 684     -52.598  12.149   9.425  0.00  0.00      PROA  
ATOM   4650  N   SER P 685     -53.456  10.149   9.923  0.00  0.00      PROA  
ATOM   4651  HN  SER P 685     -54.297   9.696  10.209  0.00  0.00      PROA  
ATOM   4652  CA  SER P 685     -52.210   9.406   9.788  0.00  0.00      PROA  
ATOM   4653  HA  SER P 685     -51.447   9.872  10.394  0.00  0.00      PROA  
ATOM   4654  CB  SER P 685     -52.383   7.964  10.439  0.00  0.00      PROA  
ATOM   4655  HB1 SER P 685     -51.491   7.352  10.183  0.00  0.00      PROA  
ATOM   4656  HB2 SER P 685     -53.326   7.449  10.157  0.00  0.00      PROA  
ATOM   4657  OG  SER P 685     -52.388   8.027  11.905  0.00  0.00      PROA  
ATOM   4658  HG1 SER P 685     -53.130   8.549  12.219  0.00  0.00      PROA  
ATOM   4659  C   SER P 685     -51.778   9.308   8.320  0.00  0.00      PROA  
ATOM   4660  O   SER P 685     -50.610   9.088   8.097  0.00  0.00      PROA  
ATOM   4661  N   ALA P 686     -52.669   9.655   7.372  0.00  0.00      PROA  
ATOM   4662  HN  ALA P 686     -53.632   9.734   7.618  0.00  0.00      PROA  
ATOM   4663  CA  ALA P 686     -52.238   9.927   6.077  0.00  0.00      PROA  
ATOM   4664  HA  ALA P 686     -51.949   8.951   5.716  0.00  0.00      PROA  
ATOM   4665  CB  ALA P 686     -53.399  10.416   5.315  0.00  0.00      PROA  
ATOM   4666  HB1 ALA P 686     -53.997   9.484   5.221  0.00  0.00      PROA  
ATOM   4667  HB2 ALA P 686     -53.130  10.749   4.290  0.00  0.00      PROA  
ATOM   4668  HB3 ALA P 686     -53.902  11.350   5.644  0.00  0.00      PROA  
ATOM   4669  C   ALA P 686     -51.112  10.905   5.908  0.00  0.00      PROA  
ATOM   4670  O   ALA P 686     -50.098  10.687   5.168  0.00  0.00      PROA  
ATOM   4671  N   LEU P 687     -51.120  12.024   6.685  0.00  0.00      PROA  
ATOM   4672  HN  LEU P 687     -51.889  12.230   7.284  0.00  0.00      PROA  
ATOM   4673  CA  LEU P 687     -50.072  13.007   6.607  0.00  0.00      PROA  
ATOM   4674  HA  LEU P 687     -49.919  13.211   5.558  0.00  0.00      PROA  
ATOM   4675  CB  LEU P 687     -50.598  14.353   7.273  0.00  0.00      PROA  
ATOM   4676  HB1 LEU P 687     -49.737  15.055   7.240  0.00  0.00      PROA  
ATOM   4677  HB2 LEU P 687     -50.894  14.097   8.313  0.00  0.00      PROA  
ATOM   4678  CG  LEU P 687     -51.756  15.111   6.571  0.00  0.00      PROA  
ATOM   4679  HG  LEU P 687     -52.552  14.340   6.652  0.00  0.00      PROA  
ATOM   4680  CD1 LEU P 687     -52.243  16.266   7.425  0.00  0.00      PROA  
ATOM   4681 HD11 LEU P 687     -51.475  17.062   7.528  0.00  0.00      PROA  
ATOM   4682 HD12 LEU P 687     -52.557  15.915   8.431  0.00  0.00      PROA  
ATOM   4683 HD13 LEU P 687     -53.211  16.690   7.084  0.00  0.00      PROA  
ATOM   4684  CD2 LEU P 687     -51.458  15.480   5.135  0.00  0.00      PROA  
ATOM   4685 HD21 LEU P 687     -51.048  14.565   4.655  0.00  0.00      PROA  
ATOM   4686 HD22 LEU P 687     -50.741  16.328   5.100  0.00  0.00      PROA  
ATOM   4687 HD23 LEU P 687     -52.299  15.694   4.441  0.00  0.00      PROA  
ATOM   4688  C   LEU P 687     -48.654  12.618   7.008  0.00  0.00      PROA  
ATOM   4689  O   LEU P 687     -47.717  12.782   6.225  0.00  0.00      PROA  
ATOM   4690  N   PRO P 688     -48.385  11.953   8.174  0.00  0.00      PROA  
ATOM   4691  CD  PRO P 688     -49.220  11.941   9.401  0.00  0.00      PROA  
ATOM   4692  HD1 PRO P 688     -50.221  11.526   9.156  0.00  0.00      PROA  
ATOM   4693  HD2 PRO P 688     -49.376  13.006   9.674  0.00  0.00      PROA  
ATOM   4694  CA  PRO P 688     -47.078  11.365   8.460  0.00  0.00      PROA  
ATOM   4695  HA  PRO P 688     -46.283  12.005   8.108  0.00  0.00      PROA  
ATOM   4696  CB  PRO P 688     -47.021  11.313  10.040  0.00  0.00      PROA  
ATOM   4697  HB1 PRO P 688     -46.541  12.240  10.419  0.00  0.00      PROA  
ATOM   4698  HB2 PRO P 688     -46.471  10.450  10.474  0.00  0.00      PROA  
ATOM   4699  CG  PRO P 688     -48.465  11.106  10.437  0.00  0.00      PROA  
ATOM   4700  HG1 PRO P 688     -48.786  10.044  10.399  0.00  0.00      PROA  
ATOM   4701  HG2 PRO P 688     -48.695  11.558  11.425  0.00  0.00      PROA  
ATOM   4702  C   PRO P 688     -46.701  10.072   7.670  0.00  0.00      PROA  
ATOM   4703  O   PRO P 688     -45.522   9.910   7.308  0.00  0.00      PROA  
ATOM   4704  N   ALA P 689     -47.671   9.206   7.306  0.00  0.00      PROA  
ATOM   4705  HN  ALA P 689     -48.594   9.274   7.677  0.00  0.00      PROA  
ATOM   4706  CA  ALA P 689     -47.468   8.127   6.347  0.00  0.00      PROA  
ATOM   4707  HA  ALA P 689     -46.733   7.423   6.708  0.00  0.00      PROA  
ATOM   4708  CB  ALA P 689     -48.769   7.385   6.115  0.00  0.00      PROA  
ATOM   4709  HB1 ALA P 689     -49.059   6.800   7.014  0.00  0.00      PROA  
ATOM   4710  HB2 ALA P 689     -48.548   6.566   5.399  0.00  0.00      PROA  
ATOM   4711  HB3 ALA P 689     -49.580   8.032   5.716  0.00  0.00      PROA  
ATOM   4712  C   ALA P 689     -46.889   8.627   4.992  0.00  0.00      PROA  
ATOM   4713  O   ALA P 689     -46.014   8.009   4.407  0.00  0.00      PROA  
ATOM   4714  N   LEU P 690     -47.442   9.811   4.561  0.00  0.00      PROA  
ATOM   4715  HN  LEU P 690     -48.314   9.997   5.007  0.00  0.00      PROA  
ATOM   4716  CA  LEU P 690     -47.025  10.439   3.316  0.00  0.00      PROA  
ATOM   4717  HA  LEU P 690     -47.132   9.675   2.560  0.00  0.00      PROA  
ATOM   4718  CB  LEU P 690     -47.897  11.738   3.092  0.00  0.00      PROA  
ATOM   4719  HB1 LEU P 690     -47.535  12.373   3.928  0.00  0.00      PROA  
ATOM   4720  HB2 LEU P 690     -48.972  11.634   3.350  0.00  0.00      PROA  
ATOM   4721  CG  LEU P 690     -47.769  12.531   1.726  0.00  0.00      PROA  
ATOM   4722  HG  LEU P 690     -46.683  12.689   1.555  0.00  0.00      PROA  
ATOM   4723  CD1 LEU P 690     -48.348  11.713   0.535  0.00  0.00      PROA  
ATOM   4724 HD11 LEU P 690     -48.759  12.369  -0.262  0.00  0.00      PROA  
ATOM   4725 HD12 LEU P 690     -49.232  11.124   0.861  0.00  0.00      PROA  
ATOM   4726 HD13 LEU P 690     -47.643  11.029   0.015  0.00  0.00      PROA  
ATOM   4727  CD2 LEU P 690     -48.511  13.960   1.745  0.00  0.00      PROA  
ATOM   4728 HD21 LEU P 690     -48.194  14.566   0.870  0.00  0.00      PROA  
ATOM   4729 HD22 LEU P 690     -48.113  14.573   2.582  0.00  0.00      PROA  
ATOM   4730 HD23 LEU P 690     -49.596  13.722   1.729  0.00  0.00      PROA  
ATOM   4731  C   LEU P 690     -45.552  10.749   3.271  0.00  0.00      PROA  
ATOM   4732  O   LEU P 690     -44.803  10.412   2.357  0.00  0.00      PROA  
ATOM   4733  N   LEU P 691     -44.965  11.361   4.331  0.00  0.00      PROA  
ATOM   4734  HN  LEU P 691     -45.640  11.603   5.023  0.00  0.00      PROA  
ATOM   4735  CA  LEU P 691     -43.564  11.590   4.432  0.00  0.00      PROA  
ATOM   4736  HA  LEU P 691     -43.313  12.353   3.710  0.00  0.00      PROA  
ATOM   4737  CB  LEU P 691     -43.378  12.171   5.863  0.00  0.00      PROA  
ATOM   4738  HB1 LEU P 691     -42.316  12.379   6.114  0.00  0.00      PROA  
ATOM   4739  HB2 LEU P 691     -43.708  11.451   6.643  0.00  0.00      PROA  
ATOM   4740  CG  LEU P 691     -44.048  13.495   6.087  0.00  0.00      PROA  
ATOM   4741  HG  LEU P 691     -45.155  13.425   6.022  0.00  0.00      PROA  
ATOM   4742  CD1 LEU P 691     -43.791  13.900   7.627  0.00  0.00      PROA  
ATOM   4743 HD11 LEU P 691     -44.187  14.920   7.820  0.00  0.00      PROA  
ATOM   4744 HD12 LEU P 691     -42.691  13.998   7.751  0.00  0.00      PROA  
ATOM   4745 HD13 LEU P 691     -44.141  13.157   8.374  0.00  0.00      PROA  
ATOM   4746  CD2 LEU P 691     -43.433  14.610   5.227  0.00  0.00      PROA  
ATOM   4747 HD21 LEU P 691     -43.866  15.550   5.633  0.00  0.00      PROA  
ATOM   4748 HD22 LEU P 691     -43.776  14.511   4.175  0.00  0.00      PROA  
ATOM   4749 HD23 LEU P 691     -42.329  14.623   5.344  0.00  0.00      PROA  
ATOM   4750  C   LEU P 691     -42.664  10.376   4.405  0.00  0.00      PROA  
ATOM   4751  O   LEU P 691     -41.700  10.353   3.656  0.00  0.00      PROA  
ATOM   4752  N   VAL P 692     -42.944   9.275   5.178  0.00  0.00      PROA  
ATOM   4753  HN  VAL P 692     -43.688   9.263   5.842  0.00  0.00      PROA  
ATOM   4754  CA  VAL P 692     -42.308   7.974   5.106  0.00  0.00      PROA  
ATOM   4755  HA  VAL P 692     -41.241   8.091   5.229  0.00  0.00      PROA  
ATOM   4756  CB  VAL P 692     -42.915   7.027   6.113  0.00  0.00      PROA  
ATOM   4757  HB  VAL P 692     -44.006   6.843   6.011  0.00  0.00      PROA  
ATOM   4758  CG1 VAL P 692     -42.359   5.591   6.046  0.00  0.00      PROA  
ATOM   4759 HG11 VAL P 692     -41.259   5.601   5.894  0.00  0.00      PROA  
ATOM   4760 HG12 VAL P 692     -42.763   5.152   5.109  0.00  0.00      PROA  
ATOM   4761 HG13 VAL P 692     -42.620   4.998   6.948  0.00  0.00      PROA  
ATOM   4762  CG2 VAL P 692     -42.615   7.523   7.512  0.00  0.00      PROA  
ATOM   4763 HG21 VAL P 692     -41.547   7.511   7.817  0.00  0.00      PROA  
ATOM   4764 HG22 VAL P 692     -43.066   6.871   8.291  0.00  0.00      PROA  
ATOM   4765 HG23 VAL P 692     -43.119   8.506   7.628  0.00  0.00      PROA  
ATOM   4766  C   VAL P 692     -42.435   7.388   3.724  0.00  0.00      PROA  
ATOM   4767  O   VAL P 692     -41.458   6.953   3.139  0.00  0.00      PROA  
ATOM   4768  N   PHE P 693     -43.629   7.333   3.053  0.00  0.00      PROA  
ATOM   4769  HN  PHE P 693     -44.459   7.547   3.561  0.00  0.00      PROA  
ATOM   4770  CA  PHE P 693     -43.753   7.045   1.620  0.00  0.00      PROA  
ATOM   4771  HA  PHE P 693     -43.567   5.982   1.582  0.00  0.00      PROA  
ATOM   4772  CB  PHE P 693     -45.243   7.319   1.184  0.00  0.00      PROA  
ATOM   4773  HB1 PHE P 693     -45.503   8.378   1.400  0.00  0.00      PROA  
ATOM   4774  HB2 PHE P 693     -45.865   6.625   1.790  0.00  0.00      PROA  
ATOM   4775  CG  PHE P 693     -45.482   7.135  -0.297  0.00  0.00      PROA  
ATOM   4776  CD1 PHE P 693     -45.055   6.026  -1.028  0.00  0.00      PROA  
ATOM   4777  HD1 PHE P 693     -44.622   5.217  -0.459  0.00  0.00      PROA  
ATOM   4778  CE1 PHE P 693     -45.250   5.896  -2.386  0.00  0.00      PROA  
ATOM   4779  HE1 PHE P 693     -45.052   4.959  -2.885  0.00  0.00      PROA  
ATOM   4780  CZ  PHE P 693     -45.800   6.910  -3.087  0.00  0.00      PROA  
ATOM   4781  HZ  PHE P 693     -45.805   6.860  -4.166  0.00  0.00      PROA  
ATOM   4782  CD2 PHE P 693     -46.005   8.243  -0.996  0.00  0.00      PROA  
ATOM   4783  HD2 PHE P 693     -46.236   9.199  -0.550  0.00  0.00      PROA  
ATOM   4784  CE2 PHE P 693     -46.189   8.064  -2.350  0.00  0.00      PROA  
ATOM   4785  HE2 PHE P 693     -46.548   8.899  -2.934  0.00  0.00      PROA  
ATOM   4786  C   PHE P 693     -42.697   7.902   0.751  0.00  0.00      PROA  
ATOM   4787  O   PHE P 693     -41.865   7.236   0.103  0.00  0.00      PROA  
ATOM   4788  N   ILE P 694     -42.626   9.300   0.839  0.00  0.00      PROA  
ATOM   4789  HN  ILE P 694     -43.302   9.774   1.397  0.00  0.00      PROA  
ATOM   4790  CA  ILE P 694     -41.624  10.022   0.042  0.00  0.00      PROA  
ATOM   4791  HA  ILE P 694     -41.935   9.769  -0.960  0.00  0.00      PROA  
ATOM   4792  CB  ILE P 694     -41.765  11.532   0.221  0.00  0.00      PROA  
ATOM   4793  HB  ILE P 694     -41.798  11.735   1.312  0.00  0.00      PROA  
ATOM   4794  CG2 ILE P 694     -40.631  12.245  -0.613  0.00  0.00      PROA  
ATOM   4795 HG21 ILE P 694     -39.678  12.186  -0.045  0.00  0.00      PROA  
ATOM   4796 HG22 ILE P 694     -40.869  13.316  -0.792  0.00  0.00      PROA  
ATOM   4797 HG23 ILE P 694     -40.467  11.727  -1.582  0.00  0.00      PROA  
ATOM   4798  CG1 ILE P 694     -43.087  12.129  -0.273  0.00  0.00      PROA  
ATOM   4799 HG11 ILE P 694     -43.134  13.239  -0.241  0.00  0.00      PROA  
ATOM   4800 HG12 ILE P 694     -43.915  11.682   0.317  0.00  0.00      PROA  
ATOM   4801  CD  ILE P 694     -43.492  11.814  -1.724  0.00  0.00      PROA  
ATOM   4802  HD1 ILE P 694     -42.682  11.788  -2.483  0.00  0.00      PROA  
ATOM   4803  HD2 ILE P 694     -44.247  12.473  -2.205  0.00  0.00      PROA  
ATOM   4804  HD3 ILE P 694     -43.997  10.825  -1.722  0.00  0.00      PROA  
ATOM   4805  C   ILE P 694     -40.191   9.545   0.259  0.00  0.00      PROA  
ATOM   4806  O   ILE P 694     -39.475   9.357  -0.747  0.00  0.00      PROA  
ATOM   4807  N   LEU P 695     -39.791   9.320   1.518  0.00  0.00      PROA  
ATOM   4808  HN  LEU P 695     -40.413   9.490   2.279  0.00  0.00      PROA  
ATOM   4809  CA  LEU P 695     -38.508   8.856   1.910  0.00  0.00      PROA  
ATOM   4810  HA  LEU P 695     -37.816   9.530   1.428  0.00  0.00      PROA  
ATOM   4811  CB  LEU P 695     -38.346   8.957   3.421  0.00  0.00      PROA  
ATOM   4812  HB1 LEU P 695     -37.463   8.442   3.856  0.00  0.00      PROA  
ATOM   4813  HB2 LEU P 695     -39.255   8.470   3.833  0.00  0.00      PROA  
ATOM   4814  CG  LEU P 695     -38.192  10.381   3.978  0.00  0.00      PROA  
ATOM   4815  HG  LEU P 695     -38.907  11.078   3.491  0.00  0.00      PROA  
ATOM   4816  CD1 LEU P 695     -38.446  10.298   5.480  0.00  0.00      PROA  
ATOM   4817 HD11 LEU P 695     -38.842   9.290   5.727  0.00  0.00      PROA  
ATOM   4818 HD12 LEU P 695     -39.142  11.053   5.903  0.00  0.00      PROA  
ATOM   4819 HD13 LEU P 695     -37.397  10.337   5.845  0.00  0.00      PROA  
ATOM   4820  CD2 LEU P 695     -36.926  11.234   3.646  0.00  0.00      PROA  
ATOM   4821 HD21 LEU P 695     -37.044  12.267   4.036  0.00  0.00      PROA  
ATOM   4822 HD22 LEU P 695     -36.778  11.339   2.550  0.00  0.00      PROA  
ATOM   4823 HD23 LEU P 695     -36.030  10.724   4.060  0.00  0.00      PROA  
ATOM   4824  C   LEU P 695     -38.092   7.466   1.391  0.00  0.00      PROA  
ATOM   4825  O   LEU P 695     -36.966   7.227   0.892  0.00  0.00      PROA  
ATOM   4826  N   ILE P 696     -39.033   6.507   1.435  0.00  0.00      PROA  
ATOM   4827  HN  ILE P 696     -39.959   6.633   1.782  0.00  0.00      PROA  
ATOM   4828  CA  ILE P 696     -38.764   5.113   1.104  0.00  0.00      PROA  
ATOM   4829  HA  ILE P 696     -37.738   4.967   1.408  0.00  0.00      PROA  
ATOM   4830  CB  ILE P 696     -39.692   4.123   1.728  0.00  0.00      PROA  
ATOM   4831  HB  ILE P 696     -40.710   4.420   1.396  0.00  0.00      PROA  
ATOM   4832  CG2 ILE P 696     -39.115   2.718   1.236  0.00  0.00      PROA  
ATOM   4833 HG21 ILE P 696     -38.022   2.632   1.414  0.00  0.00      PROA  
ATOM   4834 HG22 ILE P 696     -39.305   2.457   0.173  0.00  0.00      PROA  
ATOM   4835 HG23 ILE P 696     -39.647   1.929   1.810  0.00  0.00      PROA  
ATOM   4836  CG1 ILE P 696     -39.557   4.167   3.289  0.00  0.00      PROA  
ATOM   4837 HG11 ILE P 696     -39.756   5.181   3.697  0.00  0.00      PROA  
ATOM   4838 HG12 ILE P 696     -38.520   3.827   3.499  0.00  0.00      PROA  
ATOM   4839  CD  ILE P 696     -40.518   3.212   4.039  0.00  0.00      PROA  
ATOM   4840  HD1 ILE P 696     -41.483   3.223   3.489  0.00  0.00      PROA  
ATOM   4841  HD2 ILE P 696     -40.825   3.585   5.039  0.00  0.00      PROA  
ATOM   4842  HD3 ILE P 696     -40.070   2.207   4.192  0.00  0.00      PROA  
ATOM   4843  C   ILE P 696     -38.707   5.069  -0.394  0.00  0.00      PROA  
ATOM   4844  O   ILE P 696     -37.746   4.524  -1.003  0.00  0.00      PROA  
ATOM   4845  N   PHE P 697     -39.665   5.763  -1.032  0.00  0.00      PROA  
ATOM   4846  HN  PHE P 697     -40.434   6.227  -0.599  0.00  0.00      PROA  
ATOM   4847  CA  PHE P 697     -39.807   5.907  -2.479  0.00  0.00      PROA  
ATOM   4848  HA  PHE P 697     -39.906   4.954  -2.977  0.00  0.00      PROA  
ATOM   4849  CB  PHE P 697     -41.200   6.567  -2.730  0.00  0.00      PROA  
ATOM   4850  HB1 PHE P 697     -41.190   7.610  -2.349  0.00  0.00      PROA  
ATOM   4851  HB2 PHE P 697     -41.871   5.851  -2.208  0.00  0.00      PROA  
ATOM   4852  CG  PHE P 697     -41.598   6.650  -4.228  0.00  0.00      PROA  
ATOM   4853  CD1 PHE P 697     -42.663   5.884  -4.780  0.00  0.00      PROA  
ATOM   4854  HD1 PHE P 697     -43.164   5.090  -4.245  0.00  0.00      PROA  
ATOM   4855  CE1 PHE P 697     -42.911   5.977  -6.174  0.00  0.00      PROA  
ATOM   4856  HE1 PHE P 697     -43.665   5.315  -6.575  0.00  0.00      PROA  
ATOM   4857  CZ  PHE P 697     -42.303   6.902  -6.976  0.00  0.00      PROA  
ATOM   4858  HZ  PHE P 697     -42.558   6.850  -8.024  0.00  0.00      PROA  
ATOM   4859  CD2 PHE P 697     -40.960   7.533  -5.068  0.00  0.00      PROA  
ATOM   4860  HD2 PHE P 697     -40.217   8.220  -4.689  0.00  0.00      PROA  
ATOM   4861  CE2 PHE P 697     -41.356   7.702  -6.447  0.00  0.00      PROA  
ATOM   4862  HE2 PHE P 697     -40.749   8.406  -6.996  0.00  0.00      PROA  
ATOM   4863  C   PHE P 697     -38.669   6.589  -3.108  0.00  0.00      PROA  
ATOM   4864  O   PHE P 697     -38.159   6.036  -4.108  0.00  0.00      PROA  
ATOM   4865  N   LEU P 698     -38.199   7.747  -2.569  0.00  0.00      PROA  
ATOM   4866  HN  LEU P 698     -38.665   8.305  -1.887  0.00  0.00      PROA  
ATOM   4867  CA  LEU P 698     -36.884   8.373  -2.985  0.00  0.00      PROA  
ATOM   4868  HA  LEU P 698     -37.000   8.578  -4.039  0.00  0.00      PROA  
ATOM   4869  CB  LEU P 698     -36.668   9.647  -2.147  0.00  0.00      PROA  
ATOM   4870  HB1 LEU P 698     -36.663   9.256  -1.107  0.00  0.00      PROA  
ATOM   4871  HB2 LEU P 698     -37.461  10.380  -2.408  0.00  0.00      PROA  
ATOM   4872  CG  LEU P 698     -35.292  10.302  -2.364  0.00  0.00      PROA  
ATOM   4873  HG  LEU P 698     -34.517   9.510  -2.277  0.00  0.00      PROA  
ATOM   4874  CD1 LEU P 698     -35.193  10.908  -3.769  0.00  0.00      PROA  
ATOM   4875 HD11 LEU P 698     -34.248  11.487  -3.856  0.00  0.00      PROA  
ATOM   4876 HD12 LEU P 698     -35.946  11.693  -3.997  0.00  0.00      PROA  
ATOM   4877 HD13 LEU P 698     -35.129  10.112  -4.541  0.00  0.00      PROA  
ATOM   4878  CD2 LEU P 698     -35.087  11.382  -1.293  0.00  0.00      PROA  
ATOM   4879 HD21 LEU P 698     -35.782  12.239  -1.419  0.00  0.00      PROA  
ATOM   4880 HD22 LEU P 698     -34.007  11.640  -1.313  0.00  0.00      PROA  
ATOM   4881 HD23 LEU P 698     -35.224  10.915  -0.294  0.00  0.00      PROA  
ATOM   4882  C   LEU P 698     -35.736   7.492  -3.006  0.00  0.00      PROA  
ATOM   4883  O   LEU P 698     -35.124   7.386  -4.051  0.00  0.00      PROA  
ATOM   4884  N   GLU P 699     -35.419   6.770  -1.845  0.00  0.00      PROA  
ATOM   4885  HN  GLU P 699     -35.978   6.674  -1.025  0.00  0.00      PROA  
ATOM   4886  CA  GLU P 699     -34.265   5.888  -1.770  0.00  0.00      PROA  
ATOM   4887  HA  GLU P 699     -33.443   6.426  -2.218  0.00  0.00      PROA  
ATOM   4888  CB  GLU P 699     -33.731   5.647  -0.343  0.00  0.00      PROA  
ATOM   4889  HB1 GLU P 699     -32.988   4.825  -0.255  0.00  0.00      PROA  
ATOM   4890  HB2 GLU P 699     -34.552   5.463   0.383  0.00  0.00      PROA  
ATOM   4891  CG  GLU P 699     -32.894   6.880   0.089  0.00  0.00      PROA  
ATOM   4892  HG1 GLU P 699     -33.541   7.783   0.069  0.00  0.00      PROA  
ATOM   4893  HG2 GLU P 699     -32.099   7.108  -0.654  0.00  0.00      PROA  
ATOM   4894  CD  GLU P 699     -32.286   6.744   1.462  0.00  0.00      PROA  
ATOM   4895  OE1 GLU P 699     -31.153   6.168   1.556  0.00  0.00      PROA  
ATOM   4896  OE2 GLU P 699     -32.905   7.146   2.459  0.00  0.00      PROA  
ATOM   4897  C   GLU P 699     -34.511   4.610  -2.546  0.00  0.00      PROA  
ATOM   4898  O   GLU P 699     -33.653   4.189  -3.267  0.00  0.00      PROA  
ATOM   4899  N   SER P 700     -35.726   4.088  -2.653  0.00  0.00      PROA  
ATOM   4900  HN  SER P 700     -36.379   4.318  -1.935  0.00  0.00      PROA  
ATOM   4901  CA  SER P 700     -36.137   2.954  -3.593  0.00  0.00      PROA  
ATOM   4902  HA  SER P 700     -35.394   2.207  -3.355  0.00  0.00      PROA  
ATOM   4903  CB  SER P 700     -37.538   2.381  -3.313  0.00  0.00      PROA  
ATOM   4904  HB1 SER P 700     -37.603   1.401  -3.832  0.00  0.00      PROA  
ATOM   4905  HB2 SER P 700     -38.411   3.018  -3.571  0.00  0.00      PROA  
ATOM   4906  OG  SER P 700     -37.725   1.937  -1.990  0.00  0.00      PROA  
ATOM   4907  HG1 SER P 700     -37.621   2.751  -1.493  0.00  0.00      PROA  
ATOM   4908  C   SER P 700     -35.920   3.230  -5.053  0.00  0.00      PROA  
ATOM   4909  O   SER P 700     -35.495   2.345  -5.771  0.00  0.00      PROA  
ATOM   4910  N   GLN P 701     -36.385   4.401  -5.481  0.00  0.00      PROA  
ATOM   4911  HN  GLN P 701     -36.920   4.954  -4.847  0.00  0.00      PROA  
ATOM   4912  CA  GLN P 701     -36.366   4.886  -6.855  0.00  0.00      PROA  
ATOM   4913  HA  GLN P 701     -36.703   4.001  -7.374  0.00  0.00      PROA  
ATOM   4914  CB  GLN P 701     -37.289   6.125  -7.083  0.00  0.00      PROA  
ATOM   4915  HB1 GLN P 701     -37.193   6.968  -6.365  0.00  0.00      PROA  
ATOM   4916  HB2 GLN P 701     -38.286   5.700  -6.837  0.00  0.00      PROA  
ATOM   4917  CG  GLN P 701     -37.184   6.613  -8.575  0.00  0.00      PROA  
ATOM   4918  HG1 GLN P 701     -37.385   5.751  -9.247  0.00  0.00      PROA  
ATOM   4919  HG2 GLN P 701     -36.170   7.002  -8.810  0.00  0.00      PROA  
ATOM   4920  CD  GLN P 701     -38.339   7.605  -8.853  0.00  0.00      PROA  
ATOM   4921  OE1 GLN P 701     -39.098   7.321  -9.745  0.00  0.00      PROA  
ATOM   4922  NE2 GLN P 701     -38.291   8.786  -8.179  0.00  0.00      PROA  
ATOM   4923 HE21 GLN P 701     -38.841   9.481  -8.642  0.00  0.00      PROA  
ATOM   4924 HE22 GLN P 701     -37.956   8.695  -7.241  0.00  0.00      PROA  
ATOM   4925  C   GLN P 701     -35.002   5.161  -7.422  0.00  0.00      PROA  
ATOM   4926  O   GLN P 701     -34.675   4.819  -8.537  0.00  0.00      PROA  
ATOM   4927  N   ILE P 702     -34.023   5.626  -6.534  0.00  0.00      PROA  
ATOM   4928  HN  ILE P 702     -34.335   5.965  -5.649  0.00  0.00      PROA  
ATOM   4929  CA  ILE P 702     -32.575   5.908  -6.884  0.00  0.00      PROA  
ATOM   4930  HA  ILE P 702     -32.512   6.459  -7.811  0.00  0.00      PROA  
ATOM   4931  CB  ILE P 702     -31.849   6.749  -5.733  0.00  0.00      PROA  
ATOM   4932  HB  ILE P 702     -32.158   6.417  -4.719  0.00  0.00      PROA  
ATOM   4933  CG2 ILE P 702     -30.318   6.712  -5.892  0.00  0.00      PROA  
ATOM   4934 HG21 ILE P 702     -30.095   6.713  -6.981  0.00  0.00      PROA  
ATOM   4935 HG22 ILE P 702     -30.006   5.678  -5.635  0.00  0.00      PROA  
ATOM   4936 HG23 ILE P 702     -29.735   7.517  -5.397  0.00  0.00      PROA  
ATOM   4937  CG1 ILE P 702     -32.250   8.233  -5.967  0.00  0.00      PROA  
ATOM   4938 HG11 ILE P 702     -33.341   8.210  -5.759  0.00  0.00      PROA  
ATOM   4939 HG12 ILE P 702     -32.149   8.594  -7.013  0.00  0.00      PROA  
ATOM   4940  CD  ILE P 702     -31.693   9.322  -4.976  0.00  0.00      PROA  
ATOM   4941  HD1 ILE P 702     -30.613   9.538  -5.123  0.00  0.00      PROA  
ATOM   4942  HD2 ILE P 702     -31.768   8.967  -3.926  0.00  0.00      PROA  
ATOM   4943  HD3 ILE P 702     -32.326  10.230  -5.067  0.00  0.00      PROA  
ATOM   4944  C   ILE P 702     -31.894   4.562  -7.035  0.00  0.00      PROA  
ATOM   4945  O   ILE P 702     -31.293   4.310  -8.068  0.00  0.00      PROA  
ATOM   4946  N   THR P 703     -31.964   3.691  -5.984  0.00  0.00      PROA  
ATOM   4947  HN  THR P 703     -32.484   3.872  -5.153  0.00  0.00      PROA  
ATOM   4948  CA  THR P 703     -31.216   2.485  -5.962  0.00  0.00      PROA  
ATOM   4949  HA  THR P 703     -30.171   2.633  -6.191  0.00  0.00      PROA  
ATOM   4950  CB  THR P 703     -31.319   1.885  -4.539  0.00  0.00      PROA  
ATOM   4951  HB  THR P 703     -30.903   0.856  -4.588  0.00  0.00      PROA  
ATOM   4952  OG1 THR P 703     -32.703   1.763  -4.118  0.00  0.00      PROA  
ATOM   4953  HG1 THR P 703     -32.925   2.676  -3.925  0.00  0.00      PROA  
ATOM   4954  CG2 THR P 703     -30.460   2.618  -3.554  0.00  0.00      PROA  
ATOM   4955 HG21 THR P 703     -30.403   2.101  -2.572  0.00  0.00      PROA  
ATOM   4956 HG22 THR P 703     -30.842   3.627  -3.290  0.00  0.00      PROA  
ATOM   4957 HG23 THR P 703     -29.467   2.737  -4.038  0.00  0.00      PROA  
ATOM   4958  C   THR P 703     -31.759   1.477  -7.052  0.00  0.00      PROA  
ATOM   4959  O   THR P 703     -30.982   0.655  -7.609  0.00  0.00      PROA  
ATOM   4960  N   THR P 704     -32.990   1.447  -7.446  0.00  0.00      PROA  
ATOM   4961  HN  THR P 704     -33.713   2.070  -7.157  0.00  0.00      PROA  
ATOM   4962  CA  THR P 704     -33.470   0.498  -8.406  0.00  0.00      PROA  
ATOM   4963  HA  THR P 704     -33.129  -0.490  -8.135  0.00  0.00      PROA  
ATOM   4964  CB  THR P 704     -35.026   0.411  -8.445  0.00  0.00      PROA  
ATOM   4965  HB  THR P 704     -35.470   1.370  -8.788  0.00  0.00      PROA  
ATOM   4966  OG1 THR P 704     -35.539   0.108  -7.142  0.00  0.00      PROA  
ATOM   4967  HG1 THR P 704     -35.468   0.847  -6.534  0.00  0.00      PROA  
ATOM   4968  CG2 THR P 704     -35.538  -0.611  -9.386  0.00  0.00      PROA  
ATOM   4969 HG21 THR P 704     -35.015  -1.579  -9.231  0.00  0.00      PROA  
ATOM   4970 HG22 THR P 704     -35.546  -0.178 -10.409  0.00  0.00      PROA  
ATOM   4971 HG23 THR P 704     -36.610  -0.868  -9.252  0.00  0.00      PROA  
ATOM   4972  C   THR P 704     -33.042   0.881  -9.806  0.00  0.00      PROA  
ATOM   4973  O   THR P 704     -32.646   0.047 -10.587  0.00  0.00      PROA  
ATOM   4974  N   LEU P 705     -32.989   2.204 -10.085  0.00  0.00      PROA  
ATOM   4975  HN  LEU P 705     -33.244   2.870  -9.388  0.00  0.00      PROA  
ATOM   4976  CA  LEU P 705     -32.543   2.746 -11.410  0.00  0.00      PROA  
ATOM   4977  HA  LEU P 705     -32.990   2.104 -12.155  0.00  0.00      PROA  
ATOM   4978  CB  LEU P 705     -32.953   4.234 -11.553  0.00  0.00      PROA  
ATOM   4979  HB1 LEU P 705     -32.465   4.538 -12.504  0.00  0.00      PROA  
ATOM   4980  HB2 LEU P 705     -32.543   4.858 -10.731  0.00  0.00      PROA  
ATOM   4981  CG  LEU P 705     -34.491   4.515 -11.783  0.00  0.00      PROA  
ATOM   4982  HG  LEU P 705     -35.075   4.100 -10.933  0.00  0.00      PROA  
ATOM   4983  CD1 LEU P 705     -34.726   6.065 -11.763  0.00  0.00      PROA  
ATOM   4984 HD11 LEU P 705     -34.367   6.454 -10.786  0.00  0.00      PROA  
ATOM   4985 HD12 LEU P 705     -35.802   6.332 -11.697  0.00  0.00      PROA  
ATOM   4986 HD13 LEU P 705     -34.206   6.594 -12.591  0.00  0.00      PROA  
ATOM   4987  CD2 LEU P 705     -34.948   4.025 -13.235  0.00  0.00      PROA  
ATOM   4988 HD21 LEU P 705     -35.956   4.440 -13.451  0.00  0.00      PROA  
ATOM   4989 HD22 LEU P 705     -34.972   2.920 -13.341  0.00  0.00      PROA  
ATOM   4990 HD23 LEU P 705     -34.182   4.367 -13.963  0.00  0.00      PROA  
ATOM   4991  C   LEU P 705     -31.066   2.467 -11.473  0.00  0.00      PROA  
ATOM   4992  O   LEU P 705     -30.605   2.107 -12.567  0.00  0.00      PROA  
ATOM   4993  N   ILE P 706     -30.273   2.573 -10.351  0.00  0.00      PROA  
ATOM   4994  HN  ILE P 706     -30.570   2.936  -9.471  0.00  0.00      PROA  
ATOM   4995  CA  ILE P 706     -28.805   2.254 -10.355  0.00  0.00      PROA  
ATOM   4996  HA  ILE P 706     -28.307   2.836 -11.116  0.00  0.00      PROA  
ATOM   4997  CB  ILE P 706     -28.100   2.506  -8.915  0.00  0.00      PROA  
ATOM   4998  HB  ILE P 706     -28.705   1.953  -8.166  0.00  0.00      PROA  
ATOM   4999  CG2 ILE P 706     -26.631   1.891  -8.860  0.00  0.00      PROA  
ATOM   5000 HG21 ILE P 706     -26.702   0.804  -9.076  0.00  0.00      PROA  
ATOM   5001 HG22 ILE P 706     -26.285   1.938  -7.805  0.00  0.00      PROA  
ATOM   5002 HG23 ILE P 706     -25.984   2.422  -9.591  0.00  0.00      PROA  
ATOM   5003  CG1 ILE P 706     -28.102   4.009  -8.577  0.00  0.00      PROA  
ATOM   5004 HG11 ILE P 706     -29.129   4.432  -8.620  0.00  0.00      PROA  
ATOM   5005 HG12 ILE P 706     -27.487   4.499  -9.362  0.00  0.00      PROA  
ATOM   5006  CD  ILE P 706     -27.582   4.302  -7.206  0.00  0.00      PROA  
ATOM   5007  HD1 ILE P 706     -26.539   3.959  -7.037  0.00  0.00      PROA  
ATOM   5008  HD2 ILE P 706     -28.262   3.864  -6.444  0.00  0.00      PROA  
ATOM   5009  HD3 ILE P 706     -27.603   5.380  -6.937  0.00  0.00      PROA  
ATOM   5010  C   ILE P 706     -28.496   0.781 -10.811  0.00  0.00      PROA  
ATOM   5011  O   ILE P 706     -27.497   0.624 -11.540  0.00  0.00      PROA  
ATOM   5012  N   ILE P 707     -29.290  -0.240 -10.417  0.00  0.00      PROA  
ATOM   5013  HN  ILE P 707     -30.013   0.006  -9.776  0.00  0.00      PROA  
ATOM   5014  CA  ILE P 707     -29.162  -1.593 -10.960  0.00  0.00      PROA  
ATOM   5015  HA  ILE P 707     -28.118  -1.687 -11.219  0.00  0.00      PROA  
ATOM   5016  CB  ILE P 707     -29.358  -2.678  -9.970  0.00  0.00      PROA  
ATOM   5017  HB  ILE P 707     -30.446  -2.586  -9.762  0.00  0.00      PROA  
ATOM   5018  CG2 ILE P 707     -29.010  -4.101 -10.522  0.00  0.00      PROA  
ATOM   5019 HG21 ILE P 707     -29.652  -4.378 -11.385  0.00  0.00      PROA  
ATOM   5020 HG22 ILE P 707     -29.083  -4.814  -9.673  0.00  0.00      PROA  
ATOM   5021 HG23 ILE P 707     -27.949  -4.002 -10.838  0.00  0.00      PROA  
ATOM   5022  CG1 ILE P 707     -28.496  -2.349  -8.712  0.00  0.00      PROA  
ATOM   5023 HG11 ILE P 707     -28.592  -3.189  -7.991  0.00  0.00      PROA  
ATOM   5024 HG12 ILE P 707     -28.892  -1.454  -8.184  0.00  0.00      PROA  
ATOM   5025  CD  ILE P 707     -27.057  -2.119  -8.879  0.00  0.00      PROA  
ATOM   5026  HD1 ILE P 707     -26.749  -1.986  -7.820  0.00  0.00      PROA  
ATOM   5027  HD2 ILE P 707     -26.701  -1.254  -9.478  0.00  0.00      PROA  
ATOM   5028  HD3 ILE P 707     -26.531  -3.039  -9.213  0.00  0.00      PROA  
ATOM   5029  C   ILE P 707     -29.830  -1.732 -12.334  0.00  0.00      PROA  
ATOM   5030  O   ILE P 707     -29.326  -2.436 -13.156  0.00  0.00      PROA  
ATOM   5031  N   SER P 708     -30.930  -0.974 -12.585  0.00  0.00      PROA  
ATOM   5032  HN  SER P 708     -31.284  -0.361 -11.883  0.00  0.00      PROA  
ATOM   5033  CA  SER P 708     -31.592  -0.940 -13.897  0.00  0.00      PROA  
ATOM   5034  HA  SER P 708     -31.621  -1.978 -14.193  0.00  0.00      PROA  
ATOM   5035  CB  SER P 708     -33.115  -0.526 -13.853  0.00  0.00      PROA  
ATOM   5036  HB1 SER P 708     -33.573  -0.766 -14.836  0.00  0.00      PROA  
ATOM   5037  HB2 SER P 708     -33.120   0.570 -13.673  0.00  0.00      PROA  
ATOM   5038  OG  SER P 708     -33.715  -1.278 -12.812  0.00  0.00      PROA  
ATOM   5039  HG1 SER P 708     -33.300  -1.085 -11.968  0.00  0.00      PROA  
ATOM   5040  C   SER P 708     -30.871  -0.301 -15.024  0.00  0.00      PROA  
ATOM   5041  O   SER P 708     -30.957  -0.793 -16.147  0.00  0.00      PROA  
ATOM   5042  N   LYS P 709     -29.987   0.714 -14.739  0.00  0.00      PROA  
ATOM   5043  HN  LYS P 709     -29.933   1.080 -13.813  0.00  0.00      PROA  
ATOM   5044  CA  LYS P 709     -29.313   1.562 -15.765  0.00  0.00      PROA  
ATOM   5045  HA  LYS P 709     -30.101   1.899 -16.423  0.00  0.00      PROA  
ATOM   5046  CB  LYS P 709     -28.766   2.899 -15.222  0.00  0.00      PROA  
ATOM   5047  HB1 LYS P 709     -29.595   3.505 -14.797  0.00  0.00      PROA  
ATOM   5048  HB2 LYS P 709     -28.385   3.458 -16.103  0.00  0.00      PROA  
ATOM   5049  CG  LYS P 709     -27.623   2.853 -14.216  0.00  0.00      PROA  
ATOM   5050  HG1 LYS P 709     -26.756   2.487 -14.808  0.00  0.00      PROA  
ATOM   5051  HG2 LYS P 709     -27.774   2.128 -13.388  0.00  0.00      PROA  
ATOM   5052  CD  LYS P 709     -27.296   4.237 -13.610  0.00  0.00      PROA  
ATOM   5053  HD1 LYS P 709     -28.249   4.730 -13.322  0.00  0.00      PROA  
ATOM   5054  HD2 LYS P 709     -27.020   4.781 -14.539  0.00  0.00      PROA  
ATOM   5055  CE  LYS P 709     -26.146   4.218 -12.569  0.00  0.00      PROA  
ATOM   5056  HE1 LYS P 709     -26.149   3.436 -11.780  0.00  0.00      PROA  
ATOM   5057  HE2 LYS P 709     -26.208   5.170 -11.999  0.00  0.00      PROA  
ATOM   5058  NZ  LYS P 709     -24.867   4.218 -13.241  0.00  0.00      PROA  
ATOM   5059  HZ1 LYS P 709     -24.808   5.044 -13.871  0.00  0.00      PROA  
ATOM   5060  HZ2 LYS P 709     -24.646   3.333 -13.741  0.00  0.00      PROA  
ATOM   5061  HZ3 LYS P 709     -24.180   4.376 -12.476  0.00  0.00      PROA  
ATOM   5062  C   LYS P 709     -28.262   0.861 -16.648  0.00  0.00      PROA
[truncated: 25,827,159 more chars]
