# Supplementary material for: CryoEM structures of anion exchanger 1 capture multiple states of inward- and outward-facing conformations
Source: Commun Biol. 2022 Dec 14;5:1372. doi: 10.1038/s42003-022-04306-8 (PMC9751308; doi:10.1038/s42003-022-04306-8)
Supplement: Supplementary file 4 — Supplementary Data 1 [file 42003_2022_4306_MOESM4_ESM.zip › bAE1_MDstructures_inputs_Comm_Bio/bAE1_IF_OF_rep2_end.pdb]

CRYST1  169.987  169.987  110.136  90.00  90.00  90.00 P 1           1
ATOM      1  N   LEU P 400     -40.553 -10.250 -16.299  0.00  0.00      PROA  
ATOM      2  HT1 LEU P 400     -39.625 -10.687 -16.469  0.00  0.00      PROA  
ATOM      3  HT2 LEU P 400     -40.335  -9.242 -16.434  0.00  0.00      PROA  
ATOM      4  HT3 LEU P 400     -41.096 -10.441 -17.166  0.00  0.00      PROA  
ATOM      5  CA  LEU P 400     -41.114 -10.832 -15.138  0.00  0.00      PROA  
ATOM      6  HA  LEU P 400     -40.551 -10.466 -14.292  0.00  0.00      PROA  
ATOM      7  CB  LEU P 400     -42.628 -10.347 -14.866  0.00  0.00      PROA  
ATOM      8  HB1 LEU P 400     -43.240 -10.486 -15.783  0.00  0.00      PROA  
ATOM      9  HB2 LEU P 400     -42.603  -9.279 -14.561  0.00  0.00      PROA  
ATOM     10  CG  LEU P 400     -43.322 -10.987 -13.671  0.00  0.00      PROA  
ATOM     11  HG  LEU P 400     -43.343 -12.083 -13.851  0.00  0.00      PROA  
ATOM     12  CD1 LEU P 400     -42.589 -10.851 -12.355  0.00  0.00      PROA  
ATOM     13 HD11 LEU P 400     -43.230 -10.980 -11.457  0.00  0.00      PROA  
ATOM     14 HD12 LEU P 400     -42.042  -9.886 -12.414  0.00  0.00      PROA  
ATOM     15 HD13 LEU P 400     -41.824 -11.656 -12.333  0.00  0.00      PROA  
ATOM     16  CD2 LEU P 400     -44.698 -10.404 -13.564  0.00  0.00      PROA  
ATOM     17 HD21 LEU P 400     -45.291 -10.590 -14.485  0.00  0.00      PROA  
ATOM     18 HD22 LEU P 400     -44.625  -9.296 -13.554  0.00  0.00      PROA  
ATOM     19 HD23 LEU P 400     -45.269 -10.811 -12.702  0.00  0.00      PROA  
ATOM     20  C   LEU P 400     -40.961 -12.330 -15.017  0.00  0.00      PROA  
ATOM     21  O   LEU P 400     -40.252 -12.806 -14.128  0.00  0.00      PROA  
ATOM     22  N   VAL P 401     -41.692 -13.165 -15.838  0.00  0.00      PROA  
ATOM     23  HN  VAL P 401     -42.134 -12.698 -16.600  0.00  0.00      PROA  
ATOM     24  CA  VAL P 401     -42.050 -14.502 -15.601  0.00  0.00      PROA  
ATOM     25  HA  VAL P 401     -42.297 -14.559 -14.551  0.00  0.00      PROA  
ATOM     26  CB  VAL P 401     -43.173 -14.913 -16.547  0.00  0.00      PROA  
ATOM     27  HB  VAL P 401     -43.324 -15.998 -16.360  0.00  0.00      PROA  
ATOM     28  CG1 VAL P 401     -44.488 -14.134 -16.079  0.00  0.00      PROA  
ATOM     29 HG11 VAL P 401     -45.441 -14.509 -16.510  0.00  0.00      PROA  
ATOM     30 HG12 VAL P 401     -44.366 -13.079 -16.408  0.00  0.00      PROA  
ATOM     31 HG13 VAL P 401     -44.691 -14.082 -14.988  0.00  0.00      PROA  
ATOM     32  CG2 VAL P 401     -42.892 -14.703 -18.084  0.00  0.00      PROA  
ATOM     33 HG21 VAL P 401     -42.828 -13.626 -18.349  0.00  0.00      PROA  
ATOM     34 HG22 VAL P 401     -43.770 -15.027 -18.683  0.00  0.00      PROA  
ATOM     35 HG23 VAL P 401     -42.018 -15.204 -18.550  0.00  0.00      PROA  
ATOM     36  C   VAL P 401     -40.884 -15.483 -15.791  0.00  0.00      PROA  
ATOM     37  O   VAL P 401     -40.798 -16.487 -15.075  0.00  0.00      PROA  
ATOM     38  N   ARG P 402     -40.005 -15.171 -16.761  0.00  0.00      PROA  
ATOM     39  HN  ARG P 402     -40.137 -14.375 -17.347  0.00  0.00      PROA  
ATOM     40  CA  ARG P 402     -38.827 -15.997 -16.939  0.00  0.00      PROA  
ATOM     41  HA  ARG P 402     -39.107 -17.026 -17.109  0.00  0.00      PROA  
ATOM     42  CB  ARG P 402     -38.081 -15.623 -18.223  0.00  0.00      PROA  
ATOM     43  HB1 ARG P 402     -37.868 -14.535 -18.154  0.00  0.00      PROA  
ATOM     44  HB2 ARG P 402     -38.804 -15.675 -19.065  0.00  0.00      PROA  
ATOM     45  CG  ARG P 402     -36.758 -16.348 -18.470  0.00  0.00      PROA  
ATOM     46  HG1 ARG P 402     -36.881 -17.437 -18.288  0.00  0.00      PROA  
ATOM     47  HG2 ARG P 402     -36.051 -16.070 -17.659  0.00  0.00      PROA  
ATOM     48  CD  ARG P 402     -36.135 -16.162 -19.937  0.00  0.00      PROA  
ATOM     49  HD1 ARG P 402     -36.979 -16.440 -20.604  0.00  0.00      PROA  
ATOM     50  HD2 ARG P 402     -35.311 -16.845 -20.232  0.00  0.00      PROA  
ATOM     51  NE  ARG P 402     -35.810 -14.724 -20.189  0.00  0.00      PROA  
ATOM     52  HE  ARG P 402     -36.142 -14.018 -19.564  0.00  0.00      PROA  
ATOM     53  CZ  ARG P 402     -35.424 -14.242 -21.382  0.00  0.00      PROA  
ATOM     54  NH1 ARG P 402     -35.275 -15.039 -22.466  0.00  0.00      PROA  
ATOM     55 HH11 ARG P 402     -35.009 -14.630 -23.338  0.00  0.00      PROA  
ATOM     56 HH12 ARG P 402     -35.222 -15.994 -22.174  0.00  0.00      PROA  
ATOM     57  NH2 ARG P 402     -35.124 -12.968 -21.502  0.00  0.00      PROA  
ATOM     58 HH21 ARG P 402     -34.447 -12.772 -22.211  0.00  0.00      PROA  
ATOM     59 HH22 ARG P 402     -35.164 -12.490 -20.625  0.00  0.00      PROA  
ATOM     60  C   ARG P 402     -37.887 -15.979 -15.711  0.00  0.00      PROA  
ATOM     61  O   ARG P 402     -37.258 -16.972 -15.335  0.00  0.00      PROA  
ATOM     62  N   ASP P 403     -37.771 -14.853 -15.086  0.00  0.00      PROA  
ATOM     63  HN  ASP P 403     -38.332 -14.065 -15.324  0.00  0.00      PROA  
ATOM     64  CA  ASP P 403     -37.070 -14.717 -13.772  0.00  0.00      PROA  
ATOM     65  HA  ASP P 403     -36.113 -15.212 -13.851  0.00  0.00      PROA  
ATOM     66  CB  ASP P 403     -36.965 -13.332 -13.279  0.00  0.00      PROA  
ATOM     67  HB1 ASP P 403     -36.488 -13.276 -12.278  0.00  0.00      PROA  
ATOM     68  HB2 ASP P 403     -37.963 -12.863 -13.140  0.00  0.00      PROA  
ATOM     69  CG  ASP P 403     -35.993 -12.613 -14.172  0.00  0.00      PROA  
ATOM     70  OD1 ASP P 403     -34.983 -13.230 -14.580  0.00  0.00      PROA  
ATOM     71  OD2 ASP P 403     -36.200 -11.379 -14.389  0.00  0.00      PROA  
ATOM     72  C   ASP P 403     -37.818 -15.491 -12.696  0.00  0.00      PROA  
ATOM     73  O   ASP P 403     -37.211 -16.200 -11.854  0.00  0.00      PROA  
ATOM     74  N   ILE P 404     -39.212 -15.480 -12.685  0.00  0.00      PROA  
ATOM     75  HN  ILE P 404     -39.633 -14.799 -13.279  0.00  0.00      PROA  
ATOM     76  CA  ILE P 404     -39.925 -16.349 -11.827  0.00  0.00      PROA  
ATOM     77  HA  ILE P 404     -39.465 -16.181 -10.865  0.00  0.00      PROA  
ATOM     78  CB  ILE P 404     -41.443 -16.054 -11.834  0.00  0.00      PROA  
ATOM     79  HB  ILE P 404     -41.921 -16.219 -12.823  0.00  0.00      PROA  
ATOM     80  CG2 ILE P 404     -42.175 -17.045 -10.886  0.00  0.00      PROA  
ATOM     81 HG21 ILE P 404     -42.010 -16.915  -9.795  0.00  0.00      PROA  
ATOM     82 HG22 ILE P 404     -42.007 -18.084 -11.241  0.00  0.00      PROA  
ATOM     83 HG23 ILE P 404     -43.247 -16.863 -11.112  0.00  0.00      PROA  
ATOM     84  CG1 ILE P 404     -41.816 -14.615 -11.429  0.00  0.00      PROA  
ATOM     85 HG11 ILE P 404     -41.246 -13.907 -12.068  0.00  0.00      PROA  
ATOM     86 HG12 ILE P 404     -41.426 -14.517 -10.394  0.00  0.00      PROA  
ATOM     87  CD  ILE P 404     -43.289 -14.285 -11.510  0.00  0.00      PROA  
ATOM     88  HD1 ILE P 404     -43.752 -14.485 -12.500  0.00  0.00      PROA  
ATOM     89  HD2 ILE P 404     -43.413 -13.203 -11.289  0.00  0.00      PROA  
ATOM     90  HD3 ILE P 404     -43.897 -14.828 -10.756  0.00  0.00      PROA  
ATOM     91  C   ILE P 404     -39.666 -17.847 -12.092  0.00  0.00      PROA  
ATOM     92  O   ILE P 404     -39.312 -18.592 -11.188  0.00  0.00      PROA  
ATOM     93  N   ARG P 405     -39.673 -18.357 -13.345  0.00  0.00      PROA  
ATOM     94  HN  ARG P 405     -40.032 -17.761 -14.060  0.00  0.00      PROA  
ATOM     95  CA  ARG P 405     -39.271 -19.671 -13.784  0.00  0.00      PROA  
ATOM     96  HA  ARG P 405     -39.785 -20.196 -12.993  0.00  0.00      PROA  
ATOM     97  CB  ARG P 405     -39.896 -20.084 -15.130  0.00  0.00      PROA  
ATOM     98  HB1 ARG P 405     -39.687 -21.167 -15.259  0.00  0.00      PROA  
ATOM     99  HB2 ARG P 405     -39.407 -19.474 -15.920  0.00  0.00      PROA  
ATOM    100  CG  ARG P 405     -41.462 -19.850 -15.146  0.00  0.00      PROA  
ATOM    101  HG1 ARG P 405     -41.647 -18.791 -15.428  0.00  0.00      PROA  
ATOM    102  HG2 ARG P 405     -41.758 -20.121 -14.110  0.00  0.00      PROA  
ATOM    103  CD  ARG P 405     -42.187 -20.667 -16.206  0.00  0.00      PROA  
ATOM    104  HD1 ARG P 405     -42.082 -21.772 -16.150  0.00  0.00      PROA  
ATOM    105  HD2 ARG P 405     -41.792 -20.476 -17.227  0.00  0.00      PROA  
ATOM    106  NE  ARG P 405     -43.618 -20.331 -16.246  0.00  0.00      PROA  
ATOM    107  HE  ARG P 405     -44.299 -20.814 -15.695  0.00  0.00      PROA  
ATOM    108  CZ  ARG P 405     -44.173 -19.299 -16.897  0.00  0.00      PROA  
ATOM    109  NH1 ARG P 405     -43.439 -18.521 -17.673  0.00  0.00      PROA  
ATOM    110 HH11 ARG P 405     -42.471 -18.769 -17.715  0.00  0.00      PROA  
ATOM    111 HH12 ARG P 405     -43.910 -18.092 -18.444  0.00  0.00      PROA  
ATOM    112  NH2 ARG P 405     -45.460 -19.142 -16.717  0.00  0.00      PROA  
ATOM    113 HH21 ARG P 405     -45.978 -19.891 -16.304  0.00  0.00      PROA  
ATOM    114 HH22 ARG P 405     -45.854 -18.446 -17.318  0.00  0.00      PROA  
ATOM    115  C   ARG P 405     -37.875 -20.114 -13.504  0.00  0.00      PROA  
ATOM    116  O   ARG P 405     -37.622 -21.207 -13.103  0.00  0.00      PROA  
ATOM    117  N   ARG P 406     -36.872 -19.246 -13.622  0.00  0.00      PROA  
ATOM    118  HN  ARG P 406     -37.192 -18.336 -13.873  0.00  0.00      PROA  
ATOM    119  CA  ARG P 406     -35.462 -19.513 -13.286  0.00  0.00      PROA  
ATOM    120  HA  ARG P 406     -35.122 -20.429 -13.748  0.00  0.00      PROA  
ATOM    121  CB  ARG P 406     -34.623 -18.285 -13.842  0.00  0.00      PROA  
ATOM    122  HB1 ARG P 406     -35.052 -17.338 -13.449  0.00  0.00      PROA  
ATOM    123  HB2 ARG P 406     -34.754 -18.197 -14.942  0.00  0.00      PROA  
ATOM    124  CG  ARG P 406     -33.077 -18.256 -13.381  0.00  0.00      PROA  
ATOM    125  HG1 ARG P 406     -33.012 -18.186 -12.274  0.00  0.00      PROA  
ATOM    126  HG2 ARG P 406     -32.579 -17.319 -13.712  0.00  0.00      PROA  
ATOM    127  CD  ARG P 406     -32.284 -19.457 -13.828  0.00  0.00      PROA  
ATOM    128  HD1 ARG P 406     -32.243 -19.378 -14.935  0.00  0.00      PROA  
ATOM    129  HD2 ARG P 406     -32.833 -20.401 -13.628  0.00  0.00      PROA  
ATOM    130  NE  ARG P 406     -30.906 -19.435 -13.287  0.00  0.00      PROA  
ATOM    131  HE  ARG P 406     -30.188 -18.926 -13.763  0.00  0.00      PROA  
ATOM    132  CZ  ARG P 406     -30.571 -19.943 -12.138  0.00  0.00      PROA  
ATOM    133  NH1 ARG P 406     -31.387 -20.610 -11.400  0.00  0.00      PROA  
ATOM    134 HH11 ARG P 406     -32.371 -20.605 -11.575  0.00  0.00      PROA  
ATOM    135 HH12 ARG P 406     -31.087 -20.692 -10.449  0.00  0.00      PROA  
ATOM    136  NH2 ARG P 406     -29.279 -19.919 -11.728  0.00  0.00      PROA  
ATOM    137 HH21 ARG P 406     -28.674 -19.556 -12.437  0.00  0.00      PROA  
ATOM    138 HH22 ARG P 406     -29.011 -20.670 -11.124  0.00  0.00      PROA  
ATOM    139  C   ARG P 406     -35.100 -19.651 -11.823  0.00  0.00      PROA  
ATOM    140  O   ARG P 406     -34.213 -20.426 -11.435  0.00  0.00      PROA  
ATOM    141  N   ARG P 407     -35.773 -18.865 -11.005  0.00  0.00      PROA  
ATOM    142  HN  ARG P 407     -36.471 -18.227 -11.322  0.00  0.00      PROA  
ATOM    143  CA  ARG P 407     -35.356 -18.671  -9.618  0.00  0.00      PROA  
ATOM    144  HA  ARG P 407     -34.291 -18.852  -9.622  0.00  0.00      PROA  
ATOM    145  CB  ARG P 407     -35.504 -17.121  -9.300  0.00  0.00      PROA  
ATOM    146  HB1 ARG P 407     -35.452 -16.930  -8.206  0.00  0.00      PROA  
ATOM    147  HB2 ARG P 407     -36.536 -16.885  -9.638  0.00  0.00      PROA  
ATOM    148  CG  ARG P 407     -34.515 -16.228 -10.047  0.00  0.00      PROA  
ATOM    149  HG1 ARG P 407     -34.817 -15.195  -9.769  0.00  0.00      PROA  
ATOM    150  HG2 ARG P 407     -34.672 -16.362 -11.139  0.00  0.00      PROA  
ATOM    151  CD  ARG P 407     -33.016 -16.385  -9.766  0.00  0.00      PROA  
ATOM    152  HD1 ARG P 407     -32.731 -17.451  -9.890  0.00  0.00      PROA  
ATOM    153  HD2 ARG P 407     -32.749 -15.991  -8.762  0.00  0.00      PROA  
ATOM    154  NE  ARG P 407     -32.299 -15.607 -10.817  0.00  0.00      PROA  
ATOM    155  HE  ARG P 407     -32.748 -14.818 -11.236  0.00  0.00      PROA  
ATOM    156  CZ  ARG P 407     -31.057 -15.793 -11.234  0.00  0.00      PROA  
ATOM    157  NH1 ARG P 407     -30.219 -16.739 -10.788  0.00  0.00      PROA  
ATOM    158 HH11 ARG P 407     -30.427 -17.398 -10.065  0.00  0.00      PROA  
ATOM    159 HH12 ARG P 407     -29.301 -16.700 -11.181  0.00  0.00      PROA  
ATOM    160  NH2 ARG P 407     -30.543 -15.038 -12.224  0.00  0.00      PROA  
ATOM    161 HH21 ARG P 407     -29.823 -15.431 -12.795  0.00  0.00      PROA  
ATOM    162 HH22 ARG P 407     -31.177 -14.474 -12.754  0.00  0.00      PROA  
ATOM    163  C   ARG P 407     -36.065 -19.510  -8.596  0.00  0.00      PROA  
ATOM    164  O   ARG P 407     -35.510 -20.466  -8.088  0.00  0.00      PROA  
ATOM    165  N   TYR P 408     -37.381 -19.234  -8.283  0.00  0.00      PROA  
ATOM    166  HN  TYR P 408     -37.806 -18.533  -8.850  0.00  0.00      PROA  
ATOM    167  CA  TYR P 408     -38.111 -19.841  -7.249  0.00  0.00      PROA  
ATOM    168  HA  TYR P 408     -37.566 -19.669  -6.332  0.00  0.00      PROA  
ATOM    169  CB  TYR P 408     -39.522 -19.197  -7.181  0.00  0.00      PROA  
ATOM    170  HB1 TYR P 408     -40.138 -19.661  -6.382  0.00  0.00      PROA  
ATOM    171  HB2 TYR P 408     -40.233 -19.326  -8.025  0.00  0.00      PROA  
ATOM    172  CG  TYR P 408     -39.552 -17.748  -6.927  0.00  0.00      PROA  
ATOM    173  CD1 TYR P 408     -39.882 -17.212  -5.673  0.00  0.00      PROA  
ATOM    174  HD1 TYR P 408     -40.008 -17.926  -4.872  0.00  0.00      PROA  
ATOM    175  CE1 TYR P 408     -40.103 -15.849  -5.411  0.00  0.00      PROA  
ATOM    176  HE1 TYR P 408     -40.362 -15.481  -4.429  0.00  0.00      PROA  
ATOM    177  CZ  TYR P 408     -39.776 -14.920  -6.429  0.00  0.00      PROA  
ATOM    178  OH  TYR P 408     -39.862 -13.577  -6.135  0.00  0.00      PROA  
ATOM    179  HH  TYR P 408     -39.698 -13.399  -5.206  0.00  0.00      PROA  
ATOM    180  CD2 TYR P 408     -39.477 -16.831  -8.023  0.00  0.00      PROA  
ATOM    181  HD2 TYR P 408     -39.258 -17.133  -9.037  0.00  0.00      PROA  
ATOM    182  CE2 TYR P 408     -39.464 -15.421  -7.734  0.00  0.00      PROA  
ATOM    183  HE2 TYR P 408     -39.352 -14.777  -8.594  0.00  0.00      PROA  
ATOM    184  C   TYR P 408     -38.260 -21.311  -7.361  0.00  0.00      PROA  
ATOM    185  O   TYR P 408     -38.126 -21.848  -6.271  0.00  0.00      PROA  
ATOM    186  N   PRO P 409     -38.538 -22.060  -8.441  0.00  0.00      PROA  
ATOM    187  CD  PRO P 409     -38.853 -21.538  -9.740  0.00  0.00      PROA  
ATOM    188  HD1 PRO P 409     -37.958 -21.086 -10.217  0.00  0.00      PROA  
ATOM    189  HD2 PRO P 409     -39.717 -20.851  -9.604  0.00  0.00      PROA  
ATOM    190  CA  PRO P 409     -38.627 -23.523  -8.379  0.00  0.00      PROA  
ATOM    191  HA  PRO P 409     -39.112 -23.723  -7.435  0.00  0.00      PROA  
ATOM    192  CB  PRO P 409     -39.538 -23.867  -9.571  0.00  0.00      PROA  
ATOM    193  HB1 PRO P 409     -40.550 -23.798  -9.117  0.00  0.00      PROA  
ATOM    194  HB2 PRO P 409     -39.268 -24.852 -10.007  0.00  0.00      PROA  
ATOM    195  CG  PRO P 409     -39.272 -22.786 -10.593  0.00  0.00      PROA  
ATOM    196  HG1 PRO P 409     -38.429 -22.993 -11.287  0.00  0.00      PROA  
ATOM    197  HG2 PRO P 409     -40.189 -22.576 -11.185  0.00  0.00      PROA  
ATOM    198  C   PRO P 409     -37.285 -24.222  -8.356  0.00  0.00      PROA  
ATOM    199  O   PRO P 409     -37.225 -25.414  -8.122  0.00  0.00      PROA  
ATOM    200  N   ARG P 410     -36.203 -23.480  -8.600  0.00  0.00      PROA  
ATOM    201  HN  ARG P 410     -36.385 -22.513  -8.765  0.00  0.00      PROA  
ATOM    202  CA  ARG P 410     -34.817 -23.994  -8.785  0.00  0.00      PROA  
ATOM    203  HA  ARG P 410     -34.730 -25.069  -8.825  0.00  0.00      PROA  
ATOM    204  CB  ARG P 410     -34.166 -23.370 -10.036  0.00  0.00      PROA  
ATOM    205  HB1 ARG P 410     -33.172 -23.843 -10.189  0.00  0.00      PROA  
ATOM    206  HB2 ARG P 410     -33.992 -22.274  -9.971  0.00  0.00      PROA  
ATOM    207  CG  ARG P 410     -34.908 -23.605 -11.323  0.00  0.00      PROA  
ATOM    208  HG1 ARG P 410     -34.339 -23.103 -12.135  0.00  0.00      PROA  
ATOM    209  HG2 ARG P 410     -35.904 -23.114 -11.352  0.00  0.00      PROA  
ATOM    210  CD  ARG P 410     -35.247 -25.143 -11.639  0.00  0.00      PROA  
ATOM    211  HD1 ARG P 410     -35.858 -25.162 -12.567  0.00  0.00      PROA  
ATOM    212  HD2 ARG P 410     -35.813 -25.631 -10.817  0.00  0.00      PROA  
ATOM    213  NE  ARG P 410     -33.914 -25.834 -11.786  0.00  0.00      PROA  
ATOM    214  HE  ARG P 410     -33.097 -25.300 -12.002  0.00  0.00      PROA  
ATOM    215  CZ  ARG P 410     -33.741 -27.141 -12.009  0.00  0.00      PROA  
ATOM    216  NH1 ARG P 410     -34.728 -28.005 -11.824  0.00  0.00      PROA  
ATOM    217 HH11 ARG P 410     -35.535 -27.683 -11.329  0.00  0.00      PROA  
ATOM    218 HH12 ARG P 410     -34.569 -28.989 -11.900  0.00  0.00      PROA  
ATOM    219  NH2 ARG P 410     -32.497 -27.516 -12.373  0.00  0.00      PROA  
ATOM    220 HH21 ARG P 410     -32.244 -28.483 -12.335  0.00  0.00      PROA  
ATOM    221 HH22 ARG P 410     -31.785 -26.814 -12.402  0.00  0.00      PROA  
ATOM    222  C   ARG P 410     -33.881 -23.707  -7.627  0.00  0.00      PROA  
ATOM    223  O   ARG P 410     -32.652 -23.565  -7.750  0.00  0.00      PROA  
ATOM    224  N   TYR P 411     -34.523 -23.493  -6.503  0.00  0.00      PROA  
ATOM    225  HN  TYR P 411     -35.517 -23.569  -6.478  0.00  0.00      PROA  
ATOM    226  CA  TYR P 411     -33.797 -22.986  -5.318  0.00  0.00      PROA  
ATOM    227  HA  TYR P 411     -33.364 -22.058  -5.663  0.00  0.00      PROA  
ATOM    228  CB  TYR P 411     -34.849 -22.567  -4.225  0.00  0.00      PROA  
ATOM    229  HB1 TYR P 411     -35.304 -23.468  -3.760  0.00  0.00      PROA  
ATOM    230  HB2 TYR P 411     -35.626 -22.058  -4.834  0.00  0.00      PROA  
ATOM    231  CG  TYR P 411     -34.214 -21.575  -3.302  0.00  0.00      PROA  
ATOM    232  CD1 TYR P 411     -33.428 -21.994  -2.239  0.00  0.00      PROA  
ATOM    233  HD1 TYR P 411     -33.211 -23.048  -2.141  0.00  0.00      PROA  
ATOM    234  CE1 TYR P 411     -32.957 -21.099  -1.321  0.00  0.00      PROA  
ATOM    235  HE1 TYR P 411     -32.253 -21.356  -0.543  0.00  0.00      PROA  
ATOM    236  CZ  TYR P 411     -33.273 -19.747  -1.420  0.00  0.00      PROA  
ATOM    237  OH  TYR P 411     -32.773 -18.623  -0.706  0.00  0.00      PROA  
ATOM    238  HH  TYR P 411     -33.066 -17.836  -1.171  0.00  0.00      PROA  
ATOM    239  CD2 TYR P 411     -34.558 -20.184  -3.439  0.00  0.00      PROA  
ATOM    240  HD2 TYR P 411     -35.123 -19.851  -4.297  0.00  0.00      PROA  
ATOM    241  CE2 TYR P 411     -34.092 -19.303  -2.526  0.00  0.00      PROA  
ATOM    242  HE2 TYR P 411     -34.294 -18.252  -2.674  0.00  0.00      PROA  
ATOM    243  C   TYR P 411     -32.720 -23.856  -4.841  0.00  0.00      PROA  
ATOM    244  O   TYR P 411     -31.629 -23.382  -4.448  0.00  0.00      PROA  
ATOM    245  N   LEU P 412     -32.994 -25.137  -4.840  0.00  0.00      PROA  
ATOM    246  HN  LEU P 412     -33.870 -25.424  -5.220  0.00  0.00      PROA  
ATOM    247  CA  LEU P 412     -31.995 -26.105  -4.512  0.00  0.00      PROA  
ATOM    248  HA  LEU P 412     -31.424 -25.717  -3.681  0.00  0.00      PROA  
ATOM    249  CB  LEU P 412     -32.571 -27.449  -4.054  0.00  0.00      PROA  
ATOM    250  HB1 LEU P 412     -31.773 -28.181  -3.806  0.00  0.00      PROA  
ATOM    251  HB2 LEU P 412     -33.027 -27.845  -4.986  0.00  0.00      PROA  
ATOM    252  CG  LEU P 412     -33.696 -27.238  -2.897  0.00  0.00      PROA  
ATOM    253  HG  LEU P 412     -34.176 -26.244  -3.029  0.00  0.00      PROA  
ATOM    254  CD1 LEU P 412     -34.833 -28.257  -2.858  0.00  0.00      PROA  
ATOM    255 HD11 LEU P 412     -34.410 -29.192  -2.434  0.00  0.00      PROA  
ATOM    256 HD12 LEU P 412     -35.237 -28.409  -3.881  0.00  0.00      PROA  
ATOM    257 HD13 LEU P 412     -35.656 -27.969  -2.169  0.00  0.00      PROA  
ATOM    258  CD2 LEU P 412     -33.004 -27.175  -1.492  0.00  0.00      PROA  
ATOM    259 HD21 LEU P 412     -32.483 -28.117  -1.216  0.00  0.00      PROA  
ATOM    260 HD22 LEU P 412     -33.775 -27.052  -0.702  0.00  0.00      PROA  
ATOM    261 HD23 LEU P 412     -32.305 -26.316  -1.582  0.00  0.00      PROA  
ATOM    262  C   LEU P 412     -30.990 -26.365  -5.623  0.00  0.00      PROA  
ATOM    263  O   LEU P 412     -29.868 -26.738  -5.407  0.00  0.00      PROA  
ATOM    264  N   SER P 413     -31.274 -26.044  -6.898  0.00  0.00      PROA  
ATOM    265  HN  SER P 413     -32.135 -25.588  -7.109  0.00  0.00      PROA  
ATOM    266  CA  SER P 413     -30.217 -26.134  -7.949  0.00  0.00      PROA  
ATOM    267  HA  SER P 413     -29.598 -26.999  -7.765  0.00  0.00      PROA  
ATOM    268  CB  SER P 413     -30.857 -26.227  -9.349  0.00  0.00      PROA  
ATOM    269  HB1 SER P 413     -31.571 -25.405  -9.571  0.00  0.00      PROA  
ATOM    270  HB2 SER P 413     -31.451 -27.166  -9.366  0.00  0.00      PROA  
ATOM    271  OG  SER P 413     -29.942 -26.206 -10.426  0.00  0.00      PROA  
ATOM    272  HG1 SER P 413     -29.624 -25.301 -10.431  0.00  0.00      PROA  
ATOM    273  C   SER P 413     -29.245 -25.003  -7.845  0.00  0.00      PROA  
ATOM    274  O   SER P 413     -28.071 -25.079  -8.150  0.00  0.00      PROA  
ATOM    275  N   ASP P 414     -29.704 -23.954  -7.195  0.00  0.00      PROA  
ATOM    276  HN  ASP P 414     -30.677 -23.884  -6.989  0.00  0.00      PROA  
ATOM    277  CA  ASP P 414     -28.830 -22.856  -6.879  0.00  0.00      PROA  
ATOM    278  HA  ASP P 414     -28.056 -22.837  -7.632  0.00  0.00      PROA  
ATOM    279  CB  ASP P 414     -29.580 -21.614  -7.051  0.00  0.00      PROA  
ATOM    280  HB1 ASP P 414     -28.919 -20.745  -6.844  0.00  0.00      PROA  
ATOM    281  HB2 ASP P 414     -30.409 -21.466  -6.326  0.00  0.00      PROA  
ATOM    282  CG  ASP P 414     -29.958 -21.364  -8.537  0.00  0.00      PROA  
ATOM    283  OD1 ASP P 414     -29.074 -21.674  -9.364  0.00  0.00      PROA  
ATOM    284  OD2 ASP P 414     -31.006 -20.691  -8.814  0.00  0.00      PROA  
ATOM    285  C   ASP P 414     -28.144 -22.875  -5.527  0.00  0.00      PROA  
ATOM    286  O   ASP P 414     -27.829 -21.841  -4.935  0.00  0.00      PROA  
ATOM    287  N   ILE P 415     -27.938 -24.088  -4.883  0.00  0.00      PROA  
ATOM    288  HN  ILE P 415     -28.405 -24.879  -5.271  0.00  0.00      PROA  
ATOM    289  CA  ILE P 415     -27.121 -24.314  -3.627  0.00  0.00      PROA  
ATOM    290  HA  ILE P 415     -26.752 -23.365  -3.267  0.00  0.00      PROA  
ATOM    291  CB  ILE P 415     -28.035 -24.929  -2.530  0.00  0.00      PROA  
ATOM    292  HB  ILE P 415     -28.627 -25.813  -2.849  0.00  0.00      PROA  
ATOM    293  CG2 ILE P 415     -27.254 -25.161  -1.262  0.00  0.00      PROA  
ATOM    294 HG21 ILE P 415     -26.655 -24.266  -0.989  0.00  0.00      PROA  
ATOM    295 HG22 ILE P 415     -26.563 -26.015  -1.431  0.00  0.00      PROA  
ATOM    296 HG23 ILE P 415     -27.918 -25.407  -0.407  0.00  0.00      PROA  
ATOM    297  CG1 ILE P 415     -29.095 -23.928  -2.174  0.00  0.00      PROA  
ATOM    298 HG11 ILE P 415     -29.961 -24.427  -1.690  0.00  0.00      PROA  
ATOM    299 HG12 ILE P 415     -29.480 -23.470  -3.110  0.00  0.00      PROA  
ATOM    300  CD  ILE P 415     -28.622 -22.750  -1.339  0.00  0.00      PROA  
ATOM    301  HD1 ILE P 415     -27.898 -22.049  -1.807  0.00  0.00      PROA  
ATOM    302  HD2 ILE P 415     -28.337 -23.019  -0.299  0.00  0.00      PROA  
ATOM    303  HD3 ILE P 415     -29.525 -22.106  -1.289  0.00  0.00      PROA  
ATOM    304  C   ILE P 415     -25.926 -25.249  -4.012  0.00  0.00      PROA  
ATOM    305  O   ILE P 415     -25.087 -25.573  -3.160  0.00  0.00      PROA  
ATOM    306  N   THR P 416     -25.773 -25.650  -5.275  0.00  0.00      PROA  
ATOM    307  HN  THR P 416     -26.386 -25.354  -6.003  0.00  0.00      PROA  
ATOM    308  CA  THR P 416     -24.771 -26.600  -5.809  0.00  0.00      PROA  
ATOM    309  HA  THR P 416     -24.888 -27.487  -5.204  0.00  0.00      PROA  
ATOM    310  CB  THR P 416     -24.942 -27.143  -7.243  0.00  0.00      PROA  
ATOM    311  HB  THR P 416     -24.074 -27.690  -7.670  0.00  0.00      PROA  
ATOM    312  OG1 THR P 416     -25.168 -26.108  -8.230  0.00  0.00      PROA  
ATOM    313  HG1 THR P 416     -25.914 -25.571  -7.952  0.00  0.00      PROA  
ATOM    314  CG2 THR P 416     -26.180 -28.089  -7.330  0.00  0.00      PROA  
ATOM    315 HG21 THR P 416     -26.234 -28.635  -8.296  0.00  0.00      PROA  
ATOM    316 HG22 THR P 416     -27.081 -27.440  -7.314  0.00  0.00      PROA  
ATOM    317 HG23 THR P 416     -26.177 -28.901  -6.571  0.00  0.00      PROA  
ATOM    318  C   THR P 416     -23.266 -26.200  -5.611  0.00  0.00      PROA  
ATOM    319  O   THR P 416     -22.372 -27.042  -5.524  0.00  0.00      PROA  
ATOM    320  N   ASP P 417     -23.117 -24.842  -5.621  0.00  0.00      PROA  
ATOM    321  HN  ASP P 417     -23.845 -24.171  -5.739  0.00  0.00      PROA  
ATOM    322  CA  ASP P 417     -21.831 -24.126  -5.358  0.00  0.00      PROA  
ATOM    323  HA  ASP P 417     -20.990 -24.725  -5.676  0.00  0.00      PROA  
ATOM    324  CB  ASP P 417     -21.847 -22.922  -6.220  0.00  0.00      PROA  
ATOM    325  HB1 ASP P 417     -20.830 -22.508  -6.055  0.00  0.00      PROA  
ATOM    326  HB2 ASP P 417     -22.643 -22.206  -5.919  0.00  0.00      PROA  
ATOM    327  CG  ASP P 417     -21.910 -23.327  -7.639  0.00  0.00      PROA  
ATOM    328  OD1 ASP P 417     -22.949 -23.010  -8.317  0.00  0.00      PROA  
ATOM    329  OD2 ASP P 417     -21.008 -24.019  -8.183  0.00  0.00      PROA  
ATOM    330  C   ASP P 417     -21.378 -23.809  -3.969  0.00  0.00      PROA  
ATOM    331  O   ASP P 417     -20.395 -23.118  -3.689  0.00  0.00      PROA  
ATOM    332  N   ALA P 418     -22.091 -24.376  -2.974  0.00  0.00      PROA  
ATOM    333  HN  ALA P 418     -22.834 -25.017  -3.149  0.00  0.00      PROA  
ATOM    334  CA  ALA P 418     -21.909 -23.968  -1.591  0.00  0.00      PROA  
ATOM    335  HA  ALA P 418     -22.073 -22.904  -1.497  0.00  0.00      PROA  
ATOM    336  CB  ALA P 418     -23.069 -24.718  -0.732  0.00  0.00      PROA  
ATOM    337  HB1 ALA P 418     -24.032 -24.374  -1.166  0.00  0.00      PROA  
ATOM    338  HB2 ALA P 418     -23.040 -24.479   0.353  0.00  0.00      PROA  
ATOM    339  HB3 ALA P 418     -23.041 -25.803  -0.965  0.00  0.00      PROA  
ATOM    340  C   ALA P 418     -20.616 -24.257  -0.996  0.00  0.00      PROA  
ATOM    341  O   ALA P 418     -19.917 -23.352  -0.520  0.00  0.00      PROA  
ATOM    342  N   LEU P 419     -20.052 -25.401  -1.200  0.00  0.00      PROA  
ATOM    343  HN  LEU P 419     -20.589 -26.062  -1.718  0.00  0.00      PROA  
ATOM    344  CA  LEU P 419     -18.730 -25.849  -0.791  0.00  0.00      PROA  
ATOM    345  HA  LEU P 419     -18.496 -25.272   0.092  0.00  0.00      PROA  
ATOM    346  CB  LEU P 419     -18.722 -27.343  -0.440  0.00  0.00      PROA  
ATOM    347  HB1 LEU P 419     -17.726 -27.693  -0.094  0.00  0.00      PROA  
ATOM    348  HB2 LEU P 419     -19.096 -27.832  -1.365  0.00  0.00      PROA  
ATOM    349  CG  LEU P 419     -19.738 -27.769   0.734  0.00  0.00      PROA  
ATOM    350  HG  LEU P 419     -20.712 -27.684   0.205  0.00  0.00      PROA  
ATOM    351  CD1 LEU P 419     -19.531 -29.355   1.069  0.00  0.00      PROA  
ATOM    352 HD11 LEU P 419     -19.315 -29.974   0.173  0.00  0.00      PROA  
ATOM    353 HD12 LEU P 419     -20.531 -29.502   1.529  0.00  0.00      PROA  
ATOM    354 HD13 LEU P 419     -18.662 -29.362   1.761  0.00  0.00      PROA  
ATOM    355  CD2 LEU P 419     -19.518 -26.941   1.958  0.00  0.00      PROA  
ATOM    356 HD21 LEU P 419     -19.560 -25.850   1.749  0.00  0.00      PROA  
ATOM    357 HD22 LEU P 419     -18.473 -27.046   2.320  0.00  0.00      PROA  
ATOM    358 HD23 LEU P 419     -20.108 -27.275   2.838  0.00  0.00      PROA  
ATOM    359  C   LEU P 419     -17.591 -25.507  -1.780  0.00  0.00      PROA  
ATOM    360  O   LEU P 419     -16.849 -26.442  -2.123  0.00  0.00      PROA  
ATOM    361  N   SER P 420     -17.435 -24.200  -2.026  0.00  0.00      PROA  
ATOM    362  HN  SER P 420     -18.017 -23.512  -1.597  0.00  0.00      PROA  
ATOM    363  CA  SER P 420     -16.411 -23.651  -2.948  0.00  0.00      PROA  
ATOM    364  HA  SER P 420     -15.696 -24.451  -3.071  0.00  0.00      PROA  
ATOM    365  CB  SER P 420     -16.902 -23.283  -4.341  0.00  0.00      PROA  
ATOM    366  HB1 SER P 420     -17.193 -24.194  -4.907  0.00  0.00      PROA  
ATOM    367  HB2 SER P 420     -16.063 -22.885  -4.953  0.00  0.00      PROA  
ATOM    368  OG  SER P 420     -17.985 -22.336  -4.400  0.00  0.00      PROA  
ATOM    369  HG1 SER P 420     -18.824 -22.699  -4.106  0.00  0.00      PROA  
ATOM    370  C   SER P 420     -15.653 -22.545  -2.149  0.00  0.00      PROA  
ATOM    371  O   SER P 420     -16.164 -22.022  -1.182  0.00  0.00      PROA  
ATOM    372  N   PRO P 421     -14.398 -22.186  -2.475  0.00  0.00      PROA  
ATOM    373  CD  PRO P 421     -13.582 -22.903  -3.448  0.00  0.00      PROA  
ATOM    374  HD1 PRO P 421     -14.158 -22.788  -4.391  0.00  0.00      PROA  
ATOM    375  HD2 PRO P 421     -13.443 -23.993  -3.284  0.00  0.00      PROA  
ATOM    376  CA  PRO P 421     -13.563 -21.370  -1.578  0.00  0.00      PROA  
ATOM    377  HA  PRO P 421     -13.713 -21.710  -0.564  0.00  0.00      PROA  
ATOM    378  CB  PRO P 421     -12.108 -21.656  -2.105  0.00  0.00      PROA  
ATOM    379  HB1 PRO P 421     -11.640 -22.380  -1.403  0.00  0.00      PROA  
ATOM    380  HB2 PRO P 421     -11.421 -20.783  -2.114  0.00  0.00      PROA  
ATOM    381  CG  PRO P 421     -12.301 -22.132  -3.523  0.00  0.00      PROA  
ATOM    382  HG1 PRO P 421     -12.556 -21.316  -4.232  0.00  0.00      PROA  
ATOM    383  HG2 PRO P 421     -11.430 -22.706  -3.905  0.00  0.00      PROA  
ATOM    384  C   PRO P 421     -13.967 -19.872  -1.589  0.00  0.00      PROA  
ATOM    385  O   PRO P 421     -13.974 -19.257  -0.571  0.00  0.00      PROA  
ATOM    386  N   GLN P 422     -14.218 -19.196  -2.716  0.00  0.00      PROA  
ATOM    387  HN  GLN P 422     -13.886 -19.567  -3.580  0.00  0.00      PROA  
ATOM    388  CA  GLN P 422     -14.751 -17.834  -2.809  0.00  0.00      PROA  
ATOM    389  HA  GLN P 422     -14.149 -17.175  -2.202  0.00  0.00      PROA  
ATOM    390  CB  GLN P 422     -14.959 -17.290  -4.227  0.00  0.00      PROA  
ATOM    391  HB1 GLN P 422     -15.647 -17.926  -4.825  0.00  0.00      PROA  
ATOM    392  HB2 GLN P 422     -14.041 -17.487  -4.820  0.00  0.00      PROA  
ATOM    393  CG  GLN P 422     -15.226 -15.837  -4.491  0.00  0.00      PROA  
ATOM    394  HG1 GLN P 422     -16.252 -15.632  -4.117  0.00  0.00      PROA  
ATOM    395  HG2 GLN P 422     -15.300 -15.680  -5.588  0.00  0.00      PROA  
ATOM    396  CD  GLN P 422     -14.321 -14.936  -3.588  0.00  0.00      PROA  
ATOM    397  OE1 GLN P 422     -14.691 -14.309  -2.602  0.00  0.00      PROA  
ATOM    398  NE2 GLN P 422     -13.123 -14.729  -4.165  0.00  0.00      PROA  
ATOM    399 HE21 GLN P 422     -12.788 -15.250  -4.949  0.00  0.00      PROA  
ATOM    400 HE22 GLN P 422     -12.504 -14.136  -3.649  0.00  0.00      PROA  
ATOM    401  C   GLN P 422     -16.070 -17.713  -2.112  0.00  0.00      PROA  
ATOM    402  O   GLN P 422     -16.288 -16.786  -1.311  0.00  0.00      PROA  
ATOM    403  N   VAL P 423     -17.077 -18.678  -2.309  0.00  0.00      PROA  
ATOM    404  HN  VAL P 423     -16.861 -19.409  -2.951  0.00  0.00      PROA  
ATOM    405  CA  VAL P 423     -18.385 -18.686  -1.725  0.00  0.00      PROA  
ATOM    406  HA  VAL P 423     -18.924 -17.784  -1.975  0.00  0.00      PROA  
ATOM    407  CB  VAL P 423     -19.341 -19.824  -2.190  0.00  0.00      PROA  
ATOM    408  HB  VAL P 423     -18.820 -20.792  -2.027  0.00  0.00      PROA  
ATOM    409  CG1 VAL P 423     -20.611 -19.776  -1.305  0.00  0.00      PROA  
ATOM    410 HG11 VAL P 423     -20.560 -20.406  -0.392  0.00  0.00      PROA  
ATOM    411 HG12 VAL P 423     -21.481 -20.189  -1.859  0.00  0.00      PROA  
ATOM    412 HG13 VAL P 423     -20.798 -18.706  -1.073  0.00  0.00      PROA  
ATOM    413  CG2 VAL P 423     -19.680 -19.664  -3.739  0.00  0.00      PROA  
ATOM    414 HG21 VAL P 423     -20.515 -18.944  -3.875  0.00  0.00      PROA  
ATOM    415 HG22 VAL P 423     -19.915 -20.663  -4.162  0.00  0.00      PROA  
ATOM    416 HG23 VAL P 423     -18.766 -19.340  -4.282  0.00  0.00      PROA  
ATOM    417  C   VAL P 423     -18.290 -18.617  -0.190  0.00  0.00      PROA  
ATOM    418  O   VAL P 423     -18.918 -17.780   0.440  0.00  0.00      PROA  
ATOM    419  N   LEU P 424     -17.455 -19.504   0.497  0.00  0.00      PROA  
ATOM    420  HN  LEU P 424     -16.931 -20.150  -0.053  0.00  0.00      PROA  
ATOM    421  CA  LEU P 424     -17.098 -19.356   1.902  0.00  0.00      PROA  
ATOM    422  HA  LEU P 424     -18.060 -19.268   2.386  0.00  0.00      PROA  
ATOM    423  CB  LEU P 424     -16.206 -20.532   2.299  0.00  0.00      PROA  
ATOM    424  HB1 LEU P 424     -15.702 -20.312   3.264  0.00  0.00      PROA  
ATOM    425  HB2 LEU P 424     -15.449 -20.658   1.496  0.00  0.00      PROA  
ATOM    426  CG  LEU P 424     -16.928 -21.901   2.264  0.00  0.00      PROA  
ATOM    427  HG  LEU P 424     -17.481 -22.160   1.336  0.00  0.00      PROA  
ATOM    428  CD1 LEU P 424     -15.877 -23.023   2.397  0.00  0.00      PROA  
ATOM    429 HD11 LEU P 424     -15.487 -23.124   3.432  0.00  0.00      PROA  
ATOM    430 HD12 LEU P 424     -15.007 -22.923   1.713  0.00  0.00      PROA  
ATOM    431 HD13 LEU P 424     -16.265 -24.038   2.164  0.00  0.00      PROA  
ATOM    432  CD2 LEU P 424     -18.149 -21.933   3.283  0.00  0.00      PROA  
ATOM    433 HD21 LEU P 424     -18.494 -22.978   3.437  0.00  0.00      PROA  
ATOM    434 HD22 LEU P 424     -18.960 -21.252   2.946  0.00  0.00      PROA  
ATOM    435 HD23 LEU P 424     -17.680 -21.565   4.220  0.00  0.00      PROA  
ATOM    436  C   LEU P 424     -16.408 -18.070   2.343  0.00  0.00      PROA  
ATOM    437  O   LEU P 424     -16.866 -17.473   3.284  0.00  0.00      PROA  
ATOM    438  N   SER P 425     -15.441 -17.632   1.545  0.00  0.00      PROA  
ATOM    439  HN  SER P 425     -15.170 -18.188   0.763  0.00  0.00      PROA  
ATOM    440  CA  SER P 425     -14.830 -16.321   1.743  0.00  0.00      PROA  
ATOM    441  HA  SER P 425     -14.421 -16.345   2.742  0.00  0.00      PROA  
ATOM    442  CB  SER P 425     -13.701 -16.039   0.721  0.00  0.00      PROA  
ATOM    443  HB1 SER P 425     -14.136 -15.589  -0.196  0.00  0.00      PROA  
ATOM    444  HB2 SER P 425     -13.318 -17.052   0.471  0.00  0.00      PROA  
ATOM    445  OG  SER P 425     -12.757 -15.135   1.290  0.00  0.00      PROA  
ATOM    446  HG1 SER P 425     -13.157 -14.264   1.345  0.00  0.00      PROA  
ATOM    447  C   SER P 425     -15.817 -15.093   1.721  0.00  0.00      PROA  
ATOM    448  O   SER P 425     -15.690 -14.227   2.577  0.00  0.00      PROA  
ATOM    449  N   ALA P 426     -16.784 -15.032   0.803  0.00  0.00      PROA  
ATOM    450  HN  ALA P 426     -16.876 -15.775   0.145  0.00  0.00      PROA  
ATOM    451  CA  ALA P 426     -17.843 -14.065   0.698  0.00  0.00      PROA  
ATOM    452  HA  ALA P 426     -17.474 -13.050   0.701  0.00  0.00      PROA  
ATOM    453  CB  ALA P 426     -18.575 -14.331  -0.618  0.00  0.00      PROA  
ATOM    454  HB1 ALA P 426     -19.010 -15.350  -0.694  0.00  0.00      PROA  
ATOM    455  HB2 ALA P 426     -17.846 -14.274  -1.454  0.00  0.00      PROA  
ATOM    456  HB3 ALA P 426     -19.330 -13.517  -0.668  0.00  0.00      PROA  
ATOM    457  C   ALA P 426     -18.778 -14.036   1.910  0.00  0.00      PROA  
ATOM    458  O   ALA P 426     -19.135 -12.924   2.334  0.00  0.00      PROA  
ATOM    459  N   ILE P 427     -19.225 -15.148   2.420  0.00  0.00      PROA  
ATOM    460  HN  ILE P 427     -19.050 -16.021   1.972  0.00  0.00      PROA  
ATOM    461  CA  ILE P 427     -20.092 -15.166   3.576  0.00  0.00      PROA  
ATOM    462  HA  ILE P 427     -20.989 -14.665   3.243  0.00  0.00      PROA  
ATOM    463  CB  ILE P 427     -20.534 -16.640   3.819  0.00  0.00      PROA  
ATOM    464  HB  ILE P 427     -19.681 -17.351   3.765  0.00  0.00      PROA  
ATOM    465  CG2 ILE P 427     -21.300 -16.842   5.166  0.00  0.00      PROA  
ATOM    466 HG21 ILE P 427     -21.794 -17.832   5.066  0.00  0.00      PROA  
ATOM    467 HG22 ILE P 427     -21.998 -16.053   5.520  0.00  0.00      PROA  
ATOM    468 HG23 ILE P 427     -20.595 -16.771   6.022  0.00  0.00      PROA  
ATOM    469  CG1 ILE P 427     -21.459 -17.104   2.639  0.00  0.00      PROA  
ATOM    470 HG11 ILE P 427     -20.978 -16.739   1.707  0.00  0.00      PROA  
ATOM    471 HG12 ILE P 427     -22.411 -16.586   2.884  0.00  0.00      PROA  
ATOM    472  CD  ILE P 427     -21.555 -18.630   2.476  0.00  0.00      PROA  
ATOM    473  HD1 ILE P 427     -22.152 -18.842   1.563  0.00  0.00      PROA  
ATOM    474  HD2 ILE P 427     -22.141 -19.209   3.221  0.00  0.00      PROA  
ATOM    475  HD3 ILE P 427     -20.510 -18.979   2.332  0.00  0.00      PROA  
ATOM    476  C   ILE P 427     -19.497 -14.404   4.817  0.00  0.00      PROA  
ATOM    477  O   ILE P 427     -20.173 -13.619   5.482  0.00  0.00      PROA  
ATOM    478  N   ILE P 428     -18.270 -14.765   5.187  0.00  0.00      PROA  
ATOM    479  HN  ILE P 428     -17.828 -15.378   4.537  0.00  0.00      PROA  
ATOM    480  CA  ILE P 428     -17.486 -14.188   6.348  0.00  0.00      PROA  
ATOM    481  HA  ILE P 428     -18.092 -14.282   7.237  0.00  0.00      PROA  
ATOM    482  CB  ILE P 428     -16.187 -15.048   6.563  0.00  0.00      PROA  
ATOM    483  HB  ILE P 428     -15.665 -15.052   5.582  0.00  0.00      PROA  
ATOM    484  CG2 ILE P 428     -15.221 -14.302   7.538  0.00  0.00      PROA  
ATOM    485 HG21 ILE P 428     -14.270 -14.867   7.636  0.00  0.00      PROA  
ATOM    486 HG22 ILE P 428     -15.610 -14.166   8.570  0.00  0.00      PROA  
ATOM    487 HG23 ILE P 428     -15.000 -13.278   7.167  0.00  0.00      PROA  
ATOM    488  CG1 ILE P 428     -16.493 -16.455   6.952  0.00  0.00      PROA  
ATOM    489 HG11 ILE P 428     -15.569 -16.988   7.263  0.00  0.00      PROA  
ATOM    490 HG12 ILE P 428     -16.983 -16.962   6.093  0.00  0.00      PROA  
ATOM    491  CD  ILE P 428     -17.483 -16.659   8.113  0.00  0.00      PROA  
ATOM    492  HD1 ILE P 428     -17.276 -16.063   9.028  0.00  0.00      PROA  
ATOM    493  HD2 ILE P 428     -17.545 -17.715   8.453  0.00  0.00      PROA  
ATOM    494  HD3 ILE P 428     -18.534 -16.360   7.911  0.00  0.00      PROA  
ATOM    495  C   ILE P 428     -17.220 -12.687   6.125  0.00  0.00      PROA  
ATOM    496  O   ILE P 428     -17.479 -11.885   7.004  0.00  0.00      PROA  
ATOM    497  N   PHE P 429     -16.833 -12.287   4.863  0.00  0.00      PROA  
ATOM    498  HN  PHE P 429     -16.712 -12.896   4.082  0.00  0.00      PROA  
ATOM    499  CA  PHE P 429     -16.614 -11.022   4.413  0.00  0.00      PROA  
ATOM    500  HA  PHE P 429     -15.874 -10.576   5.061  0.00  0.00      PROA  
ATOM    501  CB  PHE P 429     -16.048 -11.140   2.988  0.00  0.00      PROA  
ATOM    502  HB1 PHE P 429     -16.797 -11.623   2.325  0.00  0.00      PROA  
ATOM    503  HB2 PHE P 429     -15.135 -11.769   3.055  0.00  0.00      PROA  
ATOM    504  CG  PHE P 429     -15.619  -9.886   2.243  0.00  0.00      PROA  
ATOM    505  CD1 PHE P 429     -15.680  -9.871   0.829  0.00  0.00      PROA  
ATOM    506  HD1 PHE P 429     -16.068 -10.739   0.317  0.00  0.00      PROA  
ATOM    507  CE1 PHE P 429     -15.203  -8.790   0.111  0.00  0.00      PROA  
ATOM    508  HE1 PHE P 429     -15.157  -8.871  -0.964  0.00  0.00      PROA  
ATOM    509  CZ  PHE P 429     -14.511  -7.679   0.718  0.00  0.00      PROA  
ATOM    510  HZ  PHE P 429     -13.966  -6.943   0.147  0.00  0.00      PROA  
ATOM    511  CD2 PHE P 429     -15.080  -8.775   2.872  0.00  0.00      PROA  
ATOM    512  HD2 PHE P 429     -15.020  -8.740   3.950  0.00  0.00      PROA  
ATOM    513  CE2 PHE P 429     -14.495  -7.695   2.126  0.00  0.00      PROA  
ATOM    514  HE2 PHE P 429     -14.012  -6.931   2.716  0.00  0.00      PROA  
ATOM    515  C   PHE P 429     -17.887 -10.084   4.454  0.00  0.00      PROA  
ATOM    516  O   PHE P 429     -17.769  -8.869   4.625  0.00  0.00      PROA  
ATOM    517  N   ILE P 430     -19.075 -10.580   4.105  0.00  0.00      PROA  
ATOM    518  HN  ILE P 430     -19.245 -11.472   3.693  0.00  0.00      PROA  
ATOM    519  CA  ILE P 430     -20.244  -9.694   4.189  0.00  0.00      PROA  
ATOM    520  HA  ILE P 430     -20.035  -8.635   4.145  0.00  0.00      PROA  
ATOM    521  CB  ILE P 430     -21.277  -9.986   3.092  0.00  0.00      PROA  
ATOM    522  HB  ILE P 430     -21.633 -11.038   3.109  0.00  0.00      PROA  
ATOM    523  CG2 ILE P 430     -22.490  -8.984   3.040  0.00  0.00      PROA  
ATOM    524 HG21 ILE P 430     -22.102  -7.953   3.182  0.00  0.00      PROA  
ATOM    525 HG22 ILE P 430     -23.127  -9.209   3.922  0.00  0.00      PROA  
ATOM    526 HG23 ILE P 430     -23.111  -9.031   2.120  0.00  0.00      PROA  
ATOM    527  CG1 ILE P 430     -20.638  -9.965   1.665  0.00  0.00      PROA  
ATOM    528 HG11 ILE P 430     -21.405 -10.224   0.904  0.00  0.00      PROA  
ATOM    529 HG12 ILE P 430     -19.828 -10.720   1.577  0.00  0.00      PROA  
ATOM    530  CD  ILE P 430     -20.042  -8.609   1.234  0.00  0.00      PROA  
ATOM    531  HD1 ILE P 430     -19.542  -8.551   0.244  0.00  0.00      PROA  
ATOM    532  HD2 ILE P 430     -19.338  -8.260   2.019  0.00  0.00      PROA  
ATOM    533  HD3 ILE P 430     -20.738  -7.745   1.299  0.00  0.00      PROA  
ATOM    534  C   ILE P 430     -20.917  -9.822   5.573  0.00  0.00      PROA  
ATOM    535  O   ILE P 430     -21.414  -8.833   6.045  0.00  0.00      PROA  
ATOM    536  N   TYR P 431     -20.756 -10.918   6.346  0.00  0.00      PROA  
ATOM    537  HN  TYR P 431     -20.240 -11.698   6.000  0.00  0.00      PROA  
ATOM    538  CA  TYR P 431     -21.295 -11.245   7.673  0.00  0.00      PROA  
ATOM    539  HA  TYR P 431     -22.374 -11.207   7.718  0.00  0.00      PROA  
ATOM    540  CB  TYR P 431     -20.829 -12.625   8.150  0.00  0.00      PROA  
ATOM    541  HB1 TYR P 431     -19.752 -12.707   7.890  0.00  0.00      PROA  
ATOM    542  HB2 TYR P 431     -21.349 -13.333   7.470  0.00  0.00      PROA  
ATOM    543  CG  TYR P 431     -21.046 -12.945   9.596  0.00  0.00      PROA  
ATOM    544  CD1 TYR P 431     -22.318 -12.708  10.235  0.00  0.00      PROA  
ATOM    545  HD1 TYR P 431     -23.154 -12.331   9.665  0.00  0.00      PROA  
ATOM    546  CE1 TYR P 431     -22.437 -12.756  11.631  0.00  0.00      PROA  
ATOM    547  HE1 TYR P 431     -23.396 -12.656  12.117  0.00  0.00      PROA  
ATOM    548  CZ  TYR P 431     -21.351 -13.133  12.422  0.00  0.00      PROA  
ATOM    549  OH  TYR P 431     -21.471 -13.406  13.831  0.00  0.00      PROA  
ATOM    550  HH  TYR P 431     -22.300 -12.962  14.022  0.00  0.00      PROA  
ATOM    551  CD2 TYR P 431     -19.999 -13.259  10.427  0.00  0.00      PROA  
ATOM    552  HD2 TYR P 431     -19.038 -13.392   9.951  0.00  0.00      PROA  
ATOM    553  CE2 TYR P 431     -20.117 -13.489  11.814  0.00  0.00      PROA  
ATOM    554  HE2 TYR P 431     -19.242 -13.847  12.336  0.00  0.00      PROA  
ATOM    555  C   TYR P 431     -20.949 -10.157   8.692  0.00  0.00      PROA  
ATOM    556  O   TYR P 431     -21.810  -9.548   9.400  0.00  0.00      PROA  
ATOM    557  N   PHE P 432     -19.663  -9.805   8.838  0.00  0.00      PROA  
ATOM    558  HN  PHE P 432     -19.060 -10.390   8.301  0.00  0.00      PROA  
ATOM    559  CA  PHE P 432     -19.227  -8.734   9.728  0.00  0.00      PROA  
ATOM    560  HA  PHE P 432     -19.613  -8.822  10.733  0.00  0.00      PROA  
ATOM    561  CB  PHE P 432     -17.666  -8.820   9.838  0.00  0.00      PROA  
ATOM    562  HB1 PHE P 432     -17.220  -7.995  10.434  0.00  0.00      PROA  
ATOM    563  HB2 PHE P 432     -17.265  -8.784   8.803  0.00  0.00      PROA  
ATOM    564  CG  PHE P 432     -17.274 -10.080  10.591  0.00  0.00      PROA  
ATOM    565  CD1 PHE P 432     -17.567 -10.190  11.957  0.00  0.00      PROA  
ATOM    566  HD1 PHE P 432     -18.066  -9.321  12.360  0.00  0.00      PROA  
ATOM    567  CE1 PHE P 432     -17.153 -11.250  12.735  0.00  0.00      PROA  
ATOM    568  HE1 PHE P 432     -17.461 -11.359  13.764  0.00  0.00      PROA  
ATOM    569  CZ  PHE P 432     -16.451 -12.306  12.154  0.00  0.00      PROA  
ATOM    570  HZ  PHE P 432     -16.108 -13.182  12.685  0.00  0.00      PROA  
ATOM    571  CD2 PHE P 432     -16.548 -11.145  10.025  0.00  0.00      PROA  
ATOM    572  HD2 PHE P 432     -16.157 -11.014   9.027  0.00  0.00      PROA  
ATOM    573  CE2 PHE P 432     -16.120 -12.228  10.723  0.00  0.00      PROA  
ATOM    574  HE2 PHE P 432     -15.458 -13.010  10.381  0.00  0.00      PROA  
ATOM    575  C   PHE P 432     -19.513  -7.317   9.263  0.00  0.00      PROA  
ATOM    576  O   PHE P 432     -19.755  -6.439  10.040  0.00  0.00      PROA  
ATOM    577  N   ALA P 433     -19.747  -7.180   7.946  0.00  0.00      PROA  
ATOM    578  HN  ALA P 433     -19.621  -7.974   7.355  0.00  0.00      PROA  
ATOM    579  CA  ALA P 433     -20.454  -6.022   7.500  0.00  0.00      PROA  
ATOM    580  HA  ALA P 433     -19.971  -5.238   8.065  0.00  0.00      PROA  
ATOM    581  CB  ALA P 433     -20.117  -5.741   6.016  0.00  0.00      PROA  
ATOM    582  HB1 ALA P 433     -19.117  -6.149   5.756  0.00  0.00      PROA  
ATOM    583  HB2 ALA P 433     -20.037  -4.636   5.934  0.00  0.00      PROA  
ATOM    584  HB3 ALA P 433     -20.916  -5.897   5.261  0.00  0.00      PROA  
ATOM    585  C   ALA P 433     -21.870  -5.877   7.899  0.00  0.00      PROA  
ATOM    586  O   ALA P 433     -22.208  -4.764   8.320  0.00  0.00      PROA  
ATOM    587  N   ALA P 434     -22.772  -6.872   7.727  0.00  0.00      PROA  
ATOM    588  HN  ALA P 434     -22.481  -7.636   7.158  0.00  0.00      PROA  
ATOM    589  CA  ALA P 434     -24.119  -6.899   8.177  0.00  0.00      PROA  
ATOM    590  HA  ALA P 434     -24.607  -6.078   7.673  0.00  0.00      PROA  
ATOM    591  CB  ALA P 434     -24.906  -8.188   7.744  0.00  0.00      PROA  
ATOM    592  HB1 ALA P 434     -24.555  -9.086   8.295  0.00  0.00      PROA  
ATOM    593  HB2 ALA P 434     -24.698  -8.293   6.657  0.00  0.00      PROA  
ATOM    594  HB3 ALA P 434     -25.964  -7.967   8.001  0.00  0.00      PROA  
ATOM    595  C   ALA P 434     -24.258  -6.728   9.675  0.00  0.00      PROA  
ATOM    596  O   ALA P 434     -25.044  -5.863  10.147  0.00  0.00      PROA  
ATOM    597  N   LEU P 435     -23.471  -7.497  10.422  0.00  0.00      PROA  
ATOM    598  HN  LEU P 435     -22.928  -8.270  10.106  0.00  0.00      PROA  
ATOM    599  CA  LEU P 435     -23.534  -7.494  11.878  0.00  0.00      PROA  
ATOM    600  HA  LEU P 435     -24.566  -7.596  12.182  0.00  0.00      PROA  
ATOM    601  CB  LEU P 435     -22.505  -8.681  12.388  0.00  0.00      PROA  
ATOM    602  HB1 LEU P 435     -21.617  -8.559  11.731  0.00  0.00      PROA  
ATOM    603  HB2 LEU P 435     -23.018  -9.620  12.086  0.00  0.00      PROA  
ATOM    604  CG  LEU P 435     -22.158  -8.798  13.874  0.00  0.00      PROA  
ATOM    605  HG  LEU P 435     -21.798  -7.798  14.196  0.00  0.00      PROA  
ATOM    606  CD1 LEU P 435     -23.382  -9.141  14.745  0.00  0.00      PROA  
ATOM    607 HD11 LEU P 435     -23.669 -10.183  14.491  0.00  0.00      PROA  
ATOM    608 HD12 LEU P 435     -24.244  -8.485  14.496  0.00  0.00      PROA  
ATOM    609 HD13 LEU P 435     -23.033  -8.975  15.787  0.00  0.00      PROA  
ATOM    610  CD2 LEU P 435     -21.027  -9.792  14.289  0.00  0.00      PROA  
ATOM    611 HD21 LEU P 435     -21.407 -10.827  14.158  0.00  0.00      PROA  
ATOM    612 HD22 LEU P 435     -20.629  -9.548  15.298  0.00  0.00      PROA  
ATOM    613 HD23 LEU P 435     -20.188  -9.569  13.595  0.00  0.00      PROA  
ATOM    614  C   LEU P 435     -23.079  -6.177  12.621  0.00  0.00      PROA  
ATOM    615  O   LEU P 435     -23.733  -5.690  13.564  0.00  0.00      PROA  
ATOM    616  N   THR P 436     -22.048  -5.440  12.095  0.00  0.00      PROA  
ATOM    617  HN  THR P 436     -21.655  -5.785  11.246  0.00  0.00      PROA  
ATOM    618  CA  THR P 436     -21.515  -4.259  12.790  0.00  0.00      PROA  
ATOM    619  HA  THR P 436     -21.392  -4.602  13.807  0.00  0.00      PROA  
ATOM    620  CB  THR P 436     -20.125  -3.830  12.208  0.00  0.00      PROA  
ATOM    621  HB  THR P 436     -19.854  -2.822  12.588  0.00  0.00      PROA  
ATOM    622  OG1 THR P 436     -20.024  -3.709  10.802  0.00  0.00      PROA  
ATOM    623  HG1 THR P 436     -20.041  -4.594  10.429  0.00  0.00      PROA  
ATOM    624  CG2 THR P 436     -19.095  -4.795  12.717  0.00  0.00      PROA  
ATOM    625 HG21 THR P 436     -19.504  -5.819  12.577  0.00  0.00      PROA  
ATOM    626 HG22 THR P 436     -19.062  -4.555  13.801  0.00  0.00      PROA  
ATOM    627 HG23 THR P 436     -18.145  -4.565  12.190  0.00  0.00      PROA  
ATOM    628  C   THR P 436     -22.372  -3.054  13.050  0.00  0.00      PROA  
ATOM    629  O   THR P 436     -22.317  -2.618  14.154  0.00  0.00      PROA  
ATOM    630  N   PRO P 437     -23.157  -2.486  12.073  0.00  0.00      PROA  
ATOM    631  CD  PRO P 437     -23.279  -3.040  10.713  0.00  0.00      PROA  
ATOM    632  HD1 PRO P 437     -23.644  -4.086  10.799  0.00  0.00      PROA  
ATOM    633  HD2 PRO P 437     -22.279  -2.949  10.239  0.00  0.00      PROA  
ATOM    634  CA  PRO P 437     -23.829  -1.211  12.303  0.00  0.00      PROA  
ATOM    635  HA  PRO P 437     -23.225  -0.483  12.824  0.00  0.00      PROA  
ATOM    636  CB  PRO P 437     -24.260  -0.727  10.925  0.00  0.00      PROA  
ATOM    637  HB1 PRO P 437     -23.557   0.111  10.729  0.00  0.00      PROA  
ATOM    638  HB2 PRO P 437     -25.279  -0.317  10.758  0.00  0.00      PROA  
ATOM    639  CG  PRO P 437     -24.105  -1.967  10.006  0.00  0.00      PROA  
ATOM    640  HG1 PRO P 437     -25.053  -2.512   9.810  0.00  0.00      PROA  
ATOM    641  HG2 PRO P 437     -23.711  -1.630   9.023  0.00  0.00      PROA  
ATOM    642  C   PRO P 437     -25.005  -1.441  13.251  0.00  0.00      PROA  
ATOM    643  O   PRO P 437     -25.340  -0.547  14.008  0.00  0.00      PROA  
ATOM    644  N   ALA P 438     -25.612  -2.653  13.201  0.00  0.00      PROA  
ATOM    645  HN  ALA P 438     -25.275  -3.296  12.518  0.00  0.00      PROA  
ATOM    646  CA  ALA P 438     -26.772  -3.054  13.902  0.00  0.00      PROA  
ATOM    647  HA  ALA P 438     -27.556  -2.467  13.447  0.00  0.00      PROA  
ATOM    648  CB  ALA P 438     -27.073  -4.532  13.691  0.00  0.00      PROA  
ATOM    649  HB1 ALA P 438     -28.149  -4.655  13.938  0.00  0.00      PROA  
ATOM    650  HB2 ALA P 438     -26.460  -5.062  14.451  0.00  0.00      PROA  
ATOM    651  HB3 ALA P 438     -26.919  -4.935  12.667  0.00  0.00      PROA  
ATOM    652  C   ALA P 438     -26.831  -2.771  15.439  0.00  0.00      PROA  
ATOM    653  O   ALA P 438     -27.828  -2.415  16.001  0.00  0.00      PROA  
ATOM    654  N   ILE P 439     -25.728  -3.011  16.139  0.00  0.00      PROA  
ATOM    655  HN  ILE P 439     -24.980  -3.515  15.713  0.00  0.00      PROA  
ATOM    656  CA  ILE P 439     -25.508  -2.754  17.563  0.00  0.00      PROA  
ATOM    657  HA  ILE P 439     -26.269  -3.234  18.161  0.00  0.00      PROA  
ATOM    658  CB  ILE P 439     -24.278  -3.481  18.174  0.00  0.00      PROA  
ATOM    659  HB  ILE P 439     -23.329  -2.940  17.971  0.00  0.00      PROA  
ATOM    660  CG2 ILE P 439     -24.192  -3.335  19.709  0.00  0.00      PROA  
ATOM    661 HG21 ILE P 439     -25.128  -3.631  20.228  0.00  0.00      PROA  
ATOM    662 HG22 ILE P 439     -23.956  -2.275  19.942  0.00  0.00      PROA  
ATOM    663 HG23 ILE P 439     -23.298  -3.849  20.124  0.00  0.00      PROA  
ATOM    664  CG1 ILE P 439     -24.029  -4.981  17.782  0.00  0.00      PROA  
ATOM    665 HG11 ILE P 439     -23.079  -5.318  18.250  0.00  0.00      PROA  
ATOM    666 HG12 ILE P 439     -23.946  -5.038  16.676  0.00  0.00      PROA  
ATOM    667  CD  ILE P 439     -25.161  -5.956  18.214  0.00  0.00      PROA  
ATOM    668  HD1 ILE P 439     -26.066  -5.900  17.572  0.00  0.00      PROA  
ATOM    669  HD2 ILE P 439     -25.415  -5.822  19.288  0.00  0.00      PROA  
ATOM    670  HD3 ILE P 439     -24.781  -6.976  17.992  0.00  0.00      PROA  
ATOM    671  C   ILE P 439     -25.441  -1.231  17.892  0.00  0.00      PROA  
ATOM    672  O   ILE P 439     -26.115  -0.706  18.738  0.00  0.00      PROA  
ATOM    673  N   THR P 440     -24.662  -0.385  17.060  0.00  0.00      PROA  
ATOM    674  HN  THR P 440     -24.028  -0.764  16.391  0.00  0.00      PROA  
ATOM    675  CA  THR P 440     -24.754   1.070  17.045  0.00  0.00      PROA  
ATOM    676  HA  THR P 440     -24.462   1.453  18.011  0.00  0.00      PROA  
ATOM    677  CB  THR P 440     -23.777   1.757  16.106  0.00  0.00      PROA  
ATOM    678  HB  THR P 440     -23.953   1.364  15.082  0.00  0.00      PROA  
ATOM    679  OG1 THR P 440     -22.398   1.518  16.323  0.00  0.00      PROA  
ATOM    680  HG1 THR P 440     -22.319   0.576  16.153  0.00  0.00      PROA  
ATOM    681  CG2 THR P 440     -23.823   3.203  16.113  0.00  0.00      PROA  
ATOM    682 HG21 THR P 440     -23.537   3.475  17.152  0.00  0.00      PROA  
ATOM    683 HG22 THR P 440     -24.788   3.676  15.832  0.00  0.00      PROA  
ATOM    684 HG23 THR P 440     -23.021   3.556  15.430  0.00  0.00      PROA  
ATOM    685  C   THR P 440     -26.167   1.567  16.718  0.00  0.00      PROA  
ATOM    686  O   THR P 440     -26.804   2.369  17.416  0.00  0.00      PROA  
ATOM    687  N   PHE P 441     -26.784   1.030  15.613  0.00  0.00      PROA  
ATOM    688  HN  PHE P 441     -26.293   0.312  15.126  0.00  0.00      PROA  
ATOM    689  CA  PHE P 441     -28.136   1.494  15.024  0.00  0.00      PROA  
ATOM    690  HA  PHE P 441     -28.097   2.542  14.766  0.00  0.00      PROA  
ATOM    691  CB  PHE P 441     -28.391   0.726  13.636  0.00  0.00      PROA  
ATOM    692  HB1 PHE P 441     -28.746  -0.305  13.851  0.00  0.00      PROA  
ATOM    693  HB2 PHE P 441     -27.428   0.834  13.094  0.00  0.00      PROA  
ATOM    694  CG  PHE P 441     -29.483   1.436  12.912  0.00  0.00      PROA  
ATOM    695  CD1 PHE P 441     -29.135   2.630  12.241  0.00  0.00      PROA  
ATOM    696  HD1 PHE P 441     -28.108   2.967  12.252  0.00  0.00      PROA  
ATOM    697  CE1 PHE P 441     -30.060   3.411  11.549  0.00  0.00      PROA  
ATOM    698  HE1 PHE P 441     -29.703   4.277  11.012  0.00  0.00      PROA  
ATOM    699  CZ  PHE P 441     -31.411   2.933  11.591  0.00  0.00      PROA  
ATOM    700  HZ  PHE P 441     -32.179   3.468  11.051  0.00  0.00      PROA  
ATOM    701  CD2 PHE P 441     -30.855   1.086  13.079  0.00  0.00      PROA  
ATOM    702  HD2 PHE P 441     -31.162   0.165  13.552  0.00  0.00      PROA  
ATOM    703  CE2 PHE P 441     -31.783   1.824  12.341  0.00  0.00      PROA  
ATOM    704  HE2 PHE P 441     -32.803   1.474  12.388  0.00  0.00      PROA  
ATOM    705  C   PHE P 441     -29.285   1.312  16.017  0.00  0.00      PROA  
ATOM    706  O   PHE P 441     -30.108   2.185  16.243  0.00  0.00      PROA  
ATOM    707  N   GLY P 442     -29.251   0.142  16.681  0.00  0.00      PROA  
ATOM    708  HN  GLY P 442     -28.524  -0.514  16.491  0.00  0.00      PROA  
ATOM    709  CA  GLY P 442     -30.073  -0.306  17.735  0.00  0.00      PROA  
ATOM    710  HA1 GLY P 442     -29.630  -1.257  17.992  0.00  0.00      PROA  
ATOM    711  HA2 GLY P 442     -31.104  -0.467  17.459  0.00  0.00      PROA  
ATOM    712  C   GLY P 442     -30.007   0.628  18.969  0.00  0.00      PROA  
ATOM    713  O   GLY P 442     -30.937   0.710  19.784  0.00  0.00      PROA  
ATOM    714  N   GLY P 443     -28.854   1.278  19.147  0.00  0.00      PROA  
ATOM    715  HN  GLY P 443     -28.105   1.114  18.511  0.00  0.00      PROA  
ATOM    716  CA  GLY P 443     -28.452   2.067  20.299  0.00  0.00      PROA  
ATOM    717  HA1 GLY P 443     -27.380   2.185  20.243  0.00  0.00      PROA  
ATOM    718  HA2 GLY P 443     -28.801   1.606  21.211  0.00  0.00      PROA  
ATOM    719  C   GLY P 443     -28.942   3.444  20.156  0.00  0.00      PROA  
ATOM    720  O   GLY P 443     -29.412   4.088  21.049  0.00  0.00      PROA  
ATOM    721  N   LEU P 444     -28.917   3.820  18.881  0.00  0.00      PROA  
ATOM    722  HN  LEU P 444     -28.657   3.204  18.142  0.00  0.00      PROA  
ATOM    723  CA  LEU P 444     -29.546   5.028  18.456  0.00  0.00      PROA  
ATOM    724  HA  LEU P 444     -29.228   5.879  19.041  0.00  0.00      PROA  
ATOM    725  CB  LEU P 444     -29.225   5.402  16.964  0.00  0.00      PROA  
ATOM    726  HB1 LEU P 444     -29.896   6.241  16.681  0.00  0.00      PROA  
ATOM    727  HB2 LEU P 444     -29.481   4.518  16.340  0.00  0.00      PROA  
ATOM    728  CG  LEU P 444     -27.709   5.798  16.738  0.00  0.00      PROA  
ATOM    729  HG  LEU P 444     -27.121   5.063  17.328  0.00  0.00      PROA  
ATOM    730  CD1 LEU P 444     -27.312   5.567  15.304  0.00  0.00      PROA  
ATOM    731 HD11 LEU P 444     -27.536   4.529  14.977  0.00  0.00      PROA  
ATOM    732 HD12 LEU P 444     -26.213   5.636  15.158  0.00  0.00      PROA  
ATOM    733 HD13 LEU P 444     -27.981   6.092  14.590  0.00  0.00      PROA  
ATOM    734  CD2 LEU P 444     -27.357   7.278  17.113  0.00  0.00      PROA  
ATOM    735 HD21 LEU P 444     -26.280   7.550  17.067  0.00  0.00      PROA  
ATOM    736 HD22 LEU P 444     -27.690   7.672  18.097  0.00  0.00      PROA  
ATOM    737 HD23 LEU P 444     -27.852   7.889  16.329  0.00  0.00      PROA  
ATOM    738  C   LEU P 444     -31.051   4.983  18.578  0.00  0.00      PROA  
ATOM    739  O   LEU P 444     -31.697   5.845  19.168  0.00  0.00      PROA  
ATOM    740  N   LEU P 445     -31.730   3.846  18.152  0.00  0.00      PROA  
ATOM    741  HN  LEU P 445     -31.178   3.147  17.704  0.00  0.00      PROA  
ATOM    742  CA  LEU P 445     -33.139   3.585  18.142  0.00  0.00      PROA  
ATOM    743  HA  LEU P 445     -33.652   4.351  17.578  0.00  0.00      PROA  
ATOM    744  CB  LEU P 445     -33.393   2.223  17.409  0.00  0.00      PROA  
ATOM    745  HB1 LEU P 445     -32.859   1.471  18.029  0.00  0.00      PROA  
ATOM    746  HB2 LEU P 445     -32.903   2.414  16.430  0.00  0.00      PROA  
ATOM    747  CG  LEU P 445     -34.866   1.775  17.253  0.00  0.00      PROA  
ATOM    748  HG  LEU P 445     -35.388   1.759  18.234  0.00  0.00      PROA  
ATOM    749  CD1 LEU P 445     -35.614   2.689  16.318  0.00  0.00      PROA  
ATOM    750 HD11 LEU P 445     -35.069   2.642  15.351  0.00  0.00      PROA  
ATOM    751 HD12 LEU P 445     -35.767   3.749  16.613  0.00  0.00      PROA  
ATOM    752 HD13 LEU P 445     -36.650   2.352  16.101  0.00  0.00      PROA  
ATOM    753  CD2 LEU P 445     -34.826   0.315  16.675  0.00  0.00      PROA  
ATOM    754 HD21 LEU P 445     -34.801  -0.383  17.539  0.00  0.00      PROA  
ATOM    755 HD22 LEU P 445     -34.011   0.153  15.937  0.00  0.00      PROA  
ATOM    756 HD23 LEU P 445     -35.815   0.201  16.182  0.00  0.00      PROA  
ATOM    757  C   LEU P 445     -33.806   3.701  19.570  0.00  0.00      PROA  
ATOM    758  O   LEU P 445     -34.945   4.191  19.681  0.00  0.00      PROA  
ATOM    759  N   GLY P 446     -33.199   3.298  20.669  0.00  0.00      PROA  
ATOM    760  HN  GLY P 446     -32.295   2.891  20.565  0.00  0.00      PROA  
ATOM    761  CA  GLY P 446     -33.832   3.320  22.017  0.00  0.00      PROA  
ATOM    762  HA1 GLY P 446     -33.319   2.663  22.704  0.00  0.00      PROA  
ATOM    763  HA2 GLY P 446     -34.774   2.799  21.935  0.00  0.00      PROA  
ATOM    764  C   GLY P 446     -33.950   4.698  22.589  0.00  0.00      PROA  
ATOM    765  O   GLY P 446     -34.844   4.866  23.466  0.00  0.00      PROA  
ATOM    766  N   ASP P 447     -33.099   5.673  22.219  0.00  0.00      PROA  
ATOM    767  HN  ASP P 447     -32.392   5.550  21.527  0.00  0.00      PROA  
ATOM    768  CA  ASP P 447     -33.243   7.040  22.620  0.00  0.00      PROA  
ATOM    769  HA  ASP P 447     -33.792   7.055  23.550  0.00  0.00      PROA  
ATOM    770  CB  ASP P 447     -31.886   7.686  22.720  0.00  0.00      PROA  
ATOM    771  HB1 ASP P 447     -32.088   8.739  23.010  0.00  0.00      PROA  
ATOM    772  HB2 ASP P 447     -31.430   7.670  21.707  0.00  0.00      PROA  
ATOM    773  CG  ASP P 447     -30.978   7.292  23.892  0.00  0.00      PROA  
ATOM    774  OD1 ASP P 447     -31.589   6.734  24.873  0.00  0.00      PROA  
ATOM    775  OD2 ASP P 447     -29.761   7.669  24.034  0.00  0.00      PROA  
ATOM    776  C   ASP P 447     -34.089   7.817  21.570  0.00  0.00      PROA  
ATOM    777  O   ASP P 447     -34.703   8.815  21.875  0.00  0.00      PROA  
ATOM    778  N   LYS P 448     -34.134   7.363  20.265  0.00  0.00      PROA  
ATOM    779  HN  LYS P 448     -33.558   6.671  19.837  0.00  0.00      PROA  
ATOM    780  CA  LYS P 448     -34.917   8.110  19.294  0.00  0.00      PROA  
ATOM    781  HA  LYS P 448     -34.907   9.147  19.597  0.00  0.00      PROA  
ATOM    782  CB  LYS P 448     -34.455   7.916  17.813  0.00  0.00      PROA  
ATOM    783  HB1 LYS P 448     -35.123   8.558  17.200  0.00  0.00      PROA  
ATOM    784  HB2 LYS P 448     -34.608   6.858  17.509  0.00  0.00      PROA  
ATOM    785  CG  LYS P 448     -33.012   8.236  17.341  0.00  0.00      PROA  
ATOM    786  HG1 LYS P 448     -32.846   7.808  16.330  0.00  0.00      PROA  
ATOM    787  HG2 LYS P 448     -32.298   7.792  18.067  0.00  0.00      PROA  
ATOM    788  CD  LYS P 448     -32.651   9.737  17.219  0.00  0.00      PROA  
ATOM    789  HD1 LYS P 448     -32.857  10.084  18.254  0.00  0.00      PROA  
ATOM    790  HD2 LYS P 448     -33.392  10.136  16.494  0.00  0.00      PROA  
ATOM    791  CE  LYS P 448     -31.238  10.064  16.755  0.00  0.00      PROA  
ATOM    792  HE1 LYS P 448     -31.103   9.907  15.664  0.00  0.00      PROA  
ATOM    793  HE2 LYS P 448     -30.485   9.592  17.423  0.00  0.00      PROA  
ATOM    794  NZ  LYS P 448     -30.924  11.447  17.003  0.00  0.00      PROA  
ATOM    795  HZ1 LYS P 448     -31.786  12.024  16.932  0.00  0.00      PROA  
ATOM    796  HZ2 LYS P 448     -30.288  11.874  16.300  0.00  0.00      PROA  
ATOM    797  HZ3 LYS P 448     -30.534  11.464  17.967  0.00  0.00      PROA  
ATOM    798  C   LYS P 448     -36.382   7.841  19.432  0.00  0.00      PROA  
ATOM    799  O   LYS P 448     -37.212   8.784  19.525  0.00  0.00      PROA  
ATOM    800  N   THR P 449     -36.826   6.584  19.593  0.00  0.00      PROA  
ATOM    801  HN  THR P 449     -36.129   5.893  19.770  0.00  0.00      PROA  
ATOM    802  CA  THR P 449     -38.257   6.227  19.663  0.00  0.00      PROA  
ATOM    803  HA  THR P 449     -38.852   7.123  19.756  0.00  0.00      PROA  
ATOM    804  CB  THR P 449     -38.822   5.546  18.420  0.00  0.00      PROA  
ATOM    805  HB  THR P 449     -39.840   5.158  18.635  0.00  0.00      PROA  
ATOM    806  OG1 THR P 449     -38.006   4.449  18.005  0.00  0.00      PROA  
ATOM    807  HG1 THR P 449     -37.888   4.558  17.058  0.00  0.00      PROA  
ATOM    808  CG2 THR P 449     -38.823   6.520  17.245  0.00  0.00      PROA  
ATOM    809 HG21 THR P 449     -39.501   6.188  16.430  0.00  0.00      PROA  
ATOM    810 HG22 THR P 449     -37.897   6.876  16.746  0.00  0.00      PROA  
ATOM    811 HG23 THR P 449     -39.209   7.529  17.504  0.00  0.00      PROA  
ATOM    812  C   THR P 449     -38.630   5.445  20.930  0.00  0.00      PROA  
ATOM    813  O   THR P 449     -39.583   4.677  21.106  0.00  0.00      PROA  
ATOM    814  N   GLU P 450     -37.904   5.621  22.112  0.00  0.00      PROA  
ATOM    815  HN  GLU P 450     -37.113   6.209  21.959  0.00  0.00      PROA  
ATOM    816  CA  GLU P 450     -38.198   5.184  23.481  0.00  0.00      PROA  
ATOM    817  HA  GLU P 450     -37.273   5.303  24.026  0.00  0.00      PROA  
ATOM    818  CB  GLU P 450     -39.236   6.130  24.057  0.00  0.00      PROA  
ATOM    819  HB1 GLU P 450     -39.792   5.596  24.857  0.00  0.00      PROA  
ATOM    820  HB2 GLU P 450     -39.987   6.332  23.264  0.00  0.00      PROA  
ATOM    821  CG  GLU P 450     -38.709   7.461  24.597  0.00  0.00      PROA  
ATOM    822  HG1 GLU P 450     -38.157   7.980  23.784  0.00  0.00      PROA  
ATOM    823  HG2 GLU P 450     -38.029   7.278  25.456  0.00  0.00      PROA  
ATOM    824  CD  GLU P 450     -39.816   8.280  25.198  0.00  0.00      PROA  
ATOM    825  OE1 GLU P 450     -40.639   8.882  24.467  0.00  0.00      PROA  
ATOM    826  OE2 GLU P 450     -39.784   8.503  26.469  0.00  0.00      PROA  
ATOM    827  C   GLU P 450     -38.419   3.696  23.619  0.00  0.00      PROA  
ATOM    828  O   GLU P 450     -39.492   3.363  24.145  0.00  0.00      PROA  
ATOM    829  N   ASN P 451     -37.300   2.966  23.314  0.00  0.00      PROA  
ATOM    830  HN  ASN P 451     -36.524   3.466  22.937  0.00  0.00      PROA  
ATOM    831  CA  ASN P 451     -37.047   1.567  23.539  0.00  0.00      PROA  
ATOM    832  HA  ASN P 451     -36.138   1.182  23.100  0.00  0.00      PROA  
ATOM    833  CB  ASN P 451     -36.813   1.316  25.071  0.00  0.00      PROA  
ATOM    834  HB1 ASN P 451     -36.638   0.248  25.326  0.00  0.00      PROA  
ATOM    835  HB2 ASN P 451     -37.747   1.544  25.627  0.00  0.00      PROA  
ATOM    836  CG  ASN P 451     -35.640   2.037  25.740  0.00  0.00      PROA  
ATOM    837  OD1 ASN P 451     -34.565   1.947  25.174  0.00  0.00      PROA  
ATOM    838  ND2 ASN P 451     -35.808   2.702  26.911  0.00  0.00      PROA  
ATOM    839 HD21 ASN P 451     -35.071   3.198  27.370  0.00  0.00      PROA  
ATOM    840 HD22 ASN P 451     -36.696   2.758  27.366  0.00  0.00      PROA  
ATOM    841  C   ASN P 451     -38.213   0.616  23.074  0.00  0.00      PROA  
ATOM    842  O   ASN P 451     -38.670  -0.216  23.814  0.00  0.00      PROA  
ATOM    843  N   MET P 452     -38.646   0.709  21.753  0.00  0.00      PROA  
ATOM    844  HN  MET P 452     -38.166   1.324  21.132  0.00  0.00      PROA  
ATOM    845  CA  MET P 452     -39.666  -0.068  21.049  0.00  0.00      PROA  
ATOM    846  HA  MET P 452     -40.580   0.062  21.610  0.00  0.00      PROA  
ATOM    847  CB  MET P 452     -40.046   0.519  19.659  0.00  0.00      PROA  
ATOM    848  HB1 MET P 452     -40.522  -0.305  19.086  0.00  0.00      PROA  
ATOM    849  HB2 MET P 452     -39.135   0.847  19.114  0.00  0.00      PROA  
ATOM    850  CG  MET P 452     -41.119   1.694  19.557  0.00  0.00      PROA  
ATOM    851  HG1 MET P 452     -41.014   2.165  18.556  0.00  0.00      PROA  
ATOM    852  HG2 MET P 452     -40.786   2.466  20.283  0.00  0.00      PROA  
ATOM    853  SD  MET P 452     -42.797   1.016  20.040  0.00  0.00      PROA  
ATOM    854  CE  MET P 452     -43.084   0.072  18.537  0.00  0.00      PROA  
ATOM    855  HE1 MET P 452     -44.130  -0.300  18.567  0.00  0.00      PROA  
ATOM    856  HE2 MET P 452     -42.515  -0.879  18.464  0.00  0.00      PROA  
ATOM    857  HE3 MET P 452     -43.008   0.600  17.562  0.00  0.00      PROA  
ATOM    858  C   MET P 452     -39.323  -1.595  20.926  0.00  0.00      PROA  
ATOM    859  O   MET P 452     -40.188  -2.440  21.038  0.00  0.00      PROA  
ATOM    860  N   ILE P 453     -38.060  -1.903  20.602  0.00  0.00      PROA  
ATOM    861  HN  ILE P 453     -37.434  -1.140  20.458  0.00  0.00      PROA  
ATOM    862  CA  ILE P 453     -37.552  -3.246  20.386  0.00  0.00      PROA  
ATOM    863  HA  ILE P 453     -38.055  -4.015  20.954  0.00  0.00      PROA  
ATOM    864  CB  ILE P 453     -37.647  -3.741  18.959  0.00  0.00      PROA  
ATOM    865  HB  ILE P 453     -38.729  -3.895  18.759  0.00  0.00      PROA  
ATOM    866  CG2 ILE P 453     -37.234  -2.623  18.002  0.00  0.00      PROA  
ATOM    867 HG21 ILE P 453     -37.218  -2.972  16.948  0.00  0.00      PROA  
ATOM    868 HG22 ILE P 453     -36.217  -2.228  18.212  0.00  0.00      PROA  
ATOM    869 HG23 ILE P 453     -38.036  -1.855  18.021  0.00  0.00      PROA  
ATOM    870  CG1 ILE P 453     -37.037  -5.104  18.708  0.00  0.00      PROA  
ATOM    871 HG11 ILE P 453     -37.231  -5.649  19.656  0.00  0.00      PROA  
ATOM    872 HG12 ILE P 453     -35.938  -5.037  18.557  0.00  0.00      PROA  
ATOM    873  CD  ILE P 453     -37.785  -5.958  17.629  0.00  0.00      PROA  
ATOM    874  HD1 ILE P 453     -37.762  -5.489  16.622  0.00  0.00      PROA  
ATOM    875  HD2 ILE P 453     -38.863  -6.091  17.862  0.00  0.00      PROA  
ATOM    876  HD3 ILE P 453     -37.282  -6.948  17.672  0.00  0.00      PROA  
ATOM    877  C   ILE P 453     -36.121  -3.336  20.859  0.00  0.00      PROA  
ATOM    878  O   ILE P 453     -35.349  -2.430  20.605  0.00  0.00      PROA  
ATOM    879  N   GLY P 454     -35.726  -4.321  21.694  0.00  0.00      PROA  
ATOM    880  HN  GLY P 454     -36.421  -5.007  21.892  0.00  0.00      PROA  
ATOM    881  CA  GLY P 454     -34.429  -4.648  22.135  0.00  0.00      PROA  
ATOM    882  HA1 GLY P 454     -34.550  -5.480  22.812  0.00  0.00      PROA  
ATOM    883  HA2 GLY P 454     -34.161  -3.766  22.697  0.00  0.00      PROA  
ATOM    884  C   GLY P 454     -33.409  -4.917  21.042  0.00  0.00      PROA  
ATOM    885  O   GLY P 454     -33.770  -5.560  20.071  0.00  0.00      PROA  
ATOM    886  N   VAL P 455     -32.142  -4.646  21.218  0.00  0.00      PROA  
ATOM    887  HN  VAL P 455     -31.871  -4.115  22.017  0.00  0.00      PROA  
ATOM    888  CA  VAL P 455     -31.106  -4.804  20.182  0.00  0.00      PROA  
ATOM    889  HA  VAL P 455     -31.400  -4.308  19.268  0.00  0.00      PROA  
ATOM    890  CB  VAL P 455     -29.820  -4.255  20.650  0.00  0.00      PROA  
ATOM    891  HB  VAL P 455     -29.603  -4.633  21.672  0.00  0.00      PROA  
ATOM    892  CG1 VAL P 455     -28.598  -4.545  19.749  0.00  0.00      PROA  
ATOM    893 HG11 VAL P 455     -27.695  -4.059  20.177  0.00  0.00      PROA  
ATOM    894 HG12 VAL P 455     -28.714  -4.240  18.687  0.00  0.00      PROA  
ATOM    895 HG13 VAL P 455     -28.514  -5.653  19.774  0.00  0.00      PROA  
ATOM    896  CG2 VAL P 455     -30.066  -2.757  20.767  0.00  0.00      PROA  
ATOM    897 HG21 VAL P 455     -30.336  -2.351  19.769  0.00  0.00      PROA  
ATOM    898 HG22 VAL P 455     -29.165  -2.184  21.074  0.00  0.00      PROA  
ATOM    899 HG23 VAL P 455     -30.862  -2.562  21.518  0.00  0.00      PROA  
ATOM    900  C   VAL P 455     -30.936  -6.280  19.749  0.00  0.00      PROA  
ATOM    901  O   VAL P 455     -30.877  -6.590  18.553  0.00  0.00      PROA  
ATOM    902  N   SER P 456     -30.899  -7.211  20.813  0.00  0.00      PROA  
ATOM    903  HN  SER P 456     -30.825  -6.986  21.781  0.00  0.00      PROA  
ATOM    904  CA  SER P 456     -30.871  -8.658  20.490  0.00  0.00      PROA  
ATOM    905  HA  SER P 456     -30.056  -8.849  19.808  0.00  0.00      PROA  
ATOM    906  CB  SER P 456     -30.664  -9.467  21.772  0.00  0.00      PROA  
ATOM    907  HB1 SER P 456     -29.769  -9.065  22.293  0.00  0.00      PROA  
ATOM    908  HB2 SER P 456     -30.743 -10.571  21.673  0.00  0.00      PROA  
ATOM    909  OG  SER P 456     -31.797  -9.199  22.625  0.00  0.00      PROA  
ATOM    910  HG1 SER P 456     -31.556  -8.443  23.167  0.00  0.00      PROA  
ATOM    911  C   SER P 456     -32.088  -9.160  19.778  0.00  0.00      PROA  
ATOM    912  O   SER P 456     -31.984  -9.957  18.861  0.00  0.00      PROA  
ATOM    913  N   GLU P 457     -33.266  -8.704  20.230  0.00  0.00      PROA  
ATOM    914  HN  GLU P 457     -33.187  -8.108  21.025  0.00  0.00      PROA  
ATOM    915  CA  GLU P 457     -34.500  -8.978  19.554  0.00  0.00      PROA  
ATOM    916  HA  GLU P 457     -34.692 -10.040  19.549  0.00  0.00      PROA  
ATOM    917  CB  GLU P 457     -35.678  -8.254  20.246  0.00  0.00      PROA  
ATOM    918  HB1 GLU P 457     -36.587  -8.093  19.628  0.00  0.00      PROA  
ATOM    919  HB2 GLU P 457     -35.299  -7.216  20.360  0.00  0.00      PROA  
ATOM    920  CG  GLU P 457     -35.994  -8.759  21.650  0.00  0.00      PROA  
ATOM    921  HG1 GLU P 457     -35.031  -8.793  22.203  0.00  0.00      PROA  
ATOM    922  HG2 GLU P 457     -36.433  -9.776  21.560  0.00  0.00      PROA  
ATOM    923  CD  GLU P 457     -36.948  -7.869  22.397  0.00  0.00      PROA  
ATOM    924  OE1 GLU P 457     -37.136  -6.680  22.212  0.00  0.00      PROA  
ATOM    925  OE2 GLU P 457     -37.670  -8.525  23.366  0.00  0.00      PROA  
ATOM    926  HE2 GLU P 457     -37.957  -7.753  23.859  0.00  0.00      PROA  
ATOM    927  C   GLU P 457     -34.572  -8.544  18.114  0.00  0.00      PROA  
ATOM    928  O   GLU P 457     -35.077  -9.278  17.241  0.00  0.00      PROA  
ATOM    929  N   LEU P 458     -34.082  -7.379  17.766  0.00  0.00      PROA  
ATOM    930  HN  LEU P 458     -33.761  -6.781  18.496  0.00  0.00      PROA  
ATOM    931  CA  LEU P 458     -33.865  -6.991  16.402  0.00  0.00      PROA  
ATOM    932  HA  LEU P 458     -34.851  -7.097  15.975  0.00  0.00      PROA  
ATOM    933  CB  LEU P 458     -33.527  -5.446  16.407  0.00  0.00      PROA  
ATOM    934  HB1 LEU P 458     -32.618  -5.274  17.022  0.00  0.00      PROA  
ATOM    935  HB2 LEU P 458     -34.318  -4.890  16.955  0.00  0.00      PROA  
ATOM    936  CG  LEU P 458     -33.198  -4.850  15.003  0.00  0.00      PROA  
ATOM    937  HG  LEU P 458     -32.364  -5.432  14.556  0.00  0.00      PROA  
ATOM    938  CD1 LEU P 458     -34.413  -4.940  14.169  0.00  0.00      PROA  
ATOM    939 HD11 LEU P 458     -35.250  -4.472  14.730  0.00  0.00      PROA  
ATOM    940 HD12 LEU P 458     -34.793  -5.934  13.848  0.00  0.00      PROA  
ATOM    941 HD13 LEU P 458     -34.427  -4.236  13.310  0.00  0.00      PROA  
ATOM    942  CD2 LEU P 458     -32.933  -3.341  15.153  0.00  0.00      PROA  
ATOM    943 HD21 LEU P 458     -32.686  -2.878  14.174  0.00  0.00      PROA  
ATOM    944 HD22 LEU P 458     -32.120  -3.175  15.892  0.00  0.00      PROA  
ATOM    945 HD23 LEU P 458     -33.792  -2.832  15.640  0.00  0.00      PROA  
ATOM    946  C   LEU P 458     -32.898  -7.865  15.656  0.00  0.00      PROA  
ATOM    947  O   LEU P 458     -33.115  -8.265  14.506  0.00  0.00      PROA  
ATOM    948  N   LEU P 459     -31.773  -8.308  16.290  0.00  0.00      PROA  
ATOM    949  HN  LEU P 459     -31.457  -7.926  17.154  0.00  0.00      PROA  
ATOM    950  CA  LEU P 459     -30.758  -9.077  15.541  0.00  0.00      PROA  
ATOM    951  HA  LEU P 459     -30.446  -8.539  14.658  0.00  0.00      PROA  
ATOM    952  CB  LEU P 459     -29.521  -9.505  16.412  0.00  0.00      PROA  
ATOM    953  HB1 LEU P 459     -29.274 -10.584  16.505  0.00  0.00      PROA  
ATOM    954  HB2 LEU P 459     -29.851  -9.363  17.463  0.00  0.00      PROA  
ATOM    955  CG  LEU P 459     -28.067  -8.846  15.981  0.00  0.00      PROA  
ATOM    956  HG  LEU P 459     -27.990  -9.092  14.900  0.00  0.00      PROA  
ATOM    957  CD1 LEU P 459     -28.129  -7.330  16.105  0.00  0.00      PROA  
ATOM    958 HD11 LEU P 459     -28.904  -6.943  15.409  0.00  0.00      PROA  
ATOM    959 HD12 LEU P 459     -27.151  -6.911  15.784  0.00  0.00      PROA  
ATOM    960 HD13 LEU P 459     -28.368  -6.889  17.097  0.00  0.00      PROA  
ATOM    961  CD2 LEU P 459     -26.842  -9.474  16.721  0.00  0.00      PROA  
ATOM    962 HD21 LEU P 459     -26.587 -10.485  16.336  0.00  0.00      PROA  
ATOM    963 HD22 LEU P 459     -26.959  -9.501  17.825  0.00  0.00      PROA  
ATOM    964 HD23 LEU P 459     -25.971  -8.788  16.646  0.00  0.00      PROA  
ATOM    965  C   LEU P 459     -31.359 -10.330  14.961  0.00  0.00      PROA  
ATOM    966  O   LEU P 459     -31.093 -10.570  13.775  0.00  0.00      PROA  
ATOM    967  N   LEU P 460     -32.131 -11.066  15.773  0.00  0.00      PROA  
ATOM    968  HN  LEU P 460     -32.177 -10.936  16.761  0.00  0.00      PROA  
ATOM    969  CA  LEU P 460     -33.057 -12.154  15.444  0.00  0.00      PROA  
ATOM    970  HA  LEU P 460     -32.362 -12.871  15.032  0.00  0.00      PROA  
ATOM    971  CB  LEU P 460     -33.697 -12.741  16.706  0.00  0.00      PROA  
ATOM    972  HB1 LEU P 460     -34.357 -13.613  16.511  0.00  0.00      PROA  
ATOM    973  HB2 LEU P 460     -34.261 -11.878  17.120  0.00  0.00      PROA  
ATOM    974  CG  LEU P 460     -32.720 -13.235  17.765  0.00  0.00      PROA  
ATOM    975  HG  LEU P 460     -31.915 -12.494  17.956  0.00  0.00      PROA  
ATOM    976  CD1 LEU P 460     -33.385 -13.456  19.156  0.00  0.00      PROA  
ATOM    977 HD11 LEU P 460     -34.295 -14.090  19.094  0.00  0.00      PROA  
ATOM    978 HD12 LEU P 460     -33.758 -12.480  19.533  0.00  0.00      PROA  
ATOM    979 HD13 LEU P 460     -32.671 -13.922  19.869  0.00  0.00      PROA  
ATOM    980  CD2 LEU P 460     -32.170 -14.645  17.414  0.00  0.00      PROA  
ATOM    981 HD21 LEU P 460     -32.966 -15.417  17.341  0.00  0.00      PROA  
ATOM    982 HD22 LEU P 460     -31.396 -14.917  18.163  0.00  0.00      PROA  
ATOM    983 HD23 LEU P 460     -31.648 -14.579  16.436  0.00  0.00      PROA  
ATOM    984  C   LEU P 460     -34.117 -11.816  14.413  0.00  0.00      PROA  
ATOM    985  O   LEU P 460     -34.336 -12.588  13.439  0.00  0.00      PROA  
ATOM    986  N   SER P 461     -34.838 -10.671  14.535  0.00  0.00      PROA  
ATOM    987  HN  SER P 461     -34.670 -10.024  15.274  0.00  0.00      PROA  
ATOM    988  CA  SER P 461     -35.874 -10.279  13.623  0.00  0.00      PROA  
ATOM    989  HA  SER P 461     -36.613 -11.061  13.525  0.00  0.00      PROA  
ATOM    990  CB  SER P 461     -36.805  -9.171  14.224  0.00  0.00      PROA  
ATOM    991  HB1 SER P 461     -37.681  -9.024  13.556  0.00  0.00      PROA  
ATOM    992  HB2 SER P 461     -36.233  -8.219  14.246  0.00  0.00      PROA  
ATOM    993  OG  SER P 461     -37.256  -9.353  15.553  0.00  0.00      PROA  
ATOM    994  HG1 SER P 461     -36.502  -9.122  16.101  0.00  0.00      PROA  
ATOM    995  C   SER P 461     -35.375  -9.900  12.266  0.00  0.00      PROA  
ATOM    996  O   SER P 461     -36.047 -10.219  11.251  0.00  0.00      PROA  
ATOM    997  N   THR P 462     -34.222  -9.215  12.171  0.00  0.00      PROA  
ATOM    998  HN  THR P 462     -33.715  -8.857  12.952  0.00  0.00      PROA  
ATOM    999  CA  THR P 462     -33.708  -8.889  10.841  0.00  0.00      PROA  
ATOM   1000  HA  THR P 462     -34.525  -8.622  10.186  0.00  0.00      PROA  
ATOM   1001  CB  THR P 462     -32.681  -7.732  10.925  0.00  0.00      PROA  
ATOM   1002  HB  THR P 462     -32.893  -7.047  11.773  0.00  0.00      PROA  
ATOM   1003  OG1 THR P 462     -32.771  -6.979   9.775  0.00  0.00      PROA  
ATOM   1004  HG1 THR P 462     -33.551  -6.443   9.940  0.00  0.00      PROA  
ATOM   1005  CG2 THR P 462     -31.225  -8.189  11.039  0.00  0.00      PROA  
ATOM   1006 HG21 THR P 462     -31.040  -8.796  11.951  0.00  0.00      PROA  
ATOM   1007 HG22 THR P 462     -30.581  -7.286  11.091  0.00  0.00      PROA  
ATOM   1008 HG23 THR P 462     -31.013  -8.813  10.144  0.00  0.00      PROA  
ATOM   1009  C   THR P 462     -33.090 -10.161  10.181  0.00  0.00      PROA  
ATOM   1010  O   THR P 462     -32.929 -10.310   8.958  0.00  0.00      PROA  
ATOM   1011  N   ALA P 463     -32.720 -11.193  11.018  0.00  0.00      PROA  
ATOM   1012  HN  ALA P 463     -32.791 -11.003  11.995  0.00  0.00      PROA  
ATOM   1013  CA  ALA P 463     -32.168 -12.503  10.514  0.00  0.00      PROA  
ATOM   1014  HA  ALA P 463     -31.398 -12.226   9.810  0.00  0.00      PROA  
ATOM   1015  CB  ALA P 463     -31.506 -13.237  11.696  0.00  0.00      PROA  
ATOM   1016  HB1 ALA P 463     -32.146 -13.707  12.473  0.00  0.00      PROA  
ATOM   1017  HB2 ALA P 463     -30.721 -12.617  12.177  0.00  0.00      PROA  
ATOM   1018  HB3 ALA P 463     -30.911 -14.049  11.227  0.00  0.00      PROA  
ATOM   1019  C   ALA P 463     -33.285 -13.285   9.938  0.00  0.00      PROA  
ATOM   1020  O   ALA P 463     -33.170 -13.895   8.916  0.00  0.00      PROA  
ATOM   1021  N   LEU P 464     -34.421 -13.213  10.553  0.00  0.00      PROA  
ATOM   1022  HN  LEU P 464     -34.533 -12.739  11.423  0.00  0.00      PROA  
ATOM   1023  CA  LEU P 464     -35.693 -13.636  10.026  0.00  0.00      PROA  
ATOM   1024  HA  LEU P 464     -35.634 -14.658   9.680  0.00  0.00      PROA  
ATOM   1025  CB  LEU P 464     -36.672 -13.764  11.174  0.00  0.00      PROA  
ATOM   1026  HB1 LEU P 464     -36.830 -12.756  11.613  0.00  0.00      PROA  
ATOM   1027  HB2 LEU P 464     -36.325 -14.367  12.041  0.00  0.00      PROA  
ATOM   1028  CG  LEU P 464     -38.060 -14.266  10.720  0.00  0.00      PROA  
ATOM   1029  HG  LEU P 464     -38.498 -13.464  10.088  0.00  0.00      PROA  
ATOM   1030  CD1 LEU P 464     -38.019 -15.522   9.900  0.00  0.00      PROA  
ATOM   1031 HD11 LEU P 464     -37.297 -16.218  10.377  0.00  0.00      PROA  
ATOM   1032 HD12 LEU P 464     -37.682 -15.276   8.870  0.00  0.00      PROA  
ATOM   1033 HD13 LEU P 464     -39.045 -15.943   9.966  0.00  0.00      PROA  
ATOM   1034  CD2 LEU P 464     -38.887 -14.496  11.957  0.00  0.00      PROA  
ATOM   1035 HD21 LEU P 464     -39.468 -13.573  12.170  0.00  0.00      PROA  
ATOM   1036 HD22 LEU P 464     -38.310 -14.921  12.805  0.00  0.00      PROA  
ATOM   1037 HD23 LEU P 464     -39.685 -15.268  11.916  0.00  0.00      PROA  
ATOM   1038  C   LEU P 464     -36.178 -12.815   8.816  0.00  0.00      PROA  
ATOM   1039  O   LEU P 464     -36.717 -13.377   7.864  0.00  0.00      PROA  
ATOM   1040  N   GLN P 465     -35.972 -11.489   8.752  0.00  0.00      PROA  
ATOM   1041  HN  GLN P 465     -35.781 -10.904   9.536  0.00  0.00      PROA  
ATOM   1042  CA  GLN P 465     -36.247 -10.824   7.437  0.00  0.00      PROA  
ATOM   1043  HA  GLN P 465     -37.233 -11.047   7.057  0.00  0.00      PROA  
ATOM   1044  CB  GLN P 465     -36.387  -9.238   7.555  0.00  0.00      PROA  
ATOM   1045  HB1 GLN P 465     -36.613  -8.913   6.516  0.00  0.00      PROA  
ATOM   1046  HB2 GLN P 465     -35.423  -8.870   7.965  0.00  0.00      PROA  
ATOM   1047  CG  GLN P 465     -37.666  -8.833   8.475  0.00  0.00      PROA  
ATOM   1048  HG1 GLN P 465     -37.251  -8.885   9.504  0.00  0.00      PROA  
ATOM   1049  HG2 GLN P 465     -38.449  -9.579   8.218  0.00  0.00      PROA  
ATOM   1050  CD  GLN P 465     -37.964  -7.360   8.268  0.00  0.00      PROA  
ATOM   1051  OE1 GLN P 465     -37.121  -6.524   8.208  0.00  0.00      PROA  
ATOM   1052  NE2 GLN P 465     -39.349  -7.075   8.474  0.00  0.00      PROA  
ATOM   1053 HE21 GLN P 465     -39.649  -6.130   8.343  0.00  0.00      PROA  
ATOM   1054 HE22 GLN P 465     -39.980  -7.844   8.575  0.00  0.00      PROA  
ATOM   1055  C   GLN P 465     -35.268 -11.278   6.339  0.00  0.00      PROA  
ATOM   1056  O   GLN P 465     -35.621 -11.397   5.188  0.00  0.00      PROA  
ATOM   1057  N   GLY P 466     -33.991 -11.545   6.713  0.00  0.00      PROA  
ATOM   1058  HN  GLY P 466     -33.666 -11.269   7.614  0.00  0.00      PROA  
ATOM   1059  CA  GLY P 466     -32.970 -11.844   5.651  0.00  0.00      PROA  
ATOM   1060  HA1 GLY P 466     -32.030 -11.770   6.177  0.00  0.00      PROA  
ATOM   1061  HA2 GLY P 466     -32.997 -11.144   4.829  0.00  0.00      PROA  
ATOM   1062  C   GLY P 466     -33.239 -13.218   5.123  0.00  0.00      PROA  
ATOM   1063  O   GLY P 466     -33.038 -13.473   3.938  0.00  0.00      PROA  
ATOM   1064  N   ILE P 467     -33.674 -14.139   5.986  0.00  0.00      PROA  
ATOM   1065  HN  ILE P 467     -33.730 -14.031   6.976  0.00  0.00      PROA  
ATOM   1066  CA  ILE P 467     -34.068 -15.486   5.468  0.00  0.00      PROA  
ATOM   1067  HA  ILE P 467     -33.227 -15.867   4.907  0.00  0.00      PROA  
ATOM   1068  CB  ILE P 467     -34.249 -16.480   6.639  0.00  0.00      PROA  
ATOM   1069  HB  ILE P 467     -34.951 -16.116   7.419  0.00  0.00      PROA  
ATOM   1070  CG2 ILE P 467     -34.683 -17.893   6.162  0.00  0.00      PROA  
ATOM   1071 HG21 ILE P 467     -35.596 -17.934   5.530  0.00  0.00      PROA  
ATOM   1072 HG22 ILE P 467     -34.814 -18.584   7.021  0.00  0.00      PROA  
ATOM   1073 HG23 ILE P 467     -33.834 -18.371   5.628  0.00  0.00      PROA  
ATOM   1074  CG1 ILE P 467     -32.928 -16.784   7.487  0.00  0.00      PROA  
ATOM   1075 HG11 ILE P 467     -32.469 -15.789   7.668  0.00  0.00      PROA  
ATOM   1076 HG12 ILE P 467     -32.345 -17.458   6.824  0.00  0.00      PROA  
ATOM   1077  CD  ILE P 467     -33.222 -17.426   8.830  0.00  0.00      PROA  
ATOM   1078  HD1 ILE P 467     -32.299 -17.868   9.263  0.00  0.00      PROA  
ATOM   1079  HD2 ILE P 467     -33.970 -18.246   8.776  0.00  0.00      PROA  
ATOM   1080  HD3 ILE P 467     -33.593 -16.711   9.594  0.00  0.00      PROA  
ATOM   1081  C   ILE P 467     -35.294 -15.344   4.479  0.00  0.00      PROA  
ATOM   1082  O   ILE P 467     -35.391 -15.972   3.429  0.00  0.00      PROA  
ATOM   1083  N   ILE P 468     -36.336 -14.520   4.802  0.00  0.00      PROA  
ATOM   1084  HN  ILE P 468     -36.272 -14.046   5.677  0.00  0.00      PROA  
ATOM   1085  CA  ILE P 468     -37.577 -14.283   4.047  0.00  0.00      PROA  
ATOM   1086  HA  ILE P 468     -37.998 -15.250   3.815  0.00  0.00      PROA  
ATOM   1087  CB  ILE P 468     -38.642 -13.484   4.764  0.00  0.00      PROA  
ATOM   1088  HB  ILE P 468     -38.154 -12.576   5.178  0.00  0.00      PROA  
ATOM   1089  CG2 ILE P 468     -39.746 -13.112   3.807  0.00  0.00      PROA  
ATOM   1090 HG21 ILE P 468     -39.281 -12.296   3.214  0.00  0.00      PROA  
ATOM   1091 HG22 ILE P 468     -40.654 -12.763   4.343  0.00  0.00      PROA  
ATOM   1092 HG23 ILE P 468     -40.013 -13.910   3.081  0.00  0.00      PROA  
ATOM   1093  CG1 ILE P 468     -39.290 -14.264   5.972  0.00  0.00      PROA  
ATOM   1094 HG11 ILE P 468     -39.934 -13.476   6.417  0.00  0.00      PROA  
ATOM   1095 HG12 ILE P 468     -38.587 -14.580   6.771  0.00  0.00      PROA  
ATOM   1096  CD  ILE P 468     -40.213 -15.443   5.649  0.00  0.00      PROA  
ATOM   1097  HD1 ILE P 468     -41.035 -15.148   4.962  0.00  0.00      PROA  
ATOM   1098  HD2 ILE P 468     -40.487 -15.896   6.627  0.00  0.00      PROA  
ATOM   1099  HD3 ILE P 468     -39.686 -16.222   5.057  0.00  0.00      PROA  
ATOM   1100  C   ILE P 468     -37.179 -13.617   2.677  0.00  0.00      PROA  
ATOM   1101  O   ILE P 468     -37.719 -13.879   1.592  0.00  0.00      PROA  
ATOM   1102  N   PHE P 469     -36.166 -12.687   2.772  0.00  0.00      PROA  
ATOM   1103  HN  PHE P 469     -35.930 -12.321   3.669  0.00  0.00      PROA  
ATOM   1104  CA  PHE P 469     -35.604 -12.033   1.599  0.00  0.00      PROA  
ATOM   1105  HA  PHE P 469     -36.320 -11.477   1.012  0.00  0.00      PROA  
ATOM   1106  CB  PHE P 469     -34.621 -10.911   2.130  0.00  0.00      PROA  
ATOM   1107  HB1 PHE P 469     -33.803 -11.286   2.782  0.00  0.00      PROA  
ATOM   1108  HB2 PHE P 469     -35.286 -10.269   2.746  0.00  0.00      PROA  
ATOM   1109  CG  PHE P 469     -33.989 -10.083   1.008  0.00  0.00      PROA  
ATOM   1110  CD1 PHE P 469     -32.557  -9.867   1.083  0.00  0.00      PROA  
ATOM   1111  HD1 PHE P 469     -31.933 -10.377   1.802  0.00  0.00      PROA  
ATOM   1112  CE1 PHE P 469     -31.919  -9.331  -0.045  0.00  0.00      PROA  
ATOM   1113  HE1 PHE P 469     -30.851  -9.439  -0.163  0.00  0.00      PROA  
ATOM   1114  CZ  PHE P 469     -32.672  -8.836  -1.146  0.00  0.00      PROA  
ATOM   1115  HZ  PHE P 469     -32.143  -8.376  -1.967  0.00  0.00      PROA  
ATOM   1116  CD2 PHE P 469     -34.695  -9.516  -0.007  0.00  0.00      PROA  
ATOM   1117  HD2 PHE P 469     -35.742  -9.781   0.018  0.00  0.00      PROA  
ATOM   1118  CE2 PHE P 469     -34.076  -8.873  -1.050  0.00  0.00      PROA  
ATOM   1119  HE2 PHE P 469     -34.707  -8.474  -1.831  0.00  0.00      PROA  
ATOM   1120  C   PHE P 469     -34.821 -12.986   0.733  0.00  0.00      PROA  
ATOM   1121  O   PHE P 469     -34.948 -12.968  -0.466  0.00  0.00      PROA  
ATOM   1122  N   SER P 470     -33.984 -13.868   1.265  0.00  0.00      PROA  
ATOM   1123  HN  SER P 470     -33.779 -13.932   2.238  0.00  0.00      PROA  
ATOM   1124  CA  SER P 470     -33.160 -14.865   0.557  0.00  0.00      PROA  
ATOM   1125  HA  SER P 470     -32.600 -14.397  -0.239  0.00  0.00      PROA  
ATOM   1126  CB  SER P 470     -32.391 -15.742   1.504  0.00  0.00      PROA  
ATOM   1127  HB1 SER P 470     -31.875 -16.541   0.930  0.00  0.00      PROA  
ATOM   1128  HB2 SER P 470     -32.969 -16.312   2.263  0.00  0.00      PROA  
ATOM   1129  OG  SER P 470     -31.380 -14.942   2.156  0.00  0.00      PROA  
ATOM   1130  HG1 SER P 470     -31.812 -14.299   2.723  0.00  0.00      PROA  
ATOM   1131  C   SER P 470     -34.092 -15.873  -0.191  0.00  0.00      PROA  
ATOM   1132  O   SER P 470     -33.846 -16.283  -1.306  0.00  0.00      PROA  
ATOM   1133  N   LEU P 471     -35.228 -16.364   0.455  0.00  0.00      PROA  
ATOM   1134  HN  LEU P 471     -35.521 -16.042   1.352  0.00  0.00      PROA  
ATOM   1135  CA  LEU P 471     -36.157 -17.277  -0.142  0.00  0.00      PROA  
ATOM   1136  HA  LEU P 471     -35.704 -18.202  -0.466  0.00  0.00      PROA  
ATOM   1137  CB  LEU P 471     -37.049 -17.802   0.996  0.00  0.00      PROA  
ATOM   1138  HB1 LEU P 471     -37.431 -16.860   1.443  0.00  0.00      PROA  
ATOM   1139  HB2 LEU P 471     -36.385 -18.218   1.783  0.00  0.00      PROA  
ATOM   1140  CG  LEU P 471     -38.192 -18.817   0.614  0.00  0.00      PROA  
ATOM   1141  HG  LEU P 471     -38.994 -18.236   0.109  0.00  0.00      PROA  
ATOM   1142  CD1 LEU P 471     -37.668 -19.941  -0.266  0.00  0.00      PROA  
ATOM   1143 HD11 LEU P 471     -37.131 -19.608  -1.181  0.00  0.00      PROA  
ATOM   1144 HD12 LEU P 471     -38.575 -20.512  -0.557  0.00  0.00      PROA  
ATOM   1145 HD13 LEU P 471     -36.888 -20.443   0.346  0.00  0.00      PROA  
ATOM   1146  CD2 LEU P 471     -38.794 -19.537   1.835  0.00  0.00      PROA  
ATOM   1147 HD21 LEU P 471     -39.775 -19.976   1.553  0.00  0.00      PROA  
ATOM   1148 HD22 LEU P 471     -39.002 -18.800   2.640  0.00  0.00      PROA  
ATOM   1149 HD23 LEU P 471     -38.069 -20.305   2.180  0.00  0.00      PROA  
ATOM   1150  C   LEU P 471     -36.978 -16.594  -1.315  0.00  0.00      PROA  
ATOM   1151  O   LEU P 471     -37.139 -17.121  -2.416  0.00  0.00      PROA  
ATOM   1152  N   LEU P 472     -37.576 -15.423  -1.055  0.00  0.00      PROA  
ATOM   1153  HN  LEU P 472     -37.533 -15.103  -0.112  0.00  0.00      PROA  
ATOM   1154  CA  LEU P 472     -38.552 -14.873  -1.966  0.00  0.00      PROA  
ATOM   1155  HA  LEU P 472     -38.921 -15.645  -2.624  0.00  0.00      PROA  
ATOM   1156  CB  LEU P 472     -39.757 -14.239  -1.248  0.00  0.00      PROA  
ATOM   1157  HB1 LEU P 472     -40.288 -13.530  -1.919  0.00  0.00      PROA  
ATOM   1158  HB2 LEU P 472     -39.334 -13.713  -0.365  0.00  0.00      PROA  
ATOM   1159  CG  LEU P 472     -40.764 -15.227  -0.662  0.00  0.00      PROA  
ATOM   1160  HG  LEU P 472     -40.120 -16.021  -0.228  0.00  0.00      PROA  
ATOM   1161  CD1 LEU P 472     -41.616 -14.472   0.414  0.00  0.00      PROA  
ATOM   1162 HD11 LEU P 472     -42.323 -13.752  -0.051  0.00  0.00      PROA  
ATOM   1163 HD12 LEU P 472     -40.965 -13.989   1.173  0.00  0.00      PROA  
ATOM   1164 HD13 LEU P 472     -42.219 -15.168   1.035  0.00  0.00      PROA  
ATOM   1165  CD2 LEU P 472     -41.687 -15.929  -1.773  0.00  0.00      PROA  
ATOM   1166 HD21 LEU P 472     -41.300 -16.733  -2.435  0.00  0.00      PROA  
ATOM   1167 HD22 LEU P 472     -42.113 -15.108  -2.389  0.00  0.00      PROA  
ATOM   1168 HD23 LEU P 472     -42.424 -16.415  -1.099  0.00  0.00      PROA  
ATOM   1169  C   LEU P 472     -37.975 -13.832  -2.884  0.00  0.00      PROA  
ATOM   1170  O   LEU P 472     -38.706 -13.330  -3.763  0.00  0.00      PROA  
ATOM   1171  N   GLY P 473     -36.684 -13.463  -2.676  0.00  0.00      PROA  
ATOM   1172  HN  GLY P 473     -36.082 -13.933  -2.035  0.00  0.00      PROA  
ATOM   1173  CA  GLY P 473     -36.018 -12.551  -3.621  0.00  0.00      PROA  
ATOM   1174  HA1 GLY P 473     -35.077 -12.189  -3.235  0.00  0.00      PROA  
ATOM   1175  HA2 GLY P 473     -36.729 -11.776  -3.865  0.00  0.00      PROA  
ATOM   1176  C   GLY P 473     -35.699 -13.240  -4.882  0.00  0.00      PROA  
ATOM   1177  O   GLY P 473     -35.489 -14.439  -4.938  0.00  0.00      PROA  
ATOM   1178  N   ALA P 474     -35.650 -12.443  -5.962  0.00  0.00      PROA  
ATOM   1179  HN  ALA P 474     -35.905 -11.479  -5.951  0.00  0.00      PROA  
ATOM   1180  CA  ALA P 474     -35.286 -13.029  -7.281  0.00  0.00      PROA  
ATOM   1181  HA  ALA P 474     -35.292 -14.101  -7.151  0.00  0.00      PROA  
ATOM   1182  CB  ALA P 474     -36.324 -12.561  -8.262  0.00  0.00      PROA  
ATOM   1183  HB1 ALA P 474     -36.294 -13.007  -9.279  0.00  0.00      PROA  
ATOM   1184  HB2 ALA P 474     -36.130 -11.484  -8.454  0.00  0.00      PROA  
ATOM   1185  HB3 ALA P 474     -37.341 -12.673  -7.830  0.00  0.00      PROA  
ATOM   1186  C   ALA P 474     -33.915 -12.749  -7.783  0.00  0.00      PROA  
ATOM   1187  O   ALA P 474     -33.225 -13.587  -8.342  0.00  0.00      PROA  
ATOM   1188  N   GLN P 475     -33.443 -11.515  -7.627  0.00  0.00      PROA  
ATOM   1189  HN  GLN P 475     -33.996 -10.839  -7.145  0.00  0.00      PROA  
ATOM   1190  CA  GLN P 475     -32.069 -11.182  -8.027  0.00  0.00      PROA  
ATOM   1191  HA  GLN P 475     -31.886 -11.770  -8.914  0.00  0.00      PROA  
ATOM   1192  CB  GLN P 475     -31.984  -9.669  -8.408  0.00  0.00      PROA  
ATOM   1193  HB1 GLN P 475     -30.956  -9.484  -8.785  0.00  0.00      PROA  
ATOM   1194  HB2 GLN P 475     -31.990  -9.045  -7.489  0.00  0.00      PROA  
ATOM   1195  CG  GLN P 475     -33.001  -9.226  -9.528  0.00  0.00      PROA  
ATOM   1196  HG1 GLN P 475     -32.722  -8.194  -9.830  0.00  0.00      PROA  
ATOM   1197  HG2 GLN P 475     -34.061  -9.171  -9.197  0.00  0.00      PROA  
ATOM   1198  CD  GLN P 475     -32.888 -10.154 -10.707  0.00  0.00      PROA  
ATOM   1199  OE1 GLN P 475     -33.868 -10.674 -11.230  0.00  0.00      PROA  
ATOM   1200  NE2 GLN P 475     -31.688 -10.253 -11.298  0.00  0.00      PROA  
ATOM   1201 HE21 GLN P 475     -31.446 -10.996 -11.923  0.00  0.00      PROA  
ATOM   1202 HE22 GLN P 475     -31.001  -9.616 -10.946  0.00  0.00      PROA  
ATOM   1203  C   GLN P 475     -30.960 -11.521  -6.958  0.00  0.00      PROA  
ATOM   1204  O   GLN P 475     -31.058 -11.024  -5.811  0.00  0.00      PROA  
ATOM   1205  N   PRO P 476     -30.053 -12.462  -7.205  0.00  0.00      PROA  
ATOM   1206  CD  PRO P 476     -29.799 -13.129  -8.454  0.00  0.00      PROA  
ATOM   1207  HD1 PRO P 476     -29.023 -12.584  -9.033  0.00  0.00      PROA  
ATOM   1208  HD2 PRO P 476     -30.695 -13.195  -9.108  0.00  0.00      PROA  
ATOM   1209  CA  PRO P 476     -29.482 -13.199  -6.063  0.00  0.00      PROA  
ATOM   1210  HA  PRO P 476     -30.311 -13.638  -5.529  0.00  0.00      PROA  
ATOM   1211  CB  PRO P 476     -28.603 -14.277  -6.756  0.00  0.00      PROA  
ATOM   1212  HB1 PRO P 476     -28.443 -15.190  -6.145  0.00  0.00      PROA  
ATOM   1213  HB2 PRO P 476     -27.545 -13.975  -6.905  0.00  0.00      PROA  
ATOM   1214  CG  PRO P 476     -29.235 -14.526  -8.089  0.00  0.00      PROA  
ATOM   1215  HG1 PRO P 476     -28.660 -15.031  -8.894  0.00  0.00      PROA  
ATOM   1216  HG2 PRO P 476     -30.036 -15.270  -7.889  0.00  0.00      PROA  
ATOM   1217  C   PRO P 476     -28.648 -12.319  -5.130  0.00  0.00      PROA  
ATOM   1218  O   PRO P 476     -28.563 -12.673  -3.916  0.00  0.00      PROA  
ATOM   1219  N   LEU P 477     -27.963 -11.235  -5.632  0.00  0.00      PROA  
ATOM   1220  HN  LEU P 477     -28.223 -10.971  -6.557  0.00  0.00      PROA  
ATOM   1221  CA  LEU P 477     -26.828 -10.691  -4.924  0.00  0.00      PROA  
ATOM   1222  HA  LEU P 477     -26.646 -11.411  -4.139  0.00  0.00      PROA  
ATOM   1223  CB  LEU P 477     -25.544 -10.733  -5.858  0.00  0.00      PROA  
ATOM   1224  HB1 LEU P 477     -24.608 -10.369  -5.381  0.00  0.00      PROA  
ATOM   1225  HB2 LEU P 477     -25.763 -10.061  -6.715  0.00  0.00      PROA  
ATOM   1226  CG  LEU P 477     -25.199 -12.144  -6.387  0.00  0.00      PROA  
ATOM   1227  HG  LEU P 477     -25.884 -12.947  -6.040  0.00  0.00      PROA  
ATOM   1228  CD1 LEU P 477     -25.368 -12.193  -7.907  0.00  0.00      PROA  
ATOM   1229 HD11 LEU P 477     -26.362 -11.746  -8.122  0.00  0.00      PROA  
ATOM   1230 HD12 LEU P 477     -25.430 -13.213  -8.343  0.00  0.00      PROA  
ATOM   1231 HD13 LEU P 477     -24.580 -11.691  -8.509  0.00  0.00      PROA  
ATOM   1232  CD2 LEU P 477     -23.761 -12.430  -5.949  0.00  0.00      PROA  
ATOM   1233 HD21 LEU P 477     -23.570 -13.434  -6.383  0.00  0.00      PROA  
ATOM   1234 HD22 LEU P 477     -23.753 -12.661  -4.862  0.00  0.00      PROA  
ATOM   1235 HD23 LEU P 477     -22.923 -11.858  -6.399  0.00  0.00      PROA  
ATOM   1236  C   LEU P 477     -27.069  -9.353  -4.308  0.00  0.00      PROA  
ATOM   1237  O   LEU P 477     -26.157  -8.727  -3.745  0.00  0.00      PROA  
ATOM   1238  N   LEU P 478     -28.300  -8.807  -4.346  0.00  0.00      PROA  
ATOM   1239  HN  LEU P 478     -29.057  -9.283  -4.785  0.00  0.00      PROA  
ATOM   1240  CA  LEU P 478     -28.646  -7.494  -3.708  0.00  0.00      PROA  
ATOM   1241  HA  LEU P 478     -27.872  -6.808  -4.019  0.00  0.00      PROA  
ATOM   1242  CB  LEU P 478     -30.026  -6.904  -4.047  0.00  0.00      PROA  
ATOM   1243  HB1 LEU P 478     -30.054  -5.916  -3.539  0.00  0.00      PROA  
ATOM   1244  HB2 LEU P 478     -30.900  -7.468  -3.658  0.00  0.00      PROA  
ATOM   1245  CG  LEU P 478     -30.299  -6.932  -5.569  0.00  0.00      PROA  
ATOM   1246  HG  LEU P 478     -30.426  -7.991  -5.882  0.00  0.00      PROA  
ATOM   1247  CD1 LEU P 478     -31.651  -6.301  -5.915  0.00  0.00      PROA  
ATOM   1248 HD11 LEU P 478     -31.727  -5.273  -5.501  0.00  0.00      PROA  
ATOM   1249 HD12 LEU P 478     -32.470  -6.864  -5.419  0.00  0.00      PROA  
ATOM   1250 HD13 LEU P 478     -31.774  -6.297  -7.019  0.00  0.00      PROA  
ATOM   1251  CD2 LEU P 478     -29.140  -6.355  -6.405  0.00  0.00      PROA  
ATOM   1252 HD21 LEU P 478     -28.954  -5.305  -6.092  0.00  0.00      PROA  
ATOM   1253 HD22 LEU P 478     -29.424  -6.454  -7.474  0.00  0.00      PROA  
ATOM   1254 HD23 LEU P 478     -28.240  -6.989  -6.253  0.00  0.00      PROA  
ATOM   1255  C   LEU P 478     -28.640  -7.788  -2.217  0.00  0.00      PROA  
ATOM   1256  O   LEU P 478     -29.117  -8.807  -1.812  0.00  0.00      PROA  
ATOM   1257  N   VAL P 479     -28.188  -6.797  -1.467  0.00  0.00      PROA  
ATOM   1258  HN  VAL P 479     -27.967  -5.915  -1.877  0.00  0.00      PROA  
ATOM   1259  CA  VAL P 479     -28.147  -6.929  -0.017  0.00  0.00      PROA  
ATOM   1260  HA  VAL P 479     -28.601  -7.842   0.339  0.00  0.00      PROA  
ATOM   1261  CB  VAL P 479     -26.711  -6.681   0.542  0.00  0.00      PROA  
ATOM   1262  HB  VAL P 479     -26.292  -5.713   0.193  0.00  0.00      PROA  
ATOM   1263  CG1 VAL P 479     -26.614  -6.676   2.086  0.00  0.00      PROA  
ATOM   1264 HG11 VAL P 479     -27.067  -7.606   2.490  0.00  0.00      PROA  
ATOM   1265 HG12 VAL P 479     -27.138  -5.793   2.511  0.00  0.00      PROA  
ATOM   1266 HG13 VAL P 479     -25.550  -6.743   2.400  0.00  0.00      PROA  
ATOM   1267  CG2 VAL P 479     -25.773  -7.717  -0.008  0.00  0.00      PROA  
ATOM   1268 HG21 VAL P 479     -24.713  -7.462   0.207  0.00  0.00      PROA  
ATOM   1269 HG22 VAL P 479     -25.846  -7.733  -1.117  0.00  0.00      PROA  
ATOM   1270 HG23 VAL P 479     -26.047  -8.714   0.398  0.00  0.00      PROA  
ATOM   1271  C   VAL P 479     -28.959  -5.812   0.606  0.00  0.00      PROA  
ATOM   1272  O   VAL P 479     -28.917  -4.678   0.176  0.00  0.00      PROA  
ATOM   1273  N   LEU P 480     -29.685  -5.996   1.712  0.00  0.00      PROA  
ATOM   1274  HN  LEU P 480     -29.678  -6.903   2.127  0.00  0.00      PROA  
ATOM   1275  CA  LEU P 480     -30.400  -4.913   2.431  0.00  0.00      PROA  
ATOM   1276  HA  LEU P 480     -30.413  -3.996   1.860  0.00  0.00      PROA  
ATOM   1277  CB  LEU P 480     -31.868  -5.203   2.780  0.00  0.00      PROA  
ATOM   1278  HB1 LEU P 480     -32.360  -4.260   3.102  0.00  0.00      PROA  
ATOM   1279  HB2 LEU P 480     -31.801  -5.875   3.661  0.00  0.00      PROA  
ATOM   1280  CG  LEU P 480     -32.609  -6.061   1.807  0.00  0.00      PROA  
ATOM   1281  HG  LEU P 480     -31.956  -6.943   1.633  0.00  0.00      PROA  
ATOM   1282  CD1 LEU P 480     -33.983  -6.498   2.240  0.00  0.00      PROA  
ATOM   1283 HD11 LEU P 480     -34.487  -5.569   2.583  0.00  0.00      PROA  
ATOM   1284 HD12 LEU P 480     -33.994  -7.243   3.065  0.00  0.00      PROA  
ATOM   1285 HD13 LEU P 480     -34.531  -6.899   1.360  0.00  0.00      PROA  
ATOM   1286  CD2 LEU P 480     -32.779  -5.329   0.439  0.00  0.00      PROA  
ATOM   1287 HD21 LEU P 480     -31.849  -5.255  -0.164  0.00  0.00      PROA  
ATOM   1288 HD22 LEU P 480     -33.165  -4.298   0.592  0.00  0.00      PROA  
ATOM   1289 HD23 LEU P 480     -33.431  -5.895  -0.260  0.00  0.00      PROA  
ATOM   1290  C   LEU P 480     -29.614  -4.746   3.740  0.00  0.00      PROA  
ATOM   1291  O   LEU P 480     -29.109  -5.736   4.292  0.00  0.00      PROA  
ATOM   1292  N   GLY P 481     -29.521  -3.471   4.262  0.00  0.00      PROA  
ATOM   1293  HN  GLY P 481     -29.722  -2.752   3.602  0.00  0.00      PROA  
ATOM   1294  CA  GLY P 481     -29.284  -3.056   5.639  0.00  0.00      PROA  
ATOM   1295  HA1 GLY P 481     -28.430  -2.397   5.572  0.00  0.00      PROA  
ATOM   1296  HA2 GLY P 481     -29.117  -3.880   6.317  0.00  0.00      PROA  
ATOM   1297  C   GLY P 481     -30.323  -2.212   6.357  0.00  0.00      PROA  
ATOM   1298  O   GLY P 481     -31.318  -1.966   5.676  0.00  0.00      PROA  
ATOM   1299  N   PHE P 482     -30.063  -1.641   7.622  0.00  0.00      PROA  
ATOM   1300  HN  PHE P 482     -29.172  -1.812   8.036  0.00  0.00      PROA  
ATOM   1301  CA  PHE P 482     -30.757  -0.514   8.155  0.00  0.00      PROA  
ATOM   1302  HA  PHE P 482     -31.790  -0.539   7.841  0.00  0.00      PROA  
ATOM   1303  CB  PHE P 482     -30.494  -0.362   9.680  0.00  0.00      PROA  
ATOM   1304  HB1 PHE P 482     -31.112   0.501  10.008  0.00  0.00      PROA  
ATOM   1305  HB2 PHE P 482     -29.435  -0.146   9.935  0.00  0.00      PROA  
ATOM   1306  CG  PHE P 482     -31.131  -1.635  10.357  0.00  0.00      PROA  
ATOM   1307  CD1 PHE P 482     -30.333  -2.592  10.933  0.00  0.00      PROA  
ATOM   1308  HD1 PHE P 482     -29.262  -2.457  10.905  0.00  0.00      PROA  
ATOM   1309  CE1 PHE P 482     -30.885  -3.663  11.563  0.00  0.00      PROA  
ATOM   1310  HE1 PHE P 482     -30.231  -4.430  11.951  0.00  0.00      PROA  
ATOM   1311  CZ  PHE P 482     -32.217  -3.852  11.637  0.00  0.00      PROA  
ATOM   1312  HZ  PHE P 482     -32.652  -4.766  12.014  0.00  0.00      PROA  
ATOM   1313  CD2 PHE P 482     -32.545  -1.782  10.415  0.00  0.00      PROA  
ATOM   1314  HD2 PHE P 482     -33.151  -0.953  10.078  0.00  0.00      PROA  
ATOM   1315  CE2 PHE P 482     -33.114  -2.902  11.056  0.00  0.00      PROA  
ATOM   1316  HE2 PHE P 482     -34.191  -2.983  11.058  0.00  0.00      PROA  
ATOM   1317  C   PHE P 482     -30.213   0.821   7.550  0.00  0.00      PROA  
ATOM   1318  O   PHE P 482     -29.073   0.948   7.085  0.00  0.00      PROA  
ATOM   1319  N   SER P 483     -31.056   1.815   7.482  0.00  0.00      PROA  
ATOM   1320  HN  SER P 483     -31.976   1.667   7.837  0.00  0.00      PROA  
ATOM   1321  CA  SER P 483     -30.891   3.101   6.798  0.00  0.00      PROA  
ATOM   1322  HA  SER P 483     -29.921   3.103   6.322  0.00  0.00      PROA  
ATOM   1323  CB  SER P 483     -31.878   3.304   5.668  0.00  0.00      PROA  
ATOM   1324  HB1 SER P 483     -32.923   3.439   6.020  0.00  0.00      PROA  
ATOM   1325  HB2 SER P 483     -31.892   2.465   4.940  0.00  0.00      PROA  
ATOM   1326  OG  SER P 483     -31.593   4.440   4.924  0.00  0.00      PROA  
ATOM   1327  HG1 SER P 483     -32.245   4.566   4.231  0.00  0.00      PROA  
ATOM   1328  C   SER P 483     -31.003   4.282   7.757  0.00  0.00      PROA  
ATOM   1329  O   SER P 483     -32.089   4.508   8.291  0.00  0.00      PROA  
ATOM   1330  N   GLY P 484     -29.951   5.157   7.847  0.00  0.00      PROA  
ATOM   1331  HN  GLY P 484     -29.078   4.871   7.460  0.00  0.00      PROA  
ATOM   1332  CA  GLY P 484     -29.995   6.381   8.627  0.00  0.00      PROA  
ATOM   1333  HA1 GLY P 484     -28.959   6.682   8.585  0.00  0.00      PROA  
ATOM   1334  HA2 GLY P 484     -30.354   6.219   9.632  0.00  0.00      PROA  
ATOM   1335  C   GLY P 484     -30.961   7.447   8.103  0.00  0.00      PROA  
ATOM   1336  O   GLY P 484     -31.659   8.059   8.883  0.00  0.00      PROA  
ATOM   1337  N   PRO P 485     -31.150   7.710   6.849  0.00  0.00      PROA  
ATOM   1338  CD  PRO P 485     -30.087   7.538   5.796  0.00  0.00      PROA  
ATOM   1339  HD1 PRO P 485     -29.972   6.449   5.612  0.00  0.00      PROA  
ATOM   1340  HD2 PRO P 485     -29.152   8.025   6.147  0.00  0.00      PROA  
ATOM   1341  CA  PRO P 485     -32.250   8.497   6.275  0.00  0.00      PROA  
ATOM   1342  HA  PRO P 485     -31.971   9.535   6.382  0.00  0.00      PROA  
ATOM   1343  CB  PRO P 485     -32.256   8.125   4.768  0.00  0.00      PROA  
ATOM   1344  HB1 PRO P 485     -32.856   8.805   4.126  0.00  0.00      PROA  
ATOM   1345  HB2 PRO P 485     -32.455   7.047   4.590  0.00  0.00      PROA  
ATOM   1346  CG  PRO P 485     -30.745   8.250   4.597  0.00  0.00      PROA  
ATOM   1347  HG1 PRO P 485     -30.373   7.685   3.716  0.00  0.00      PROA  
ATOM   1348  HG2 PRO P 485     -30.522   9.338   4.569  0.00  0.00      PROA  
ATOM   1349  C   PRO P 485     -33.654   8.223   6.877  0.00  0.00      PROA  
ATOM   1350  O   PRO P 485     -34.398   9.148   7.039  0.00  0.00      PROA  
ATOM   1351  N   LEU P 486     -34.022   6.989   7.159  0.00  0.00      PROA  
ATOM   1352  HN  LEU P 486     -33.353   6.263   7.021  0.00  0.00      PROA  
ATOM   1353  CA  LEU P 486     -35.369   6.685   7.742  0.00  0.00      PROA  
ATOM   1354  HA  LEU P 486     -36.095   7.373   7.334  0.00  0.00      PROA  
ATOM   1355  CB  LEU P 486     -35.719   5.168   7.517  0.00  0.00      PROA  
ATOM   1356  HB1 LEU P 486     -36.666   5.008   8.076  0.00  0.00      PROA  
ATOM   1357  HB2 LEU P 486     -34.851   4.612   7.931  0.00  0.00      PROA  
ATOM   1358  CG  LEU P 486     -35.847   4.768   6.115  0.00  0.00      PROA  
ATOM   1359  HG  LEU P 486     -35.084   5.123   5.390  0.00  0.00      PROA  
ATOM   1360  CD1 LEU P 486     -35.877   3.254   5.852  0.00  0.00      PROA  
ATOM   1361 HD11 LEU P 486     -36.710   2.744   6.381  0.00  0.00      PROA  
ATOM   1362 HD12 LEU P 486     -34.897   2.756   6.015  0.00  0.00      PROA  
ATOM   1363 HD13 LEU P 486     -36.103   3.293   4.764  0.00  0.00      PROA  
ATOM   1364  CD2 LEU P 486     -37.190   5.267   5.710  0.00  0.00      PROA  
ATOM   1365 HD21 LEU P 486     -37.285   5.197   4.605  0.00  0.00      PROA  
ATOM   1366 HD22 LEU P 486     -37.419   6.325   5.961  0.00  0.00      PROA  
ATOM   1367 HD23 LEU P 486     -37.927   4.733   6.347  0.00  0.00      PROA  
ATOM   1368  C   LEU P 486     -35.422   6.957   9.277  0.00  0.00      PROA  
ATOM   1369  O   LEU P 486     -36.565   7.222   9.743  0.00  0.00      PROA  
ATOM   1370  N   LEU P 487     -34.231   6.866   9.952  0.00  0.00      PROA  
ATOM   1371  HN  LEU P 487     -33.545   6.463   9.351  0.00  0.00      PROA  
ATOM   1372  CA  LEU P 487     -34.076   7.083  11.338  0.00  0.00      PROA  
ATOM   1373  HA  LEU P 487     -34.849   6.481  11.793  0.00  0.00      PROA  
ATOM   1374  CB  LEU P 487     -32.710   6.681  11.777  0.00  0.00      PROA  
ATOM   1375  HB1 LEU P 487     -31.948   7.424  11.458  0.00  0.00      PROA  
ATOM   1376  HB2 LEU P 487     -32.472   5.679  11.359  0.00  0.00      PROA  
ATOM   1377  CG  LEU P 487     -32.625   6.616  13.322  0.00  0.00      PROA  
ATOM   1378  HG  LEU P 487     -33.151   7.430  13.865  0.00  0.00      PROA  
ATOM   1379  CD1 LEU P 487     -33.140   5.295  13.989  0.00  0.00      PROA  
ATOM   1380 HD11 LEU P 487     -34.227   5.148  13.810  0.00  0.00      PROA  
ATOM   1381 HD12 LEU P 487     -33.109   5.226  15.097  0.00  0.00      PROA  
ATOM   1382 HD13 LEU P 487     -32.585   4.394  13.650  0.00  0.00      PROA  
ATOM   1383  CD2 LEU P 487     -31.190   6.726  13.792  0.00  0.00      PROA  
ATOM   1384 HD21 LEU P 487     -30.760   7.563  13.201  0.00  0.00      PROA  
ATOM   1385 HD22 LEU P 487     -30.639   5.801  13.516  0.00  0.00      PROA  
ATOM   1386 HD23 LEU P 487     -31.045   6.921  14.876  0.00  0.00      PROA  
ATOM   1387  C   LEU P 487     -34.369   8.529  11.641  0.00  0.00      PROA  
ATOM   1388  O   LEU P 487     -35.214   8.862  12.399  0.00  0.00      PROA  
ATOM   1389  N   VAL P 488     -33.816   9.465  10.876  0.00  0.00      PROA  
ATOM   1390  HN  VAL P 488     -33.249   9.199  10.100  0.00  0.00      PROA  
ATOM   1391  CA  VAL P 488     -34.144  10.863  10.957  0.00  0.00      PROA  
ATOM   1392  HA  VAL P 488     -34.145  11.237  11.970  0.00  0.00      PROA  
ATOM   1393  CB  VAL P 488     -33.119  11.586  10.026  0.00  0.00      PROA  
ATOM   1394  HB  VAL P 488     -33.156  11.071   9.043  0.00  0.00      PROA  
ATOM   1395  CG1 VAL P 488     -33.613  12.989   9.609  0.00  0.00      PROA  
ATOM   1396 HG11 VAL P 488     -34.507  13.009   8.950  0.00  0.00      PROA  
ATOM   1397 HG12 VAL P 488     -32.775  13.598   9.207  0.00  0.00      PROA  
ATOM   1398 HG13 VAL P 488     -33.946  13.601  10.474  0.00  0.00      PROA  
ATOM   1399  CG2 VAL P 488     -31.709  11.527  10.570  0.00  0.00      PROA  
ATOM   1400 HG21 VAL P 488     -30.927  11.898   9.874  0.00  0.00      PROA  
ATOM   1401 HG22 VAL P 488     -31.464  10.450  10.686  0.00  0.00      PROA  
ATOM   1402 HG23 VAL P 488     -31.504  11.946  11.579  0.00  0.00      PROA  
ATOM   1403  C   VAL P 488     -35.542  11.271  10.595  0.00  0.00      PROA  
ATOM   1404  O   VAL P 488     -36.097  12.154  11.222  0.00  0.00      PROA  
ATOM   1405  N   PHE P 489     -36.153  10.593   9.585  0.00  0.00      PROA  
ATOM   1406  HN  PHE P 489     -35.739   9.833   9.091  0.00  0.00      PROA  
ATOM   1407  CA  PHE P 489     -37.590  10.660   9.374  0.00  0.00      PROA  
ATOM   1408  HA  PHE P 489     -37.744  11.721   9.241  0.00  0.00      PROA  
ATOM   1409  CB  PHE P 489     -37.976   9.888   8.074  0.00  0.00      PROA  
ATOM   1410  HB1 PHE P 489     -37.660   8.827   8.174  0.00  0.00      PROA  
ATOM   1411  HB2 PHE P 489     -37.534  10.418   7.203  0.00  0.00      PROA  
ATOM   1412  CG  PHE P 489     -39.490   9.857   8.011  0.00  0.00      PROA  
ATOM   1413  CD1 PHE P 489     -40.275  10.913   7.549  0.00  0.00      PROA  
ATOM   1414  HD1 PHE P 489     -39.681  11.732   7.172  0.00  0.00      PROA  
ATOM   1415  CE1 PHE P 489     -41.663  10.753   7.224  0.00  0.00      PROA  
ATOM   1416  HE1 PHE P 489     -42.227  11.453   6.626  0.00  0.00      PROA  
ATOM   1417  CZ  PHE P 489     -42.298   9.553   7.729  0.00  0.00      PROA  
ATOM   1418  HZ  PHE P 489     -43.377   9.558   7.702  0.00  0.00      PROA  
ATOM   1419  CD2 PHE P 489     -40.206   8.716   8.428  0.00  0.00      PROA  
ATOM   1420  HD2 PHE P 489     -39.582   7.958   8.880  0.00  0.00      PROA  
ATOM   1421  CE2 PHE P 489     -41.562   8.527   8.285  0.00  0.00      PROA  
ATOM   1422  HE2 PHE P 489     -42.026   7.622   8.649  0.00  0.00      PROA  
ATOM   1423  C   PHE P 489     -38.416  10.392  10.637  0.00  0.00      PROA  
ATOM   1424  O   PHE P 489     -39.217  11.149  11.044  0.00  0.00      PROA  
ATOM   1425  N   GLU P 490     -38.245   9.185  11.194  0.00  0.00      PROA  
ATOM   1426  HN  GLU P 490     -37.692   8.498  10.731  0.00  0.00      PROA  
ATOM   1427  CA  GLU P 490     -39.037   8.621  12.324  0.00  0.00      PROA  
ATOM   1428  HA  GLU P 490     -40.069   8.723  12.021  0.00  0.00      PROA  
ATOM   1429  CB  GLU P 490     -38.750   7.127  12.586  0.00  0.00      PROA  
ATOM   1430  HB1 GLU P 490     -39.156   6.815  13.571  0.00  0.00      PROA  
ATOM   1431  HB2 GLU P 490     -37.643   7.043  12.621  0.00  0.00      PROA  
ATOM   1432  CG  GLU P 490     -39.311   6.186  11.482  0.00  0.00      PROA  
ATOM   1433  HG1 GLU P 490     -38.429   6.071  10.817  0.00  0.00      PROA  
ATOM   1434  HG2 GLU P 490     -40.008   6.748  10.825  0.00  0.00      PROA  
ATOM   1435  CD  GLU P 490     -39.908   4.997  11.956  0.00  0.00      PROA  
ATOM   1436  OE1 GLU P 490     -39.575   3.875  11.475  0.00  0.00      PROA  
ATOM   1437  OE2 GLU P 490     -40.832   4.951  12.811  0.00  0.00      PROA  
ATOM   1438  C   GLU P 490     -38.765   9.421  13.564  0.00  0.00      PROA  
ATOM   1439  O   GLU P 490     -39.633   9.643  14.378  0.00  0.00      PROA  
ATOM   1440  N   GLU P 491     -37.516   9.925  13.798  0.00  0.00      PROA  
ATOM   1441  HN  GLU P 491     -36.743   9.561  13.285  0.00  0.00      PROA  
ATOM   1442  CA  GLU P 491     -37.242  10.869  14.917  0.00  0.00      PROA  
ATOM   1443  HA  GLU P 491     -37.551  10.449  15.863  0.00  0.00      PROA  
ATOM   1444  CB  GLU P 491     -35.715  11.172  14.918  0.00  0.00      PROA  
ATOM   1445  HB1 GLU P 491     -35.470  11.345  13.848  0.00  0.00      PROA  
ATOM   1446  HB2 GLU P 491     -35.111  10.309  15.271  0.00  0.00      PROA  
ATOM   1447  CG  GLU P 491     -35.392  12.448  15.708  0.00  0.00      PROA  
ATOM   1448  HG1 GLU P 491     -35.725  12.309  16.759  0.00  0.00      PROA  
ATOM   1449  HG2 GLU P 491     -35.902  13.395  15.429  0.00  0.00      PROA  
ATOM   1450  CD  GLU P 491     -33.895  12.786  15.763  0.00  0.00      PROA  
ATOM   1451  OE1 GLU P 491     -33.392  13.209  14.673  0.00  0.00      PROA  
ATOM   1452  OE2 GLU P 491     -33.216  12.663  16.821  0.00  0.00      PROA  
ATOM   1453  C   GLU P 491     -38.153  12.134  14.859  0.00  0.00      PROA  
ATOM   1454  O   GLU P 491     -38.836  12.480  15.850  0.00  0.00      PROA  
ATOM   1455  N   ALA P 492     -38.209  12.699  13.592  0.00  0.00      PROA  
ATOM   1456  HN  ALA P 492     -37.641  12.289  12.883  0.00  0.00      PROA  
ATOM   1457  CA  ALA P 492     -38.981  13.869  13.198  0.00  0.00      PROA  
ATOM   1458  HA  ALA P 492     -38.735  14.724  13.809  0.00  0.00      PROA  
ATOM   1459  CB  ALA P 492     -38.594  14.229  11.717  0.00  0.00      PROA  
ATOM   1460  HB1 ALA P 492     -39.100  15.171  11.415  0.00  0.00      PROA  
ATOM   1461  HB2 ALA P 492     -38.798  13.453  10.948  0.00  0.00      PROA  
ATOM   1462  HB3 ALA P 492     -37.508  14.422  11.583  0.00  0.00      PROA  
ATOM   1463  C   ALA P 492     -40.522  13.591  13.277  0.00  0.00      PROA  
ATOM   1464  O   ALA P 492     -41.332  14.410  13.740  0.00  0.00      PROA  
ATOM   1465  N   PHE P 493     -40.930  12.406  12.820  0.00  0.00      PROA  
ATOM   1466  HN  PHE P 493     -40.258  11.890  12.295  0.00  0.00      PROA  
ATOM   1467  CA  PHE P 493     -42.320  11.886  12.869  0.00  0.00      PROA  
ATOM   1468  HA  PHE P 493     -42.962  12.607  12.385  0.00  0.00      PROA  
ATOM   1469  CB  PHE P 493     -42.428  10.567  11.977  0.00  0.00      PROA  
ATOM   1470  HB1 PHE P 493     -41.763   9.846  12.499  0.00  0.00      PROA  
ATOM   1471  HB2 PHE P 493     -41.950  10.825  11.008  0.00  0.00      PROA  
ATOM   1472  CG  PHE P 493     -43.743  10.070  11.862  0.00  0.00      PROA  
ATOM   1473  CD1 PHE P 493     -44.026   8.700  12.168  0.00  0.00      PROA  
ATOM   1474  HD1 PHE P 493     -43.285   7.975  12.468  0.00  0.00      PROA  
ATOM   1475  CE1 PHE P 493     -45.387   8.238  12.024  0.00  0.00      PROA  
ATOM   1476  HE1 PHE P 493     -45.638   7.302  12.502  0.00  0.00      PROA  
ATOM   1477  CZ  PHE P 493     -46.371   9.118  11.496  0.00  0.00      PROA  
ATOM   1478  HZ  PHE P 493     -47.375   8.719  11.492  0.00  0.00      PROA  
ATOM   1479  CD2 PHE P 493     -44.692  10.862  11.303  0.00  0.00      PROA  
ATOM   1480  HD2 PHE P 493     -44.449  11.817  10.861  0.00  0.00      PROA  
ATOM   1481  CE2 PHE P 493     -45.994  10.404  11.047  0.00  0.00      PROA  
ATOM   1482  HE2 PHE P 493     -46.798  11.022  10.676  0.00  0.00      PROA  
ATOM   1483  C   PHE P 493     -42.753  11.665  14.319  0.00  0.00      PROA  
ATOM   1484  O   PHE P 493     -43.775  12.103  14.846  0.00  0.00      PROA  
ATOM   1485  N   TYR P 494     -41.871  10.907  15.136  0.00  0.00      PROA  
ATOM   1486  HN  TYR P 494     -41.033  10.534  14.746  0.00  0.00      PROA  
ATOM   1487  CA  TYR P 494     -42.188  10.583  16.557  0.00  0.00      PROA  
ATOM   1488  HA  TYR P 494     -43.137  10.074  16.631  0.00  0.00      PROA  
ATOM   1489  CB  TYR P 494     -41.111   9.631  17.249  0.00  0.00      PROA  
ATOM   1490  HB1 TYR P 494     -40.088  10.055  17.161  0.00  0.00      PROA  
ATOM   1491  HB2 TYR P 494     -41.379   8.648  16.805  0.00  0.00      PROA  
ATOM   1492  CG  TYR P 494     -41.405   9.284  18.677  0.00  0.00      PROA  
ATOM   1493  CD1 TYR P 494     -40.387   9.343  19.712  0.00  0.00      PROA  
ATOM   1494  HD1 TYR P 494     -39.479   9.832  19.389  0.00  0.00      PROA  
ATOM   1495  CE1 TYR P 494     -40.744   9.027  21.050  0.00  0.00      PROA  
ATOM   1496  HE1 TYR P 494     -40.040   9.053  21.868  0.00  0.00      PROA  
ATOM   1497  CZ  TYR P 494     -42.022   8.463  21.299  0.00  0.00      PROA  
ATOM   1498  OH  TYR P 494     -42.125   7.922  22.625  0.00  0.00      PROA  
ATOM   1499  HH  TYR P 494     -41.464   8.323  23.194  0.00  0.00      PROA  
ATOM   1500  CD2 TYR P 494     -42.685   8.952  19.038  0.00  0.00      PROA  
ATOM   1501  HD2 TYR P 494     -43.475   8.913  18.302  0.00  0.00      PROA  
ATOM   1502  CE2 TYR P 494     -42.973   8.372  20.277  0.00  0.00      PROA  
ATOM   1503  HE2 TYR P 494     -43.953   7.983  20.509  0.00  0.00      PROA  
ATOM   1504  C   TYR P 494     -42.412  11.908  17.362  0.00  0.00      PROA  
ATOM   1505  O   TYR P 494     -43.474  12.058  17.985  0.00  0.00      PROA  
ATOM   1506  N   SER P 495     -41.469  12.922  17.315  0.00  0.00      PROA  
ATOM   1507  HN  SER P 495     -40.718  12.799  16.670  0.00  0.00      PROA  
ATOM   1508  CA  SER P 495     -41.484  14.213  17.949  0.00  0.00      PROA  
ATOM   1509  HA  SER P 495     -41.608  13.995  18.999  0.00  0.00      PROA  
ATOM   1510  CB  SER P 495     -40.216  15.104  17.684  0.00  0.00      PROA  
ATOM   1511  HB1 SER P 495     -39.288  14.518  17.857  0.00  0.00      PROA  
ATOM   1512  HB2 SER P 495     -40.208  15.955  18.398  0.00  0.00      PROA  
ATOM   1513  OG  SER P 495     -40.129  15.583  16.316  0.00  0.00      PROA  
ATOM   1514  HG1 SER P 495     -39.514  14.951  15.936  0.00  0.00      PROA  
ATOM   1515  C   SER P 495     -42.759  14.926  17.576  0.00  0.00      PROA  
ATOM   1516  O   SER P 495     -43.417  15.605  18.399  0.00  0.00      PROA  
ATOM   1517  N   PHE P 496     -43.166  14.906  16.290  0.00  0.00      PROA  
ATOM   1518  HN  PHE P 496     -42.589  14.459  15.611  0.00  0.00      PROA  
ATOM   1519  CA  PHE P 496     -44.320  15.443  15.701  0.00  0.00      PROA  
ATOM   1520  HA  PHE P 496     -44.354  16.456  16.073  0.00  0.00      PROA  
ATOM   1521  CB  PHE P 496     -44.204  15.462  14.178  0.00  0.00      PROA  
ATOM   1522  HB1 PHE P 496     -43.935  14.468  13.759  0.00  0.00      PROA  
ATOM   1523  HB2 PHE P 496     -43.461  16.201  13.809  0.00  0.00      PROA  
ATOM   1524  CG  PHE P 496     -45.621  15.756  13.524  0.00  0.00      PROA  
ATOM   1525  CD1 PHE P 496     -46.574  14.751  13.252  0.00  0.00      PROA  
ATOM   1526  HD1 PHE P 496     -46.431  13.764  13.669  0.00  0.00      PROA  
ATOM   1527  CE1 PHE P 496     -47.874  15.088  12.804  0.00  0.00      PROA  
ATOM   1528  HE1 PHE P 496     -48.593  14.290  12.695  0.00  0.00      PROA  
ATOM   1529  CZ  PHE P 496     -48.189  16.396  12.462  0.00  0.00      PROA  
ATOM   1530  HZ  PHE P 496     -49.156  16.610  12.031  0.00  0.00      PROA  
ATOM   1531  CD2 PHE P 496     -45.882  17.009  12.997  0.00  0.00      PROA  
ATOM   1532  HD2 PHE P 496     -45.124  17.743  13.225  0.00  0.00      PROA  
ATOM   1533  CE2 PHE P 496     -47.170  17.386  12.494  0.00  0.00      PROA  
ATOM   1534  HE2 PHE P 496     -47.334  18.336  12.007  0.00  0.00      PROA  
ATOM   1535  C   PHE P 496     -45.604  14.800  16.325  0.00  0.00      PROA  
ATOM   1536  O   PHE P 496     -46.476  15.519  16.844  0.00  0.00      PROA  
ATOM   1537  N   CYS P 497     -45.665  13.465  16.441  0.00  0.00      PROA  
ATOM   1538  HN  CYS P 497     -44.810  13.011  16.205  0.00  0.00      PROA  
ATOM   1539  CA  CYS P 497     -46.800  12.742  17.019  0.00  0.00      PROA  
ATOM   1540  HA  CYS P 497     -47.691  13.139  16.555  0.00  0.00      PROA  
ATOM   1541  CB  CYS P 497     -46.591  11.181  16.704  0.00  0.00      PROA  
ATOM   1542  HB1 CYS P 497     -47.554  10.827  17.130  0.00  0.00      PROA  
ATOM   1543  HB2 CYS P 497     -45.642  10.851  17.177  0.00  0.00      PROA  
ATOM   1544  SG  CYS P 497     -46.656  10.916  14.895  0.00  0.00      PROA  
ATOM   1545  HG1 CYS P 497     -45.476  11.514  14.835  0.00  0.00      PROA  
ATOM   1546  C   CYS P 497     -46.846  12.991  18.482  0.00  0.00      PROA  
ATOM   1547  O   CYS P 497     -47.903  13.285  18.980  0.00  0.00      PROA  
ATOM   1548  N   GLN P 498     -45.697  12.899  19.308  0.00  0.00      PROA  
ATOM   1549  HN  GLN P 498     -44.873  12.538  18.878  0.00  0.00      PROA  
ATOM   1550  CA  GLN P 498     -45.630  13.262  20.697  0.00  0.00      PROA  
ATOM   1551  HA  GLN P 498     -46.390  12.637  21.143  0.00  0.00      PROA  
ATOM   1552  CB  GLN P 498     -44.224  12.930  21.227  0.00  0.00      PROA  
ATOM   1553  HB1 GLN P 498     -44.132  13.302  22.270  0.00  0.00      PROA  
ATOM   1554  HB2 GLN P 498     -43.470  13.481  20.625  0.00  0.00      PROA  
ATOM   1555  CG  GLN P 498     -43.883  11.409  21.312  0.00  0.00      PROA  
ATOM   1556  HG1 GLN P 498     -42.947  11.179  21.864  0.00  0.00      PROA  
ATOM   1557  HG2 GLN P 498     -43.799  10.962  20.298  0.00  0.00      PROA  
ATOM   1558  CD  GLN P 498     -44.872  10.596  22.096  0.00  0.00      PROA  
ATOM   1559  OE1 GLN P 498     -45.700   9.872  21.649  0.00  0.00      PROA  
ATOM   1560  NE2 GLN P 498     -44.868  10.801  23.446  0.00  0.00      PROA  
ATOM   1561 HE21 GLN P 498     -44.187  11.361  23.918  0.00  0.00      PROA  
ATOM   1562 HE22 GLN P 498     -45.545  10.252  23.937  0.00  0.00      PROA  
ATOM   1563  C   GLN P 498     -46.015  14.722  20.995  0.00  0.00      PROA  
ATOM   1564  O   GLN P 498     -46.738  15.041  21.947  0.00  0.00      PROA  
ATOM   1565  N   THR P 499     -45.595  15.721  20.198  0.00  0.00      PROA  
ATOM   1566  HN  THR P 499     -44.966  15.731  19.425  0.00  0.00      PROA  
ATOM   1567  CA  THR P 499     -45.964  17.087  20.496  0.00  0.00      PROA  
ATOM   1568  HA  THR P 499     -45.782  17.285  21.541  0.00  0.00      PROA  
ATOM   1569  CB  THR P 499     -45.230  17.977  19.575  0.00  0.00      PROA  
ATOM   1570  HB  THR P 499     -45.432  17.669  18.528  0.00  0.00      PROA  
ATOM   1571  OG1 THR P 499     -43.796  17.897  19.804  0.00  0.00      PROA  
ATOM   1572  HG1 THR P 499     -43.453  17.044  19.528  0.00  0.00      PROA  
ATOM   1573  CG2 THR P 499     -45.733  19.411  19.637  0.00  0.00      PROA  
ATOM   1574 HG21 THR P 499     -45.009  20.076  19.119  0.00  0.00      PROA  
ATOM   1575 HG22 THR P 499     -45.899  19.680  20.702  0.00  0.00      PROA  
ATOM   1576 HG23 THR P 499     -46.692  19.560  19.097  0.00  0.00      PROA  
ATOM   1577  C   THR P 499     -47.428  17.413  20.276  0.00  0.00      PROA  
ATOM   1578  O   THR P 499     -48.026  18.250  20.979  0.00  0.00      PROA  
ATOM   1579  N   ASN P 500     -48.097  16.745  19.330  0.00  0.00      PROA  
ATOM   1580  HN  ASN P 500     -47.635  16.127  18.699  0.00  0.00      PROA  
ATOM   1581  CA  ASN P 500     -49.500  17.071  19.033  0.00  0.00      PROA  
ATOM   1582  HA  ASN P 500     -49.914  17.976  19.452  0.00  0.00      PROA  
ATOM   1583  CB  ASN P 500     -49.709  17.147  17.454  0.00  0.00      PROA  
ATOM   1584  HB1 ASN P 500     -50.757  17.239  17.096  0.00  0.00      PROA  
ATOM   1585  HB2 ASN P 500     -49.392  16.169  17.032  0.00  0.00      PROA  
ATOM   1586  CG  ASN P 500     -48.969  18.375  16.899  0.00  0.00      PROA  
ATOM   1587  OD1 ASN P 500     -49.476  19.507  16.892  0.00  0.00      PROA  
ATOM   1588  ND2 ASN P 500     -47.658  18.192  16.545  0.00  0.00      PROA  
ATOM   1589 HD21 ASN P 500     -47.213  18.895  15.991  0.00  0.00      PROA  
ATOM   1590 HD22 ASN P 500     -47.089  17.394  16.742  0.00  0.00      PROA  
ATOM   1591  C   ASN P 500     -50.550  16.117  19.490  0.00  0.00      PROA  
ATOM   1592  O   ASN P 500     -51.700  15.996  18.984  0.00  0.00      PROA  
ATOM   1593  N   ASN P 501     -50.087  15.393  20.477  0.00  0.00      PROA  
ATOM   1594  HN  ASN P 501     -49.105  15.326  20.636  0.00  0.00      PROA  
ATOM   1595  CA  ASN P 501     -50.967  14.435  21.201  0.00  0.00      PROA  
ATOM   1596  HA  ASN P 501     -50.208  13.920  21.772  0.00  0.00      PROA  
ATOM   1597  CB  ASN P 501     -52.013  15.079  22.135  0.00  0.00      PROA  
ATOM   1598  HB1 ASN P 501     -52.870  15.459  21.539  0.00  0.00      PROA  
ATOM   1599  HB2 ASN P 501     -51.563  15.935  22.682  0.00  0.00      PROA  
ATOM   1600  CG  ASN P 501     -52.450  14.226  23.318  0.00  0.00      PROA  
ATOM   1601  OD1 ASN P 501     -51.778  13.200  23.610  0.00  0.00      PROA  
ATOM   1602  ND2 ASN P 501     -53.626  14.546  23.982  0.00  0.00      PROA  
ATOM   1603 HD21 ASN P 501     -54.182  15.367  23.856  0.00  0.00      PROA  
ATOM   1604 HD22 ASN P 501     -54.009  13.850  24.589  0.00  0.00      PROA  
ATOM   1605  C   ASN P 501     -51.489  13.300  20.368  0.00  0.00      PROA  
ATOM   1606  O   ASN P 501     -52.677  12.953  20.481  0.00  0.00      PROA  
ATOM   1607  N   LEU P 502     -50.740  12.780  19.410  0.00  0.00      PROA  
ATOM   1608  HN  LEU P 502     -49.800  13.104  19.338  0.00  0.00      PROA  
ATOM   1609  CA  LEU P 502     -51.145  11.658  18.532  0.00  0.00      PROA  
ATOM   1610  HA  LEU P 502     -52.214  11.510  18.510  0.00  0.00      PROA  
ATOM   1611  CB  LEU P 502     -50.556  11.908  17.146  0.00  0.00      PROA  
ATOM   1612  HB1 LEU P 502     -50.651  11.001  16.513  0.00  0.00      PROA  
ATOM   1613  HB2 LEU P 502     -49.492  12.222  17.197  0.00  0.00      PROA  
ATOM   1614  CG  LEU P 502     -51.286  13.020  16.412  0.00  0.00      PROA  
ATOM   1615  HG  LEU P 502     -51.525  13.868  17.088  0.00  0.00      PROA  
ATOM   1616  CD1 LEU P 502     -50.479  13.489  15.245  0.00  0.00      PROA  
ATOM   1617 HD11 LEU P 502     -50.961  14.302  14.661  0.00  0.00      PROA  
ATOM   1618 HD12 LEU P 502     -50.295  12.632  14.563  0.00  0.00      PROA  
ATOM   1619 HD13 LEU P 502     -49.446  13.830  15.470  0.00  0.00      PROA  
ATOM   1620  CD2 LEU P 502     -52.597  12.501  15.707  0.00  0.00      PROA  
ATOM   1621 HD21 LEU P 502     -53.034  13.291  15.060  0.00  0.00      PROA  
ATOM   1622 HD22 LEU P 502     -53.360  12.032  16.364  0.00  0.00      PROA  
ATOM   1623 HD23 LEU P 502     -52.263  11.651  15.074  0.00  0.00      PROA  
ATOM   1624  C   LEU P 502     -50.503  10.385  18.982  0.00  0.00      PROA  
ATOM   1625  O   LEU P 502     -49.381  10.456  19.478  0.00  0.00      PROA  
ATOM   1626  N   GLU P 503     -51.107   9.175  18.784  0.00  0.00      PROA  
ATOM   1627  HN  GLU P 503     -52.062   9.131  18.499  0.00  0.00      PROA  
ATOM   1628  CA  GLU P 503     -50.489   7.860  18.762  0.00  0.00      PROA  
ATOM   1629  HA  GLU P 503     -49.834   7.822  19.620  0.00  0.00      PROA  
ATOM   1630  CB  GLU P 503     -51.517   6.695  18.896  0.00  0.00      PROA  
ATOM   1631  HB1 GLU P 503     -51.046   5.693  18.802  0.00  0.00      PROA  
ATOM   1632  HB2 GLU P 503     -52.214   6.794  18.037  0.00  0.00      PROA  
ATOM   1633  CG  GLU P 503     -52.331   6.605  20.221  0.00  0.00      PROA  
ATOM   1634  HG1 GLU P 503     -53.076   5.833  19.933  0.00  0.00      PROA  
ATOM   1635  HG2 GLU P 503     -52.934   7.519  20.408  0.00  0.00      PROA  
ATOM   1636  CD  GLU P 503     -51.599   6.165  21.455  0.00  0.00      PROA  
ATOM   1637  OE1 GLU P 503     -50.370   5.909  21.360  0.00  0.00      PROA  
ATOM   1638  OE2 GLU P 503     -52.223   6.024  22.521  0.00  0.00      PROA  
ATOM   1639  C   GLU P 503     -49.570   7.640  17.568  0.00  0.00      PROA  
ATOM   1640  O   GLU P 503     -49.949   7.595  16.387  0.00  0.00      PROA  
ATOM   1641  N   TYR P 504     -48.207   7.471  17.831  0.00  0.00      PROA  
ATOM   1642  HN  TYR P 504     -47.800   7.539  18.739  0.00  0.00      PROA  
ATOM   1643  CA  TYR P 504     -47.174   7.306  16.865  0.00  0.00      PROA  
ATOM   1644  HA  TYR P 504     -47.129   8.076  16.109  0.00  0.00      PROA  
ATOM   1645  CB  TYR P 504     -45.857   7.299  17.644  0.00  0.00      PROA  
ATOM   1646  HB1 TYR P 504     -46.069   6.728  18.573  0.00  0.00      PROA  
ATOM   1647  HB2 TYR P 504     -45.750   8.368  17.928  0.00  0.00      PROA  
ATOM   1648  CG  TYR P 504     -44.529   6.725  17.064  0.00  0.00      PROA  
ATOM   1649  CD1 TYR P 504     -44.243   7.052  15.771  0.00  0.00      PROA  
ATOM   1650  HD1 TYR P 504     -44.861   7.811  15.313  0.00  0.00      PROA  
ATOM   1651  CE1 TYR P 504     -43.062   6.517  15.194  0.00  0.00      PROA  
ATOM   1652  HE1 TYR P 504     -42.676   6.865  14.248  0.00  0.00      PROA  
ATOM   1653  CZ  TYR P 504     -42.332   5.575  15.901  0.00  0.00      PROA  
ATOM   1654  OH  TYR P 504     -41.343   4.833  15.305  0.00  0.00      PROA  
ATOM   1655  HH  TYR P 504     -41.303   4.982  14.357  0.00  0.00      PROA  
ATOM   1656  CD2 TYR P 504     -43.753   5.824  17.860  0.00  0.00      PROA  
ATOM   1657  HD2 TYR P 504     -43.947   5.591  18.896  0.00  0.00      PROA  
ATOM   1658  CE2 TYR P 504     -42.618   5.251  17.260  0.00  0.00      PROA  
ATOM   1659  HE2 TYR P 504     -41.973   4.616  17.848  0.00  0.00      PROA  
ATOM   1660  C   TYR P 504     -47.342   6.069  16.061  0.00  0.00      PROA  
ATOM   1661  O   TYR P 504     -47.077   5.986  14.877  0.00  0.00      PROA  
ATOM   1662  N   ILE P 505     -47.771   4.952  16.738  0.00  0.00      PROA  
ATOM   1663  HN  ILE P 505     -48.098   4.858  17.675  0.00  0.00      PROA  
ATOM   1664  CA  ILE P 505     -48.070   3.727  16.112  0.00  0.00      PROA  
ATOM   1665  HA  ILE P 505     -47.293   3.511  15.393  0.00  0.00      PROA  
ATOM   1666  CB  ILE P 505     -48.123   2.458  16.972  0.00  0.00      PROA  
ATOM   1667  HB  ILE P 505     -49.126   2.533  17.445  0.00  0.00      PROA  
ATOM   1668  CG2 ILE P 505     -48.070   1.182  16.141  0.00  0.00      PROA  
ATOM   1669 HG21 ILE P 505     -48.121   0.234  16.717  0.00  0.00      PROA  
ATOM   1670 HG22 ILE P 505     -47.123   1.064  15.572  0.00  0.00      PROA  
ATOM   1671 HG23 ILE P 505     -48.862   0.997  15.384  0.00  0.00      PROA  
ATOM   1672  CG1 ILE P 505     -47.012   2.448  17.985  0.00  0.00      PROA  
ATOM   1673 HG11 ILE P 505     -46.998   1.515  18.588  0.00  0.00      PROA  
ATOM   1674 HG12 ILE P 505     -47.217   3.189  18.787  0.00  0.00      PROA  
ATOM   1675  CD  ILE P 505     -45.558   2.759  17.563  0.00  0.00      PROA  
ATOM   1676  HD1 ILE P 505     -44.902   2.524  18.427  0.00  0.00      PROA  
ATOM   1677  HD2 ILE P 505     -45.266   3.806  17.335  0.00  0.00      PROA  
ATOM   1678  HD3 ILE P 505     -45.263   2.150  16.681  0.00  0.00      PROA  
ATOM   1679  C   ILE P 505     -49.259   3.744  15.133  0.00  0.00      PROA  
ATOM   1680  O   ILE P 505     -49.255   3.111  14.035  0.00  0.00      PROA  
ATOM   1681  N   VAL P 506     -50.304   4.412  15.586  0.00  0.00      PROA  
ATOM   1682  HN  VAL P 506     -50.413   4.758  16.515  0.00  0.00      PROA  
ATOM   1683  CA  VAL P 506     -51.413   4.637  14.713  0.00  0.00      PROA  
ATOM   1684  HA  VAL P 506     -51.787   3.677  14.392  0.00  0.00      PROA  
ATOM   1685  CB  VAL P 506     -52.520   5.499  15.364  0.00  0.00      PROA  
ATOM   1686  HB  VAL P 506     -52.149   6.530  15.546  0.00  0.00      PROA  
ATOM   1687  CG1 VAL P 506     -53.689   5.704  14.365  0.00  0.00      PROA  
ATOM   1688 HG11 VAL P 506     -54.554   6.286  14.748  0.00  0.00      PROA  
ATOM   1689 HG12 VAL P 506     -54.058   4.703  14.053  0.00  0.00      PROA  
ATOM   1690 HG13 VAL P 506     -53.428   6.225  13.419  0.00  0.00      PROA  
ATOM   1691  CG2 VAL P 506     -52.942   4.816  16.664  0.00  0.00      PROA  
ATOM   1692 HG21 VAL P 506     -53.823   5.357  17.073  0.00  0.00      PROA  
ATOM   1693 HG22 VAL P 506     -52.095   4.673  17.368  0.00  0.00      PROA  
ATOM   1694 HG23 VAL P 506     -53.250   3.761  16.501  0.00  0.00      PROA  
ATOM   1695  C   VAL P 506     -51.008   5.241  13.400  0.00  0.00      PROA  
ATOM   1696  O   VAL P 506     -51.411   4.824  12.284  0.00  0.00      PROA  
ATOM   1697  N   GLY P 507     -50.184   6.362  13.499  0.00  0.00      PROA  
ATOM   1698  HN  GLY P 507     -49.880   6.700  14.386  0.00  0.00      PROA  
ATOM   1699  CA  GLY P 507     -49.495   7.029  12.427  0.00  0.00      PROA  
ATOM   1700  HA1 GLY P 507     -48.853   7.732  12.936  0.00  0.00      PROA  
ATOM   1701  HA2 GLY P 507     -50.129   7.481  11.679  0.00  0.00      PROA  
ATOM   1702  C   GLY P 507     -48.624   6.116  11.563  0.00  0.00      PROA  
ATOM   1703  O   GLY P 507     -48.706   6.158  10.314  0.00  0.00      PROA  
ATOM   1704  N   ARG P 508     -47.804   5.311  12.196  0.00  0.00      PROA  
ATOM   1705  HN  ARG P 508     -47.719   5.490  13.173  0.00  0.00      PROA  
ATOM   1706  CA  ARG P 508     -47.010   4.356  11.518  0.00  0.00      PROA  
ATOM   1707  HA  ARG P 508     -46.366   4.927  10.865  0.00  0.00      PROA  
ATOM   1708  CB  ARG P 508     -46.030   3.669  12.546  0.00  0.00      PROA  
ATOM   1709  HB1 ARG P 508     -46.483   2.966  13.278  0.00  0.00      PROA  
ATOM   1710  HB2 ARG P 508     -45.801   4.521  13.221  0.00  0.00      PROA  
ATOM   1711  CG  ARG P 508     -44.695   3.089  12.038  0.00  0.00      PROA  
ATOM   1712  HG1 ARG P 508     -44.219   3.630  11.192  0.00  0.00      PROA  
ATOM   1713  HG2 ARG P 508     -44.953   2.017  11.901  0.00  0.00      PROA  
ATOM   1714  CD  ARG P 508     -43.712   3.194  13.197  0.00  0.00      PROA  
ATOM   1715  HD1 ARG P 508     -43.965   2.562  14.075  0.00  0.00      PROA  
ATOM   1716  HD2 ARG P 508     -43.796   4.253  13.523  0.00  0.00      PROA  
ATOM   1717  NE  ARG P 508     -42.306   2.821  12.815  0.00  0.00      PROA  
ATOM   1718  HE  ARG P 508     -41.674   3.593  12.740  0.00  0.00      PROA  
ATOM   1719  CZ  ARG P 508     -41.883   1.622  12.436  0.00  0.00      PROA  
ATOM   1720  NH1 ARG P 508     -42.578   0.567  12.642  0.00  0.00      PROA  
ATOM   1721 HH11 ARG P 508     -42.066  -0.255  12.392  0.00  0.00      PROA  
ATOM   1722 HH12 ARG P 508     -43.229   0.641  13.397  0.00  0.00      PROA  
ATOM   1723  NH2 ARG P 508     -40.714   1.505  11.868  0.00  0.00      PROA  
ATOM   1724 HH21 ARG P 508     -40.326   0.609  11.656  0.00  0.00      PROA  
ATOM   1725 HH22 ARG P 508     -40.192   2.331  11.655  0.00  0.00      PROA  
ATOM   1726  C   ARG P 508     -47.711   3.331  10.683  0.00  0.00      PROA  
ATOM   1727  O   ARG P 508     -47.270   3.001   9.549  0.00  0.00      PROA  
ATOM   1728  N   VAL P 509     -48.849   2.750  11.146  0.00  0.00      PROA  
ATOM   1729  HN  VAL P 509     -49.013   2.847  12.125  0.00  0.00      PROA  
ATOM   1730  CA  VAL P 509     -49.728   1.877  10.452  0.00  0.00      PROA  
ATOM   1731  HA  VAL P 509     -49.050   1.207   9.945  0.00  0.00      PROA  
ATOM   1732  CB  VAL P 509     -50.572   1.101  11.457  0.00  0.00      PROA  
ATOM   1733  HB  VAL P 509     -51.071   1.690  12.255  0.00  0.00      PROA  
ATOM   1734  CG1 VAL P 509     -51.690   0.267  10.924  0.00  0.00      PROA  
ATOM   1735 HG11 VAL P 509     -52.264   0.846  10.169  0.00  0.00      PROA  
ATOM   1736 HG12 VAL P 509     -52.340  -0.183  11.704  0.00  0.00      PROA  
ATOM   1737 HG13 VAL P 509     -51.220  -0.579  10.377  0.00  0.00      PROA  
ATOM   1738  CG2 VAL P 509     -49.598   0.154  12.189  0.00  0.00      PROA  
ATOM   1739 HG21 VAL P 509     -48.740   0.720  12.611  0.00  0.00      PROA  
ATOM   1740 HG22 VAL P 509     -49.219  -0.578  11.444  0.00  0.00      PROA  
ATOM   1741 HG23 VAL P 509     -50.001  -0.334  13.102  0.00  0.00      PROA  
ATOM   1742  C   VAL P 509     -50.549   2.481   9.311  0.00  0.00      PROA  
ATOM   1743  O   VAL P 509     -50.546   1.931   8.263  0.00  0.00      PROA  
ATOM   1744  N   TRP P 510     -51.020   3.772   9.440  0.00  0.00      PROA  
ATOM   1745  HN  TRP P 510     -51.067   4.195  10.341  0.00  0.00      PROA  
ATOM   1746  CA  TRP P 510     -51.399   4.484   8.196  0.00  0.00      PROA  
ATOM   1747  HA  TRP P 510     -52.197   3.943   7.709  0.00  0.00      PROA  
ATOM   1748  CB  TRP P 510     -52.062   5.826   8.699  0.00  0.00      PROA  
ATOM   1749  HB1 TRP P 510     -52.177   6.476   7.805  0.00  0.00      PROA  
ATOM   1750  HB2 TRP P 510     -51.387   6.343   9.413  0.00  0.00      PROA  
ATOM   1751  CG  TRP P 510     -53.432   5.626   9.313  0.00  0.00      PROA  
ATOM   1752  CD1 TRP P 510     -53.778   6.074  10.598  0.00  0.00      PROA  
ATOM   1753  HD1 TRP P 510     -53.185   6.714  11.234  0.00  0.00      PROA  
ATOM   1754  NE1 TRP P 510     -54.947   5.521  10.937  0.00  0.00      PROA  
ATOM   1755  HE1 TRP P 510     -55.425   5.821  11.733  0.00  0.00      PROA  
ATOM   1756  CE2 TRP P 510     -55.441   4.743   9.994  0.00  0.00      PROA  
ATOM   1757  CD2 TRP P 510     -54.501   4.770   8.893  0.00  0.00      PROA  
ATOM   1758  CE3 TRP P 510     -54.886   4.151   7.675  0.00  0.00      PROA  
ATOM   1759  HE3 TRP P 510     -54.325   4.011   6.762  0.00  0.00      PROA  
ATOM   1760  CZ3 TRP P 510     -56.111   3.470   7.650  0.00  0.00      PROA  
ATOM   1761  HZ3 TRP P 510     -56.392   2.971   6.735  0.00  0.00      PROA  
ATOM   1762  CZ2 TRP P 510     -56.602   4.089   9.914  0.00  0.00      PROA  
ATOM   1763  HZ2 TRP P 510     -57.328   4.108  10.714  0.00  0.00      PROA  
ATOM   1764  CH2 TRP P 510     -57.004   3.464   8.708  0.00  0.00      PROA  
ATOM   1765  HH2 TRP P 510     -57.948   2.948   8.613  0.00  0.00      PROA  
ATOM   1766  C   TRP P 510     -50.369   4.774   7.108  0.00  0.00      PROA  
ATOM   1767  O   TRP P 510     -50.577   4.769   5.899  0.00  0.00      PROA  
ATOM   1768  N   ILE P 511     -49.147   5.117   7.527  0.00  0.00      PROA  
ATOM   1769  HN  ILE P 511     -48.812   5.268   8.453  0.00  0.00      PROA  
ATOM   1770  CA  ILE P 511     -48.027   5.269   6.512  0.00  0.00      PROA  
ATOM   1771  HA  ILE P 511     -48.398   5.994   5.803  0.00  0.00      PROA  
ATOM   1772  CB  ILE P 511     -46.772   5.923   7.152  0.00  0.00      PROA  
ATOM   1773  HB  ILE P 511     -46.482   5.246   7.985  0.00  0.00      PROA  
ATOM   1774  CG2 ILE P 511     -45.471   5.935   6.267  0.00  0.00      PROA  
ATOM   1775 HG21 ILE P 511     -45.550   6.692   5.458  0.00  0.00      PROA  
ATOM   1776 HG22 ILE P 511     -45.280   4.981   5.730  0.00  0.00      PROA  
ATOM   1777 HG23 ILE P 511     -44.572   6.188   6.867  0.00  0.00      PROA  
ATOM   1778  CG1 ILE P 511     -47.229   7.310   7.603  0.00  0.00      PROA  
ATOM   1779 HG11 ILE P 511     -48.045   7.370   8.354  0.00  0.00      PROA  
ATOM   1780 HG12 ILE P 511     -47.583   8.004   6.811  0.00  0.00      PROA  
ATOM   1781  CD  ILE P 511     -46.095   8.025   8.374  0.00  0.00      PROA  
ATOM   1782  HD1 ILE P 511     -45.174   8.223   7.786  0.00  0.00      PROA  
ATOM   1783  HD2 ILE P 511     -45.938   7.585   9.382  0.00  0.00      PROA  
ATOM   1784  HD3 ILE P 511     -46.480   9.055   8.535  0.00  0.00      PROA  
ATOM   1785  C   ILE P 511     -47.678   4.099   5.784  0.00  0.00      PROA  
ATOM   1786  O   ILE P 511     -47.555   4.111   4.554  0.00  0.00      PROA  
ATOM   1787  N   GLY P 512     -47.626   3.026   6.540  0.00  0.00      PROA  
ATOM   1788  HN  GLY P 512     -47.855   3.110   7.507  0.00  0.00      PROA  
ATOM   1789  CA  GLY P 512     -47.549   1.618   6.130  0.00  0.00      PROA  
ATOM   1790  HA1 GLY P 512     -47.601   1.063   7.055  0.00  0.00      PROA  
ATOM   1791  HA2 GLY P 512     -46.604   1.463   5.630  0.00  0.00      PROA  
ATOM   1792  C   GLY P 512     -48.693   1.145   5.244  0.00  0.00      PROA  
ATOM   1793  O   GLY P 512     -48.507   0.575   4.163  0.00  0.00      PROA  
ATOM   1794  N   PHE P 513     -49.937   1.450   5.509  0.00  0.00      PROA  
ATOM   1795  HN  PHE P 513     -50.116   1.935   6.361  0.00  0.00      PROA  
ATOM   1796  CA  PHE P 513     -51.112   1.201   4.692  0.00  0.00      PROA  
ATOM   1797  HA  PHE P 513     -51.183   0.147   4.469  0.00  0.00      PROA  
ATOM   1798  CB  PHE P 513     -52.385   1.540   5.556  0.00  0.00      PROA  
ATOM   1799  HB1 PHE P 513     -52.206   2.496   6.092  0.00  0.00      PROA  
ATOM   1800  HB2 PHE P 513     -52.448   0.879   6.447  0.00  0.00      PROA  
ATOM   1801  CG  PHE P 513     -53.725   1.589   4.820  0.00  0.00      PROA  
ATOM   1802  CD1 PHE P 513     -54.467   0.398   4.689  0.00  0.00      PROA  
ATOM   1803  HD1 PHE P 513     -54.075  -0.451   5.229  0.00  0.00      PROA  
ATOM   1804  CE1 PHE P 513     -55.720   0.302   4.051  0.00  0.00      PROA  
ATOM   1805  HE1 PHE P 513     -56.247  -0.620   3.856  0.00  0.00      PROA  
ATOM   1806  CZ  PHE P 513     -56.235   1.528   3.492  0.00  0.00      PROA  
ATOM   1807  HZ  PHE P 513     -57.159   1.444   2.939  0.00  0.00      PROA  
ATOM   1808  CD2 PHE P 513     -54.238   2.708   4.207  0.00  0.00      PROA  
ATOM   1809  HD2 PHE P 513     -53.729   3.653   4.329  0.00  0.00      PROA  
ATOM   1810  CE2 PHE P 513     -55.523   2.727   3.584  0.00  0.00      PROA  
ATOM   1811  HE2 PHE P 513     -55.809   3.612   3.035  0.00  0.00      PROA  
ATOM   1812  C   PHE P 513     -51.080   1.906   3.374  0.00  0.00      PROA  
ATOM   1813  O   PHE P 513     -51.372   1.345   2.313  0.00  0.00      PROA  
ATOM   1814  N   TRP P 514     -50.715   3.245   3.392  0.00  0.00      PROA  
ATOM   1815  HN  TRP P 514     -50.489   3.621   4.287  0.00  0.00      PROA  
ATOM   1816  CA  TRP P 514     -50.504   4.073   2.203  0.00  0.00      PROA  
ATOM   1817  HA  TRP P 514     -51.401   3.913   1.623  0.00  0.00      PROA  
ATOM   1818  CB  TRP P 514     -50.396   5.635   2.449  0.00  0.00      PROA  
ATOM   1819  HB1 TRP P 514     -49.975   6.096   1.529  0.00  0.00      PROA  
ATOM   1820  HB2 TRP P 514     -49.702   5.961   3.253  0.00  0.00      PROA  
ATOM   1821  CG  TRP P 514     -51.705   6.260   2.775  0.00  0.00      PROA  
ATOM   1822  CD1 TRP P 514     -52.112   6.768   3.971  0.00  0.00      PROA  
ATOM   1823  HD1 TRP P 514     -51.463   6.798   4.834  0.00  0.00      PROA  
ATOM   1824  NE1 TRP P 514     -53.284   7.436   3.835  0.00  0.00      PROA  
ATOM   1825  HE1 TRP P 514     -53.646   8.004   4.541  0.00  0.00      PROA  
ATOM   1826  CE2 TRP P 514     -53.801   7.211   2.623  0.00  0.00      PROA  
ATOM   1827  CD2 TRP P 514     -52.835   6.483   1.925  0.00  0.00      PROA  
ATOM   1828  CE3 TRP P 514     -53.030   6.151   0.581  0.00  0.00      PROA  
ATOM   1829  HE3 TRP P 514     -52.296   5.604   0.007  0.00  0.00      PROA  
ATOM   1830  CZ3 TRP P 514     -54.140   6.550  -0.024  0.00  0.00      PROA  
ATOM   1831  HZ3 TRP P 514     -54.273   6.427  -1.089  0.00  0.00      PROA  
ATOM   1832  CZ2 TRP P 514     -54.936   7.725   1.985  0.00  0.00      PROA  
ATOM   1833  HZ2 TRP P 514     -55.604   8.326   2.583  0.00  0.00      PROA  
ATOM   1834  CH2 TRP P 514     -55.070   7.445   0.622  0.00  0.00      PROA  
ATOM   1835  HH2 TRP P 514     -55.882   7.912   0.084  0.00  0.00      PROA  
ATOM   1836  C   TRP P 514     -49.294   3.583   1.377  0.00  0.00      PROA  
ATOM   1837  O   TRP P 514     -49.337   3.509   0.162  0.00  0.00      PROA  
ATOM   1838  N   LEU P 515     -48.135   3.173   2.039  0.00  0.00      PROA  
ATOM   1839  HN  LEU P 515     -47.960   3.419   2.990  0.00  0.00      PROA  
ATOM   1840  CA  LEU P 515     -46.998   2.535   1.265  0.00  0.00      PROA  
ATOM   1841  HA  LEU P 515     -46.546   3.172   0.520  0.00  0.00      PROA  
ATOM   1842  CB  LEU P 515     -45.936   2.096   2.311  0.00  0.00      PROA  
ATOM   1843  HB1 LEU P 515     -45.309   1.214   2.061  0.00  0.00      PROA  
ATOM   1844  HB2 LEU P 515     -46.390   1.950   3.315  0.00  0.00      PROA  
ATOM   1845  CG  LEU P 515     -44.811   3.121   2.512  0.00  0.00      PROA  
ATOM   1846  HG  LEU P 515     -45.295   4.121   2.530  0.00  0.00      PROA  
ATOM   1847  CD1 LEU P 515     -44.086   2.898   3.827  0.00  0.00      PROA  
ATOM   1848 HD11 LEU P 515     -44.778   3.171   4.652  0.00  0.00      PROA  
ATOM   1849 HD12 LEU P 515     -43.197   3.561   3.892  0.00  0.00      PROA  
ATOM   1850 HD13 LEU P 515     -43.925   1.807   3.966  0.00  0.00      PROA  
ATOM   1851  CD2 LEU P 515     -43.829   3.181   1.371  0.00  0.00      PROA  
ATOM   1852 HD21 LEU P 515     -43.051   3.945   1.583  0.00  0.00      PROA  
ATOM   1853 HD22 LEU P 515     -44.393   3.387   0.437  0.00  0.00      PROA  
ATOM   1854 HD23 LEU P 515     -43.309   2.204   1.270  0.00  0.00      PROA  
ATOM   1855  C   LEU P 515     -47.450   1.232   0.533  0.00  0.00      PROA  
ATOM   1856  O   LEU P 515     -47.165   1.101  -0.642  0.00  0.00      PROA  
ATOM   1857  N   ILE P 516     -48.156   0.291   1.182  0.00  0.00      PROA  
ATOM   1858  HN  ILE P 516     -48.382   0.433   2.143  0.00  0.00      PROA  
ATOM   1859  CA  ILE P 516     -48.698  -0.860   0.498  0.00  0.00      PROA  
ATOM   1860  HA  ILE P 516     -47.945  -1.436  -0.018  0.00  0.00      PROA  
ATOM   1861  CB  ILE P 516     -49.442  -1.762   1.480  0.00  0.00      PROA  
ATOM   1862  HB  ILE P 516     -50.180  -1.232   2.119  0.00  0.00      PROA  
ATOM   1863  CG2 ILE P 516     -50.215  -2.855   0.793  0.00  0.00      PROA  
ATOM   1864 HG21 ILE P 516     -51.043  -2.487   0.150  0.00  0.00      PROA  
ATOM   1865 HG22 ILE P 516     -50.765  -3.373   1.607  0.00  0.00      PROA  
ATOM   1866 HG23 ILE P 516     -49.570  -3.579   0.249  0.00  0.00      PROA  
ATOM   1867  CG1 ILE P 516     -48.426  -2.292   2.569  0.00  0.00      PROA  
ATOM   1868 HG11 ILE P 516     -48.956  -2.805   3.399  0.00  0.00      PROA  
ATOM   1869 HG12 ILE P 516     -47.807  -1.487   3.021  0.00  0.00      PROA  
ATOM   1870  CD  ILE P 516     -47.429  -3.297   1.926  0.00  0.00      PROA  
ATOM   1871  HD1 ILE P 516     -47.984  -4.249   1.785  0.00  0.00      PROA  
ATOM   1872  HD2 ILE P 516     -46.662  -3.551   2.688  0.00  0.00      PROA  
ATOM   1873  HD3 ILE P 516     -46.892  -2.886   1.044  0.00  0.00      PROA  
ATOM   1874  C   ILE P 516     -49.588  -0.617  -0.700  0.00  0.00      PROA  
ATOM   1875  O   ILE P 516     -49.509  -1.245  -1.778  0.00  0.00      PROA  
ATOM   1876  N   LEU P 517     -50.537   0.427  -0.586  0.00  0.00      PROA  
ATOM   1877  HN  LEU P 517     -50.576   0.946   0.264  0.00  0.00      PROA  
ATOM   1878  CA  LEU P 517     -51.288   0.875  -1.723  0.00  0.00      PROA  
ATOM   1879  HA  LEU P 517     -51.917   0.056  -2.039  0.00  0.00      PROA  
ATOM   1880  CB  LEU P 517     -52.263   2.026  -1.468  0.00  0.00      PROA  
ATOM   1881  HB1 LEU P 517     -51.636   2.876  -1.122  0.00  0.00      PROA  
ATOM   1882  HB2 LEU P 517     -52.984   1.632  -0.721  0.00  0.00      PROA  
ATOM   1883  CG  LEU P 517     -53.172   2.436  -2.652  0.00  0.00      PROA  
ATOM   1884  HG  LEU P 517     -52.541   2.999  -3.372  0.00  0.00      PROA  
ATOM   1885  CD1 LEU P 517     -53.857   1.281  -3.401  0.00  0.00      PROA  
ATOM   1886 HD11 LEU P 517     -53.500   0.232  -3.320  0.00  0.00      PROA  
ATOM   1887 HD12 LEU P 517     -53.719   1.638  -4.443  0.00  0.00      PROA  
ATOM   1888 HD13 LEU P 517     -54.928   1.275  -3.107  0.00  0.00      PROA  
ATOM   1889  CD2 LEU P 517     -54.267   3.423  -2.290  0.00  0.00      PROA  
ATOM   1890 HD21 LEU P 517     -55.051   2.916  -1.688  0.00  0.00      PROA  
ATOM   1891 HD22 LEU P 517     -54.790   3.854  -3.171  0.00  0.00      PROA  
ATOM   1892 HD23 LEU P 517     -53.840   4.250  -1.683  0.00  0.00      PROA  
ATOM   1893  C   LEU P 517     -50.364   1.360  -2.789  0.00  0.00      PROA  
ATOM   1894  O   LEU P 517     -50.354   0.878  -3.983  0.00  0.00      PROA  
ATOM   1895  N   LEU P 518     -49.426   2.281  -2.393  0.00  0.00      PROA  
ATOM   1896  HN  LEU P 518     -49.280   2.498  -1.431  0.00  0.00      PROA  
ATOM   1897  CA  LEU P 518     -48.542   2.877  -3.420  0.00  0.00      PROA  
ATOM   1898  HA  LEU P 518     -49.161   3.387  -4.144  0.00  0.00      PROA  
ATOM   1899  CB  LEU P 518     -47.595   3.812  -2.650  0.00  0.00      PROA  
ATOM   1900  HB1 LEU P 518     -46.836   3.261  -2.054  0.00  0.00      PROA  
ATOM   1901  HB2 LEU P 518     -48.126   4.385  -1.860  0.00  0.00      PROA  
ATOM   1902  CG  LEU P 518     -46.791   4.800  -3.492  0.00  0.00      PROA  
ATOM   1903  HG  LEU P 518     -46.021   4.141  -3.947  0.00  0.00      PROA  
ATOM   1904  CD1 LEU P 518     -47.705   5.418  -4.533  0.00  0.00      PROA  
ATOM   1905 HD11 LEU P 518     -47.135   6.129  -5.169  0.00  0.00      PROA  
ATOM   1906 HD12 LEU P 518     -48.550   5.987  -4.091  0.00  0.00      PROA  
ATOM   1907 HD13 LEU P 518     -47.931   4.695  -5.345  0.00  0.00      PROA  
ATOM   1908  CD2 LEU P 518     -46.078   5.839  -2.720  0.00  0.00      PROA  
ATOM   1909 HD21 LEU P 518     -45.647   5.461  -1.769  0.00  0.00      PROA  
ATOM   1910 HD22 LEU P 518     -46.928   6.493  -2.430  0.00  0.00      PROA  
ATOM   1911 HD23 LEU P 518     -45.250   6.265  -3.325  0.00  0.00      PROA  
ATOM   1912  C   LEU P 518     -47.684   1.872  -4.202  0.00  0.00      PROA  
ATOM   1913  O   LEU P 518     -47.592   1.956  -5.444  0.00  0.00      PROA  
ATOM   1914  N   VAL P 519     -47.047   0.907  -3.576  0.00  0.00      PROA  
ATOM   1915  HN  VAL P 519     -47.136   0.824  -2.586  0.00  0.00      PROA  
ATOM   1916  CA  VAL P 519     -46.210   0.019  -4.355  0.00  0.00      PROA  
ATOM   1917  HA  VAL P 519     -45.503   0.642  -4.883  0.00  0.00      PROA  
ATOM   1918  CB  VAL P 519     -45.269  -0.846  -3.469  0.00  0.00      PROA  
ATOM   1919  HB  VAL P 519     -44.821  -0.091  -2.788  0.00  0.00      PROA  
ATOM   1920  CG1 VAL P 519     -45.923  -2.049  -2.731  0.00  0.00      PROA  
ATOM   1921 HG11 VAL P 519     -45.208  -2.279  -1.913  0.00  0.00      PROA  
ATOM   1922 HG12 VAL P 519     -46.100  -2.890  -3.435  0.00  0.00      PROA  
ATOM   1923 HG13 VAL P 519     -46.831  -1.734  -2.173  0.00  0.00      PROA  
ATOM   1924  CG2 VAL P 519     -44.129  -1.388  -4.357  0.00  0.00      PROA  
ATOM   1925 HG21 VAL P 519     -43.333  -1.754  -3.675  0.00  0.00      PROA  
ATOM   1926 HG22 VAL P 519     -43.441  -0.662  -4.840  0.00  0.00      PROA  
ATOM   1927 HG23 VAL P 519     -44.467  -2.160  -5.081  0.00  0.00      PROA  
ATOM   1928  C   VAL P 519     -46.951  -0.911  -5.312  0.00  0.00      PROA  
ATOM   1929  O   VAL P 519     -46.469  -1.293  -6.398  0.00  0.00      PROA  
ATOM   1930  N   VAL P 520     -48.187  -1.224  -4.971  0.00  0.00      PROA  
ATOM   1931  HN  VAL P 520     -48.584  -0.831  -4.145  0.00  0.00      PROA  
ATOM   1932  CA  VAL P 520     -49.097  -2.014  -5.727  0.00  0.00      PROA  
ATOM   1933  HA  VAL P 520     -48.532  -2.866  -6.076  0.00  0.00      PROA  
ATOM   1934  CB  VAL P 520     -50.176  -2.653  -4.807  0.00  0.00      PROA  
ATOM   1935  HB  VAL P 520     -50.513  -1.756  -4.245  0.00  0.00      PROA  
ATOM   1936  CG1 VAL P 520     -51.321  -3.286  -5.592  0.00  0.00      PROA  
ATOM   1937 HG11 VAL P 520     -51.848  -3.919  -4.846  0.00  0.00      PROA  
ATOM   1938 HG12 VAL P 520     -50.865  -3.745  -6.495  0.00  0.00      PROA  
ATOM   1939 HG13 VAL P 520     -52.125  -2.644  -6.011  0.00  0.00      PROA  
ATOM   1940  CG2 VAL P 520     -49.489  -3.559  -3.788  0.00  0.00      PROA  
ATOM   1941 HG21 VAL P 520     -49.196  -4.550  -4.198  0.00  0.00      PROA  
ATOM   1942 HG22 VAL P 520     -50.122  -3.816  -2.912  0.00  0.00      PROA  
ATOM   1943 HG23 VAL P 520     -48.612  -3.088  -3.296  0.00  0.00      PROA  
ATOM   1944  C   VAL P 520     -49.412  -1.270  -7.019  0.00  0.00      PROA  
ATOM   1945  O   VAL P 520     -49.428  -1.869  -8.095  0.00  0.00      PROA  
ATOM   1946  N   LEU P 521     -49.686   0.023  -6.956  0.00  0.00      PROA  
ATOM   1947  HN  LEU P 521     -49.825   0.521  -6.103  0.00  0.00      PROA  
ATOM   1948  CA  LEU P 521     -49.943   0.714  -8.176  0.00  0.00      PROA  
ATOM   1949  HA  LEU P 521     -50.677   0.282  -8.840  0.00  0.00      PROA  
ATOM   1950  CB  LEU P 521     -50.520   2.104  -7.793  0.00  0.00      PROA  
ATOM   1951  HB1 LEU P 521     -50.723   2.602  -8.765  0.00  0.00      PROA  
ATOM   1952  HB2 LEU P 521     -49.717   2.653  -7.256  0.00  0.00      PROA  
ATOM   1953  CG  LEU P 521     -51.846   2.186  -7.037  0.00  0.00      PROA  
ATOM   1954  HG  LEU P 521     -51.671   2.072  -5.946  0.00  0.00      PROA  
ATOM   1955  CD1 LEU P 521     -52.391   3.591  -7.169  0.00  0.00      PROA  
ATOM   1956 HD11 LEU P 521     -53.286   3.740  -6.528  0.00  0.00      PROA  
ATOM   1957 HD12 LEU P 521     -52.789   3.768  -8.191  0.00  0.00      PROA  
ATOM   1958 HD13 LEU P 521     -51.654   4.398  -6.968  0.00  0.00      PROA  
ATOM   1959  CD2 LEU P 521     -52.924   1.122  -7.419  0.00  0.00      PROA  
ATOM   1960 HD21 LEU P 521     -53.818   1.426  -6.833  0.00  0.00      PROA  
ATOM   1961 HD22 LEU P 521     -52.622   0.068  -7.243  0.00  0.00      PROA  
ATOM   1962 HD23 LEU P 521     -53.296   1.141  -8.466  0.00  0.00      PROA  
ATOM   1963  C   LEU P 521     -48.708   0.887  -9.116  0.00  0.00      PROA  
ATOM   1964  O   LEU P 521     -48.786   0.747 -10.342  0.00  0.00      PROA  
ATOM   1965  N   VAL P 522     -47.561   1.140  -8.511  0.00  0.00      PROA  
ATOM   1966  HN  VAL P 522     -47.590   1.146  -7.515  0.00  0.00      PROA  
ATOM   1967  CA  VAL P 522     -46.354   1.260  -9.210  0.00  0.00      PROA  
ATOM   1968  HA  VAL P 522     -46.413   1.911 -10.071  0.00  0.00      PROA  
ATOM   1969  CB  VAL P 522     -45.237   1.717  -8.318  0.00  0.00      PROA  
ATOM   1970  HB  VAL P 522     -45.020   1.080  -7.434  0.00  0.00      PROA  
ATOM   1971  CG1 VAL P 522     -43.777   1.773  -8.902  0.00  0.00      PROA  
ATOM   1972 HG11 VAL P 522     -43.736   2.214  -9.920  0.00  0.00      PROA  
ATOM   1973 HG12 VAL P 522     -43.449   0.712  -8.954  0.00  0.00      PROA  
ATOM   1974 HG13 VAL P 522     -43.133   2.359  -8.212  0.00  0.00      PROA  
ATOM   1975  CG2 VAL P 522     -45.617   3.137  -7.807  0.00  0.00      PROA  
ATOM   1976 HG21 VAL P 522     -44.875   3.600  -7.123  0.00  0.00      PROA  
ATOM   1977 HG22 VAL P 522     -46.602   3.263  -7.309  0.00  0.00      PROA  
ATOM   1978 HG23 VAL P 522     -45.733   3.796  -8.694  0.00  0.00      PROA  
ATOM   1979  C   VAL P 522     -45.886  -0.011  -9.916  0.00  0.00      PROA  
ATOM   1980  O   VAL P 522     -45.492  -0.043 -11.060  0.00  0.00      PROA  
ATOM   1981  N   VAL P 523     -46.067  -1.110  -9.194  0.00  0.00      PROA  
ATOM   1982  HN  VAL P 523     -46.410  -1.148  -8.259  0.00  0.00      PROA  
ATOM   1983  CA  VAL P 523     -46.117  -2.401  -9.815  0.00  0.00      PROA  
ATOM   1984  HA  VAL P 523     -45.185  -2.551 -10.340  0.00  0.00      PROA  
ATOM   1985  CB  VAL P 523     -46.043  -3.558  -8.808  0.00  0.00      PROA  
ATOM   1986  HB  VAL P 523     -46.968  -3.497  -8.196  0.00  0.00      PROA  
ATOM   1987  CG1 VAL P 523     -46.098  -5.034  -9.505  0.00  0.00      PROA  
ATOM   1988 HG11 VAL P 523     -45.298  -5.202 -10.257  0.00  0.00      PROA  
ATOM   1989 HG12 VAL P 523     -47.094  -5.138  -9.986  0.00  0.00      PROA  
ATOM   1990 HG13 VAL P 523     -45.862  -5.841  -8.778  0.00  0.00      PROA  
ATOM   1991  CG2 VAL P 523     -44.743  -3.408  -8.030  0.00  0.00      PROA  
ATOM   1992 HG21 VAL P 523     -43.962  -3.527  -8.811  0.00  0.00      PROA  
ATOM   1993 HG22 VAL P 523     -44.615  -4.248  -7.315  0.00  0.00      PROA  
ATOM   1994 HG23 VAL P 523     -44.708  -2.426  -7.511  0.00  0.00      PROA  
ATOM   1995  C   VAL P 523     -47.060  -2.585 -10.980  0.00  0.00      PROA  
ATOM   1996  O   VAL P 523     -46.767  -2.980 -12.126  0.00  0.00      PROA  
ATOM   1997  N   ALA P 524     -48.377  -2.255 -10.712  0.00  0.00      PROA  
ATOM   1998  HN  ALA P 524     -48.645  -1.939  -9.805  0.00  0.00      PROA  
ATOM   1999  CA  ALA P 524     -49.428  -2.374 -11.703  0.00  0.00      PROA  
ATOM   2000  HA  ALA P 524     -49.422  -3.391 -12.067  0.00  0.00      PROA  
ATOM   2001  CB  ALA P 524     -50.783  -2.091 -11.022  0.00  0.00      PROA  
ATOM   2002  HB1 ALA P 524     -51.590  -2.529 -11.647  0.00  0.00      PROA  
ATOM   2003  HB2 ALA P 524     -50.898  -1.001 -10.835  0.00  0.00      PROA  
ATOM   2004  HB3 ALA P 524     -50.773  -2.572 -10.021  0.00  0.00      PROA  
ATOM   2005  C   ALA P 524     -49.242  -1.590 -12.997  0.00  0.00      PROA  
ATOM   2006  O   ALA P 524     -49.529  -2.101 -14.094  0.00  0.00      PROA  
ATOM   2007  N   PHE P 525     -48.774  -0.370 -12.776  0.00  0.00      PROA  
ATOM   2008  HN  PHE P 525     -48.628  -0.054 -11.842  0.00  0.00      PROA  
ATOM   2009  CA  PHE P 525     -48.574   0.641 -13.824  0.00  0.00      PROA  
ATOM   2010  HA  PHE P 525     -49.182   0.454 -14.697  0.00  0.00      PROA  
ATOM   2011  CB  PHE P 525     -49.030   2.063 -13.372  0.00  0.00      PROA  
ATOM   2012  HB1 PHE P 525     -48.997   2.729 -14.261  0.00  0.00      PROA  
ATOM   2013  HB2 PHE P 525     -48.332   2.555 -12.661  0.00  0.00      PROA  
ATOM   2014  CG  PHE P 525     -50.391   2.165 -12.768  0.00  0.00      PROA  
ATOM   2015  CD1 PHE P 525     -50.693   3.208 -11.891  0.00  0.00      PROA  
ATOM   2016  HD1 PHE P 525     -49.937   3.898 -11.545  0.00  0.00      PROA  
ATOM   2017  CE1 PHE P 525     -51.884   3.337 -11.300  0.00  0.00      PROA  
ATOM   2018  HE1 PHE P 525     -52.115   4.077 -10.548  0.00  0.00      PROA  
ATOM   2019  CZ  PHE P 525     -52.872   2.404 -11.525  0.00  0.00      PROA  
ATOM   2020  HZ  PHE P 525     -53.779   2.473 -10.943  0.00  0.00      PROA  
ATOM   2021  CD2 PHE P 525     -51.409   1.272 -13.164  0.00  0.00      PROA  
ATOM   2022  HD2 PHE P 525     -51.199   0.498 -13.887  0.00  0.00      PROA  
ATOM   2023  CE2 PHE P 525     -52.635   1.379 -12.507  0.00  0.00      PROA  
ATOM   2024  HE2 PHE P 525     -53.467   0.710 -12.667  0.00  0.00      PROA  
ATOM   2025  C   PHE P 525     -47.142   0.667 -14.445  0.00  0.00      PROA  
ATOM   2026  O   PHE P 525     -46.678   1.662 -14.893  0.00  0.00      PROA  
ATOM   2027  N   GLU P 526     -46.521  -0.467 -14.295  0.00  0.00      PROA  
ATOM   2028  HN  GLU P 526     -47.043  -1.222 -13.906  0.00  0.00      PROA  
ATOM   2029  CA  GLU P 526     -45.255  -0.734 -14.801  0.00  0.00      PROA  
ATOM   2030  HA  GLU P 526     -44.934  -1.639 -14.306  0.00  0.00      PROA  
ATOM   2031  CB  GLU P 526     -45.413  -1.028 -16.355  0.00  0.00      PROA  
ATOM   2032  HB1 GLU P 526     -44.456  -0.975 -16.917  0.00  0.00      PROA  
ATOM   2033  HB2 GLU P 526     -46.114  -0.263 -16.750  0.00  0.00      PROA  
ATOM   2034  CG  GLU P 526     -46.078  -2.461 -16.632  0.00  0.00      PROA  
ATOM   2035  HG1 GLU P 526     -47.090  -2.430 -16.174  0.00  0.00      PROA  
ATOM   2036  HG2 GLU P 526     -45.376  -3.187 -16.169  0.00  0.00      PROA  
ATOM   2037  CD  GLU P 526     -46.274  -2.741 -18.098  0.00  0.00      PROA  
ATOM   2038  OE1 GLU P 526     -47.268  -2.225 -18.671  0.00  0.00      PROA  
ATOM   2039  OE2 GLU P 526     -45.540  -3.583 -18.716  0.00  0.00      PROA  
ATOM   2040  C   GLU P 526     -44.155   0.303 -14.441  0.00  0.00      PROA  
ATOM   2041  O   GLU P 526     -43.390   0.819 -15.278  0.00  0.00      PROA  
ATOM   2042  N   GLY P 527     -43.926   0.702 -13.139  0.00  0.00      PROA  
ATOM   2043  HN  GLY P 527     -44.341   0.140 -12.429  0.00  0.00      PROA  
ATOM   2044  CA  GLY P 527     -43.019   1.647 -12.609  0.00  0.00      PROA  
ATOM   2045  HA1 GLY P 527     -42.133   1.663 -13.226  0.00  0.00      PROA  
ATOM   2046  HA2 GLY P 527     -42.774   1.368 -11.595  0.00  0.00      PROA  
ATOM   2047  C   GLY P 527     -43.510   3.102 -12.719  0.00  0.00      PROA  
ATOM   2048  O   GLY P 527     -42.807   4.040 -12.308  0.00  0.00      PROA  
ATOM   2049  N   SER P 528     -44.747   3.300 -13.260  0.00  0.00      PROA  
ATOM   2050  HN  SER P 528     -45.193   2.532 -13.713  0.00  0.00      PROA  
ATOM   2051  CA  SER P 528     -45.579   4.462 -13.315  0.00  0.00      PROA  
ATOM   2052  HA  SER P 528     -46.325   4.161 -14.035  0.00  0.00      PROA  
ATOM   2053  CB  SER P 528     -46.220   4.836 -11.945  0.00  0.00      PROA  
ATOM   2054  HB1 SER P 528     -45.354   5.229 -11.372  0.00  0.00      PROA  
ATOM   2055  HB2 SER P 528     -46.760   3.899 -11.688  0.00  0.00      PROA  
ATOM   2056  OG  SER P 528     -47.218   5.867 -12.127  0.00  0.00      PROA  
ATOM   2057  HG1 SER P 528     -47.896   5.692 -12.784  0.00  0.00      PROA  
ATOM   2058  C   SER P 528     -44.859   5.717 -13.932  0.00  0.00      PROA  
ATOM   2059  O   SER P 528     -44.383   5.589 -15.067  0.00  0.00      PROA  
ATOM   2060  N   PHE P 529     -44.709   6.834 -13.242  0.00  0.00      PROA  
ATOM   2061  HN  PHE P 529     -45.299   6.939 -12.445  0.00  0.00      PROA  
ATOM   2062  CA  PHE P 529     -43.991   7.926 -13.724  0.00  0.00      PROA  
ATOM   2063  HA  PHE P 529     -43.896   7.921 -14.800  0.00  0.00      PROA  
ATOM   2064  CB  PHE P 529     -44.857   9.182 -13.407  0.00  0.00      PROA  
ATOM   2065  HB1 PHE P 529     -45.723   9.132 -14.101  0.00  0.00      PROA  
ATOM   2066  HB2 PHE P 529     -44.283  10.120 -13.563  0.00  0.00      PROA  
ATOM   2067  CG  PHE P 529     -45.141   9.365 -11.894  0.00  0.00      PROA  
ATOM   2068  CD1 PHE P 529     -46.518   9.062 -11.407  0.00  0.00      PROA  
ATOM   2069  HD1 PHE P 529     -47.265   8.783 -12.136  0.00  0.00      PROA  
ATOM   2070  CE1 PHE P 529     -46.798   9.484 -10.073  0.00  0.00      PROA  
ATOM   2071  HE1 PHE P 529     -47.811   9.592  -9.712  0.00  0.00      PROA  
ATOM   2072  CZ  PHE P 529     -45.807   9.943  -9.193  0.00  0.00      PROA  
ATOM   2073  HZ  PHE P 529     -46.240  10.242  -8.250  0.00  0.00      PROA  
ATOM   2074  CD2 PHE P 529     -44.186   9.878 -10.988  0.00  0.00      PROA  
ATOM   2075  HD2 PHE P 529     -43.245  10.235 -11.379  0.00  0.00      PROA  
ATOM   2076  CE2 PHE P 529     -44.493  10.113  -9.653  0.00  0.00      PROA  
ATOM   2077  HE2 PHE P 529     -43.719  10.597  -9.076  0.00  0.00      PROA  
ATOM   2078  C   PHE P 529     -42.591   8.073 -13.277  0.00  0.00      PROA  
ATOM   2079  O   PHE P 529     -41.978   9.104 -13.430  0.00  0.00      PROA  
ATOM   2080  N   LEU P 530     -42.147   7.019 -12.664  0.00  0.00      PROA  
ATOM   2081  HN  LEU P 530     -42.706   6.197 -12.591  0.00  0.00      PROA  
ATOM   2082  CA  LEU P 530     -40.826   6.884 -12.126  0.00  0.00      PROA  
ATOM   2083  HA  LEU P 530     -40.277   7.813 -12.171  0.00  0.00      PROA  
ATOM   2084  CB  LEU P 530     -40.888   6.442 -10.665  0.00  0.00      PROA  
ATOM   2085  HB1 LEU P 530     -39.878   6.315 -10.221  0.00  0.00      PROA  
ATOM   2086  HB2 LEU P 530     -41.367   5.442 -10.590  0.00  0.00      PROA  
ATOM   2087  CG  LEU P 530     -41.695   7.313  -9.759  0.00  0.00      PROA  
ATOM   2088  HG  LEU P 530     -42.767   7.515  -9.967  0.00  0.00      PROA  
ATOM   2089  CD1 LEU P 530     -41.766   6.752  -8.298  0.00  0.00      PROA  
ATOM   2090 HD11 LEU P 530     -42.411   5.857  -8.166  0.00  0.00      PROA  
ATOM   2091 HD12 LEU P 530     -42.054   7.499  -7.527  0.00  0.00      PROA  
ATOM   2092 HD13 LEU P 530     -40.778   6.442  -7.895  0.00  0.00      PROA  
ATOM   2093  CD2 LEU P 530     -40.891   8.619  -9.620  0.00  0.00      PROA  
ATOM   2094 HD21 LEU P 530     -40.943   9.051 -10.643  0.00  0.00      PROA  
ATOM   2095 HD22 LEU P 530     -39.837   8.554  -9.277  0.00  0.00      PROA  
ATOM   2096 HD23 LEU P 530     -41.456   9.224  -8.879  0.00  0.00      PROA  
ATOM   2097  C   LEU P 530     -39.915   5.923 -12.946  0.00  0.00      PROA  
ATOM   2098  O   LEU P 530     -38.846   5.506 -12.480  0.00  0.00      PROA  
ATOM   2099  N   VAL P 531     -40.274   5.591 -14.166  0.00  0.00      PROA  
ATOM   2100  HN  VAL P 531     -41.008   6.145 -14.551  0.00  0.00      PROA  
ATOM   2101  CA  VAL P 531     -39.501   4.547 -14.945  0.00  0.00      PROA  
ATOM   2102  HA  VAL P 531     -39.526   3.639 -14.359  0.00  0.00      PROA  
ATOM   2103  CB  VAL P 531     -40.111   4.265 -16.293  0.00  0.00      PROA  
ATOM   2104  HB  VAL P 531     -40.078   5.257 -16.794  0.00  0.00      PROA  
ATOM   2105  CG1 VAL P 531     -39.366   3.067 -16.970  0.00  0.00      PROA  
ATOM   2106 HG11 VAL P 531     -39.285   2.189 -16.294  0.00  0.00      PROA  
ATOM   2107 HG12 VAL P 531     -38.336   3.265 -17.336  0.00  0.00      PROA  
ATOM   2108 HG13 VAL P 531     -39.969   2.773 -17.856  0.00  0.00      PROA  
ATOM   2109  CG2 VAL P 531     -41.555   3.835 -16.143  0.00  0.00      PROA  
ATOM   2110 HG21 VAL P 531     -42.044   3.675 -17.128  0.00  0.00      PROA  
ATOM   2111 HG22 VAL P 531     -42.151   4.582 -15.577  0.00  0.00      PROA  
ATOM   2112 HG23 VAL P 531     -41.504   2.882 -15.575  0.00  0.00      PROA  
ATOM   2113  C   VAL P 531     -37.991   4.986 -15.181  0.00  0.00      PROA  
ATOM   2114  O   VAL P 531     -37.012   4.269 -14.995  0.00  0.00      PROA  
ATOM   2115  N   ARG P 532     -37.851   6.240 -15.579  0.00  0.00      PROA  
ATOM   2116  HN  ARG P 532     -38.637   6.816 -15.789  0.00  0.00      PROA  
ATOM   2117  CA  ARG P 532     -36.576   6.880 -15.806  0.00  0.00      PROA  
ATOM   2118  HA  ARG P 532     -35.826   6.176 -16.136  0.00  0.00      PROA  
ATOM   2119  CB  ARG P 532     -36.748   7.791 -17.063  0.00  0.00      PROA  
ATOM   2120  HB1 ARG P 532     -35.744   8.190 -17.322  0.00  0.00      PROA  
ATOM   2121  HB2 ARG P 532     -37.371   8.665 -16.775  0.00  0.00      PROA  
ATOM   2122  CG  ARG P 532     -37.409   7.139 -18.275  0.00  0.00      PROA  
ATOM   2123  HG1 ARG P 532     -37.640   7.818 -19.124  0.00  0.00      PROA  
ATOM   2124  HG2 ARG P 532     -38.426   6.860 -17.924  0.00  0.00      PROA  
ATOM   2125  CD  ARG P 532     -36.781   5.890 -18.787  0.00  0.00      PROA  
ATOM   2126  HD1 ARG P 532     -37.458   5.272 -19.415  0.00  0.00      PROA  
ATOM   2127  HD2 ARG P 532     -36.469   5.120 -18.050  0.00  0.00      PROA  
ATOM   2128  NE  ARG P 532     -35.597   6.299 -19.691  0.00  0.00      PROA  
ATOM   2129  HE  ARG P 532     -35.321   7.238 -19.895  0.00  0.00      PROA  
ATOM   2130  CZ  ARG P 532     -34.915   5.371 -20.287  0.00  0.00      PROA  
ATOM   2131  NH1 ARG P 532     -35.204   4.081 -20.302  0.00  0.00      PROA  
ATOM   2132 HH11 ARG P 532     -34.515   3.617 -20.858  0.00  0.00      PROA  
ATOM   2133 HH12 ARG P 532     -35.622   3.725 -19.466  0.00  0.00      PROA  
ATOM   2134  NH2 ARG P 532     -33.858   5.813 -20.904  0.00  0.00      PROA  
ATOM   2135 HH21 ARG P 532     -33.637   6.786 -20.960  0.00  0.00      PROA  
ATOM   2136 HH22 ARG P 532     -33.278   5.132 -21.351  0.00  0.00      PROA  
ATOM   2137  C   ARG P 532     -36.009   7.755 -14.633  0.00  0.00      PROA  
ATOM   2138  O   ARG P 532     -34.922   8.390 -14.662  0.00  0.00      PROA  
ATOM   2139  N   PHE P 533     -36.747   7.828 -13.531  0.00  0.00      PROA  
ATOM   2140  HN  PHE P 533     -37.560   7.261 -13.429  0.00  0.00      PROA  
ATOM   2141  CA  PHE P 533     -36.603   8.781 -12.457  0.00  0.00      PROA  
ATOM   2142  HA  PHE P 533     -36.648   9.798 -12.818  0.00  0.00      PROA  
ATOM   2143  CB  PHE P 533     -37.804   8.784 -11.455  0.00  0.00      PROA  
ATOM   2144  HB1 PHE P 533     -37.994   7.849 -10.887  0.00  0.00      PROA  
ATOM   2145  HB2 PHE P 533     -38.696   9.009 -12.078  0.00  0.00      PROA  
ATOM   2146  CG  PHE P 533     -37.618   9.850 -10.404  0.00  0.00      PROA  
ATOM   2147  CD1 PHE P 533     -36.881   9.668  -9.233  0.00  0.00      PROA  
ATOM   2148  HD1 PHE P 533     -36.485   8.688  -9.011  0.00  0.00      PROA  
ATOM   2149  CE1 PHE P 533     -36.954  10.670  -8.275  0.00  0.00      PROA  
ATOM   2150  HE1 PHE P 533     -36.435  10.469  -7.350  0.00  0.00      PROA  
ATOM   2151  CZ  PHE P 533     -37.465  11.930  -8.545  0.00  0.00      PROA  
ATOM   2152  HZ  PHE P 533     -37.352  12.733  -7.832  0.00  0.00      PROA  
ATOM   2153  CD2 PHE P 533     -38.337  11.032 -10.667  0.00  0.00      PROA  
ATOM   2154  HD2 PHE P 533     -38.924  11.213 -11.555  0.00  0.00      PROA  
ATOM   2155  CE2 PHE P 533     -38.153  12.105  -9.762  0.00  0.00      PROA  
ATOM   2156  HE2 PHE P 533     -38.627  13.041 -10.018  0.00  0.00      PROA  
ATOM   2157  C   PHE P 533     -35.196   8.722 -11.830  0.00  0.00      PROA  
ATOM   2158  O   PHE P 533     -34.459   9.720 -11.781  0.00  0.00      PROA  
ATOM   2159  N   ILE P 534     -34.684   7.515 -11.464  0.00  0.00      PROA  
ATOM   2160  HN  ILE P 534     -35.393   6.814 -11.474  0.00  0.00      PROA  
ATOM   2161  CA  ILE P 534     -33.307   7.215 -11.130  0.00  0.00      PROA  
ATOM   2162  HA  ILE P 534     -32.869   8.112 -10.720  0.00  0.00      PROA  
ATOM   2163  CB  ILE P 534     -33.223   6.082 -10.008  0.00  0.00      PROA  
ATOM   2164  HB  ILE P 534     -33.741   5.173 -10.382  0.00  0.00      PROA  
ATOM   2165  CG2 ILE P 534     -31.719   5.694  -9.897  0.00  0.00      PROA  
ATOM   2166 HG21 ILE P 534     -31.105   6.564  -9.581  0.00  0.00      PROA  
ATOM   2167 HG22 ILE P 534     -31.260   5.348 -10.847  0.00  0.00      PROA  
ATOM   2168 HG23 ILE P 534     -31.722   4.812  -9.221  0.00  0.00      PROA  
ATOM   2169  CG1 ILE P 534     -33.922   6.519  -8.700  0.00  0.00      PROA  
ATOM   2170 HG11 ILE P 534     -33.945   5.650  -8.008  0.00  0.00      PROA  
ATOM   2171 HG12 ILE P 534     -34.981   6.837  -8.805  0.00  0.00      PROA  
ATOM   2172  CD  ILE P 534     -33.220   7.652  -7.960  0.00  0.00      PROA  
ATOM   2173  HD1 ILE P 534     -32.168   7.374  -7.737  0.00  0.00      PROA  
ATOM   2174  HD2 ILE P 534     -33.846   7.801  -7.055  0.00  0.00      PROA  
ATOM   2175  HD3 ILE P 534     -33.130   8.540  -8.622  0.00  0.00      PROA  
ATOM   2176  C   ILE P 534     -32.541   6.852 -12.371  0.00  0.00      PROA  
ATOM   2177  O   ILE P 534     -32.536   5.727 -12.899  0.00  0.00      PROA  
ATOM   2178  N   SER P 535     -31.797   7.771 -13.050  0.00  0.00      PROA  
ATOM   2179  HN  SER P 535     -31.913   8.730 -12.803  0.00  0.00      PROA  
ATOM   2180  CA  SER P 535     -30.844   7.404 -14.061  0.00  0.00      PROA  
ATOM   2181  HA  SER P 535     -31.368   6.715 -14.707  0.00  0.00      PROA  
ATOM   2182  CB  SER P 535     -30.317   8.483 -14.962  0.00  0.00      PROA  
ATOM   2183  HB1 SER P 535     -31.155   8.694 -15.661  0.00  0.00      PROA  
ATOM   2184  HB2 SER P 535     -29.469   8.162 -15.604  0.00  0.00      PROA  
ATOM   2185  OG  SER P 535     -29.994   9.652 -14.237  0.00  0.00      PROA  
ATOM   2186  HG1 SER P 535     -30.847  10.030 -14.013  0.00  0.00      PROA  
ATOM   2187  C   SER P 535     -29.524   6.708 -13.502  0.00  0.00      PROA  
ATOM   2188  O   SER P 535     -29.079   6.759 -12.369  0.00  0.00      PROA  
ATOM   2189  N   ARG P 536     -28.828   6.066 -14.445  0.00  0.00      PROA  
ATOM   2190  HN  ARG P 536     -29.190   5.982 -15.370  0.00  0.00      PROA  
ATOM   2191  CA  ARG P 536     -27.505   5.571 -14.239  0.00  0.00      PROA  
ATOM   2192  HA  ARG P 536     -27.588   4.928 -13.374  0.00  0.00      PROA  
ATOM   2193  CB  ARG P 536     -27.151   4.798 -15.497  0.00  0.00      PROA  
ATOM   2194  HB1 ARG P 536     -26.060   4.603 -15.576  0.00  0.00      PROA  
ATOM   2195  HB2 ARG P 536     -27.265   5.393 -16.429  0.00  0.00      PROA  
ATOM   2196  CG  ARG P 536     -27.880   3.433 -15.623  0.00  0.00      PROA  
ATOM   2197  HG1 ARG P 536     -28.938   3.768 -15.649  0.00  0.00      PROA  
ATOM   2198  HG2 ARG P 536     -27.578   2.788 -14.769  0.00  0.00      PROA  
ATOM   2199  CD  ARG P 536     -27.565   2.775 -16.960  0.00  0.00      PROA  
ATOM   2200  HD1 ARG P 536     -26.489   2.595 -17.170  0.00  0.00      PROA  
ATOM   2201  HD2 ARG P 536     -27.946   3.484 -17.726  0.00  0.00      PROA  
ATOM   2202  NE  ARG P 536     -28.289   1.500 -16.995  0.00  0.00      PROA  
ATOM   2203  HE  ARG P 536     -29.197   1.509 -17.416  0.00  0.00      PROA  
ATOM   2204  CZ  ARG P 536     -27.948   0.379 -16.359  0.00  0.00      PROA  
ATOM   2205  NH1 ARG P 536     -26.862   0.239 -15.670  0.00  0.00      PROA  
ATOM   2206 HH11 ARG P 536     -26.206   0.975 -15.501  0.00  0.00      PROA  
ATOM   2207 HH12 ARG P 536     -26.762  -0.524 -15.031  0.00  0.00      PROA  
ATOM   2208  NH2 ARG P 536     -28.730  -0.685 -16.451  0.00  0.00      PROA  
ATOM   2209 HH21 ARG P 536     -29.598  -0.564 -16.934  0.00  0.00      PROA  
ATOM   2210 HH22 ARG P 536     -28.519  -1.514 -15.933  0.00  0.00      PROA  
ATOM   2211  C   ARG P 536     -26.464   6.671 -14.022  0.00  0.00      PROA  
ATOM   2212  O   ARG P 536     -25.588   6.579 -13.221  0.00  0.00      PROA  
ATOM   2213  N   TYR P 537     -26.605   7.839 -14.677  0.00  0.00      PROA  
ATOM   2214  HN  TYR P 537     -27.175   7.780 -15.493  0.00  0.00      PROA  
ATOM   2215  CA  TYR P 537     -25.906   9.143 -14.458  0.00  0.00      PROA  
ATOM   2216  HA  TYR P 537     -24.844   8.957 -14.515  0.00  0.00      PROA  
ATOM   2217  CB  TYR P 537     -26.407  10.241 -15.471  0.00  0.00      PROA  
ATOM   2218  HB1 TYR P 537     -27.510  10.114 -15.474  0.00  0.00      PROA  
ATOM   2219  HB2 TYR P 537     -26.088  10.091 -16.525  0.00  0.00      PROA  
ATOM   2220  CG  TYR P 537     -26.145  11.711 -15.245  0.00  0.00      PROA  
ATOM   2221  CD1 TYR P 537     -24.933  12.166 -14.883  0.00  0.00      PROA  
ATOM   2222  HD1 TYR P 537     -24.166  11.443 -14.647  0.00  0.00      PROA  
ATOM   2223  CE1 TYR P 537     -24.824  13.552 -14.582  0.00  0.00      PROA  
ATOM   2224  HE1 TYR P 537     -24.063  13.940 -13.922  0.00  0.00      PROA  
ATOM   2225  CZ  TYR P 537     -25.827  14.443 -14.877  0.00  0.00      PROA  
ATOM   2226  OH  TYR P 537     -25.612  15.818 -14.539  0.00  0.00      PROA  
ATOM   2227  HH  TYR P 537     -24.726  15.778 -14.172  0.00  0.00      PROA  
ATOM   2228  CD2 TYR P 537     -27.132  12.627 -15.690  0.00  0.00      PROA  
ATOM   2229  HD2 TYR P 537     -28.065  12.317 -16.137  0.00  0.00      PROA  
ATOM   2230  CE2 TYR P 537     -26.978  13.996 -15.481  0.00  0.00      PROA  
ATOM   2231  HE2 TYR P 537     -27.854  14.600 -15.663  0.00  0.00      PROA  
ATOM   2232  C   TYR P 537     -26.141   9.588 -12.998  0.00  0.00      PROA  
ATOM   2233  O   TYR P 537     -25.231  10.007 -12.316  0.00  0.00      PROA  
ATOM   2234  N   THR P 538     -27.394   9.466 -12.532  0.00  0.00      PROA  
ATOM   2235  HN  THR P 538     -28.199   9.222 -13.067  0.00  0.00      PROA  
ATOM   2236  CA  THR P 538     -27.609   9.777 -11.121  0.00  0.00      PROA  
ATOM   2237  HA  THR P 538     -27.273  10.764 -10.839  0.00  0.00      PROA  
ATOM   2238  CB  THR P 538     -29.109   9.839 -10.743  0.00  0.00      PROA  
ATOM   2239  HB  THR P 538     -29.639   8.863 -10.776  0.00  0.00      PROA  
ATOM   2240  OG1 THR P 538     -29.831  10.694 -11.701  0.00  0.00      PROA  
ATOM   2241  HG1 THR P 538     -29.516  10.444 -12.573  0.00  0.00      PROA  
ATOM   2242  CG2 THR P 538     -29.305  10.452  -9.352  0.00  0.00      PROA  
ATOM   2243 HG21 THR P 538     -30.412  10.452  -9.258  0.00  0.00      PROA  
ATOM   2244 HG22 THR P 538     -28.791  11.437  -9.360  0.00  0.00      PROA  
ATOM   2245 HG23 THR P 538     -28.904   9.713  -8.625  0.00  0.00      PROA  
ATOM   2246  C   THR P 538     -27.044   8.785 -10.139  0.00  0.00      PROA  
ATOM   2247  O   THR P 538     -26.468   9.015  -9.121  0.00  0.00      PROA  
ATOM   2248  N   GLN P 539     -27.118   7.454 -10.556  0.00  0.00      PROA  
ATOM   2249  HN  GLN P 539     -27.685   7.199 -11.336  0.00  0.00      PROA  
ATOM   2250  CA  GLN P 539     -26.412   6.423  -9.801  0.00  0.00      PROA  
ATOM   2251  HA  GLN P 539     -26.768   6.450  -8.781  0.00  0.00      PROA  
ATOM   2252  CB  GLN P 539     -26.823   5.056 -10.354  0.00  0.00      PROA  
ATOM   2253  HB1 GLN P 539     -26.822   5.178 -11.458  0.00  0.00      PROA  
ATOM   2254  HB2 GLN P 539     -27.862   4.806 -10.051  0.00  0.00      PROA  
ATOM   2255  CG  GLN P 539     -25.880   3.764 -10.177  0.00  0.00      PROA  
ATOM   2256  HG1 GLN P 539     -26.376   2.786 -10.357  0.00  0.00      PROA  
ATOM   2257  HG2 GLN P 539     -25.425   3.750  -9.164  0.00  0.00      PROA  
ATOM   2258  CD  GLN P 539     -24.688   3.592 -11.150  0.00  0.00      PROA  
ATOM   2259  OE1 GLN P 539     -24.932   3.479 -12.333  0.00  0.00      PROA  
ATOM   2260  NE2 GLN P 539     -23.371   3.644 -10.727  0.00  0.00      PROA  
ATOM   2261 HE21 GLN P 539     -23.262   3.896  -9.765  0.00  0.00      PROA  
ATOM   2262 HE22 GLN P 539     -22.670   3.739 -11.434  0.00  0.00      PROA  
ATOM   2263  C   GLN P 539     -24.857   6.543  -9.604  0.00  0.00      PROA  
ATOM   2264  O   GLN P 539     -24.298   6.218  -8.551  0.00  0.00      PROA  
ATOM   2265  N   GLU P 540     -24.204   7.030 -10.674  0.00  0.00      PROA  
ATOM   2266  HN  GLU P 540     -24.676   7.133 -11.545  0.00  0.00      PROA  
ATOM   2267  CA  GLU P 540     -22.802   7.199 -10.851  0.00  0.00      PROA  
ATOM   2268  HA  GLU P 540     -22.397   6.198 -10.859  0.00  0.00      PROA  
ATOM   2269  CB  GLU P 540     -22.506   7.603 -12.330  0.00  0.00      PROA  
ATOM   2270  HB1 GLU P 540     -23.118   8.493 -12.592  0.00  0.00      PROA  
ATOM   2271  HB2 GLU P 540     -22.879   6.720 -12.890  0.00  0.00      PROA  
ATOM   2272  CG  GLU P 540     -21.056   7.957 -12.638  0.00  0.00      PROA  
ATOM   2273  HG1 GLU P 540     -20.409   7.058 -12.549  0.00  0.00      PROA  
ATOM   2274  HG2 GLU P 540     -20.639   8.742 -11.972  0.00  0.00      PROA  
ATOM   2275  CD  GLU P 540     -20.832   8.535 -13.996  0.00  0.00      PROA  
ATOM   2276  OE1 GLU P 540     -20.073   7.972 -14.786  0.00  0.00      PROA  
ATOM   2277  OE2 GLU P 540     -21.544   9.499 -14.377  0.00  0.00      PROA  
ATOM   2278  C   GLU P 540     -22.214   8.124  -9.846  0.00  0.00      PROA  
ATOM   2279  O   GLU P 540     -21.271   7.752  -9.204  0.00  0.00      PROA  
ATOM   2280  N   ILE P 541     -22.874   9.295  -9.598  0.00  0.00      PROA  
ATOM   2281  HN  ILE P 541     -23.661   9.509 -10.171  0.00  0.00      PROA  
ATOM   2282  CA  ILE P 541     -22.519  10.165  -8.553  0.00  0.00      PROA  
ATOM   2283  HA  ILE P 541     -21.441  10.231  -8.556  0.00  0.00      PROA  
ATOM   2284  CB  ILE P 541     -23.134  11.527  -8.691  0.00  0.00      PROA  
ATOM   2285  HB  ILE P 541     -22.715  12.103  -9.544  0.00  0.00      PROA  
ATOM   2286  CG2 ILE P 541     -24.712  11.552  -8.946  0.00  0.00      PROA  
ATOM   2287 HG21 ILE P 541     -24.967  10.938  -9.836  0.00  0.00      PROA  
ATOM   2288 HG22 ILE P 541     -24.982  12.617  -9.106  0.00  0.00      PROA  
ATOM   2289 HG23 ILE P 541     -25.255  11.215  -8.037  0.00  0.00      PROA  
ATOM   2290  CG1 ILE P 541     -22.784  12.471  -7.528  0.00  0.00      PROA  
ATOM   2291 HG11 ILE P 541     -23.326  12.023  -6.668  0.00  0.00      PROA  
ATOM   2292 HG12 ILE P 541     -23.261  13.471  -7.613  0.00  0.00      PROA  
ATOM   2293  CD  ILE P 541     -21.321  12.553  -7.244  0.00  0.00      PROA  
ATOM   2294  HD1 ILE P 541     -20.870  11.566  -7.004  0.00  0.00      PROA  
ATOM   2295  HD2 ILE P 541     -21.022  13.275  -6.454  0.00  0.00      PROA  
ATOM   2296  HD3 ILE P 541     -20.729  12.820  -8.145  0.00  0.00      PROA  
ATOM   2297  C   ILE P 541     -22.921   9.549  -7.157  0.00  0.00      PROA  
ATOM   2298  O   ILE P 541     -21.995   9.468  -6.325  0.00  0.00      PROA  
ATOM   2299  N   PHE P 542     -24.137   9.069  -6.864  0.00  0.00      PROA  
ATOM   2300  HN  PHE P 542     -24.787   8.863  -7.591  0.00  0.00      PROA  
ATOM   2301  CA  PHE P 542     -24.594   8.789  -5.528  0.00  0.00      PROA  
ATOM   2302  HA  PHE P 542     -24.433   9.660  -4.911  0.00  0.00      PROA  
ATOM   2303  CB  PHE P 542     -26.147   8.553  -5.576  0.00  0.00      PROA  
ATOM   2304  HB1 PHE P 542     -26.308   7.685  -6.251  0.00  0.00      PROA  
ATOM   2305  HB2 PHE P 542     -26.524   9.463  -6.091  0.00  0.00      PROA  
ATOM   2306  CG  PHE P 542     -26.700   8.377  -4.172  0.00  0.00      PROA  
ATOM   2307  CD1 PHE P 542     -27.176   7.123  -3.738  0.00  0.00      PROA  
ATOM   2308  HD1 PHE P 542     -27.350   6.253  -4.353  0.00  0.00      PROA  
ATOM   2309  CE1 PHE P 542     -27.646   6.947  -2.425  0.00  0.00      PROA  
ATOM   2310  HE1 PHE P 542     -27.932   6.014  -1.963  0.00  0.00      PROA  
ATOM   2311  CZ  PHE P 542     -27.529   7.976  -1.546  0.00  0.00      PROA  
ATOM   2312  HZ  PHE P 542     -27.941   7.889  -0.551  0.00  0.00      PROA  
ATOM   2313  CD2 PHE P 542     -26.741   9.472  -3.251  0.00  0.00      PROA  
ATOM   2314  HD2 PHE P 542     -26.369  10.455  -3.501  0.00  0.00      PROA  
ATOM   2315  CE2 PHE P 542     -27.199   9.252  -1.953  0.00  0.00      PROA  
ATOM   2316  HE2 PHE P 542     -27.434   9.984  -1.195  0.00  0.00      PROA  
ATOM   2317  C   PHE P 542     -23.890   7.500  -5.025  0.00  0.00      PROA  
ATOM   2318  O   PHE P 542     -23.412   7.447  -3.884  0.00  0.00      PROA  
ATOM   2319  N   SER P 543     -23.704   6.479  -5.924  0.00  0.00      PROA  
ATOM   2320  HN  SER P 543     -23.887   6.528  -6.902  0.00  0.00      PROA  
ATOM   2321  CA  SER P 543     -23.008   5.295  -5.549  0.00  0.00      PROA  
ATOM   2322  HA  SER P 543     -23.511   4.997  -4.641  0.00  0.00      PROA  
ATOM   2323  CB  SER P 543     -23.292   4.159  -6.556  0.00  0.00      PROA  
ATOM   2324  HB1 SER P 543     -24.342   4.205  -6.917  0.00  0.00      PROA  
ATOM   2325  HB2 SER P 543     -23.108   3.142  -6.147  0.00  0.00      PROA  
ATOM   2326  OG  SER P 543     -22.514   4.363  -7.790  0.00  0.00      PROA  
ATOM   2327  HG1 SER P 543     -22.888   5.070  -8.322  0.00  0.00      PROA  
ATOM   2328  C   SER P 543     -21.540   5.459  -5.147  0.00  0.00      PROA  
ATOM   2329  O   SER P 543     -21.038   4.964  -4.119  0.00  0.00      PROA  
ATOM   2330  N   PHE P 544     -20.814   6.295  -5.905  0.00  0.00      PROA  
ATOM   2331  HN  PHE P 544     -21.300   6.766  -6.638  0.00  0.00      PROA  
ATOM   2332  CA  PHE P 544     -19.450   6.477  -5.747  0.00  0.00      PROA  
ATOM   2333  HA  PHE P 544     -18.997   5.497  -5.759  0.00  0.00      PROA  
ATOM   2334  CB  PHE P 544     -18.693   7.236  -6.908  0.00  0.00      PROA  
ATOM   2335  HB1 PHE P 544     -18.942   8.313  -6.793  0.00  0.00      PROA  
ATOM   2336  HB2 PHE P 544     -19.014   6.923  -7.924  0.00  0.00      PROA  
ATOM   2337  CG  PHE P 544     -17.178   7.194  -6.965  0.00  0.00      PROA  
ATOM   2338  CD1 PHE P 544     -16.537   6.244  -7.840  0.00  0.00      PROA  
ATOM   2339  HD1 PHE P 544     -17.117   5.527  -8.402  0.00  0.00      PROA  
ATOM   2340  CE1 PHE P 544     -15.181   6.265  -7.978  0.00  0.00      PROA  
ATOM   2341  HE1 PHE P 544     -14.801   5.488  -8.625  0.00  0.00      PROA  
ATOM   2342  CZ  PHE P 544     -14.391   7.192  -7.324  0.00  0.00      PROA  
ATOM   2343  HZ  PHE P 544     -13.316   7.127  -7.408  0.00  0.00      PROA  
ATOM   2344  CD2 PHE P 544     -16.363   8.141  -6.324  0.00  0.00      PROA  
ATOM   2345  HD2 PHE P 544     -16.845   8.853  -5.670  0.00  0.00      PROA  
ATOM   2346  CE2 PHE P 544     -14.968   8.189  -6.485  0.00  0.00      PROA  
ATOM   2347  HE2 PHE P 544     -14.384   8.911  -5.932  0.00  0.00      PROA  
ATOM   2348  C   PHE P 544     -19.203   7.199  -4.422  0.00  0.00      PROA  
ATOM   2349  O   PHE P 544     -18.467   6.802  -3.543  0.00  0.00      PROA  
ATOM   2350  N   LEU P 545     -20.028   8.249  -4.205  0.00  0.00      PROA  
ATOM   2351  HN  LEU P 545     -20.644   8.539  -4.934  0.00  0.00      PROA  
ATOM   2352  CA  LEU P 545     -19.985   9.012  -2.974  0.00  0.00      PROA  
ATOM   2353  HA  LEU P 545     -19.014   9.478  -2.887  0.00  0.00      PROA  
ATOM   2354  CB  LEU P 545     -21.085  10.151  -2.976  0.00  0.00      PROA  
ATOM   2355  HB1 LEU P 545     -22.034   9.607  -3.172  0.00  0.00      PROA  
ATOM   2356  HB2 LEU P 545     -20.816  10.748  -3.873  0.00  0.00      PROA  
ATOM   2357  CG  LEU P 545     -21.288  11.043  -1.826  0.00  0.00      PROA  
ATOM   2358  HG  LEU P 545     -21.529  10.392  -0.959  0.00  0.00      PROA  
ATOM   2359  CD1 LEU P 545     -20.112  11.943  -1.593  0.00  0.00      PROA  
ATOM   2360 HD11 LEU P 545     -19.166  11.371  -1.477  0.00  0.00      PROA  
ATOM   2361 HD12 LEU P 545     -20.125  12.449  -0.604  0.00  0.00      PROA  
ATOM   2362 HD13 LEU P 545     -19.966  12.628  -2.454  0.00  0.00      PROA  
ATOM   2363  CD2 LEU P 545     -22.426  11.905  -1.990  0.00  0.00      PROA  
ATOM   2364 HD21 LEU P 545     -22.459  12.548  -1.084  0.00  0.00      PROA  
ATOM   2365 HD22 LEU P 545     -23.327  11.255  -2.005  0.00  0.00      PROA  
ATOM   2366 HD23 LEU P 545     -22.362  12.359  -3.002  0.00  0.00      PROA  
ATOM   2367  C   LEU P 545     -20.236   8.169  -1.734  0.00  0.00      PROA  
ATOM   2368  O   LEU P 545     -19.517   8.246  -0.699  0.00  0.00      PROA  
ATOM   2369  N   ILE P 546     -21.211   7.245  -1.767  0.00  0.00      PROA  
ATOM   2370  HN  ILE P 546     -21.820   7.254  -2.557  0.00  0.00      PROA  
ATOM   2371  CA  ILE P 546     -21.563   6.435  -0.660  0.00  0.00      PROA  
ATOM   2372  HA  ILE P 546     -21.737   7.119   0.157  0.00  0.00      PROA  
ATOM   2373  CB  ILE P 546     -22.937   5.838  -0.988  0.00  0.00      PROA  
ATOM   2374  HB  ILE P 546     -22.865   5.588  -2.068  0.00  0.00      PROA  
ATOM   2375  CG2 ILE P 546     -23.205   4.523  -0.259  0.00  0.00      PROA  
ATOM   2376 HG21 ILE P 546     -24.156   4.113  -0.662  0.00  0.00      PROA  
ATOM   2377 HG22 ILE P 546     -23.387   4.668   0.828  0.00  0.00      PROA  
ATOM   2378 HG23 ILE P 546     -22.384   3.820  -0.517  0.00  0.00      PROA  
ATOM   2379  CG1 ILE P 546     -23.972   7.008  -0.896  0.00  0.00      PROA  
ATOM   2380 HG11 ILE P 546     -24.929   6.675  -1.351  0.00  0.00      PROA  
ATOM   2381 HG12 ILE P 546     -23.692   7.838  -1.579  0.00  0.00      PROA  
ATOM   2382  CD  ILE P 546     -24.216   7.565   0.505  0.00  0.00      PROA  
ATOM   2383  HD1 ILE P 546     -25.099   8.239   0.515  0.00  0.00      PROA  
ATOM   2384  HD2 ILE P 546     -23.346   8.044   1.003  0.00  0.00      PROA  
ATOM   2385  HD3 ILE P 546     -24.505   6.749   1.202  0.00  0.00      PROA  
ATOM   2386  C   ILE P 546     -20.414   5.404  -0.326  0.00  0.00      PROA  
ATOM   2387  O   ILE P 546     -20.175   5.203   0.853  0.00  0.00      PROA  
ATOM   2388  N   SER P 547     -19.674   4.922  -1.333  0.00  0.00      PROA  
ATOM   2389  HN  SER P 547     -19.791   5.221  -2.277  0.00  0.00      PROA  
ATOM   2390  CA  SER P 547     -18.371   4.262  -1.202  0.00  0.00      PROA  
ATOM   2391  HA  SER P 547     -18.604   3.533  -0.440  0.00  0.00      PROA  
ATOM   2392  CB  SER P 547     -17.826   3.645  -2.529  0.00  0.00      PROA  
ATOM   2393  HB1 SER P 547     -16.810   3.203  -2.450  0.00  0.00      PROA  
ATOM   2394  HB2 SER P 547     -17.607   4.528  -3.167  0.00  0.00      PROA  
ATOM   2395  OG  SER P 547     -18.698   2.756  -3.170  0.00  0.00      PROA  
ATOM   2396  HG1 SER P 547     -19.449   3.266  -3.481  0.00  0.00      PROA  
ATOM   2397  C   SER P 547     -17.287   5.115  -0.482  0.00  0.00      PROA  
ATOM   2398  O   SER P 547     -16.557   4.633   0.370  0.00  0.00      PROA  
ATOM   2399  N   LEU P 548     -17.267   6.407  -0.752  0.00  0.00      PROA  
ATOM   2400  HN  LEU P 548     -17.951   6.747  -1.392  0.00  0.00      PROA  
ATOM   2401  CA  LEU P 548     -16.255   7.302  -0.058  0.00  0.00      PROA  
ATOM   2402  HA  LEU P 548     -15.344   6.730   0.034  0.00  0.00      PROA  
ATOM   2403  CB  LEU P 548     -16.006   8.504  -1.012  0.00  0.00      PROA  
ATOM   2404  HB1 LEU P 548     -16.940   9.088  -1.159  0.00  0.00      PROA  
ATOM   2405  HB2 LEU P 548     -15.744   7.988  -1.961  0.00  0.00      PROA  
ATOM   2406  CG  LEU P 548     -14.784   9.383  -0.786  0.00  0.00      PROA  
ATOM   2407  HG  LEU P 548     -14.997   9.953   0.144  0.00  0.00      PROA  
ATOM   2408  CD1 LEU P 548     -13.460   8.665  -0.807  0.00  0.00      PROA  
ATOM   2409 HD11 LEU P 548     -13.366   7.862  -0.046  0.00  0.00      PROA  
ATOM   2410 HD12 LEU P 548     -12.635   9.409  -0.805  0.00  0.00      PROA  
ATOM   2411 HD13 LEU P 548     -13.341   8.153  -1.786  0.00  0.00      PROA  
ATOM   2412  CD2 LEU P 548     -14.777  10.480  -1.894  0.00  0.00      PROA  
ATOM   2413 HD21 LEU P 548     -15.588  11.227  -1.758  0.00  0.00      PROA  
ATOM   2414 HD22 LEU P 548     -14.982   9.986  -2.868  0.00  0.00      PROA  
ATOM   2415 HD23 LEU P 548     -13.809  11.022  -1.936  0.00  0.00      PROA  
ATOM   2416  C   LEU P 548     -16.577   7.746   1.368  0.00  0.00      PROA  
ATOM   2417  O   LEU P 548     -15.730   7.819   2.218  0.00  0.00      PROA  
ATOM   2418  N   ILE P 549     -17.956   7.972   1.662  0.00  0.00      PROA  
ATOM   2419  HN  ILE P 549     -18.636   8.028   0.935  0.00  0.00      PROA  
ATOM   2420  CA  ILE P 549     -18.462   8.110   3.062  0.00  0.00      PROA  
ATOM   2421  HA  ILE P 549     -18.068   8.934   3.638  0.00  0.00      PROA  
ATOM   2422  CB  ILE P 549     -20.017   8.274   3.036  0.00  0.00      PROA  
ATOM   2423  HB  ILE P 549     -20.516   7.480   2.441  0.00  0.00      PROA  
ATOM   2424  CG2 ILE P 549     -20.637   8.094   4.484  0.00  0.00      PROA  
ATOM   2425 HG21 ILE P 549     -20.386   7.167   5.043  0.00  0.00      PROA  
ATOM   2426 HG22 ILE P 549     -21.741   8.216   4.458  0.00  0.00      PROA  
ATOM   2427 HG23 ILE P 549     -20.305   8.948   5.113  0.00  0.00      PROA  
ATOM   2428  CG1 ILE P 549     -20.544   9.540   2.307  0.00  0.00      PROA  
ATOM   2429 HG11 ILE P 549     -21.628   9.352   2.147  0.00  0.00      PROA  
ATOM   2430 HG12 ILE P 549     -20.044   9.580   1.316  0.00  0.00      PROA  
ATOM   2431  CD  ILE P 549     -20.405  10.811   3.133  0.00  0.00      PROA  
ATOM   2432  HD1 ILE P 549     -21.283  10.915   3.806  0.00  0.00      PROA  
ATOM   2433  HD2 ILE P 549     -20.516  11.642   2.403  0.00  0.00      PROA  
ATOM   2434  HD3 ILE P 549     -19.422  10.942   3.635  0.00  0.00      PROA  
ATOM   2435  C   ILE P 549     -18.226   6.850   3.959  0.00  0.00      PROA  
ATOM   2436  O   ILE P 549     -17.712   6.949   5.053  0.00  0.00      PROA  
ATOM   2437  N   PHE P 550     -18.446   5.644   3.521  0.00  0.00      PROA  
ATOM   2438  HN  PHE P 550     -19.165   5.447   2.858  0.00  0.00      PROA  
ATOM   2439  CA  PHE P 550     -18.021   4.375   4.160  0.00  0.00      PROA  
ATOM   2440  HA  PHE P 550     -18.523   4.338   5.116  0.00  0.00      PROA  
ATOM   2441  CB  PHE P 550     -18.629   3.139   3.374  0.00  0.00      PROA  
ATOM   2442  HB1 PHE P 550     -18.274   3.033   2.327  0.00  0.00      PROA  
ATOM   2443  HB2 PHE P 550     -19.680   3.370   3.101  0.00  0.00      PROA  
ATOM   2444  CG  PHE P 550     -18.452   1.820   4.160  0.00  0.00      PROA  
ATOM   2445  CD1 PHE P 550     -19.327   1.400   5.095  0.00  0.00      PROA  
ATOM   2446  HD1 PHE P 550     -20.241   1.925   5.329  0.00  0.00      PROA  
ATOM   2447  CE1 PHE P 550     -19.189   0.108   5.611  0.00  0.00      PROA  
ATOM   2448  HE1 PHE P 550     -19.953  -0.250   6.286  0.00  0.00      PROA  
ATOM   2449  CZ  PHE P 550     -18.213  -0.759   5.225  0.00  0.00      PROA  
ATOM   2450  HZ  PHE P 550     -18.142  -1.671   5.799  0.00  0.00      PROA  
ATOM   2451  CD2 PHE P 550     -17.468   0.892   3.648  0.00  0.00      PROA  
ATOM   2452  HD2 PHE P 550     -16.882   1.235   2.809  0.00  0.00      PROA  
ATOM   2453  CE2 PHE P 550     -17.268  -0.300   4.250  0.00  0.00      PROA  
ATOM   2454  HE2 PHE P 550     -16.602  -1.012   3.787  0.00  0.00      PROA  
ATOM   2455  C   PHE P 550     -16.483   4.267   4.368  0.00  0.00      PROA  
ATOM   2456  O   PHE P 550     -15.989   3.992   5.458  0.00  0.00      PROA  
ATOM   2457  N   ILE P 551     -15.620   4.746   3.347  0.00  0.00      PROA  
ATOM   2458  HN  ILE P 551     -15.942   4.844   2.408  0.00  0.00      PROA  
ATOM   2459  CA  ILE P 551     -14.204   4.920   3.595  0.00  0.00      PROA  
ATOM   2460  HA  ILE P 551     -13.761   3.996   3.935  0.00  0.00      PROA  
ATOM   2461  CB  ILE P 551     -13.425   5.299   2.340  0.00  0.00      PROA  
ATOM   2462  HB  ILE P 551     -13.806   6.190   1.797  0.00  0.00      PROA  
ATOM   2463  CG2 ILE P 551     -11.965   5.570   2.843  0.00  0.00      PROA  
ATOM   2464 HG21 ILE P 551     -11.918   6.665   3.023  0.00  0.00      PROA  
ATOM   2465 HG22 ILE P 551     -11.323   5.276   1.986  0.00  0.00      PROA  
ATOM   2466 HG23 ILE P 551     -11.588   4.855   3.605  0.00  0.00      PROA  
ATOM   2467  CG1 ILE P 551     -13.529   4.097   1.441  0.00  0.00      PROA  
ATOM   2468 HG11 ILE P 551     -14.553   3.666   1.446  0.00  0.00      PROA  
ATOM   2469 HG12 ILE P 551     -13.028   3.319   2.055  0.00  0.00      PROA  
ATOM   2470  CD  ILE P 551     -13.003   4.253   0.024  0.00  0.00      PROA  
ATOM   2471  HD1 ILE P 551     -11.908   4.369   0.175  0.00  0.00      PROA  
ATOM   2472  HD2 ILE P 551     -13.477   5.085  -0.539  0.00  0.00      PROA  
ATOM   2473  HD3 ILE P 551     -13.183   3.321  -0.554  0.00  0.00      PROA  
ATOM   2474  C   ILE P 551     -13.947   5.864   4.786  0.00  0.00      PROA  
ATOM   2475  O   ILE P 551     -13.175   5.617   5.692  0.00  0.00      PROA  
ATOM   2476  N   TYR P 552     -14.558   7.051   4.747  0.00  0.00      PROA  
ATOM   2477  HN  TYR P 552     -15.053   7.346   3.934  0.00  0.00      PROA  
ATOM   2478  CA  TYR P 552     -14.275   8.084   5.642  0.00  0.00      PROA  
ATOM   2479  HA  TYR P 552     -13.208   8.208   5.753  0.00  0.00      PROA  
ATOM   2480  CB  TYR P 552     -14.884   9.529   5.340  0.00  0.00      PROA  
ATOM   2481  HB1 TYR P 552     -15.973   9.449   5.138  0.00  0.00      PROA  
ATOM   2482  HB2 TYR P 552     -14.363   9.846   4.412  0.00  0.00      PROA  
ATOM   2483  CG  TYR P 552     -14.571  10.588   6.361  0.00  0.00      PROA  
ATOM   2484  CD1 TYR P 552     -13.306  11.226   6.283  0.00  0.00      PROA  
ATOM   2485  HD1 TYR P 552     -12.610  11.022   5.483  0.00  0.00      PROA  
ATOM   2486  CE1 TYR P 552     -13.115  12.268   7.223  0.00  0.00      PROA  
ATOM   2487  HE1 TYR P 552     -12.239  12.897   7.160  0.00  0.00      PROA  
ATOM   2488  CZ  TYR P 552     -13.976  12.512   8.247  0.00  0.00      PROA  
ATOM   2489  OH  TYR P 552     -13.761  13.474   9.223  0.00  0.00      PROA  
ATOM   2490  HH  TYR P 552     -14.594  13.697   9.645  0.00  0.00      PROA  
ATOM   2491  CD2 TYR P 552     -15.571  11.003   7.245  0.00  0.00      PROA  
ATOM   2492  HD2 TYR P 552     -16.516  10.497   7.112  0.00  0.00      PROA  
ATOM   2493  CE2 TYR P 552     -15.264  11.944   8.242  0.00  0.00      PROA  
ATOM   2494  HE2 TYR P 552     -16.015  12.307   8.928  0.00  0.00      PROA  
ATOM   2495  C   TYR P 552     -14.809   7.650   7.048  0.00  0.00      PROA  
ATOM   2496  O   TYR P 552     -14.107   7.812   8.054  0.00  0.00      PROA  
ATOM   2497  N   GLU P 553     -16.043   7.117   7.160  0.00  0.00      PROA  
ATOM   2498  HN  GLU P 553     -16.586   6.837   6.371  0.00  0.00      PROA  
ATOM   2499  CA  GLU P 553     -16.549   6.727   8.435  0.00  0.00      PROA  
ATOM   2500  HA  GLU P 553     -16.270   7.475   9.163  0.00  0.00      PROA  
ATOM   2501  CB  GLU P 553     -18.085   6.607   8.319  0.00  0.00      PROA  
ATOM   2502  HB1 GLU P 553     -18.471   6.270   9.305  0.00  0.00      PROA  
ATOM   2503  HB2 GLU P 553     -18.213   5.767   7.603  0.00  0.00      PROA  
ATOM   2504  CG  GLU P 553     -18.817   7.931   7.982  0.00  0.00      PROA  
ATOM   2505  HG1 GLU P 553     -18.755   8.197   6.906  0.00  0.00      PROA  
ATOM   2506  HG2 GLU P 553     -18.300   8.713   8.580  0.00  0.00      PROA  
ATOM   2507  CD  GLU P 553     -20.301   7.772   8.334  0.00  0.00      PROA  
ATOM   2508  OE1 GLU P 553     -20.778   6.673   8.687  0.00  0.00      PROA  
ATOM   2509  OE2 GLU P 553     -21.015   8.781   8.309  0.00  0.00      PROA  
ATOM   2510  C   GLU P 553     -15.930   5.425   8.971  0.00  0.00      PROA  
ATOM   2511  O   GLU P 553     -15.865   5.180  10.164  0.00  0.00      PROA  
ATOM   2512  N   THR P 554     -15.316   4.581   8.132  0.00  0.00      PROA  
ATOM   2513  HN  THR P 554     -15.426   4.653   7.144  0.00  0.00      PROA  
ATOM   2514  CA  THR P 554     -14.396   3.503   8.586  0.00  0.00      PROA  
ATOM   2515  HA  THR P 554     -14.969   2.868   9.246  0.00  0.00      PROA  
ATOM   2516  CB  THR P 554     -13.922   2.611   7.438  0.00  0.00      PROA  
ATOM   2517  HB  THR P 554     -13.477   3.220   6.623  0.00  0.00      PROA  
ATOM   2518  OG1 THR P 554     -15.053   1.869   6.951  0.00  0.00      PROA  
ATOM   2519  HG1 THR P 554     -15.703   2.558   6.794  0.00  0.00      PROA  
ATOM   2520  CG2 THR P 554     -12.957   1.522   7.914  0.00  0.00      PROA  
ATOM   2521 HG21 THR P 554     -12.760   0.745   7.146  0.00  0.00      PROA  
ATOM   2522 HG22 THR P 554     -13.306   1.115   8.887  0.00  0.00      PROA  
ATOM   2523 HG23 THR P 554     -12.011   2.072   8.106  0.00  0.00      PROA  
ATOM   2524  C   THR P 554     -13.184   4.034   9.277  0.00  0.00      PROA  
ATOM   2525  O   THR P 554     -12.840   3.441  10.335  0.00  0.00      PROA  
ATOM   2526  N   PHE P 555     -12.512   5.076   8.807  0.00  0.00      PROA  
ATOM   2527  HN  PHE P 555     -12.769   5.421   7.908  0.00  0.00      PROA  
ATOM   2528  CA  PHE P 555     -11.444   5.808   9.587  0.00  0.00      PROA  
ATOM   2529  HA  PHE P 555     -10.831   5.027  10.013  0.00  0.00      PROA  
ATOM   2530  CB  PHE P 555     -10.561   6.894   8.719  0.00  0.00      PROA  
ATOM   2531  HB1 PHE P 555      -9.853   7.395   9.413  0.00  0.00      PROA  
ATOM   2532  HB2 PHE P 555     -11.225   7.607   8.184  0.00  0.00      PROA  
ATOM   2533  CG  PHE P 555      -9.650   6.219   7.650  0.00  0.00      PROA  
ATOM   2534  CD1 PHE P 555      -8.436   5.682   8.066  0.00  0.00      PROA  
ATOM   2535  HD1 PHE P 555      -8.259   5.533   9.121  0.00  0.00      PROA  
ATOM   2536  CE1 PHE P 555      -7.531   5.083   7.159  0.00  0.00      PROA  
ATOM   2537  HE1 PHE P 555      -6.628   4.617   7.524  0.00  0.00      PROA  
ATOM   2538  CZ  PHE P 555      -7.718   5.179   5.789  0.00  0.00      PROA  
ATOM   2539  HZ  PHE P 555      -6.997   4.772   5.095  0.00  0.00      PROA  
ATOM   2540  CD2 PHE P 555      -9.870   6.235   6.269  0.00  0.00      PROA  
ATOM   2541  HD2 PHE P 555     -10.712   6.729   5.807  0.00  0.00      PROA  
ATOM   2542  CE2 PHE P 555      -8.892   5.732   5.346  0.00  0.00      PROA  
ATOM   2543  HE2 PHE P 555      -9.106   5.841   4.293  0.00  0.00      PROA  
ATOM   2544  C   PHE P 555     -11.862   6.651  10.757  0.00  0.00      PROA  
ATOM   2545  O   PHE P 555     -11.191   6.658  11.760  0.00  0.00      PROA  
ATOM   2546  N   TYR P 556     -12.929   7.452  10.626  0.00  0.00      PROA  
ATOM   2547  HN  TYR P 556     -13.416   7.691   9.790  0.00  0.00      PROA  
ATOM   2548  CA  TYR P 556     -13.535   8.092  11.842  0.00  0.00      PROA  
ATOM   2549  HA  TYR P 556     -12.751   8.749  12.189  0.00  0.00      PROA  
ATOM   2550  CB  TYR P 556     -14.694   8.926  11.318  0.00  0.00      PROA  
ATOM   2551  HB1 TYR P 556     -15.630   8.390  11.052  0.00  0.00      PROA  
ATOM   2552  HB2 TYR P 556     -14.219   9.568  10.546  0.00  0.00      PROA  
ATOM   2553  CG  TYR P 556     -15.118   9.881  12.455  0.00  0.00      PROA  
ATOM   2554  CD1 TYR P 556     -16.243   9.516  13.204  0.00  0.00      PROA  
ATOM   2555  HD1 TYR P 556     -16.791   8.616  12.968  0.00  0.00      PROA  
ATOM   2556  CE1 TYR P 556     -16.623  10.341  14.273  0.00  0.00      PROA  
ATOM   2557  HE1 TYR P 556     -17.454  10.052  14.899  0.00  0.00      PROA  
ATOM   2558  CZ  TYR P 556     -15.973  11.510  14.583  0.00  0.00      PROA  
ATOM   2559  OH  TYR P 556     -16.465  12.340  15.602  0.00  0.00      PROA  
ATOM   2560  HH  TYR P 556     -15.996  13.177  15.579  0.00  0.00      PROA  
ATOM   2561  CD2 TYR P 556     -14.427  11.079  12.756  0.00  0.00      PROA  
ATOM   2562  HD2 TYR P 556     -13.621  11.452  12.141  0.00  0.00      PROA  
ATOM   2563  CE2 TYR P 556     -14.834  11.907  13.823  0.00  0.00      PROA  
ATOM   2564  HE2 TYR P 556     -14.359  12.839  14.091  0.00  0.00      PROA  
ATOM   2565  C   TYR P 556     -13.859   7.101  13.008  0.00  0.00      PROA  
ATOM   2566  O   TYR P 556     -13.507   7.318  14.174  0.00  0.00      PROA  
ATOM   2567  N   LYS P 557     -14.509   5.929  12.714  0.00  0.00      PROA  
ATOM   2568  HN  LYS P 557     -14.810   5.758  11.779  0.00  0.00      PROA  
ATOM   2569  CA  LYS P 557     -14.785   4.928  13.705  0.00  0.00      PROA  
ATOM   2570  HA  LYS P 557     -15.443   5.361  14.443  0.00  0.00      PROA  
ATOM   2571  CB  LYS P 557     -15.585   3.715  13.108  0.00  0.00      PROA  
ATOM   2572  HB1 LYS P 557     -15.636   2.907  13.869  0.00  0.00      PROA  
ATOM   2573  HB2 LYS P 557     -15.082   3.310  12.204  0.00  0.00      PROA  
ATOM   2574  CG  LYS P 557     -17.117   4.072  12.844  0.00  0.00      PROA  
ATOM   2575  HG1 LYS P 557     -17.294   4.968  12.211  0.00  0.00      PROA  
ATOM   2576  HG2 LYS P 557     -17.619   4.285  13.812  0.00  0.00      PROA  
ATOM   2577  CD  LYS P 557     -17.886   2.916  12.139  0.00  0.00      PROA  
ATOM   2578  HD1 LYS P 557     -18.944   3.228  12.005  0.00  0.00      PROA  
ATOM   2579  HD2 LYS P 557     -17.875   2.093  12.886  0.00  0.00      PROA  
ATOM   2580  CE  LYS P 557     -17.432   2.472  10.746  0.00  0.00      PROA  
ATOM   2581  HE1 LYS P 557     -16.371   2.177  10.894  0.00  0.00      PROA  
ATOM   2582  HE2 LYS P 557     -17.442   3.259   9.962  0.00  0.00      PROA  
ATOM   2583  NZ  LYS P 557     -18.261   1.292  10.334  0.00  0.00      PROA  
ATOM   2584  HZ1 LYS P 557     -19.271   1.502  10.466  0.00  0.00      PROA  
ATOM   2585  HZ2 LYS P 557     -18.006   0.535  10.999  0.00  0.00      PROA  
ATOM   2586  HZ3 LYS P 557     -18.065   0.931   9.378  0.00  0.00      PROA  
ATOM   2587  C   LYS P 557     -13.523   4.352  14.433  0.00  0.00      PROA  
ATOM   2588  O   LYS P 557     -13.555   4.146  15.669  0.00  0.00      PROA  
ATOM   2589  N   LEU P 558     -12.476   4.067  13.746  0.00  0.00      PROA  
ATOM   2590  HN  LEU P 558     -12.779   3.921  12.807  0.00  0.00      PROA  
ATOM   2591  CA  LEU P 558     -11.225   3.532  14.305  0.00  0.00      PROA  
ATOM   2592  HA  LEU P 558     -11.442   2.664  14.909  0.00  0.00      PROA  
ATOM   2593  CB  LEU P 558     -10.145   3.157  13.250  0.00  0.00      PROA  
ATOM   2594  HB1 LEU P 558      -9.909   4.000  12.566  0.00  0.00      PROA  
ATOM   2595  HB2 LEU P 558     -10.730   2.505  12.567  0.00  0.00      PROA  
ATOM   2596  CG  LEU P 558      -8.912   2.394  13.793  0.00  0.00      PROA  
ATOM   2597  HG  LEU P 558      -9.153   1.889  14.752  0.00  0.00      PROA  
ATOM   2598  CD1 LEU P 558      -8.474   1.334  12.742  0.00  0.00      PROA  
ATOM   2599 HD11 LEU P 558      -9.318   0.614  12.690  0.00  0.00      PROA  
ATOM   2600 HD12 LEU P 558      -7.592   0.758  13.093  0.00  0.00      PROA  
ATOM   2601 HD13 LEU P 558      -8.246   1.850  11.784  0.00  0.00      PROA  
ATOM   2602  CD2 LEU P 558      -7.831   3.356  14.118  0.00  0.00      PROA  
ATOM   2603 HD21 LEU P 558      -6.876   2.845  14.367  0.00  0.00      PROA  
ATOM   2604 HD22 LEU P 558      -8.053   3.993  15.001  0.00  0.00      PROA  
ATOM   2605 HD23 LEU P 558      -7.604   4.014  13.252  0.00  0.00      PROA  
ATOM   2606  C   LEU P 558     -10.681   4.532  15.171  0.00  0.00      PROA  
ATOM   2607  O   LEU P 558     -10.514   4.249  16.327  0.00  0.00      PROA  
ATOM   2608  N   VAL P 559     -10.441   5.760  14.716  0.00  0.00      PROA  
ATOM   2609  HN  VAL P 559     -10.605   6.012  13.765  0.00  0.00      PROA  
ATOM   2610  CA  VAL P 559      -9.711   6.776  15.563  0.00  0.00      PROA  
ATOM   2611  HA  VAL P 559      -8.794   6.256  15.800  0.00  0.00      PROA  
ATOM   2612  CB  VAL P 559      -9.437   7.972  14.672  0.00  0.00      PROA  
ATOM   2613  HB  VAL P 559     -10.414   8.359  14.313  0.00  0.00      PROA  
ATOM   2614  CG1 VAL P 559      -8.656   9.076  15.362  0.00  0.00      PROA  
ATOM   2615 HG11 VAL P 559      -8.548   9.909  14.636  0.00  0.00      PROA  
ATOM   2616 HG12 VAL P 559      -7.639   8.810  15.722  0.00  0.00      PROA  
ATOM   2617 HG13 VAL P 559      -9.338   9.503  16.128  0.00  0.00      PROA  
ATOM   2618  CG2 VAL P 559      -8.638   7.515  13.384  0.00  0.00      PROA  
ATOM   2619 HG21 VAL P 559      -7.899   6.749  13.703  0.00  0.00      PROA  
ATOM   2620 HG22 VAL P 559      -8.062   8.338  12.910  0.00  0.00      PROA  
ATOM   2621 HG23 VAL P 559      -9.153   6.997  12.547  0.00  0.00      PROA  
ATOM   2622  C   VAL P 559     -10.461   7.118  16.837  0.00  0.00      PROA  
ATOM   2623  O   VAL P 559      -9.802   7.300  17.865  0.00  0.00      PROA  
ATOM   2624  N   THR P 560     -11.781   7.221  16.751  0.00  0.00      PROA  
ATOM   2625  HN  THR P 560     -12.171   6.992  15.863  0.00  0.00      PROA  
ATOM   2626  CA  THR P 560     -12.612   7.811  17.828  0.00  0.00      PROA  
ATOM   2627  HA  THR P 560     -11.994   8.594  18.240  0.00  0.00      PROA  
ATOM   2628  CB  THR P 560     -13.917   8.448  17.408  0.00  0.00      PROA  
ATOM   2629  HB  THR P 560     -14.564   8.788  18.245  0.00  0.00      PROA  
ATOM   2630  OG1 THR P 560     -14.735   7.658  16.508  0.00  0.00      PROA  
ATOM   2631  HG1 THR P 560     -14.186   7.379  15.771  0.00  0.00      PROA  
ATOM   2632  CG2 THR P 560     -13.496   9.635  16.577  0.00  0.00      PROA  
ATOM   2633 HG21 THR P 560     -12.877   9.303  15.716  0.00  0.00      PROA  
ATOM   2634 HG22 THR P 560     -12.927  10.320  17.242  0.00  0.00      PROA  
ATOM   2635 HG23 THR P 560     -14.344  10.240  16.193  0.00  0.00      PROA  
ATOM   2636  C   THR P 560     -12.962   6.889  18.901  0.00  0.00      PROA  
ATOM   2637  O   THR P 560     -13.370   7.363  19.949  0.00  0.00      PROA  
ATOM   2638  N   ILE P 561     -12.758   5.509  18.762  0.00  0.00      PROA  
ATOM   2639  HN  ILE P 561     -12.371   5.135  17.923  0.00  0.00      PROA  
ATOM   2640  CA  ILE P 561     -13.355   4.621  19.682  0.00  0.00      PROA  
ATOM   2641  HA  ILE P 561     -14.326   5.083  19.785  0.00  0.00      PROA  
ATOM   2642  CB  ILE P 561     -13.380   3.140  19.186  0.00  0.00      PROA  
ATOM   2643  HB  ILE P 561     -13.668   3.181  18.113  0.00  0.00      PROA  
ATOM   2644  CG2 ILE P 561     -11.882   2.540  19.098  0.00  0.00      PROA  
ATOM   2645 HG21 ILE P 561     -11.695   2.061  20.082  0.00  0.00      PROA  
ATOM   2646 HG22 ILE P 561     -11.141   3.307  18.787  0.00  0.00      PROA  
ATOM   2647 HG23 ILE P 561     -11.900   1.671  18.406  0.00  0.00      PROA  
ATOM   2648  CG1 ILE P 561     -14.258   2.184  20.011  0.00  0.00      PROA  
ATOM   2649 HG11 ILE P 561     -15.176   2.624  20.456  0.00  0.00      PROA  
ATOM   2650 HG12 ILE P 561     -13.704   1.788  20.889  0.00  0.00      PROA  
ATOM   2651  CD  ILE P 561     -14.738   0.982  19.143  0.00  0.00      PROA  
ATOM   2652  HD1 ILE P 561     -15.843   0.943  19.256  0.00  0.00      PROA  
ATOM   2653  HD2 ILE P 561     -14.185   0.151  19.631  0.00  0.00      PROA  
ATOM   2654  HD3 ILE P 561     -14.394   1.003  18.087  0.00  0.00      PROA  
ATOM   2655  C   ILE P 561     -12.860   4.636  21.104  0.00  0.00      PROA  
ATOM   2656  O   ILE P 561     -13.568   4.400  22.047  0.00  0.00      PROA  
ATOM   2657  N   PHE P 562     -11.659   5.203  21.390  0.00  0.00      PROA  
ATOM   2658  HN  PHE P 562     -11.064   5.456  20.632  0.00  0.00      PROA  
ATOM   2659  CA  PHE P 562     -10.980   5.266  22.661  0.00  0.00      PROA  
ATOM   2660  HA  PHE P 562     -11.235   4.487  23.366  0.00  0.00      PROA  
ATOM   2661  CB  PHE P 562      -9.471   5.467  22.459  0.00  0.00      PROA  
ATOM   2662  HB1 PHE P 562      -8.868   5.164  23.341  0.00  0.00      PROA  
ATOM   2663  HB2 PHE P 562      -9.207   6.524  22.240  0.00  0.00      PROA  
ATOM   2664  CG  PHE P 562      -8.967   4.491  21.344  0.00  0.00      PROA  
ATOM   2665  CD1 PHE P 562      -8.738   5.025  20.038  0.00  0.00      PROA  
ATOM   2666  HD1 PHE P 562      -8.768   6.103  19.988  0.00  0.00      PROA  
ATOM   2667  CE1 PHE P 562      -8.545   4.160  18.911  0.00  0.00      PROA  
ATOM   2668  HE1 PHE P 562      -8.463   4.697  17.978  0.00  0.00      PROA  
ATOM   2669  CZ  PHE P 562      -8.424   2.803  19.087  0.00  0.00      PROA  
ATOM   2670  HZ  PHE P 562      -8.330   2.065  18.304  0.00  0.00      PROA  
ATOM   2671  CD2 PHE P 562      -8.955   3.081  21.479  0.00  0.00      PROA  
ATOM   2672  HD2 PHE P 562      -9.051   2.792  22.515  0.00  0.00      PROA  
ATOM   2673  CE2 PHE P 562      -8.548   2.251  20.340  0.00  0.00      PROA  
ATOM   2674  HE2 PHE P 562      -8.570   1.186  20.515  0.00  0.00      PROA  
ATOM   2675  C   PHE P 562     -11.505   6.540  23.410  0.00  0.00      PROA  
ATOM   2676  O   PHE P 562     -11.280   6.746  24.593  0.00  0.00      PROA  
ATOM   2677  N   GLN P 563     -12.353   7.357  22.729  0.00  0.00      PROA  
ATOM   2678  HN  GLN P 563     -12.475   6.997  21.807  0.00  0.00      PROA  
ATOM   2679  CA  GLN P 563     -13.045   8.536  23.217  0.00  0.00      PROA  
ATOM   2680  HA  GLN P 563     -12.609   8.860  24.150  0.00  0.00      PROA  
ATOM   2681  CB  GLN P 563     -12.970   9.806  22.255  0.00  0.00      PROA  
ATOM   2682  HB1 GLN P 563     -13.765  10.492  22.618  0.00  0.00      PROA  
ATOM   2683  HB2 GLN P 563     -13.267   9.533  21.220  0.00  0.00      PROA  
ATOM   2684  CG  GLN P 563     -11.586  10.560  22.235  0.00  0.00      PROA  
ATOM   2685  HG1 GLN P 563     -11.474  11.172  23.156  0.00  0.00      PROA  
ATOM   2686  HG2 GLN P 563     -11.480  11.253  21.373  0.00  0.00      PROA  
ATOM   2687  CD  GLN P 563     -10.302   9.679  22.230  0.00  0.00      PROA  
ATOM   2688  OE1 GLN P 563      -9.744   9.389  23.279  0.00  0.00      PROA  
ATOM   2689  NE2 GLN P 563      -9.864   9.227  21.083  0.00  0.00      PROA  
ATOM   2690 HE21 GLN P 563     -10.379   9.477  20.263  0.00  0.00      PROA  
ATOM   2691 HE22 GLN P 563      -9.005   8.720  21.152  0.00  0.00      PROA  
ATOM   2692  C   GLN P 563     -14.471   8.156  23.463  0.00  0.00      PROA  
ATOM   2693  O   GLN P 563     -15.272   8.964  23.913  0.00  0.00      PROA  
ATOM   2694  N   ASP P 564     -14.885   6.871  23.247  0.00  0.00      PROA  
ATOM   2695  HN  ASP P 564     -14.286   6.183  22.844  0.00  0.00      PROA  
ATOM   2696  CA  ASP P 564     -16.187   6.392  23.691  0.00  0.00      PROA  
ATOM   2697  HA  ASP P 564     -16.927   7.176  23.755  0.00  0.00      PROA  
ATOM   2698  CB  ASP P 564     -16.653   5.259  22.784  0.00  0.00      PROA  
ATOM   2699  HB1 ASP P 564     -15.965   4.397  22.922  0.00  0.00      PROA  
ATOM   2700  HB2 ASP P 564     -16.755   5.459  21.696  0.00  0.00      PROA  
ATOM   2701  CG  ASP P 564     -18.024   4.755  23.218  0.00  0.00      PROA  
ATOM   2702  OD1 ASP P 564     -18.810   5.575  23.685  0.00  0.00      PROA  
ATOM   2703  OD2 ASP P 564     -18.365   3.545  23.065  0.00  0.00      PROA  
ATOM   2704  C   ASP P 564     -15.893   6.045  25.121  0.00  0.00      PROA  
ATOM   2705  O   ASP P 564     -14.849   5.528  25.441  0.00  0.00      PROA  
ATOM   2706  N   HSD P 565     -16.855   6.313  26.062  0.00  0.00      PROA  
ATOM   2707  HN  HSD P 565     -17.761   6.616  25.777  0.00  0.00      PROA  
ATOM   2708  CA  HSD P 565     -16.687   6.120  27.502  0.00  0.00      PROA  
ATOM   2709  HA  HSD P 565     -17.513   6.464  28.106  0.00  0.00      PROA  
ATOM   2710  CB  HSD P 565     -16.283   4.669  27.867  0.00  0.00      PROA  
ATOM   2711  HB1 HSD P 565     -16.115   4.598  28.963  0.00  0.00      PROA  
ATOM   2712  HB2 HSD P 565     -15.324   4.383  27.384  0.00  0.00      PROA  
ATOM   2713  ND1 HSD P 565     -18.074   2.870  28.251  0.00  0.00      PROA  
ATOM   2714  HD1 HSD P 565     -18.448   3.182  29.124  0.00  0.00      PROA  
ATOM   2715  CG  HSD P 565     -17.169   3.505  27.453  0.00  0.00      PROA  
ATOM   2716  CE1 HSD P 565     -18.581   1.887  27.535  0.00  0.00      PROA  
ATOM   2717  HE1 HSD P 565     -19.452   1.349  27.909  0.00  0.00      PROA  
ATOM   2718  NE2 HSD P 565     -18.068   1.759  26.295  0.00  0.00      PROA  
ATOM   2719  CD2 HSD P 565     -17.123   2.789  26.284  0.00  0.00      PROA  
ATOM   2720  HD2 HSD P 565     -16.391   2.874  25.491  0.00  0.00      PROA  
ATOM   2721  C   HSD P 565     -15.555   7.058  28.103  0.00  0.00      PROA  
ATOM   2722  O   HSD P 565     -14.790   6.617  28.958  0.00  0.00      PROA  
ATOM   2723  N   PRO P 566     -15.460   8.248  27.678  0.00  0.00      PROA  
ATOM   2724  CD  PRO P 566     -16.530   9.025  27.034  0.00  0.00      PROA  
ATOM   2725  HD1 PRO P 566     -17.504   8.794  27.516  0.00  0.00      PROA  
ATOM   2726  HD2 PRO P 566     -16.583   9.036  25.924  0.00  0.00      PROA  
ATOM   2727  CA  PRO P 566     -14.157   9.053  27.770  0.00  0.00      PROA  
ATOM   2728  HA  PRO P 566     -13.420   8.633  27.102  0.00  0.00      PROA  
ATOM   2729  CB  PRO P 566     -14.597  10.441  27.284  0.00  0.00      PROA  
ATOM   2730  HB1 PRO P 566     -14.316  10.561  26.216  0.00  0.00      PROA  
ATOM   2731  HB2 PRO P 566     -14.170  11.339  27.778  0.00  0.00      PROA  
ATOM   2732  CG  PRO P 566     -16.139  10.465  27.398  0.00  0.00      PROA  
ATOM   2733  HG1 PRO P 566     -16.485  10.879  28.369  0.00  0.00      PROA  
ATOM   2734  HG2 PRO P 566     -16.574  11.064  26.570  0.00  0.00      PROA  
ATOM   2735  C   PRO P 566     -13.476   9.174  29.118  0.00  0.00      PROA  
ATOM   2736  O   PRO P 566     -14.099   9.596  30.070  0.00  0.00      PROA  
ATOM   2737  N   LEU P 567     -12.186   8.774  29.144  0.00  0.00      PROA  
ATOM   2738  HN  LEU P 567     -11.768   8.388  28.326  0.00  0.00      PROA  
ATOM   2739  CA  LEU P 567     -11.452   8.715  30.316  0.00  0.00      PROA  
ATOM   2740  HA  LEU P 567     -11.972   8.067  31.006  0.00  0.00      PROA  
ATOM   2741  CB  LEU P 567     -10.172   8.013  30.049  0.00  0.00      PROA  
ATOM   2742  HB1 LEU P 567      -9.510   8.517  29.313  0.00  0.00      PROA  
ATOM   2743  HB2 LEU P 567     -10.483   7.130  29.451  0.00  0.00      PROA  
ATOM   2744  CG  LEU P 567      -9.350   7.552  31.239  0.00  0.00      PROA  
ATOM   2745  HG  LEU P 567      -9.965   7.517  32.164  0.00  0.00      PROA  
ATOM   2746  CD1 LEU P 567      -8.748   6.149  30.984  0.00  0.00      PROA  
ATOM   2747 HD11 LEU P 567      -7.929   6.191  30.234  0.00  0.00      PROA  
ATOM   2748 HD12 LEU P 567      -9.486   5.394  30.640  0.00  0.00      PROA  
ATOM   2749 HD13 LEU P 567      -8.325   5.783  31.944  0.00  0.00      PROA  
ATOM   2750  CD2 LEU P 567      -8.218   8.567  31.505  0.00  0.00      PROA  
ATOM   2751 HD21 LEU P 567      -7.612   8.607  30.575  0.00  0.00      PROA  
ATOM   2752 HD22 LEU P 567      -7.666   8.248  32.415  0.00  0.00      PROA  
ATOM   2753 HD23 LEU P 567      -8.674   9.557  31.723  0.00  0.00      PROA  
ATOM   2754  C   LEU P 567     -11.196  10.036  31.000  0.00  0.00      PROA  
ATOM   2755  O   LEU P 567     -10.836  11.072  30.342  0.00  0.00      PROA  
ATOM   2756  N   GLN P 568     -11.431  10.156  32.302  0.00  0.00      PROA  
ATOM   2757  HN  GLN P 568     -11.590   9.277  32.745  0.00  0.00      PROA  
ATOM   2758  CA  GLN P 568     -11.053  11.254  33.215  0.00  0.00      PROA  
ATOM   2759  HA  GLN P 568     -10.710  12.139  32.700  0.00  0.00      PROA  
ATOM   2760  CB  GLN P 568     -12.117  11.638  34.224  0.00  0.00      PROA  
ATOM   2761  HB1 GLN P 568     -11.690  12.517  34.754  0.00  0.00      PROA  
ATOM   2762  HB2 GLN P 568     -12.223  10.721  34.841  0.00  0.00      PROA  
ATOM   2763  CG  GLN P 568     -13.490  12.071  33.654  0.00  0.00      PROA  
ATOM   2764  HG1 GLN P 568     -14.128  12.676  34.333  0.00  0.00      PROA  
ATOM   2765  HG2 GLN P 568     -14.037  11.126  33.452  0.00  0.00      PROA  
ATOM   2766  CD  GLN P 568     -13.298  12.901  32.395  0.00  0.00      PROA  
ATOM   2767  OE1 GLN P 568     -13.053  14.086  32.382  0.00  0.00      PROA  
ATOM   2768  NE2 GLN P 568     -13.570  12.367  31.178  0.00  0.00      PROA  
ATOM   2769 HE21 GLN P 568     -13.745  12.987  30.413  0.00  0.00      PROA  
ATOM   2770 HE22 GLN P 568     -13.693  11.410  30.914  0.00  0.00      PROA  
ATOM   2771  C   GLN P 568      -9.767  10.881  33.948  0.00  0.00      PROA  
ATOM   2772  O   GLN P 568      -9.562   9.675  34.178  0.00  0.00      PROA  
ATOM   2773  N   LYS P 569      -8.943  11.889  34.362  0.00  0.00      PROA  
ATOM   2774  HN  LYS P 569      -9.164  12.832  34.126  0.00  0.00      PROA  
ATOM   2775  CA  LYS P 569      -7.746  11.788  35.166  0.00  0.00      PROA  
ATOM   2776  HA  LYS P 569      -7.300  10.823  34.972  0.00  0.00      PROA  
ATOM   2777  CB  LYS P 569      -6.646  12.684  34.706  0.00  0.00      PROA  
ATOM   2778  HB1 LYS P 569      -5.805  12.536  35.417  0.00  0.00      PROA  
ATOM   2779  HB2 LYS P 569      -6.922  13.759  34.758  0.00  0.00      PROA  
ATOM   2780  CG  LYS P 569      -6.113  12.254  33.336  0.00  0.00      PROA  
ATOM   2781  HG1 LYS P 569      -6.761  12.806  32.622  0.00  0.00      PROA  
ATOM   2782  HG2 LYS P 569      -6.173  11.157  33.173  0.00  0.00      PROA  
ATOM   2783  CD  LYS P 569      -4.663  12.712  33.134  0.00  0.00      PROA  
ATOM   2784  HD1 LYS P 569      -3.974  12.139  33.791  0.00  0.00      PROA  
ATOM   2785  HD2 LYS P 569      -4.591  13.785  33.412  0.00  0.00      PROA  
ATOM   2786  CE  LYS P 569      -4.192  12.716  31.615  0.00  0.00      PROA  
ATOM   2787  HE1 LYS P 569      -4.842  13.416  31.049  0.00  0.00      PROA  
ATOM   2788  HE2 LYS P 569      -4.203  11.786  31.008  0.00  0.00      PROA  
ATOM   2789  NZ  LYS P 569      -2.763  13.193  31.557  0.00  0.00      PROA  
ATOM   2790  HZ1 LYS P 569      -2.533  13.461  30.578  0.00  0.00      PROA  
ATOM   2791  HZ2 LYS P 569      -2.100  12.433  31.810  0.00  0.00      PROA  
ATOM   2792  HZ3 LYS P 569      -2.601  13.970  32.228  0.00  0.00      PROA  
ATOM   2793  C   LYS P 569      -8.297  11.958  36.603  0.00  0.00      PROA  
ATOM   2794  O   LYS P 569      -8.697  13.028  37.084  0.00  0.00      PROA  
ATOM   2795  N   ASN P 570      -8.313  10.831  37.374  0.00  0.00      PROA  
ATOM   2796  HN  ASN P 570      -7.818  10.026  37.057  0.00  0.00      PROA  
ATOM   2797  CA  ASN P 570      -8.681  10.799  38.810  0.00  0.00      PROA  
ATOM   2798  HA  ASN P 570      -9.656  11.245  38.945  0.00  0.00      PROA  
ATOM   2799  CB  ASN P 570      -8.993   9.408  39.306  0.00  0.00      PROA  
ATOM   2800  HB1 ASN P 570      -9.169   9.469  40.401  0.00  0.00      PROA  
ATOM   2801  HB2 ASN P 570      -8.128   8.729  39.143  0.00  0.00      PROA  
ATOM   2802  CG  ASN P 570     -10.185   8.812  38.663  0.00  0.00      PROA  
ATOM   2803  OD1 ASN P 570     -11.311   9.375  38.748  0.00  0.00      PROA  
ATOM   2804  ND2 ASN P 570     -10.028   7.621  38.054  0.00  0.00      PROA  
ATOM   2805 HD21 ASN P 570      -9.210   7.047  38.084  0.00  0.00      PROA  
ATOM   2806 HD22 ASN P 570     -10.859   7.128  37.795  0.00  0.00      PROA  
ATOM   2807  C   ASN P 570      -7.513  11.434  39.510  0.00  0.00      PROA  
ATOM   2808  O   ASN P 570      -6.300  11.168  39.318  0.00  0.00      PROA  
ATOM   2809  N   TYR P 571      -7.851  12.362  40.426  0.00  0.00      PROA  
ATOM   2810  HN  TYR P 571      -8.804  12.519  40.676  0.00  0.00      PROA  
ATOM   2811  CA  TYR P 571      -6.897  13.135  41.239  0.00  0.00      PROA  
ATOM   2812  HA  TYR P 571      -6.212  13.642  40.575  0.00  0.00      PROA  
ATOM   2813  CB  TYR P 571      -7.606  14.255  41.952  0.00  0.00      PROA  
ATOM   2814  HB1 TYR P 571      -8.287  13.819  42.714  0.00  0.00      PROA  
ATOM   2815  HB2 TYR P 571      -8.277  14.873  41.319  0.00  0.00      PROA  
ATOM   2816  CG  TYR P 571      -6.646  15.222  42.703  0.00  0.00      PROA  
ATOM   2817  CD1 TYR P 571      -6.248  16.339  42.033  0.00  0.00      PROA  
ATOM   2818  HD1 TYR P 571      -6.432  16.473  40.977  0.00  0.00      PROA  
ATOM   2819  CE1 TYR P 571      -5.230  17.134  42.584  0.00  0.00      PROA  
ATOM   2820  HE1 TYR P 571      -4.780  17.941  42.025  0.00  0.00      PROA  
ATOM   2821  CZ  TYR P 571      -4.754  16.988  43.870  0.00  0.00      PROA  
ATOM   2822  OH  TYR P 571      -3.840  17.827  44.501  0.00  0.00      PROA  
ATOM   2823  HH  TYR P 571      -3.828  17.425  45.372  0.00  0.00      PROA  
ATOM   2824  CD2 TYR P 571      -6.204  15.009  44.031  0.00  0.00      PROA  
ATOM   2825  HD2 TYR P 571      -6.654  14.181  44.559  0.00  0.00      PROA  
ATOM   2826  CE2 TYR P 571      -5.219  15.843  44.626  0.00  0.00      PROA  
ATOM   2827  HE2 TYR P 571      -4.904  15.752  45.655  0.00  0.00      PROA  
ATOM   2828  C   TYR P 571      -6.094  12.291  42.226  0.00  0.00      PROA  
ATOM   2829  O   TYR P 571      -4.893  12.458  42.365  0.00  0.00      PROA  
ATOM   2830  N   ASP P 572      -6.666  11.291  42.863  0.00  0.00      PROA  
ATOM   2831  HN  ASP P 572      -7.660  11.314  42.935  0.00  0.00      PROA  
ATOM   2832  CA  ASP P 572      -6.152  10.070  43.504  0.00  0.00      PROA  
ATOM   2833  HA  ASP P 572      -5.156  10.348  43.816  0.00  0.00      PROA  
ATOM   2834  CB  ASP P 572      -7.037   9.700  44.757  0.00  0.00      PROA  
ATOM   2835  HB1 ASP P 572      -6.736   8.691  45.111  0.00  0.00      PROA  
ATOM   2836  HB2 ASP P 572      -8.122   9.572  44.557  0.00  0.00      PROA  
ATOM   2837  CG  ASP P 572      -6.734  10.701  45.847  0.00  0.00      PROA  
ATOM   2838  OD1 ASP P 572      -7.724  10.988  46.608  0.00  0.00      PROA  
ATOM   2839  OD2 ASP P 572      -5.589  11.105  46.001  0.00  0.00      PROA  
ATOM   2840  C   ASP P 572      -6.036   8.876  42.667  0.00  0.00      PROA  
ATOM   2841  O   ASP P 572      -6.522   8.794  41.581  0.00  0.00      PROA  
ATOM   2842  N   HSD P 573      -5.182   7.941  43.124  0.00  0.00      PROA  
ATOM   2843  HN  HSD P 573      -4.738   8.184  43.983  0.00  0.00      PROA  
ATOM   2844  CA  HSD P 573      -4.694   6.835  42.375  0.00  0.00      PROA  
ATOM   2845  HA  HSD P 573      -4.888   6.938  41.317  0.00  0.00      PROA  
ATOM   2846  CB  HSD P 573      -3.131   6.740  42.645  0.00  0.00      PROA  
ATOM   2847  HB1 HSD P 573      -2.798   6.025  41.862  0.00  0.00      PROA  
ATOM   2848  HB2 HSD P 573      -2.851   6.377  43.657  0.00  0.00      PROA  
ATOM   2849  ND1 HSD P 573      -2.111   8.886  43.600  0.00  0.00      PROA  
ATOM   2850  HD1 HSD P 573      -2.320   8.724  44.565  0.00  0.00      PROA  
ATOM   2851  CG  HSD P 573      -2.435   8.041  42.517  0.00  0.00      PROA  
ATOM   2852  CE1 HSD P 573      -1.692  10.025  43.036  0.00  0.00      PROA  
ATOM   2853  HE1 HSD P 573      -1.380  10.863  43.659  0.00  0.00      PROA  
ATOM   2854  NE2 HSD P 573      -1.572   9.962  41.719  0.00  0.00      PROA  
ATOM   2855  CD2 HSD P 573      -2.059   8.681  41.388  0.00  0.00      PROA  
ATOM   2856  HD2 HSD P 573      -2.233   8.331  40.378  0.00  0.00      PROA  
ATOM   2857  C   HSD P 573      -5.412   5.584  42.852  0.00  0.00      PROA  
ATOM   2858  O   HSD P 573      -5.415   4.500  42.227  0.00  0.00      PROA  
ATOM   2859  N   ASP P 574      -6.143   5.822  44.018  0.00  0.00      PROA  
ATOM   2860  HN  ASP P 574      -6.387   6.748  44.296  0.00  0.00      PROA  
ATOM   2861  CA  ASP P 574      -6.793   4.835  44.881  0.00  0.00      PROA  
ATOM   2862  HA  ASP P 574      -7.088   5.402  45.752  0.00  0.00      PROA  
ATOM   2863  CB  ASP P 574      -7.935   4.194  44.055  0.00  0.00      PROA  
ATOM   2864  HB1 ASP P 574      -8.314   3.245  44.491  0.00  0.00      PROA  
ATOM   2865  HB2 ASP P 574      -7.564   3.913  43.047  0.00  0.00      PROA  
ATOM   2866  CG  ASP P 574      -8.994   5.235  43.894  0.00  0.00      PROA  
ATOM   2867  OD1 ASP P 574      -9.463   5.395  42.736  0.00  0.00      PROA  
ATOM   2868  OD2 ASP P 574      -9.509   5.806  44.915  0.00  0.00      PROA  
ATOM   2869  C   ASP P 574      -5.804   3.656  45.322  0.00  0.00      PROA  
ATOM   2870  O   ASP P 574      -4.619   3.791  45.060  0.00  0.00      PROA  
ATOM   2871  N   VAL P 575      -6.402   2.677  46.007  0.00  0.00      PROA  
ATOM   2872  HN  VAL P 575      -7.369   2.816  46.207  0.00  0.00      PROA  
ATOM   2873  CA  VAL P 575      -5.589   1.598  46.650  0.00  0.00      PROA  
ATOM   2874  HA  VAL P 575      -4.556   1.911  46.618  0.00  0.00      PROA  
ATOM   2875  CB  VAL P 575      -6.088   1.280  48.077  0.00  0.00      PROA  
ATOM   2876  HB  VAL P 575      -7.172   1.056  47.982  0.00  0.00      PROA  
ATOM   2877  CG1 VAL P 575      -5.263   0.155  48.747  0.00  0.00      PROA  
ATOM   2878 HG11 VAL P 575      -5.403   0.207  49.848  0.00  0.00      PROA  
ATOM   2879 HG12 VAL P 575      -4.182   0.269  48.518  0.00  0.00      PROA  
ATOM   2880 HG13 VAL P 575      -5.641  -0.836  48.414  0.00  0.00      PROA  
ATOM   2881  CG2 VAL P 575      -5.926   2.561  48.875  0.00  0.00      PROA  
ATOM   2882 HG21 VAL P 575      -6.181   2.530  49.956  0.00  0.00      PROA  
ATOM   2883 HG22 VAL P 575      -6.487   3.412  48.432  0.00  0.00      PROA  
ATOM   2884 HG23 VAL P 575      -4.865   2.880  48.786  0.00  0.00      PROA  
ATOM   2885  C   VAL P 575      -5.761   0.349  45.817  0.00  0.00      PROA  
ATOM   2886  O   VAL P 575      -4.792  -0.125  45.223  0.00  0.00      PROA  
ATOM   2887  N   LEU P 576      -6.936  -0.330  45.727  0.00  0.00      PROA  
ATOM   2888  HN  LEU P 576      -7.688  -0.021  46.304  0.00  0.00      PROA  
ATOM   2889  CA  LEU P 576      -7.115  -1.582  44.962  0.00  0.00      PROA  
ATOM   2890  HA  LEU P 576      -6.357  -2.241  45.359  0.00  0.00      PROA  
ATOM   2891  CB  LEU P 576      -8.464  -2.238  45.176  0.00  0.00      PROA  
ATOM   2892  HB1 LEU P 576      -8.403  -3.316  44.916  0.00  0.00      PROA  
ATOM   2893  HB2 LEU P 576      -9.233  -1.670  44.610  0.00  0.00      PROA  
ATOM   2894  CG  LEU P 576      -9.019  -2.168  46.646  0.00  0.00      PROA  
ATOM   2895  HG  LEU P 576      -9.120  -1.065  46.729  0.00  0.00      PROA  
ATOM   2896  CD1 LEU P 576     -10.358  -2.931  46.723  0.00  0.00      PROA  
ATOM   2897 HD11 LEU P 576     -10.271  -3.926  46.235  0.00  0.00      PROA  
ATOM   2898 HD12 LEU P 576     -11.166  -2.357  46.220  0.00  0.00      PROA  
ATOM   2899 HD13 LEU P 576     -10.701  -3.081  47.770  0.00  0.00      PROA  
ATOM   2900  CD2 LEU P 576      -7.985  -2.784  47.672  0.00  0.00      PROA  
ATOM   2901 HD21 LEU P 576      -7.631  -3.809  47.430  0.00  0.00      PROA  
ATOM   2902 HD22 LEU P 576      -8.520  -2.794  48.645  0.00  0.00      PROA  
ATOM   2903 HD23 LEU P 576      -7.239  -1.999  47.924  0.00  0.00      PROA  
ATOM   2904  C   LEU P 576      -6.903  -1.394  43.498  0.00  0.00      PROA  
ATOM   2905  O   LEU P 576      -7.552  -0.603  42.814  0.00  0.00      PROA  
ATOM   2906  N   THR P 577      -5.888  -2.131  42.950  0.00  0.00      PROA  
ATOM   2907  HN  THR P 577      -5.380  -2.762  43.531  0.00  0.00      PROA  
ATOM   2908  CA  THR P 577      -5.521  -2.155  41.526  0.00  0.00      PROA  
ATOM   2909  HA  THR P 577      -5.443  -1.110  41.268  0.00  0.00      PROA  
ATOM   2910  CB  THR P 577      -4.095  -2.670  41.283  0.00  0.00      PROA  
ATOM   2911  HB  THR P 577      -3.451  -2.334  42.123  0.00  0.00      PROA  
ATOM   2912  OG1 THR P 577      -3.523  -2.025  40.199  0.00  0.00      PROA  
ATOM   2913  HG1 THR P 577      -3.498  -1.076  40.340  0.00  0.00      PROA  
ATOM   2914  CG2 THR P 577      -3.987  -4.256  41.084  0.00  0.00      PROA  
ATOM   2915 HG21 THR P 577      -2.903  -4.494  41.030  0.00  0.00      PROA  
ATOM   2916 HG22 THR P 577      -4.499  -4.694  40.201  0.00  0.00      PROA  
ATOM   2917 HG23 THR P 577      -4.473  -4.744  41.956  0.00  0.00      PROA  
ATOM   2918  C   THR P 577      -6.528  -2.795  40.553  0.00  0.00      PROA  
ATOM   2919  O   THR P 577      -7.230  -3.762  40.893  0.00  0.00      PROA  
ATOM   2920  N   THR P 578      -6.787  -2.254  39.343  0.00  0.00      PROA  
ATOM   2921  HN  THR P 578      -6.255  -1.418  39.233  0.00  0.00      PROA  
ATOM   2922  CA  THR P 578      -7.364  -2.856  38.222  0.00  0.00      PROA  
ATOM   2923  HA  THR P 578      -8.320  -3.011  38.700  0.00  0.00      PROA  
ATOM   2924  CB  THR P 578      -7.337  -1.969  36.974  0.00  0.00      PROA  
ATOM   2925  HB  THR P 578      -7.761  -0.984  37.263  0.00  0.00      PROA  
ATOM   2926  OG1 THR P 578      -8.333  -2.373  35.993  0.00  0.00      PROA  
ATOM   2927  HG1 THR P 578      -9.181  -2.051  36.306  0.00  0.00      PROA  
ATOM   2928  CG2 THR P 578      -5.970  -1.720  36.358  0.00  0.00      PROA  
ATOM   2929 HG21 THR P 578      -5.556  -2.681  35.984  0.00  0.00      PROA  
ATOM   2930 HG22 THR P 578      -5.226  -1.404  37.120  0.00  0.00      PROA  
ATOM   2931 HG23 THR P 578      -6.103  -1.025  35.502  0.00  0.00      PROA  
ATOM   2932  C   THR P 578      -6.708  -4.170  37.778  0.00  0.00      PROA  
ATOM   2933  O   THR P 578      -5.470  -4.317  37.893  0.00  0.00      PROA  
ATOM   2934  N   PRO P 579      -7.426  -5.259  37.435  0.00  0.00      PROA  
ATOM   2935  CD  PRO P 579      -8.934  -5.325  37.518  0.00  0.00      PROA  
ATOM   2936  HD1 PRO P 579      -9.465  -4.467  37.052  0.00  0.00      PROA  
ATOM   2937  HD2 PRO P 579      -9.106  -5.456  38.608  0.00  0.00      PROA  
ATOM   2938  CA  PRO P 579      -6.855  -6.591  37.358  0.00  0.00      PROA  
ATOM   2939  HA  PRO P 579      -6.237  -6.772  38.225  0.00  0.00      PROA  
ATOM   2940  CB  PRO P 579      -8.081  -7.507  37.330  0.00  0.00      PROA  
ATOM   2941  HB1 PRO P 579      -8.388  -7.806  38.355  0.00  0.00      PROA  
ATOM   2942  HB2 PRO P 579      -7.807  -8.372  36.689  0.00  0.00      PROA  
ATOM   2943  CG  PRO P 579      -9.264  -6.673  36.852  0.00  0.00      PROA  
ATOM   2944  HG1 PRO P 579      -9.072  -6.478  35.775  0.00  0.00      PROA  
ATOM   2945  HG2 PRO P 579     -10.235  -7.200  36.973  0.00  0.00      PROA  
ATOM   2946  C   PRO P 579      -5.973  -6.801  36.108  0.00  0.00      PROA  
ATOM   2947  O   PRO P 579      -5.021  -7.547  36.276  0.00  0.00      PROA  
ATOM   2948  N   LYS P 580      -6.323  -6.205  34.986  0.00  0.00      PROA  
ATOM   2949  HN  LYS P 580      -7.018  -5.491  35.035  0.00  0.00      PROA  
ATOM   2950  CA  LYS P 580      -5.585  -6.369  33.678  0.00  0.00      PROA  
ATOM   2951  HA  LYS P 580      -4.731  -7.018  33.799  0.00  0.00      PROA  
ATOM   2952  CB  LYS P 580      -6.482  -7.095  32.699  0.00  0.00      PROA  
ATOM   2953  HB1 LYS P 580      -5.953  -7.210  31.729  0.00  0.00      PROA  
ATOM   2954  HB2 LYS P 580      -7.358  -6.416  32.621  0.00  0.00      PROA  
ATOM   2955  CG  LYS P 580      -6.846  -8.531  33.169  0.00  0.00      PROA  
ATOM   2956  HG1 LYS P 580      -7.727  -8.843  32.569  0.00  0.00      PROA  
ATOM   2957  HG2 LYS P 580      -7.259  -8.509  34.200  0.00  0.00      PROA  
ATOM   2958  CD  LYS P 580      -5.691  -9.572  33.140  0.00  0.00      PROA  
ATOM   2959  HD1 LYS P 580      -6.069 -10.430  33.735  0.00  0.00      PROA  
ATOM   2960  HD2 LYS P 580      -4.771  -9.211  33.649  0.00  0.00      PROA  
ATOM   2961  CE  LYS P 580      -5.128  -9.930  31.764  0.00  0.00      PROA  
ATOM   2962  HE1 LYS P 580      -4.651  -9.026  31.329  0.00  0.00      PROA  
ATOM   2963  HE2 LYS P 580      -5.934 -10.241  31.067  0.00  0.00      PROA  
ATOM   2964  NZ  LYS P 580      -4.025 -10.948  31.835  0.00  0.00      PROA  
ATOM   2965  HZ1 LYS P 580      -3.171 -10.554  32.279  0.00  0.00      PROA  
ATOM   2966  HZ2 LYS P 580      -3.810 -11.279  30.873  0.00  0.00      PROA  
ATOM   2967  HZ3 LYS P 580      -4.340 -11.798  32.345  0.00  0.00      PROA  
ATOM   2968  C   LYS P 580      -5.218  -4.956  33.169  0.00  0.00      PROA  
ATOM   2969  O   LYS P 580      -6.126  -4.236  32.747  0.00  0.00      PROA  
ATOM   2970  N   PRO P 581      -3.954  -4.555  33.170  0.00  0.00      PROA  
ATOM   2971  CD  PRO P 581      -2.951  -5.238  33.969  0.00  0.00      PROA  
ATOM   2972  HD1 PRO P 581      -2.832  -6.336  33.844  0.00  0.00      PROA  
ATOM   2973  HD2 PRO P 581      -3.244  -5.012  35.017  0.00  0.00      PROA  
ATOM   2974  CA  PRO P 581      -3.378  -3.274  32.735  0.00  0.00      PROA  
ATOM   2975  HA  PRO P 581      -3.464  -2.562  33.543  0.00  0.00      PROA  
ATOM   2976  CB  PRO P 581      -1.932  -3.682  32.483  0.00  0.00      PROA  
ATOM   2977  HB1 PRO P 581      -1.276  -2.786  32.513  0.00  0.00      PROA  
ATOM   2978  HB2 PRO P 581      -1.808  -4.100  31.461  0.00  0.00      PROA  
ATOM   2979  CG  PRO P 581      -1.619  -4.658  33.584  0.00  0.00      PROA  
ATOM   2980  HG1 PRO P 581      -0.940  -5.462  33.228  0.00  0.00      PROA  
ATOM   2981  HG2 PRO P 581      -1.071  -4.125  34.391  0.00  0.00      PROA  
ATOM   2982  C   PRO P 581      -4.012  -2.663  31.566  0.00  0.00      PROA  
ATOM   2983  O   PRO P 581      -4.099  -3.296  30.528  0.00  0.00      PROA  
ATOM   2984  N   GLN P 582      -4.401  -1.360  31.650  0.00  0.00      PROA  
ATOM   2985  HN  GLN P 582      -4.293  -1.000  32.574  0.00  0.00      PROA  
ATOM   2986  CA  GLN P 582      -5.004  -0.594  30.583  0.00  0.00      PROA  
ATOM   2987  HA  GLN P 582      -5.588  -1.323  30.040  0.00  0.00      PROA  
ATOM   2988  CB  GLN P 582      -6.008   0.507  30.959  0.00  0.00      PROA  
ATOM   2989  HB1 GLN P 582      -6.543   0.955  30.094  0.00  0.00      PROA  
ATOM   2990  HB2 GLN P 582      -5.385   1.150  31.616  0.00  0.00      PROA  
ATOM   2991  CG  GLN P 582      -7.134   0.075  31.920  0.00  0.00      PROA  
ATOM   2992  HG1 GLN P 582      -7.772   0.898  32.308  0.00  0.00      PROA  
ATOM   2993  HG2 GLN P 582      -6.596  -0.424  32.755  0.00  0.00      PROA  
ATOM   2994  CD  GLN P 582      -8.066  -1.088  31.444  0.00  0.00      PROA  
ATOM   2995  OE1 GLN P 582      -7.946  -1.654  30.396  0.00  0.00      PROA  
ATOM   2996  NE2 GLN P 582      -9.009  -1.513  32.277  0.00  0.00      PROA  
ATOM   2997 HE21 GLN P 582      -9.135  -1.130  33.192  0.00  0.00      PROA  
ATOM   2998 HE22 GLN P 582      -9.425  -2.323  31.863  0.00  0.00      PROA  
ATOM   2999  C   GLN P 582      -3.997  -0.028  29.680  0.00  0.00      PROA  
ATOM   3000  O   GLN P 582      -2.906   0.349  30.071  0.00  0.00      PROA  
ATOM   3001  N   ALA P 583      -4.338   0.196  28.411  0.00  0.00      PROA  
ATOM   3002  HN  ALA P 583      -5.308   0.162  28.187  0.00  0.00      PROA  
ATOM   3003  CA  ALA P 583      -3.356   0.895  27.545  0.00  0.00      PROA  
ATOM   3004  HA  ALA P 583      -2.460   0.301  27.434  0.00  0.00      PROA  
ATOM   3005  CB  ALA P 583      -3.833   0.820  26.100  0.00  0.00      PROA  
ATOM   3006  HB1 ALA P 583      -4.723   1.459  25.917  0.00  0.00      PROA  
ATOM   3007  HB2 ALA P 583      -3.979  -0.226  25.756  0.00  0.00      PROA  
ATOM   3008  HB3 ALA P 583      -3.043   1.163  25.397  0.00  0.00      PROA  
ATOM   3009  C   ALA P 583      -3.048   2.369  27.836  0.00  0.00      PROA  
ATOM   3010  O   ALA P 583      -3.962   3.067  28.265  0.00  0.00      PROA  
ATOM   3011  N   ALA P 584      -1.875   2.918  27.498  0.00  0.00      PROA  
ATOM   3012  HN  ALA P 584      -1.164   2.276  27.222  0.00  0.00      PROA  
ATOM   3013  CA  ALA P 584      -1.463   4.347  27.655  0.00  0.00      PROA  
ATOM   3014  HA  ALA P 584      -1.398   4.478  28.725  0.00  0.00      PROA  
ATOM   3015  CB  ALA P 584      -0.026   4.589  27.131  0.00  0.00      PROA  
ATOM   3016  HB1 ALA P 584       0.384   5.608  27.300  0.00  0.00      PROA  
ATOM   3017  HB2 ALA P 584       0.006   4.509  26.024  0.00  0.00      PROA  
ATOM   3018  HB3 ALA P 584       0.654   3.869  27.635  0.00  0.00      PROA  
ATOM   3019  C   ALA P 584      -2.422   5.382  27.120  0.00  0.00      PROA  
ATOM   3020  O   ALA P 584      -2.975   5.127  26.069  0.00  0.00      PROA  
ATOM   3021  N   LEU P 585      -2.634   6.515  27.830  0.00  0.00      PROA  
ATOM   3022  HN  LEU P 585      -2.278   6.534  28.761  0.00  0.00      PROA  
ATOM   3023  CA  LEU P 585      -3.476   7.514  27.183  0.00  0.00      PROA  
ATOM   3024  HA  LEU P 585      -4.341   7.056  26.727  0.00  0.00      PROA  
ATOM   3025  CB  LEU P 585      -4.067   8.507  28.170  0.00  0.00      PROA  
ATOM   3026  HB1 LEU P 585      -3.360   9.116  28.774  0.00  0.00      PROA  
ATOM   3027  HB2 LEU P 585      -4.638   7.890  28.896  0.00  0.00      PROA  
ATOM   3028  CG  LEU P 585      -5.094   9.523  27.632  0.00  0.00      PROA  
ATOM   3029  HG  LEU P 585      -4.735  10.208  26.835  0.00  0.00      PROA  
ATOM   3030  CD1 LEU P 585      -6.282   8.740  27.175  0.00  0.00      PROA  
ATOM   3031 HD11 LEU P 585      -6.658   8.146  28.035  0.00  0.00      PROA  
ATOM   3032 HD12 LEU P 585      -5.941   8.107  26.328  0.00  0.00      PROA  
ATOM   3033 HD13 LEU P 585      -7.069   9.449  26.840  0.00  0.00      PROA  
ATOM   3034  CD2 LEU P 585      -5.584  10.432  28.735  0.00  0.00      PROA  
ATOM   3035 HD21 LEU P 585      -6.310  11.100  28.223  0.00  0.00      PROA  
ATOM   3036 HD22 LEU P 585      -4.730  11.107  28.955  0.00  0.00      PROA  
ATOM   3037 HD23 LEU P 585      -6.009   9.955  29.644  0.00  0.00      PROA  
ATOM   3038  C   LEU P 585      -2.840   8.219  25.982  0.00  0.00      PROA  
ATOM   3039  O   LEU P 585      -3.484   8.523  24.984  0.00  0.00      PROA  
ATOM   3040  N   PRO P 586      -1.546   8.531  25.893  0.00  0.00      PROA  
ATOM   3041  CD  PRO P 586      -0.764   8.898  27.073  0.00  0.00      PROA  
ATOM   3042  HD1 PRO P 586      -0.326   7.962  27.482  0.00  0.00      PROA  
ATOM   3043  HD2 PRO P 586      -1.312   9.513  27.818  0.00  0.00      PROA  
ATOM   3044  CA  PRO P 586      -0.985   9.196  24.648  0.00  0.00      PROA  
ATOM   3045  HA  PRO P 586      -1.506  10.075  24.300  0.00  0.00      PROA  
ATOM   3046  CB  PRO P 586       0.442   9.482  25.053  0.00  0.00      PROA  
ATOM   3047  HB1 PRO P 586       1.006  10.298  24.551  0.00  0.00      PROA  
ATOM   3048  HB2 PRO P 586       1.021   8.536  24.999  0.00  0.00      PROA  
ATOM   3049  CG  PRO P 586       0.359   9.820  26.534  0.00  0.00      PROA  
ATOM   3050  HG1 PRO P 586       1.284   9.836  27.150  0.00  0.00      PROA  
ATOM   3051  HG2 PRO P 586      -0.020  10.863  26.483  0.00  0.00      PROA  
ATOM   3052  C   PRO P 586      -0.970   8.275  23.431  0.00  0.00      PROA  
ATOM   3053  O   PRO P 586      -0.904   7.087  23.601  0.00  0.00      PROA  
ATOM   3054  N   ASN P 587      -1.127   8.814  22.221  0.00  0.00      PROA  
ATOM   3055  HN  ASN P 587      -1.168   9.810  22.216  0.00  0.00      PROA  
ATOM   3056  CA  ASN P 587      -1.075   8.079  20.927  0.00  0.00      PROA  
ATOM   3057  HA  ASN P 587      -1.132   8.790  20.115  0.00  0.00      PROA  
ATOM   3058  CB  ASN P 587       0.284   7.320  20.814  0.00  0.00      PROA  
ATOM   3059  HB1 ASN P 587       0.312   6.844  19.811  0.00  0.00      PROA  
ATOM   3060  HB2 ASN P 587       0.490   6.440  21.460  0.00  0.00      PROA  
ATOM   3061  CG  ASN P 587       1.460   8.226  20.933  0.00  0.00      PROA  
ATOM   3062  OD1 ASN P 587       2.311   8.089  21.842  0.00  0.00      PROA  
ATOM   3063  ND2 ASN P 587       1.601   9.310  20.130  0.00  0.00      PROA  
ATOM   3064 HD21 ASN P 587       2.490   9.766  20.070  0.00  0.00      PROA  
ATOM   3065 HD22 ASN P 587       0.840   9.521  19.517  0.00  0.00      PROA  
ATOM   3066  C   ASN P 587      -2.192   6.977  20.815  0.00  0.00      PROA  
ATOM   3067  O   ASN P 587      -1.849   5.882  20.381  0.00  0.00      PROA  
ATOM   3068  N   THR P 588      -3.448   7.287  21.280  0.00  0.00      PROA  
ATOM   3069  HN  THR P 588      -3.549   8.157  21.757  0.00  0.00      PROA  
ATOM   3070  CA  THR P 588      -4.578   6.418  21.255  0.00  0.00      PROA  
ATOM   3071  HA  THR P 588      -4.453   5.711  22.062  0.00  0.00      PROA  
ATOM   3072  CB  THR P 588      -5.934   7.112  21.551  0.00  0.00      PROA  
ATOM   3073  HB  THR P 588      -6.772   6.405  21.369  0.00  0.00      PROA  
ATOM   3074  OG1 THR P 588      -6.189   8.391  20.819  0.00  0.00      PROA  
ATOM   3075  HG1 THR P 588      -5.311   8.776  20.779  0.00  0.00      PROA  
ATOM   3076  CG2 THR P 588      -6.190   7.358  23.067  0.00  0.00      PROA  
ATOM   3077 HG21 THR P 588      -5.318   7.854  23.546  0.00  0.00      PROA  
ATOM   3078 HG22 THR P 588      -6.261   6.382  23.594  0.00  0.00      PROA  
ATOM   3079 HG23 THR P 588      -7.155   7.899  23.172  0.00  0.00      PROA  
ATOM   3080  C   THR P 588      -4.739   5.580  20.000  0.00  0.00      PROA  
ATOM   3081  O   THR P 588      -4.859   4.384  20.084  0.00  0.00      PROA  
ATOM   3082  N   ALA P 589      -4.776   6.120  18.728  0.00  0.00      PROA  
ATOM   3083  HN  ALA P 589      -4.582   7.052  18.431  0.00  0.00      PROA  
ATOM   3084  CA  ALA P 589      -5.105   5.296  17.534  0.00  0.00      PROA  
ATOM   3085  HA  ALA P 589      -5.488   4.349  17.885  0.00  0.00      PROA  
ATOM   3086  CB  ALA P 589      -6.238   5.997  16.709  0.00  0.00      PROA  
ATOM   3087  HB1 ALA P 589      -7.133   6.201  17.334  0.00  0.00      PROA  
ATOM   3088  HB2 ALA P 589      -6.646   5.378  15.882  0.00  0.00      PROA  
ATOM   3089  HB3 ALA P 589      -5.924   7.017  16.398  0.00  0.00      PROA  
ATOM   3090  C   ALA P 589      -3.911   4.804  16.691  0.00  0.00      PROA  
ATOM   3091  O   ALA P 589      -4.069   4.027  15.755  0.00  0.00      PROA  
ATOM   3092  N   LEU P 590      -2.681   5.221  16.999  0.00  0.00      PROA  
ATOM   3093  HN  LEU P 590      -2.530   5.844  17.763  0.00  0.00      PROA  
ATOM   3094  CA  LEU P 590      -1.574   4.968  16.139  0.00  0.00      PROA  
ATOM   3095  HA  LEU P 590      -1.881   5.307  15.160  0.00  0.00      PROA  
ATOM   3096  CB  LEU P 590      -0.351   5.680  16.650  0.00  0.00      PROA  
ATOM   3097  HB1 LEU P 590       0.394   5.558  15.836  0.00  0.00      PROA  
ATOM   3098  HB2 LEU P 590      -0.202   5.297  17.682  0.00  0.00      PROA  
ATOM   3099  CG  LEU P 590      -0.532   7.231  16.841  0.00  0.00      PROA  
ATOM   3100  HG  LEU P 590      -1.004   7.350  17.840  0.00  0.00      PROA  
ATOM   3101  CD1 LEU P 590       0.889   7.797  17.001  0.00  0.00      PROA  
ATOM   3102 HD11 LEU P 590       0.913   8.607  17.761  0.00  0.00      PROA  
ATOM   3103 HD12 LEU P 590       1.283   8.209  16.047  0.00  0.00      PROA  
ATOM   3104 HD13 LEU P 590       1.624   7.028  17.323  0.00  0.00      PROA  
ATOM   3105  CD2 LEU P 590      -1.347   7.940  15.728  0.00  0.00      PROA  
ATOM   3106 HD21 LEU P 590      -0.949   7.709  14.716  0.00  0.00      PROA  
ATOM   3107 HD22 LEU P 590      -1.209   9.038  15.829  0.00  0.00      PROA  
ATOM   3108 HD23 LEU P 590      -2.427   7.697  15.820  0.00  0.00      PROA  
ATOM   3109  C   LEU P 590      -1.314   3.490  15.937  0.00  0.00      PROA  
ATOM   3110  O   LEU P 590      -1.223   3.033  14.804  0.00  0.00      PROA  
ATOM   3111  N   LEU P 591      -1.311   2.632  16.960  0.00  0.00      PROA  
ATOM   3112  HN  LEU P 591      -1.494   3.013  17.863  0.00  0.00      PROA  
ATOM   3113  CA  LEU P 591      -1.106   1.194  16.811  0.00  0.00      PROA  
ATOM   3114  HA  LEU P 591      -0.199   1.021  16.252  0.00  0.00      PROA  
ATOM   3115  CB  LEU P 591      -1.150   0.582  18.271  0.00  0.00      PROA  
ATOM   3116  HB1 LEU P 591      -2.086   0.751  18.845  0.00  0.00      PROA  
ATOM   3117  HB2 LEU P 591      -0.340   0.963  18.930  0.00  0.00      PROA  
ATOM   3118  CG  LEU P 591      -0.989  -0.923  18.432  0.00  0.00      PROA  
ATOM   3119  HG  LEU P 591      -1.900  -1.425  18.041  0.00  0.00      PROA  
ATOM   3120  CD1 LEU P 591       0.306  -1.392  17.604  0.00  0.00      PROA  
ATOM   3121 HD11 LEU P 591       0.149  -1.298  16.508  0.00  0.00      PROA  
ATOM   3122 HD12 LEU P 591       0.524  -2.433  17.925  0.00  0.00      PROA  
ATOM   3123 HD13 LEU P 591       1.136  -0.712  17.891  0.00  0.00      PROA  
ATOM   3124  CD2 LEU P 591      -1.035  -1.501  19.845  0.00  0.00      PROA  
ATOM   3125 HD21 LEU P 591      -2.061  -1.432  20.266  0.00  0.00      PROA  
ATOM   3126 HD22 LEU P 591      -0.318  -0.954  20.494  0.00  0.00      PROA  
ATOM   3127 HD23 LEU P 591      -0.721  -2.567  19.810  0.00  0.00      PROA  
ATOM   3128  C   LEU P 591      -2.168   0.456  15.923  0.00  0.00      PROA  
ATOM   3129  O   LEU P 591      -1.959  -0.280  14.998  0.00  0.00      PROA  
ATOM   3130  N   SER P 592      -3.467   0.719  16.229  0.00  0.00      PROA  
ATOM   3131  HN  SER P 592      -3.563   1.341  17.002  0.00  0.00      PROA  
ATOM   3132  CA  SER P 592      -4.634   0.370  15.432  0.00  0.00      PROA  
ATOM   3133  HA  SER P 592      -4.775  -0.701  15.453  0.00  0.00      PROA  
ATOM   3134  CB  SER P 592      -5.967   0.861  16.047  0.00  0.00      PROA  
ATOM   3135  HB1 SER P 592      -6.909   0.438  15.638  0.00  0.00      PROA  
ATOM   3136  HB2 SER P 592      -6.052   1.965  16.145  0.00  0.00      PROA  
ATOM   3137  OG  SER P 592      -6.086   0.313  17.338  0.00  0.00      PROA  
ATOM   3138  HG1 SER P 592      -5.358   0.748  17.787  0.00  0.00      PROA  
ATOM   3139  C   SER P 592      -4.587   0.739  13.967  0.00  0.00      PROA  
ATOM   3140  O   SER P 592      -4.929  -0.015  13.084  0.00  0.00      PROA  
ATOM   3141  N   LEU P 593      -4.057   1.991  13.578  0.00  0.00      PROA  
ATOM   3142  HN  LEU P 593      -3.765   2.653  14.263  0.00  0.00      PROA  
ATOM   3143  CA  LEU P 593      -3.848   2.367  12.239  0.00  0.00      PROA  
ATOM   3144  HA  LEU P 593      -4.784   2.211  11.723  0.00  0.00      PROA  
ATOM   3145  CB  LEU P 593      -3.416   3.864  12.267  0.00  0.00      PROA  
ATOM   3146  HB1 LEU P 593      -2.921   4.168  11.320  0.00  0.00      PROA  
ATOM   3147  HB2 LEU P 593      -2.688   3.890  13.106  0.00  0.00      PROA  
ATOM   3148  CG  LEU P 593      -4.612   4.851  12.563  0.00  0.00      PROA  
ATOM   3149  HG  LEU P 593      -5.227   4.402  13.373  0.00  0.00      PROA  
ATOM   3150  CD1 LEU P 593      -4.211   6.308  13.096  0.00  0.00      PROA  
ATOM   3151 HD11 LEU P 593      -3.630   6.906  12.361  0.00  0.00      PROA  
ATOM   3152 HD12 LEU P 593      -3.637   6.139  14.033  0.00  0.00      PROA  
ATOM   3153 HD13 LEU P 593      -5.172   6.786  13.384  0.00  0.00      PROA  
ATOM   3154  CD2 LEU P 593      -5.403   4.974  11.241  0.00  0.00      PROA  
ATOM   3155 HD21 LEU P 593      -6.304   5.617  11.340  0.00  0.00      PROA  
ATOM   3156 HD22 LEU P 593      -5.839   4.013  10.894  0.00  0.00      PROA  
ATOM   3157 HD23 LEU P 593      -4.887   5.577  10.463  0.00  0.00      PROA  
ATOM   3158  C   LEU P 593      -2.856   1.442  11.534  0.00  0.00      PROA  
ATOM   3159  O   LEU P 593      -3.077   0.963  10.396  0.00  0.00      PROA  
ATOM   3160  N   VAL P 594      -1.744   1.096  12.214  0.00  0.00      PROA  
ATOM   3161  HN  VAL P 594      -1.591   1.426  13.143  0.00  0.00      PROA  
ATOM   3162  CA  VAL P 594      -0.820   0.072  11.658  0.00  0.00      PROA  
ATOM   3163  HA  VAL P 594      -0.481   0.503  10.727  0.00  0.00      PROA  
ATOM   3164  CB  VAL P 594       0.295  -0.054  12.698  0.00  0.00      PROA  
ATOM   3165  HB  VAL P 594      -0.151  -0.463  13.630  0.00  0.00      PROA  
ATOM   3166  CG1 VAL P 594       1.342  -1.018  12.117  0.00  0.00      PROA  
ATOM   3167 HG11 VAL P 594       1.803  -0.613  11.191  0.00  0.00      PROA  
ATOM   3168 HG12 VAL P 594       0.930  -2.041  11.975  0.00  0.00      PROA  
ATOM   3169 HG13 VAL P 594       2.158  -1.126  12.863  0.00  0.00      PROA  
ATOM   3170  CG2 VAL P 594       1.062   1.292  12.875  0.00  0.00      PROA  
ATOM   3171 HG21 VAL P 594       0.347   2.039  13.282  0.00  0.00      PROA  
ATOM   3172 HG22 VAL P 594       1.557   1.663  11.951  0.00  0.00      PROA  
ATOM   3173 HG23 VAL P 594       1.977   1.312  13.504  0.00  0.00      PROA  
ATOM   3174  C   VAL P 594      -1.484  -1.262  11.393  0.00  0.00      PROA  
ATOM   3175  O   VAL P 594      -1.364  -1.835  10.327  0.00  0.00      PROA  
ATOM   3176  N   LEU P 595      -2.302  -1.762  12.323  0.00  0.00      PROA  
ATOM   3177  HN  LEU P 595      -2.393  -1.292  13.197  0.00  0.00      PROA  
ATOM   3178  CA  LEU P 595      -3.115  -3.005  12.203  0.00  0.00      PROA  
ATOM   3179  HA  LEU P 595      -2.454  -3.847  12.055  0.00  0.00      PROA  
ATOM   3180  CB  LEU P 595      -3.707  -3.422  13.567  0.00  0.00      PROA  
ATOM   3181  HB1 LEU P 595      -4.335  -4.333  13.471  0.00  0.00      PROA  
ATOM   3182  HB2 LEU P 595      -4.334  -2.567  13.901  0.00  0.00      PROA  
ATOM   3183  CG  LEU P 595      -2.714  -3.544  14.740  0.00  0.00      PROA  
ATOM   3184  HG  LEU P 595      -2.164  -2.581  14.807  0.00  0.00      PROA  
ATOM   3185  CD1 LEU P 595      -3.471  -3.745  16.047  0.00  0.00      PROA  
ATOM   3186 HD11 LEU P 595      -4.203  -2.929  16.227  0.00  0.00      PROA  
ATOM   3187 HD12 LEU P 595      -2.706  -3.765  16.853  0.00  0.00      PROA  
ATOM   3188 HD13 LEU P 595      -3.889  -4.773  15.997  0.00  0.00      PROA  
ATOM   3189  CD2 LEU P 595      -1.755  -4.723  14.707  0.00  0.00      PROA  
ATOM   3190 HD21 LEU P 595      -0.820  -4.507  15.267  0.00  0.00      PROA  
ATOM   3191 HD22 LEU P 595      -1.352  -4.718  13.672  0.00  0.00      PROA  
ATOM   3192 HD23 LEU P 595      -2.287  -5.663  14.965  0.00  0.00      PROA  
ATOM   3193  C   LEU P 595      -4.075  -3.001  11.015  0.00  0.00      PROA  
ATOM   3194  O   LEU P 595      -4.190  -3.951  10.265  0.00  0.00      PROA  
ATOM   3195  N   MET P 596      -4.789  -1.884  10.872  0.00  0.00      PROA  
ATOM   3196  HN  MET P 596      -4.578  -1.200  11.567  0.00  0.00      PROA  
ATOM   3197  CA  MET P 596      -5.754  -1.558   9.842  0.00  0.00      PROA  
ATOM   3198  HA  MET P 596      -6.512  -2.327   9.854  0.00  0.00      PROA  
ATOM   3199  CB  MET P 596      -6.302  -0.144  10.015  0.00  0.00      PROA  
ATOM   3200  HB1 MET P 596      -5.578   0.691  10.131  0.00  0.00      PROA  
ATOM   3201  HB2 MET P 596      -6.871  -0.122  10.969  0.00  0.00      PROA  
ATOM   3202  CG  MET P 596      -7.365   0.217   8.966  0.00  0.00      PROA  
ATOM   3203  HG1 MET P 596      -8.271  -0.405   9.126  0.00  0.00      PROA  
ATOM   3204  HG2 MET P 596      -7.009  -0.058   7.950  0.00  0.00      PROA  
ATOM   3205  SD  MET P 596      -7.661   2.067   8.987  0.00  0.00      PROA  
ATOM   3206  CE  MET P 596      -9.348   1.918   8.444  0.00  0.00      PROA  
ATOM   3207  HE1 MET P 596      -9.617   2.765   7.777  0.00  0.00      PROA  
ATOM   3208  HE2 MET P 596     -10.093   2.030   9.260  0.00  0.00      PROA  
ATOM   3209  HE3 MET P 596      -9.453   1.050   7.758  0.00  0.00      PROA  
ATOM   3210  C   MET P 596      -5.006  -1.613   8.456  0.00  0.00      PROA  
ATOM   3211  O   MET P 596      -5.380  -2.375   7.562  0.00  0.00      PROA  
ATOM   3212  N   ALA P 597      -3.824  -0.932   8.469  0.00  0.00      PROA  
ATOM   3213  HN  ALA P 597      -3.559  -0.348   9.233  0.00  0.00      PROA  
ATOM   3214  CA  ALA P 597      -3.024  -0.895   7.230  0.00  0.00      PROA  
ATOM   3215  HA  ALA P 597      -3.619  -0.634   6.367  0.00  0.00      PROA  
ATOM   3216  CB  ALA P 597      -1.974   0.174   7.473  0.00  0.00      PROA  
ATOM   3217  HB1 ALA P 597      -1.314   0.117   6.581  0.00  0.00      PROA  
ATOM   3218  HB2 ALA P 597      -1.376  -0.075   8.375  0.00  0.00      PROA  
ATOM   3219  HB3 ALA P 597      -2.256   1.208   7.764  0.00  0.00      PROA  
ATOM   3220  C   ALA P 597      -2.391  -2.260   6.791  0.00  0.00      PROA  
ATOM   3221  O   ALA P 597      -2.533  -2.559   5.603  0.00  0.00      PROA  
ATOM   3222  N   GLY P 598      -1.876  -3.036   7.743  0.00  0.00      PROA  
ATOM   3223  HN  GLY P 598      -1.867  -2.637   8.657  0.00  0.00      PROA  
ATOM   3224  CA  GLY P 598      -1.462  -4.384   7.571  0.00  0.00      PROA  
ATOM   3225  HA1 GLY P 598      -1.346  -4.768   8.574  0.00  0.00      PROA  
ATOM   3226  HA2 GLY P 598      -0.645  -4.305   6.870  0.00  0.00      PROA  
ATOM   3227  C   GLY P 598      -2.509  -5.329   6.999  0.00  0.00      PROA  
ATOM   3228  O   GLY P 598      -2.186  -5.997   6.062  0.00  0.00      PROA  
ATOM   3229  N   THR P 599      -3.723  -5.352   7.540  0.00  0.00      PROA  
ATOM   3230  HN  THR P 599      -3.980  -4.724   8.271  0.00  0.00      PROA  
ATOM   3231  CA  THR P 599      -4.877  -6.166   7.076  0.00  0.00      PROA  
ATOM   3232  HA  THR P 599      -4.576  -7.196   7.195  0.00  0.00      PROA  
ATOM   3233  CB  THR P 599      -6.085  -5.956   7.953  0.00  0.00      PROA  
ATOM   3234  HB  THR P 599      -6.551  -4.964   7.769  0.00  0.00      PROA  
ATOM   3235  OG1 THR P 599      -5.813  -6.017   9.333  0.00  0.00      PROA  
ATOM   3236  HG1 THR P 599      -5.529  -5.156   9.649  0.00  0.00      PROA  
ATOM   3237  CG2 THR P 599      -7.091  -7.064   7.585  0.00  0.00      PROA  
ATOM   3238 HG21 THR P 599      -6.559  -8.029   7.728  0.00  0.00      PROA  
ATOM   3239 HG22 THR P 599      -7.429  -7.068   6.527  0.00  0.00      PROA  
ATOM   3240 HG23 THR P 599      -7.959  -7.058   8.278  0.00  0.00      PROA  
ATOM   3241  C   THR P 599      -5.264  -5.891   5.642  0.00  0.00      PROA  
ATOM   3242  O   THR P 599      -5.577  -6.759   4.820  0.00  0.00      PROA  
ATOM   3243  N   PHE P 600      -5.256  -4.686   5.243  0.00  0.00      PROA  
ATOM   3244  HN  PHE P 600      -4.820  -4.018   5.841  0.00  0.00      PROA  
ATOM   3245  CA  PHE P 600      -5.555  -4.117   3.948  0.00  0.00      PROA  
ATOM   3246  HA  PHE P 600      -6.543  -4.463   3.684  0.00  0.00      PROA  
ATOM   3247  CB  PHE P 600      -5.733  -2.598   4.207  0.00  0.00      PROA  
ATOM   3248  HB1 PHE P 600      -4.844  -2.243   4.771  0.00  0.00      PROA  
ATOM   3249  HB2 PHE P 600      -6.546  -2.437   4.946  0.00  0.00      PROA  
ATOM   3250  CG  PHE P 600      -5.946  -1.736   2.979  0.00  0.00      PROA  
ATOM   3251  CD1 PHE P 600      -7.131  -1.844   2.270  0.00  0.00      PROA  
ATOM   3252  HD1 PHE P 600      -7.902  -2.473   2.690  0.00  0.00      PROA  
ATOM   3253  CE1 PHE P 600      -7.458  -1.136   1.209  0.00  0.00      PROA  
ATOM   3254  HE1 PHE P 600      -8.359  -1.279   0.631  0.00  0.00      PROA  
ATOM   3255  CZ  PHE P 600      -6.595   0.004   0.874  0.00  0.00      PROA  
ATOM   3256  HZ  PHE P 600      -6.859   0.716   0.106  0.00  0.00      PROA  
ATOM   3257  CD2 PHE P 600      -4.965  -0.754   2.500  0.00  0.00      PROA  
ATOM   3258  HD2 PHE P 600      -4.078  -0.642   3.107  0.00  0.00      PROA  
ATOM   3259  CE2 PHE P 600      -5.305   0.066   1.427  0.00  0.00      PROA  
ATOM   3260  HE2 PHE P 600      -4.620   0.878   1.231  0.00  0.00      PROA  
ATOM   3261  C   PHE P 600      -4.586  -4.450   2.822  0.00  0.00      PROA  
ATOM   3262  O   PHE P 600      -4.990  -4.936   1.769  0.00  0.00      PROA  
ATOM   3263  N   PHE P 601      -3.270  -4.233   3.093  0.00  0.00      PROA  
ATOM   3264  HN  PHE P 601      -2.999  -3.701   3.891  0.00  0.00      PROA  
ATOM   3265  CA  PHE P 601      -2.167  -4.622   2.267  0.00  0.00      PROA  
ATOM   3266  HA  PHE P 601      -2.482  -4.314   1.281  0.00  0.00      PROA  
ATOM   3267  CB  PHE P 601      -0.841  -3.955   2.858  0.00  0.00      PROA  
ATOM   3268  HB1 PHE P 601      -0.072  -4.233   2.106  0.00  0.00      PROA  
ATOM   3269  HB2 PHE P 601      -0.653  -4.490   3.813  0.00  0.00      PROA  
ATOM   3270  CG  PHE P 601      -0.762  -2.442   2.982  0.00  0.00      PROA  
ATOM   3271  CD1 PHE P 601      -0.032  -2.015   4.002  0.00  0.00      PROA  
ATOM   3272  HD1 PHE P 601       0.510  -2.658   4.681  0.00  0.00      PROA  
ATOM   3273  CE1 PHE P 601       0.002  -0.625   4.292  0.00  0.00      PROA  
ATOM   3274  HE1 PHE P 601       0.703  -0.310   5.050  0.00  0.00      PROA  
ATOM   3275  CZ  PHE P 601      -0.840   0.283   3.638  0.00  0.00      PROA  
ATOM   3276  HZ  PHE P 601      -0.859   1.338   3.873  0.00  0.00      PROA  
ATOM   3277  CD2 PHE P 601      -1.536  -1.564   2.238  0.00  0.00      PROA  
ATOM   3278  HD2 PHE P 601      -2.139  -1.831   1.383  0.00  0.00      PROA  
ATOM   3279  CE2 PHE P 601      -1.604  -0.285   2.653  0.00  0.00      PROA  
ATOM   3280  HE2 PHE P 601      -2.131   0.467   2.084  0.00  0.00      PROA  
ATOM   3281  C   PHE P 601      -2.007  -6.158   2.199  0.00  0.00      PROA  
ATOM   3282  O   PHE P 601      -1.922  -6.745   1.073  0.00  0.00      PROA  
ATOM   3283  N   LEU P 602      -2.174  -6.919   3.366  0.00  0.00      PROA  
ATOM   3284  HN  LEU P 602      -2.335  -6.469   4.241  0.00  0.00      PROA  
ATOM   3285  CA  LEU P 602      -2.241  -8.370   3.240  0.00  0.00      PROA  
ATOM   3286  HA  LEU P 602      -1.293  -8.692   2.835  0.00  0.00      PROA  
ATOM   3287  CB  LEU P 602      -2.292  -8.948   4.634  0.00  0.00      PROA  
ATOM   3288  HB1 LEU P 602      -3.153  -8.565   5.222  0.00  0.00      PROA  
ATOM   3289  HB2 LEU P 602      -1.370  -8.680   5.195  0.00  0.00      PROA  
ATOM   3290  CG  LEU P 602      -2.380 -10.490   4.754  0.00  0.00      PROA  
ATOM   3291  HG  LEU P 602      -3.363 -10.774   4.320  0.00  0.00      PROA  
ATOM   3292  CD1 LEU P 602      -1.301 -11.171   3.967  0.00  0.00      PROA  
ATOM   3293 HD11 LEU P 602      -1.352 -12.271   3.821  0.00  0.00      PROA  
ATOM   3294 HD12 LEU P 602      -0.380 -10.734   4.410  0.00  0.00      PROA  
ATOM   3295 HD13 LEU P 602      -1.421 -10.796   2.928  0.00  0.00      PROA  
ATOM   3296  CD2 LEU P 602      -2.379 -10.918   6.237  0.00  0.00      PROA  
ATOM   3297 HD21 LEU P 602      -3.260 -10.592   6.829  0.00  0.00      PROA  
ATOM   3298 HD22 LEU P 602      -1.451 -10.612   6.766  0.00  0.00      PROA  
ATOM   3299 HD23 LEU P 602      -2.358 -12.026   6.319  0.00  0.00      PROA  
ATOM   3300  C   LEU P 602      -3.387  -8.912   2.324  0.00  0.00      PROA  
ATOM   3301  O   LEU P 602      -3.218  -9.913   1.610  0.00  0.00      PROA  
ATOM   3302  N   ALA P 603      -4.495  -8.168   2.308  0.00  0.00      PROA  
ATOM   3303  HN  ALA P 603      -4.689  -7.492   3.015  0.00  0.00      PROA  
ATOM   3304  CA  ALA P 603      -5.670  -8.479   1.553  0.00  0.00      PROA  
ATOM   3305  HA  ALA P 603      -5.890  -9.527   1.692  0.00  0.00      PROA  
ATOM   3306  CB  ALA P 603      -6.903  -7.740   2.067  0.00  0.00      PROA  
ATOM   3307  HB1 ALA P 603      -7.795  -8.166   1.559  0.00  0.00      PROA  
ATOM   3308  HB2 ALA P 603      -6.802  -6.655   1.852  0.00  0.00      PROA  
ATOM   3309  HB3 ALA P 603      -7.069  -7.980   3.139  0.00  0.00      PROA  
ATOM   3310  C   ALA P 603      -5.407  -8.289   0.038  0.00  0.00      PROA  
ATOM   3311  O   ALA P 603      -5.556  -9.181  -0.841  0.00  0.00      PROA  
ATOM   3312  N   MET P 604      -4.870  -7.089  -0.354  0.00  0.00      PROA  
ATOM   3313  HN  MET P 604      -4.952  -6.348   0.308  0.00  0.00      PROA  
ATOM   3314  CA  MET P 604      -4.377  -6.741  -1.624  0.00  0.00      PROA  
ATOM   3315  HA  MET P 604      -5.180  -6.781  -2.345  0.00  0.00      PROA  
ATOM   3316  CB  MET P 604      -3.928  -5.225  -1.643  0.00  0.00      PROA  
ATOM   3317  HB1 MET P 604      -3.167  -5.057  -2.434  0.00  0.00      PROA  
ATOM   3318  HB2 MET P 604      -3.309  -4.973  -0.755  0.00  0.00      PROA  
ATOM   3319  CG  MET P 604      -5.042  -4.179  -1.887  0.00  0.00      PROA  
ATOM   3320  HG1 MET P 604      -4.596  -3.162  -1.862  0.00  0.00      PROA  
ATOM   3321  HG2 MET P 604      -5.740  -4.313  -1.034  0.00  0.00      PROA  
ATOM   3322  SD  MET P 604      -5.789  -4.439  -3.457  0.00  0.00      PROA  
ATOM   3323  CE  MET P 604      -6.647  -2.893  -3.570  0.00  0.00      PROA  
ATOM   3324  HE1 MET P 604      -7.071  -2.677  -4.574  0.00  0.00      PROA  
ATOM   3325  HE2 MET P 604      -6.056  -2.020  -3.221  0.00  0.00      PROA  
ATOM   3326  HE3 MET P 604      -7.506  -2.916  -2.866  0.00  0.00      PROA  
ATOM   3327  C   MET P 604      -3.297  -7.657  -2.096  0.00  0.00      PROA  
ATOM   3328  O   MET P 604      -3.302  -8.135  -3.245  0.00  0.00      PROA  
ATOM   3329  N   MET P 605      -2.272  -7.989  -1.261  0.00  0.00      PROA  
ATOM   3330  HN  MET P 605      -2.312  -7.652  -0.323  0.00  0.00      PROA  
ATOM   3331  CA  MET P 605      -1.213  -9.005  -1.601  0.00  0.00      PROA  
ATOM   3332  HA  MET P 605      -0.855  -8.637  -2.551  0.00  0.00      PROA  
ATOM   3333  CB  MET P 605      -0.046  -8.889  -0.520  0.00  0.00      PROA  
ATOM   3334  HB1 MET P 605       0.604  -9.789  -0.520  0.00  0.00      PROA  
ATOM   3335  HB2 MET P 605      -0.450  -8.952   0.513  0.00  0.00      PROA  
ATOM   3336  CG  MET P 605       0.883  -7.613  -0.650  0.00  0.00      PROA  
ATOM   3337  HG1 MET P 605       1.674  -7.598   0.129  0.00  0.00      PROA  
ATOM   3338  HG2 MET P 605       0.215  -6.732  -0.537  0.00  0.00      PROA  
ATOM   3339  SD  MET P 605       1.622  -7.706  -2.323  0.00  0.00      PROA  
ATOM   3340  CE  MET P 605       2.638  -6.198  -2.306  0.00  0.00      PROA  
ATOM   3341  HE1 MET P 605       1.909  -5.365  -2.214  0.00  0.00      PROA  
ATOM   3342  HE2 MET P 605       3.221  -6.130  -3.249  0.00  0.00      PROA  
ATOM   3343  HE3 MET P 605       3.343  -6.170  -1.448  0.00  0.00      PROA  
ATOM   3344  C   MET P 605      -1.700 -10.471  -1.912  0.00  0.00      PROA  
ATOM   3345  O   MET P 605      -1.364 -11.042  -2.926  0.00  0.00      PROA  
ATOM   3346  N   LEU P 606      -2.593 -11.043  -0.969  0.00  0.00      PROA  
ATOM   3347  HN  LEU P 606      -2.728 -10.526  -0.127  0.00  0.00      PROA  
ATOM   3348  CA  LEU P 606      -3.307 -12.262  -1.262  0.00  0.00      PROA  
ATOM   3349  HA  LEU P 606      -2.635 -13.061  -1.539  0.00  0.00      PROA  
ATOM   3350  CB  LEU P 606      -3.957 -12.846   0.010  0.00  0.00      PROA  
ATOM   3351  HB1 LEU P 606      -4.627 -13.713  -0.174  0.00  0.00      PROA  
ATOM   3352  HB2 LEU P 606      -4.666 -12.079   0.389  0.00  0.00      PROA  
ATOM   3353  CG  LEU P 606      -2.922 -13.240   1.060  0.00  0.00      PROA  
ATOM   3354  HG  LEU P 606      -2.331 -12.313   1.225  0.00  0.00      PROA  
ATOM   3355  CD1 LEU P 606      -3.600 -13.718   2.343  0.00  0.00      PROA  
ATOM   3356 HD11 LEU P 606      -4.043 -12.763   2.697  0.00  0.00      PROA  
ATOM   3357 HD12 LEU P 606      -2.865 -14.156   3.051  0.00  0.00      PROA  
ATOM   3358 HD13 LEU P 606      -4.353 -14.496   2.097  0.00  0.00      PROA  
ATOM   3359  CD2 LEU P 606      -1.908 -14.315   0.545  0.00  0.00      PROA  
ATOM   3360 HD21 LEU P 606      -1.164 -13.988  -0.213  0.00  0.00      PROA  
ATOM   3361 HD22 LEU P 606      -2.300 -15.225   0.041  0.00  0.00      PROA  
ATOM   3362 HD23 LEU P 606      -1.304 -14.478   1.463  0.00  0.00      PROA  
ATOM   3363  C   LEU P 606      -4.202 -12.307  -2.482  0.00  0.00      PROA  
ATOM   3364  O   LEU P 606      -4.176 -13.315  -3.176  0.00  0.00      PROA  
ATOM   3365  N   ARG P 607      -4.930 -11.227  -2.756  0.00  0.00      PROA  
ATOM   3366  HN  ARG P 607      -4.958 -10.492  -2.084  0.00  0.00      PROA  
ATOM   3367  CA  ARG P 607      -5.601 -11.078  -4.051  0.00  0.00      PROA  
ATOM   3368  HA  ARG P 607      -6.125 -12.008  -4.218  0.00  0.00      PROA  
ATOM   3369  CB  ARG P 607      -6.550  -9.848  -3.830  0.00  0.00      PROA  
ATOM   3370  HB1 ARG P 607      -6.066  -8.913  -3.477  0.00  0.00      PROA  
ATOM   3371  HB2 ARG P 607      -7.264 -10.091  -3.014  0.00  0.00      PROA  
ATOM   3372  CG  ARG P 607      -7.364  -9.478  -5.138  0.00  0.00      PROA  
ATOM   3373  HG1 ARG P 607      -6.681  -9.296  -5.995  0.00  0.00      PROA  
ATOM   3374  HG2 ARG P 607      -7.879  -8.503  -5.005  0.00  0.00      PROA  
ATOM   3375  CD  ARG P 607      -8.339 -10.657  -5.496  0.00  0.00      PROA  
ATOM   3376  HD1 ARG P 607      -9.183 -10.692  -4.774  0.00  0.00      PROA  
ATOM   3377  HD2 ARG P 607      -7.804 -11.631  -5.506  0.00  0.00      PROA  
ATOM   3378  NE  ARG P 607      -8.894 -10.390  -6.833  0.00  0.00      PROA  
ATOM   3379  HE  ARG P 607      -8.719  -9.492  -7.236  0.00  0.00      PROA  
ATOM   3380  CZ  ARG P 607      -9.277 -11.319  -7.667  0.00  0.00      PROA  
ATOM   3381  NH1 ARG P 607      -9.307 -12.623  -7.489  0.00  0.00      PROA  
ATOM   3382 HH11 ARG P 607      -8.969 -12.938  -6.602  0.00  0.00      PROA  
ATOM   3383 HH12 ARG P 607      -9.678 -13.230  -8.192  0.00  0.00      PROA  
ATOM   3384  NH2 ARG P 607      -9.551 -10.918  -8.929  0.00  0.00      PROA  
ATOM   3385 HH21 ARG P 607      -9.780  -9.985  -9.208  0.00  0.00      PROA  
ATOM   3386 HH22 ARG P 607      -9.899 -11.593  -9.580  0.00  0.00      PROA  
ATOM   3387  C   ARG P 607      -4.598 -10.945  -5.228  0.00  0.00      PROA  
ATOM   3388  O   ARG P 607      -4.920 -11.399  -6.362  0.00  0.00      PROA  
ATOM   3389  N   LYS P 608      -3.400 -10.391  -5.106  0.00  0.00      PROA  
ATOM   3390  HN  LYS P 608      -3.198  -9.907  -4.259  0.00  0.00      PROA  
ATOM   3391  CA  LYS P 608      -2.447 -10.259  -6.116  0.00  0.00      PROA  
ATOM   3392  HA  LYS P 608      -2.905  -9.906  -7.028  0.00  0.00      PROA  
ATOM   3393  CB  LYS P 608      -1.383  -9.247  -5.690  0.00  0.00      PROA  
ATOM   3394  HB1 LYS P 608      -0.823  -9.705  -4.846  0.00  0.00      PROA  
ATOM   3395  HB2 LYS P 608      -1.669  -8.289  -5.206  0.00  0.00      PROA  
ATOM   3396  CG  LYS P 608      -0.294  -8.882  -6.746  0.00  0.00      PROA  
ATOM   3397  HG1 LYS P 608       0.316  -9.803  -6.856  0.00  0.00      PROA  
ATOM   3398  HG2 LYS P 608       0.369  -8.109  -6.302  0.00  0.00      PROA  
ATOM   3399  CD  LYS P 608      -0.767  -8.395  -8.136  0.00  0.00      PROA  
ATOM   3400  HD1 LYS P 608      -1.235  -9.245  -8.677  0.00  0.00      PROA  
ATOM   3401  HD2 LYS P 608       0.161  -8.144  -8.692  0.00  0.00      PROA  
ATOM   3402  CE  LYS P 608      -1.637  -7.166  -8.035  0.00  0.00      PROA  
ATOM   3403  HE1 LYS P 608      -1.101  -6.381  -7.459  0.00  0.00      PROA  
ATOM   3404  HE2 LYS P 608      -2.475  -7.437  -7.358  0.00  0.00      PROA  
ATOM   3405  NZ  LYS P 608      -2.246  -6.593  -9.240  0.00  0.00      PROA  
ATOM   3406  HZ1 LYS P 608      -2.969  -5.896  -8.967  0.00  0.00      PROA  
ATOM   3407  HZ2 LYS P 608      -2.786  -7.303  -9.775  0.00  0.00      PROA  
ATOM   3408  HZ3 LYS P 608      -1.651  -5.962  -9.814  0.00  0.00      PROA  
ATOM   3409  C   LYS P 608      -1.855 -11.585  -6.438  0.00  0.00      PROA  
ATOM   3410  O   LYS P 608      -1.525 -11.981  -7.620  0.00  0.00      PROA  
ATOM   3411  N   PHE P 609      -1.740 -12.393  -5.412  0.00  0.00      PROA  
ATOM   3412  HN  PHE P 609      -1.987 -12.040  -4.513  0.00  0.00      PROA  
ATOM   3413  CA  PHE P 609      -1.185 -13.751  -5.428  0.00  0.00      PROA  
ATOM   3414  HA  PHE P 609      -0.317 -13.558  -6.041  0.00  0.00      PROA  
ATOM   3415  CB  PHE P 609      -0.926 -14.360  -3.995  0.00  0.00      PROA  
ATOM   3416  HB1 PHE P 609      -1.966 -14.276  -3.612  0.00  0.00      PROA  
ATOM   3417  HB2 PHE P 609      -0.336 -13.631  -3.399  0.00  0.00      PROA  
ATOM   3418  CG  PHE P 609      -0.502 -15.831  -3.967  0.00  0.00      PROA  
ATOM   3419  CD1 PHE P 609       0.459 -16.363  -4.851  0.00  0.00      PROA  
ATOM   3420  HD1 PHE P 609       0.863 -15.708  -5.609  0.00  0.00      PROA  
ATOM   3421  CE1 PHE P 609       0.916 -17.686  -4.718  0.00  0.00      PROA  
ATOM   3422  HE1 PHE P 609       1.551 -18.171  -5.445  0.00  0.00      PROA  
ATOM   3423  CZ  PHE P 609       0.332 -18.523  -3.779  0.00  0.00      PROA  
ATOM   3424  HZ  PHE P 609       0.776 -19.491  -3.598  0.00  0.00      PROA  
ATOM   3425  CD2 PHE P 609      -0.976 -16.728  -3.050  0.00  0.00      PROA  
ATOM   3426  HD2 PHE P 609      -1.729 -16.394  -2.352  0.00  0.00      PROA  
ATOM   3427  CE2 PHE P 609      -0.690 -18.081  -2.998  0.00  0.00      PROA  
ATOM   3428  HE2 PHE P 609      -1.174 -18.636  -2.208  0.00  0.00      PROA  
ATOM   3429  C   PHE P 609      -2.076 -14.644  -6.297  0.00  0.00      PROA  
ATOM   3430  O   PHE P 609      -1.585 -15.392  -7.171  0.00  0.00      PROA  
ATOM   3431  N   LYS P 610      -3.406 -14.591  -6.212  0.00  0.00      PROA  
ATOM   3432  HN  LYS P 610      -3.882 -14.029  -5.540  0.00  0.00      PROA  
ATOM   3433  CA  LYS P 610      -4.310 -15.243  -7.217  0.00  0.00      PROA  
ATOM   3434  HA  LYS P 610      -3.995 -16.276  -7.253  0.00  0.00      PROA  
ATOM   3435  CB  LYS P 610      -5.759 -15.067  -6.761  0.00  0.00      PROA  
ATOM   3436  HB1 LYS P 610      -5.908 -13.974  -6.631  0.00  0.00      PROA  
ATOM   3437  HB2 LYS P 610      -5.968 -15.519  -5.768  0.00  0.00      PROA  
ATOM   3438  CG  LYS P 610      -6.871 -15.551  -7.766  0.00  0.00      PROA  
ATOM   3439  HG1 LYS P 610      -6.795 -14.923  -8.680  0.00  0.00      PROA  
ATOM   3440  HG2 LYS P 610      -7.761 -15.083  -7.294  0.00  0.00      PROA  
ATOM   3441  CD  LYS P 610      -6.940 -17.010  -7.961  0.00  0.00      PROA  
ATOM   3442  HD1 LYS P 610      -7.216 -17.599  -7.061  0.00  0.00      PROA  
ATOM   3443  HD2 LYS P 610      -5.887 -17.336  -8.098  0.00  0.00      PROA  
ATOM   3444  CE  LYS P 610      -7.747 -17.449  -9.098  0.00  0.00      PROA  
ATOM   3445  HE1 LYS P 610      -7.777 -18.556  -9.177  0.00  0.00      PROA  
ATOM   3446  HE2 LYS P 610      -7.432 -17.125 -10.113  0.00  0.00      PROA  
ATOM   3447  NZ  LYS P 610      -9.208 -17.106  -8.873  0.00  0.00      PROA  
ATOM   3448  HZ1 LYS P 610      -9.507 -17.348  -7.907  0.00  0.00      PROA  
ATOM   3449  HZ2 LYS P 610      -9.830 -17.668  -9.490  0.00  0.00      PROA  
ATOM   3450  HZ3 LYS P 610      -9.379 -16.098  -9.061  0.00  0.00      PROA  
ATOM   3451  C   LYS P 610      -4.094 -14.739  -8.680  0.00  0.00      PROA  
ATOM   3452  O   LYS P 610      -4.275 -15.397  -9.712  0.00  0.00      PROA  
ATOM   3453  N   ASN P 611      -3.779 -13.481  -8.903  0.00  0.00      PROA  
ATOM   3454  HN  ASN P 611      -3.586 -12.944  -8.086  0.00  0.00      PROA  
ATOM   3455  CA  ASN P 611      -3.731 -12.842 -10.177  0.00  0.00      PROA  
ATOM   3456  HA  ASN P 611      -4.272 -13.290 -10.998  0.00  0.00      PROA  
ATOM   3457  CB  ASN P 611      -4.170 -11.360 -10.038  0.00  0.00      PROA  
ATOM   3458  HB1 ASN P 611      -3.947 -10.823 -10.984  0.00  0.00      PROA  
ATOM   3459  HB2 ASN P 611      -3.551 -10.860  -9.263  0.00  0.00      PROA  
ATOM   3460  CG  ASN P 611      -5.619 -11.209  -9.744  0.00  0.00      PROA  
ATOM   3461  OD1 ASN P 611      -6.485 -12.075 -10.072  0.00  0.00      PROA  
ATOM   3462  ND2 ASN P 611      -5.951 -10.084  -9.045  0.00  0.00      PROA  
ATOM   3463 HD21 ASN P 611      -6.908  -9.993  -8.768  0.00  0.00      PROA  
ATOM   3464 HD22 ASN P 611      -5.246  -9.483  -8.668  0.00  0.00      PROA  
ATOM   3465  C   ASN P 611      -2.303 -12.891 -10.677  0.00  0.00      PROA  
ATOM   3466  O   ASN P 611      -1.858 -11.991 -11.369  0.00  0.00      PROA  
ATOM   3467  N   SER P 612      -1.483 -13.869 -10.302  0.00  0.00      PROA  
ATOM   3468  HN  SER P 612      -1.885 -14.721  -9.976  0.00  0.00      PROA  
ATOM   3469  CA  SER P 612      -0.031 -13.895 -10.643  0.00  0.00      PROA  
ATOM   3470  HA  SER P 612       0.181 -13.102 -11.345  0.00  0.00      PROA  
ATOM   3471  CB  SER P 612       0.855 -13.802  -9.344  0.00  0.00      PROA  
ATOM   3472  HB1 SER P 612       0.404 -13.031  -8.683  0.00  0.00      PROA  
ATOM   3473  HB2 SER P 612       1.872 -13.444  -9.610  0.00  0.00      PROA  
ATOM   3474  OG  SER P 612       0.933 -15.010  -8.663  0.00  0.00      PROA  
ATOM   3475  HG1 SER P 612       0.044 -15.082  -8.309  0.00  0.00      PROA  
ATOM   3476  C   SER P 612       0.218 -15.313 -11.280  0.00  0.00      PROA  
ATOM   3477  O   SER P 612      -0.594 -16.246 -11.092  0.00  0.00      PROA  
ATOM   3478  N   SER P 613       1.323 -15.544 -11.957  0.00  0.00      PROA  
ATOM   3479  HN  SER P 613       2.105 -14.937 -12.077  0.00  0.00      PROA  
ATOM   3480  CA  SER P 613       1.600 -16.889 -12.465  0.00  0.00      PROA  
ATOM   3481  HA  SER P 613       0.680 -17.407 -12.698  0.00  0.00      PROA  
ATOM   3482  CB  SER P 613       2.228 -16.852 -13.912  0.00  0.00      PROA  
ATOM   3483  HB1 SER P 613       2.490 -17.859 -14.300  0.00  0.00      PROA  
ATOM   3484  HB2 SER P 613       3.146 -16.237 -13.789  0.00  0.00      PROA  
ATOM   3485  OG  SER P 613       1.411 -16.288 -14.911  0.00  0.00      PROA  
ATOM   3486  HG1 SER P 613       0.785 -15.667 -14.533  0.00  0.00      PROA  
ATOM   3487  C   SER P 613       2.397 -17.796 -11.618  0.00  0.00      PROA  
ATOM   3488  O   SER P 613       2.673 -18.874 -11.980  0.00  0.00      PROA  
ATOM   3489  N   TYR P 614       2.655 -17.469 -10.306  0.00  0.00      PROA  
ATOM   3490  HN  TYR P 614       2.319 -16.598  -9.957  0.00  0.00      PROA  
ATOM   3491  CA  TYR P 614       3.631 -18.107  -9.425  0.00  0.00      PROA  
ATOM   3492  HA  TYR P 614       4.480 -18.424 -10.012  0.00  0.00      PROA  
ATOM   3493  CB  TYR P 614       4.166 -16.966  -8.337  0.00  0.00      PROA  
ATOM   3494  HB1 TYR P 614       4.994 -17.300  -7.676  0.00  0.00      PROA  
ATOM   3495  HB2 TYR P 614       3.305 -16.738  -7.672  0.00  0.00      PROA  
ATOM   3496  CG  TYR P 614       4.669 -15.711  -9.108  0.00  0.00      PROA  
ATOM   3497  CD1 TYR P 614       5.753 -15.763  -9.987  0.00  0.00      PROA  
ATOM   3498  HD1 TYR P 614       6.153 -16.751 -10.163  0.00  0.00      PROA  
ATOM   3499  CE1 TYR P 614       6.188 -14.645 -10.676  0.00  0.00      PROA  
ATOM   3500  HE1 TYR P 614       6.960 -14.822 -11.410  0.00  0.00      PROA  
ATOM   3501  CZ  TYR P 614       5.699 -13.299 -10.333  0.00  0.00      PROA  
ATOM   3502  OH  TYR P 614       6.003 -12.131 -11.059  0.00  0.00      PROA  
ATOM   3503  HH  TYR P 614       6.618 -12.270 -11.783  0.00  0.00      PROA  
ATOM   3504  CD2 TYR P 614       4.211 -14.472  -8.806  0.00  0.00      PROA  
ATOM   3505  HD2 TYR P 614       3.559 -14.192  -7.991  0.00  0.00      PROA  
ATOM   3506  CE2 TYR P 614       4.659 -13.280  -9.420  0.00  0.00      PROA  
ATOM   3507  HE2 TYR P 614       4.175 -12.336  -9.218  0.00  0.00      PROA  
ATOM   3508  C   TYR P 614       3.161 -19.281  -8.675  0.00  0.00      PROA  
ATOM   3509  O   TYR P 614       2.167 -19.213  -7.920  0.00  0.00      PROA  
ATOM   3510  N   PHE P 615       3.839 -20.419  -8.894  0.00  0.00      PROA  
ATOM   3511  HN  PHE P 615       4.620 -20.480  -9.510  0.00  0.00      PROA  
ATOM   3512  CA  PHE P 615       3.373 -21.658  -8.276  0.00  0.00      PROA  
ATOM   3513  HA  PHE P 615       4.241 -22.252  -8.518  0.00  0.00      PROA  
ATOM   3514  CB  PHE P 615       3.300 -21.708  -6.677  0.00  0.00      PROA  
ATOM   3515  HB1 PHE P 615       2.960 -22.709  -6.334  0.00  0.00      PROA  
ATOM   3516  HB2 PHE P 615       2.531 -21.015  -6.273  0.00  0.00      PROA  
ATOM   3517  CG  PHE P 615       4.652 -21.475  -5.959  0.00  0.00      PROA  
ATOM   3518  CD1 PHE P 615       4.866 -20.399  -5.048  0.00  0.00      PROA  
ATOM   3519  HD1 PHE P 615       4.121 -19.629  -4.917  0.00  0.00      PROA  
ATOM   3520  CE1 PHE P 615       5.978 -20.450  -4.193  0.00  0.00      PROA  
ATOM   3521  HE1 PHE P 615       6.009 -19.585  -3.547  0.00  0.00      PROA  
ATOM   3522  CZ  PHE P 615       6.944 -21.532  -4.267  0.00  0.00      PROA  
ATOM   3523  HZ  PHE P 615       7.783 -21.578  -3.589  0.00  0.00      PROA  
ATOM   3524  CD2 PHE P 615       5.620 -22.505  -6.012  0.00  0.00      PROA  
ATOM   3525  HD2 PHE P 615       5.445 -23.390  -6.605  0.00  0.00      PROA  
ATOM   3526  CE2 PHE P 615       6.700 -22.508  -5.161  0.00  0.00      PROA  
ATOM   3527  HE2 PHE P 615       7.387 -23.339  -5.219  0.00  0.00      PROA  
ATOM   3528  C   PHE P 615       2.235 -22.322  -8.902  0.00  0.00      PROA  
ATOM   3529  O   PHE P 615       1.377 -21.606  -9.429  0.00  0.00      PROA  
ATOM   3530  N   PRO P 616       2.130 -23.628  -8.883  0.00  0.00      PROA  
ATOM   3531  CD  PRO P 616       3.136 -24.665  -8.697  0.00  0.00      PROA  
ATOM   3532  HD1 PRO P 616       3.689 -24.359  -7.783  0.00  0.00      PROA  
ATOM   3533  HD2 PRO P 616       3.916 -24.667  -9.487  0.00  0.00      PROA  
ATOM   3534  CA  PRO P 616       0.886 -24.231  -9.280  0.00  0.00      PROA  
ATOM   3535  HA  PRO P 616       0.896 -24.467 -10.333  0.00  0.00      PROA  
ATOM   3536  CB  PRO P 616       0.980 -25.505  -8.482  0.00  0.00      PROA  
ATOM   3537  HB1 PRO P 616       0.119 -26.124  -8.812  0.00  0.00      PROA  
ATOM   3538  HB2 PRO P 616       0.769 -25.325  -7.406  0.00  0.00      PROA  
ATOM   3539  CG  PRO P 616       2.431 -26.025  -8.613  0.00  0.00      PROA  
ATOM   3540  HG1 PRO P 616       2.776 -26.707  -7.806  0.00  0.00      PROA  
ATOM   3541  HG2 PRO P 616       2.535 -26.623  -9.543  0.00  0.00      PROA  
ATOM   3542  C   PRO P 616      -0.443 -23.585  -8.997  0.00  0.00      PROA  
ATOM   3543  O   PRO P 616      -0.723 -23.035  -7.898  0.00  0.00      PROA  
ATOM   3544  N   GLY P 617      -1.397 -23.424  -9.984  0.00  0.00      PROA  
ATOM   3545  HN  GLY P 617      -1.099 -23.818 -10.850  0.00  0.00      PROA  
ATOM   3546  CA  GLY P 617      -2.556 -22.575  -9.928  0.00  0.00      PROA  
ATOM   3547  HA1 GLY P 617      -2.989 -22.343 -10.890  0.00  0.00      PROA  
ATOM   3548  HA2 GLY P 617      -2.147 -21.658  -9.529  0.00  0.00      PROA  
ATOM   3549  C   GLY P 617      -3.541 -22.996  -8.937  0.00  0.00      PROA  
ATOM   3550  O   GLY P 617      -4.222 -22.253  -8.262  0.00  0.00      PROA  
ATOM   3551  N   LYS P 618      -3.540 -24.388  -8.699  0.00  0.00      PROA  
ATOM   3552  HN  LYS P 618      -3.068 -25.066  -9.258  0.00  0.00      PROA  
ATOM   3553  CA  LYS P 618      -4.227 -24.948  -7.559  0.00  0.00      PROA  
ATOM   3554  HA  LYS P 618      -5.273 -24.694  -7.650  0.00  0.00      PROA  
ATOM   3555  CB  LYS P 618      -4.141 -26.458  -7.547  0.00  0.00      PROA  
ATOM   3556  HB1 LYS P 618      -4.422 -26.817  -6.534  0.00  0.00      PROA  
ATOM   3557  HB2 LYS P 618      -3.077 -26.708  -7.745  0.00  0.00      PROA  
ATOM   3558  CG  LYS P 618      -5.092 -27.056  -8.585  0.00  0.00      PROA  
ATOM   3559  HG1 LYS P 618      -4.876 -26.585  -9.568  0.00  0.00      PROA  
ATOM   3560  HG2 LYS P 618      -6.174 -26.854  -8.430  0.00  0.00      PROA  
ATOM   3561  CD  LYS P 618      -4.868 -28.601  -8.634  0.00  0.00      PROA  
ATOM   3562  HD1 LYS P 618      -4.823 -29.014  -7.603  0.00  0.00      PROA  
ATOM   3563  HD2 LYS P 618      -3.930 -28.804  -9.193  0.00  0.00      PROA  
ATOM   3564  CE  LYS P 618      -6.122 -29.228  -9.328  0.00  0.00      PROA  
ATOM   3565  HE1 LYS P 618      -6.254 -28.697 -10.295  0.00  0.00      PROA  
ATOM   3566  HE2 LYS P 618      -6.988 -29.079  -8.648  0.00  0.00      PROA  
ATOM   3567  NZ  LYS P 618      -5.854 -30.671  -9.549  0.00  0.00      PROA  
ATOM   3568  HZ1 LYS P 618      -4.988 -30.779 -10.114  0.00  0.00      PROA  
ATOM   3569  HZ2 LYS P 618      -6.614 -31.126 -10.094  0.00  0.00      PROA  
ATOM   3570  HZ3 LYS P 618      -5.660 -31.199  -8.675  0.00  0.00      PROA  
ATOM   3571  C   LYS P 618      -3.806 -24.369  -6.142  0.00  0.00      PROA  
ATOM   3572  O   LYS P 618      -4.662 -24.164  -5.294  0.00  0.00      PROA  
ATOM   3573  N   LEU P 619      -2.501 -24.018  -5.918  0.00  0.00      PROA  
ATOM   3574  HN  LEU P 619      -1.970 -23.955  -6.759  0.00  0.00      PROA  
ATOM   3575  CA  LEU P 619      -2.022 -23.425  -4.674  0.00  0.00      PROA  
ATOM   3576  HA  LEU P 619      -2.569 -23.859  -3.851  0.00  0.00      PROA  
ATOM   3577  CB  LEU P 619      -0.530 -23.703  -4.522  0.00  0.00      PROA  
ATOM   3578  HB1 LEU P 619       0.029 -23.274  -5.382  0.00  0.00      PROA  
ATOM   3579  HB2 LEU P 619      -0.276 -24.767  -4.716  0.00  0.00      PROA  
ATOM   3580  CG  LEU P 619       0.221 -23.244  -3.239  0.00  0.00      PROA  
ATOM   3581  HG  LEU P 619       0.066 -22.145  -3.274  0.00  0.00      PROA  
ATOM   3582  CD1 LEU P 619      -0.351 -23.747  -1.915  0.00  0.00      PROA  
ATOM   3583 HD11 LEU P 619      -0.362 -24.858  -1.890  0.00  0.00      PROA  
ATOM   3584 HD12 LEU P 619      -1.422 -23.455  -1.874  0.00  0.00      PROA  
ATOM   3585 HD13 LEU P 619      -0.036 -23.254  -0.971  0.00  0.00      PROA  
ATOM   3586  CD2 LEU P 619       1.729 -23.420  -3.370  0.00  0.00      PROA  
ATOM   3587 HD21 LEU P 619       2.211 -23.281  -2.379  0.00  0.00      PROA  
ATOM   3588 HD22 LEU P 619       2.149 -22.770  -4.167  0.00  0.00      PROA  
ATOM   3589 HD23 LEU P 619       2.042 -24.442  -3.673  0.00  0.00      PROA  
ATOM   3590  C   LEU P 619      -2.449 -21.984  -4.633  0.00  0.00      PROA  
ATOM   3591  O   LEU P 619      -2.936 -21.525  -3.597  0.00  0.00      PROA  
ATOM   3592  N   ARG P 620      -2.357 -21.255  -5.800  0.00  0.00      PROA  
ATOM   3593  HN  ARG P 620      -2.025 -21.717  -6.619  0.00  0.00      PROA  
ATOM   3594  CA  ARG P 620      -2.964 -19.963  -5.858  0.00  0.00      PROA  
ATOM   3595  HA  ARG P 620      -2.446 -19.329  -5.154  0.00  0.00      PROA  
ATOM   3596  CB  ARG P 620      -2.711 -19.309  -7.270  0.00  0.00      PROA  
ATOM   3597  HB1 ARG P 620      -3.456 -18.492  -7.374  0.00  0.00      PROA  
ATOM   3598  HB2 ARG P 620      -2.982 -19.999  -8.099  0.00  0.00      PROA  
ATOM   3599  CG  ARG P 620      -1.207 -18.838  -7.272  0.00  0.00      PROA  
ATOM   3600  HG1 ARG P 620      -0.443 -19.564  -6.921  0.00  0.00      PROA  
ATOM   3601  HG2 ARG P 620      -1.216 -17.968  -6.582  0.00  0.00      PROA  
ATOM   3602  CD  ARG P 620      -0.646 -18.241  -8.601  0.00  0.00      PROA  
ATOM   3603  HD1 ARG P 620       0.201 -17.543  -8.427  0.00  0.00      PROA  
ATOM   3604  HD2 ARG P 620      -1.387 -17.588  -9.110  0.00  0.00      PROA  
ATOM   3605  NE  ARG P 620      -0.204 -19.378  -9.477  0.00  0.00      PROA  
ATOM   3606  HE  ARG P 620       0.607 -19.874  -9.168  0.00  0.00      PROA  
ATOM   3607  CZ  ARG P 620      -0.507 -19.509 -10.750  0.00  0.00      PROA  
ATOM   3608  NH1 ARG P 620      -1.519 -18.921 -11.334  0.00  0.00      PROA  
ATOM   3609 HH11 ARG P 620      -1.923 -19.396 -12.116  0.00  0.00      PROA  
ATOM   3610 HH12 ARG P 620      -2.121 -18.578 -10.614  0.00  0.00      PROA  
ATOM   3611  NH2 ARG P 620       0.052 -20.451 -11.486  0.00  0.00      PROA  
ATOM   3612 HH21 ARG P 620       0.705 -21.060 -11.036  0.00  0.00      PROA  
ATOM   3613 HH22 ARG P 620      -0.248 -20.570 -12.433  0.00  0.00      PROA  
ATOM   3614  C   ARG P 620      -4.440 -19.795  -5.432  0.00  0.00      PROA  
ATOM   3615  O   ARG P 620      -4.813 -19.044  -4.500  0.00  0.00      PROA  
ATOM   3616  N   ARG P 621      -5.257 -20.569  -6.037  0.00  0.00      PROA  
ATOM   3617  HN  ARG P 621      -4.902 -21.209  -6.714  0.00  0.00      PROA  
ATOM   3618  CA  ARG P 621      -6.686 -20.748  -5.848  0.00  0.00      PROA  
ATOM   3619  HA  ARG P 621      -7.153 -19.809  -6.105  0.00  0.00      PROA  
ATOM   3620  CB  ARG P 621      -7.147 -21.968  -6.872  0.00  0.00      PROA  
ATOM   3621  HB1 ARG P 621      -6.302 -22.675  -6.731  0.00  0.00      PROA  
ATOM   3622  HB2 ARG P 621      -7.032 -21.576  -7.906  0.00  0.00      PROA  
ATOM   3623  CG  ARG P 621      -8.646 -22.342  -6.718  0.00  0.00      PROA  
ATOM   3624  HG1 ARG P 621      -8.757 -22.675  -5.663  0.00  0.00      PROA  
ATOM   3625  HG2 ARG P 621      -8.860 -23.193  -7.399  0.00  0.00      PROA  
ATOM   3626  CD  ARG P 621      -9.574 -21.139  -7.068  0.00  0.00      PROA  
ATOM   3627  HD1 ARG P 621      -9.436 -20.563  -8.008  0.00  0.00      PROA  
ATOM   3628  HD2 ARG P 621      -9.459 -20.386  -6.259  0.00  0.00      PROA  
ATOM   3629  NE  ARG P 621     -11.003 -21.561  -7.082  0.00  0.00      PROA  
ATOM   3630  HE  ARG P 621     -11.159 -22.548  -7.059  0.00  0.00      PROA  
ATOM   3631  CZ  ARG P 621     -12.123 -20.803  -7.075  0.00  0.00      PROA  
ATOM   3632  NH1 ARG P 621     -12.155 -19.525  -7.090  0.00  0.00      PROA  
ATOM   3633 HH11 ARG P 621     -11.252 -19.097  -7.130  0.00  0.00      PROA  
ATOM   3634 HH12 ARG P 621     -12.985 -19.175  -7.525  0.00  0.00      PROA  
ATOM   3635  NH2 ARG P 621     -13.240 -21.466  -7.175  0.00  0.00      PROA  
ATOM   3636 HH21 ARG P 621     -13.073 -22.416  -7.439  0.00  0.00      PROA  
ATOM   3637 HH22 ARG P 621     -14.014 -21.023  -7.627  0.00  0.00      PROA  
ATOM   3638  C   ARG P 621      -7.187 -21.114  -4.443  0.00  0.00      PROA  
ATOM   3639  O   ARG P 621      -8.307 -20.688  -4.078  0.00  0.00      PROA  
ATOM   3640  N   ILE P 622      -6.440 -21.820  -3.600  0.00  0.00      PROA  
ATOM   3641  HN  ILE P 622      -5.517 -22.070  -3.884  0.00  0.00      PROA  
ATOM   3642  CA  ILE P 622      -6.893 -22.357  -2.308  0.00  0.00      PROA  
ATOM   3643  HA  ILE P 622      -7.971 -22.399  -2.337  0.00  0.00      PROA  
ATOM   3644  CB  ILE P 622      -6.401 -23.792  -2.040  0.00  0.00      PROA  
ATOM   3645  HB  ILE P 622      -6.705 -24.365  -2.942  0.00  0.00      PROA  
ATOM   3646  CG2 ILE P 622      -4.925 -23.944  -1.732  0.00  0.00      PROA  
ATOM   3647 HG21 ILE P 622      -4.702 -24.965  -1.355  0.00  0.00      PROA  
ATOM   3648 HG22 ILE P 622      -4.575 -23.238  -0.949  0.00  0.00      PROA  
ATOM   3649 HG23 ILE P 622      -4.365 -23.766  -2.675  0.00  0.00      PROA  
ATOM   3650  CG1 ILE P 622      -7.260 -24.466  -0.895  0.00  0.00      PROA  
ATOM   3651 HG11 ILE P 622      -7.064 -23.964   0.076  0.00  0.00      PROA  
ATOM   3652 HG12 ILE P 622      -6.844 -25.487  -0.755  0.00  0.00      PROA  
ATOM   3653  CD  ILE P 622      -8.785 -24.437  -1.148  0.00  0.00      PROA  
ATOM   3654  HD1 ILE P 622      -8.827 -24.817  -2.192  0.00  0.00      PROA  
ATOM   3655  HD2 ILE P 622      -9.224 -23.417  -1.128  0.00  0.00      PROA  
ATOM   3656  HD3 ILE P 622      -9.347 -25.180  -0.542  0.00  0.00      PROA  
ATOM   3657  C   ILE P 622      -6.538 -21.339  -1.288  0.00  0.00      PROA  
ATOM   3658  O   ILE P 622      -6.917 -21.320  -0.068  0.00  0.00      PROA  
ATOM   3659  N   ILE P 623      -5.728 -20.393  -1.633  0.00  0.00      PROA  
ATOM   3660  HN  ILE P 623      -5.441 -20.624  -2.559  0.00  0.00      PROA  
ATOM   3661  CA  ILE P 623      -5.162 -19.346  -0.755  0.00  0.00      PROA  
ATOM   3662  HA  ILE P 623      -5.567 -19.500   0.234  0.00  0.00      PROA  
ATOM   3663  CB  ILE P 623      -3.620 -19.389  -0.857  0.00  0.00      PROA  
ATOM   3664  HB  ILE P 623      -3.318 -19.017  -1.859  0.00  0.00      PROA  
ATOM   3665  CG2 ILE P 623      -3.055 -18.390   0.185  0.00  0.00      PROA  
ATOM   3666 HG21 ILE P 623      -3.230 -18.766   1.216  0.00  0.00      PROA  
ATOM   3667 HG22 ILE P 623      -3.544 -17.399   0.070  0.00  0.00      PROA  
ATOM   3668 HG23 ILE P 623      -1.997 -18.152  -0.058  0.00  0.00      PROA  
ATOM   3669  CG1 ILE P 623      -2.981 -20.725  -0.439  0.00  0.00      PROA  
ATOM   3670 HG11 ILE P 623      -1.879 -20.615  -0.525  0.00  0.00      PROA  
ATOM   3671 HG12 ILE P 623      -3.269 -21.451  -1.229  0.00  0.00      PROA  
ATOM   3672  CD  ILE P 623      -3.387 -21.221   0.958  0.00  0.00      PROA  
ATOM   3673  HD1 ILE P 623      -4.484 -21.185   1.130  0.00  0.00      PROA  
ATOM   3674  HD2 ILE P 623      -2.844 -20.679   1.761  0.00  0.00      PROA  
ATOM   3675  HD3 ILE P 623      -2.988 -22.244   1.126  0.00  0.00      PROA  
ATOM   3676  C   ILE P 623      -5.702 -17.972  -1.147  0.00  0.00      PROA  
ATOM   3677  O   ILE P 623      -6.443 -17.313  -0.444  0.00  0.00      PROA  
ATOM   3678  N   GLY P 624      -5.310 -17.430  -2.299  0.00  0.00      PROA  
ATOM   3679  HN  GLY P 624      -4.754 -18.004  -2.896  0.00  0.00      PROA  
ATOM   3680  CA  GLY P 624      -5.768 -16.173  -2.761  0.00  0.00      PROA  
ATOM   3681  HA1 GLY P 624      -5.418 -16.008  -3.769  0.00  0.00      PROA  
ATOM   3682  HA2 GLY P 624      -5.418 -15.412  -2.079  0.00  0.00      PROA  
ATOM   3683  C   GLY P 624      -7.295 -15.920  -2.931  0.00  0.00      PROA  
ATOM   3684  O   GLY P 624      -7.686 -14.775  -2.715  0.00  0.00      PROA  
ATOM   3685  N   ASP P 625      -8.199 -16.949  -3.232  0.00  0.00      PROA  
ATOM   3686  HN  ASP P 625      -7.857 -17.817  -3.583  0.00  0.00      PROA  
ATOM   3687  CA  ASP P 625      -9.654 -16.769  -3.396  0.00  0.00      PROA  
ATOM   3688  HA  ASP P 625      -9.838 -15.758  -3.727  0.00  0.00      PROA  
ATOM   3689  CB  ASP P 625     -10.398 -17.710  -4.428  0.00  0.00      PROA  
ATOM   3690  HB1 ASP P 625     -11.485 -17.570  -4.246  0.00  0.00      PROA  
ATOM   3691  HB2 ASP P 625     -10.173 -18.735  -4.064  0.00  0.00      PROA  
ATOM   3692  CG  ASP P 625      -9.936 -17.439  -5.814  0.00  0.00      PROA  
ATOM   3693  OD1 ASP P 625     -10.009 -18.291  -6.706  0.00  0.00      PROA  
ATOM   3694  OD2 ASP P 625      -9.571 -16.244  -6.066  0.00  0.00      PROA  
ATOM   3695  C   ASP P 625     -10.283 -16.957  -2.086  0.00  0.00      PROA  
ATOM   3696  O   ASP P 625     -11.442 -16.746  -1.861  0.00  0.00      PROA  
ATOM   3697  N   PHE P 626      -9.449 -17.315  -1.036  0.00  0.00      PROA  
ATOM   3698  HN  PHE P 626      -8.508 -17.575  -1.239  0.00  0.00      PROA  
ATOM   3699  CA  PHE P 626      -9.974 -17.632   0.325  0.00  0.00      PROA  
ATOM   3700  HA  PHE P 626     -11.040 -17.460   0.329  0.00  0.00      PROA  
ATOM   3701  CB  PHE P 626      -9.505 -19.174   0.576  0.00  0.00      PROA  
ATOM   3702  HB1 PHE P 626      -8.396 -19.160   0.508  0.00  0.00      PROA  
ATOM   3703  HB2 PHE P 626     -10.018 -19.630  -0.298  0.00  0.00      PROA  
ATOM   3704  CG  PHE P 626     -10.017 -19.819   1.848  0.00  0.00      PROA  
ATOM   3705  CD1 PHE P 626      -9.421 -20.977   2.353  0.00  0.00      PROA  
ATOM   3706  HD1 PHE P 626      -8.561 -21.441   1.893  0.00  0.00      PROA  
ATOM   3707  CE1 PHE P 626      -9.896 -21.656   3.469  0.00  0.00      PROA  
ATOM   3708  HE1 PHE P 626      -9.426 -22.569   3.802  0.00  0.00      PROA  
ATOM   3709  CZ  PHE P 626     -10.900 -21.098   4.237  0.00  0.00      PROA  
ATOM   3710  HZ  PHE P 626     -11.384 -21.502   5.114  0.00  0.00      PROA  
ATOM   3711  CD2 PHE P 626     -11.022 -19.241   2.613  0.00  0.00      PROA  
ATOM   3712  HD2 PHE P 626     -11.365 -18.274   2.278  0.00  0.00      PROA  
ATOM   3713  CE2 PHE P 626     -11.478 -19.878   3.781  0.00  0.00      PROA  
ATOM   3714  HE2 PHE P 626     -12.305 -19.419   4.302  0.00  0.00      PROA  
ATOM   3715  C   PHE P 626      -9.318 -16.610   1.275  0.00  0.00      PROA  
ATOM   3716  O   PHE P 626      -9.328 -16.671   2.511  0.00  0.00      PROA  
ATOM   3717  N   GLY P 627      -8.809 -15.541   0.666  0.00  0.00      PROA  
ATOM   3718  HN  GLY P 627      -9.039 -15.468  -0.301  0.00  0.00      PROA  
ATOM   3719  CA  GLY P 627      -8.107 -14.476   1.285  0.00  0.00      PROA  
ATOM   3720  HA1 GLY P 627      -7.999 -13.755   0.489  0.00  0.00      PROA  
ATOM   3721  HA2 GLY P 627      -7.095 -14.801   1.478  0.00  0.00      PROA  
ATOM   3722  C   GLY P 627      -8.806 -13.735   2.499  0.00  0.00      PROA  
ATOM   3723  O   GLY P 627      -8.120 -13.454   3.411  0.00  0.00      PROA  
ATOM   3724  N   VAL P 628     -10.165 -13.501   2.505  0.00  0.00      PROA  
ATOM   3725  HN  VAL P 628     -10.688 -13.746   1.693  0.00  0.00      PROA  
ATOM   3726  CA  VAL P 628     -10.773 -12.756   3.610  0.00  0.00      PROA  
ATOM   3727  HA  VAL P 628     -10.051 -11.980   3.815  0.00  0.00      PROA  
ATOM   3728  CB  VAL P 628     -12.014 -12.001   3.325  0.00  0.00      PROA  
ATOM   3729  HB  VAL P 628     -12.784 -12.754   3.053  0.00  0.00      PROA  
ATOM   3730  CG1 VAL P 628     -12.550 -11.264   4.596  0.00  0.00      PROA  
ATOM   3731 HG11 VAL P 628     -12.970 -12.083   5.219  0.00  0.00      PROA  
ATOM   3732 HG12 VAL P 628     -13.330 -10.588   4.183  0.00  0.00      PROA  
ATOM   3733 HG13 VAL P 628     -11.808 -10.568   5.043  0.00  0.00      PROA  
ATOM   3734  CG2 VAL P 628     -11.784 -11.035   2.165  0.00  0.00      PROA  
ATOM   3735 HG21 VAL P 628     -12.727 -10.492   1.942  0.00  0.00      PROA  
ATOM   3736 HG22 VAL P 628     -11.342 -11.614   1.325  0.00  0.00      PROA  
ATOM   3737 HG23 VAL P 628     -11.045 -10.297   2.543  0.00  0.00      PROA  
ATOM   3738  C   VAL P 628     -10.653 -13.500   4.978  0.00  0.00      PROA  
ATOM   3739  O   VAL P 628     -10.201 -12.839   5.904  0.00  0.00      PROA  
ATOM   3740  N   PRO P 629     -10.995 -14.778   5.123  0.00  0.00      PROA  
ATOM   3741  CD  PRO P 629     -12.033 -15.451   4.332  0.00  0.00      PROA  
ATOM   3742  HD1 PRO P 629     -11.586 -15.881   3.410  0.00  0.00      PROA  
ATOM   3743  HD2 PRO P 629     -12.847 -14.775   3.995  0.00  0.00      PROA  
ATOM   3744  CA  PRO P 629     -10.885 -15.403   6.420  0.00  0.00      PROA  
ATOM   3745  HA  PRO P 629     -11.293 -14.821   7.233  0.00  0.00      PROA  
ATOM   3746  CB  PRO P 629     -11.692 -16.702   6.246  0.00  0.00      PROA  
ATOM   3747  HB1 PRO P 629     -12.089 -16.984   7.245  0.00  0.00      PROA  
ATOM   3748  HB2 PRO P 629     -11.128 -17.589   5.886  0.00  0.00      PROA  
ATOM   3749  CG  PRO P 629     -12.795 -16.424   5.202  0.00  0.00      PROA  
ATOM   3750  HG1 PRO P 629     -13.135 -17.278   4.579  0.00  0.00      PROA  
ATOM   3751  HG2 PRO P 629     -13.695 -16.052   5.738  0.00  0.00      PROA  
ATOM   3752  C   PRO P 629      -9.392 -15.745   6.735  0.00  0.00      PROA  
ATOM   3753  O   PRO P 629      -9.084 -15.818   7.906  0.00  0.00      PROA  
ATOM   3754  N   ILE P 630      -8.578 -16.063   5.702  0.00  0.00      PROA  
ATOM   3755  HN  ILE P 630      -8.912 -16.298   4.792  0.00  0.00      PROA  
ATOM   3756  CA  ILE P 630      -7.114 -16.177   5.878  0.00  0.00      PROA  
ATOM   3757  HA  ILE P 630      -6.899 -16.873   6.675  0.00  0.00      PROA  
ATOM   3758  CB  ILE P 630      -6.339 -16.733   4.619  0.00  0.00      PROA  
ATOM   3759  HB  ILE P 630      -6.800 -16.261   3.726  0.00  0.00      PROA  
ATOM   3760  CG2 ILE P 630      -4.892 -16.461   4.650  0.00  0.00      PROA  
ATOM   3761 HG21 ILE P 630      -4.788 -15.364   4.511  0.00  0.00      PROA  
ATOM   3762 HG22 ILE P 630      -4.365 -16.907   3.780  0.00  0.00      PROA  
ATOM   3763 HG23 ILE P 630      -4.303 -16.717   5.556  0.00  0.00      PROA  
ATOM   3764  CG1 ILE P 630      -6.738 -18.272   4.455  0.00  0.00      PROA  
ATOM   3765 HG11 ILE P 630      -7.844 -18.336   4.369  0.00  0.00      PROA  
ATOM   3766 HG12 ILE P 630      -6.363 -18.835   5.336  0.00  0.00      PROA  
ATOM   3767  CD  ILE P 630      -6.125 -18.926   3.188  0.00  0.00      PROA  
ATOM   3768  HD1 ILE P 630      -6.228 -20.018   3.006  0.00  0.00      PROA  
ATOM   3769  HD2 ILE P 630      -5.049 -18.665   3.107  0.00  0.00      PROA  
ATOM   3770  HD3 ILE P 630      -6.555 -18.367   2.330  0.00  0.00      PROA  
ATOM   3771  C   ILE P 630      -6.414 -14.952   6.395  0.00  0.00      PROA  
ATOM   3772  O   ILE P 630      -5.565 -14.948   7.274  0.00  0.00      PROA  
ATOM   3773  N   SER P 631      -6.742 -13.786   5.821  0.00  0.00      PROA  
ATOM   3774  HN  SER P 631      -7.396 -13.717   5.072  0.00  0.00      PROA  
ATOM   3775  CA  SER P 631      -6.179 -12.497   6.212  0.00  0.00      PROA  
ATOM   3776  HA  SER P 631      -5.109 -12.568   6.079  0.00  0.00      PROA  
ATOM   3777  CB  SER P 631      -6.628 -11.372   5.204  0.00  0.00      PROA  
ATOM   3778  HB1 SER P 631      -7.729 -11.288   5.325  0.00  0.00      PROA  
ATOM   3779  HB2 SER P 631      -6.428 -11.551   4.125  0.00  0.00      PROA  
ATOM   3780  OG  SER P 631      -5.988 -10.152   5.523  0.00  0.00      PROA  
ATOM   3781  HG1 SER P 631      -6.324  -9.517   4.886  0.00  0.00      PROA  
ATOM   3782  C   SER P 631      -6.473 -12.012   7.699  0.00  0.00      PROA  
ATOM   3783  O   SER P 631      -5.556 -11.650   8.450  0.00  0.00      PROA  
ATOM   3784  N   ILE P 632      -7.747 -12.111   8.143  0.00  0.00      PROA  
ATOM   3785  HN  ILE P 632      -8.388 -12.315   7.407  0.00  0.00      PROA  
ATOM   3786  CA  ILE P 632      -8.216 -12.012   9.521  0.00  0.00      PROA  
ATOM   3787  HA  ILE P 632      -7.880 -11.089   9.971  0.00  0.00      PROA  
ATOM   3788  CB  ILE P 632      -9.778 -12.140   9.680  0.00  0.00      PROA  
ATOM   3789  HB  ILE P 632     -10.076 -13.166   9.372  0.00  0.00      PROA  
ATOM   3790  CG2 ILE P 632     -10.179 -11.788  11.125  0.00  0.00      PROA  
ATOM   3791 HG21 ILE P 632      -9.659 -12.358  11.925  0.00  0.00      PROA  
ATOM   3792 HG22 ILE P 632     -11.264 -11.998  11.242  0.00  0.00      PROA  
ATOM   3793 HG23 ILE P 632     -10.126 -10.725  11.443  0.00  0.00      PROA  
ATOM   3794  CG1 ILE P 632     -10.613 -11.249   8.637  0.00  0.00      PROA  
ATOM   3795 HG11 ILE P 632     -10.134 -11.141   7.641  0.00  0.00      PROA  
ATOM   3796 HG12 ILE P 632     -10.464 -10.260   9.121  0.00  0.00      PROA  
ATOM   3797  CD  ILE P 632     -12.069 -11.594   8.466  0.00  0.00      PROA  
ATOM   3798  HD1 ILE P 632     -12.494 -10.821   7.791  0.00  0.00      PROA  
ATOM   3799  HD2 ILE P 632     -12.650 -11.624   9.413  0.00  0.00      PROA  
ATOM   3800  HD3 ILE P 632     -12.254 -12.568   7.966  0.00  0.00      PROA  
ATOM   3801  C   ILE P 632      -7.488 -13.046  10.443  0.00  0.00      PROA  
ATOM   3802  O   ILE P 632      -6.872 -12.733  11.489  0.00  0.00      PROA  
ATOM   3803  N   LEU P 633      -7.393 -14.363  10.039  0.00  0.00      PROA  
ATOM   3804  HN  LEU P 633      -7.802 -14.729   9.206  0.00  0.00      PROA  
ATOM   3805  CA  LEU P 633      -6.631 -15.329  10.848  0.00  0.00      PROA  
ATOM   3806  HA  LEU P 633      -7.132 -15.313  11.805  0.00  0.00      PROA  
ATOM   3807  CB  LEU P 633      -6.701 -16.726  10.085  0.00  0.00      PROA  
ATOM   3808  HB1 LEU P 633      -6.577 -16.523   8.999  0.00  0.00      PROA  
ATOM   3809  HB2 LEU P 633      -7.726 -17.153  10.112  0.00  0.00      PROA  
ATOM   3810  CG  LEU P 633      -5.744 -17.776  10.712  0.00  0.00      PROA  
ATOM   3811  HG  LEU P 633      -4.733 -17.325  10.610  0.00  0.00      PROA  
ATOM   3812  CD1 LEU P 633      -6.174 -18.075  12.145  0.00  0.00      PROA  
ATOM   3813 HD11 LEU P 633      -7.276 -18.043  12.285  0.00  0.00      PROA  
ATOM   3814 HD12 LEU P 633      -5.766 -17.305  12.834  0.00  0.00      PROA  
ATOM   3815 HD13 LEU P 633      -5.804 -19.061  12.501  0.00  0.00      PROA  
ATOM   3816  CD2 LEU P 633      -5.640 -19.100   9.901  0.00  0.00      PROA  
ATOM   3817 HD21 LEU P 633      -4.705 -19.608  10.220  0.00  0.00      PROA  
ATOM   3818 HD22 LEU P 633      -5.480 -18.910   8.818  0.00  0.00      PROA  
ATOM   3819 HD23 LEU P 633      -6.530 -19.754  10.018  0.00  0.00      PROA  
ATOM   3820  C   LEU P 633      -5.151 -14.963  11.177  0.00  0.00      PROA  
ATOM   3821  O   LEU P 633      -4.817 -15.026  12.332  0.00  0.00      PROA  
ATOM   3822  N   ILE P 634      -4.379 -14.455  10.173  0.00  0.00      PROA  
ATOM   3823  HN  ILE P 634      -4.691 -14.583   9.235  0.00  0.00      PROA  
ATOM   3824  CA  ILE P 634      -2.998 -14.063  10.356  0.00  0.00      PROA  
ATOM   3825  HA  ILE P 634      -2.379 -14.905  10.627  0.00  0.00      PROA  
ATOM   3826  CB  ILE P 634      -2.309 -13.777   9.044  0.00  0.00      PROA  
ATOM   3827  HB  ILE P 634      -3.032 -13.179   8.448  0.00  0.00      PROA  
ATOM   3828  CG2 ILE P 634      -0.968 -13.052   9.146  0.00  0.00      PROA  
ATOM   3829 HG21 ILE P 634      -0.227 -13.789   9.522  0.00  0.00      PROA  
ATOM   3830 HG22 ILE P 634      -1.079 -12.172   9.815  0.00  0.00      PROA  
ATOM   3831 HG23 ILE P 634      -0.569 -12.763   8.151  0.00  0.00      PROA  
ATOM   3832  CG1 ILE P 634      -2.161 -15.217   8.241  0.00  0.00      PROA  
ATOM   3833 HG11 ILE P 634      -1.795 -15.021   7.211  0.00  0.00      PROA  
ATOM   3834 HG12 ILE P 634      -3.179 -15.612   8.033  0.00  0.00      PROA  
ATOM   3835  CD  ILE P 634      -1.474 -16.409   8.935  0.00  0.00      PROA  
ATOM   3836  HD1 ILE P 634      -0.395 -16.159   9.013  0.00  0.00      PROA  
ATOM   3837  HD2 ILE P 634      -1.518 -17.288   8.256  0.00  0.00      PROA  
ATOM   3838  HD3 ILE P 634      -1.886 -16.600   9.949  0.00  0.00      PROA  
ATOM   3839  C   ILE P 634      -2.907 -12.979  11.420  0.00  0.00      PROA  
ATOM   3840  O   ILE P 634      -2.065 -12.996  12.328  0.00  0.00      PROA  
ATOM   3841  N   MET P 635      -3.878 -11.986  11.370  0.00  0.00      PROA  
ATOM   3842  HN  MET P 635      -4.592 -11.981  10.673  0.00  0.00      PROA  
ATOM   3843  CA  MET P 635      -3.790 -10.941  12.392  0.00  0.00      PROA  
ATOM   3844  HA  MET P 635      -2.775 -10.589  12.508  0.00  0.00      PROA  
ATOM   3845  CB  MET P 635      -4.440  -9.627  11.870  0.00  0.00      PROA  
ATOM   3846  HB1 MET P 635      -4.293  -8.839  12.639  0.00  0.00      PROA  
ATOM   3847  HB2 MET P 635      -5.548  -9.691  11.806  0.00  0.00      PROA  
ATOM   3848  CG  MET P 635      -3.905  -9.199  10.438  0.00  0.00      PROA  
ATOM   3849  HG1 MET P 635      -4.500  -8.324  10.098  0.00  0.00      PROA  
ATOM   3850  HG2 MET P 635      -4.093  -9.977   9.667  0.00  0.00      PROA  
ATOM   3851  SD  MET P 635      -2.168  -8.723  10.491  0.00  0.00      PROA  
ATOM   3852  CE  MET P 635      -2.595  -6.990  10.933  0.00  0.00      PROA  
ATOM   3853  HE1 MET P 635      -3.519  -6.840  11.531  0.00  0.00      PROA  
ATOM   3854  HE2 MET P 635      -2.763  -6.424   9.992  0.00  0.00      PROA  
ATOM   3855  HE3 MET P 635      -1.809  -6.567  11.594  0.00  0.00      PROA  
ATOM   3856  C   MET P 635      -4.287 -11.299  13.752  0.00  0.00      PROA  
ATOM   3857  O   MET P 635      -4.086 -10.571  14.690  0.00  0.00      PROA  
ATOM   3858  N   VAL P 636      -5.027 -12.428  13.920  0.00  0.00      PROA  
ATOM   3859  HN  VAL P 636      -5.216 -13.055  13.169  0.00  0.00      PROA  
ATOM   3860  CA  VAL P 636      -5.378 -12.914  15.231  0.00  0.00      PROA  
ATOM   3861  HA  VAL P 636      -5.745 -12.080  15.811  0.00  0.00      PROA  
ATOM   3862  CB  VAL P 636      -6.582 -13.891  15.129  0.00  0.00      PROA  
ATOM   3863  HB  VAL P 636      -6.395 -14.502  14.220  0.00  0.00      PROA  
ATOM   3864  CG1 VAL P 636      -6.692 -14.830  16.413  0.00  0.00      PROA  
ATOM   3865 HG11 VAL P 636      -5.787 -15.426  16.659  0.00  0.00      PROA  
ATOM   3866 HG12 VAL P 636      -7.483 -15.593  16.246  0.00  0.00      PROA  
ATOM   3867 HG13 VAL P 636      -6.881 -14.351  17.398  0.00  0.00      PROA  
ATOM   3868  CG2 VAL P 636      -7.910 -13.122  14.982  0.00  0.00      PROA  
ATOM   3869 HG21 VAL P 636      -8.709 -13.865  14.775  0.00  0.00      PROA  
ATOM   3870 HG22 VAL P 636      -7.717 -12.297  14.264  0.00  0.00      PROA  
ATOM   3871 HG23 VAL P 636      -8.075 -12.666  15.982  0.00  0.00      PROA  
ATOM   3872  C   VAL P 636      -4.206 -13.542  15.935  0.00  0.00      PROA  
ATOM   3873  O   VAL P 636      -4.111 -13.436  17.176  0.00  0.00      PROA  
ATOM   3874  N   MET P 637      -3.273 -14.216  15.199  0.00  0.00      PROA  
ATOM   3875  HN  MET P 637      -3.449 -14.434  14.242  0.00  0.00      PROA  
ATOM   3876  CA  MET P 637      -2.011 -14.661  15.773  0.00  0.00      PROA  
ATOM   3877  HA  MET P 637      -2.203 -15.211  16.682  0.00  0.00      PROA  
ATOM   3878  CB  MET P 637      -1.253 -15.539  14.798  0.00  0.00      PROA  
ATOM   3879  HB1 MET P 637      -0.334 -15.922  15.291  0.00  0.00      PROA  
ATOM   3880  HB2 MET P 637      -0.939 -14.910  13.937  0.00  0.00      PROA  
ATOM   3881  CG  MET P 637      -2.214 -16.618  14.192  0.00  0.00      PROA  
ATOM   3882  HG1 MET P 637      -1.809 -17.386  13.499  0.00  0.00      PROA  
ATOM   3883  HG2 MET P 637      -2.850 -16.094  13.448  0.00  0.00      PROA  
ATOM   3884  SD  MET P 637      -3.248 -17.530  15.360  0.00  0.00      PROA  
ATOM   3885  CE  MET P 637      -1.884 -18.571  15.996  0.00  0.00      PROA  
ATOM   3886  HE1 MET P 637      -2.211 -18.951  16.987  0.00  0.00      PROA  
ATOM   3887  HE2 MET P 637      -0.961 -17.954  16.048  0.00  0.00      PROA  
ATOM   3888  HE3 MET P 637      -1.648 -19.434  15.337  0.00  0.00      PROA  
ATOM   3889  C   MET P 637      -1.176 -13.443  16.049  0.00  0.00      PROA  
ATOM   3890  O   MET P 637      -0.392 -13.514  16.989  0.00  0.00      PROA  
ATOM   3891  N   VAL P 638      -1.284 -12.291  15.246  0.00  0.00      PROA  
ATOM   3892  HN  VAL P 638      -1.867 -12.347  14.440  0.00  0.00      PROA  
ATOM   3893  CA  VAL P 638      -0.698 -11.033  15.620  0.00  0.00      PROA  
ATOM   3894  HA  VAL P 638       0.355 -11.271  15.642  0.00  0.00      PROA  
ATOM   3895  CB  VAL P 638      -0.679  -9.915  14.546  0.00  0.00      PROA  
ATOM   3896  HB  VAL P 638      -1.731  -9.657  14.301  0.00  0.00      PROA  
ATOM   3897  CG1 VAL P 638       0.004  -8.586  15.133  0.00  0.00      PROA  
ATOM   3898 HG11 VAL P 638       1.009  -8.924  15.465  0.00  0.00      PROA  
ATOM   3899 HG12 VAL P 638      -0.640  -8.189  15.947  0.00  0.00      PROA  
ATOM   3900 HG13 VAL P 638      -0.139  -7.898  14.272  0.00  0.00      PROA  
ATOM   3901  CG2 VAL P 638      -0.016 -10.377  13.269  0.00  0.00      PROA  
ATOM   3902 HG21 VAL P 638       0.207  -9.498  12.627  0.00  0.00      PROA  
ATOM   3903 HG22 VAL P 638      -0.613 -11.076  12.645  0.00  0.00      PROA  
ATOM   3904 HG23 VAL P 638       0.961 -10.854  13.494  0.00  0.00      PROA  
ATOM   3905  C   VAL P 638      -1.250 -10.556  16.997  0.00  0.00      PROA  
ATOM   3906  O   VAL P 638      -0.487 -10.215  17.885  0.00  0.00      PROA  
ATOM   3907  N   ASP P 639      -2.574 -10.579  17.189  0.00  0.00      PROA  
ATOM   3908  HN  ASP P 639      -3.201 -10.778  16.440  0.00  0.00      PROA  
ATOM   3909  CA  ASP P 639      -3.149 -10.318  18.494  0.00  0.00      PROA  
ATOM   3910  HA  ASP P 639      -2.806  -9.340  18.798  0.00  0.00      PROA  
ATOM   3911  CB  ASP P 639      -4.732 -10.194  18.338  0.00  0.00      PROA  
ATOM   3912  HB1 ASP P 639      -5.011 -11.058  17.697  0.00  0.00      PROA  
ATOM   3913  HB2 ASP P 639      -4.958  -9.232  17.831  0.00  0.00      PROA  
ATOM   3914  CG  ASP P 639      -5.483 -10.387  19.621  0.00  0.00      PROA  
ATOM   3915  OD1 ASP P 639      -6.265 -11.303  19.777  0.00  0.00      PROA  
ATOM   3916  OD2 ASP P 639      -5.316  -9.568  20.589  0.00  0.00      PROA  
ATOM   3917  C   ASP P 639      -2.564 -11.136  19.612  0.00  0.00      PROA  
ATOM   3918  O   ASP P 639      -2.155 -10.580  20.616  0.00  0.00      PROA  
ATOM   3919  N   ALA P 640      -2.504 -12.462  19.496  0.00  0.00      PROA  
ATOM   3920  HN  ALA P 640      -2.856 -12.856  18.651  0.00  0.00      PROA  
ATOM   3921  CA  ALA P 640      -1.881 -13.282  20.491  0.00  0.00      PROA  
ATOM   3922  HA  ALA P 640      -2.387 -13.011  21.406  0.00  0.00      PROA  
ATOM   3923  CB  ALA P 640      -2.031 -14.824  20.202  0.00  0.00      PROA  
ATOM   3924  HB1 ALA P 640      -1.645 -14.990  19.173  0.00  0.00      PROA  
ATOM   3925  HB2 ALA P 640      -3.136 -14.879  20.101  0.00  0.00      PROA  
ATOM   3926  HB3 ALA P 640      -1.573 -15.422  21.019  0.00  0.00      PROA  
ATOM   3927  C   ALA P 640      -0.341 -13.000  20.674  0.00  0.00      PROA  
ATOM   3928  O   ALA P 640       0.220 -13.107  21.782  0.00  0.00      PROA  
ATOM   3929  N   LEU P 641       0.411 -12.676  19.571  0.00  0.00      PROA  
ATOM   3930  HN  LEU P 641      -0.047 -12.559  18.693  0.00  0.00      PROA  
ATOM   3931  CA  LEU P 641       1.787 -12.089  19.550  0.00  0.00      PROA  
ATOM   3932  HA  LEU P 641       2.492 -12.778  19.991  0.00  0.00      PROA  
ATOM   3933  CB  LEU P 641       2.268 -12.060  18.048  0.00  0.00      PROA  
ATOM   3934  HB1 LEU P 641       1.571 -11.365  17.533  0.00  0.00      PROA  
ATOM   3935  HB2 LEU P 641       2.101 -13.085  17.654  0.00  0.00      PROA  
ATOM   3936  CG  LEU P 641       3.733 -11.774  17.663  0.00  0.00      PROA  
ATOM   3937  HG  LEU P 641       4.101 -10.852  18.161  0.00  0.00      PROA  
ATOM   3938  CD1 LEU P 641       4.660 -12.893  18.110  0.00  0.00      PROA  
ATOM   3939 HD11 LEU P 641       4.650 -13.127  19.196  0.00  0.00      PROA  
ATOM   3940 HD12 LEU P 641       5.707 -12.722  17.783  0.00  0.00      PROA  
ATOM   3941 HD13 LEU P 641       4.488 -13.755  17.431  0.00  0.00      PROA  
ATOM   3942  CD2 LEU P 641       3.807 -11.406  16.172  0.00  0.00      PROA  
ATOM   3943 HD21 LEU P 641       4.819 -11.500  15.724  0.00  0.00      PROA  
ATOM   3944 HD22 LEU P 641       3.423 -10.405  15.881  0.00  0.00      PROA  
ATOM   3945 HD23 LEU P 641       3.190 -12.204  15.708  0.00  0.00      PROA  
ATOM   3946  C   LEU P 641       2.085 -10.725  20.229  0.00  0.00      PROA  
ATOM   3947  O   LEU P 641       3.074 -10.570  21.011  0.00  0.00      PROA  
ATOM   3948  N   ILE P 642       1.251  -9.695  20.135  0.00  0.00      PROA  
ATOM   3949  HN  ILE P 642       0.458  -9.726  19.533  0.00  0.00      PROA  
ATOM   3950  CA  ILE P 642       1.320  -8.374  20.783  0.00  0.00      PROA  
ATOM   3951  HA  ILE P 642       2.204  -7.849  20.454  0.00  0.00      PROA  
ATOM   3952  CB  ILE P 642       0.335  -7.352  20.319  0.00  0.00      PROA  
ATOM   3953  HB  ILE P 642      -0.684  -7.557  20.709  0.00  0.00      PROA  
ATOM   3954  CG2 ILE P 642       0.607  -5.989  20.905  0.00  0.00      PROA  
ATOM   3955 HG21 ILE P 642       0.430  -5.853  21.993  0.00  0.00      PROA  
ATOM   3956 HG22 ILE P 642      -0.099  -5.309  20.382  0.00  0.00      PROA  
ATOM   3957 HG23 ILE P 642       1.627  -5.617  20.667  0.00  0.00      PROA  
ATOM   3958  CG1 ILE P 642       0.195  -7.194  18.776  0.00  0.00      PROA  
ATOM   3959 HG11 ILE P 642       0.288  -8.240  18.413  0.00  0.00      PROA  
ATOM   3960 HG12 ILE P 642       1.030  -6.544  18.436  0.00  0.00      PROA  
ATOM   3961  CD  ILE P 642      -1.086  -6.503  18.295  0.00  0.00      PROA  
ATOM   3962  HD1 ILE P 642      -0.970  -6.258  17.218  0.00  0.00      PROA  
ATOM   3963  HD2 ILE P 642      -1.327  -5.507  18.725  0.00  0.00      PROA  
ATOM   3964  HD3 ILE P 642      -1.978  -7.157  18.398  0.00  0.00      PROA  
ATOM   3965  C   ILE P 642       1.303  -8.425  22.332  0.00  0.00      PROA  
ATOM   3966  O   ILE P 642       0.453  -9.033  22.977  0.00  0.00      PROA  
ATOM   3967  N   GLN P 643       2.293  -7.697  22.903  0.00  0.00      PROA  
ATOM   3968  HN  GLN P 643       2.947  -7.233  22.311  0.00  0.00      PROA  
ATOM   3969  CA  GLN P 643       2.536  -7.671  24.301  0.00  0.00      PROA  
ATOM   3970  HA  GLN P 643       1.750  -8.228  24.788  0.00  0.00      PROA  
ATOM   3971  CB  GLN P 643       3.904  -8.143  24.612  0.00  0.00      PROA  
ATOM   3972  HB1 GLN P 643       4.187  -8.175  25.686  0.00  0.00      PROA  
ATOM   3973  HB2 GLN P 643       4.580  -7.479  24.032  0.00  0.00      PROA  
ATOM   3974  CG  GLN P 643       4.196  -9.673  24.222  0.00  0.00      PROA  
ATOM   3975  HG1 GLN P 643       5.154 -10.014  24.669  0.00  0.00      PROA  
ATOM   3976  HG2 GLN P 643       4.278  -9.767  23.118  0.00  0.00      PROA  
ATOM   3977  CD  GLN P 643       3.253 -10.759  24.768  0.00  0.00      PROA  
ATOM   3978  OE1 GLN P 643       3.683 -11.432  25.729  0.00  0.00      PROA  
ATOM   3979  NE2 GLN P 643       2.145 -11.084  24.051  0.00  0.00      PROA  
ATOM   3980 HE21 GLN P 643       1.664 -10.495  23.401  0.00  0.00      PROA  
ATOM   3981 HE22 GLN P 643       2.000 -12.071  23.987  0.00  0.00      PROA  
ATOM   3982  C   GLN P 643       2.432  -6.254  24.912  0.00  0.00      PROA  
ATOM   3983  O   GLN P 643       2.879  -5.265  24.383  0.00  0.00      PROA  
ATOM   3984  N   ASP P 644       1.755  -6.041  26.093  0.00  0.00      PROA  
ATOM   3985  HN  ASP P 644       1.378  -6.852  26.535  0.00  0.00      PROA  
ATOM   3986  CA  ASP P 644       1.866  -4.819  26.822  0.00  0.00      PROA  
ATOM   3987  HA  ASP P 644       1.528  -5.127  27.800  0.00  0.00      PROA  
ATOM   3988  CB  ASP P 644       3.250  -4.132  27.088  0.00  0.00      PROA  
ATOM   3989  HB1 ASP P 644       3.089  -3.189  27.652  0.00  0.00      PROA  
ATOM   3990  HB2 ASP P 644       3.906  -3.887  26.225  0.00  0.00      PROA  
ATOM   3991  CG  ASP P 644       3.998  -5.062  27.932  0.00  0.00      PROA  
ATOM   3992  OD1 ASP P 644       3.480  -5.662  28.875  0.00  0.00      PROA  
ATOM   3993  OD2 ASP P 644       5.214  -5.167  27.638  0.00  0.00      PROA  
ATOM   3994  C   ASP P 644       0.805  -3.803  26.371  0.00  0.00      PROA  
ATOM   3995  O   ASP P 644       0.867  -2.671  26.800  0.00  0.00      PROA  
ATOM   3996  N   THR P 645      -0.239  -4.209  25.595  0.00  0.00      PROA  
ATOM   3997  HN  THR P 645      -0.330  -5.171  25.350  0.00  0.00      PROA  
ATOM   3998  CA  THR P 645      -1.287  -3.344  25.158  0.00  0.00      PROA  
ATOM   3999  HA  THR P 645      -1.665  -3.023  26.117  0.00  0.00      PROA  
ATOM   4000  CB  THR P 645      -0.864  -2.156  24.244  0.00  0.00      PROA  
ATOM   4001  HB  THR P 645      -0.018  -2.522  23.623  0.00  0.00      PROA  
ATOM   4002  OG1 THR P 645      -0.410  -1.091  25.097  0.00  0.00      PROA  
ATOM   4003  HG1 THR P 645       0.020  -1.520  25.840  0.00  0.00      PROA  
ATOM   4004  CG2 THR P 645      -2.038  -1.583  23.377  0.00  0.00      PROA  
ATOM   4005 HG21 THR P 645      -2.476  -2.274  22.626  0.00  0.00      PROA  
ATOM   4006 HG22 THR P 645      -1.713  -0.696  22.793  0.00  0.00      PROA  
ATOM   4007 HG23 THR P 645      -2.847  -1.220  24.048  0.00  0.00      PROA  
ATOM   4008  C   THR P 645      -2.355  -4.257  24.590  0.00  0.00      PROA  
ATOM   4009  O   THR P 645      -2.109  -4.888  23.559  0.00  0.00      PROA  
ATOM   4010  N   TYR P 646      -3.500  -4.524  25.219  0.00  0.00      PROA  
ATOM   4011  HN  TYR P 646      -3.614  -3.922  26.005  0.00  0.00      PROA  
ATOM   4012  CA  TYR P 646      -4.701  -5.318  24.777  0.00  0.00      PROA  
ATOM   4013  HA  TYR P 646      -4.309  -6.209  24.310  0.00  0.00      PROA  
ATOM   4014  CB  TYR P 646      -5.537  -5.792  25.980  0.00  0.00      PROA  
ATOM   4015  HB1 TYR P 646      -6.328  -6.461  25.579  0.00  0.00      PROA  
ATOM   4016  HB2 TYR P 646      -5.951  -4.910  26.514  0.00  0.00      PROA  
ATOM   4017  CG  TYR P 646      -4.795  -6.711  26.971  0.00  0.00      PROA  
ATOM   4018  CD1 TYR P 646      -4.654  -6.216  28.274  0.00  0.00      PROA  
ATOM   4019  HD1 TYR P 646      -4.863  -5.187  28.527  0.00  0.00      PROA  
ATOM   4020  CE1 TYR P 646      -3.958  -6.983  29.234  0.00  0.00      PROA  
ATOM   4021  HE1 TYR P 646      -3.815  -6.615  30.239  0.00  0.00      PROA  
ATOM   4022  CZ  TYR P 646      -3.526  -8.260  28.872  0.00  0.00      PROA  
ATOM   4023  OH  TYR P 646      -2.715  -8.961  29.681  0.00  0.00      PROA  
ATOM   4024  HH  TYR P 646      -2.231  -9.622  29.180  0.00  0.00      PROA  
ATOM   4025  CD2 TYR P 646      -4.375  -7.930  26.608  0.00  0.00      PROA  
ATOM   4026  HD2 TYR P 646      -4.388  -8.228  25.570  0.00  0.00      PROA  
ATOM   4027  CE2 TYR P 646      -3.732  -8.749  27.622  0.00  0.00      PROA  
ATOM   4028  HE2 TYR P 646      -3.349  -9.721  27.348  0.00  0.00      PROA  
ATOM   4029  C   TYR P 646      -5.502  -4.619  23.667  0.00  0.00      PROA  
ATOM   4030  O   TYR P 646      -6.015  -3.533  23.937  0.00  0.00      PROA  
ATOM   4031  N   THR P 647      -5.702  -5.258  22.472  0.00  0.00      PROA  
ATOM   4032  HN  THR P 647      -5.298  -6.154  22.301  0.00  0.00      PROA  
ATOM   4033  CA  THR P 647      -6.523  -4.749  21.384  0.00  0.00      PROA  
ATOM   4034  HA  THR P 647      -6.452  -3.674  21.310  0.00  0.00      PROA  
ATOM   4035  CB  THR P 647      -6.278  -5.243  19.946  0.00  0.00      PROA  
ATOM   4036  HB  THR P 647      -6.954  -4.828  19.168  0.00  0.00      PROA  
ATOM   4037  OG1 THR P 647      -6.302  -6.673  19.766  0.00  0.00      PROA  
ATOM   4038  HG1 THR P 647      -5.538  -7.092  20.170  0.00  0.00      PROA  
ATOM   4039  CG2 THR P 647      -4.944  -4.744  19.487  0.00  0.00      PROA  
ATOM   4040 HG21 THR P 647      -5.004  -3.635  19.459  0.00  0.00      PROA  
ATOM   4041 HG22 THR P 647      -4.713  -5.187  18.495  0.00  0.00      PROA  
ATOM   4042 HG23 THR P 647      -4.123  -4.980  20.197  0.00  0.00      PROA  
ATOM   4043  C   THR P 647      -8.031  -4.776  21.721  0.00  0.00      PROA  
ATOM   4044  O   THR P 647      -8.520  -5.654  22.415  0.00  0.00      PROA  
ATOM   4045  N   GLN P 648      -8.806  -3.727  21.316  0.00  0.00      PROA  
ATOM   4046  HN  GLN P 648      -8.510  -2.985  20.719  0.00  0.00      PROA  
ATOM   4047  CA  GLN P 648     -10.222  -3.771  21.490  0.00  0.00      PROA  
ATOM   4048  HA  GLN P 648     -10.418  -3.809  22.551  0.00  0.00      PROA  
ATOM   4049  CB  GLN P 648     -10.789  -2.403  21.014  0.00  0.00      PROA  
ATOM   4050  HB1 GLN P 648     -11.892  -2.507  21.090  0.00  0.00      PROA  
ATOM   4051  HB2 GLN P 648     -10.456  -2.116  19.993  0.00  0.00      PROA  
ATOM   4052  CG  GLN P 648     -10.289  -1.252  21.890  0.00  0.00      PROA  
ATOM   4053  HG1 GLN P 648     -10.731  -0.246  21.731  0.00  0.00      PROA  
ATOM   4054  HG2 GLN P 648      -9.204  -1.088  21.720  0.00  0.00      PROA  
ATOM   4055  CD  GLN P 648     -10.285  -1.551  23.403  0.00  0.00      PROA  
ATOM   4056  OE1 GLN P 648     -11.436  -1.753  23.860  0.00  0.00      PROA  
ATOM   4057  NE2 GLN P 648      -9.161  -1.528  24.154  0.00  0.00      PROA  
ATOM   4058 HE21 GLN P 648      -9.286  -1.693  25.132  0.00  0.00      PROA  
ATOM   4059 HE22 GLN P 648      -8.326  -1.124  23.781  0.00  0.00      PROA  
ATOM   4060  C   GLN P 648     -10.932  -4.872  20.666  0.00  0.00      PROA  
ATOM   4061  O   GLN P 648     -10.874  -4.882  19.453  0.00  0.00      PROA  
ATOM   4062  N   LYS P 649     -11.804  -5.704  21.263  0.00  0.00      PROA  
ATOM   4063  HN  LYS P 649     -12.115  -5.542  22.196  0.00  0.00      PROA  
ATOM   4064  CA  LYS P 649     -12.462  -6.917  20.788  0.00  0.00      PROA  
ATOM   4065  HA  LYS P 649     -12.024  -7.338  19.895  0.00  0.00      PROA  
ATOM   4066  CB  LYS P 649     -12.331  -7.943  21.852  0.00  0.00      PROA  
ATOM   4067  HB1 LYS P 649     -12.936  -8.847  21.627  0.00  0.00      PROA  
ATOM   4068  HB2 LYS P 649     -12.698  -7.572  22.833  0.00  0.00      PROA  
ATOM   4069  CG  LYS P 649     -10.869  -8.393  21.995  0.00  0.00      PROA  
ATOM   4070  HG1 LYS P 649     -11.024  -9.200  22.743  0.00  0.00      PROA  
ATOM   4071  HG2 LYS P 649     -10.131  -7.642  22.351  0.00  0.00      PROA  
ATOM   4072  CD  LYS P 649     -10.179  -8.984  20.691  0.00  0.00      PROA  
ATOM   4073  HD1 LYS P 649      -9.869  -8.178  19.992  0.00  0.00      PROA  
ATOM   4074  HD2 LYS P 649     -10.989  -9.527  20.158  0.00  0.00      PROA  
ATOM   4075  CE  LYS P 649      -8.992  -9.903  20.879  0.00  0.00      PROA  
ATOM   4076  HE1 LYS P 649      -8.722 -10.208  19.845  0.00  0.00      PROA  
ATOM   4077  HE2 LYS P 649      -9.181 -10.800  21.507  0.00  0.00      PROA  
ATOM   4078  NZ  LYS P 649      -7.900  -9.153  21.423  0.00  0.00      PROA  
ATOM   4079  HZ1 LYS P 649      -8.049  -9.129  22.452  0.00  0.00      PROA  
ATOM   4080  HZ2 LYS P 649      -7.905  -8.159  21.118  0.00  0.00      PROA  
ATOM   4081  HZ3 LYS P 649      -6.930  -9.496  21.274  0.00  0.00      PROA  
ATOM   4082  C   LYS P 649     -13.931  -6.646  20.458  0.00  0.00      PROA  
ATOM   4083  O   LYS P 649     -14.546  -5.700  20.924  0.00  0.00      PROA  
ATOM   4084  N   LEU P 650     -14.511  -7.226  19.381  0.00  0.00      PROA  
ATOM   4085  HN  LEU P 650     -13.964  -7.720  18.710  0.00  0.00      PROA  
ATOM   4086  CA  LEU P 650     -15.925  -7.174  18.997  0.00  0.00      PROA  
ATOM   4087  HA  LEU P 650     -16.137  -6.147  18.741  0.00  0.00      PROA  
ATOM   4088  CB  LEU P 650     -16.046  -8.035  17.729  0.00  0.00      PROA  
ATOM   4089  HB1 LEU P 650     -15.590  -9.031  17.917  0.00  0.00      PROA  
ATOM   4090  HB2 LEU P 650     -15.546  -7.443  16.933  0.00  0.00      PROA  
ATOM   4091  CG  LEU P 650     -17.559  -8.385  17.296  0.00  0.00      PROA  
ATOM   4092  HG  LEU P 650     -18.121  -8.698  18.202  0.00  0.00      PROA  
ATOM   4093  CD1 LEU P 650     -18.221  -7.036  16.879  0.00  0.00      PROA  
ATOM   4094 HD11 LEU P 650     -17.883  -6.718  15.870  0.00  0.00      PROA  
ATOM   4095 HD12 LEU P 650     -17.974  -6.197  17.564  0.00  0.00      PROA  
ATOM   4096 HD13 LEU P 650     -19.311  -7.249  16.833  0.00  0.00      PROA  
ATOM   4097  CD2 LEU P 650     -17.648  -9.486  16.270  0.00  0.00      PROA  
ATOM   4098 HD21 LEU P 650     -17.242 -10.409  16.737  0.00  0.00      PROA  
ATOM   4099 HD22 LEU P 650     -17.221  -9.373  15.251  0.00  0.00      PROA  
ATOM   4100 HD23 LEU P 650     -18.733  -9.639  16.089  0.00  0.00      PROA  
ATOM   4101  C   LEU P 650     -16.836  -7.655  20.130  0.00  0.00      PROA  
ATOM   4102  O   LEU P 650     -16.667  -8.664  20.808  0.00  0.00      PROA  
ATOM   4103  N   SER P 651     -17.802  -6.823  20.427  0.00  0.00      PROA  
ATOM   4104  HN  SER P 651     -17.858  -5.903  20.047  0.00  0.00      PROA  
ATOM   4105  CA  SER P 651     -18.853  -7.194  21.349  0.00  0.00      PROA  
ATOM   4106  HA  SER P 651     -18.626  -8.172  21.747  0.00  0.00      PROA  
ATOM   4107  CB  SER P 651     -18.988  -6.173  22.607  0.00  0.00      PROA  
ATOM   4108  HB1 SER P 651     -19.285  -5.183  22.200  0.00  0.00      PROA  
ATOM   4109  HB2 SER P 651     -18.014  -6.038  23.123  0.00  0.00      PROA  
ATOM   4110  OG  SER P 651     -19.925  -6.623  23.593  0.00  0.00      PROA  
ATOM   4111  HG1 SER P 651     -19.772  -6.230  24.455  0.00  0.00      PROA  
ATOM   4112  C   SER P 651     -20.199  -7.342  20.809  0.00  0.00      PROA  
ATOM   4113  O   SER P 651     -20.833  -6.446  20.281  0.00  0.00      PROA  
ATOM   4114  N   VAL P 652     -20.730  -8.562  20.924  0.00  0.00      PROA  
ATOM   4115  HN  VAL P 652     -20.251  -9.345  21.312  0.00  0.00      PROA  
ATOM   4116  CA  VAL P 652     -22.111  -8.873  20.500  0.00  0.00      PROA  
ATOM   4117  HA  VAL P 652     -22.641  -8.059  20.028  0.00  0.00      PROA  
ATOM   4118  CB  VAL P 652     -22.210 -10.005  19.570  0.00  0.00      PROA  
ATOM   4119  HB  VAL P 652     -21.605 -10.876  19.901  0.00  0.00      PROA  
ATOM   4120  CG1 VAL P 652     -23.581 -10.647  19.433  0.00  0.00      PROA  
ATOM   4121 HG11 VAL P 652     -23.518 -11.423  18.641  0.00  0.00      PROA  
ATOM   4122 HG12 VAL P 652     -24.416  -9.950  19.206  0.00  0.00      PROA  
ATOM   4123 HG13 VAL P 652     -23.898 -11.176  20.357  0.00  0.00      PROA  
ATOM   4124  CG2 VAL P 652     -21.734  -9.586  18.122  0.00  0.00      PROA  
ATOM   4125 HG21 VAL P 652     -22.425  -8.810  17.729  0.00  0.00      PROA  
ATOM   4126 HG22 VAL P 652     -21.781 -10.489  17.476  0.00  0.00      PROA  
ATOM   4127 HG23 VAL P 652     -20.679  -9.239  18.098  0.00  0.00      PROA  
ATOM   4128  C   VAL P 652     -23.012  -9.184  21.738  0.00  0.00      PROA  
ATOM   4129  O   VAL P 652     -22.723 -10.208  22.396  0.00  0.00      PROA  
ATOM   4130  N   PRO P 653     -24.057  -8.515  22.054  0.00  0.00      PROA  
ATOM   4131  CD  PRO P 653     -24.552  -7.339  21.340  0.00  0.00      PROA  
ATOM   4132  HD1 PRO P 653     -24.879  -7.660  20.328  0.00  0.00      PROA  
ATOM   4133  HD2 PRO P 653     -23.739  -6.597  21.190  0.00  0.00      PROA  
ATOM   4134  CA  PRO P 653     -25.041  -8.923  23.077  0.00  0.00      PROA  
ATOM   4135  HA  PRO P 653     -24.581  -8.619  24.005  0.00  0.00      PROA  
ATOM   4136  CB  PRO P 653     -26.243  -7.952  22.916  0.00  0.00      PROA  
ATOM   4137  HB1 PRO P 653     -26.673  -7.686  23.905  0.00  0.00      PROA  
ATOM   4138  HB2 PRO P 653     -26.980  -8.431  22.236  0.00  0.00      PROA  
ATOM   4139  CG  PRO P 653     -25.584  -6.748  22.275  0.00  0.00      PROA  
ATOM   4140  HG1 PRO P 653     -26.370  -6.073  21.875  0.00  0.00      PROA  
ATOM   4141  HG2 PRO P 653     -25.078  -6.260  23.136  0.00  0.00      PROA  
ATOM   4142  C   PRO P 653     -25.455 -10.441  23.132  0.00  0.00      PROA  
ATOM   4143  O   PRO P 653     -26.063 -10.990  22.202  0.00  0.00      PROA  
ATOM   4144  N   GLU P 654     -25.327 -10.930  24.380  0.00  0.00      PROA  
ATOM   4145  HN  GLU P 654     -25.027 -10.345  25.129  0.00  0.00      PROA  
ATOM   4146  CA  GLU P 654     -25.523 -12.334  24.639  0.00  0.00      PROA  
ATOM   4147  HA  GLU P 654     -25.197 -12.877  23.764  0.00  0.00      PROA  
ATOM   4148  CB  GLU P 654     -24.645 -12.770  25.898  0.00  0.00      PROA  
ATOM   4149  HB1 GLU P 654     -24.671 -13.879  25.962  0.00  0.00      PROA  
ATOM   4150  HB2 GLU P 654     -25.060 -12.381  26.852  0.00  0.00      PROA  
ATOM   4151  CG  GLU P 654     -23.160 -12.426  25.917  0.00  0.00      PROA  
ATOM   4152  HG1 GLU P 654     -23.110 -11.322  26.033  0.00  0.00      PROA  
ATOM   4153  HG2 GLU P 654     -22.719 -12.644  24.921  0.00  0.00      PROA  
ATOM   4154  CD  GLU P 654     -22.323 -13.091  27.018  0.00  0.00      PROA  
ATOM   4155  OE1 GLU P 654     -21.216 -13.604  26.724  0.00  0.00      PROA  
ATOM   4156  OE2 GLU P 654     -22.904 -13.054  28.150  0.00  0.00      PROA  
ATOM   4157  C   GLU P 654     -26.955 -12.729  24.962  0.00  0.00      PROA  
ATOM   4158  O   GLU P 654     -27.535 -12.283  25.938  0.00  0.00      PROA  
ATOM   4159  N   GLY P 655     -27.537 -13.517  24.053  0.00  0.00      PROA  
ATOM   4160  HN  GLY P 655     -27.067 -13.794  23.218  0.00  0.00      PROA  
ATOM   4161  CA  GLY P 655     -28.847 -14.131  24.169  0.00  0.00      PROA  
ATOM   4162  HA1 GLY P 655     -28.862 -14.720  25.074  0.00  0.00      PROA  
ATOM   4163  HA2 GLY P 655     -28.917 -14.787  23.313  0.00  0.00      PROA  
ATOM   4164  C   GLY P 655     -30.015 -13.169  24.038  0.00  0.00      PROA  
ATOM   4165  O   GLY P 655     -29.840 -11.961  23.857  0.00  0.00      PROA  
ATOM   4166  N   LEU P 656     -31.265 -13.654  24.132  0.00  0.00      PROA  
ATOM   4167  HN  LEU P 656     -31.380 -14.616  24.370  0.00  0.00      PROA  
ATOM   4168  CA  LEU P 656     -32.475 -12.815  24.198  0.00  0.00      PROA  
ATOM   4169  HA  LEU P 656     -32.511 -12.164  23.337  0.00  0.00      PROA  
ATOM   4170  CB  LEU P 656     -33.770 -13.715  24.154  0.00  0.00      PROA  
ATOM   4171  HB1 LEU P 656     -33.837 -14.276  25.111  0.00  0.00      PROA  
ATOM   4172  HB2 LEU P 656     -33.591 -14.474  23.362  0.00  0.00      PROA  
ATOM   4173  CG  LEU P 656     -35.081 -12.899  23.880  0.00  0.00      PROA  
ATOM   4174  HG  LEU P 656     -35.198 -12.350  24.839  0.00  0.00      PROA  
ATOM   4175  CD1 LEU P 656     -34.882 -11.911  22.713  0.00  0.00      PROA  
ATOM   4176 HD11 LEU P 656     -34.782 -12.488  21.769  0.00  0.00      PROA  
ATOM   4177 HD12 LEU P 656     -34.076 -11.150  22.781  0.00  0.00      PROA  
ATOM   4178 HD13 LEU P 656     -35.842 -11.375  22.556  0.00  0.00      PROA  
ATOM   4179  CD2 LEU P 656     -36.361 -13.800  23.710  0.00  0.00      PROA  
ATOM   4180 HD21 LEU P 656     -36.391 -14.558  24.521  0.00  0.00      PROA  
ATOM   4181 HD22 LEU P 656     -36.350 -14.316  22.726  0.00  0.00      PROA  
ATOM   4182 HD23 LEU P 656     -37.260 -13.171  23.882  0.00  0.00      PROA  
ATOM   4183  C   LEU P 656     -32.469 -11.939  25.442  0.00  0.00      PROA  
ATOM   4184  O   LEU P 656     -32.168 -12.354  26.534  0.00  0.00      PROA  
ATOM   4185  N   SER P 657     -32.886 -10.658  25.259  0.00  0.00      PROA  
ATOM   4186  HN  SER P 657     -33.193 -10.360  24.359  0.00  0.00      PROA  
ATOM   4187  CA  SER P 657     -33.131  -9.732  26.373  0.00  0.00      PROA  
ATOM   4188  HA  SER P 657     -33.479 -10.340  27.195  0.00  0.00      PROA  
ATOM   4189  CB  SER P 657     -31.864  -8.914  26.777  0.00  0.00      PROA  
ATOM   4190  HB1 SER P 657     -31.445  -8.288  25.960  0.00  0.00      PROA  
ATOM   4191  HB2 SER P 657     -31.083  -9.624  27.124  0.00  0.00      PROA  
ATOM   4192  OG  SER P 657     -32.166  -8.057  27.847  0.00  0.00      PROA  
ATOM   4193  HG1 SER P 657     -32.647  -8.506  28.547  0.00  0.00      PROA  
ATOM   4194  C   SER P 657     -34.226  -8.803  25.849  0.00  0.00      PROA  
ATOM   4195  O   SER P 657     -34.422  -8.571  24.680  0.00  0.00      PROA  
ATOM   4196  N   VAL P 658     -34.968  -8.287  26.795  0.00  0.00      PROA  
ATOM   4197  HN  VAL P 658     -34.901  -8.521  27.762  0.00  0.00      PROA  
ATOM   4198  CA  VAL P 658     -36.053  -7.400  26.520  0.00  0.00      PROA  
ATOM   4199  HA  VAL P 658     -36.549  -7.608  25.583  0.00  0.00      PROA  
ATOM   4200  CB  VAL P 658     -37.257  -7.560  27.332  0.00  0.00      PROA  
ATOM   4201  HB  VAL P 658     -38.113  -6.884  27.121  0.00  0.00      PROA  
ATOM   4202  CG1 VAL P 658     -37.884  -8.957  27.024  0.00  0.00      PROA  
ATOM   4203 HG11 VAL P 658     -38.780  -9.225  27.623  0.00  0.00      PROA  
ATOM   4204 HG12 VAL P 658     -37.128  -9.681  27.398  0.00  0.00      PROA  
ATOM   4205 HG13 VAL P 658     -38.002  -9.023  25.921  0.00  0.00      PROA  
ATOM   4206  CG2 VAL P 658     -36.882  -7.386  28.798  0.00  0.00      PROA  
ATOM   4207 HG21 VAL P 658     -36.252  -8.248  29.105  0.00  0.00      PROA  
ATOM   4208 HG22 VAL P 658     -37.819  -7.333  29.394  0.00  0.00      PROA  
ATOM   4209 HG23 VAL P 658     -36.307  -6.465  29.032  0.00  0.00      PROA  
ATOM   4210  C   VAL P 658     -35.559  -5.999  26.356  0.00  0.00      PROA  
ATOM   4211  O   VAL P 658     -34.546  -5.590  26.871  0.00  0.00      PROA  
ATOM   4212  N   SER P 659     -36.405  -5.211  25.672  0.00  0.00      PROA  
ATOM   4213  HN  SER P 659     -37.122  -5.584  25.088  0.00  0.00      PROA  
ATOM   4214  CA  SER P 659     -36.209  -3.774  25.503  0.00  0.00      PROA  
ATOM   4215  HA  SER P 659     -35.392  -3.473  24.864  0.00  0.00      PROA  
ATOM   4216  CB  SER P 659     -37.578  -3.247  24.929  0.00  0.00      PROA  
ATOM   4217  HB1 SER P 659     -37.624  -2.161  24.700  0.00  0.00      PROA  
ATOM   4218  HB2 SER P 659     -38.372  -3.498  25.664  0.00  0.00      PROA  
ATOM   4219  OG  SER P 659     -37.932  -3.894  23.691  0.00  0.00      PROA  
ATOM   4220  HG1 SER P 659     -38.365  -4.733  23.865  0.00  0.00      PROA  
ATOM   4221  C   SER P 659     -36.087  -3.054  26.844  0.00  0.00      PROA  
ATOM   4222  O   SER P 659     -36.676  -3.376  27.929  0.00  0.00      PROA  
ATOM   4223  N   ASN P 660     -35.273  -1.982  26.900  0.00  0.00      PROA  
ATOM   4224  HN  ASN P 660     -34.810  -1.708  26.061  0.00  0.00      PROA  
ATOM   4225  CA  ASN P 660     -35.036  -1.145  28.098  0.00  0.00      PROA  
ATOM   4226  HA  ASN P 660     -34.798  -1.846  28.884  0.00  0.00      PROA  
ATOM   4227  CB  ASN P 660     -33.814  -0.177  27.948  0.00  0.00      PROA  
ATOM   4228  HB1 ASN P 660     -33.644   0.368  28.901  0.00  0.00      PROA  
ATOM   4229  HB2 ASN P 660     -33.980   0.576  27.149  0.00  0.00      PROA  
ATOM   4230  CG  ASN P 660     -32.504  -0.930  27.688  0.00  0.00      PROA  
ATOM   4231  OD1 ASN P 660     -32.321  -2.097  28.053  0.00  0.00      PROA  
ATOM   4232  ND2 ASN P 660     -31.508  -0.268  27.073  0.00  0.00      PROA  
ATOM   4233 HD21 ASN P 660     -31.692   0.704  26.930  0.00  0.00      PROA  
ATOM   4234 HD22 ASN P 660     -30.798  -0.858  26.690  0.00  0.00      PROA  
ATOM   4235  C   ASN P 660     -36.284  -0.451  28.755  0.00  0.00      PROA  
ATOM   4236  O   ASN P 660     -37.308  -0.379  28.007  0.00  0.00      PROA  
ATOM   4237  N   PRO P 661     -36.272  -0.096  30.033  0.00  0.00      PROA  
ATOM   4238  CD  PRO P 661     -35.196  -0.415  30.987  0.00  0.00      PROA  
ATOM   4239  HD1 PRO P 661     -34.458   0.403  30.847  0.00  0.00      PROA  
ATOM   4240  HD2 PRO P 661     -34.824  -1.436  30.755  0.00  0.00      PROA  
ATOM   4241  CA  PRO P 661     -37.391   0.505  30.670  0.00  0.00      PROA  
ATOM   4242  HA  PRO P 661     -38.159  -0.254  30.633  0.00  0.00      PROA  
ATOM   4243  CB  PRO P 661     -36.937   0.744  32.109  0.00  0.00      PROA  
ATOM   4244  HB1 PRO P 661     -37.678   0.732  32.937  0.00  0.00      PROA  
ATOM   4245  HB2 PRO P 661     -36.289   1.643  32.194  0.00  0.00      PROA  
ATOM   4246  CG  PRO P 661     -35.926  -0.396  32.307  0.00  0.00      PROA  
ATOM   4247  HG1 PRO P 661     -35.160  -0.103  33.056  0.00  0.00      PROA  
ATOM   4248  HG2 PRO P 661     -36.515  -1.277  32.639  0.00  0.00      PROA  
ATOM   4249  C   PRO P 661     -38.019   1.723  29.905  0.00  0.00      PROA  
ATOM   4250  O   PRO P 661     -37.220   2.494  29.346  0.00  0.00      PROA  
ATOM   4251  N   THR P 662     -39.354   1.886  29.779  0.00  0.00      PROA  
ATOM   4252  HN  THR P 662     -39.953   1.254  30.264  0.00  0.00      PROA  
ATOM   4253  CA  THR P 662     -39.999   2.956  28.996  0.00  0.00      PROA  
ATOM   4254  HA  THR P 662     -39.439   3.874  29.090  0.00  0.00      PROA  
ATOM   4255  CB  THR P 662     -39.962   2.672  27.467  0.00  0.00      PROA  
ATOM   4256  HB  THR P 662     -38.918   2.493  27.131  0.00  0.00      PROA  
ATOM   4257  OG1 THR P 662     -40.664   3.664  26.765  0.00  0.00      PROA  
ATOM   4258  HG1 THR P 662     -40.241   3.795  25.914  0.00  0.00      PROA  
ATOM   4259  CG2 THR P 662     -40.736   1.385  27.188  0.00  0.00      PROA  
ATOM   4260 HG21 THR P 662     -40.424   0.603  27.912  0.00  0.00      PROA  
ATOM   4261 HG22 THR P 662     -40.613   1.129  26.114  0.00  0.00      PROA  
ATOM   4262 HG23 THR P 662     -41.805   1.536  27.450  0.00  0.00      PROA  
ATOM   4263  C   THR P 662     -41.329   3.473  29.552  0.00  0.00      PROA  
ATOM   4264  O   THR P 662     -42.068   2.753  30.210  0.00  0.00      PROA  
ATOM   4265  N   GLU P 663     -41.662   4.766  29.362  0.00  0.00      PROA  
ATOM   4266  HN  GLU P 663     -40.999   5.284  28.828  0.00  0.00      PROA  
ATOM   4267  CA  GLU P 663     -42.906   5.423  29.771  0.00  0.00      PROA  
ATOM   4268  HA  GLU P 663     -43.209   5.076  30.748  0.00  0.00      PROA  
ATOM   4269  CB  GLU P 663     -42.653   6.893  29.884  0.00  0.00      PROA  
ATOM   4270  HB1 GLU P 663     -43.590   7.460  30.066  0.00  0.00      PROA  
ATOM   4271  HB2 GLU P 663     -42.247   7.236  28.908  0.00  0.00      PROA  
ATOM   4272  CG  GLU P 663     -41.631   7.084  31.016  0.00  0.00      PROA  
ATOM   4273  HG1 GLU P 663     -40.637   6.730  30.668  0.00  0.00      PROA  
ATOM   4274  HG2 GLU P 663     -41.991   6.518  31.901  0.00  0.00      PROA  
ATOM   4275  CD  GLU P 663     -41.509   8.575  31.419  0.00  0.00      PROA  
ATOM   4276  OE1 GLU P 663     -41.994   8.952  32.501  0.00  0.00      PROA  
ATOM   4277  OE2 GLU P 663     -41.011   9.276  30.517  0.00  0.00      PROA  
ATOM   4278  C   GLU P 663     -44.090   5.251  28.867  0.00  0.00      PROA  
ATOM   4279  O   GLU P 663     -45.239   5.516  29.190  0.00  0.00      PROA  
ATOM   4280  N   ARG P 664     -43.825   4.559  27.729  0.00  0.00      PROA  
ATOM   4281  HN  ARG P 664     -42.876   4.308  27.550  0.00  0.00      PROA  
ATOM   4282  CA  ARG P 664     -44.776   4.222  26.657  0.00  0.00      PROA  
ATOM   4283  HA  ARG P 664     -45.671   4.804  26.822  0.00  0.00      PROA  
ATOM   4284  CB  ARG P 664     -43.969   4.458  25.322  0.00  0.00      PROA  
ATOM   4285  HB1 ARG P 664     -44.669   4.282  24.477  0.00  0.00      PROA  
ATOM   4286  HB2 ARG P 664     -43.220   3.642  25.232  0.00  0.00      PROA  
ATOM   4287  CG  ARG P 664     -43.167   5.796  25.272  0.00  0.00      PROA  
ATOM   4288  HG1 ARG P 664     -42.477   5.613  24.420  0.00  0.00      PROA  
ATOM   4289  HG2 ARG P 664     -42.427   5.872  26.097  0.00  0.00      PROA  
ATOM   4290  CD  ARG P 664     -43.973   7.038  25.091  0.00  0.00      PROA  
ATOM   4291  HD1 ARG P 664     -44.924   6.967  25.661  0.00  0.00      PROA  
ATOM   4292  HD2 ARG P 664     -44.297   7.203  24.041  0.00  0.00      PROA  
ATOM   4293  NE  ARG P 664     -43.206   8.160  25.498  0.00  0.00      PROA  
ATOM   4294  HE  ARG P 664     -42.327   8.321  25.049  0.00  0.00      PROA  
ATOM   4295  CZ  ARG P 664     -43.304   8.884  26.597  0.00  0.00      PROA  
ATOM   4296  NH1 ARG P 664     -44.322   9.001  27.377  0.00  0.00      PROA  
ATOM   4297 HH11 ARG P 664     -45.223   8.644  27.131  0.00  0.00      PROA  
ATOM   4298 HH12 ARG P 664     -44.114   9.432  28.255  0.00  0.00      PROA  
ATOM   4299  NH2 ARG P 664     -42.218   9.494  27.026  0.00  0.00      PROA  
ATOM   4300 HH21 ARG P 664     -41.341   9.069  26.804  0.00  0.00      PROA  
ATOM   4301 HH22 ARG P 664     -42.357   9.968  27.895  0.00  0.00      PROA  
ATOM   4302  C   ARG P 664     -45.131   2.719  26.769  0.00  0.00      PROA  
ATOM   4303  O   ARG P 664     -44.362   1.895  27.325  0.00  0.00      PROA  
ATOM   4304  N   ASP P 665     -46.341   2.286  26.229  0.00  0.00      PROA  
ATOM   4305  HN  ASP P 665     -47.026   2.952  25.945  0.00  0.00      PROA  
ATOM   4306  CA  ASP P 665     -46.857   0.927  26.245  0.00  0.00      PROA  
ATOM   4307  HA  ASP P 665     -47.464   0.882  27.137  0.00  0.00      PROA  
ATOM   4308  CB  ASP P 665     -47.842   0.798  25.044  0.00  0.00      PROA  
ATOM   4309  HB1 ASP P 665     -48.265  -0.229  25.072  0.00  0.00      PROA  
ATOM   4310  HB2 ASP P 665     -47.185   1.050  24.184  0.00  0.00      PROA  
ATOM   4311  CG  ASP P 665     -48.894   1.893  25.143  0.00  0.00      PROA  
ATOM   4312  OD1 ASP P 665     -49.081   2.543  24.074  0.00  0.00      PROA  
ATOM   4313  OD2 ASP P 665     -49.544   2.090  26.173  0.00  0.00      PROA  
ATOM   4314  C   ASP P 665     -45.894  -0.250  26.289  0.00  0.00      PROA  
ATOM   4315  O   ASP P 665     -45.060  -0.454  25.417  0.00  0.00      PROA  
ATOM   4316  N   TRP P 666     -46.117  -1.107  27.291  0.00  0.00      PROA  
ATOM   4317  HN  TRP P 666     -46.727  -0.914  28.056  0.00  0.00      PROA  
ATOM   4318  CA  TRP P 666     -45.468  -2.384  27.335  0.00  0.00      PROA  
ATOM   4319  HA  TRP P 666     -44.423  -2.245  27.098  0.00  0.00      PROA  
ATOM   4320  CB  TRP P 666     -45.521  -3.107  28.744  0.00  0.00      PROA  
ATOM   4321  HB1 TRP P 666     -46.580  -3.317  29.009  0.00  0.00      PROA  
ATOM   4322  HB2 TRP P 666     -45.218  -2.373  29.521  0.00  0.00      PROA  
ATOM   4323  CG  TRP P 666     -44.738  -4.347  28.886  0.00  0.00      PROA  
ATOM   4324  CD1 TRP P 666     -43.490  -4.499  29.401  0.00  0.00      PROA  
ATOM   4325  HD1 TRP P 666     -42.817  -3.684  29.624  0.00  0.00      PROA  
ATOM   4326  NE1 TRP P 666     -43.141  -5.819  29.388  0.00  0.00      PROA  
ATOM   4327  HE1 TRP P 666     -42.294  -6.294  29.286  0.00  0.00      PROA  
ATOM   4328  CE2 TRP P 666     -44.149  -6.582  29.016  0.00  0.00      PROA  
ATOM   4329  CD2 TRP P 666     -45.150  -5.713  28.593  0.00  0.00      PROA  
ATOM   4330  CE3 TRP P 666     -46.368  -6.213  28.079  0.00  0.00      PROA  
ATOM   4331  HE3 TRP P 666     -47.238  -5.616  27.850  0.00  0.00      PROA  
ATOM   4332  CZ3 TRP P 666     -46.490  -7.567  27.934  0.00  0.00      PROA  
ATOM   4333  HZ3 TRP P 666     -47.451  -7.907  27.577  0.00  0.00      PROA  
ATOM   4334  CZ2 TRP P 666     -44.394  -7.924  29.088  0.00  0.00      PROA  
ATOM   4335  HZ2 TRP P 666     -43.593  -8.587  29.380  0.00  0.00      PROA  
ATOM   4336  CH2 TRP P 666     -45.517  -8.446  28.411  0.00  0.00      PROA  
ATOM   4337  HH2 TRP P 666     -45.883  -9.457  28.516  0.00  0.00      PROA  
ATOM   4338  C   TRP P 666     -46.022  -3.293  26.206  0.00  0.00      PROA  
ATOM   4339  O   TRP P 666     -45.302  -4.106  25.600  0.00  0.00      PROA  
ATOM   4340  N   LEU P 667     -47.319  -3.229  25.917  0.00  0.00      PROA  
ATOM   4341  HN  LEU P 667     -47.945  -2.664  26.449  0.00  0.00      PROA  
ATOM   4342  CA  LEU P 667     -47.900  -4.004  24.810  0.00  0.00      PROA  
ATOM   4343  HA  LEU P 667     -47.113  -4.527  24.285  0.00  0.00      PROA  
ATOM   4344  CB  LEU P 667     -48.944  -4.990  25.337  0.00  0.00      PROA  
ATOM   4345  HB1 LEU P 667     -49.706  -4.410  25.900  0.00  0.00      PROA  
ATOM   4346  HB2 LEU P 667     -48.427  -5.588  26.118  0.00  0.00      PROA  
ATOM   4347  CG  LEU P 667     -49.587  -5.881  24.327  0.00  0.00      PROA  
ATOM   4348  HG  LEU P 667     -48.786  -6.119  23.595  0.00  0.00      PROA  
ATOM   4349  CD1 LEU P 667     -49.860  -7.296  24.895  0.00  0.00      PROA  
ATOM   4350 HD11 LEU P 667     -49.760  -8.047  24.082  0.00  0.00      PROA  
ATOM   4351 HD12 LEU P 667     -50.879  -7.419  25.321  0.00  0.00      PROA  
ATOM   4352 HD13 LEU P 667     -49.013  -7.665  25.514  0.00  0.00      PROA  
ATOM   4353  CD2 LEU P 667     -50.825  -5.354  23.690  0.00  0.00      PROA  
ATOM   4354 HD21 LEU P 667     -51.523  -5.090  24.513  0.00  0.00      PROA  
ATOM   4355 HD22 LEU P 667     -51.375  -6.168  23.170  0.00  0.00      PROA  
ATOM   4356 HD23 LEU P 667     -50.668  -4.497  23.001  0.00  0.00      PROA  
ATOM   4357  C   LEU P 667     -48.418  -3.055  23.725  0.00  0.00      PROA  
ATOM   4358  O   LEU P 667     -49.220  -2.159  23.995  0.00  0.00      PROA  
ATOM   4359  N   ILE P 668     -48.106  -3.312  22.437  0.00  0.00      PROA  
ATOM   4360  HN  ILE P 668     -47.537  -4.083  22.159  0.00  0.00      PROA  
ATOM   4361  CA  ILE P 668     -48.644  -2.436  21.390  0.00  0.00      PROA  
ATOM   4362  HA  ILE P 668     -48.924  -1.541  21.925  0.00  0.00      PROA  
ATOM   4363  CB  ILE P 668     -47.569  -2.183  20.302  0.00  0.00      PROA  
ATOM   4364  HB  ILE P 668     -47.421  -3.195  19.867  0.00  0.00      PROA  
ATOM   4365  CG2 ILE P 668     -48.142  -1.224  19.185  0.00  0.00      PROA  
ATOM   4366 HG21 ILE P 668     -48.870  -1.822  18.596  0.00  0.00      PROA  
ATOM   4367 HG22 ILE P 668     -47.324  -0.879  18.517  0.00  0.00      PROA  
ATOM   4368 HG23 ILE P 668     -48.576  -0.251  19.500  0.00  0.00      PROA  
ATOM   4369  CG1 ILE P 668     -46.187  -1.839  20.969  0.00  0.00      PROA  
ATOM   4370 HG11 ILE P 668     -45.480  -1.792  20.112  0.00  0.00      PROA  
ATOM   4371 HG12 ILE P 668     -45.889  -2.614  21.706  0.00  0.00      PROA  
ATOM   4372  CD  ILE P 668     -46.196  -0.461  21.637  0.00  0.00      PROA  
ATOM   4373  HD1 ILE P 668     -47.111   0.055  21.274  0.00  0.00      PROA  
ATOM   4374  HD2 ILE P 668     -45.354   0.177  21.292  0.00  0.00      PROA  
ATOM   4375  HD3 ILE P 668     -46.258  -0.647  22.730  0.00  0.00      PROA  
ATOM   4376  C   ILE P 668     -49.928  -2.914  20.720  0.00  0.00      PROA  
ATOM   4377  O   ILE P 668     -50.029  -4.001  20.171  0.00  0.00      PROA  
ATOM   4378  N   HSD P 669     -50.953  -2.014  20.644  0.00  0.00      PROA  
ATOM   4379  HN  HSD P 669     -50.773  -1.187  21.170  0.00  0.00      PROA  
ATOM   4380  CA  HSD P 669     -52.206  -1.995  19.857  0.00  0.00      PROA  
ATOM   4381  HA  HSD P 669     -52.273  -3.022  19.531  0.00  0.00      PROA  
ATOM   4382  CB  HSD P 669     -53.503  -1.573  20.618  0.00  0.00      PROA  
ATOM   4383  HB1 HSD P 669     -54.318  -1.699  19.874  0.00  0.00      PROA  
ATOM   4384  HB2 HSD P 669     -53.386  -0.476  20.750  0.00  0.00      PROA  
ATOM   4385  ND1 HSD P 669     -54.616  -3.190  22.205  0.00  0.00      PROA  
ATOM   4386  HD1 HSD P 669     -55.197  -3.644  21.529  0.00  0.00      PROA  
ATOM   4387  CG  HSD P 669     -53.662  -2.236  21.993  0.00  0.00      PROA  
ATOM   4388  CE1 HSD P 669     -54.611  -3.440  23.507  0.00  0.00      PROA  
ATOM   4389  HE1 HSD P 669     -55.475  -3.974  23.902  0.00  0.00      PROA  
ATOM   4390  NE2 HSD P 669     -53.742  -2.747  24.132  0.00  0.00      PROA  
ATOM   4391  CD2 HSD P 669     -53.211  -1.891  23.192  0.00  0.00      PROA  
ATOM   4392  HD2 HSD P 669     -52.485  -1.130  23.451  0.00  0.00      PROA  
ATOM   4393  C   HSD P 669     -51.880  -1.124  18.603  0.00  0.00      PROA  
ATOM   4394  O   HSD P 669     -51.736   0.076  18.794  0.00  0.00      PROA  
ATOM   4395  N   PRO P 670     -51.715  -1.656  17.420  0.00  0.00      PROA  
ATOM   4396  CD  PRO P 670     -51.511  -3.068  17.205  0.00  0.00      PROA  
ATOM   4397  HD1 PRO P 670     -52.419  -3.453  16.695  0.00  0.00      PROA  
ATOM   4398  HD2 PRO P 670     -51.096  -3.543  18.120  0.00  0.00      PROA  
ATOM   4399  CA  PRO P 670     -51.087  -0.833  16.355  0.00  0.00      PROA  
ATOM   4400  HA  PRO P 670     -50.267  -0.242  16.734  0.00  0.00      PROA  
ATOM   4401  CB  PRO P 670     -50.602  -1.932  15.369  0.00  0.00      PROA  
ATOM   4402  HB1 PRO P 670     -49.708  -1.563  14.822  0.00  0.00      PROA  
ATOM   4403  HB2 PRO P 670     -51.310  -2.001  14.516  0.00  0.00      PROA  
ATOM   4404  CG  PRO P 670     -50.408  -3.233  16.066  0.00  0.00      PROA  
ATOM   4405  HG1 PRO P 670     -50.587  -4.142  15.453  0.00  0.00      PROA  
ATOM   4406  HG2 PRO P 670     -49.418  -3.196  16.567  0.00  0.00      PROA  
ATOM   4407  C   PRO P 670     -52.015   0.101  15.701  0.00  0.00      PROA  
ATOM   4408  O   PRO P 670     -51.604   1.121  15.163  0.00  0.00      PROA  
ATOM   4409  N   LEU P 671     -53.351  -0.200  15.776  0.00  0.00      PROA  
ATOM   4410  HN  LEU P 671     -53.500  -1.071  16.238  0.00  0.00      PROA  
ATOM   4411  CA  LEU P 671     -54.423   0.710  15.551  0.00  0.00      PROA  
ATOM   4412  HA  LEU P 671     -54.049   1.500  14.917  0.00  0.00      PROA  
ATOM   4413  CB  LEU P 671     -55.567   0.092  14.721  0.00  0.00      PROA  
ATOM   4414  HB1 LEU P 671     -56.448   0.761  14.615  0.00  0.00      PROA  
ATOM   4415  HB2 LEU P 671     -55.931  -0.823  15.237  0.00  0.00      PROA  
ATOM   4416  CG  LEU P 671     -55.305  -0.138  13.239  0.00  0.00      PROA  
ATOM   4417  HG  LEU P 671     -54.343  -0.688  13.159  0.00  0.00      PROA  
ATOM   4418  CD1 LEU P 671     -56.566  -0.845  12.742  0.00  0.00      PROA  
ATOM   4419 HD11 LEU P 671     -57.370  -0.242  13.216  0.00  0.00      PROA  
ATOM   4420 HD12 LEU P 671     -56.684  -1.869  13.158  0.00  0.00      PROA  
ATOM   4421 HD13 LEU P 671     -56.634  -0.928  11.636  0.00  0.00      PROA  
ATOM   4422  CD2 LEU P 671     -55.178   1.156  12.448  0.00  0.00      PROA  
ATOM   4423 HD21 LEU P 671     -54.346   1.727  12.913  0.00  0.00      PROA  
ATOM   4424 HD22 LEU P 671     -56.099   1.716  12.716  0.00  0.00      PROA  
ATOM   4425 HD23 LEU P 671     -54.971   0.970  11.372  0.00  0.00      PROA  
ATOM   4426  C   LEU P 671     -54.962   1.352  16.734  0.00  0.00      PROA  
ATOM   4427  O   LEU P 671     -55.991   1.998  16.616  0.00  0.00      PROA  
ATOM   4428  N   GLY P 672     -54.201   1.420  17.860  0.00  0.00      PROA  
ATOM   4429  HN  GLY P 672     -53.268   1.070  17.888  0.00  0.00      PROA  
ATOM   4430  CA  GLY P 672     -54.465   2.151  19.121  0.00  0.00      PROA  
ATOM   4431  HA1 GLY P 672     -54.436   3.201  18.868  0.00  0.00      PROA  
ATOM   4432  HA2 GLY P 672     -53.775   1.833  19.889  0.00  0.00      PROA  
ATOM   4433  C   GLY P 672     -55.737   1.814  19.791  0.00  0.00      PROA  
ATOM   4434  O   GLY P 672     -56.654   1.092  19.339  0.00  0.00      PROA  
ATOM   4435  N   ILE P 673     -55.886   2.270  21.044  0.00  0.00      PROA  
ATOM   4436  HN  ILE P 673     -55.054   2.692  21.397  0.00  0.00      PROA  
ATOM   4437  CA  ILE P 673     -56.928   1.771  21.970  0.00  0.00      PROA  
ATOM   4438  HA  ILE P 673     -57.765   1.458  21.363  0.00  0.00      PROA  
ATOM   4439  CB  ILE P 673     -56.400   0.477  22.742  0.00  0.00      PROA  
ATOM   4440  HB  ILE P 673     -55.760  -0.076  22.022  0.00  0.00      PROA  
ATOM   4441  CG2 ILE P 673     -55.480   0.771  23.943  0.00  0.00      PROA  
ATOM   4442 HG21 ILE P 673     -55.993   1.272  24.792  0.00  0.00      PROA  
ATOM   4443 HG22 ILE P 673     -54.582   1.397  23.754  0.00  0.00      PROA  
ATOM   4444 HG23 ILE P 673     -55.059  -0.228  24.186  0.00  0.00      PROA  
ATOM   4445  CG1 ILE P 673     -57.515  -0.388  23.228  0.00  0.00      PROA  
ATOM   4446 HG11 ILE P 673     -58.109   0.190  23.968  0.00  0.00      PROA  
ATOM   4447 HG12 ILE P 673     -57.182  -1.331  23.712  0.00  0.00      PROA  
ATOM   4448  CD  ILE P 673     -58.387  -0.925  22.058  0.00  0.00      PROA  
ATOM   4449  HD1 ILE P 673     -59.013  -0.075  21.711  0.00  0.00      PROA  
ATOM   4450  HD2 ILE P 673     -59.057  -1.772  22.317  0.00  0.00      PROA  
ATOM   4451  HD3 ILE P 673     -57.603  -1.216  21.327  0.00  0.00      PROA  
ATOM   4452  C   ILE P 673     -57.321   2.911  22.978  0.00  0.00      PROA  
ATOM   4453  O   ILE P 673     -58.460   2.921  23.515  0.00  0.00      PROA  
ATOM   4454  N   ARG P 674     -56.470   3.984  23.071  0.00  0.00      PROA  
ATOM   4455  HN  ARG P 674     -55.541   4.099  22.729  0.00  0.00      PROA  
ATOM   4456  CA  ARG P 674     -56.874   5.247  23.711  0.00  0.00      PROA  
ATOM   4457  HA  ARG P 674     -57.757   5.101  24.314  0.00  0.00      PROA  
ATOM   4458  CB  ARG P 674     -55.767   5.850  24.505  0.00  0.00      PROA  
ATOM   4459  HB1 ARG P 674     -56.028   6.907  24.728  0.00  0.00      PROA  
ATOM   4460  HB2 ARG P 674     -54.999   5.950  23.708  0.00  0.00      PROA  
ATOM   4461  CG  ARG P 674     -55.186   5.015  25.668  0.00  0.00      PROA  
ATOM   4462  HG1 ARG P 674     -54.973   4.013  25.238  0.00  0.00      PROA  
ATOM   4463  HG2 ARG P 674     -55.958   4.772  26.430  0.00  0.00      PROA  
ATOM   4464  CD  ARG P 674     -53.889   5.711  26.260  0.00  0.00      PROA  
ATOM   4465  HD1 ARG P 674     -53.693   5.308  27.277  0.00  0.00      PROA  
ATOM   4466  HD2 ARG P 674     -53.912   6.822  26.257  0.00  0.00      PROA  
ATOM   4467  NE  ARG P 674     -52.802   5.431  25.270  0.00  0.00      PROA  
ATOM   4468  HE  ARG P 674     -52.878   5.971  24.432  0.00  0.00      PROA  
ATOM   4469  CZ  ARG P 674     -51.867   4.493  25.358  0.00  0.00      PROA  
ATOM   4470  NH1 ARG P 674     -51.702   3.674  26.346  0.00  0.00      PROA  
ATOM   4471 HH11 ARG P 674     -52.412   3.702  27.049  0.00  0.00      PROA  
ATOM   4472 HH12 ARG P 674     -50.926   3.043  26.338  0.00  0.00      PROA  
ATOM   4473  NH2 ARG P 674     -51.079   4.302  24.292  0.00  0.00      PROA  
ATOM   4474 HH21 ARG P 674     -51.361   4.978  23.612  0.00  0.00      PROA  
ATOM   4475 HH22 ARG P 674     -50.546   3.457  24.240  0.00  0.00      PROA  
ATOM   4476  C   ARG P 674     -57.280   6.196  22.483  0.00  0.00      PROA  
ATOM   4477  O   ARG P 674     -56.614   6.106  21.459  0.00  0.00      PROA  
ATOM   4478  N   VAL P 675     -58.353   6.929  22.455  0.00  0.00      PROA  
ATOM   4479  HN  VAL P 675     -59.046   6.965  23.170  0.00  0.00      PROA  
ATOM   4480  CA  VAL P 675     -58.618   7.876  21.343  0.00  0.00      PROA  
ATOM   4481  HA  VAL P 675     -58.453   7.437  20.371  0.00  0.00      PROA  
ATOM   4482  CB  VAL P 675     -60.137   8.137  21.229  0.00  0.00      PROA  
ATOM   4483  HB  VAL P 675     -60.374   8.648  20.271  0.00  0.00      PROA  
ATOM   4484  CG1 VAL P 675     -60.963   6.802  21.223  0.00  0.00      PROA  
ATOM   4485 HG11 VAL P 675     -60.386   6.130  20.554  0.00  0.00      PROA  
ATOM   4486 HG12 VAL P 675     -62.016   6.997  20.929  0.00  0.00      PROA  
ATOM   4487 HG13 VAL P 675     -61.002   6.335  22.230  0.00  0.00      PROA  
ATOM   4488  CG2 VAL P 675     -60.689   8.883  22.391  0.00  0.00      PROA  
ATOM   4489 HG21 VAL P 675     -60.041   9.727  22.710  0.00  0.00      PROA  
ATOM   4490 HG22 VAL P 675     -60.618   8.237  23.292  0.00  0.00      PROA  
ATOM   4491 HG23 VAL P 675     -61.723   9.237  22.194  0.00  0.00      PROA  
ATOM   4492  C   VAL P 675     -57.817   9.182  21.536  0.00  0.00      PROA  
ATOM   4493  O   VAL P 675     -57.388   9.488  22.641  0.00  0.00      PROA  
ATOM   4494  N   GLU P 676     -57.590   9.991  20.467  0.00  0.00      PROA  
ATOM   4495  HN  GLU P 676     -57.157  10.838  20.765  0.00  0.00      PROA  
ATOM   4496  CA  GLU P 676     -58.133   9.990  19.050  0.00  0.00      PROA  
ATOM   4497  HA  GLU P 676     -58.593   9.032  18.856  0.00  0.00      PROA  
ATOM   4498  CB  GLU P 676     -59.319  10.979  18.973  0.00  0.00      PROA  
ATOM   4499  HB1 GLU P 676     -58.912  11.924  19.391  0.00  0.00      PROA  
ATOM   4500  HB2 GLU P 676     -60.097  10.800  19.746  0.00  0.00      PROA  
ATOM   4501  CG  GLU P 676     -59.899  11.356  17.562  0.00  0.00      PROA  
ATOM   4502  HG1 GLU P 676     -60.411  10.502  17.069  0.00  0.00      PROA  
ATOM   4503  HG2 GLU P 676     -59.161  11.826  16.878  0.00  0.00      PROA  
ATOM   4504  CD  GLU P 676     -61.050  12.396  17.650  0.00  0.00      PROA  
ATOM   4505  OE1 GLU P 676     -61.323  12.902  18.722  0.00  0.00      PROA  
ATOM   4506  OE2 GLU P 676     -61.598  12.650  16.523  0.00  0.00      PROA  
ATOM   4507  C   GLU P 676     -57.000  10.227  17.927  0.00  0.00      PROA  
ATOM   4508  O   GLU P 676     -56.124  11.069  18.182  0.00  0.00      PROA  
ATOM   4509  N   PHE P 677     -57.112   9.612  16.726  0.00  0.00      PROA  
ATOM   4510  HN  PHE P 677     -57.658   8.788  16.591  0.00  0.00      PROA  
ATOM   4511  CA  PHE P 677     -56.254  10.112  15.748  0.00  0.00      PROA  
ATOM   4512  HA  PHE P 677     -55.502  10.807  16.089  0.00  0.00      PROA  
ATOM   4513  CB  PHE P 677     -55.383   8.866  15.306  0.00  0.00      PROA  
ATOM   4514  HB1 PHE P 677     -55.960   8.184  14.646  0.00  0.00      PROA  
ATOM   4515  HB2 PHE P 677     -55.031   8.254  16.163  0.00  0.00      PROA  
ATOM   4516  CG  PHE P 677     -54.205   9.345  14.533  0.00  0.00      PROA  
ATOM   4517  CD1 PHE P 677     -52.881   9.144  15.081  0.00  0.00      PROA  
ATOM   4518  HD1 PHE P 677     -52.848   8.720  16.074  0.00  0.00      PROA  
ATOM   4519  CE1 PHE P 677     -51.730   9.347  14.318  0.00  0.00      PROA  
ATOM   4520  HE1 PHE P 677     -50.757   9.048  14.680  0.00  0.00      PROA  
ATOM   4521  CZ  PHE P 677     -51.896   9.744  12.985  0.00  0.00      PROA  
ATOM   4522  HZ  PHE P 677     -50.964   9.809  12.443  0.00  0.00      PROA  
ATOM   4523  CD2 PHE P 677     -54.320   9.735  13.170  0.00  0.00      PROA  
ATOM   4524  HD2 PHE P 677     -55.285   9.736  12.685  0.00  0.00      PROA  
ATOM   4525  CE2 PHE P 677     -53.145   9.938  12.378  0.00  0.00      PROA  
ATOM   4526  HE2 PHE P 677     -53.346  10.142  11.337  0.00  0.00      PROA  
ATOM   4527  C   PHE P 677     -57.206  10.715  14.586  0.00  0.00      PROA  
ATOM   4528  O   PHE P 677     -58.033   9.959  14.056  0.00  0.00      PROA  
ATOM   4529  N   PRO P 678     -57.294  12.032  14.217  0.00  0.00      PROA  
ATOM   4530  CD  PRO P 678     -56.581  13.005  15.097  0.00  0.00      PROA  
ATOM   4531  HD1 PRO P 678     -55.499  12.914  14.862  0.00  0.00      PROA  
ATOM   4532  HD2 PRO P 678     -56.784  12.900  16.185  0.00  0.00      PROA  
ATOM   4533  CA  PRO P 678     -58.014  12.675  13.105  0.00  0.00      PROA  
ATOM   4534  HA  PRO P 678     -59.048  12.589  13.406  0.00  0.00      PROA  
ATOM   4535  CB  PRO P 678     -57.539  14.143  13.165  0.00  0.00      PROA  
ATOM   4536  HB1 PRO P 678     -58.303  14.900  12.885  0.00  0.00      PROA  
ATOM   4537  HB2 PRO P 678     -56.718  14.299  12.433  0.00  0.00      PROA  
ATOM   4538  CG  PRO P 678     -57.016  14.340  14.572  0.00  0.00      PROA  
ATOM   4539  HG1 PRO P 678     -56.182  15.074  14.585  0.00  0.00      PROA  
ATOM   4540  HG2 PRO P 678     -57.666  14.742  15.378  0.00  0.00      PROA  
ATOM   4541  C   PRO P 678     -57.954  12.080  11.714  0.00  0.00      PROA  
ATOM   4542  O   PRO P 678     -56.935  11.548  11.277  0.00  0.00      PROA  
ATOM   4543  N   ILE P 679     -59.112  12.087  10.989  0.00  0.00      PROA  
ATOM   4544  HN  ILE P 679     -59.855  12.656  11.333  0.00  0.00      PROA  
ATOM   4545  CA  ILE P 679     -59.080  11.558   9.625  0.00  0.00      PROA  
ATOM   4546  HA  ILE P 679     -58.659  10.564   9.609  0.00  0.00      PROA  
ATOM   4547  CB  ILE P 679     -60.544  11.456   9.083  0.00  0.00      PROA  
ATOM   4548  HB  ILE P 679     -60.961  12.486   9.085  0.00  0.00      PROA  
ATOM   4549  CG2 ILE P 679     -60.564  10.918   7.636  0.00  0.00      PROA  
ATOM   4550 HG21 ILE P 679     -61.638  10.996   7.361  0.00  0.00      PROA  
ATOM   4551 HG22 ILE P 679     -60.166   9.881   7.651  0.00  0.00      PROA  
ATOM   4552 HG23 ILE P 679     -59.978  11.433   6.845  0.00  0.00      PROA  
ATOM   4553  CG1 ILE P 679     -61.463  10.722  10.012  0.00  0.00      PROA  
ATOM   4554 HG11 ILE P 679     -61.497  11.163  11.032  0.00  0.00      PROA  
ATOM   4555 HG12 ILE P 679     -61.192   9.649   9.924  0.00  0.00      PROA  
ATOM   4556  CD  ILE P 679     -62.949  10.742   9.546  0.00  0.00      PROA  
ATOM   4557  HD1 ILE P 679     -63.418  11.653   9.117  0.00  0.00      PROA  
ATOM   4558  HD2 ILE P 679     -63.571  10.413  10.406  0.00  0.00      PROA  
ATOM   4559  HD3 ILE P 679     -63.079   9.910   8.821  0.00  0.00      PROA  
ATOM   4560  C   ILE P 679     -58.188  12.383   8.655  0.00  0.00      PROA  
ATOM   4561  O   ILE P 679     -57.493  11.813   7.766  0.00  0.00      PROA  
ATOM   4562  N   TRP P 680     -58.106  13.693   8.824  0.00  0.00      PROA  
ATOM   4563  HN  TRP P 680     -58.719  14.166   9.451  0.00  0.00      PROA  
ATOM   4564  CA  TRP P 680     -57.143  14.500   8.160  0.00  0.00      PROA  
ATOM   4565  HA  TRP P 680     -57.274  14.358   7.098  0.00  0.00      PROA  
ATOM   4566  CB  TRP P 680     -57.416  16.061   8.287  0.00  0.00      PROA  
ATOM   4567  HB1 TRP P 680     -57.715  16.134   9.355  0.00  0.00      PROA  
ATOM   4568  HB2 TRP P 680     -58.301  16.434   7.728  0.00  0.00      PROA  
ATOM   4569  CG  TRP P 680     -56.226  16.980   8.138  0.00  0.00      PROA  
ATOM   4570  CD1 TRP P 680     -55.488  17.620   9.131  0.00  0.00      PROA  
ATOM   4571  HD1 TRP P 680     -55.873  17.631  10.140  0.00  0.00      PROA  
ATOM   4572  NE1 TRP P 680     -54.520  18.331   8.544  0.00  0.00      PROA  
ATOM   4573  HE1 TRP P 680     -53.931  18.990   8.957  0.00  0.00      PROA  
ATOM   4574  CE2 TRP P 680     -54.488  18.207   7.183  0.00  0.00      PROA  
ATOM   4575  CD2 TRP P 680     -55.623  17.319   6.899  0.00  0.00      PROA  
ATOM   4576  CE3 TRP P 680     -55.852  17.078   5.584  0.00  0.00      PROA  
ATOM   4577  HE3 TRP P 680     -56.677  16.462   5.259  0.00  0.00      PROA  
ATOM   4578  CZ3 TRP P 680     -55.006  17.554   4.612  0.00  0.00      PROA  
ATOM   4579  HZ3 TRP P 680     -55.121  17.370   3.554  0.00  0.00      PROA  
ATOM   4580  CZ2 TRP P 680     -53.608  18.642   6.211  0.00  0.00      PROA  
ATOM   4581  HZ2 TRP P 680     -52.774  19.266   6.498  0.00  0.00      PROA  
ATOM   4582  CH2 TRP P 680     -53.832  18.245   4.906  0.00  0.00      PROA  
ATOM   4583  HH2 TRP P 680     -53.048  18.446   4.191  0.00  0.00      PROA  
ATOM   4584  C   TRP P 680     -55.675  14.224   8.352  0.00  0.00      PROA  
ATOM   4585  O   TRP P 680     -54.966  14.269   7.346  0.00  0.00      PROA  
ATOM   4586  N   MET P 681     -55.244  13.912   9.586  0.00  0.00      PROA  
ATOM   4587  HN  MET P 681     -55.930  13.926  10.309  0.00  0.00      PROA  
ATOM   4588  CA  MET P 681     -53.920  13.319   9.817  0.00  0.00      PROA  
ATOM   4589  HA  MET P 681     -53.259  13.959   9.251  0.00  0.00      PROA  
ATOM   4590  CB  MET P 681     -53.614  13.269  11.401  0.00  0.00      PROA  
ATOM   4591  HB1 MET P 681     -52.658  12.770  11.669  0.00  0.00      PROA  
ATOM   4592  HB2 MET P 681     -54.431  12.669  11.857  0.00  0.00      PROA  
ATOM   4593  CG  MET P 681     -53.431  14.642  12.040  0.00  0.00      PROA  
ATOM   4594  HG1 MET P 681     -53.215  14.612  13.130  0.00  0.00      PROA  
ATOM   4595  HG2 MET P 681     -54.356  15.251  11.946  0.00  0.00      PROA  
ATOM   4596  SD  MET P 681     -52.075  15.569  11.313  0.00  0.00      PROA  
ATOM   4597  CE  MET P 681     -52.605  17.185  12.082  0.00  0.00      PROA  
ATOM   4598  HE1 MET P 681     -52.546  17.159  13.191  0.00  0.00      PROA  
ATOM   4599  HE2 MET P 681     -53.687  17.364  11.903  0.00  0.00      PROA  
ATOM   4600  HE3 MET P 681     -52.046  18.006  11.584  0.00  0.00      PROA  
ATOM   4601  C   MET P 681     -53.720  11.993   9.125  0.00  0.00      PROA  
ATOM   4602  O   MET P 681     -52.678  11.805   8.501  0.00  0.00      PROA  
ATOM   4603  N   MET P 682     -54.746  11.100   9.050  0.00  0.00      PROA  
ATOM   4604  HN  MET P 682     -55.604  11.167   9.553  0.00  0.00      PROA  
ATOM   4605  CA  MET P 682     -54.695   9.911   8.170  0.00  0.00      PROA  
ATOM   4606  HA  MET P 682     -53.821   9.312   8.378  0.00  0.00      PROA  
ATOM   4607  CB  MET P 682     -55.848   8.878   8.488  0.00  0.00      PROA  
ATOM   4608  HB1 MET P 682     -56.804   9.433   8.597  0.00  0.00      PROA  
ATOM   4609  HB2 MET P 682     -55.644   8.535   9.525  0.00  0.00      PROA  
ATOM   4610  CG  MET P 682     -56.008   7.715   7.520  0.00  0.00      PROA  
ATOM   4611  HG1 MET P 682     -56.405   6.999   8.270  0.00  0.00      PROA  
ATOM   4612  HG2 MET P 682     -55.061   7.379   7.046  0.00  0.00      PROA  
ATOM   4613  SD  MET P 682     -57.316   8.031   6.328  0.00  0.00      PROA  
ATOM   4614  CE  MET P 682     -57.360   6.404   5.494  0.00  0.00      PROA  
ATOM   4615  HE1 MET P 682     -58.392   6.245   5.114  0.00  0.00      PROA  
ATOM   4616  HE2 MET P 682     -57.293   5.592   6.249  0.00  0.00      PROA  
ATOM   4617  HE3 MET P 682     -56.577   6.242   4.723  0.00  0.00      PROA  
ATOM   4618  C   MET P 682     -54.608  10.111   6.673  0.00  0.00      PROA  
ATOM   4619  O   MET P 682     -53.876   9.490   5.923  0.00  0.00      PROA  
ATOM   4620  N   PHE P 683     -55.339  11.072   6.102  0.00  0.00      PROA  
ATOM   4621  HN  PHE P 683     -55.944  11.544   6.739  0.00  0.00      PROA  
ATOM   4622  CA  PHE P 683     -55.301  11.358   4.737  0.00  0.00      PROA  
ATOM   4623  HA  PHE P 683     -55.366  10.432   4.186  0.00  0.00      PROA  
ATOM   4624  CB  PHE P 683     -56.636  12.059   4.528  0.00  0.00      PROA  
ATOM   4625  HB1 PHE P 683     -56.759  12.924   5.214  0.00  0.00      PROA  
ATOM   4626  HB2 PHE P 683     -57.391  11.284   4.783  0.00  0.00      PROA  
ATOM   4627  CG  PHE P 683     -56.746  12.705   3.149  0.00  0.00      PROA  
ATOM   4628  CD1 PHE P 683     -57.067  11.939   2.045  0.00  0.00      PROA  
ATOM   4629  HD1 PHE P 683     -57.344  10.897   2.118  0.00  0.00      PROA  
ATOM   4630  CE1 PHE P 683     -57.133  12.457   0.770  0.00  0.00      PROA  
ATOM   4631  HE1 PHE P 683     -57.464  11.838  -0.050  0.00  0.00      PROA  
ATOM   4632  CZ  PHE P 683     -56.921  13.805   0.547  0.00  0.00      PROA  
ATOM   4633  HZ  PHE P 683     -56.958  14.253  -0.435  0.00  0.00      PROA  
ATOM   4634  CD2 PHE P 683     -56.429  14.083   2.961  0.00  0.00      PROA  
ATOM   4635  HD2 PHE P 683     -55.961  14.678   3.732  0.00  0.00      PROA  
ATOM   4636  CE2 PHE P 683     -56.651  14.657   1.707  0.00  0.00      PROA  
ATOM   4637  HE2 PHE P 683     -56.267  15.651   1.531  0.00  0.00      PROA  
ATOM   4638  C   PHE P 683     -54.057  12.070   4.217  0.00  0.00      PROA  
ATOM   4639  O   PHE P 683     -53.658  11.871   3.066  0.00  0.00      PROA  
ATOM   4640  N   ALA P 684     -53.502  12.951   5.035  0.00  0.00      PROA  
ATOM   4641  HN  ALA P 684     -53.955  13.185   5.892  0.00  0.00      PROA  
ATOM   4642  CA  ALA P 684     -52.289  13.663   4.836  0.00  0.00      PROA  
ATOM   4643  HA  ALA P 684     -52.401  14.223   3.920  0.00  0.00      PROA  
ATOM   4644  CB  ALA P 684     -52.225  14.640   6.028  0.00  0.00      PROA  
ATOM   4645  HB1 ALA P 684     -51.278  15.220   6.050  0.00  0.00      PROA  
ATOM   4646  HB2 ALA P 684     -52.224  14.104   7.001  0.00  0.00      PROA  
ATOM   4647  HB3 ALA P 684     -53.145  15.258   6.102  0.00  0.00      PROA  
ATOM   4648  C   ALA P 684     -51.092  12.724   4.936  0.00  0.00      PROA  
ATOM   4649  O   ALA P 684     -50.095  12.929   4.158  0.00  0.00      PROA  
ATOM   4650  N   SER P 685     -51.090  11.599   5.686  0.00  0.00      PROA  
ATOM   4651  HN  SER P 685     -51.798  11.535   6.385  0.00  0.00      PROA  
ATOM   4652  CA  SER P 685     -49.981  10.702   5.911  0.00  0.00      PROA  
ATOM   4653  HA  SER P 685     -49.193  11.358   6.250  0.00  0.00      PROA  
ATOM   4654  CB  SER P 685     -50.270   9.663   7.079  0.00  0.00      PROA  
ATOM   4655  HB1 SER P 685     -50.633  10.286   7.925  0.00  0.00      PROA  
ATOM   4656  HB2 SER P 685     -49.344   9.152   7.419  0.00  0.00      PROA  
ATOM   4657  OG  SER P 685     -51.195   8.657   6.668  0.00  0.00      PROA  
ATOM   4658  HG1 SER P 685     -51.987   9.123   6.390  0.00  0.00      PROA  
ATOM   4659  C   SER P 685     -49.525   9.903   4.729  0.00  0.00      PROA  
ATOM   4660  O   SER P 685     -48.562   9.144   4.742  0.00  0.00      PROA  
ATOM   4661  N   ALA P 686     -50.170  10.049   3.654  0.00  0.00      PROA  
ATOM   4662  HN  ALA P 686     -51.001  10.596   3.587  0.00  0.00      PROA  
ATOM   4663  CA  ALA P 686     -49.705   9.599   2.383  0.00  0.00      PROA  
ATOM   4664  HA  ALA P 686     -49.550   8.532   2.435  0.00  0.00      PROA  
ATOM   4665  CB  ALA P 686     -50.807   9.943   1.432  0.00  0.00      PROA  
ATOM   4666  HB1 ALA P 686     -50.677   9.607   0.382  0.00  0.00      PROA  
ATOM   4667  HB2 ALA P 686     -50.995  11.038   1.406  0.00  0.00      PROA  
ATOM   4668  HB3 ALA P 686     -51.561   9.268   1.891  0.00  0.00      PROA  
ATOM   4669  C   ALA P 686     -48.463  10.262   1.936  0.00  0.00      PROA  
ATOM   4670  O   ALA P 686     -47.632   9.654   1.316  0.00  0.00      PROA  
ATOM   4671  N   LEU P 687     -48.314  11.590   2.098  0.00  0.00      PROA  
ATOM   4672  HN  LEU P 687     -48.962  12.096   2.663  0.00  0.00      PROA  
ATOM   4673  CA  LEU P 687     -47.107  12.304   1.714  0.00  0.00      PROA  
ATOM   4674  HA  LEU P 687     -46.995  12.060   0.668  0.00  0.00      PROA  
ATOM   4675  CB  LEU P 687     -47.319  13.825   1.483  0.00  0.00      PROA  
ATOM   4676  HB1 LEU P 687     -46.328  14.308   1.616  0.00  0.00      PROA  
ATOM   4677  HB2 LEU P 687     -48.028  14.299   2.194  0.00  0.00      PROA  
ATOM   4678  CG  LEU P 687     -47.701  14.158   0.013  0.00  0.00      PROA  
ATOM   4679  HG  LEU P 687     -47.041  13.735  -0.774  0.00  0.00      PROA  
ATOM   4680  CD1 LEU P 687     -49.089  13.746  -0.500  0.00  0.00      PROA  
ATOM   4681 HD11 LEU P 687     -49.225  12.675  -0.764  0.00  0.00      PROA  
ATOM   4682 HD12 LEU P 687     -49.484  14.397  -1.309  0.00  0.00      PROA  
ATOM   4683 HD13 LEU P 687     -49.765  13.882   0.370  0.00  0.00      PROA  
ATOM   4684  CD2 LEU P 687     -47.629  15.667  -0.048  0.00  0.00      PROA  
ATOM   4685 HD21 LEU P 687     -46.580  16.022  -0.139  0.00  0.00      PROA  
ATOM   4686 HD22 LEU P 687     -48.090  16.103   0.864  0.00  0.00      PROA  
ATOM   4687 HD23 LEU P 687     -48.198  15.997  -0.943  0.00  0.00      PROA  
ATOM   4688  C   LEU P 687     -45.815  11.937   2.423  0.00  0.00      PROA  
ATOM   4689  O   LEU P 687     -44.746  11.753   1.790  0.00  0.00      PROA  
ATOM   4690  N   PRO P 688     -45.835  11.753   3.722  0.00  0.00      PROA  
ATOM   4691  CD  PRO P 688     -46.756  12.366   4.686  0.00  0.00      PROA  
ATOM   4692  HD1 PRO P 688     -47.824  12.116   4.510  0.00  0.00      PROA  
ATOM   4693  HD2 PRO P 688     -46.708  13.464   4.524  0.00  0.00      PROA  
ATOM   4694  CA  PRO P 688     -44.916  10.849   4.475  0.00  0.00      PROA  
ATOM   4695  HA  PRO P 688     -43.957  11.338   4.556  0.00  0.00      PROA  
ATOM   4696  CB  PRO P 688     -45.550  10.632   5.858  0.00  0.00      PROA  
ATOM   4697  HB1 PRO P 688     -44.786  10.393   6.628  0.00  0.00      PROA  
ATOM   4698  HB2 PRO P 688     -46.399   9.915   5.861  0.00  0.00      PROA  
ATOM   4699  CG  PRO P 688     -46.277  11.965   6.127  0.00  0.00      PROA  
ATOM   4700  HG1 PRO P 688     -47.031  11.940   6.943  0.00  0.00      PROA  
ATOM   4701  HG2 PRO P 688     -45.505  12.661   6.520  0.00  0.00      PROA  
ATOM   4702  C   PRO P 688     -44.552   9.572   3.825  0.00  0.00      PROA  
ATOM   4703  O   PRO P 688     -43.409   9.329   3.753  0.00  0.00      PROA  
ATOM   4704  N   ALA P 689     -45.587   8.699   3.431  0.00  0.00      PROA  
ATOM   4705  HN  ALA P 689     -46.531   9.012   3.365  0.00  0.00      PROA  
ATOM   4706  CA  ALA P 689     -45.445   7.433   2.751  0.00  0.00      PROA  
ATOM   4707  HA  ALA P 689     -44.677   6.817   3.196  0.00  0.00      PROA  
ATOM   4708  CB  ALA P 689     -46.740   6.604   2.794  0.00  0.00      PROA  
ATOM   4709  HB1 ALA P 689     -47.096   6.703   3.842  0.00  0.00      PROA  
ATOM   4710  HB2 ALA P 689     -46.755   5.546   2.457  0.00  0.00      PROA  
ATOM   4711  HB3 ALA P 689     -47.467   7.183   2.185  0.00  0.00      PROA  
ATOM   4712  C   ALA P 689     -44.836   7.506   1.335  0.00  0.00      PROA  
ATOM   4713  O   ALA P 689     -43.946   6.759   1.001  0.00  0.00      PROA  
ATOM   4714  N   LEU P 690     -45.152   8.541   0.550  0.00  0.00      PROA  
ATOM   4715  HN  LEU P 690     -45.846   9.155   0.918  0.00  0.00      PROA  
ATOM   4716  CA  LEU P 690     -44.439   8.798  -0.701  0.00  0.00      PROA  
ATOM   4717  HA  LEU P 690     -44.384   7.938  -1.352  0.00  0.00      PROA  
ATOM   4718  CB  LEU P 690     -45.199   9.916  -1.502  0.00  0.00      PROA  
ATOM   4719  HB1 LEU P 690     -44.596  10.487  -2.241  0.00  0.00      PROA  
ATOM   4720  HB2 LEU P 690     -45.528  10.668  -0.754  0.00  0.00      PROA  
ATOM   4721  CG  LEU P 690     -46.555   9.498  -2.081  0.00  0.00      PROA  
ATOM   4722  HG  LEU P 690     -46.943   8.558  -1.633  0.00  0.00      PROA  
ATOM   4723  CD1 LEU P 690     -47.612  10.586  -1.981  0.00  0.00      PROA  
ATOM   4724 HD11 LEU P 690     -47.321  11.608  -2.305  0.00  0.00      PROA  
ATOM   4725 HD12 LEU P 690     -48.021  10.778  -0.966  0.00  0.00      PROA  
ATOM   4726 HD13 LEU P 690     -48.499  10.273  -2.572  0.00  0.00      PROA  
ATOM   4727  CD2 LEU P 690     -46.309   9.141  -3.575  0.00  0.00      PROA  
ATOM   4728 HD21 LEU P 690     -46.051  10.067  -4.132  0.00  0.00      PROA  
ATOM   4729 HD22 LEU P 690     -47.300   8.757  -3.900  0.00  0.00      PROA  
ATOM   4730 HD23 LEU P 690     -45.525   8.356  -3.632  0.00  0.00      PROA  
ATOM   4731  C   LEU P 690     -43.027   9.194  -0.579  0.00  0.00      PROA  
ATOM   4732  O   LEU P 690     -42.162   8.736  -1.330  0.00  0.00      PROA  
ATOM   4733  N   LEU P 691     -42.741   9.965   0.499  0.00  0.00      PROA  
ATOM   4734  HN  LEU P 691     -43.495  10.372   1.009  0.00  0.00      PROA  
ATOM   4735  CA  LEU P 691     -41.355  10.338   0.939  0.00  0.00      PROA  
ATOM   4736  HA  LEU P 691     -40.799  10.861   0.175  0.00  0.00      PROA  
ATOM   4737  CB  LEU P 691     -41.391  11.335   2.017  0.00  0.00      PROA  
ATOM   4738  HB1 LEU P 691     -42.424  11.337   2.427  0.00  0.00      PROA  
ATOM   4739  HB2 LEU P 691     -41.380  12.323   1.510  0.00  0.00      PROA  
ATOM   4740  CG  LEU P 691     -40.341  11.360   3.195  0.00  0.00      PROA  
ATOM   4741  HG  LEU P 691     -40.302  10.405   3.762  0.00  0.00      PROA  
ATOM   4742  CD1 LEU P 691     -38.877  11.619   2.730  0.00  0.00      PROA  
ATOM   4743 HD11 LEU P 691     -38.648  12.695   2.577  0.00  0.00      PROA  
ATOM   4744 HD12 LEU P 691     -38.740  10.990   1.824  0.00  0.00      PROA  
ATOM   4745 HD13 LEU P 691     -38.175  11.257   3.511  0.00  0.00      PROA  
ATOM   4746  CD2 LEU P 691     -40.653  12.526   4.157  0.00  0.00      PROA  
ATOM   4747 HD21 LEU P 691     -41.600  12.301   4.692  0.00  0.00      PROA  
ATOM   4748 HD22 LEU P 691     -40.748  13.491   3.615  0.00  0.00      PROA  
ATOM   4749 HD23 LEU P 691     -39.888  12.559   4.962  0.00  0.00      PROA  
ATOM   4750  C   LEU P 691     -40.532   9.108   1.313  0.00  0.00      PROA  
ATOM   4751  O   LEU P 691     -39.445   8.902   0.756  0.00  0.00      PROA  
ATOM   4752  N   VAL P 692     -40.990   8.209   2.144  0.00  0.00      PROA  
ATOM   4753  HN  VAL P 692     -41.842   8.381   2.631  0.00  0.00      PROA  
ATOM   4754  CA  VAL P 692     -40.386   6.882   2.384  0.00  0.00      PROA  
ATOM   4755  HA  VAL P 692     -39.332   7.024   2.569  0.00  0.00      PROA  
ATOM   4756  CB  VAL P 692     -41.025   6.168   3.659  0.00  0.00      PROA  
ATOM   4757  HB  VAL P 692     -42.132   6.086   3.690  0.00  0.00      PROA  
ATOM   4758  CG1 VAL P 692     -40.569   4.687   3.734  0.00  0.00      PROA  
ATOM   4759 HG11 VAL P 692     -40.832   4.152   2.797  0.00  0.00      PROA  
ATOM   4760 HG12 VAL P 692     -41.007   4.117   4.581  0.00  0.00      PROA  
ATOM   4761 HG13 VAL P 692     -39.474   4.549   3.862  0.00  0.00      PROA  
ATOM   4762  CG2 VAL P 692     -40.624   6.931   4.911  0.00  0.00      PROA  
ATOM   4763 HG21 VAL P 692     -41.109   6.462   5.793  0.00  0.00      PROA  
ATOM   4764 HG22 VAL P 692     -40.927   8.000   4.935  0.00  0.00      PROA  
ATOM   4765 HG23 VAL P 692     -39.523   7.064   4.989  0.00  0.00      PROA  
ATOM   4766  C   VAL P 692     -40.308   5.949   1.215  0.00  0.00      PROA  
ATOM   4767  O   VAL P 692     -39.279   5.236   1.038  0.00  0.00      PROA  
ATOM   4768  N   PHE P 693     -41.348   5.914   0.370  0.00  0.00      PROA  
ATOM   4769  HN  PHE P 693     -42.171   6.451   0.539  0.00  0.00      PROA  
ATOM   4770  CA  PHE P 693     -41.243   5.323  -0.922  0.00  0.00      PROA  
ATOM   4771  HA  PHE P 693     -40.942   4.302  -0.739  0.00  0.00      PROA  
ATOM   4772  CB  PHE P 693     -42.619   5.382  -1.596  0.00  0.00      PROA  
ATOM   4773  HB1 PHE P 693     -42.936   6.433  -1.767  0.00  0.00      PROA  
ATOM   4774  HB2 PHE P 693     -43.368   4.844  -0.977  0.00  0.00      PROA  
ATOM   4775  CG  PHE P 693     -42.684   4.722  -2.981  0.00  0.00      PROA  
ATOM   4776  CD1 PHE P 693     -42.147   5.381  -4.081  0.00  0.00      PROA  
ATOM   4777  HD1 PHE P 693     -41.668   6.335  -3.919  0.00  0.00      PROA  
ATOM   4778  CE1 PHE P 693     -42.038   4.696  -5.326  0.00  0.00      PROA  
ATOM   4779  HE1 PHE P 693     -41.528   5.144  -6.166  0.00  0.00      PROA  
ATOM   4780  CZ  PHE P 693     -42.637   3.453  -5.494  0.00  0.00      PROA  
ATOM   4781  HZ  PHE P 693     -42.583   2.923  -6.433  0.00  0.00      PROA  
ATOM   4782  CD2 PHE P 693     -43.131   3.372  -3.128  0.00  0.00      PROA  
ATOM   4783  HD2 PHE P 693     -43.621   2.821  -2.339  0.00  0.00      PROA  
ATOM   4784  CE2 PHE P 693     -43.215   2.826  -4.386  0.00  0.00      PROA  
ATOM   4785  HE2 PHE P 693     -43.659   1.842  -4.400  0.00  0.00      PROA  
ATOM   4786  C   PHE P 693     -40.094   5.863  -1.734  0.00  0.00      PROA  
ATOM   4787  O   PHE P 693     -39.281   5.095  -2.273  0.00  0.00      PROA  
ATOM   4788  N   ILE P 694     -39.848   7.208  -1.830  0.00  0.00      PROA  
ATOM   4789  HN  ILE P 694     -40.562   7.850  -1.561  0.00  0.00      PROA  
ATOM   4790  CA  ILE P 694     -38.780   7.837  -2.566  0.00  0.00      PROA  
ATOM   4791  HA  ILE P 694     -38.811   7.409  -3.557  0.00  0.00      PROA  
ATOM   4792  CB  ILE P 694     -38.923   9.345  -2.614  0.00  0.00      PROA  
ATOM   4793  HB  ILE P 694     -39.354   9.649  -1.637  0.00  0.00      PROA  
ATOM   4794  CG2 ILE P 694     -37.613  10.042  -2.956  0.00  0.00      PROA  
ATOM   4795 HG21 ILE P 694     -36.877   9.943  -2.129  0.00  0.00      PROA  
ATOM   4796 HG22 ILE P 694     -37.816  11.132  -3.025  0.00  0.00      PROA  
ATOM   4797 HG23 ILE P 694     -37.097   9.635  -3.852  0.00  0.00      PROA  
ATOM   4798  CG1 ILE P 694     -39.953   9.703  -3.779  0.00  0.00      PROA  
ATOM   4799 HG11 ILE P 694     -40.173  10.754  -3.494  0.00  0.00      PROA  
ATOM   4800 HG12 ILE P 694     -40.848   9.044  -3.789  0.00  0.00      PROA  
ATOM   4801  CD  ILE P 694     -39.425   9.668  -5.232  0.00  0.00      PROA  
ATOM   4802  HD1 ILE P 694     -40.225   9.611  -6.000  0.00  0.00      PROA  
ATOM   4803  HD2 ILE P 694     -38.845   8.726  -5.342  0.00  0.00      PROA  
ATOM   4804  HD3 ILE P 694     -38.833  10.586  -5.433  0.00  0.00      PROA  
ATOM   4805  C   ILE P 694     -37.383   7.368  -2.050  0.00  0.00      PROA  
ATOM   4806  O   ILE P 694     -36.570   7.040  -2.896  0.00  0.00      PROA  
ATOM   4807  N   LEU P 695     -37.105   7.306  -0.688  0.00  0.00      PROA  
ATOM   4808  HN  LEU P 695     -37.852   7.597  -0.094  0.00  0.00      PROA  
ATOM   4809  CA  LEU P 695     -35.899   6.706  -0.098  0.00  0.00      PROA  
ATOM   4810  HA  LEU P 695     -35.024   7.168  -0.532  0.00  0.00      PROA  
ATOM   4811  CB  LEU P 695     -35.906   6.850   1.383  0.00  0.00      PROA  
ATOM   4812  HB1 LEU P 695     -34.971   6.459   1.840  0.00  0.00      PROA  
ATOM   4813  HB2 LEU P 695     -36.726   6.203   1.762  0.00  0.00      PROA  
ATOM   4814  CG  LEU P 695     -36.173   8.298   1.880  0.00  0.00      PROA  
ATOM   4815  HG  LEU P 695     -37.223   8.611   1.694  0.00  0.00      PROA  
ATOM   4816  CD1 LEU P 695     -36.059   8.247   3.396  0.00  0.00      PROA  
ATOM   4817 HD11 LEU P 695     -36.985   7.768   3.779  0.00  0.00      PROA  
ATOM   4818 HD12 LEU P 695     -35.891   9.284   3.757  0.00  0.00      PROA  
ATOM   4819 HD13 LEU P 695     -35.181   7.620   3.662  0.00  0.00      PROA  
ATOM   4820  CD2 LEU P 695     -35.263   9.372   1.349  0.00  0.00      PROA  
ATOM   4821 HD21 LEU P 695     -35.334   9.374   0.240  0.00  0.00      PROA  
ATOM   4822 HD22 LEU P 695     -34.236   9.237   1.750  0.00  0.00      PROA  
ATOM   4823 HD23 LEU P 695     -35.511  10.419   1.626  0.00  0.00      PROA  
ATOM   4824  C   LEU P 695     -35.753   5.228  -0.452  0.00  0.00      PROA  
ATOM   4825  O   LEU P 695     -34.686   4.822  -0.885  0.00  0.00      PROA  
ATOM   4826  N   ILE P 696     -36.786   4.374  -0.152  0.00  0.00      PROA  
ATOM   4827  HN  ILE P 696     -37.668   4.703   0.178  0.00  0.00      PROA  
ATOM   4828  CA  ILE P 696     -36.635   2.974  -0.484  0.00  0.00      PROA  
ATOM   4829  HA  ILE P 696     -35.719   2.527  -0.128  0.00  0.00      PROA  
ATOM   4830  CB  ILE P 696     -37.869   2.120   0.094  0.00  0.00      PROA  
ATOM   4831  HB  ILE P 696     -38.853   2.610  -0.071  0.00  0.00      PROA  
ATOM   4832  CG2 ILE P 696     -38.027   0.724  -0.526  0.00  0.00      PROA  
ATOM   4833 HG21 ILE P 696     -38.900   0.150  -0.147  0.00  0.00      PROA  
ATOM   4834 HG22 ILE P 696     -37.110   0.121  -0.354  0.00  0.00      PROA  
ATOM   4835 HG23 ILE P 696     -38.171   0.824  -1.623  0.00  0.00      PROA  
ATOM   4836  CG1 ILE P 696     -37.735   1.969   1.655  0.00  0.00      PROA  
ATOM   4837 HG11 ILE P 696     -38.727   1.760   2.109  0.00  0.00      PROA  
ATOM   4838 HG12 ILE P 696     -37.427   2.971   2.023  0.00  0.00      PROA  
ATOM   4839  CD  ILE P 696     -36.653   1.041   2.164  0.00  0.00      PROA  
ATOM   4840  HD1 ILE P 696     -36.523   1.208   3.255  0.00  0.00      PROA  
ATOM   4841  HD2 ILE P 696     -35.716   1.268   1.611  0.00  0.00      PROA  
ATOM   4842  HD3 ILE P 696     -36.936   0.003   1.891  0.00  0.00      PROA  
ATOM   4843  C   ILE P 696     -36.425   2.784  -2.020  0.00  0.00      PROA  
ATOM   4844  O   ILE P 696     -35.567   1.952  -2.476  0.00  0.00      PROA  
ATOM   4845  N   PHE P 697     -37.202   3.505  -2.864  0.00  0.00      PROA  
ATOM   4846  HN  PHE P 697     -37.910   4.078  -2.457  0.00  0.00      PROA  
ATOM   4847  CA  PHE P 697     -37.032   3.465  -4.325  0.00  0.00      PROA  
ATOM   4848  HA  PHE P 697     -37.195   2.425  -4.564  0.00  0.00      PROA  
ATOM   4849  CB  PHE P 697     -38.135   4.327  -5.001  0.00  0.00      PROA  
ATOM   4850  HB1 PHE P 697     -37.909   5.413  -4.945  0.00  0.00      PROA  
ATOM   4851  HB2 PHE P 697     -39.128   4.080  -4.568  0.00  0.00      PROA  
ATOM   4852  CG  PHE P 697     -38.288   4.031  -6.457  0.00  0.00      PROA  
ATOM   4853  CD1 PHE P 697     -37.800   4.852  -7.512  0.00  0.00      PROA  
ATOM   4854  HD1 PHE P 697     -37.244   5.756  -7.313  0.00  0.00      PROA  
ATOM   4855  CE1 PHE P 697     -38.091   4.486  -8.809  0.00  0.00      PROA  
ATOM   4856  HE1 PHE P 697     -37.791   5.183  -9.577  0.00  0.00      PROA  
ATOM   4857  CZ  PHE P 697     -38.668   3.264  -9.191  0.00  0.00      PROA  
ATOM   4858  HZ  PHE P 697     -38.875   2.972 -10.210  0.00  0.00      PROA  
ATOM   4859  CD2 PHE P 697     -38.954   2.826  -6.813  0.00  0.00      PROA  
ATOM   4860  HD2 PHE P 697     -39.345   2.255  -5.983  0.00  0.00      PROA  
ATOM   4861  CE2 PHE P 697     -39.176   2.461  -8.186  0.00  0.00      PROA  
ATOM   4862  HE2 PHE P 697     -39.798   1.607  -8.412  0.00  0.00      PROA  
ATOM   4863  C   PHE P 697     -35.639   3.769  -4.879  0.00  0.00      PROA  
ATOM   4864  O   PHE P 697     -35.085   3.106  -5.730  0.00  0.00      PROA  
ATOM   4865  N   LEU P 698     -35.083   4.865  -4.376  0.00  0.00      PROA  
ATOM   4866  HN  LEU P 698     -35.630   5.316  -3.675  0.00  0.00      PROA  
ATOM   4867  CA  LEU P 698     -33.783   5.426  -4.714  0.00  0.00      PROA  
ATOM   4868  HA  LEU P 698     -33.730   5.690  -5.760  0.00  0.00      PROA  
ATOM   4869  CB  LEU P 698     -33.499   6.766  -3.853  0.00  0.00      PROA  
ATOM   4870  HB1 LEU P 698     -33.522   6.437  -2.792  0.00  0.00      PROA  
ATOM   4871  HB2 LEU P 698     -34.370   7.405  -4.112  0.00  0.00      PROA  
ATOM   4872  CG  LEU P 698     -32.161   7.535  -4.013  0.00  0.00      PROA  
ATOM   4873  HG  LEU P 698     -31.730   7.253  -4.997  0.00  0.00      PROA  
ATOM   4874  CD1 LEU P 698     -32.475   8.997  -3.940  0.00  0.00      PROA  
ATOM   4875 HD11 LEU P 698     -31.596   9.667  -3.828  0.00  0.00      PROA  
ATOM   4876 HD12 LEU P 698     -33.059   9.257  -3.031  0.00  0.00      PROA  
ATOM   4877 HD13 LEU P 698     -33.025   9.330  -4.846  0.00  0.00      PROA  
ATOM   4878  CD2 LEU P 698     -31.105   7.208  -2.972  0.00  0.00      PROA  
ATOM   4879 HD21 LEU P 698     -30.135   7.704  -3.188  0.00  0.00      PROA  
ATOM   4880 HD22 LEU P 698     -30.768   6.149  -2.940  0.00  0.00      PROA  
ATOM   4881 HD23 LEU P 698     -31.382   7.629  -1.982  0.00  0.00      PROA  
ATOM   4882  C   LEU P 698     -32.591   4.500  -4.511  0.00  0.00      PROA  
ATOM   4883  O   LEU P 698     -31.757   4.226  -5.391  0.00  0.00      PROA  
ATOM   4884  N   GLU P 699     -32.499   3.841  -3.322  0.00  0.00      PROA  
ATOM   4885  HN  GLU P 699     -33.219   3.801  -2.633  0.00  0.00      PROA  
ATOM   4886  CA  GLU P 699     -31.519   2.878  -3.062  0.00  0.00      PROA  
ATOM   4887  HA  GLU P 699     -30.584   3.306  -3.394  0.00  0.00      PROA  
ATOM   4888  CB  GLU P 699     -31.186   2.661  -1.616  0.00  0.00      PROA  
ATOM   4889  HB1 GLU P 699     -30.337   1.959  -1.759  0.00  0.00      PROA  
ATOM   4890  HB2 GLU P 699     -32.048   2.167  -1.119  0.00  0.00      PROA  
ATOM   4891  CG  GLU P 699     -30.667   3.930  -0.826  0.00  0.00      PROA  
ATOM   4892  HG1 GLU P 699     -31.521   4.621  -0.666  0.00  0.00      PROA  
ATOM   4893  HG2 GLU P 699     -29.826   4.306  -1.446  0.00  0.00      PROA  
ATOM   4894  CD  GLU P 699     -30.326   3.417   0.559  0.00  0.00      PROA  
ATOM   4895  OE1 GLU P 699     -29.131   3.216   0.885  0.00  0.00      PROA  
ATOM   4896  OE2 GLU P 699     -31.279   3.207   1.392  0.00  0.00      PROA  
ATOM   4897  C   GLU P 699     -31.756   1.534  -3.764  0.00  0.00      PROA  
ATOM   4898  O   GLU P 699     -30.810   0.925  -4.124  0.00  0.00      PROA  
ATOM   4899  N   SER P 700     -33.031   1.130  -3.945  0.00  0.00      PROA  
ATOM   4900  HN  SER P 700     -33.766   1.517  -3.394  0.00  0.00      PROA  
ATOM   4901  CA  SER P 700     -33.392  -0.047  -4.691  0.00  0.00      PROA  
ATOM   4902  HA  SER P 700     -32.886  -0.901  -4.264  0.00  0.00      PROA  
ATOM   4903  CB  SER P 700     -34.948  -0.363  -4.624  0.00  0.00      PROA  
ATOM   4904  HB1 SER P 700     -35.532   0.402  -5.179  0.00  0.00      PROA  
ATOM   4905  HB2 SER P 700     -35.223  -0.207  -3.559  0.00  0.00      PROA  
ATOM   4906  OG  SER P 700     -35.219  -1.787  -4.832  0.00  0.00      PROA  
ATOM   4907  HG1 SER P 700     -34.701  -2.330  -4.233  0.00  0.00      PROA  
ATOM   4908  C   SER P 700     -32.984   0.041  -6.190  0.00  0.00      PROA  
ATOM   4909  O   SER P 700     -32.269  -0.806  -6.796  0.00  0.00      PROA  
ATOM   4910  N   GLN P 701     -33.320   1.103  -6.876  0.00  0.00      PROA  
ATOM   4911  HN  GLN P 701     -33.892   1.802  -6.452  0.00  0.00      PROA  
ATOM   4912  CA  GLN P 701     -32.924   1.352  -8.212  0.00  0.00      PROA  
ATOM   4913  HA  GLN P 701     -33.230   0.530  -8.841  0.00  0.00      PROA  
ATOM   4914  CB  GLN P 701     -33.708   2.502  -8.880  0.00  0.00      PROA  
ATOM   4915  HB1 GLN P 701     -33.214   2.748  -9.845  0.00  0.00      PROA  
ATOM   4916  HB2 GLN P 701     -33.689   3.321  -8.130  0.00  0.00      PROA  
ATOM   4917  CG  GLN P 701     -35.210   2.213  -9.063  0.00  0.00      PROA  
ATOM   4918  HG1 GLN P 701     -35.449   2.785  -9.986  0.00  0.00      PROA  
ATOM   4919  HG2 GLN P 701     -35.796   2.458  -8.152  0.00  0.00      PROA  
ATOM   4920  CD  GLN P 701     -35.555   0.708  -9.294  0.00  0.00      PROA  
ATOM   4921  OE1 GLN P 701     -36.152   0.054  -8.393  0.00  0.00      PROA  
ATOM   4922  NE2 GLN P 701     -35.260   0.153 -10.499  0.00  0.00      PROA  
ATOM   4923 HE21 GLN P 701     -34.827   0.780 -11.146  0.00  0.00      PROA  
ATOM   4924 HE22 GLN P 701     -35.889  -0.575 -10.774  0.00  0.00      PROA  
ATOM   4925  C   GLN P 701     -31.384   1.563  -8.381  0.00  0.00      PROA  
ATOM   4926  O   GLN P 701     -30.784   1.105  -9.317  0.00  0.00      PROA  
ATOM   4927  N   ILE P 702     -30.733   2.305  -7.476  0.00  0.00      PROA  
ATOM   4928  HN  ILE P 702     -31.192   2.789  -6.735  0.00  0.00      PROA  
ATOM   4929  CA  ILE P 702     -29.299   2.580  -7.587  0.00  0.00      PROA  
ATOM   4930  HA  ILE P 702     -29.071   2.994  -8.558  0.00  0.00      PROA  
ATOM   4931  CB  ILE P 702     -28.841   3.709  -6.596  0.00  0.00      PROA  
ATOM   4932  HB  ILE P 702     -29.238   3.460  -5.589  0.00  0.00      PROA  
ATOM   4933  CG2 ILE P 702     -27.264   3.873  -6.556  0.00  0.00      PROA  
ATOM   4934 HG21 ILE P 702     -26.853   4.462  -5.709  0.00  0.00      PROA  
ATOM   4935 HG22 ILE P 702     -26.827   4.219  -7.517  0.00  0.00      PROA  
ATOM   4936 HG23 ILE P 702     -26.772   2.917  -6.276  0.00  0.00      PROA  
ATOM   4937  CG1 ILE P 702     -29.449   5.040  -7.109  0.00  0.00      PROA  
ATOM   4938 HG11 ILE P 702     -30.549   4.976  -7.248  0.00  0.00      PROA  
ATOM   4939 HG12 ILE P 702     -29.103   5.234  -8.147  0.00  0.00      PROA  
ATOM   4940  CD  ILE P 702     -29.109   6.254  -6.358  0.00  0.00      PROA  
ATOM   4941  HD1 ILE P 702     -29.459   7.159  -6.900  0.00  0.00      PROA  
ATOM   4942  HD2 ILE P 702     -28.013   6.382  -6.230  0.00  0.00      PROA  
ATOM   4943  HD3 ILE P 702     -29.546   6.203  -5.338  0.00  0.00      PROA  
ATOM   4944  C   ILE P 702     -28.447   1.261  -7.452  0.00  0.00      PROA  
ATOM   4945  O   ILE P 702     -27.427   1.139  -8.117  0.00  0.00      PROA  
ATOM   4946  N   THR P 703     -28.864   0.313  -6.549  0.00  0.00      PROA  
ATOM   4947  HN  THR P 703     -29.666   0.458  -5.975  0.00  0.00      PROA  
ATOM   4948  CA  THR P 703     -28.186  -0.977  -6.418  0.00  0.00      PROA  
ATOM   4949  HA  THR P 703     -27.130  -0.758  -6.375  0.00  0.00      PROA  
ATOM   4950  CB  THR P 703     -28.510  -1.777  -5.155  0.00  0.00      PROA  
ATOM   4951  HB  THR P 703     -28.199  -2.840  -5.249  0.00  0.00      PROA  
ATOM   4952  OG1 THR P 703     -29.886  -1.713  -4.908  0.00  0.00      PROA  
ATOM   4953  HG1 THR P 703     -30.110  -0.842  -4.574  0.00  0.00      PROA  
ATOM   4954  CG2 THR P 703     -27.817  -1.084  -3.964  0.00  0.00      PROA  
ATOM   4955 HG21 THR P 703     -28.030  -1.592  -2.999  0.00  0.00      PROA  
ATOM   4956 HG22 THR P 703     -27.974   0.016  -3.946  0.00  0.00      PROA  
ATOM   4957 HG23 THR P 703     -26.729  -1.138  -4.186  0.00  0.00      PROA  
ATOM   4958  C   THR P 703     -28.418  -1.889  -7.560  0.00  0.00      PROA  
ATOM   4959  O   THR P 703     -27.497  -2.506  -8.043  0.00  0.00      PROA  
ATOM   4960  N   THR P 704     -29.685  -1.913  -8.051  0.00  0.00      PROA  
ATOM   4961  HN  THR P 704     -30.388  -1.631  -7.403  0.00  0.00      PROA  
ATOM   4962  CA  THR P 704     -30.088  -2.612  -9.254  0.00  0.00      PROA  
ATOM   4963  HA  THR P 704     -29.738  -3.634  -9.232  0.00  0.00      PROA  
ATOM   4964  CB  THR P 704     -31.598  -2.652  -9.624  0.00  0.00      PROA  
ATOM   4965  HB  THR P 704     -32.049  -1.688  -9.943  0.00  0.00      PROA  
ATOM   4966  OG1 THR P 704     -32.306  -3.120  -8.458  0.00  0.00      PROA  
ATOM   4967  HG1 THR P 704     -32.699  -2.333  -8.074  0.00  0.00      PROA  
ATOM   4968  CG2 THR P 704     -31.827  -3.747 -10.713  0.00  0.00      PROA  
ATOM   4969 HG21 THR P 704     -32.921  -3.922 -10.802  0.00  0.00      PROA  
ATOM   4970 HG22 THR P 704     -31.475  -4.728 -10.327  0.00  0.00      PROA  
ATOM   4971 HG23 THR P 704     -31.394  -3.646 -11.731  0.00  0.00      PROA  
ATOM   4972  C   THR P 704     -29.415  -2.127 -10.535  0.00  0.00      PROA  
ATOM   4973  O   THR P 704     -28.899  -2.922 -11.282  0.00  0.00      PROA  
ATOM   4974  N   LEU P 705     -29.340  -0.819 -10.736  0.00  0.00      PROA  
ATOM   4975  HN  LEU P 705     -29.683  -0.187 -10.045  0.00  0.00      PROA  
ATOM   4976  CA  LEU P 705     -28.592  -0.185 -11.828  0.00  0.00      PROA  
ATOM   4977  HA  LEU P 705     -28.840  -0.641 -12.775  0.00  0.00      PROA  
ATOM   4978  CB  LEU P 705     -28.881   1.307 -12.082  0.00  0.00      PROA  
ATOM   4979  HB1 LEU P 705     -28.130   1.749 -12.772  0.00  0.00      PROA  
ATOM   4980  HB2 LEU P 705     -28.803   1.837 -11.109  0.00  0.00      PROA  
ATOM   4981  CG  LEU P 705     -30.305   1.706 -12.589  0.00  0.00      PROA  
ATOM   4982  HG  LEU P 705     -30.984   1.330 -11.794  0.00  0.00      PROA  
ATOM   4983  CD1 LEU P 705     -30.443   3.198 -12.705  0.00  0.00      PROA  
ATOM   4984 HD11 LEU P 705     -29.651   3.424 -13.451  0.00  0.00      PROA  
ATOM   4985 HD12 LEU P 705     -30.300   3.747 -11.750  0.00  0.00      PROA  
ATOM   4986 HD13 LEU P 705     -31.392   3.529 -13.179  0.00  0.00      PROA  
ATOM   4987  CD2 LEU P 705     -30.742   1.105 -13.910  0.00  0.00      PROA  
ATOM   4988 HD21 LEU P 705     -31.761   1.443 -14.194  0.00  0.00      PROA  
ATOM   4989 HD22 LEU P 705     -30.780  -0.005 -13.939  0.00  0.00      PROA  
ATOM   4990 HD23 LEU P 705     -30.003   1.490 -14.646  0.00  0.00      PROA  
ATOM   4991  C   LEU P 705     -27.147  -0.496 -11.885  0.00  0.00      PROA  
ATOM   4992  O   LEU P 705     -26.635  -0.800 -12.963  0.00  0.00      PROA  
ATOM   4993  N   ILE P 706     -26.390  -0.465 -10.749  0.00  0.00      PROA  
ATOM   4994  HN  ILE P 706     -26.863  -0.397  -9.874  0.00  0.00      PROA  
ATOM   4995  CA  ILE P 706     -24.946  -0.831 -10.811  0.00  0.00      PROA  
ATOM   4996  HA  ILE P 706     -24.472  -0.322 -11.637  0.00  0.00      PROA  
ATOM   4997  CB  ILE P 706     -24.096  -0.271  -9.609  0.00  0.00      PROA  
ATOM   4998  HB  ILE P 706     -24.222   0.830  -9.692  0.00  0.00      PROA  
ATOM   4999  CG2 ILE P 706     -24.630  -0.713  -8.229  0.00  0.00      PROA  
ATOM   5000 HG21 ILE P 706     -24.921  -1.784  -8.268  0.00  0.00      PROA  
ATOM   5001 HG22 ILE P 706     -25.353  -0.009  -7.764  0.00  0.00      PROA  
ATOM   5002 HG23 ILE P 706     -23.765  -0.642  -7.534  0.00  0.00      PROA  
ATOM   5003  CG1 ILE P 706     -22.628  -0.643  -9.700  0.00  0.00      PROA  
ATOM   5004 HG11 ILE P 706     -22.516  -1.749  -9.717  0.00  0.00      PROA  
ATOM   5005 HG12 ILE P 706     -22.116  -0.198  -8.820  0.00  0.00      PROA  
ATOM   5006  CD  ILE P 706     -22.000  -0.128 -10.935  0.00  0.00      PROA  
ATOM   5007  HD1 ILE P 706     -22.463   0.830 -11.254  0.00  0.00      PROA  
ATOM   5008  HD2 ILE P 706     -22.132  -0.822 -11.793  0.00  0.00      PROA  
ATOM   5009  HD3 ILE P 706     -20.903   0.003 -10.814  0.00  0.00      PROA  
ATOM   5010  C   ILE P 706     -24.782  -2.331 -11.209  0.00  0.00      PROA  
ATOM   5011  O   ILE P 706     -23.992  -2.616 -12.127  0.00  0.00      PROA  
ATOM   5012  N   ILE P 707     -25.515  -3.245 -10.619  0.00  0.00      PROA  
ATOM   5013  HN  ILE P 707     -26.076  -2.951  -9.850  0.00  0.00      PROA  
ATOM   5014  CA  ILE P 707     -25.539  -4.652 -11.078  0.00  0.00      PROA  
ATOM   5015  HA  ILE P 707     -24.555  -5.095 -11.050  0.00  0.00      PROA  
ATOM   5016  CB  ILE P 707     -26.343  -5.269  -9.925  0.00  0.00      PROA  
ATOM   5017  HB  ILE P 707     -27.206  -4.576  -9.829  0.00  0.00      PROA  
ATOM   5018  CG2 ILE P 707     -26.880  -6.734 -10.378  0.00  0.00      PROA  
ATOM   5019 HG21 ILE P 707     -26.087  -7.392 -10.793  0.00  0.00      PROA  
ATOM   5020 HG22 ILE P 707     -27.733  -6.547 -11.064  0.00  0.00      PROA  
ATOM   5021 HG23 ILE P 707     -27.273  -7.322  -9.521  0.00  0.00      PROA  
ATOM   5022  CG1 ILE P 707     -25.595  -5.262  -8.524  0.00  0.00      PROA  
ATOM   5023 HG11 ILE P 707     -26.209  -5.893  -7.846  0.00  0.00      PROA  
ATOM   5024 HG12 ILE P 707     -25.630  -4.209  -8.172  0.00  0.00      PROA  
ATOM   5025  CD  ILE P 707     -24.124  -5.751  -8.471  0.00  0.00      PROA  
ATOM   5026  HD1 ILE P 707     -23.752  -5.738  -7.424  0.00  0.00      PROA  
ATOM   5027  HD2 ILE P 707     -23.486  -5.109  -9.116  0.00  0.00      PROA  
ATOM   5028  HD3 ILE P 707     -24.064  -6.784  -8.874  0.00  0.00      PROA  
ATOM   5029  C   ILE P 707     -26.021  -4.890 -12.504  0.00  0.00      PROA  
ATOM   5030  O   ILE P 707     -25.303  -5.649 -13.234  0.00  0.00      PROA  
ATOM   5031  N   SER P 708     -27.187  -4.331 -13.072  0.00  0.00      PROA  
ATOM   5032  HN  SER P 708     -27.745  -3.701 -12.537  0.00  0.00      PROA  
ATOM   5033  CA  SER P 708     -27.592  -4.619 -14.375  0.00  0.00      PROA  
ATOM   5034  HA  SER P 708     -27.457  -5.680 -14.528  0.00  0.00      PROA  
ATOM   5035  CB  SER P 708     -29.139  -4.251 -14.635  0.00  0.00      PROA  
ATOM   5036  HB1 SER P 708     -29.808  -4.677 -13.856  0.00  0.00      PROA  
ATOM   5037  HB2 SER P 708     -29.529  -4.607 -15.612  0.00  0.00      PROA  
ATOM   5038  OG  SER P 708     -29.343  -2.810 -14.627  0.00  0.00      PROA  
ATOM   5039  HG1 SER P 708     -29.441  -2.449 -13.743  0.00  0.00      PROA  
ATOM   5040  C   SER P 708     -26.737  -4.042 -15.487  0.00  0.00      PROA  
ATOM   5041  O   SER P 708     -26.300  -2.872 -15.469  0.00  0.00      PROA  
ATOM   5042  N   LYS P 709     -26.627  -4.850 -16.601  0.00  0.00      PROA  
ATOM   5043  HN  LYS P 709     -27.123  -5.711 -16.681  0.00  0.00      PROA  
ATOM   5044  CA  LYS P 709     -25.947  -4.464 -17.842  0.00  0.00      PROA  
ATOM   5045  HA  LYS P 709     -25.016  -4.045 -17.492  0.00  0.00      PROA  
ATOM   5046  CB  LYS P 709     -25.686  -5.680 -18.750  0.00  0.00      PROA  
ATOM   5047  HB1 LYS P 709     -25.334  -5.439 -19.776  0.00  0.00      PROA  
ATOM   5048  HB2 LYS P 709     -26.599  -6.287 -18.929  0.00  0.00      PROA  
ATOM   5049  CG  LYS P 709     -24.691  -6.763 -18.239  0.00  0.00      PROA  
ATOM   5050  HG1 LYS P 709     -24.568  -7.600 -18.959  0.00  0.00      PROA  
ATOM   5051  HG2 LYS P 709     -25.089  -7.089 -17.254  0.00  0.00      PROA  
ATOM   5052  CD  LYS P 709     -23.296  -6.173 -17.945  0.00  0.00      PROA  
ATOM   5053  HD1 LYS P 709     -22.663  -6.985 -17.529  0.00  0.00      PROA  
ATOM   5054  HD2 LYS P 709     -23.462  -5.455 -17.113  0.00  0.00      PROA  
ATOM   5055  CE  LYS P 709     -22.555  -5.625 -19.151  0.00  0.00      PROA  
ATOM   5056  HE1 LYS P 709     -23.089  -4.756 -19.590  0.00  0.00      PROA  
ATOM   5057  HE2 LYS P 709     -22.498  -6.328 -20.010  0.00  0.00      PROA  
ATOM   5058  NZ  LYS P 709     -21.174  -5.251 -18.720  0.00  0.00      PROA  
ATOM   5059  HZ1 LYS P 709     -21.206  -4.328 -18.240  0.00  0.00      PROA  
ATOM   5060  HZ2 LYS P 709     -20.568  -5.383 -19.554  0.00  0.00      PROA  
ATOM   5061  HZ3 LYS P 709     -20.910  -5.951 -17.998  0.00  0.00      PROA  
ATOM   5062  C   LYS P 709     -26.765  -3.341 -18.519  0.00  0.00      PROA
[truncated: 25,827,159 more chars]
