# Supplementary material for: CryoEM structures of anion exchanger 1 capture multiple states of inward- and outward-facing conformations
Source: Commun Biol. 2022 Dec 14;5:1372. doi: 10.1038/s42003-022-04306-8 (PMC9751308; doi:10.1038/s42003-022-04306-8)
Supplement: Supplementary file 4 — Supplementary Data 1 [file 42003_2022_4306_MOESM4_ESM.zip › bAE1_MDstructures_inputs_Comm_Bio/bAE1_IF_OF_rep2_init.pdb]

CRYST1  170.992  170.992  108.797  90.00  90.00  90.00 P 1           1
ATOM      1  N   LEU P 400     -47.137  -6.484 -12.550  0.00  0.00      PROA  
ATOM      2  HT1 LEU P 400     -46.913  -5.492 -12.334  0.00  0.00      PROA  
ATOM      3  HT2 LEU P 400     -48.133  -6.634 -12.810  0.00  0.00      PROA  
ATOM      4  HT3 LEU P 400     -46.506  -6.662 -13.357  0.00  0.00      PROA  
ATOM      5  CA  LEU P 400     -46.725  -7.538 -11.525  0.00  0.00      PROA  
ATOM      6  HA  LEU P 400     -45.755  -7.241 -11.156  0.00  0.00      PROA  
ATOM      7  CB  LEU P 400     -47.753  -7.572 -10.398  0.00  0.00      PROA  
ATOM      8  HB1 LEU P 400     -47.407  -8.380  -9.718  0.00  0.00      PROA  
ATOM      9  HB2 LEU P 400     -48.763  -7.796 -10.804  0.00  0.00      PROA  
ATOM     10  CG  LEU P 400     -47.864  -6.211  -9.691  0.00  0.00      PROA  
ATOM     11  HG  LEU P 400     -48.181  -5.495 -10.479  0.00  0.00      PROA  
ATOM     12  CD1 LEU P 400     -48.896  -6.405  -8.611  0.00  0.00      PROA  
ATOM     13 HD11 LEU P 400     -49.864  -6.858  -8.917  0.00  0.00      PROA  
ATOM     14 HD12 LEU P 400     -49.183  -5.421  -8.182  0.00  0.00      PROA  
ATOM     15 HD13 LEU P 400     -48.406  -6.931  -7.765  0.00  0.00      PROA  
ATOM     16  CD2 LEU P 400     -46.531  -5.619  -9.132  0.00  0.00      PROA  
ATOM     17 HD21 LEU P 400     -45.778  -5.476  -9.936  0.00  0.00      PROA  
ATOM     18 HD22 LEU P 400     -46.204  -6.205  -8.247  0.00  0.00      PROA  
ATOM     19 HD23 LEU P 400     -46.745  -4.598  -8.749  0.00  0.00      PROA  
ATOM     20  C   LEU P 400     -46.468  -8.943 -12.064  0.00  0.00      PROA  
ATOM     21  O   LEU P 400     -45.496  -9.626 -11.734  0.00  0.00      PROA  
ATOM     22  N   VAL P 401     -47.474  -9.478 -12.843  0.00  0.00      PROA  
ATOM     23  HN  VAL P 401     -48.199  -8.852 -13.118  0.00  0.00      PROA  
ATOM     24  CA  VAL P 401     -47.668 -10.855 -13.363  0.00  0.00      PROA  
ATOM     25  HA  VAL P 401     -47.606 -11.534 -12.526  0.00  0.00      PROA  
ATOM     26  CB  VAL P 401     -49.030 -11.077 -13.974  0.00  0.00      PROA  
ATOM     27  HB  VAL P 401     -49.037 -10.459 -14.897  0.00  0.00      PROA  
ATOM     28  CG1 VAL P 401     -49.305 -12.570 -14.534  0.00  0.00      PROA  
ATOM     29 HG11 VAL P 401     -48.715 -12.891 -15.419  0.00  0.00      PROA  
ATOM     30 HG12 VAL P 401     -50.349 -12.564 -14.916  0.00  0.00      PROA  
ATOM     31 HG13 VAL P 401     -49.085 -13.336 -13.760  0.00  0.00      PROA  
ATOM     32  CG2 VAL P 401     -50.134 -10.680 -13.057  0.00  0.00      PROA  
ATOM     33 HG21 VAL P 401     -50.233  -9.594 -12.847  0.00  0.00      PROA  
ATOM     34 HG22 VAL P 401     -49.972 -11.191 -12.084  0.00  0.00      PROA  
ATOM     35 HG23 VAL P 401     -51.139 -10.932 -13.461  0.00  0.00      PROA  
ATOM     36  C   VAL P 401     -46.709 -11.295 -14.393  0.00  0.00      PROA  
ATOM     37  O   VAL P 401     -46.354 -12.439 -14.519  0.00  0.00      PROA  
ATOM     38  N   ARG P 402     -46.240 -10.304 -15.205  0.00  0.00      PROA  
ATOM     39  HN  ARG P 402     -46.602  -9.378 -15.126  0.00  0.00      PROA  
ATOM     40  CA  ARG P 402     -45.179 -10.570 -16.135  0.00  0.00      PROA  
ATOM     41  HA  ARG P 402     -45.555 -11.348 -16.783  0.00  0.00      PROA  
ATOM     42  CB  ARG P 402     -44.829  -9.414 -17.105  0.00  0.00      PROA  
ATOM     43  HB1 ARG P 402     -43.899  -9.632 -17.673  0.00  0.00      PROA  
ATOM     44  HB2 ARG P 402     -44.620  -8.477 -16.544  0.00  0.00      PROA  
ATOM     45  CG  ARG P 402     -45.951  -9.163 -18.174  0.00  0.00      PROA  
ATOM     46  HG1 ARG P 402     -46.837  -8.651 -17.740  0.00  0.00      PROA  
ATOM     47  HG2 ARG P 402     -46.227 -10.165 -18.565  0.00  0.00      PROA  
ATOM     48  CD  ARG P 402     -45.471  -8.233 -19.343  0.00  0.00      PROA  
ATOM     49  HD1 ARG P 402     -46.342  -8.227 -20.033  0.00  0.00      PROA  
ATOM     50  HD2 ARG P 402     -44.625  -8.751 -19.843  0.00  0.00      PROA  
ATOM     51  NE  ARG P 402     -45.088  -6.912 -18.733  0.00  0.00      PROA  
ATOM     52  HE  ARG P 402     -45.308  -6.594 -17.811  0.00  0.00      PROA  
ATOM     53  CZ  ARG P 402     -44.227  -6.125 -19.330  0.00  0.00      PROA  
ATOM     54  NH1 ARG P 402     -43.890  -6.189 -20.604  0.00  0.00      PROA  
ATOM     55 HH11 ARG P 402     -43.180  -5.543 -20.886  0.00  0.00      PROA  
ATOM     56 HH12 ARG P 402     -44.171  -6.890 -21.259  0.00  0.00      PROA  
ATOM     57  NH2 ARG P 402     -43.774  -5.096 -18.606  0.00  0.00      PROA  
ATOM     58 HH21 ARG P 402     -43.239  -4.375 -19.046  0.00  0.00      PROA  
ATOM     59 HH22 ARG P 402     -44.048  -5.058 -17.645  0.00  0.00      PROA  
ATOM     60  C   ARG P 402     -43.814 -11.023 -15.503  0.00  0.00      PROA  
ATOM     61  O   ARG P 402     -43.258 -12.033 -15.920  0.00  0.00      PROA  
ATOM     62  N   ASP P 403     -43.350 -10.307 -14.460  0.00  0.00      PROA  
ATOM     63  HN  ASP P 403     -43.803  -9.421 -14.395  0.00  0.00      PROA  
ATOM     64  CA  ASP P 403     -42.270 -10.519 -13.503  0.00  0.00      PROA  
ATOM     65  HA  ASP P 403     -41.429 -10.613 -14.174  0.00  0.00      PROA  
ATOM     66  CB  ASP P 403     -42.177  -9.296 -12.497  0.00  0.00      PROA  
ATOM     67  HB1 ASP P 403     -41.502  -9.464 -11.630  0.00  0.00      PROA  
ATOM     68  HB2 ASP P 403     -43.178  -9.087 -12.064  0.00  0.00      PROA  
ATOM     69  CG  ASP P 403     -41.730  -8.173 -13.315  0.00  0.00      PROA  
ATOM     70  OD1 ASP P 403     -40.791  -8.306 -14.151  0.00  0.00      PROA  
ATOM     71  OD2 ASP P 403     -42.311  -7.072 -13.274  0.00  0.00      PROA  
ATOM     72  C   ASP P 403     -42.463 -11.846 -12.743  0.00  0.00      PROA  
ATOM     73  O   ASP P 403     -41.491 -12.556 -12.550  0.00  0.00      PROA  
ATOM     74  N   ILE P 404     -43.682 -12.165 -12.337  0.00  0.00      PROA  
ATOM     75  HN  ILE P 404     -44.358 -11.436 -12.408  0.00  0.00      PROA  
ATOM     76  CA  ILE P 404     -44.040 -13.444 -11.674  0.00  0.00      PROA  
ATOM     77  HA  ILE P 404     -43.280 -13.594 -10.921  0.00  0.00      PROA  
ATOM     78  CB  ILE P 404     -45.382 -13.403 -11.011  0.00  0.00      PROA  
ATOM     79  HB  ILE P 404     -46.171 -12.950 -11.649  0.00  0.00      PROA  
ATOM     80  CG2 ILE P 404     -45.934 -14.808 -10.636  0.00  0.00      PROA  
ATOM     81 HG21 ILE P 404     -46.284 -15.411 -11.500  0.00  0.00      PROA  
ATOM     82 HG22 ILE P 404     -46.858 -14.766 -10.020  0.00  0.00      PROA  
ATOM     83 HG23 ILE P 404     -45.201 -15.417 -10.064  0.00  0.00      PROA  
ATOM     84  CG1 ILE P 404     -45.294 -12.516  -9.745  0.00  0.00      PROA  
ATOM     85 HG11 ILE P 404     -44.767 -11.617 -10.130  0.00  0.00      PROA  
ATOM     86 HG12 ILE P 404     -44.683 -12.838  -8.875  0.00  0.00      PROA  
ATOM     87  CD  ILE P 404     -46.669 -12.033  -9.360  0.00  0.00      PROA  
ATOM     88  HD1 ILE P 404     -46.668 -11.034  -8.875  0.00  0.00      PROA  
ATOM     89  HD2 ILE P 404     -47.108 -12.753  -8.636  0.00  0.00      PROA  
ATOM     90  HD3 ILE P 404     -47.350 -11.905 -10.228  0.00  0.00      PROA  
ATOM     91  C   ILE P 404     -43.837 -14.659 -12.663  0.00  0.00      PROA  
ATOM     92  O   ILE P 404     -43.213 -15.644 -12.299  0.00  0.00      PROA  
ATOM     93  N   ARG P 405     -44.308 -14.503 -13.915  0.00  0.00      PROA  
ATOM     94  HN  ARG P 405     -44.842 -13.690 -14.134  0.00  0.00      PROA  
ATOM     95  CA  ARG P 405     -44.144 -15.420 -15.020  0.00  0.00      PROA  
ATOM     96  HA  ARG P 405     -44.549 -16.318 -14.576  0.00  0.00      PROA  
ATOM     97  CB  ARG P 405     -44.991 -15.056 -16.229  0.00  0.00      PROA  
ATOM     98  HB1 ARG P 405     -44.629 -15.735 -17.031  0.00  0.00      PROA  
ATOM     99  HB2 ARG P 405     -44.928 -13.972 -16.464  0.00  0.00      PROA  
ATOM    100  CG  ARG P 405     -46.461 -15.446 -16.131  0.00  0.00      PROA  
ATOM    101  HG1 ARG P 405     -46.982 -15.103 -17.050  0.00  0.00      PROA  
ATOM    102  HG2 ARG P 405     -46.956 -14.798 -15.377  0.00  0.00      PROA  
ATOM    103  CD  ARG P 405     -46.908 -16.870 -15.738  0.00  0.00      PROA  
ATOM    104  HD1 ARG P 405     -47.937 -16.927 -15.322  0.00  0.00      PROA  
ATOM    105  HD2 ARG P 405     -46.246 -17.357 -14.991  0.00  0.00      PROA  
ATOM    106  NE  ARG P 405     -46.901 -17.775 -16.934  0.00  0.00      PROA  
ATOM    107  HE  ARG P 405     -46.445 -17.487 -17.776  0.00  0.00      PROA  
ATOM    108  CZ  ARG P 405     -47.177 -19.067 -16.992  0.00  0.00      PROA  
ATOM    109  NH1 ARG P 405     -47.736 -19.630 -15.934  0.00  0.00      PROA  
ATOM    110 HH11 ARG P 405     -47.853 -19.158 -15.060  0.00  0.00      PROA  
ATOM    111 HH12 ARG P 405     -48.107 -20.544 -16.098  0.00  0.00      PROA  
ATOM    112  NH2 ARG P 405     -46.808 -19.784 -18.020  0.00  0.00      PROA  
ATOM    113 HH21 ARG P 405     -46.505 -19.185 -18.762  0.00  0.00      PROA  
ATOM    114 HH22 ARG P 405     -47.119 -20.733 -18.067  0.00  0.00      PROA  
ATOM    115  C   ARG P 405     -42.679 -15.689 -15.416  0.00  0.00      PROA  
ATOM    116  O   ARG P 405     -42.331 -16.887 -15.563  0.00  0.00      PROA  
ATOM    117  N   ARG P 406     -41.770 -14.720 -15.448  0.00  0.00      PROA  
ATOM    118  HN  ARG P 406     -42.055 -13.768 -15.369  0.00  0.00      PROA  
ATOM    119  CA  ARG P 406     -40.313 -14.871 -15.567  0.00  0.00      PROA  
ATOM    120  HA  ARG P 406     -40.104 -15.642 -16.294  0.00  0.00      PROA  
ATOM    121  CB  ARG P 406     -39.763 -13.598 -16.098  0.00  0.00      PROA  
ATOM    122  HB1 ARG P 406     -38.664 -13.699 -16.226  0.00  0.00      PROA  
ATOM    123  HB2 ARG P 406     -40.062 -12.791 -15.395  0.00  0.00      PROA  
ATOM    124  CG  ARG P 406     -40.269 -13.072 -17.483  0.00  0.00      PROA  
ATOM    125  HG1 ARG P 406     -41.284 -13.487 -17.661  0.00  0.00      PROA  
ATOM    126  HG2 ARG P 406     -39.627 -13.512 -18.276  0.00  0.00      PROA  
ATOM    127  CD  ARG P 406     -40.490 -11.552 -17.728  0.00  0.00      PROA  
ATOM    128  HD1 ARG P 406     -39.499 -11.099 -17.944  0.00  0.00      PROA  
ATOM    129  HD2 ARG P 406     -41.027 -11.162 -16.837  0.00  0.00      PROA  
ATOM    130  NE  ARG P 406     -41.413 -11.378 -18.901  0.00  0.00      PROA  
ATOM    131  HE  ARG P 406     -41.992 -12.102 -19.276  0.00  0.00      PROA  
ATOM    132  CZ  ARG P 406     -41.518 -10.226 -19.597  0.00  0.00      PROA  
ATOM    133  NH1 ARG P 406     -40.861  -9.216 -19.270  0.00  0.00      PROA  
ATOM    134 HH11 ARG P 406     -40.239  -9.110 -18.494  0.00  0.00      PROA  
ATOM    135 HH12 ARG P 406     -40.830  -8.339 -19.749  0.00  0.00      PROA  
ATOM    136  NH2 ARG P 406     -42.178 -10.253 -20.733  0.00  0.00      PROA  
ATOM    137 HH21 ARG P 406     -42.256 -11.155 -21.158  0.00  0.00      PROA  
ATOM    138 HH22 ARG P 406     -42.031  -9.545 -21.423  0.00  0.00      PROA  
ATOM    139  C   ARG P 406     -39.622 -15.310 -14.222  0.00  0.00      PROA  
ATOM    140  O   ARG P 406     -38.630 -16.036 -14.358  0.00  0.00      PROA  
ATOM    141  N   ARG P 407     -40.103 -14.900 -12.993  0.00  0.00      PROA  
ATOM    142  HN  ARG P 407     -40.919 -14.358 -12.810  0.00  0.00      PROA  
ATOM    143  CA  ARG P 407     -39.299 -15.181 -11.805  0.00  0.00      PROA  
ATOM    144  HA  ARG P 407     -38.248 -15.318 -12.014  0.00  0.00      PROA  
ATOM    145  CB  ARG P 407     -39.462 -13.853 -10.897  0.00  0.00      PROA  
ATOM    146  HB1 ARG P 407     -40.542 -13.858 -10.637  0.00  0.00      PROA  
ATOM    147  HB2 ARG P 407     -39.267 -12.975 -11.550  0.00  0.00      PROA  
ATOM    148  CG  ARG P 407     -38.623 -13.861  -9.642  0.00  0.00      PROA  
ATOM    149  HG1 ARG P 407     -39.095 -14.588  -8.947  0.00  0.00      PROA  
ATOM    150  HG2 ARG P 407     -38.785 -12.881  -9.144  0.00  0.00      PROA  
ATOM    151  CD  ARG P 407     -37.119 -14.121  -9.892  0.00  0.00      PROA  
ATOM    152  HD1 ARG P 407     -36.807 -15.095 -10.327  0.00  0.00      PROA  
ATOM    153  HD2 ARG P 407     -36.698 -13.968  -8.876  0.00  0.00      PROA  
ATOM    154  NE  ARG P 407     -36.530 -12.993 -10.690  0.00  0.00      PROA  
ATOM    155  HE  ARG P 407     -37.009 -12.117 -10.753  0.00  0.00      PROA  
ATOM    156  CZ  ARG P 407     -35.252 -13.041 -11.055  0.00  0.00      PROA  
ATOM    157  NH1 ARG P 407     -34.384 -13.966 -10.797  0.00  0.00      PROA  
ATOM    158 HH11 ARG P 407     -33.446 -13.730 -11.053  0.00  0.00      PROA  
ATOM    159 HH12 ARG P 407     -34.597 -14.858 -10.398  0.00  0.00      PROA  
ATOM    160  NH2 ARG P 407     -34.813 -12.018 -11.771  0.00  0.00      PROA  
ATOM    161 HH21 ARG P 407     -33.815 -11.994 -11.820  0.00  0.00      PROA  
ATOM    162 HH22 ARG P 407     -35.328 -11.161 -11.738  0.00  0.00      PROA  
ATOM    163  C   ARG P 407     -39.728 -16.420 -10.973  0.00  0.00      PROA  
ATOM    164  O   ARG P 407     -38.814 -17.083 -10.468  0.00  0.00      PROA  
ATOM    165  N   TYR P 408     -41.015 -16.855 -10.865  0.00  0.00      PROA  
ATOM    166  HN  TYR P 408     -41.765 -16.329 -11.259  0.00  0.00      PROA  
ATOM    167  CA  TYR P 408     -41.345 -17.915  -9.835  0.00  0.00      PROA  
ATOM    168  HA  TYR P 408     -40.509 -18.083  -9.172  0.00  0.00      PROA  
ATOM    169  CB  TYR P 408     -42.494 -17.464  -8.872  0.00  0.00      PROA  
ATOM    170  HB1 TYR P 408     -42.816 -18.193  -8.098  0.00  0.00      PROA  
ATOM    171  HB2 TYR P 408     -43.392 -17.082  -9.404  0.00  0.00      PROA  
ATOM    172  CG  TYR P 408     -42.018 -16.313  -7.980  0.00  0.00      PROA  
ATOM    173  CD1 TYR P 408     -41.005 -16.508  -7.001  0.00  0.00      PROA  
ATOM    174  HD1 TYR P 408     -40.710 -17.534  -6.835  0.00  0.00      PROA  
ATOM    175  CE1 TYR P 408     -40.380 -15.381  -6.341  0.00  0.00      PROA  
ATOM    176  HE1 TYR P 408     -39.619 -15.543  -5.592  0.00  0.00      PROA  
ATOM    177  CZ  TYR P 408     -40.925 -14.134  -6.734  0.00  0.00      PROA  
ATOM    178  OH  TYR P 408     -40.340 -13.033  -6.184  0.00  0.00      PROA  
ATOM    179  HH  TYR P 408     -39.821 -13.399  -5.463  0.00  0.00      PROA  
ATOM    180  CD2 TYR P 408     -42.341 -15.049  -8.383  0.00  0.00      PROA  
ATOM    181  HD2 TYR P 408     -42.989 -14.870  -9.229  0.00  0.00      PROA  
ATOM    182  CE2 TYR P 408     -41.782 -13.946  -7.792  0.00  0.00      PROA  
ATOM    183  HE2 TYR P 408     -41.919 -12.935  -8.147  0.00  0.00      PROA  
ATOM    184  C   TYR P 408     -41.633 -19.290 -10.363  0.00  0.00      PROA  
ATOM    185  O   TYR P 408     -41.448 -20.184  -9.536  0.00  0.00      PROA  
ATOM    186  N   PRO P 409     -41.940 -19.542 -11.659  0.00  0.00      PROA  
ATOM    187  CD  PRO P 409     -42.635 -18.695 -12.548  0.00  0.00      PROA  
ATOM    188  HD1 PRO P 409     -41.910 -18.267 -13.273  0.00  0.00      PROA  
ATOM    189  HD2 PRO P 409     -43.246 -17.943 -12.004  0.00  0.00      PROA  
ATOM    190  CA  PRO P 409     -41.824 -20.885 -12.175  0.00  0.00      PROA  
ATOM    191  HA  PRO P 409     -42.243 -21.496 -11.389  0.00  0.00      PROA  
ATOM    192  CB  PRO P 409     -42.618 -20.895 -13.473  0.00  0.00      PROA  
ATOM    193  HB1 PRO P 409     -42.883 -21.936 -13.757  0.00  0.00      PROA  
ATOM    194  HB2 PRO P 409     -41.878 -20.576 -14.237  0.00  0.00      PROA  
ATOM    195  CG  PRO P 409     -43.524 -19.687 -13.327  0.00  0.00      PROA  
ATOM    196  HG1 PRO P 409     -43.853 -19.329 -14.326  0.00  0.00      PROA  
ATOM    197  HG2 PRO P 409     -44.420 -20.045 -12.776  0.00  0.00      PROA  
ATOM    198  C   PRO P 409     -40.385 -21.291 -12.419  0.00  0.00      PROA  
ATOM    199  O   PRO P 409     -39.959 -22.437 -12.609  0.00  0.00      PROA  
ATOM    200  N   ARG P 410     -39.511 -20.286 -12.408  0.00  0.00      PROA  
ATOM    201  HN  ARG P 410     -39.928 -19.446 -12.071  0.00  0.00      PROA  
ATOM    202  CA  ARG P 410     -38.118 -20.297 -12.816  0.00  0.00      PROA  
ATOM    203  HA  ARG P 410     -37.764 -21.223 -13.244  0.00  0.00      PROA  
ATOM    204  CB  ARG P 410     -37.637 -19.147 -13.783  0.00  0.00      PROA  
ATOM    205  HB1 ARG P 410     -36.542 -19.127 -13.967  0.00  0.00      PROA  
ATOM    206  HB2 ARG P 410     -37.718 -18.205 -13.200  0.00  0.00      PROA  
ATOM    207  CG  ARG P 410     -38.376 -19.005 -15.097  0.00  0.00      PROA  
ATOM    208  HG1 ARG P 410     -38.127 -18.147 -15.756  0.00  0.00      PROA  
ATOM    209  HG2 ARG P 410     -39.425 -18.942 -14.736  0.00  0.00      PROA  
ATOM    210  CD  ARG P 410     -38.171 -20.228 -16.054  0.00  0.00      PROA  
ATOM    211  HD1 ARG P 410     -37.628 -20.998 -15.464  0.00  0.00      PROA  
ATOM    212  HD2 ARG P 410     -37.426 -19.839 -16.781  0.00  0.00      PROA  
ATOM    213  NE  ARG P 410     -39.500 -20.555 -16.680  0.00  0.00      PROA  
ATOM    214  HE  ARG P 410     -40.084 -19.773 -16.900  0.00  0.00      PROA  
ATOM    215  CZ  ARG P 410     -40.170 -21.632 -16.274  0.00  0.00      PROA  
ATOM    216  NH1 ARG P 410     -39.799 -22.773 -15.679  0.00  0.00      PROA  
ATOM    217 HH11 ARG P 410     -38.844 -22.927 -15.426  0.00  0.00      PROA  
ATOM    218 HH12 ARG P 410     -40.446 -23.525 -15.555  0.00  0.00      PROA  
ATOM    219  NH2 ARG P 410     -41.358 -21.724 -16.706  0.00  0.00      PROA  
ATOM    220 HH21 ARG P 410     -41.964 -22.407 -16.300  0.00  0.00      PROA  
ATOM    221 HH22 ARG P 410     -41.854 -20.911 -17.012  0.00  0.00      PROA  
ATOM    222  C   ARG P 410     -37.212 -20.188 -11.640  0.00  0.00      PROA  
ATOM    223  O   ARG P 410     -36.032 -19.963 -11.757  0.00  0.00      PROA  
ATOM    224  N   TYR P 411     -37.781 -20.416 -10.321  0.00  0.00      PROA  
ATOM    225  HN  TYR P 411     -38.660 -20.886 -10.326  0.00  0.00      PROA  
ATOM    226  CA  TYR P 411     -37.033 -20.469  -9.122  0.00  0.00      PROA  
ATOM    227  HA  TYR P 411     -36.774 -19.444  -8.898  0.00  0.00      PROA  
ATOM    228  CB  TYR P 411     -37.936 -21.004  -8.033  0.00  0.00      PROA  
ATOM    229  HB1 TYR P 411     -38.020 -22.103  -7.892  0.00  0.00      PROA  
ATOM    230  HB2 TYR P 411     -38.978 -20.647  -8.175  0.00  0.00      PROA  
ATOM    231  CG  TYR P 411     -37.514 -20.514  -6.713  0.00  0.00      PROA  
ATOM    232  CD1 TYR P 411     -36.788 -21.323  -5.909  0.00  0.00      PROA  
ATOM    233  HD1 TYR P 411     -36.393 -22.268  -6.251  0.00  0.00      PROA  
ATOM    234  CE1 TYR P 411     -36.525 -21.037  -4.573  0.00  0.00      PROA  
ATOM    235  HE1 TYR P 411     -35.803 -21.542  -3.947  0.00  0.00      PROA  
ATOM    236  CZ  TYR P 411     -37.010 -19.861  -4.035  0.00  0.00      PROA  
ATOM    237  OH  TYR P 411     -36.717 -19.473  -2.722  0.00  0.00      PROA  
ATOM    238  HH  TYR P 411     -37.325 -18.754  -2.538  0.00  0.00      PROA  
ATOM    239  CD2 TYR P 411     -38.119 -19.359  -6.167  0.00  0.00      PROA  
ATOM    240  HD2 TYR P 411     -38.728 -18.693  -6.760  0.00  0.00      PROA  
ATOM    241  CE2 TYR P 411     -37.865 -19.058  -4.812  0.00  0.00      PROA  
ATOM    242  HE2 TYR P 411     -38.282 -18.136  -4.435  0.00  0.00      PROA  
ATOM    243  C   TYR P 411     -35.704 -21.369  -9.132  0.00  0.00      PROA  
ATOM    244  O   TYR P 411     -34.673 -20.988  -8.623  0.00  0.00      PROA  
ATOM    245  N   LEU P 412     -35.726 -22.559  -9.750  0.00  0.00      PROA  
ATOM    246  HN  LEU P 412     -36.561 -22.830 -10.223  0.00  0.00      PROA  
ATOM    247  CA  LEU P 412     -34.633 -23.536  -9.727  0.00  0.00      PROA  
ATOM    248  HA  LEU P 412     -34.299 -23.622  -8.704  0.00  0.00      PROA  
ATOM    249  CB  LEU P 412     -35.206 -24.940 -10.138  0.00  0.00      PROA  
ATOM    250  HB1 LEU P 412     -35.579 -24.823 -11.178  0.00  0.00      PROA  
ATOM    251  HB2 LEU P 412     -36.168 -25.063  -9.596  0.00  0.00      PROA  
ATOM    252  CG  LEU P 412     -34.123 -26.137  -9.907  0.00  0.00      PROA  
ATOM    253  HG  LEU P 412     -33.273 -25.999 -10.609  0.00  0.00      PROA  
ATOM    254  CD1 LEU P 412     -33.524 -26.153  -8.514  0.00  0.00      PROA  
ATOM    255 HD11 LEU P 412     -34.271 -26.136  -7.691  0.00  0.00      PROA  
ATOM    256 HD12 LEU P 412     -32.984 -25.187  -8.415  0.00  0.00      PROA  
ATOM    257 HD13 LEU P 412     -32.931 -27.091  -8.454  0.00  0.00      PROA  
ATOM    258  CD2 LEU P 412     -34.660 -27.587  -9.977  0.00  0.00      PROA  
ATOM    259 HD21 LEU P 412     -35.550 -27.781  -9.340  0.00  0.00      PROA  
ATOM    260 HD22 LEU P 412     -33.798 -28.229  -9.696  0.00  0.00      PROA  
ATOM    261 HD23 LEU P 412     -34.977 -27.787 -11.022  0.00  0.00      PROA  
ATOM    262  C   LEU P 412     -33.388 -23.073 -10.559  0.00  0.00      PROA  
ATOM    263  O   LEU P 412     -32.267 -23.486 -10.331  0.00  0.00      PROA  
ATOM    264  N   SER P 413     -33.616 -22.025 -11.381  0.00  0.00      PROA  
ATOM    265  HN  SER P 413     -34.526 -21.721 -11.653  0.00  0.00      PROA  
ATOM    266  CA  SER P 413     -32.550 -21.240 -11.989  0.00  0.00      PROA  
ATOM    267  HA  SER P 413     -31.824 -21.890 -12.454  0.00  0.00      PROA  
ATOM    268  CB  SER P 413     -33.117 -20.375 -13.185  0.00  0.00      PROA  
ATOM    269  HB1 SER P 413     -32.245 -19.861 -13.644  0.00  0.00      PROA  
ATOM    270  HB2 SER P 413     -33.851 -19.631 -12.808  0.00  0.00      PROA  
ATOM    271  OG  SER P 413     -33.638 -21.245 -14.215  0.00  0.00      PROA  
ATOM    272  HG1 SER P 413     -34.521 -21.589 -14.059  0.00  0.00      PROA  
ATOM    273  C   SER P 413     -31.849 -20.263 -11.019  0.00  0.00      PROA  
ATOM    274  O   SER P 413     -30.649 -19.989 -11.129  0.00  0.00      PROA  
ATOM    275  N   ASP P 414     -32.487 -19.857  -9.897  0.00  0.00      PROA  
ATOM    276  HN  ASP P 414     -33.433 -20.114  -9.713  0.00  0.00      PROA  
ATOM    277  CA  ASP P 414     -31.911 -18.679  -9.155  0.00  0.00      PROA  
ATOM    278  HA  ASP P 414     -31.189 -18.101  -9.713  0.00  0.00      PROA  
ATOM    279  CB  ASP P 414     -33.113 -17.754  -8.893  0.00  0.00      PROA  
ATOM    280  HB1 ASP P 414     -32.809 -16.906  -8.243  0.00  0.00      PROA  
ATOM    281  HB2 ASP P 414     -33.966 -18.334  -8.481  0.00  0.00      PROA  
ATOM    282  CG  ASP P 414     -33.546 -17.079 -10.164  0.00  0.00      PROA  
ATOM    283  OD1 ASP P 414     -32.870 -17.127 -11.201  0.00  0.00      PROA  
ATOM    284  OD2 ASP P 414     -34.601 -16.403 -10.090  0.00  0.00      PROA  
ATOM    285  C   ASP P 414     -31.170 -19.139  -7.944  0.00  0.00      PROA  
ATOM    286  O   ASP P 414     -30.597 -18.408  -7.133  0.00  0.00      PROA  
ATOM    287  N   ILE P 415     -31.075 -20.447  -7.732  0.00  0.00      PROA  
ATOM    288  HN  ILE P 415     -31.562 -21.084  -8.325  0.00  0.00      PROA  
ATOM    289  CA  ILE P 415     -30.338 -21.032  -6.644  0.00  0.00      PROA  
ATOM    290  HA  ILE P 415     -29.811 -20.262  -6.101  0.00  0.00      PROA  
ATOM    291  CB  ILE P 415     -31.302 -21.795  -5.801  0.00  0.00      PROA  
ATOM    292  HB  ILE P 415     -30.775 -22.555  -5.186  0.00  0.00      PROA  
ATOM    293  CG2 ILE P 415     -32.070 -20.832  -4.865  0.00  0.00      PROA  
ATOM    294 HG21 ILE P 415     -32.271 -19.853  -5.351  0.00  0.00      PROA  
ATOM    295 HG22 ILE P 415     -31.442 -20.694  -3.959  0.00  0.00      PROA  
ATOM    296 HG23 ILE P 415     -33.040 -21.284  -4.569  0.00  0.00      PROA  
ATOM    297  CG1 ILE P 415     -32.256 -22.622  -6.713  0.00  0.00      PROA  
ATOM    298 HG11 ILE P 415     -31.716 -23.071  -7.574  0.00  0.00      PROA  
ATOM    299 HG12 ILE P 415     -33.019 -21.924  -7.119  0.00  0.00      PROA  
ATOM    300  CD  ILE P 415     -33.022 -23.761  -5.922  0.00  0.00      PROA  
ATOM    301  HD1 ILE P 415     -34.007 -23.989  -6.382  0.00  0.00      PROA  
ATOM    302  HD2 ILE P 415     -33.363 -23.419  -4.922  0.00  0.00      PROA  
ATOM    303  HD3 ILE P 415     -32.502 -24.721  -5.714  0.00  0.00      PROA  
ATOM    304  C   ILE P 415     -29.265 -21.989  -7.218  0.00  0.00      PROA  
ATOM    305  O   ILE P 415     -28.622 -22.775  -6.467  0.00  0.00      PROA  
ATOM    306  N   THR P 416     -29.043 -22.021  -8.561  0.00  0.00      PROA  
ATOM    307  HN  THR P 416     -29.428 -21.315  -9.149  0.00  0.00      PROA  
ATOM    308  CA  THR P 416     -28.147 -22.960  -9.232  0.00  0.00      PROA  
ATOM    309  HA  THR P 416     -28.356 -23.999  -9.026  0.00  0.00      PROA  
ATOM    310  CB  THR P 416     -28.299 -22.941 -10.727  0.00  0.00      PROA  
ATOM    311  HB  THR P 416     -28.258 -21.875 -11.038  0.00  0.00      PROA  
ATOM    312  OG1 THR P 416     -29.448 -23.639 -11.165  0.00  0.00      PROA  
ATOM    313  HG1 THR P 416     -30.212 -23.290 -10.700  0.00  0.00      PROA  
ATOM    314  CG2 THR P 416     -27.199 -23.631 -11.482  0.00  0.00      PROA  
ATOM    315 HG21 THR P 416     -26.232 -23.089 -11.405  0.00  0.00      PROA  
ATOM    316 HG22 THR P 416     -27.383 -23.660 -12.577  0.00  0.00      PROA  
ATOM    317 HG23 THR P 416     -26.964 -24.599 -10.989  0.00  0.00      PROA  
ATOM    318  C   THR P 416     -26.746 -22.750  -8.826  0.00  0.00      PROA  
ATOM    319  O   THR P 416     -26.053 -23.732  -8.590  0.00  0.00      PROA  
ATOM    320  N   ASP P 417     -26.252 -21.434  -8.858  0.00  0.00      PROA  
ATOM    321  HN  ASP P 417     -27.011 -20.801  -8.987  0.00  0.00      PROA  
ATOM    322  CA  ASP P 417     -24.791 -21.077  -8.748  0.00  0.00      PROA  
ATOM    323  HA  ASP P 417     -24.152 -21.822  -9.200  0.00  0.00      PROA  
ATOM    324  CB  ASP P 417     -24.592 -19.786  -9.512  0.00  0.00      PROA  
ATOM    325  HB1 ASP P 417     -23.517 -19.505  -9.515  0.00  0.00      PROA  
ATOM    326  HB2 ASP P 417     -25.249 -18.993  -9.096  0.00  0.00      PROA  
ATOM    327  CG  ASP P 417     -24.936 -19.943 -10.974  0.00  0.00      PROA  
ATOM    328  OD1 ASP P 417     -24.158 -20.314 -11.855  0.00  0.00      PROA  
ATOM    329  OD2 ASP P 417     -26.103 -19.517 -11.316  0.00  0.00      PROA  
ATOM    330  C   ASP P 417     -24.266 -20.946  -7.355  0.00  0.00      PROA  
ATOM    331  O   ASP P 417     -23.454 -20.102  -7.066  0.00  0.00      PROA  
ATOM    332  N   ALA P 418     -24.630 -21.887  -6.462  0.00  0.00      PROA  
ATOM    333  HN  ALA P 418     -25.220 -22.651  -6.709  0.00  0.00      PROA  
ATOM    334  CA  ALA P 418     -24.500 -21.790  -5.007  0.00  0.00      PROA  
ATOM    335  HA  ALA P 418     -24.613 -20.765  -4.686  0.00  0.00      PROA  
ATOM    336  CB  ALA P 418     -25.507 -22.723  -4.341  0.00  0.00      PROA  
ATOM    337  HB1 ALA P 418     -25.273 -23.775  -4.610  0.00  0.00      PROA  
ATOM    338  HB2 ALA P 418     -26.548 -22.600  -4.711  0.00  0.00      PROA  
ATOM    339  HB3 ALA P 418     -25.502 -22.720  -3.230  0.00  0.00      PROA  
ATOM    340  C   ALA P 418     -23.056 -22.255  -4.500  0.00  0.00      PROA  
ATOM    341  O   ALA P 418     -22.577 -21.864  -3.444  0.00  0.00      PROA  
ATOM    342  N   LEU P 419     -22.372 -23.031  -5.281  0.00  0.00      PROA  
ATOM    343  HN  LEU P 419     -22.830 -23.309  -6.122  0.00  0.00      PROA  
ATOM    344  CA  LEU P 419     -21.055 -23.625  -5.045  0.00  0.00      PROA  
ATOM    345  HA  LEU P 419     -20.791 -23.444  -4.014  0.00  0.00      PROA  
ATOM    346  CB  LEU P 419     -21.039 -25.157  -5.208  0.00  0.00      PROA  
ATOM    347  HB1 LEU P 419     -20.029 -25.568  -5.419  0.00  0.00      PROA  
ATOM    348  HB2 LEU P 419     -21.646 -25.336  -6.121  0.00  0.00      PROA  
ATOM    349  CG  LEU P 419     -21.594 -25.986  -3.949  0.00  0.00      PROA  
ATOM    350  HG  LEU P 419     -22.485 -25.427  -3.591  0.00  0.00      PROA  
ATOM    351  CD1 LEU P 419     -22.099 -27.374  -4.320  0.00  0.00      PROA  
ATOM    352 HD11 LEU P 419     -22.633 -27.970  -3.549  0.00  0.00      PROA  
ATOM    353 HD12 LEU P 419     -21.212 -27.850  -4.790  0.00  0.00      PROA  
ATOM    354 HD13 LEU P 419     -22.803 -27.239  -5.169  0.00  0.00      PROA  
ATOM    355  CD2 LEU P 419     -20.474 -25.924  -2.801  0.00  0.00      PROA  
ATOM    356 HD21 LEU P 419     -20.032 -24.905  -2.825  0.00  0.00      PROA  
ATOM    357 HD22 LEU P 419     -19.691 -26.652  -3.102  0.00  0.00      PROA  
ATOM    358 HD23 LEU P 419     -20.952 -26.273  -1.861  0.00  0.00      PROA  
ATOM    359  C   LEU P 419     -20.047 -22.933  -5.926  0.00  0.00      PROA  
ATOM    360  O   LEU P 419     -18.943 -23.396  -6.099  0.00  0.00      PROA  
ATOM    361  N   SER P 420     -20.384 -21.841  -6.537  0.00  0.00      PROA  
ATOM    362  HN  SER P 420     -21.350 -21.595  -6.528  0.00  0.00      PROA  
ATOM    363  CA  SER P 420     -19.521 -20.998  -7.306  0.00  0.00      PROA  
ATOM    364  HA  SER P 420     -18.903 -21.717  -7.824  0.00  0.00      PROA  
ATOM    365  CB  SER P 420     -20.159 -20.052  -8.311  0.00  0.00      PROA  
ATOM    366  HB1 SER P 420     -19.468 -19.463  -8.951  0.00  0.00      PROA  
ATOM    367  HB2 SER P 420     -20.784 -19.350  -7.718  0.00  0.00      PROA  
ATOM    368  OG  SER P 420     -21.003 -20.706  -9.208  0.00  0.00      PROA  
ATOM    369  HG1 SER P 420     -21.613 -21.290  -8.753  0.00  0.00      PROA  
ATOM    370  C   SER P 420     -18.659 -20.088  -6.397  0.00  0.00      PROA  
ATOM    371  O   SER P 420     -19.185 -19.522  -5.476  0.00  0.00      PROA  
ATOM    372  N   PRO P 421     -17.325 -19.941  -6.652  0.00  0.00      PROA  
ATOM    373  CD  PRO P 421     -16.709 -20.441  -7.850  0.00  0.00      PROA  
ATOM    374  HD1 PRO P 421     -17.256 -20.270  -8.802  0.00  0.00      PROA  
ATOM    375  HD2 PRO P 421     -16.480 -21.517  -7.695  0.00  0.00      PROA  
ATOM    376  CA  PRO P 421     -16.356 -19.447  -5.694  0.00  0.00      PROA  
ATOM    377  HA  PRO P 421     -16.437 -20.048  -4.800  0.00  0.00      PROA  
ATOM    378  CB  PRO P 421     -15.004 -19.740  -6.377  0.00  0.00      PROA  
ATOM    379  HB1 PRO P 421     -14.559 -20.696  -6.028  0.00  0.00      PROA  
ATOM    380  HB2 PRO P 421     -14.256 -18.940  -6.191  0.00  0.00      PROA  
ATOM    381  CG  PRO P 421     -15.326 -19.805  -7.865  0.00  0.00      PROA  
ATOM    382  HG1 PRO P 421     -15.276 -18.777  -8.282  0.00  0.00      PROA  
ATOM    383  HG2 PRO P 421     -14.553 -20.393  -8.403  0.00  0.00      PROA  
ATOM    384  C   PRO P 421     -16.450 -17.982  -5.273  0.00  0.00      PROA  
ATOM    385  O   PRO P 421     -16.235 -17.647  -4.120  0.00  0.00      PROA  
ATOM    386  N   GLN P 422     -16.795 -17.109  -6.266  0.00  0.00      PROA  
ATOM    387  HN  GLN P 422     -16.970 -17.416  -7.198  0.00  0.00      PROA  
ATOM    388  CA  GLN P 422     -17.167 -15.714  -6.047  0.00  0.00      PROA  
ATOM    389  HA  GLN P 422     -16.422 -15.236  -5.428  0.00  0.00      PROA  
ATOM    390  CB  GLN P 422     -17.063 -14.797  -7.363  0.00  0.00      PROA  
ATOM    391  HB1 GLN P 422     -15.995 -14.830  -7.667  0.00  0.00      PROA  
ATOM    392  HB2 GLN P 422     -17.227 -13.770  -6.972  0.00  0.00      PROA  
ATOM    393  CG  GLN P 422     -18.009 -15.073  -8.538  0.00  0.00      PROA  
ATOM    394  HG1 GLN P 422     -17.929 -14.242  -9.271  0.00  0.00      PROA  
ATOM    395  HG2 GLN P 422     -19.046 -15.035  -8.141  0.00  0.00      PROA  
ATOM    396  CD  GLN P 422     -17.655 -16.428  -9.157  0.00  0.00      PROA  
ATOM    397  OE1 GLN P 422     -18.261 -17.443  -9.062  0.00  0.00      PROA  
ATOM    398  NE2 GLN P 422     -16.407 -16.428  -9.730  0.00  0.00      PROA  
ATOM    399 HE21 GLN P 422     -15.878 -15.580  -9.717  0.00  0.00      PROA  
ATOM    400 HE22 GLN P 422     -16.097 -17.320 -10.061  0.00  0.00      PROA  
ATOM    401  C   GLN P 422     -18.485 -15.506  -5.233  0.00  0.00      PROA  
ATOM    402  O   GLN P 422     -18.650 -14.645  -4.383  0.00  0.00      PROA  
ATOM    403  N   VAL P 423     -19.472 -16.310  -5.543  0.00  0.00      PROA  
ATOM    404  HN  VAL P 423     -19.351 -16.967  -6.283  0.00  0.00      PROA  
ATOM    405  CA  VAL P 423     -20.616 -16.457  -4.727  0.00  0.00      PROA  
ATOM    406  HA  VAL P 423     -21.101 -15.507  -4.560  0.00  0.00      PROA  
ATOM    407  CB  VAL P 423     -21.745 -17.216  -5.420  0.00  0.00      PROA  
ATOM    408  HB  VAL P 423     -21.441 -18.267  -5.614  0.00  0.00      PROA  
ATOM    409  CG1 VAL P 423     -23.055 -17.374  -4.593  0.00  0.00      PROA  
ATOM    410 HG11 VAL P 423     -23.844 -17.766  -5.270  0.00  0.00      PROA  
ATOM    411 HG12 VAL P 423     -23.544 -16.396  -4.397  0.00  0.00      PROA  
ATOM    412 HG13 VAL P 423     -22.926 -17.960  -3.658  0.00  0.00      PROA  
ATOM    413  CG2 VAL P 423     -22.049 -16.579  -6.777  0.00  0.00      PROA  
ATOM    414 HG21 VAL P 423     -22.381 -15.529  -6.631  0.00  0.00      PROA  
ATOM    415 HG22 VAL P 423     -22.870 -17.079  -7.334  0.00  0.00      PROA  
ATOM    416 HG23 VAL P 423     -21.183 -16.568  -7.473  0.00  0.00      PROA  
ATOM    417  C   VAL P 423     -20.337 -17.009  -3.358  0.00  0.00      PROA  
ATOM    418  O   VAL P 423     -20.706 -16.418  -2.328  0.00  0.00      PROA  
ATOM    419  N   LEU P 424     -19.500 -18.067  -3.212  0.00  0.00      PROA  
ATOM    420  HN  LEU P 424     -19.234 -18.621  -3.997  0.00  0.00      PROA  
ATOM    421  CA  LEU P 424     -19.114 -18.431  -1.856  0.00  0.00      PROA  
ATOM    422  HA  LEU P 424     -20.012 -18.588  -1.277  0.00  0.00      PROA  
ATOM    423  CB  LEU P 424     -18.225 -19.700  -2.012  0.00  0.00      PROA  
ATOM    424  HB1 LEU P 424     -17.769 -19.891  -1.017  0.00  0.00      PROA  
ATOM    425  HB2 LEU P 424     -17.445 -19.463  -2.767  0.00  0.00      PROA  
ATOM    426  CG  LEU P 424     -18.905 -20.998  -2.462  0.00  0.00      PROA  
ATOM    427  HG  LEU P 424     -19.543 -20.815  -3.353  0.00  0.00      PROA  
ATOM    428  CD1 LEU P 424     -17.839 -21.990  -3.035  0.00  0.00      PROA  
ATOM    429 HD11 LEU P 424     -18.364 -22.633  -3.773  0.00  0.00      PROA  
ATOM    430 HD12 LEU P 424     -17.385 -22.637  -2.255  0.00  0.00      PROA  
ATOM    431 HD13 LEU P 424     -17.054 -21.466  -3.621  0.00  0.00      PROA  
ATOM    432  CD2 LEU P 424     -19.737 -21.532  -1.269  0.00  0.00      PROA  
ATOM    433 HD21 LEU P 424     -19.100 -21.504  -0.359  0.00  0.00      PROA  
ATOM    434 HD22 LEU P 424     -19.971 -22.568  -1.595  0.00  0.00      PROA  
ATOM    435 HD23 LEU P 424     -20.689 -21.020  -1.013  0.00  0.00      PROA  
ATOM    436  C   LEU P 424     -18.314 -17.288  -1.096  0.00  0.00      PROA  
ATOM    437  O   LEU P 424     -18.646 -16.950   0.003  0.00  0.00      PROA  
ATOM    438  N   SER P 425     -17.338 -16.692  -1.749  0.00  0.00      PROA  
ATOM    439  HN  SER P 425     -17.035 -17.148  -2.582  0.00  0.00      PROA  
ATOM    440  CA  SER P 425     -16.559 -15.638  -1.140  0.00  0.00      PROA  
ATOM    441  HA  SER P 425     -15.998 -15.976  -0.282  0.00  0.00      PROA  
ATOM    442  CB  SER P 425     -15.415 -15.109  -2.063  0.00  0.00      PROA  
ATOM    443  HB1 SER P 425     -15.916 -14.904  -3.033  0.00  0.00      PROA  
ATOM    444  HB2 SER P 425     -14.756 -16.001  -2.128  0.00  0.00      PROA  
ATOM    445  OG  SER P 425     -14.571 -14.067  -1.485  0.00  0.00      PROA  
ATOM    446  HG1 SER P 425     -13.776 -14.108  -2.021  0.00  0.00      PROA  
ATOM    447  C   SER P 425     -17.406 -14.409  -0.683  0.00  0.00      PROA  
ATOM    448  O   SER P 425     -17.347 -13.941   0.450  0.00  0.00      PROA  
ATOM    449  N   ALA P 426     -18.350 -13.953  -1.521  0.00  0.00      PROA  
ATOM    450  HN  ALA P 426     -18.381 -14.305  -2.454  0.00  0.00      PROA  
ATOM    451  CA  ALA P 426     -19.009 -12.680  -1.356  0.00  0.00      PROA  
ATOM    452  HA  ALA P 426     -18.298 -11.901  -1.121  0.00  0.00      PROA  
ATOM    453  CB  ALA P 426     -19.867 -12.211  -2.627  0.00  0.00      PROA  
ATOM    454  HB1 ALA P 426     -19.152 -12.020  -3.455  0.00  0.00      PROA  
ATOM    455  HB2 ALA P 426     -20.323 -11.215  -2.437  0.00  0.00      PROA  
ATOM    456  HB3 ALA P 426     -20.533 -13.030  -2.972  0.00  0.00      PROA  
ATOM    457  C   ALA P 426     -19.836 -12.662  -0.103  0.00  0.00      PROA  
ATOM    458  O   ALA P 426     -20.033 -11.640   0.497  0.00  0.00      PROA  
ATOM    459  N   ILE P 427     -20.365 -13.839   0.182  0.00  0.00      PROA  
ATOM    460  HN  ILE P 427     -20.223 -14.672  -0.348  0.00  0.00      PROA  
ATOM    461  CA  ILE P 427     -21.017 -14.108   1.510  0.00  0.00      PROA  
ATOM    462  HA  ILE P 427     -21.952 -13.568   1.517  0.00  0.00      PROA  
ATOM    463  CB  ILE P 427     -21.432 -15.641   1.625  0.00  0.00      PROA  
ATOM    464  HB  ILE P 427     -20.600 -16.312   1.323  0.00  0.00      PROA  
ATOM    465  CG2 ILE P 427     -21.841 -15.982   3.046  0.00  0.00      PROA  
ATOM    466 HG21 ILE P 427     -21.023 -15.874   3.790  0.00  0.00      PROA  
ATOM    467 HG22 ILE P 427     -22.224 -16.991   3.313  0.00  0.00      PROA  
ATOM    468 HG23 ILE P 427     -22.701 -15.341   3.334  0.00  0.00      PROA  
ATOM    469  CG1 ILE P 427     -22.544 -15.973   0.581  0.00  0.00      PROA  
ATOM    470 HG11 ILE P 427     -22.313 -15.545  -0.418  0.00  0.00      PROA  
ATOM    471 HG12 ILE P 427     -23.529 -15.515   0.814  0.00  0.00      PROA  
ATOM    472  CD  ILE P 427     -22.658 -17.481   0.383  0.00  0.00      PROA  
ATOM    473  HD1 ILE P 427     -21.779 -17.912  -0.143  0.00  0.00      PROA  
ATOM    474  HD2 ILE P 427     -23.488 -17.664  -0.332  0.00  0.00      PROA  
ATOM    475  HD3 ILE P 427     -22.838 -17.996   1.351  0.00  0.00      PROA  
ATOM    476  C   ILE P 427     -20.323 -13.573   2.747  0.00  0.00      PROA  
ATOM    477  O   ILE P 427     -20.849 -12.758   3.507  0.00  0.00      PROA  
ATOM    478  N   ILE P 428     -18.997 -13.979   2.941  0.00  0.00      PROA  
ATOM    479  HN  ILE P 428     -18.489 -14.561   2.311  0.00  0.00      PROA  
ATOM    480  CA  ILE P 428     -18.153 -13.521   4.001  0.00  0.00      PROA  
ATOM    481  HA  ILE P 428     -18.504 -13.885   4.955  0.00  0.00      PROA  
ATOM    482  CB  ILE P 428     -16.714 -14.120   3.806  0.00  0.00      PROA  
ATOM    483  HB  ILE P 428     -16.278 -13.649   2.899  0.00  0.00      PROA  
ATOM    484  CG2 ILE P 428     -15.796 -13.834   4.988  0.00  0.00      PROA  
ATOM    485 HG21 ILE P 428     -16.292 -14.219   5.905  0.00  0.00      PROA  
ATOM    486 HG22 ILE P 428     -15.718 -12.740   5.165  0.00  0.00      PROA  
ATOM    487 HG23 ILE P 428     -14.838 -14.348   4.758  0.00  0.00      PROA  
ATOM    488  CG1 ILE P 428     -16.813 -15.648   3.679  0.00  0.00      PROA  
ATOM    489 HG11 ILE P 428     -15.754 -15.983   3.669  0.00  0.00      PROA  
ATOM    490 HG12 ILE P 428     -17.378 -15.918   2.761  0.00  0.00      PROA  
ATOM    491  CD  ILE P 428     -17.569 -16.403   4.762  0.00  0.00      PROA  
ATOM    492  HD1 ILE P 428     -18.654 -16.290   4.556  0.00  0.00      PROA  
ATOM    493  HD2 ILE P 428     -17.367 -15.948   5.755  0.00  0.00      PROA  
ATOM    494  HD3 ILE P 428     -17.352 -17.492   4.808  0.00  0.00      PROA  
ATOM    495  C   ILE P 428     -17.959 -12.008   3.989  0.00  0.00      PROA  
ATOM    496  O   ILE P 428     -18.063 -11.293   4.990  0.00  0.00      PROA  
ATOM    497  N   PHE P 429     -17.716 -11.429   2.806  0.00  0.00      PROA  
ATOM    498  HN  PHE P 429     -17.525 -11.987   2.002  0.00  0.00      PROA  
ATOM    499  CA  PHE P 429     -17.636 -10.001   2.715  0.00  0.00      PROA  
ATOM    500  HA  PHE P 429     -16.754  -9.726   3.274  0.00  0.00      PROA  
ATOM    501  CB  PHE P 429     -17.254  -9.710   1.301  0.00  0.00      PROA  
ATOM    502  HB1 PHE P 429     -18.056 -10.059   0.616  0.00  0.00      PROA  
ATOM    503  HB2 PHE P 429     -16.369 -10.355   1.113  0.00  0.00      PROA  
ATOM    504  CG  PHE P 429     -16.864  -8.242   0.897  0.00  0.00      PROA  
ATOM    505  CD1 PHE P 429     -16.866  -8.012  -0.487  0.00  0.00      PROA  
ATOM    506  HD1 PHE P 429     -17.240  -8.741  -1.191  0.00  0.00      PROA  
ATOM    507  CE1 PHE P 429     -16.188  -6.928  -0.996  0.00  0.00      PROA  
ATOM    508  HE1 PHE P 429     -16.057  -6.832  -2.064  0.00  0.00      PROA  
ATOM    509  CZ  PHE P 429     -15.755  -5.943  -0.187  0.00  0.00      PROA  
ATOM    510  HZ  PHE P 429     -15.344  -5.049  -0.632  0.00  0.00      PROA  
ATOM    511  CD2 PHE P 429     -16.253  -7.255   1.757  0.00  0.00      PROA  
ATOM    512  HD2 PHE P 429     -16.318  -7.485   2.810  0.00  0.00      PROA  
ATOM    513  CE2 PHE P 429     -15.772  -6.091   1.218  0.00  0.00      PROA  
ATOM    514  HE2 PHE P 429     -15.372  -5.294   1.827  0.00  0.00      PROA  
ATOM    515  C   PHE P 429     -18.876  -9.111   3.156  0.00  0.00      PROA  
ATOM    516  O   PHE P 429     -18.718  -8.251   3.985  0.00  0.00      PROA  
ATOM    517  N   ILE P 430     -20.089  -9.323   2.674  0.00  0.00      PROA  
ATOM    518  HN  ILE P 430     -20.228  -9.972   1.930  0.00  0.00      PROA  
ATOM    519  CA  ILE P 430     -21.310  -8.691   3.093  0.00  0.00      PROA  
ATOM    520  HA  ILE P 430     -21.076  -7.640   3.002  0.00  0.00      PROA  
ATOM    521  CB  ILE P 430     -22.503  -8.972   2.179  0.00  0.00      PROA  
ATOM    522  HB  ILE P 430     -22.524 -10.062   1.965  0.00  0.00      PROA  
ATOM    523  CG2 ILE P 430     -23.837  -8.417   2.746  0.00  0.00      PROA  
ATOM    524 HG21 ILE P 430     -24.075  -8.945   3.694  0.00  0.00      PROA  
ATOM    525 HG22 ILE P 430     -24.584  -8.490   1.926  0.00  0.00      PROA  
ATOM    526 HG23 ILE P 430     -23.756  -7.340   3.005  0.00  0.00      PROA  
ATOM    527  CG1 ILE P 430     -22.317  -8.213   0.763  0.00  0.00      PROA  
ATOM    528 HG11 ILE P 430     -22.351  -7.145   1.067  0.00  0.00      PROA  
ATOM    529 HG12 ILE P 430     -23.244  -8.338   0.163  0.00  0.00      PROA  
ATOM    530  CD  ILE P 430     -21.075  -8.498  -0.168  0.00  0.00      PROA  
ATOM    531  HD1 ILE P 430     -20.928  -9.597  -0.103  0.00  0.00      PROA  
ATOM    532  HD2 ILE P 430     -20.187  -7.895   0.119  0.00  0.00      PROA  
ATOM    533  HD3 ILE P 430     -21.334  -8.346  -1.237  0.00  0.00      PROA  
ATOM    534  C   ILE P 430     -21.693  -8.991   4.573  0.00  0.00      PROA  
ATOM    535  O   ILE P 430     -22.043  -8.144   5.367  0.00  0.00      PROA  
ATOM    536  N   TYR P 431     -21.520 -10.265   4.967  0.00  0.00      PROA  
ATOM    537  HN  TYR P 431     -21.081 -10.897   4.334  0.00  0.00      PROA  
ATOM    538  CA  TYR P 431     -21.694 -10.776   6.299  0.00  0.00      PROA  
ATOM    539  HA  TYR P 431     -22.771 -10.734   6.370  0.00  0.00      PROA  
ATOM    540  CB  TYR P 431     -21.183 -12.284   6.528  0.00  0.00      PROA  
ATOM    541  HB1 TYR P 431     -20.137 -12.409   6.174  0.00  0.00      PROA  
ATOM    542  HB2 TYR P 431     -21.908 -13.000   6.086  0.00  0.00      PROA  
ATOM    543  CG  TYR P 431     -21.218 -12.832   7.913  0.00  0.00      PROA  
ATOM    544  CD1 TYR P 431     -22.360 -12.581   8.763  0.00  0.00      PROA  
ATOM    545  HD1 TYR P 431     -23.246 -12.162   8.311  0.00  0.00      PROA  
ATOM    546  CE1 TYR P 431     -22.315 -13.100  10.041  0.00  0.00      PROA  
ATOM    547  HE1 TYR P 431     -23.114 -12.934  10.748  0.00  0.00      PROA  
ATOM    548  CZ  TYR P 431     -21.147 -13.801  10.499  0.00  0.00      PROA  
ATOM    549  OH  TYR P 431     -21.079 -14.252  11.837  0.00  0.00      PROA  
ATOM    550  HH  TYR P 431     -21.977 -14.296  12.173  0.00  0.00      PROA  
ATOM    551  CD2 TYR P 431     -20.119 -13.490   8.412  0.00  0.00      PROA  
ATOM    552  HD2 TYR P 431     -19.310 -13.790   7.763  0.00  0.00      PROA  
ATOM    553  CE2 TYR P 431     -20.016 -13.887   9.678  0.00  0.00      PROA  
ATOM    554  HE2 TYR P 431     -19.123 -14.303  10.122  0.00  0.00      PROA  
ATOM    555  C   TYR P 431     -21.209  -9.867   7.439  0.00  0.00      PROA  
ATOM    556  O   TYR P 431     -21.943  -9.354   8.288  0.00  0.00      PROA  
ATOM    557  N   PHE P 432     -19.843  -9.673   7.563  0.00  0.00      PROA  
ATOM    558  HN  PHE P 432     -19.250 -10.149   6.917  0.00  0.00      PROA  
ATOM    559  CA  PHE P 432     -19.341  -8.740   8.498  0.00  0.00      PROA  
ATOM    560  HA  PHE P 432     -19.700  -8.929   9.499  0.00  0.00      PROA  
ATOM    561  CB  PHE P 432     -17.853  -8.766   8.592  0.00  0.00      PROA  
ATOM    562  HB1 PHE P 432     -17.398  -7.991   9.244  0.00  0.00      PROA  
ATOM    563  HB2 PHE P 432     -17.373  -8.699   7.592  0.00  0.00      PROA  
ATOM    564  CG  PHE P 432     -17.239 -10.005   9.151  0.00  0.00      PROA  
ATOM    565  CD1 PHE P 432     -16.619 -11.083   8.447  0.00  0.00      PROA  
ATOM    566  HD1 PHE P 432     -16.442 -10.973   7.388  0.00  0.00      PROA  
ATOM    567  CE1 PHE P 432     -16.185 -12.186   9.163  0.00  0.00      PROA  
ATOM    568  HE1 PHE P 432     -15.667 -12.948   8.601  0.00  0.00      PROA  
ATOM    569  CZ  PHE P 432     -16.366 -12.338  10.484  0.00  0.00      PROA  
ATOM    570  HZ  PHE P 432     -16.088 -13.266  10.960  0.00  0.00      PROA  
ATOM    571  CD2 PHE P 432     -17.399 -10.151  10.507  0.00  0.00      PROA  
ATOM    572  HD2 PHE P 432     -17.992  -9.428  11.048  0.00  0.00      PROA  
ATOM    573  CE2 PHE P 432     -17.048 -11.340  11.202  0.00  0.00      PROA  
ATOM    574  HE2 PHE P 432     -17.300 -11.463  12.245  0.00  0.00      PROA  
ATOM    575  C   PHE P 432     -19.846  -7.293   8.420  0.00  0.00      PROA  
ATOM    576  O   PHE P 432     -20.119  -6.675   9.467  0.00  0.00      PROA  
ATOM    577  N   ALA P 433     -19.978  -6.730   7.211  0.00  0.00      PROA  
ATOM    578  HN  ALA P 433     -19.769  -7.243   6.382  0.00  0.00      PROA  
ATOM    579  CA  ALA P 433     -20.499  -5.395   6.985  0.00  0.00      PROA  
ATOM    580  HA  ALA P 433     -19.943  -4.785   7.681  0.00  0.00      PROA  
ATOM    581  CB  ALA P 433     -20.158  -4.884   5.622  0.00  0.00      PROA  
ATOM    582  HB1 ALA P 433     -20.426  -5.666   4.880  0.00  0.00      PROA  
ATOM    583  HB2 ALA P 433     -19.060  -4.833   5.458  0.00  0.00      PROA  
ATOM    584  HB3 ALA P 433     -20.570  -3.863   5.477  0.00  0.00      PROA  
ATOM    585  C   ALA P 433     -21.976  -5.214   7.386  0.00  0.00      PROA  
ATOM    586  O   ALA P 433     -22.459  -4.112   7.661  0.00  0.00      PROA  
ATOM    587  N   ALA P 434     -22.733  -6.315   7.369  0.00  0.00      PROA  
ATOM    588  HN  ALA P 434     -22.403  -7.215   7.093  0.00  0.00      PROA  
ATOM    589  CA  ALA P 434     -24.125  -6.315   7.792  0.00  0.00      PROA  
ATOM    590  HA  ALA P 434     -24.559  -5.401   7.413  0.00  0.00      PROA  
ATOM    591  CB  ALA P 434     -24.652  -7.538   7.043  0.00  0.00      PROA  
ATOM    592  HB1 ALA P 434     -25.719  -7.764   7.252  0.00  0.00      PROA  
ATOM    593  HB2 ALA P 434     -24.091  -8.480   7.221  0.00  0.00      PROA  
ATOM    594  HB3 ALA P 434     -24.530  -7.447   5.942  0.00  0.00      PROA  
ATOM    595  C   ALA P 434     -24.254  -6.450   9.311  0.00  0.00      PROA  
ATOM    596  O   ALA P 434     -25.012  -5.685   9.931  0.00  0.00      PROA  
ATOM    597  N   LEU P 435     -23.561  -7.437   9.909  0.00  0.00      PROA  
ATOM    598  HN  LEU P 435     -22.969  -7.995   9.333  0.00  0.00      PROA  
ATOM    599  CA  LEU P 435     -23.583  -7.808  11.272  0.00  0.00      PROA  
ATOM    600  HA  LEU P 435     -24.582  -8.058  11.597  0.00  0.00      PROA  
ATOM    601  CB  LEU P 435     -22.613  -9.008  11.380  0.00  0.00      PROA  
ATOM    602  HB1 LEU P 435     -21.644  -8.647  10.973  0.00  0.00      PROA  
ATOM    603  HB2 LEU P 435     -23.008  -9.737  10.642  0.00  0.00      PROA  
ATOM    604  CG  LEU P 435     -22.485  -9.586  12.799  0.00  0.00      PROA  
ATOM    605  HG  LEU P 435     -22.229  -8.683  13.394  0.00  0.00      PROA  
ATOM    606  CD1 LEU P 435     -23.736 -10.192  13.288  0.00  0.00      PROA  
ATOM    607 HD11 LEU P 435     -24.560  -9.458  13.413  0.00  0.00      PROA  
ATOM    608 HD12 LEU P 435     -23.448 -10.758  14.200  0.00  0.00      PROA  
ATOM    609 HD13 LEU P 435     -23.967 -11.062  12.637  0.00  0.00      PROA  
ATOM    610  CD2 LEU P 435     -21.282 -10.545  12.912  0.00  0.00      PROA  
ATOM    611 HD21 LEU P 435     -20.484 -10.338  12.167  0.00  0.00      PROA  
ATOM    612 HD22 LEU P 435     -21.625 -11.575  12.676  0.00  0.00      PROA  
ATOM    613 HD23 LEU P 435     -20.945 -10.574  13.970  0.00  0.00      PROA  
ATOM    614  C   LEU P 435     -23.208  -6.642  12.207  0.00  0.00      PROA  
ATOM    615  O   LEU P 435     -23.791  -6.468  13.277  0.00  0.00      PROA  
ATOM    616  N   THR P 436     -22.220  -5.839  11.880  0.00  0.00      PROA  
ATOM    617  HN  THR P 436     -21.809  -5.824  10.971  0.00  0.00      PROA  
ATOM    618  CA  THR P 436     -21.666  -4.865  12.864  0.00  0.00      PROA  
ATOM    619  HA  THR P 436     -21.745  -5.324  13.839  0.00  0.00      PROA  
ATOM    620  CB  THR P 436     -20.173  -4.567  12.614  0.00  0.00      PROA  
ATOM    621  HB  THR P 436     -19.962  -3.950  11.714  0.00  0.00      PROA  
ATOM    622  OG1 THR P 436     -19.592  -5.867  12.315  0.00  0.00      PROA  
ATOM    623  HG1 THR P 436     -19.550  -6.037  11.371  0.00  0.00      PROA  
ATOM    624  CG2 THR P 436     -19.314  -3.896  13.685  0.00  0.00      PROA  
ATOM    625 HG21 THR P 436     -19.498  -4.336  14.688  0.00  0.00      PROA  
ATOM    626 HG22 THR P 436     -19.535  -2.813  13.801  0.00  0.00      PROA  
ATOM    627 HG23 THR P 436     -18.211  -4.016  13.623  0.00  0.00      PROA  
ATOM    628  C   THR P 436     -22.505  -3.578  12.883  0.00  0.00      PROA  
ATOM    629  O   THR P 436     -22.664  -3.052  14.014  0.00  0.00      PROA  
ATOM    630  N   PRO P 437     -23.069  -2.956  11.793  0.00  0.00      PROA  
ATOM    631  CD  PRO P 437     -22.694  -3.016  10.359  0.00  0.00      PROA  
ATOM    632  HD1 PRO P 437     -22.644  -4.091  10.084  0.00  0.00      PROA  
ATOM    633  HD2 PRO P 437     -21.714  -2.494  10.331  0.00  0.00      PROA  
ATOM    634  CA  PRO P 437     -24.029  -1.920  12.026  0.00  0.00      PROA  
ATOM    635  HA  PRO P 437     -23.596  -1.239  12.743  0.00  0.00      PROA  
ATOM    636  CB  PRO P 437     -24.226  -1.125  10.676  0.00  0.00      PROA  
ATOM    637  HB1 PRO P 437     -23.640  -0.183  10.622  0.00  0.00      PROA  
ATOM    638  HB2 PRO P 437     -25.309  -0.890  10.591  0.00  0.00      PROA  
ATOM    639  CG  PRO P 437     -23.779  -2.146   9.643  0.00  0.00      PROA  
ATOM    640  HG1 PRO P 437     -24.578  -2.896   9.461  0.00  0.00      PROA  
ATOM    641  HG2 PRO P 437     -23.240  -1.707   8.776  0.00  0.00      PROA  
ATOM    642  C   PRO P 437     -25.288  -2.514  12.633  0.00  0.00      PROA  
ATOM    643  O   PRO P 437     -25.859  -1.788  13.473  0.00  0.00      PROA  
ATOM    644  N   ALA P 438     -25.699  -3.747  12.279  0.00  0.00      PROA  
ATOM    645  HN  ALA P 438     -25.242  -4.141  11.486  0.00  0.00      PROA  
ATOM    646  CA  ALA P 438     -26.875  -4.344  12.843  0.00  0.00      PROA  
ATOM    647  HA  ALA P 438     -27.726  -3.688  12.726  0.00  0.00      PROA  
ATOM    648  CB  ALA P 438     -27.161  -5.756  12.193  0.00  0.00      PROA  
ATOM    649  HB1 ALA P 438     -28.101  -6.242  12.531  0.00  0.00      PROA  
ATOM    650  HB2 ALA P 438     -26.326  -6.467  12.369  0.00  0.00      PROA  
ATOM    651  HB3 ALA P 438     -27.222  -5.692  11.085  0.00  0.00      PROA  
ATOM    652  C   ALA P 438     -26.670  -4.547  14.369  0.00  0.00      PROA  
ATOM    653  O   ALA P 438     -27.564  -4.173  15.123  0.00  0.00      PROA  
ATOM    654  N   ILE P 439     -25.492  -5.011  14.896  0.00  0.00      PROA  
ATOM    655  HN  ILE P 439     -24.815  -5.310  14.228  0.00  0.00      PROA  
ATOM    656  CA  ILE P 439     -25.202  -4.973  16.334  0.00  0.00      PROA  
ATOM    657  HA  ILE P 439     -26.021  -5.412  16.885  0.00  0.00      PROA  
ATOM    658  CB  ILE P 439     -23.869  -5.712  16.662  0.00  0.00      PROA  
ATOM    659  HB  ILE P 439     -23.076  -5.330  15.983  0.00  0.00      PROA  
ATOM    660  CG2 ILE P 439     -23.488  -5.342  18.161  0.00  0.00      PROA  
ATOM    661 HG21 ILE P 439     -23.039  -4.326  18.170  0.00  0.00      PROA  
ATOM    662 HG22 ILE P 439     -22.632  -5.956  18.514  0.00  0.00      PROA  
ATOM    663 HG23 ILE P 439     -24.362  -5.483  18.832  0.00  0.00      PROA  
ATOM    664  CG1 ILE P 439     -23.977  -7.267  16.654  0.00  0.00      PROA  
ATOM    665 HG11 ILE P 439     -24.553  -7.526  15.739  0.00  0.00      PROA  
ATOM    666 HG12 ILE P 439     -24.615  -7.629  17.489  0.00  0.00      PROA  
ATOM    667  CD  ILE P 439     -22.628  -7.973  16.654  0.00  0.00      PROA  
ATOM    668  HD1 ILE P 439     -22.885  -9.040  16.482  0.00  0.00      PROA  
ATOM    669  HD2 ILE P 439     -21.959  -7.900  17.538  0.00  0.00      PROA  
ATOM    670  HD3 ILE P 439     -22.177  -7.711  15.673  0.00  0.00      PROA  
ATOM    671  C   ILE P 439     -25.128  -3.572  16.899  0.00  0.00      PROA  
ATOM    672  O   ILE P 439     -25.540  -3.382  18.044  0.00  0.00      PROA  
ATOM    673  N   THR P 440     -24.617  -2.577  16.242  0.00  0.00      PROA  
ATOM    674  HN  THR P 440     -24.272  -2.689  15.313  0.00  0.00      PROA  
ATOM    675  CA  THR P 440     -24.605  -1.162  16.782  0.00  0.00      PROA  
ATOM    676  HA  THR P 440     -24.094  -1.172  17.734  0.00  0.00      PROA  
ATOM    677  CB  THR P 440     -23.834  -0.198  15.942  0.00  0.00      PROA  
ATOM    678  HB  THR P 440     -24.334   0.022  14.975  0.00  0.00      PROA  
ATOM    679  OG1 THR P 440     -22.522  -0.805  15.785  0.00  0.00      PROA  
ATOM    680  HG1 THR P 440     -22.618  -1.335  14.990  0.00  0.00      PROA  
ATOM    681  CG2 THR P 440     -23.605   1.043  16.775  0.00  0.00      PROA  
ATOM    682 HG21 THR P 440     -24.535   1.562  17.094  0.00  0.00      PROA  
ATOM    683 HG22 THR P 440     -22.998   1.879  16.365  0.00  0.00      PROA  
ATOM    684 HG23 THR P 440     -22.986   0.686  17.626  0.00  0.00      PROA  
ATOM    685  C   THR P 440     -25.976  -0.620  16.931  0.00  0.00      PROA  
ATOM    686  O   THR P 440     -26.296  -0.080  17.983  0.00  0.00      PROA  
ATOM    687  N   PHE P 441     -26.816  -0.814  15.945  0.00  0.00      PROA  
ATOM    688  HN  PHE P 441     -26.538  -1.050  15.017  0.00  0.00      PROA  
ATOM    689  CA  PHE P 441     -28.173  -0.300  15.936  0.00  0.00      PROA  
ATOM    690  HA  PHE P 441     -28.118   0.769  16.083  0.00  0.00      PROA  
ATOM    691  CB  PHE P 441     -28.796  -0.571  14.543  0.00  0.00      PROA  
ATOM    692  HB1 PHE P 441     -28.813  -1.657  14.308  0.00  0.00      PROA  
ATOM    693  HB2 PHE P 441     -28.118  -0.179  13.755  0.00  0.00      PROA  
ATOM    694  CG  PHE P 441     -30.174  -0.020  14.299  0.00  0.00      PROA  
ATOM    695  CD1 PHE P 441     -31.320  -0.674  14.640  0.00  0.00      PROA  
ATOM    696  HD1 PHE P 441     -31.228  -1.577  15.226  0.00  0.00      PROA  
ATOM    697  CE1 PHE P 441     -32.607  -0.236  14.319  0.00  0.00      PROA  
ATOM    698  HE1 PHE P 441     -33.446  -0.717  14.799  0.00  0.00      PROA  
ATOM    699  CZ  PHE P 441     -32.723   0.879  13.504  0.00  0.00      PROA  
ATOM    700  HZ  PHE P 441     -33.690   1.294  13.262  0.00  0.00      PROA  
ATOM    701  CD2 PHE P 441     -30.323   1.148  13.527  0.00  0.00      PROA  
ATOM    702  HD2 PHE P 441     -29.460   1.655  13.121  0.00  0.00      PROA  
ATOM    703  CE2 PHE P 441     -31.557   1.538  13.072  0.00  0.00      PROA  
ATOM    704  HE2 PHE P 441     -31.652   2.351  12.367  0.00  0.00      PROA  
ATOM    705  C   PHE P 441     -29.009  -0.947  17.038  0.00  0.00      PROA  
ATOM    706  O   PHE P 441     -29.872  -0.285  17.609  0.00  0.00      PROA  
ATOM    707  N   GLY P 442     -28.825  -2.254  17.231  0.00  0.00      PROA  
ATOM    708  HN  GLY P 442     -28.150  -2.745  16.685  0.00  0.00      PROA  
ATOM    709  CA  GLY P 442     -29.592  -3.029  18.254  0.00  0.00      PROA  
ATOM    710  HA1 GLY P 442     -29.106  -3.983  18.397  0.00  0.00      PROA  
ATOM    711  HA2 GLY P 442     -30.640  -2.939  18.009  0.00  0.00      PROA  
ATOM    712  C   GLY P 442     -29.606  -2.540  19.727  0.00  0.00      PROA  
ATOM    713  O   GLY P 442     -30.569  -2.620  20.437  0.00  0.00      PROA  
ATOM    714  N   GLY P 443     -28.479  -1.902  20.243  0.00  0.00      PROA  
ATOM    715  HN  GLY P 443     -27.746  -1.734  19.589  0.00  0.00      PROA  
ATOM    716  CA  GLY P 443     -28.424  -1.291  21.570  0.00  0.00      PROA  
ATOM    717  HA1 GLY P 443     -27.399  -1.247  21.906  0.00  0.00      PROA  
ATOM    718  HA2 GLY P 443     -28.914  -1.905  22.312  0.00  0.00      PROA  
ATOM    719  C   GLY P 443     -29.060   0.100  21.650  0.00  0.00      PROA  
ATOM    720  O   GLY P 443     -29.622   0.504  22.671  0.00  0.00      PROA  
ATOM    721  N   LEU P 444     -28.874   0.849  20.504  0.00  0.00      PROA  
ATOM    722  HN  LEU P 444     -28.295   0.460  19.791  0.00  0.00      PROA  
ATOM    723  CA  LEU P 444     -29.402   2.168  20.359  0.00  0.00      PROA  
ATOM    724  HA  LEU P 444     -28.939   2.771  21.126  0.00  0.00      PROA  
ATOM    725  CB  LEU P 444     -29.090   2.759  18.950  0.00  0.00      PROA  
ATOM    726  HB1 LEU P 444     -29.699   2.335  18.124  0.00  0.00      PROA  
ATOM    727  HB2 LEU P 444     -28.069   2.468  18.624  0.00  0.00      PROA  
ATOM    728  CG  LEU P 444     -29.214   4.292  18.804  0.00  0.00      PROA  
ATOM    729  HG  LEU P 444     -30.256   4.660  18.921  0.00  0.00      PROA  
ATOM    730  CD1 LEU P 444     -28.391   5.194  19.788  0.00  0.00      PROA  
ATOM    731 HD11 LEU P 444     -28.267   6.199  19.331  0.00  0.00      PROA  
ATOM    732 HD12 LEU P 444     -27.367   4.764  19.822  0.00  0.00      PROA  
ATOM    733 HD13 LEU P 444     -28.822   5.181  20.812  0.00  0.00      PROA  
ATOM    734  CD2 LEU P 444     -28.775   4.711  17.400  0.00  0.00      PROA  
ATOM    735 HD21 LEU P 444     -29.318   4.178  16.590  0.00  0.00      PROA  
ATOM    736 HD22 LEU P 444     -27.695   4.514  17.229  0.00  0.00      PROA  
ATOM    737 HD23 LEU P 444     -29.071   5.775  17.273  0.00  0.00      PROA  
ATOM    738  C   LEU P 444     -30.917   2.168  20.395  0.00  0.00      PROA  
ATOM    739  O   LEU P 444     -31.573   2.900  21.161  0.00  0.00      PROA  
ATOM    740  N   LEU P 445     -31.555   1.172  19.737  0.00  0.00      PROA  
ATOM    741  HN  LEU P 445     -31.061   0.519  19.168  0.00  0.00      PROA  
ATOM    742  CA  LEU P 445     -32.954   0.855  19.603  0.00  0.00      PROA  
ATOM    743  HA  LEU P 445     -33.420   1.777  19.290  0.00  0.00      PROA  
ATOM    744  CB  LEU P 445     -33.006  -0.448  18.677  0.00  0.00      PROA  
ATOM    745  HB1 LEU P 445     -32.469  -1.296  19.153  0.00  0.00      PROA  
ATOM    746  HB2 LEU P 445     -32.534  -0.071  17.745  0.00  0.00      PROA  
ATOM    747  CG  LEU P 445     -34.481  -0.898  18.399  0.00  0.00      PROA  
ATOM    748  HG  LEU P 445     -35.019  -0.998  19.366  0.00  0.00      PROA  
ATOM    749  CD1 LEU P 445     -35.134   0.201  17.566  0.00  0.00      PROA  
ATOM    750 HD11 LEU P 445     -35.181   1.216  18.015  0.00  0.00      PROA  
ATOM    751 HD12 LEU P 445     -36.223   0.035  17.416  0.00  0.00      PROA  
ATOM    752 HD13 LEU P 445     -34.564   0.353  16.625  0.00  0.00      PROA  
ATOM    753  CD2 LEU P 445     -34.565  -2.278  17.735  0.00  0.00      PROA  
ATOM    754 HD21 LEU P 445     -33.733  -2.366  17.004  0.00  0.00      PROA  
ATOM    755 HD22 LEU P 445     -35.551  -2.304  17.224  0.00  0.00      PROA  
ATOM    756 HD23 LEU P 445     -34.386  -3.138  18.416  0.00  0.00      PROA  
ATOM    757  C   LEU P 445     -33.580   0.549  20.915  0.00  0.00      PROA  
ATOM    758  O   LEU P 445     -34.569   1.041  21.305  0.00  0.00      PROA  
ATOM    759  N   GLY P 446     -32.885  -0.294  21.746  0.00  0.00      PROA  
ATOM    760  HN  GLY P 446     -32.170  -0.893  21.395  0.00  0.00      PROA  
ATOM    761  CA  GLY P 446     -33.218  -0.618  23.095  0.00  0.00      PROA  
ATOM    762  HA1 GLY P 446     -32.432  -1.232  23.509  0.00  0.00      PROA  
ATOM    763  HA2 GLY P 446     -34.210  -1.041  23.155  0.00  0.00      PROA  
ATOM    764  C   GLY P 446     -33.304   0.569  23.964  0.00  0.00      PROA  
ATOM    765  O   GLY P 446     -34.309   0.710  24.631  0.00  0.00      PROA  
ATOM    766  N   ASP P 447     -32.268   1.437  24.000  0.00  0.00      PROA  
ATOM    767  HN  ASP P 447     -31.472   1.356  23.405  0.00  0.00      PROA  
ATOM    768  CA  ASP P 447     -32.333   2.646  24.714  0.00  0.00      PROA  
ATOM    769  HA  ASP P 447     -32.491   2.408  25.756  0.00  0.00      PROA  
ATOM    770  CB  ASP P 447     -31.001   3.461  24.539  0.00  0.00      PROA  
ATOM    771  HB1 ASP P 447     -31.160   4.539  24.757  0.00  0.00      PROA  
ATOM    772  HB2 ASP P 447     -30.625   3.475  23.494  0.00  0.00      PROA  
ATOM    773  CG  ASP P 447     -29.879   3.024  25.427  0.00  0.00      PROA  
ATOM    774  OD1 ASP P 447     -30.017   2.110  26.298  0.00  0.00      PROA  
ATOM    775  OD2 ASP P 447     -28.836   3.770  25.366  0.00  0.00      PROA  
ATOM    776  C   ASP P 447     -33.512   3.607  24.342  0.00  0.00      PROA  
ATOM    777  O   ASP P 447     -34.299   4.010  25.172  0.00  0.00      PROA  
ATOM    778  N   LYS P 448     -33.622   3.788  23.020  0.00  0.00      PROA  
ATOM    779  HN  LYS P 448     -33.040   3.270  22.398  0.00  0.00      PROA  
ATOM    780  CA  LYS P 448     -34.586   4.689  22.332  0.00  0.00      PROA  
ATOM    781  HA  LYS P 448     -34.576   5.670  22.784  0.00  0.00      PROA  
ATOM    782  CB  LYS P 448     -34.174   4.858  20.781  0.00  0.00      PROA  
ATOM    783  HB1 LYS P 448     -34.983   5.467  20.323  0.00  0.00      PROA  
ATOM    784  HB2 LYS P 448     -34.096   3.821  20.388  0.00  0.00      PROA  
ATOM    785  CG  LYS P 448     -32.958   5.713  20.562  0.00  0.00      PROA  
ATOM    786  HG1 LYS P 448     -32.027   5.160  20.814  0.00  0.00      PROA  
ATOM    787  HG2 LYS P 448     -32.980   6.591  21.244  0.00  0.00      PROA  
ATOM    788  CD  LYS P 448     -32.929   6.283  19.074  0.00  0.00      PROA  
ATOM    789  HD1 LYS P 448     -33.886   6.721  18.720  0.00  0.00      PROA  
ATOM    790  HD2 LYS P 448     -32.684   5.403  18.441  0.00  0.00      PROA  
ATOM    791  CE  LYS P 448     -31.791   7.237  18.869  0.00  0.00      PROA  
ATOM    792  HE1 LYS P 448     -31.646   7.475  17.793  0.00  0.00      PROA  
ATOM    793  HE2 LYS P 448     -30.834   6.873  19.300  0.00  0.00      PROA  
ATOM    794  NZ  LYS P 448     -32.114   8.503  19.561  0.00  0.00      PROA  
ATOM    795  HZ1 LYS P 448     -33.135   8.673  19.452  0.00  0.00      PROA  
ATOM    796  HZ2 LYS P 448     -31.545   9.264  19.139  0.00  0.00      PROA  
ATOM    797  HZ3 LYS P 448     -31.843   8.345  20.552  0.00  0.00      PROA  
ATOM    798  C   LYS P 448     -36.051   4.300  22.295  0.00  0.00      PROA  
ATOM    799  O   LYS P 448     -36.930   5.131  22.314  0.00  0.00      PROA  
ATOM    800  N   THR P 449     -36.411   2.986  22.437  0.00  0.00      PROA  
ATOM    801  HN  THR P 449     -35.703   2.285  22.479  0.00  0.00      PROA  
ATOM    802  CA  THR P 449     -37.701   2.457  22.554  0.00  0.00      PROA  
ATOM    803  HA  THR P 449     -38.405   3.241  22.317  0.00  0.00      PROA  
ATOM    804  CB  THR P 449     -37.893   1.251  21.658  0.00  0.00      PROA  
ATOM    805  HB  THR P 449     -38.954   0.922  21.649  0.00  0.00      PROA  
ATOM    806  OG1 THR P 449     -37.034   0.151  21.888  0.00  0.00      PROA  
ATOM    807  HG1 THR P 449     -36.190   0.502  21.594  0.00  0.00      PROA  
ATOM    808  CG2 THR P 449     -37.738   1.648  20.204  0.00  0.00      PROA  
ATOM    809 HG21 THR P 449     -38.033   2.716  20.117  0.00  0.00      PROA  
ATOM    810 HG22 THR P 449     -38.403   1.031  19.563  0.00  0.00      PROA  
ATOM    811 HG23 THR P 449     -36.704   1.473  19.839  0.00  0.00      PROA  
ATOM    812  C   THR P 449     -38.140   2.083  23.885  0.00  0.00      PROA  
ATOM    813  O   THR P 449     -39.301   1.742  24.156  0.00  0.00      PROA  
ATOM    814  N   GLU P 450     -37.239   2.072  24.937  0.00  0.00      PROA  
ATOM    815  HN  GLU P 450     -36.392   2.589  24.842  0.00  0.00      PROA  
ATOM    816  CA  GLU P 450     -37.477   1.453  26.227  0.00  0.00      PROA  
ATOM    817  HA  GLU P 450     -36.522   1.576  26.716  0.00  0.00      PROA  
ATOM    818  CB  GLU P 450     -38.459   2.164  27.211  0.00  0.00      PROA  
ATOM    819  HB1 GLU P 450     -38.473   1.569  28.149  0.00  0.00      PROA  
ATOM    820  HB2 GLU P 450     -39.450   2.112  26.711  0.00  0.00      PROA  
ATOM    821  CG  GLU P 450     -38.036   3.623  27.468  0.00  0.00      PROA  
ATOM    822  HG1 GLU P 450     -37.730   4.068  26.497  0.00  0.00      PROA  
ATOM    823  HG2 GLU P 450     -37.146   3.585  28.132  0.00  0.00      PROA  
ATOM    824  CD  GLU P 450     -39.058   4.334  28.301  0.00  0.00      PROA  
ATOM    825  OE1 GLU P 450     -38.750   4.821  29.402  0.00  0.00      PROA  
ATOM    826  OE2 GLU P 450     -40.223   4.430  27.816  0.00  0.00      PROA  
ATOM    827  C   GLU P 450     -37.641  -0.025  26.200  0.00  0.00      PROA  
ATOM    828  O   GLU P 450     -38.660  -0.480  26.740  0.00  0.00      PROA  
ATOM    829  N   ASN P 451     -36.747  -0.701  25.456  0.00  0.00      PROA  
ATOM    830  HN  ASN P 451     -36.107  -0.068  25.028  0.00  0.00      PROA  
ATOM    831  CA  ASN P 451     -36.633  -2.142  25.275  0.00  0.00      PROA  
ATOM    832  HA  ASN P 451     -35.737  -2.158  24.673  0.00  0.00      PROA  
ATOM    833  CB  ASN P 451     -36.319  -2.854  26.613  0.00  0.00      PROA  
ATOM    834  HB1 ASN P 451     -36.004  -3.910  26.464  0.00  0.00      PROA  
ATOM    835  HB2 ASN P 451     -37.211  -2.829  27.275  0.00  0.00      PROA  
ATOM    836  CG  ASN P 451     -35.142  -2.126  27.354  0.00  0.00      PROA  
ATOM    837  OD1 ASN P 451     -35.391  -1.137  28.087  0.00  0.00      PROA  
ATOM    838  ND2 ASN P 451     -34.018  -2.822  27.454  0.00  0.00      PROA  
ATOM    839 HD21 ASN P 451     -33.337  -2.324  27.990  0.00  0.00      PROA  
ATOM    840 HD22 ASN P 451     -33.818  -3.563  26.813  0.00  0.00      PROA  
ATOM    841  C   ASN P 451     -37.636  -2.855  24.388  0.00  0.00      PROA  
ATOM    842  O   ASN P 451     -37.927  -4.024  24.608  0.00  0.00      PROA  
ATOM    843  N   MET P 452     -38.072  -2.267  23.262  0.00  0.00      PROA  
ATOM    844  HN  MET P 452     -37.698  -1.400  22.941  0.00  0.00      PROA  
ATOM    845  CA  MET P 452     -39.025  -2.923  22.312  0.00  0.00      PROA  
ATOM    846  HA  MET P 452     -39.997  -3.109  22.745  0.00  0.00      PROA  
ATOM    847  CB  MET P 452     -39.231  -2.050  21.033  0.00  0.00      PROA  
ATOM    848  HB1 MET P 452     -38.346  -1.893  20.380  0.00  0.00      PROA  
ATOM    849  HB2 MET P 452     -39.554  -1.062  21.425  0.00  0.00      PROA  
ATOM    850  CG  MET P 452     -40.433  -2.533  20.164  0.00  0.00      PROA  
ATOM    851  HG1 MET P 452     -41.298  -2.260  20.806  0.00  0.00      PROA  
ATOM    852  HG2 MET P 452     -40.344  -3.590  19.833  0.00  0.00      PROA  
ATOM    853  SD  MET P 452     -40.751  -1.420  18.730  0.00  0.00      PROA  
ATOM    854  CE  MET P 452     -39.726  -2.344  17.580  0.00  0.00      PROA  
ATOM    855  HE1 MET P 452     -39.998  -3.421  17.572  0.00  0.00      PROA  
ATOM    856  HE2 MET P 452     -38.670  -2.401  17.922  0.00  0.00      PROA  
ATOM    857  HE3 MET P 452     -39.583  -2.012  16.529  0.00  0.00      PROA  
ATOM    858  C   MET P 452     -38.525  -4.308  21.853  0.00  0.00      PROA  
ATOM    859  O   MET P 452     -39.350  -5.204  21.855  0.00  0.00      PROA  
ATOM    860  N   ILE P 453     -37.254  -4.499  21.492  0.00  0.00      PROA  
ATOM    861  HN  ILE P 453     -36.527  -3.853  21.712  0.00  0.00      PROA  
ATOM    862  CA  ILE P 453     -36.742  -5.716  20.991  0.00  0.00      PROA  
ATOM    863  HA  ILE P 453     -37.027  -6.570  21.588  0.00  0.00      PROA  
ATOM    864  CB  ILE P 453     -37.026  -6.157  19.585  0.00  0.00      PROA  
ATOM    865  HB  ILE P 453     -38.126  -6.296  19.518  0.00  0.00      PROA  
ATOM    866  CG2 ILE P 453     -36.642  -4.937  18.672  0.00  0.00      PROA  
ATOM    867 HG21 ILE P 453     -36.891  -3.961  19.141  0.00  0.00      PROA  
ATOM    868 HG22 ILE P 453     -37.045  -4.972  17.637  0.00  0.00      PROA  
ATOM    869 HG23 ILE P 453     -35.535  -5.004  18.611  0.00  0.00      PROA  
ATOM    870  CG1 ILE P 453     -36.445  -7.587  19.078  0.00  0.00      PROA  
ATOM    871 HG11 ILE P 453     -36.883  -8.281  19.827  0.00  0.00      PROA  
ATOM    872 HG12 ILE P 453     -35.345  -7.610  19.232  0.00  0.00      PROA  
ATOM    873  CD  ILE P 453     -36.846  -7.847  17.605  0.00  0.00      PROA  
ATOM    874  HD1 ILE P 453     -36.737  -8.896  17.254  0.00  0.00      PROA  
ATOM    875  HD2 ILE P 453     -36.282  -7.133  16.967  0.00  0.00      PROA  
ATOM    876  HD3 ILE P 453     -37.931  -7.698  17.416  0.00  0.00      PROA  
ATOM    877  C   ILE P 453     -35.242  -5.772  21.236  0.00  0.00      PROA  
ATOM    878  O   ILE P 453     -34.486  -4.932  20.734  0.00  0.00      PROA  
ATOM    879  N   GLY P 454     -34.856  -6.683  22.185  0.00  0.00      PROA  
ATOM    880  HN  GLY P 454     -35.519  -7.171  22.749  0.00  0.00      PROA  
ATOM    881  CA  GLY P 454     -33.485  -7.006  22.580  0.00  0.00      PROA  
ATOM    882  HA1 GLY P 454     -33.573  -7.897  23.184  0.00  0.00      PROA  
ATOM    883  HA2 GLY P 454     -33.292  -6.114  23.158  0.00  0.00      PROA  
ATOM    884  C   GLY P 454     -32.512  -7.316  21.506  0.00  0.00      PROA  
ATOM    885  O   GLY P 454     -32.827  -7.758  20.450  0.00  0.00      PROA  
ATOM    886  N   VAL P 455     -31.233  -6.997  21.766  0.00  0.00      PROA  
ATOM    887  HN  VAL P 455     -31.021  -6.651  22.676  0.00  0.00      PROA  
ATOM    888  CA  VAL P 455     -30.234  -7.151  20.723  0.00  0.00      PROA  
ATOM    889  HA  VAL P 455     -30.632  -6.593  19.888  0.00  0.00      PROA  
ATOM    890  CB  VAL P 455     -28.859  -6.655  21.231  0.00  0.00      PROA  
ATOM    891  HB  VAL P 455     -28.428  -7.383  21.951  0.00  0.00      PROA  
ATOM    892  CG1 VAL P 455     -27.947  -6.519  19.921  0.00  0.00      PROA  
ATOM    893 HG11 VAL P 455     -28.394  -5.823  19.180  0.00  0.00      PROA  
ATOM    894 HG12 VAL P 455     -27.912  -7.490  19.381  0.00  0.00      PROA  
ATOM    895 HG13 VAL P 455     -26.894  -6.199  20.074  0.00  0.00      PROA  
ATOM    896  CG2 VAL P 455     -29.065  -5.269  21.846  0.00  0.00      PROA  
ATOM    897 HG21 VAL P 455     -28.139  -4.672  21.987  0.00  0.00      PROA  
ATOM    898 HG22 VAL P 455     -29.689  -5.183  22.761  0.00  0.00      PROA  
ATOM    899 HG23 VAL P 455     -29.609  -4.666  21.087  0.00  0.00      PROA  
ATOM    900  C   VAL P 455     -29.998  -8.570  20.166  0.00  0.00      PROA  
ATOM    901  O   VAL P 455     -29.978  -8.794  18.994  0.00  0.00      PROA  
ATOM    902  N   SER P 456     -29.884  -9.601  21.023  0.00  0.00      PROA  
ATOM    903  HN  SER P 456     -29.914  -9.401  21.999  0.00  0.00      PROA  
ATOM    904  CA  SER P 456     -29.843 -10.976  20.554  0.00  0.00      PROA  
ATOM    905  HA  SER P 456     -29.039 -11.045  19.836  0.00  0.00      PROA  
ATOM    906  CB  SER P 456     -29.430 -11.957  21.680  0.00  0.00      PROA  
ATOM    907  HB1 SER P 456     -28.346 -11.863  21.902  0.00  0.00      PROA  
ATOM    908  HB2 SER P 456     -29.626 -12.974  21.277  0.00  0.00      PROA  
ATOM    909  OG  SER P 456     -30.109 -11.692  22.902  0.00  0.00      PROA  
ATOM    910  HG1 SER P 456     -29.591 -11.010  23.337  0.00  0.00      PROA  
ATOM    911  C   SER P 456     -31.084 -11.538  19.905  0.00  0.00      PROA  
ATOM    912  O   SER P 456     -30.959 -12.148  18.849  0.00  0.00      PROA  
ATOM    913  N   GLU P 457     -32.271 -11.244  20.455  0.00  0.00      PROA  
ATOM    914  HN  GLU P 457     -32.334 -10.969  21.412  0.00  0.00      PROA  
ATOM    915  CA  GLU P 457     -33.574 -11.360  19.860  0.00  0.00      PROA  
ATOM    916  HA  GLU P 457     -33.697 -12.431  19.790  0.00  0.00      PROA  
ATOM    917  CB  GLU P 457     -34.669 -10.741  20.712  0.00  0.00      PROA  
ATOM    918  HB1 GLU P 457     -35.707 -10.692  20.320  0.00  0.00      PROA  
ATOM    919  HB2 GLU P 457     -34.450  -9.667  20.891  0.00  0.00      PROA  
ATOM    920  CG  GLU P 457     -34.838 -11.543  22.059  0.00  0.00      PROA  
ATOM    921  HG1 GLU P 457     -33.935 -11.420  22.694  0.00  0.00      PROA  
ATOM    922  HG2 GLU P 457     -35.044 -12.620  21.878  0.00  0.00      PROA  
ATOM    923  CD  GLU P 457     -36.093 -11.324  22.917  0.00  0.00      PROA  
ATOM    924  OE1 GLU P 457     -36.857 -12.153  23.363  0.00  0.00      PROA  
ATOM    925  OE2 GLU P 457     -36.253  -9.949  23.196  0.00  0.00      PROA  
ATOM    926  HE2 GLU P 457     -36.990  -9.883  23.808  0.00  0.00      PROA  
ATOM    927  C   GLU P 457     -33.666 -10.706  18.478  0.00  0.00      PROA  
ATOM    928  O   GLU P 457     -34.067 -11.279  17.419  0.00  0.00      PROA  
ATOM    929  N   LEU P 458     -33.248  -9.493  18.406  0.00  0.00      PROA  
ATOM    930  HN  LEU P 458     -33.052  -8.986  19.241  0.00  0.00      PROA  
ATOM    931  CA  LEU P 458     -33.230  -8.633  17.223  0.00  0.00      PROA  
ATOM    932  HA  LEU P 458     -34.246  -8.556  16.865  0.00  0.00      PROA  
ATOM    933  CB  LEU P 458     -32.722  -7.206  17.487  0.00  0.00      PROA  
ATOM    934  HB1 LEU P 458     -31.773  -7.309  18.055  0.00  0.00      PROA  
ATOM    935  HB2 LEU P 458     -33.404  -6.615  18.135  0.00  0.00      PROA  
ATOM    936  CG  LEU P 458     -32.505  -6.371  16.228  0.00  0.00      PROA  
ATOM    937  HG  LEU P 458     -31.715  -6.825  15.593  0.00  0.00      PROA  
ATOM    938  CD1 LEU P 458     -33.875  -6.089  15.565  0.00  0.00      PROA  
ATOM    939 HD11 LEU P 458     -33.781  -5.362  14.730  0.00  0.00      PROA  
ATOM    940 HD12 LEU P 458     -34.660  -5.638  16.209  0.00  0.00      PROA  
ATOM    941 HD13 LEU P 458     -34.352  -7.034  15.230  0.00  0.00      PROA  
ATOM    942  CD2 LEU P 458     -31.839  -5.036  16.615  0.00  0.00      PROA  
ATOM    943 HD21 LEU P 458     -30.871  -5.244  17.118  0.00  0.00      PROA  
ATOM    944 HD22 LEU P 458     -32.414  -4.457  17.369  0.00  0.00      PROA  
ATOM    945 HD23 LEU P 458     -31.710  -4.342  15.756  0.00  0.00      PROA  
ATOM    946  C   LEU P 458     -32.385  -9.216  16.061  0.00  0.00      PROA  
ATOM    947  O   LEU P 458     -32.849  -9.324  14.967  0.00  0.00      PROA  
ATOM    948  N   LEU P 459     -31.116  -9.635  16.323  0.00  0.00      PROA  
ATOM    949  HN  LEU P 459     -30.859  -9.554  17.282  0.00  0.00      PROA  
ATOM    950  CA  LEU P 459     -30.384 -10.374  15.346  0.00  0.00      PROA  
ATOM    951  HA  LEU P 459     -30.193  -9.810  14.445  0.00  0.00      PROA  
ATOM    952  CB  LEU P 459     -29.066 -10.836  16.005  0.00  0.00      PROA  
ATOM    953  HB1 LEU P 459     -28.541 -11.628  15.430  0.00  0.00      PROA  
ATOM    954  HB2 LEU P 459     -29.284 -11.143  17.050  0.00  0.00      PROA  
ATOM    955  CG  LEU P 459     -28.045  -9.732  16.196  0.00  0.00      PROA  
ATOM    956  HG  LEU P 459     -28.466  -8.914  16.818  0.00  0.00      PROA  
ATOM    957  CD1 LEU P 459     -26.817 -10.276  16.878  0.00  0.00      PROA  
ATOM    958 HD11 LEU P 459     -27.029 -10.810  17.829  0.00  0.00      PROA  
ATOM    959 HD12 LEU P 459     -26.100  -9.436  16.996  0.00  0.00      PROA  
ATOM    960 HD13 LEU P 459     -26.252 -10.954  16.203  0.00  0.00      PROA  
ATOM    961  CD2 LEU P 459     -27.630  -9.035  14.893  0.00  0.00      PROA  
ATOM    962 HD21 LEU P 459     -28.360  -8.377  14.375  0.00  0.00      PROA  
ATOM    963 HD22 LEU P 459     -27.326  -9.823  14.171  0.00  0.00      PROA  
ATOM    964 HD23 LEU P 459     -26.761  -8.397  15.160  0.00  0.00      PROA  
ATOM    965  C   LEU P 459     -31.140 -11.587  14.860  0.00  0.00      PROA  
ATOM    966  O   LEU P 459     -31.303 -11.767  13.661  0.00  0.00      PROA  
ATOM    967  N   LEU P 460     -31.644 -12.477  15.685  0.00  0.00      PROA  
ATOM    968  HN  LEU P 460     -31.433 -12.348  16.651  0.00  0.00      PROA  
ATOM    969  CA  LEU P 460     -32.381 -13.697  15.267  0.00  0.00      PROA  
ATOM    970  HA  LEU P 460     -31.687 -14.305  14.705  0.00  0.00      PROA  
ATOM    971  CB  LEU P 460     -32.870 -14.591  16.465  0.00  0.00      PROA  
ATOM    972  HB1 LEU P 460     -33.577 -15.384  16.138  0.00  0.00      PROA  
ATOM    973  HB2 LEU P 460     -33.335 -13.946  17.241  0.00  0.00      PROA  
ATOM    974  CG  LEU P 460     -31.775 -15.320  17.199  0.00  0.00      PROA  
ATOM    975  HG  LEU P 460     -30.974 -14.587  17.435  0.00  0.00      PROA  
ATOM    976  CD1 LEU P 460     -32.259 -15.773  18.619  0.00  0.00      PROA  
ATOM    977 HD11 LEU P 460     -31.484 -16.258  19.250  0.00  0.00      PROA  
ATOM    978 HD12 LEU P 460     -33.164 -16.406  18.493  0.00  0.00      PROA  
ATOM    979 HD13 LEU P 460     -32.569 -14.856  19.164  0.00  0.00      PROA  
ATOM    980  CD2 LEU P 460     -31.042 -16.486  16.472  0.00  0.00      PROA  
ATOM    981 HD21 LEU P 460     -30.179 -16.840  17.075  0.00  0.00      PROA  
ATOM    982 HD22 LEU P 460     -30.641 -16.155  15.490  0.00  0.00      PROA  
ATOM    983 HD23 LEU P 460     -31.739 -17.329  16.277  0.00  0.00      PROA  
ATOM    984  C   LEU P 460     -33.585 -13.324  14.392  0.00  0.00      PROA  
ATOM    985  O   LEU P 460     -33.798 -13.964  13.386  0.00  0.00      PROA  
ATOM    986  N   SER P 461     -34.289 -12.319  14.823  0.00  0.00      PROA  
ATOM    987  HN  SER P 461     -34.001 -11.951  15.704  0.00  0.00      PROA  
ATOM    988  CA  SER P 461     -35.392 -11.753  13.974  0.00  0.00      PROA  
ATOM    989  HA  SER P 461     -36.182 -12.466  13.785  0.00  0.00      PROA  
ATOM    990  CB  SER P 461     -36.071 -10.491  14.711  0.00  0.00      PROA  
ATOM    991  HB1 SER P 461     -36.672  -9.846  14.035  0.00  0.00      PROA  
ATOM    992  HB2 SER P 461     -35.162  -9.932  15.021  0.00  0.00      PROA  
ATOM    993  OG  SER P 461     -36.927 -10.936  15.767  0.00  0.00      PROA  
ATOM    994  HG1 SER P 461     -36.324 -11.391  16.359  0.00  0.00      PROA  
ATOM    995  C   SER P 461     -34.919 -11.216  12.594  0.00  0.00      PROA  
ATOM    996  O   SER P 461     -35.453 -11.541  11.480  0.00  0.00      PROA  
ATOM    997  N   THR P 462     -33.880 -10.424  12.561  0.00  0.00      PROA  
ATOM    998  HN  THR P 462     -33.421 -10.227  13.424  0.00  0.00      PROA  
ATOM    999  CA  THR P 462     -33.330  -9.875  11.264  0.00  0.00      PROA  
ATOM   1000  HA  THR P 462     -34.175  -9.396  10.791  0.00  0.00      PROA  
ATOM   1001  CB  THR P 462     -32.157  -8.896  11.512  0.00  0.00      PROA  
ATOM   1002  HB  THR P 462     -31.205  -9.417  11.750  0.00  0.00      PROA  
ATOM   1003  OG1 THR P 462     -32.480  -8.070  12.600  0.00  0.00      PROA  
ATOM   1004  HG1 THR P 462     -32.523  -8.688  13.333  0.00  0.00      PROA  
ATOM   1005  CG2 THR P 462     -31.821  -8.066  10.303  0.00  0.00      PROA  
ATOM   1006 HG21 THR P 462     -31.200  -7.222  10.673  0.00  0.00      PROA  
ATOM   1007 HG22 THR P 462     -32.744  -7.701   9.804  0.00  0.00      PROA  
ATOM   1008 HG23 THR P 462     -31.187  -8.659   9.611  0.00  0.00      PROA  
ATOM   1009  C   THR P 462     -32.808 -10.818  10.274  0.00  0.00      PROA  
ATOM   1010  O   THR P 462     -33.100 -10.617   9.087  0.00  0.00      PROA  
ATOM   1011  N   ALA P 463     -32.108 -11.837  10.805  0.00  0.00      PROA  
ATOM   1012  HN  ALA P 463     -31.899 -11.828  11.780  0.00  0.00      PROA  
ATOM   1013  CA  ALA P 463     -31.819 -13.057  10.160  0.00  0.00      PROA  
ATOM   1014  HA  ALA P 463     -31.190 -12.946   9.290  0.00  0.00      PROA  
ATOM   1015  CB  ALA P 463     -31.162 -13.968  11.161  0.00  0.00      PROA  
ATOM   1016  HB1 ALA P 463     -30.159 -13.581  11.442  0.00  0.00      PROA  
ATOM   1017  HB2 ALA P 463     -31.007 -14.953  10.671  0.00  0.00      PROA  
ATOM   1018  HB3 ALA P 463     -31.667 -13.922  12.149  0.00  0.00      PROA  
ATOM   1019  C   ALA P 463     -33.032 -13.742   9.514  0.00  0.00      PROA  
ATOM   1020  O   ALA P 463     -32.950 -14.128   8.346  0.00  0.00      PROA  
ATOM   1021  N   LEU P 464     -34.113 -13.877  10.264  0.00  0.00      PROA  
ATOM   1022  HN  LEU P 464     -33.991 -13.647  11.226  0.00  0.00      PROA  
ATOM   1023  CA  LEU P 464     -35.371 -14.546   9.827  0.00  0.00      PROA  
ATOM   1024  HA  LEU P 464     -35.017 -15.482   9.422  0.00  0.00      PROA  
ATOM   1025  CB  LEU P 464     -36.322 -14.792  11.024  0.00  0.00      PROA  
ATOM   1026  HB1 LEU P 464     -36.536 -13.819  11.516  0.00  0.00      PROA  
ATOM   1027  HB2 LEU P 464     -35.665 -15.337  11.735  0.00  0.00      PROA  
ATOM   1028  CG  LEU P 464     -37.586 -15.633  10.702  0.00  0.00      PROA  
ATOM   1029  HG  LEU P 464     -38.205 -15.037   9.997  0.00  0.00      PROA  
ATOM   1030  CD1 LEU P 464     -37.264 -16.884   9.864  0.00  0.00      PROA  
ATOM   1031 HD11 LEU P 464     -38.079 -17.635   9.941  0.00  0.00      PROA  
ATOM   1032 HD12 LEU P 464     -36.327 -17.287  10.304  0.00  0.00      PROA  
ATOM   1033 HD13 LEU P 464     -36.992 -16.662   8.810  0.00  0.00      PROA  
ATOM   1034  CD2 LEU P 464     -38.476 -15.869  12.003  0.00  0.00      PROA  
ATOM   1035 HD21 LEU P 464     -37.973 -16.498  12.769  0.00  0.00      PROA  
ATOM   1036 HD22 LEU P 464     -39.448 -16.300  11.681  0.00  0.00      PROA  
ATOM   1037 HD23 LEU P 464     -38.662 -14.881  12.475  0.00  0.00      PROA  
ATOM   1038  C   LEU P 464     -36.037 -13.782   8.670  0.00  0.00      PROA  
ATOM   1039  O   LEU P 464     -36.371 -14.381   7.612  0.00  0.00      PROA  
ATOM   1040  N   GLN P 465     -36.083 -12.426   8.735  0.00  0.00      PROA  
ATOM   1041  HN  GLN P 465     -35.823 -11.941   9.567  0.00  0.00      PROA  
ATOM   1042  CA  GLN P 465     -36.651 -11.526   7.724  0.00  0.00      PROA  
ATOM   1043  HA  GLN P 465     -37.645 -11.858   7.463  0.00  0.00      PROA  
ATOM   1044  CB  GLN P 465     -36.699 -10.068   8.242  0.00  0.00      PROA  
ATOM   1045  HB1 GLN P 465     -37.088  -9.482   7.381  0.00  0.00      PROA  
ATOM   1046  HB2 GLN P 465     -35.644  -9.728   8.324  0.00  0.00      PROA  
ATOM   1047  CG  GLN P 465     -37.520  -9.773   9.546  0.00  0.00      PROA  
ATOM   1048  HG1 GLN P 465     -37.384  -8.765   9.994  0.00  0.00      PROA  
ATOM   1049  HG2 GLN P 465     -37.122 -10.393  10.377  0.00  0.00      PROA  
ATOM   1050  CD  GLN P 465     -39.009  -9.984   9.367  0.00  0.00      PROA  
ATOM   1051  OE1 GLN P 465     -39.512 -11.124   9.338  0.00  0.00      PROA  
ATOM   1052  NE2 GLN P 465     -39.700  -8.859   9.101  0.00  0.00      PROA  
ATOM   1053 HE21 GLN P 465     -40.695  -8.831   9.203  0.00  0.00      PROA  
ATOM   1054 HE22 GLN P 465     -39.147  -8.028   9.046  0.00  0.00      PROA  
ATOM   1055  C   GLN P 465     -35.847 -11.575   6.463  0.00  0.00      PROA  
ATOM   1056  O   GLN P 465     -36.381 -11.519   5.342  0.00  0.00      PROA  
ATOM   1057  N   GLY P 466     -34.485 -11.685   6.606  0.00  0.00      PROA  
ATOM   1058  HN  GLY P 466     -34.095 -11.689   7.524  0.00  0.00      PROA  
ATOM   1059  CA  GLY P 466     -33.478 -11.710   5.568  0.00  0.00      PROA  
ATOM   1060  HA1 GLY P 466     -32.547 -11.561   6.094  0.00  0.00      PROA  
ATOM   1061  HA2 GLY P 466     -33.661 -10.939   4.835  0.00  0.00      PROA  
ATOM   1062  C   GLY P 466     -33.441 -13.053   4.797  0.00  0.00      PROA  
ATOM   1063  O   GLY P 466     -33.272 -13.025   3.559  0.00  0.00      PROA  
ATOM   1064  N   ILE P 467     -33.606 -14.253   5.489  0.00  0.00      PROA  
ATOM   1065  HN  ILE P 467     -33.523 -14.260   6.483  0.00  0.00      PROA  
ATOM   1066  CA  ILE P 467     -33.793 -15.593   4.932  0.00  0.00      PROA  
ATOM   1067  HA  ILE P 467     -32.966 -15.791   4.266  0.00  0.00      PROA  
ATOM   1068  CB  ILE P 467     -33.684 -16.628   6.117  0.00  0.00      PROA  
ATOM   1069  HB  ILE P 467     -34.343 -16.194   6.899  0.00  0.00      PROA  
ATOM   1070  CG2 ILE P 467     -34.341 -17.907   5.700  0.00  0.00      PROA  
ATOM   1071 HG21 ILE P 467     -35.292 -17.745   5.149  0.00  0.00      PROA  
ATOM   1072 HG22 ILE P 467     -34.568 -18.486   6.621  0.00  0.00      PROA  
ATOM   1073 HG23 ILE P 467     -33.616 -18.432   5.041  0.00  0.00      PROA  
ATOM   1074  CG1 ILE P 467     -32.229 -16.782   6.620  0.00  0.00      PROA  
ATOM   1075 HG11 ILE P 467     -31.797 -15.818   6.967  0.00  0.00      PROA  
ATOM   1076 HG12 ILE P 467     -31.616 -17.140   5.765  0.00  0.00      PROA  
ATOM   1077  CD  ILE P 467     -32.082 -17.678   7.825  0.00  0.00      PROA  
ATOM   1078  HD1 ILE P 467     -32.969 -17.427   8.445  0.00  0.00      PROA  
ATOM   1079  HD2 ILE P 467     -31.147 -17.515   8.404  0.00  0.00      PROA  
ATOM   1080  HD3 ILE P 467     -32.123 -18.757   7.562  0.00  0.00      PROA  
ATOM   1081  C   ILE P 467     -35.097 -15.629   4.134  0.00  0.00      PROA  
ATOM   1082  O   ILE P 467     -35.108 -16.008   2.970  0.00  0.00      PROA  
ATOM   1083  N   ILE P 468     -36.192 -15.112   4.728  0.00  0.00      PROA  
ATOM   1084  HN  ILE P 468     -36.183 -14.830   5.684  0.00  0.00      PROA  
ATOM   1085  CA  ILE P 468     -37.506 -15.002   4.098  0.00  0.00      PROA  
ATOM   1086  HA  ILE P 468     -37.767 -15.979   3.719  0.00  0.00      PROA  
ATOM   1087  CB  ILE P 468     -38.556 -14.638   5.150  0.00  0.00      PROA  
ATOM   1088  HB  ILE P 468     -38.168 -13.953   5.934  0.00  0.00      PROA  
ATOM   1089  CG2 ILE P 468     -39.846 -13.921   4.523  0.00  0.00      PROA  
ATOM   1090 HG21 ILE P 468     -40.673 -14.085   5.247  0.00  0.00      PROA  
ATOM   1091 HG22 ILE P 468     -40.242 -14.429   3.617  0.00  0.00      PROA  
ATOM   1092 HG23 ILE P 468     -39.793 -12.812   4.510  0.00  0.00      PROA  
ATOM   1093  CG1 ILE P 468     -38.845 -16.022   5.858  0.00  0.00      PROA  
ATOM   1094 HG11 ILE P 468     -37.899 -16.465   6.238  0.00  0.00      PROA  
ATOM   1095 HG12 ILE P 468     -39.324 -16.685   5.106  0.00  0.00      PROA  
ATOM   1096  CD  ILE P 468     -39.787 -15.789   7.069  0.00  0.00      PROA  
ATOM   1097  HD1 ILE P 468     -39.719 -16.580   7.846  0.00  0.00      PROA  
ATOM   1098  HD2 ILE P 468     -40.857 -15.731   6.775  0.00  0.00      PROA  
ATOM   1099  HD3 ILE P 468     -39.641 -14.814   7.580  0.00  0.00      PROA  
ATOM   1100  C   ILE P 468     -37.475 -14.114   2.823  0.00  0.00      PROA  
ATOM   1101  O   ILE P 468     -37.868 -14.491   1.724  0.00  0.00      PROA  
ATOM   1102  N   PHE P 469     -36.883 -12.906   2.947  0.00  0.00      PROA  
ATOM   1103  HN  PHE P 469     -36.646 -12.587   3.861  0.00  0.00      PROA  
ATOM   1104  CA  PHE P 469     -36.692 -11.984   1.847  0.00  0.00      PROA  
ATOM   1105  HA  PHE P 469     -37.674 -11.963   1.398  0.00  0.00      PROA  
ATOM   1106  CB  PHE P 469     -36.279 -10.607   2.259  0.00  0.00      PROA  
ATOM   1107  HB1 PHE P 469     -35.276 -10.549   2.733  0.00  0.00      PROA  
ATOM   1108  HB2 PHE P 469     -37.029 -10.234   2.990  0.00  0.00      PROA  
ATOM   1109  CG  PHE P 469     -36.282  -9.657   1.062  0.00  0.00      PROA  
ATOM   1110  CD1 PHE P 469     -37.481  -8.998   0.748  0.00  0.00      PROA  
ATOM   1111  HD1 PHE P 469     -38.366  -9.214   1.328  0.00  0.00      PROA  
ATOM   1112  CE1 PHE P 469     -37.542  -8.139  -0.359  0.00  0.00      PROA  
ATOM   1113  HE1 PHE P 469     -38.507  -7.719  -0.602  0.00  0.00      PROA  
ATOM   1114  CZ  PHE P 469     -36.360  -7.806  -1.115  0.00  0.00      PROA  
ATOM   1115  HZ  PHE P 469     -36.403  -7.077  -1.911  0.00  0.00      PROA  
ATOM   1116  CD2 PHE P 469     -35.125  -9.444   0.230  0.00  0.00      PROA  
ATOM   1117  HD2 PHE P 469     -34.160  -9.914   0.346  0.00  0.00      PROA  
ATOM   1118  CE2 PHE P 469     -35.242  -8.539  -0.862  0.00  0.00      PROA  
ATOM   1119  HE2 PHE P 469     -34.322  -8.373  -1.404  0.00  0.00      PROA  
ATOM   1120  C   PHE P 469     -35.747 -12.629   0.723  0.00  0.00      PROA  
ATOM   1121  O   PHE P 469     -36.038 -12.538  -0.512  0.00  0.00      PROA  
ATOM   1122  N   SER P 470     -34.619 -13.280   1.069  0.00  0.00      PROA  
ATOM   1123  HN  SER P 470     -34.268 -13.174   1.997  0.00  0.00      PROA  
ATOM   1124  CA  SER P 470     -33.756 -13.947   0.073  0.00  0.00      PROA  
ATOM   1125  HA  SER P 470     -33.341 -13.225  -0.615  0.00  0.00      PROA  
ATOM   1126  CB  SER P 470     -32.541 -14.628   0.714  0.00  0.00      PROA  
ATOM   1127  HB1 SER P 470     -32.011 -15.011  -0.183  0.00  0.00      PROA  
ATOM   1128  HB2 SER P 470     -32.866 -15.453   1.384  0.00  0.00      PROA  
ATOM   1129  OG  SER P 470     -31.767 -13.663   1.465  0.00  0.00      PROA  
ATOM   1130  HG1 SER P 470     -32.288 -13.189   2.117  0.00  0.00      PROA  
ATOM   1131  C   SER P 470     -34.448 -15.002  -0.684  0.00  0.00      PROA  
ATOM   1132  O   SER P 470     -34.242 -15.050  -1.918  0.00  0.00      PROA  
ATOM   1133  N   LEU P 471     -35.238 -15.879  -0.021  0.00  0.00      PROA  
ATOM   1134  HN  LEU P 471     -35.498 -15.619   0.906  0.00  0.00      PROA  
ATOM   1135  CA  LEU P 471     -36.087 -16.902  -0.577  0.00  0.00      PROA  
ATOM   1136  HA  LEU P 471     -35.482 -17.460  -1.276  0.00  0.00      PROA  
ATOM   1137  CB  LEU P 471     -36.708 -17.780   0.500  0.00  0.00      PROA  
ATOM   1138  HB1 LEU P 471     -37.330 -18.617   0.118  0.00  0.00      PROA  
ATOM   1139  HB2 LEU P 471     -37.353 -17.187   1.182  0.00  0.00      PROA  
ATOM   1140  CG  LEU P 471     -35.728 -18.635   1.392  0.00  0.00      PROA  
ATOM   1141  HG  LEU P 471     -34.745 -18.133   1.525  0.00  0.00      PROA  
ATOM   1142  CD1 LEU P 471     -36.302 -19.066   2.758  0.00  0.00      PROA  
ATOM   1143 HD11 LEU P 471     -36.351 -18.164   3.404  0.00  0.00      PROA  
ATOM   1144 HD12 LEU P 471     -35.746 -19.894   3.247  0.00  0.00      PROA  
ATOM   1145 HD13 LEU P 471     -37.300 -19.505   2.542  0.00  0.00      PROA  
ATOM   1146  CD2 LEU P 471     -35.323 -19.809   0.546  0.00  0.00      PROA  
ATOM   1147 HD21 LEU P 471     -35.097 -19.542  -0.508  0.00  0.00      PROA  
ATOM   1148 HD22 LEU P 471     -36.131 -20.554   0.385  0.00  0.00      PROA  
ATOM   1149 HD23 LEU P 471     -34.424 -20.269   1.010  0.00  0.00      PROA  
ATOM   1150  C   LEU P 471     -37.164 -16.268  -1.447  0.00  0.00      PROA  
ATOM   1151  O   LEU P 471     -37.505 -16.894  -2.384  0.00  0.00      PROA  
ATOM   1152  N   LEU P 472     -37.848 -15.196  -1.011  0.00  0.00      PROA  
ATOM   1153  HN  LEU P 472     -37.421 -14.717  -0.248  0.00  0.00      PROA  
ATOM   1154  CA  LEU P 472     -38.987 -14.576  -1.606  0.00  0.00      PROA  
ATOM   1155  HA  LEU P 472     -39.523 -15.380  -2.089  0.00  0.00      PROA  
ATOM   1156  CB  LEU P 472     -39.942 -13.936  -0.543  0.00  0.00      PROA  
ATOM   1157  HB1 LEU P 472     -39.338 -13.130  -0.075  0.00  0.00      PROA  
ATOM   1158  HB2 LEU P 472     -40.116 -14.664   0.277  0.00  0.00      PROA  
ATOM   1159  CG  LEU P 472     -41.305 -13.491  -0.937  0.00  0.00      PROA  
ATOM   1160  HG  LEU P 472     -41.233 -12.734  -1.747  0.00  0.00      PROA  
ATOM   1161  CD1 LEU P 472     -42.070 -14.657  -1.635  0.00  0.00      PROA  
ATOM   1162 HD11 LEU P 472     -41.705 -15.019  -2.620  0.00  0.00      PROA  
ATOM   1163 HD12 LEU P 472     -43.053 -14.259  -1.965  0.00  0.00      PROA  
ATOM   1164 HD13 LEU P 472     -42.386 -15.521  -1.012  0.00  0.00      PROA  
ATOM   1165  CD2 LEU P 472     -42.065 -12.903   0.292  0.00  0.00      PROA  
ATOM   1166 HD21 LEU P 472     -41.599 -11.963   0.656  0.00  0.00      PROA  
ATOM   1167 HD22 LEU P 472     -42.015 -13.600   1.157  0.00  0.00      PROA  
ATOM   1168 HD23 LEU P 472     -43.118 -12.646   0.051  0.00  0.00      PROA  
ATOM   1169  C   LEU P 472     -38.686 -13.650  -2.780  0.00  0.00      PROA  
ATOM   1170  O   LEU P 472     -39.144 -13.922  -3.911  0.00  0.00      PROA  
ATOM   1171  N   GLY P 473     -38.054 -12.526  -2.454  0.00  0.00      PROA  
ATOM   1172  HN  GLY P 473     -37.451 -12.497  -1.660  0.00  0.00      PROA  
ATOM   1173  CA  GLY P 473     -38.023 -11.357  -3.347  0.00  0.00      PROA  
ATOM   1174  HA1 GLY P 473     -37.314 -10.633  -2.974  0.00  0.00      PROA  
ATOM   1175  HA2 GLY P 473     -39.047 -11.014  -3.361  0.00  0.00      PROA  
ATOM   1176  C   GLY P 473     -37.803 -11.484  -4.822  0.00  0.00      PROA  
ATOM   1177  O   GLY P 473     -37.302 -12.395  -5.417  0.00  0.00      PROA  
ATOM   1178  N   ALA P 474     -38.181 -10.454  -5.510  0.00  0.00      PROA  
ATOM   1179  HN  ALA P 474     -38.438  -9.630  -5.012  0.00  0.00      PROA  
ATOM   1180  CA  ALA P 474     -38.175 -10.344  -6.900  0.00  0.00      PROA  
ATOM   1181  HA  ALA P 474     -38.601 -11.267  -7.262  0.00  0.00      PROA  
ATOM   1182  CB  ALA P 474     -39.052  -9.214  -7.384  0.00  0.00      PROA  
ATOM   1183  HB1 ALA P 474     -38.822  -8.185  -7.034  0.00  0.00      PROA  
ATOM   1184  HB2 ALA P 474     -40.095  -9.491  -7.119  0.00  0.00      PROA  
ATOM   1185  HB3 ALA P 474     -39.058  -9.166  -8.494  0.00  0.00      PROA  
ATOM   1186  C   ALA P 474     -36.876 -10.139  -7.593  0.00  0.00      PROA  
ATOM   1187  O   ALA P 474     -36.678 -10.736  -8.692  0.00  0.00      PROA  
ATOM   1188  N   GLN P 475     -35.947  -9.249  -7.008  0.00  0.00      PROA  
ATOM   1189  HN  GLN P 475     -36.131  -8.837  -6.118  0.00  0.00      PROA  
ATOM   1190  CA  GLN P 475     -34.725  -8.992  -7.621  0.00  0.00      PROA  
ATOM   1191  HA  GLN P 475     -34.659  -9.522  -8.560  0.00  0.00      PROA  
ATOM   1192  CB  GLN P 475     -34.535  -7.501  -7.950  0.00  0.00      PROA  
ATOM   1193  HB1 GLN P 475     -34.876  -6.877  -7.096  0.00  0.00      PROA  
ATOM   1194  HB2 GLN P 475     -35.302  -7.304  -8.729  0.00  0.00      PROA  
ATOM   1195  CG  GLN P 475     -33.114  -7.114  -8.442  0.00  0.00      PROA  
ATOM   1196  HG1 GLN P 475     -32.499  -6.610  -7.666  0.00  0.00      PROA  
ATOM   1197  HG2 GLN P 475     -33.261  -6.429  -9.304  0.00  0.00      PROA  
ATOM   1198  CD  GLN P 475     -32.201  -8.220  -9.132  0.00  0.00      PROA  
ATOM   1199  OE1 GLN P 475     -31.135  -8.501  -8.531  0.00  0.00      PROA  
ATOM   1200  NE2 GLN P 475     -32.632  -8.753 -10.281  0.00  0.00      PROA  
ATOM   1201 HE21 GLN P 475     -32.184  -9.561 -10.664  0.00  0.00      PROA  
ATOM   1202 HE22 GLN P 475     -33.419  -8.357 -10.754  0.00  0.00      PROA  
ATOM   1203  C   GLN P 475     -33.623  -9.531  -6.693  0.00  0.00      PROA  
ATOM   1204  O   GLN P 475     -33.396  -8.873  -5.699  0.00  0.00      PROA  
ATOM   1205  N   PRO P 476     -33.087 -10.815  -6.926  0.00  0.00      PROA  
ATOM   1206  CD  PRO P 476     -33.600 -11.756  -7.943  0.00  0.00      PROA  
ATOM   1207  HD1 PRO P 476     -33.174 -11.519  -8.941  0.00  0.00      PROA  
ATOM   1208  HD2 PRO P 476     -34.703 -11.801  -8.063  0.00  0.00      PROA  
ATOM   1209  CA  PRO P 476     -32.303 -11.495  -5.893  0.00  0.00      PROA  
ATOM   1210  HA  PRO P 476     -32.974 -11.571  -5.050  0.00  0.00      PROA  
ATOM   1211  CB  PRO P 476     -31.866 -12.744  -6.558  0.00  0.00      PROA  
ATOM   1212  HB1 PRO P 476     -31.719 -13.528  -5.786  0.00  0.00      PROA  
ATOM   1213  HB2 PRO P 476     -30.969 -12.643  -7.206  0.00  0.00      PROA  
ATOM   1214  CG  PRO P 476     -33.086 -13.119  -7.438  0.00  0.00      PROA  
ATOM   1215  HG1 PRO P 476     -32.876 -13.856  -8.242  0.00  0.00      PROA  
ATOM   1216  HG2 PRO P 476     -33.830 -13.582  -6.756  0.00  0.00      PROA  
ATOM   1217  C   PRO P 476     -31.097 -10.802  -5.323  0.00  0.00      PROA  
ATOM   1218  O   PRO P 476     -30.720 -11.131  -4.169  0.00  0.00      PROA  
ATOM   1219  N   LEU P 477     -30.579  -9.728  -5.972  0.00  0.00      PROA  
ATOM   1220  HN  LEU P 477     -31.033  -9.264  -6.728  0.00  0.00      PROA  
ATOM   1221  CA  LEU P 477     -29.287  -9.150  -5.617  0.00  0.00      PROA  
ATOM   1222  HA  LEU P 477     -28.769  -9.880  -5.012  0.00  0.00      PROA  
ATOM   1223  CB  LEU P 477     -28.238  -8.915  -6.886  0.00  0.00      PROA  
ATOM   1224  HB1 LEU P 477     -27.272  -8.486  -6.544  0.00  0.00      PROA  
ATOM   1225  HB2 LEU P 477     -28.722  -8.136  -7.513  0.00  0.00      PROA  
ATOM   1226  CG  LEU P 477     -27.968 -10.237  -7.694  0.00  0.00      PROA  
ATOM   1227  HG  LEU P 477     -28.979 -10.537  -8.042  0.00  0.00      PROA  
ATOM   1228  CD1 LEU P 477     -26.978  -9.902  -8.813  0.00  0.00      PROA  
ATOM   1229 HD11 LEU P 477     -25.984  -9.903  -8.318  0.00  0.00      PROA  
ATOM   1230 HD12 LEU P 477     -27.306  -8.947  -9.277  0.00  0.00      PROA  
ATOM   1231 HD13 LEU P 477     -27.055 -10.697  -9.585  0.00  0.00      PROA  
ATOM   1232  CD2 LEU P 477     -27.453 -11.350  -6.732  0.00  0.00      PROA  
ATOM   1233 HD21 LEU P 477     -28.230 -11.670  -6.005  0.00  0.00      PROA  
ATOM   1234 HD22 LEU P 477     -26.517 -11.012  -6.238  0.00  0.00      PROA  
ATOM   1235 HD23 LEU P 477     -27.113 -12.198  -7.365  0.00  0.00      PROA  
ATOM   1236  C   LEU P 477     -29.445  -7.897  -4.820  0.00  0.00      PROA  
ATOM   1237  O   LEU P 477     -28.467  -7.268  -4.443  0.00  0.00      PROA  
ATOM   1238  N   LEU P 478     -30.660  -7.490  -4.498  0.00  0.00      PROA  
ATOM   1239  HN  LEU P 478     -31.474  -8.010  -4.747  0.00  0.00      PROA  
ATOM   1240  CA  LEU P 478     -30.874  -6.386  -3.504  0.00  0.00      PROA  
ATOM   1241  HA  LEU P 478     -30.298  -5.489  -3.681  0.00  0.00      PROA  
ATOM   1242  CB  LEU P 478     -32.322  -5.908  -3.476  0.00  0.00      PROA  
ATOM   1243  HB1 LEU P 478     -32.432  -5.188  -2.637  0.00  0.00      PROA  
ATOM   1244  HB2 LEU P 478     -32.967  -6.776  -3.219  0.00  0.00      PROA  
ATOM   1245  CG  LEU P 478     -32.684  -5.304  -4.823  0.00  0.00      PROA  
ATOM   1246  HG  LEU P 478     -32.498  -6.091  -5.585  0.00  0.00      PROA  
ATOM   1247  CD1 LEU P 478     -34.245  -5.075  -4.920  0.00  0.00      PROA  
ATOM   1248 HD11 LEU P 478     -34.554  -4.117  -4.450  0.00  0.00      PROA  
ATOM   1249 HD12 LEU P 478     -34.804  -5.852  -4.355  0.00  0.00      PROA  
ATOM   1250 HD13 LEU P 478     -34.592  -5.021  -5.974  0.00  0.00      PROA  
ATOM   1251  CD2 LEU P 478     -31.944  -3.974  -5.067  0.00  0.00      PROA  
ATOM   1252 HD21 LEU P 478     -32.276  -3.462  -4.139  0.00  0.00      PROA  
ATOM   1253 HD22 LEU P 478     -32.360  -3.373  -5.904  0.00  0.00      PROA  
ATOM   1254 HD23 LEU P 478     -30.849  -4.119  -5.193  0.00  0.00      PROA  
ATOM   1255  C   LEU P 478     -30.445  -6.717  -2.116  0.00  0.00      PROA  
ATOM   1256  O   LEU P 478     -30.747  -7.806  -1.581  0.00  0.00      PROA  
ATOM   1257  N   VAL P 479     -29.632  -5.864  -1.494  0.00  0.00      PROA  
ATOM   1258  HN  VAL P 479     -29.214  -5.043  -1.875  0.00  0.00      PROA  
ATOM   1259  CA  VAL P 479     -29.217  -5.973  -0.112  0.00  0.00      PROA  
ATOM   1260  HA  VAL P 479     -29.466  -6.967   0.229  0.00  0.00      PROA  
ATOM   1261  CB  VAL P 479     -27.767  -5.803  -0.001  0.00  0.00      PROA  
ATOM   1262  HB  VAL P 479     -27.528  -4.726  -0.132  0.00  0.00      PROA  
ATOM   1263  CG1 VAL P 479     -27.375  -6.330   1.423  0.00  0.00      PROA  
ATOM   1264 HG11 VAL P 479     -26.272  -6.457   1.392  0.00  0.00      PROA  
ATOM   1265 HG12 VAL P 479     -27.794  -7.347   1.576  0.00  0.00      PROA  
ATOM   1266 HG13 VAL P 479     -27.620  -5.639   2.258  0.00  0.00      PROA  
ATOM   1267  CG2 VAL P 479     -27.088  -6.638  -1.050  0.00  0.00      PROA  
ATOM   1268 HG21 VAL P 479     -25.999  -6.536  -0.855  0.00  0.00      PROA  
ATOM   1269 HG22 VAL P 479     -27.172  -6.142  -2.041  0.00  0.00      PROA  
ATOM   1270 HG23 VAL P 479     -27.318  -7.725  -1.034  0.00  0.00      PROA  
ATOM   1271  C   VAL P 479     -30.034  -5.008   0.765  0.00  0.00      PROA  
ATOM   1272  O   VAL P 479     -30.158  -3.799   0.528  0.00  0.00      PROA  
ATOM   1273  N   LEU P 480     -30.546  -5.434   1.892  0.00  0.00      PROA  
ATOM   1274  HN  LEU P 480     -30.403  -6.382   2.167  0.00  0.00      PROA  
ATOM   1275  CA  LEU P 480     -31.472  -4.582   2.720  0.00  0.00      PROA  
ATOM   1276  HA  LEU P 480     -31.675  -3.638   2.236  0.00  0.00      PROA  
ATOM   1277  CB  LEU P 480     -32.794  -5.258   3.122  0.00  0.00      PROA  
ATOM   1278  HB1 LEU P 480     -33.581  -4.557   3.473  0.00  0.00      PROA  
ATOM   1279  HB2 LEU P 480     -32.373  -5.976   3.859  0.00  0.00      PROA  
ATOM   1280  CG  LEU P 480     -33.505  -6.114   2.044  0.00  0.00      PROA  
ATOM   1281  HG  LEU P 480     -32.737  -6.824   1.669  0.00  0.00      PROA  
ATOM   1282  CD1 LEU P 480     -34.700  -6.850   2.650  0.00  0.00      PROA  
ATOM   1283 HD11 LEU P 480     -34.279  -7.756   3.135  0.00  0.00      PROA  
ATOM   1284 HD12 LEU P 480     -35.334  -7.134   1.783  0.00  0.00      PROA  
ATOM   1285 HD13 LEU P 480     -35.305  -6.236   3.352  0.00  0.00      PROA  
ATOM   1286  CD2 LEU P 480     -33.936  -5.232   0.893  0.00  0.00      PROA  
ATOM   1287 HD21 LEU P 480     -34.271  -5.890   0.063  0.00  0.00      PROA  
ATOM   1288 HD22 LEU P 480     -33.150  -4.619   0.403  0.00  0.00      PROA  
ATOM   1289 HD23 LEU P 480     -34.751  -4.553   1.224  0.00  0.00      PROA  
ATOM   1290  C   LEU P 480     -30.588  -4.240   3.947  0.00  0.00      PROA  
ATOM   1291  O   LEU P 480     -29.869  -5.155   4.366  0.00  0.00      PROA  
ATOM   1292  N   GLY P 481     -30.655  -3.053   4.559  0.00  0.00      PROA  
ATOM   1293  HN  GLY P 481     -31.230  -2.328   4.187  0.00  0.00      PROA  
ATOM   1294  CA  GLY P 481     -30.047  -2.713   5.880  0.00  0.00      PROA  
ATOM   1295  HA1 GLY P 481     -29.207  -2.074   5.652  0.00  0.00      PROA  
ATOM   1296  HA2 GLY P 481     -29.815  -3.621   6.417  0.00  0.00      PROA  
ATOM   1297  C   GLY P 481     -31.046  -1.973   6.649  0.00  0.00      PROA  
ATOM   1298  O   GLY P 481     -32.203  -1.643   6.266  0.00  0.00      PROA  
ATOM   1299  N   PHE P 482     -30.682  -1.658   7.902  0.00  0.00      PROA  
ATOM   1300  HN  PHE P 482     -29.818  -2.003   8.260  0.00  0.00      PROA  
ATOM   1301  CA  PHE P 482     -31.459  -0.818   8.819  0.00  0.00      PROA  
ATOM   1302  HA  PHE P 482     -32.490  -1.132   8.746  0.00  0.00      PROA  
ATOM   1303  CB  PHE P 482     -30.868  -0.804  10.304  0.00  0.00      PROA  
ATOM   1304  HB1 PHE P 482     -31.452  -0.071  10.899  0.00  0.00      PROA  
ATOM   1305  HB2 PHE P 482     -29.779  -0.584  10.308  0.00  0.00      PROA  
ATOM   1306  CG  PHE P 482     -31.160  -2.114  10.973  0.00  0.00      PROA  
ATOM   1307  CD1 PHE P 482     -30.211  -2.712  11.899  0.00  0.00      PROA  
ATOM   1308  HD1 PHE P 482     -29.286  -2.183  12.074  0.00  0.00      PROA  
ATOM   1309  CE1 PHE P 482     -30.544  -3.830  12.634  0.00  0.00      PROA  
ATOM   1310  HE1 PHE P 482     -29.806  -4.219  13.320  0.00  0.00      PROA  
ATOM   1311  CZ  PHE P 482     -31.656  -4.565  12.346  0.00  0.00      PROA  
ATOM   1312  HZ  PHE P 482     -31.706  -5.535  12.818  0.00  0.00      PROA  
ATOM   1313  CD2 PHE P 482     -32.336  -2.886  10.710  0.00  0.00      PROA  
ATOM   1314  HD2 PHE P 482     -33.123  -2.524  10.064  0.00  0.00      PROA  
ATOM   1315  CE2 PHE P 482     -32.581  -4.042  11.452  0.00  0.00      PROA  
ATOM   1316  HE2 PHE P 482     -33.512  -4.574  11.321  0.00  0.00      PROA  
ATOM   1317  C   PHE P 482     -31.587   0.626   8.435  0.00  0.00      PROA  
ATOM   1318  O   PHE P 482     -30.613   1.192   7.894  0.00  0.00      PROA  
ATOM   1319  N   SER P 483     -32.711   1.294   8.661  0.00  0.00      PROA  
ATOM   1320  HN  SER P 483     -33.424   0.758   9.106  0.00  0.00      PROA  
ATOM   1321  CA  SER P 483     -32.804   2.747   8.457  0.00  0.00      PROA  
ATOM   1322  HA  SER P 483     -31.993   3.054   7.813  0.00  0.00      PROA  
ATOM   1323  CB  SER P 483     -34.107   3.251   7.705  0.00  0.00      PROA  
ATOM   1324  HB1 SER P 483     -34.911   2.670   8.205  0.00  0.00      PROA  
ATOM   1325  HB2 SER P 483     -33.937   2.787   6.710  0.00  0.00      PROA  
ATOM   1326  OG  SER P 483     -34.248   4.674   7.690  0.00  0.00      PROA  
ATOM   1327  HG1 SER P 483     -34.562   4.948   6.825  0.00  0.00      PROA  
ATOM   1328  C   SER P 483     -32.608   3.359   9.780  0.00  0.00      PROA  
ATOM   1329  O   SER P 483     -33.514   3.353  10.618  0.00  0.00      PROA  
ATOM   1330  N   GLY P 484     -31.494   4.123   9.990  0.00  0.00      PROA  
ATOM   1331  HN  GLY P 484     -30.828   4.103   9.249  0.00  0.00      PROA  
ATOM   1332  CA  GLY P 484     -31.362   5.062  11.048  0.00  0.00      PROA  
ATOM   1333  HA1 GLY P 484     -30.362   5.453  10.936  0.00  0.00      PROA  
ATOM   1334  HA2 GLY P 484     -31.594   4.553  11.972  0.00  0.00      PROA  
ATOM   1335  C   GLY P 484     -32.281   6.356  10.989  0.00  0.00      PROA  
ATOM   1336  O   GLY P 484     -32.646   6.885  12.052  0.00  0.00      PROA  
ATOM   1337  N   PRO P 485     -32.782   6.906   9.832  0.00  0.00      PROA  
ATOM   1338  CD  PRO P 485     -31.947   7.025   8.689  0.00  0.00      PROA  
ATOM   1339  HD1 PRO P 485     -32.102   6.158   8.011  0.00  0.00      PROA  
ATOM   1340  HD2 PRO P 485     -30.856   7.145   8.861  0.00  0.00      PROA  
ATOM   1341  CA  PRO P 485     -33.818   7.963   9.727  0.00  0.00      PROA  
ATOM   1342  HA  PRO P 485     -33.495   8.803  10.324  0.00  0.00      PROA  
ATOM   1343  CB  PRO P 485     -33.899   8.318   8.237  0.00  0.00      PROA  
ATOM   1344  HB1 PRO P 485     -34.214   9.359   8.006  0.00  0.00      PROA  
ATOM   1345  HB2 PRO P 485     -34.424   7.501   7.698  0.00  0.00      PROA  
ATOM   1346  CG  PRO P 485     -32.443   8.204   7.854  0.00  0.00      PROA  
ATOM   1347  HG1 PRO P 485     -32.274   8.089   6.762  0.00  0.00      PROA  
ATOM   1348  HG2 PRO P 485     -31.817   9.063   8.178  0.00  0.00      PROA  
ATOM   1349  C   PRO P 485     -35.183   7.535  10.193  0.00  0.00      PROA  
ATOM   1350  O   PRO P 485     -35.975   8.308  10.806  0.00  0.00      PROA  
ATOM   1351  N   LEU P 486     -35.507   6.267   9.976  0.00  0.00      PROA  
ATOM   1352  HN  LEU P 486     -34.912   5.719   9.393  0.00  0.00      PROA  
ATOM   1353  CA  LEU P 486     -36.694   5.639  10.567  0.00  0.00      PROA  
ATOM   1354  HA  LEU P 486     -37.556   6.285  10.499  0.00  0.00      PROA  
ATOM   1355  CB  LEU P 486     -37.054   4.325   9.867  0.00  0.00      PROA  
ATOM   1356  HB1 LEU P 486     -37.877   3.784  10.383  0.00  0.00      PROA  
ATOM   1357  HB2 LEU P 486     -36.189   3.632   9.793  0.00  0.00      PROA  
ATOM   1358  CG  LEU P 486     -37.496   4.515   8.395  0.00  0.00      PROA  
ATOM   1359  HG  LEU P 486     -36.693   4.991   7.793  0.00  0.00      PROA  
ATOM   1360  CD1 LEU P 486     -37.721   3.148   7.816  0.00  0.00      PROA  
ATOM   1361 HD11 LEU P 486     -38.539   2.702   8.421  0.00  0.00      PROA  
ATOM   1362 HD12 LEU P 486     -36.845   2.486   7.986  0.00  0.00      PROA  
ATOM   1363 HD13 LEU P 486     -37.889   3.263   6.724  0.00  0.00      PROA  
ATOM   1364  CD2 LEU P 486     -38.828   5.275   8.413  0.00  0.00      PROA  
ATOM   1365 HD21 LEU P 486     -39.616   4.738   8.984  0.00  0.00      PROA  
ATOM   1366 HD22 LEU P 486     -39.272   5.346   7.397  0.00  0.00      PROA  
ATOM   1367 HD23 LEU P 486     -38.617   6.254   8.894  0.00  0.00      PROA  
ATOM   1368  C   LEU P 486     -36.598   5.466  12.044  0.00  0.00      PROA  
ATOM   1369  O   LEU P 486     -37.612   5.469  12.660  0.00  0.00      PROA  
ATOM   1370  N   LEU P 487     -35.395   5.265  12.617  0.00  0.00      PROA  
ATOM   1371  HN  LEU P 487     -34.561   5.265  12.071  0.00  0.00      PROA  
ATOM   1372  CA  LEU P 487     -35.161   5.122  14.067  0.00  0.00      PROA  
ATOM   1373  HA  LEU P 487     -35.845   4.370  14.433  0.00  0.00      PROA  
ATOM   1374  CB  LEU P 487     -33.680   4.580  14.316  0.00  0.00      PROA  
ATOM   1375  HB1 LEU P 487     -32.880   5.208  13.868  0.00  0.00      PROA  
ATOM   1376  HB2 LEU P 487     -33.716   3.611  13.774  0.00  0.00      PROA  
ATOM   1377  CG  LEU P 487     -33.336   4.350  15.796  0.00  0.00      PROA  
ATOM   1378  HG  LEU P 487     -33.263   5.348  16.278  0.00  0.00      PROA  
ATOM   1379  CD1 LEU P 487     -34.356   3.423  16.499  0.00  0.00      PROA  
ATOM   1380 HD11 LEU P 487     -35.384   3.844  16.516  0.00  0.00      PROA  
ATOM   1381 HD12 LEU P 487     -34.016   3.138  17.518  0.00  0.00      PROA  
ATOM   1382 HD13 LEU P 487     -34.430   2.494  15.894  0.00  0.00      PROA  
ATOM   1383  CD2 LEU P 487     -31.906   3.741  15.982  0.00  0.00      PROA  
ATOM   1384 HD21 LEU P 487     -31.855   2.732  15.519  0.00  0.00      PROA  
ATOM   1385 HD22 LEU P 487     -31.795   3.526  17.067  0.00  0.00      PROA  
ATOM   1386 HD23 LEU P 487     -31.086   4.379  15.589  0.00  0.00      PROA  
ATOM   1387  C   LEU P 487     -35.481   6.335  14.914  0.00  0.00      PROA  
ATOM   1388  O   LEU P 487     -36.186   6.237  15.914  0.00  0.00      PROA  
ATOM   1389  N   VAL P 488     -34.958   7.546  14.525  0.00  0.00      PROA  
ATOM   1390  HN  VAL P 488     -34.345   7.651  13.746  0.00  0.00      PROA  
ATOM   1391  CA  VAL P 488     -35.280   8.800  15.203  0.00  0.00      PROA  
ATOM   1392  HA  VAL P 488     -35.068   8.583  16.240  0.00  0.00      PROA  
ATOM   1393  CB  VAL P 488     -34.277   9.911  14.705  0.00  0.00      PROA  
ATOM   1394  HB  VAL P 488     -34.584  10.888  15.135  0.00  0.00      PROA  
ATOM   1395  CG1 VAL P 488     -32.843   9.556  15.269  0.00  0.00      PROA  
ATOM   1396 HG11 VAL P 488     -32.574   8.538  14.914  0.00  0.00      PROA  
ATOM   1397 HG12 VAL P 488     -32.733   9.348  16.355  0.00  0.00      PROA  
ATOM   1398 HG13 VAL P 488     -32.036  10.301  15.098  0.00  0.00      PROA  
ATOM   1399  CG2 VAL P 488     -34.271   9.966  13.152  0.00  0.00      PROA  
ATOM   1400 HG21 VAL P 488     -35.268  10.232  12.739  0.00  0.00      PROA  
ATOM   1401 HG22 VAL P 488     -34.039   8.938  12.799  0.00  0.00      PROA  
ATOM   1402 HG23 VAL P 488     -33.519  10.721  12.839  0.00  0.00      PROA  
ATOM   1403  C   VAL P 488     -36.661   9.175  15.072  0.00  0.00      PROA  
ATOM   1404  O   VAL P 488     -37.308   9.743  15.962  0.00  0.00      PROA  
ATOM   1405  N   PHE P 489     -37.281   8.907  13.889  0.00  0.00      PROA  
ATOM   1406  HN  PHE P 489     -36.776   8.448  13.162  0.00  0.00      PROA  
ATOM   1407  CA  PHE P 489     -38.689   8.998  13.622  0.00  0.00      PROA  
ATOM   1408  HA  PHE P 489     -38.878  10.044  13.816  0.00  0.00      PROA  
ATOM   1409  CB  PHE P 489     -38.937   8.710  12.156  0.00  0.00      PROA  
ATOM   1410  HB1 PHE P 489     -38.422   7.786  11.814  0.00  0.00      PROA  
ATOM   1411  HB2 PHE P 489     -38.539   9.489  11.472  0.00  0.00      PROA  
ATOM   1412  CG  PHE P 489     -40.341   8.427  11.818  0.00  0.00      PROA  
ATOM   1413  CD1 PHE P 489     -41.183   9.492  11.741  0.00  0.00      PROA  
ATOM   1414  HD1 PHE P 489     -40.745  10.475  11.829  0.00  0.00      PROA  
ATOM   1415  CE1 PHE P 489     -42.564   9.252  11.539  0.00  0.00      PROA  
ATOM   1416  HE1 PHE P 489     -43.313  10.015  11.387  0.00  0.00      PROA  
ATOM   1417  CZ  PHE P 489     -43.056   7.941  11.379  0.00  0.00      PROA  
ATOM   1418  HZ  PHE P 489     -44.112   7.797  11.200  0.00  0.00      PROA  
ATOM   1419  CD2 PHE P 489     -40.827   7.074  11.536  0.00  0.00      PROA  
ATOM   1420  HD2 PHE P 489     -40.109   6.270  11.479  0.00  0.00      PROA  
ATOM   1421  CE2 PHE P 489     -42.167   6.831  11.354  0.00  0.00      PROA  
ATOM   1422  HE2 PHE P 489     -42.495   5.812  11.211  0.00  0.00      PROA  
ATOM   1423  C   PHE P 489     -39.567   8.123  14.646  0.00  0.00      PROA  
ATOM   1424  O   PHE P 489     -40.442   8.644  15.323  0.00  0.00      PROA  
ATOM   1425  N   GLU P 490     -39.351   6.805  14.734  0.00  0.00      PROA  
ATOM   1426  HN  GLU P 490     -38.666   6.365  14.158  0.00  0.00      PROA  
ATOM   1427  CA  GLU P 490     -40.048   6.000  15.719  0.00  0.00      PROA  
ATOM   1428  HA  GLU P 490     -41.097   6.079  15.473  0.00  0.00      PROA  
ATOM   1429  CB  GLU P 490     -39.699   4.589  15.611  0.00  0.00      PROA  
ATOM   1430  HB1 GLU P 490     -40.269   4.054  16.400  0.00  0.00      PROA  
ATOM   1431  HB2 GLU P 490     -38.610   4.376  15.676  0.00  0.00      PROA  
ATOM   1432  CG  GLU P 490     -40.337   4.028  14.285  0.00  0.00      PROA  
ATOM   1433  HG1 GLU P 490     -39.731   4.158  13.363  0.00  0.00      PROA  
ATOM   1434  HG2 GLU P 490     -41.285   4.592  14.151  0.00  0.00      PROA  
ATOM   1435  CD  GLU P 490     -40.688   2.581  14.508  0.00  0.00      PROA  
ATOM   1436  OE1 GLU P 490     -41.756   2.261  15.127  0.00  0.00      PROA  
ATOM   1437  OE2 GLU P 490     -39.841   1.729  14.185  0.00  0.00      PROA  
ATOM   1438  C   GLU P 490     -39.875   6.446  17.155  0.00  0.00      PROA  
ATOM   1439  O   GLU P 490     -40.848   6.380  17.973  0.00  0.00      PROA  
ATOM   1440  N   GLU P 491     -38.685   6.750  17.624  0.00  0.00      PROA  
ATOM   1441  HN  GLU P 491     -37.901   6.671  17.014  0.00  0.00      PROA  
ATOM   1442  CA  GLU P 491     -38.425   7.321  18.960  0.00  0.00      PROA  
ATOM   1443  HA  GLU P 491     -38.703   6.519  19.627  0.00  0.00      PROA  
ATOM   1444  CB  GLU P 491     -36.969   7.897  18.994  0.00  0.00      PROA  
ATOM   1445  HB1 GLU P 491     -36.790   8.757  18.314  0.00  0.00      PROA  
ATOM   1446  HB2 GLU P 491     -36.332   7.114  18.532  0.00  0.00      PROA  
ATOM   1447  CG  GLU P 491     -36.524   8.505  20.368  0.00  0.00      PROA  
ATOM   1448  HG1 GLU P 491     -36.463   7.678  21.107  0.00  0.00      PROA  
ATOM   1449  HG2 GLU P 491     -37.305   9.245  20.645  0.00  0.00      PROA  
ATOM   1450  CD  GLU P 491     -35.209   9.129  20.238  0.00  0.00      PROA  
ATOM   1451  OE1 GLU P 491     -34.610   9.150  19.128  0.00  0.00      PROA  
ATOM   1452  OE2 GLU P 491     -34.648   9.565  21.301  0.00  0.00      PROA  
ATOM   1453  C   GLU P 491     -39.274   8.517  19.307  0.00  0.00      PROA  
ATOM   1454  O   GLU P 491     -39.917   8.460  20.360  0.00  0.00      PROA  
ATOM   1455  N   ALA P 492     -39.358   9.513  18.424  0.00  0.00      PROA  
ATOM   1456  HN  ALA P 492     -38.709   9.474  17.668  0.00  0.00      PROA  
ATOM   1457  CA  ALA P 492     -40.208  10.656  18.511  0.00  0.00      PROA  
ATOM   1458  HA  ALA P 492     -39.973  11.030  19.497  0.00  0.00      PROA  
ATOM   1459  CB  ALA P 492     -39.662  11.659  17.551  0.00  0.00      PROA  
ATOM   1460  HB1 ALA P 492     -38.614  11.920  17.812  0.00  0.00      PROA  
ATOM   1461  HB2 ALA P 492     -40.130  12.666  17.564  0.00  0.00      PROA  
ATOM   1462  HB3 ALA P 492     -39.690  11.306  16.498  0.00  0.00      PROA  
ATOM   1463  C   ALA P 492     -41.735  10.332  18.401  0.00  0.00      PROA  
ATOM   1464  O   ALA P 492     -42.635  11.029  19.014  0.00  0.00      PROA  
ATOM   1465  N   PHE P 493     -42.056   9.314  17.610  0.00  0.00      PROA  
ATOM   1466  HN  PHE P 493     -41.254   8.874  17.214  0.00  0.00      PROA  
ATOM   1467  CA  PHE P 493     -43.384   8.753  17.443  0.00  0.00      PROA  
ATOM   1468  HA  PHE P 493     -44.044   9.573  17.203  0.00  0.00      PROA  
ATOM   1469  CB  PHE P 493     -43.499   7.762  16.223  0.00  0.00      PROA  
ATOM   1470  HB1 PHE P 493     -42.771   6.929  16.326  0.00  0.00      PROA  
ATOM   1471  HB2 PHE P 493     -43.180   8.329  15.323  0.00  0.00      PROA  
ATOM   1472  CG  PHE P 493     -44.816   7.192  15.895  0.00  0.00      PROA  
ATOM   1473  CD1 PHE P 493     -45.044   5.811  15.724  0.00  0.00      PROA  
ATOM   1474  HD1 PHE P 493     -44.277   5.077  15.922  0.00  0.00      PROA  
ATOM   1475  CE1 PHE P 493     -46.332   5.398  15.377  0.00  0.00      PROA  
ATOM   1476  HE1 PHE P 493     -46.458   4.347  15.165  0.00  0.00      PROA  
ATOM   1477  CZ  PHE P 493     -47.424   6.299  15.317  0.00  0.00      PROA  
ATOM   1478  HZ  PHE P 493     -48.459   6.015  15.198  0.00  0.00      PROA  
ATOM   1479  CD2 PHE P 493     -45.880   8.116  15.735  0.00  0.00      PROA  
ATOM   1480  HD2 PHE P 493     -45.720   9.150  16.002  0.00  0.00      PROA  
ATOM   1481  CE2 PHE P 493     -47.184   7.685  15.467  0.00  0.00      PROA  
ATOM   1482  HE2 PHE P 493     -47.993   8.386  15.320  0.00  0.00      PROA  
ATOM   1483  C   PHE P 493     -43.754   8.170  18.839  0.00  0.00      PROA  
ATOM   1484  O   PHE P 493     -44.870   8.443  19.371  0.00  0.00      PROA  
ATOM   1485  N   TYR P 494     -42.874   7.390  19.393  0.00  0.00      PROA  
ATOM   1486  HN  TYR P 494     -42.040   7.187  18.885  0.00  0.00      PROA  
ATOM   1487  CA  TYR P 494     -43.022   6.718  20.670  0.00  0.00      PROA  
ATOM   1488  HA  TYR P 494     -43.974   6.207  20.661  0.00  0.00      PROA  
ATOM   1489  CB  TYR P 494     -41.788   5.722  20.754  0.00  0.00      PROA  
ATOM   1490  HB1 TYR P 494     -40.854   6.302  20.596  0.00  0.00      PROA  
ATOM   1491  HB2 TYR P 494     -41.881   4.984  19.929  0.00  0.00      PROA  
ATOM   1492  CG  TYR P 494     -41.677   5.070  22.113  0.00  0.00      PROA  
ATOM   1493  CD1 TYR P 494     -40.578   5.145  22.996  0.00  0.00      PROA  
ATOM   1494  HD1 TYR P 494     -39.689   5.659  22.658  0.00  0.00      PROA  
ATOM   1495  CE1 TYR P 494     -40.601   4.595  24.261  0.00  0.00      PROA  
ATOM   1496  HE1 TYR P 494     -39.687   4.564  24.835  0.00  0.00      PROA  
ATOM   1497  CZ  TYR P 494     -41.773   3.880  24.723  0.00  0.00      PROA  
ATOM   1498  OH  TYR P 494     -41.958   3.405  26.033  0.00  0.00      PROA  
ATOM   1499  HH  TYR P 494     -41.252   3.787  26.559  0.00  0.00      PROA  
ATOM   1500  CD2 TYR P 494     -42.797   4.362  22.586  0.00  0.00      PROA  
ATOM   1501  HD2 TYR P 494     -43.706   4.273  22.011  0.00  0.00      PROA  
ATOM   1502  CE2 TYR P 494     -42.815   3.758  23.830  0.00  0.00      PROA  
ATOM   1503  HE2 TYR P 494     -43.801   3.521  24.203  0.00  0.00      PROA  
ATOM   1504  C   TYR P 494     -43.098   7.767  21.751  0.00  0.00      PROA  
ATOM   1505  O   TYR P 494     -43.988   7.688  22.620  0.00  0.00      PROA  
ATOM   1506  N   SER P 495     -42.244   8.858  21.753  0.00  0.00      PROA  
ATOM   1507  HN  SER P 495     -41.649   8.947  20.958  0.00  0.00      PROA  
ATOM   1508  CA  SER P 495     -42.370   9.877  22.699  0.00  0.00      PROA  
ATOM   1509  HA  SER P 495     -42.243   9.363  23.640  0.00  0.00      PROA  
ATOM   1510  CB  SER P 495     -41.179  10.872  22.620  0.00  0.00      PROA  
ATOM   1511  HB1 SER P 495     -41.291  11.601  23.452  0.00  0.00      PROA  
ATOM   1512  HB2 SER P 495     -41.151  11.357  21.621  0.00  0.00      PROA  
ATOM   1513  OG  SER P 495     -39.935  10.132  22.867  0.00  0.00      PROA  
ATOM   1514  HG1 SER P 495     -39.910   9.575  22.086  0.00  0.00      PROA  
ATOM   1515  C   SER P 495     -43.690  10.657  22.585  0.00  0.00      PROA  
ATOM   1516  O   SER P 495     -44.293  11.095  23.580  0.00  0.00      PROA  
ATOM   1517  N   PHE P 496     -44.225  10.910  21.314  0.00  0.00      PROA  
ATOM   1518  HN  PHE P 496     -43.712  10.801  20.466  0.00  0.00      PROA  
ATOM   1519  CA  PHE P 496     -45.509  11.487  21.100  0.00  0.00      PROA  
ATOM   1520  HA  PHE P 496     -45.489  12.485  21.511  0.00  0.00      PROA  
ATOM   1521  CB  PHE P 496     -45.672  11.776  19.583  0.00  0.00      PROA  
ATOM   1522  HB1 PHE P 496     -45.354  10.892  18.990  0.00  0.00      PROA  
ATOM   1523  HB2 PHE P 496     -45.086  12.647  19.219  0.00  0.00      PROA  
ATOM   1524  CG  PHE P 496     -47.060  12.211  19.052  0.00  0.00      PROA  
ATOM   1525  CD1 PHE P 496     -47.338  13.589  19.049  0.00  0.00      PROA  
ATOM   1526  HD1 PHE P 496     -46.541  14.276  19.291  0.00  0.00      PROA  
ATOM   1527  CE1 PHE P 496     -48.590  14.130  18.852  0.00  0.00      PROA  
ATOM   1528  HE1 PHE P 496     -48.744  15.197  18.913  0.00  0.00      PROA  
ATOM   1529  CZ  PHE P 496     -49.576  13.276  18.456  0.00  0.00      PROA  
ATOM   1530  HZ  PHE P 496     -50.525  13.764  18.290  0.00  0.00      PROA  
ATOM   1531  CD2 PHE P 496     -48.136  11.364  18.764  0.00  0.00      PROA  
ATOM   1532  HD2 PHE P 496     -47.979  10.296  18.802  0.00  0.00      PROA  
ATOM   1533  CE2 PHE P 496     -49.374  11.863  18.326  0.00  0.00      PROA  
ATOM   1534  HE2 PHE P 496     -50.191  11.181  18.147  0.00  0.00      PROA  
ATOM   1535  C   PHE P 496     -46.609  10.646  21.690  0.00  0.00      PROA  
ATOM   1536  O   PHE P 496     -47.482  11.135  22.326  0.00  0.00      PROA  
ATOM   1537  N   CYS P 497     -46.620   9.349  21.381  0.00  0.00      PROA  
ATOM   1538  HN  CYS P 497     -45.932   8.970  20.767  0.00  0.00      PROA  
ATOM   1539  CA  CYS P 497     -47.680   8.403  21.842  0.00  0.00      PROA  
ATOM   1540  HA  CYS P 497     -48.651   8.746  21.515  0.00  0.00      PROA  
ATOM   1541  CB  CYS P 497     -47.489   6.929  21.278  0.00  0.00      PROA  
ATOM   1542  HB1 CYS P 497     -48.241   6.262  21.751  0.00  0.00      PROA  
ATOM   1543  HB2 CYS P 497     -46.487   6.491  21.474  0.00  0.00      PROA  
ATOM   1544  SG  CYS P 497     -47.652   6.946  19.424  0.00  0.00      PROA  
ATOM   1545  HG1 CYS P 497     -46.551   7.550  19.001  0.00  0.00      PROA  
ATOM   1546  C   CYS P 497     -47.624   8.347  23.350  0.00  0.00      PROA  
ATOM   1547  O   CYS P 497     -48.641   8.447  24.004  0.00  0.00      PROA  
ATOM   1548  N   GLN P 498     -46.392   8.197  24.035  0.00  0.00      PROA  
ATOM   1549  HN  GLN P 498     -45.512   8.153  23.568  0.00  0.00      PROA  
ATOM   1550  CA  GLN P 498     -46.242   8.320  25.463  0.00  0.00      PROA  
ATOM   1551  HA  GLN P 498     -47.011   7.655  25.826  0.00  0.00      PROA  
ATOM   1552  CB  GLN P 498     -44.774   7.863  25.935  0.00  0.00      PROA  
ATOM   1553  HB1 GLN P 498     -44.864   7.893  27.042  0.00  0.00      PROA  
ATOM   1554  HB2 GLN P 498     -44.036   8.637  25.635  0.00  0.00      PROA  
ATOM   1555  CG  GLN P 498     -44.291   6.394  25.597  0.00  0.00      PROA  
ATOM   1556  HG1 GLN P 498     -43.334   6.241  26.141  0.00  0.00      PROA  
ATOM   1557  HG2 GLN P 498     -44.126   6.406  24.499  0.00  0.00      PROA  
ATOM   1558  CD  GLN P 498     -45.307   5.353  25.917  0.00  0.00      PROA  
ATOM   1559  OE1 GLN P 498     -46.150   5.019  25.106  0.00  0.00      PROA  
ATOM   1560  NE2 GLN P 498     -45.432   4.817  27.181  0.00  0.00      PROA  
ATOM   1561 HE21 GLN P 498     -46.278   4.301  27.309  0.00  0.00      PROA  
ATOM   1562 HE22 GLN P 498     -44.843   5.091  27.942  0.00  0.00      PROA  
ATOM   1563  C   GLN P 498     -46.741   9.622  25.960  0.00  0.00      PROA  
ATOM   1564  O   GLN P 498     -47.458   9.585  26.974  0.00  0.00      PROA  
ATOM   1565  N   THR P 499     -46.452  10.740  25.298  0.00  0.00      PROA  
ATOM   1566  HN  THR P 499     -45.851  10.684  24.504  0.00  0.00      PROA  
ATOM   1567  CA  THR P 499     -46.687  12.056  25.871  0.00  0.00      PROA  
ATOM   1568  HA  THR P 499     -46.381  11.989  26.905  0.00  0.00      PROA  
ATOM   1569  CB  THR P 499     -46.015  13.252  25.144  0.00  0.00      PROA  
ATOM   1570  HB  THR P 499     -46.343  13.285  24.083  0.00  0.00      PROA  
ATOM   1571  OG1 THR P 499     -44.579  13.081  25.172  0.00  0.00      PROA  
ATOM   1572  HG1 THR P 499     -44.542  12.335  24.568  0.00  0.00      PROA  
ATOM   1573  CG2 THR P 499     -46.324  14.623  25.856  0.00  0.00      PROA  
ATOM   1574 HG21 THR P 499     -47.418  14.811  25.815  0.00  0.00      PROA  
ATOM   1575 HG22 THR P 499     -45.803  15.522  25.461  0.00  0.00      PROA  
ATOM   1576 HG23 THR P 499     -46.046  14.574  26.930  0.00  0.00      PROA  
ATOM   1577  C   THR P 499     -48.164  12.186  25.919  0.00  0.00      PROA  
ATOM   1578  O   THR P 499     -48.763  12.612  26.937  0.00  0.00      PROA  
ATOM   1579  N   ASN P 500     -48.885  11.841  24.880  0.00  0.00      PROA  
ATOM   1580  HN  ASN P 500     -48.405  11.317  24.181  0.00  0.00      PROA  
ATOM   1581  CA  ASN P 500     -50.353  12.003  24.909  0.00  0.00      PROA  
ATOM   1582  HA  ASN P 500     -50.683  12.841  25.506  0.00  0.00      PROA  
ATOM   1583  CB  ASN P 500     -50.847  12.173  23.481  0.00  0.00      PROA  
ATOM   1584  HB1 ASN P 500     -51.943  12.355  23.446  0.00  0.00      PROA  
ATOM   1585  HB2 ASN P 500     -50.552  11.305  22.854  0.00  0.00      PROA  
ATOM   1586  CG  ASN P 500     -50.331  13.493  22.961  0.00  0.00      PROA  
ATOM   1587  OD1 ASN P 500     -50.464  14.555  23.542  0.00  0.00      PROA  
ATOM   1588  ND2 ASN P 500     -49.627  13.396  21.780  0.00  0.00      PROA  
ATOM   1589 HD21 ASN P 500     -49.686  14.218  21.214  0.00  0.00      PROA  
ATOM   1590 HD22 ASN P 500     -49.600  12.528  21.284  0.00  0.00      PROA  
ATOM   1591  C   ASN P 500     -51.108  10.775  25.592  0.00  0.00      PROA  
ATOM   1592  O   ASN P 500     -52.335  10.743  25.593  0.00  0.00      PROA  
ATOM   1593  N   ASN P 501     -50.400   9.852  26.190  0.00  0.00      PROA  
ATOM   1594  HN  ASN P 501     -49.427  10.056  26.267  0.00  0.00      PROA  
ATOM   1595  CA  ASN P 501     -50.904   8.550  26.708  0.00  0.00      PROA  
ATOM   1596  HA  ASN P 501     -50.019   7.960  26.895  0.00  0.00      PROA  
ATOM   1597  CB  ASN P 501     -51.584   8.709  28.058  0.00  0.00      PROA  
ATOM   1598  HB1 ASN P 501     -51.786   7.706  28.491  0.00  0.00      PROA  
ATOM   1599  HB2 ASN P 501     -52.538   9.270  27.956  0.00  0.00      PROA  
ATOM   1600  CG  ASN P 501     -50.766   9.549  29.072  0.00  0.00      PROA  
ATOM   1601  OD1 ASN P 501     -51.123  10.635  29.471  0.00  0.00      PROA  
ATOM   1602  ND2 ASN P 501     -49.717   8.979  29.726  0.00  0.00      PROA  
ATOM   1603 HD21 ASN P 501     -49.390   8.060  29.505  0.00  0.00      PROA  
ATOM   1604 HD22 ASN P 501     -49.718   9.395  30.635  0.00  0.00      PROA  
ATOM   1605  C   ASN P 501     -51.802   7.778  25.759  0.00  0.00      PROA  
ATOM   1606  O   ASN P 501     -52.867   7.234  26.144  0.00  0.00      PROA  
ATOM   1607  N   LEU P 502     -51.494   7.625  24.460  0.00  0.00      PROA  
ATOM   1608  HN  LEU P 502     -50.655   8.101  24.205  0.00  0.00      PROA  
ATOM   1609  CA  LEU P 502     -52.157   6.639  23.559  0.00  0.00      PROA  
ATOM   1610  HA  LEU P 502     -52.994   6.117  23.999  0.00  0.00      PROA  
ATOM   1611  CB  LEU P 502     -52.644   7.326  22.274  0.00  0.00      PROA  
ATOM   1612  HB1 LEU P 502     -53.321   8.135  22.625  0.00  0.00      PROA  
ATOM   1613  HB2 LEU P 502     -53.335   6.578  21.830  0.00  0.00      PROA  
ATOM   1614  CG  LEU P 502     -51.539   7.764  21.283  0.00  0.00      PROA  
ATOM   1615  HG  LEU P 502     -50.648   8.046  21.883  0.00  0.00      PROA  
ATOM   1616  CD1 LEU P 502     -51.138   6.752  20.191  0.00  0.00      PROA  
ATOM   1617 HD11 LEU P 502     -50.526   7.213  19.386  0.00  0.00      PROA  
ATOM   1618 HD12 LEU P 502     -52.012   6.285  19.690  0.00  0.00      PROA  
ATOM   1619 HD13 LEU P 502     -50.529   5.922  20.611  0.00  0.00      PROA  
ATOM   1620  CD2 LEU P 502     -51.972   9.071  20.636  0.00  0.00      PROA  
ATOM   1621 HD21 LEU P 502     -52.039   9.701  21.549  0.00  0.00      PROA  
ATOM   1622 HD22 LEU P 502     -52.976   8.900  20.194  0.00  0.00      PROA  
ATOM   1623 HD23 LEU P 502     -51.173   9.439  19.957  0.00  0.00      PROA  
ATOM   1624  C   LEU P 502     -51.185   5.561  23.286  0.00  0.00      PROA  
ATOM   1625  O   LEU P 502     -50.057   5.708  23.669  0.00  0.00      PROA  
ATOM   1626  N   GLU P 503     -51.597   4.446  22.690  0.00  0.00      PROA  
ATOM   1627  HN  GLU P 503     -52.592   4.406  22.629  0.00  0.00      PROA  
ATOM   1628  CA  GLU P 503     -50.752   3.265  22.476  0.00  0.00      PROA  
ATOM   1629  HA  GLU P 503     -50.142   3.171  23.361  0.00  0.00      PROA  
ATOM   1630  CB  GLU P 503     -51.671   1.934  22.275  0.00  0.00      PROA  
ATOM   1631  HB1 GLU P 503     -50.960   1.219  21.807  0.00  0.00      PROA  
ATOM   1632  HB2 GLU P 503     -52.504   2.226  21.601  0.00  0.00      PROA  
ATOM   1633  CG  GLU P 503     -52.375   1.352  23.590  0.00  0.00      PROA  
ATOM   1634  HG1 GLU P 503     -52.878   0.384  23.381  0.00  0.00      PROA  
ATOM   1635  HG2 GLU P 503     -53.061   2.153  23.939  0.00  0.00      PROA  
ATOM   1636  CD  GLU P 503     -51.380   1.113  24.665  0.00  0.00      PROA  
ATOM   1637  OE1 GLU P 503     -50.477   0.274  24.365  0.00  0.00      PROA  
ATOM   1638  OE2 GLU P 503     -51.428   1.700  25.754  0.00  0.00      PROA  
ATOM   1639  C   GLU P 503     -49.772   3.389  21.212  0.00  0.00      PROA  
ATOM   1640  O   GLU P 503     -50.357   3.658  20.169  0.00  0.00      PROA  
ATOM   1641  N   TYR P 504     -48.467   3.190  21.311  0.00  0.00      PROA  
ATOM   1642  HN  TYR P 504     -48.134   3.043  22.239  0.00  0.00      PROA  
ATOM   1643  CA  TYR P 504     -47.490   3.182  20.226  0.00  0.00      PROA  
ATOM   1644  HA  TYR P 504     -47.625   3.998  19.531  0.00  0.00      PROA  
ATOM   1645  CB  TYR P 504     -46.087   3.407  20.816  0.00  0.00      PROA  
ATOM   1646  HB1 TYR P 504     -45.992   2.778  21.727  0.00  0.00      PROA  
ATOM   1647  HB2 TYR P 504     -46.004   4.447  21.197  0.00  0.00      PROA  
ATOM   1648  CG  TYR P 504     -44.839   3.076  19.945  0.00  0.00      PROA  
ATOM   1649  CD1 TYR P 504     -44.566   3.766  18.806  0.00  0.00      PROA  
ATOM   1650  HD1 TYR P 504     -45.119   4.679  18.641  0.00  0.00      PROA  
ATOM   1651  CE1 TYR P 504     -43.502   3.308  17.953  0.00  0.00      PROA  
ATOM   1652  HE1 TYR P 504     -43.175   3.914  17.121  0.00  0.00      PROA  
ATOM   1653  CZ  TYR P 504     -42.644   2.300  18.447  0.00  0.00      PROA  
ATOM   1654  OH  TYR P 504     -41.442   1.963  17.739  0.00  0.00      PROA  
ATOM   1655  HH  TYR P 504     -41.524   2.224  16.819  0.00  0.00      PROA  
ATOM   1656  CD2 TYR P 504     -43.990   2.055  20.368  0.00  0.00      PROA  
ATOM   1657  HD2 TYR P 504     -44.130   1.543  21.309  0.00  0.00      PROA  
ATOM   1658  CE2 TYR P 504     -42.866   1.677  19.652  0.00  0.00      PROA  
ATOM   1659  HE2 TYR P 504     -42.211   0.918  20.056  0.00  0.00      PROA  
ATOM   1660  C   TYR P 504     -47.671   1.959  19.272  0.00  0.00      PROA  
ATOM   1661  O   TYR P 504     -47.589   2.121  18.072  0.00  0.00      PROA  
ATOM   1662  N   ILE P 505     -47.859   0.702  19.776  0.00  0.00      PROA  
ATOM   1663  HN  ILE P 505     -47.870   0.580  20.765  0.00  0.00      PROA  
ATOM   1664  CA  ILE P 505     -47.775  -0.529  18.940  0.00  0.00      PROA  
ATOM   1665  HA  ILE P 505     -46.900  -0.423  18.316  0.00  0.00      PROA  
ATOM   1666  CB  ILE P 505     -47.517  -1.800  19.692  0.00  0.00      PROA  
ATOM   1667  HB  ILE P 505     -48.317  -1.879  20.458  0.00  0.00      PROA  
ATOM   1668  CG2 ILE P 505     -47.752  -3.081  18.896  0.00  0.00      PROA  
ATOM   1669 HG21 ILE P 505     -48.800  -3.275  18.582  0.00  0.00      PROA  
ATOM   1670 HG22 ILE P 505     -47.357  -3.919  19.510  0.00  0.00      PROA  
ATOM   1671 HG23 ILE P 505     -47.123  -2.970  17.988  0.00  0.00      PROA  
ATOM   1672  CG1 ILE P 505     -46.197  -1.850  20.440  0.00  0.00      PROA  
ATOM   1673 HG11 ILE P 505     -46.109  -2.768  21.059  0.00  0.00      PROA  
ATOM   1674 HG12 ILE P 505     -46.221  -0.986  21.138  0.00  0.00      PROA  
ATOM   1675  CD  ILE P 505     -45.013  -1.887  19.511  0.00  0.00      PROA  
ATOM   1676  HD1 ILE P 505     -44.150  -2.152  20.158  0.00  0.00      PROA  
ATOM   1677  HD2 ILE P 505     -44.789  -0.908  19.036  0.00  0.00      PROA  
ATOM   1678  HD3 ILE P 505     -45.103  -2.655  18.713  0.00  0.00      PROA  
ATOM   1679  C   ILE P 505     -48.991  -0.578  17.947  0.00  0.00      PROA  
ATOM   1680  O   ILE P 505     -48.905  -1.004  16.820  0.00  0.00      PROA  
ATOM   1681  N   VAL P 506     -50.168  -0.187  18.420  0.00  0.00      PROA  
ATOM   1682  HN  VAL P 506     -50.289   0.089  19.370  0.00  0.00      PROA  
ATOM   1683  CA  VAL P 506     -51.430  -0.007  17.620  0.00  0.00      PROA  
ATOM   1684  HA  VAL P 506     -51.629  -0.893  17.037  0.00  0.00      PROA  
ATOM   1685  CB  VAL P 506     -52.571   0.377  18.595  0.00  0.00      PROA  
ATOM   1686  HB  VAL P 506     -52.249   1.280  19.157  0.00  0.00      PROA  
ATOM   1687  CG1 VAL P 506     -53.848   0.737  17.754  0.00  0.00      PROA  
ATOM   1688 HG11 VAL P 506     -53.686   1.716  17.254  0.00  0.00      PROA  
ATOM   1689 HG12 VAL P 506     -54.713   0.863  18.440  0.00  0.00      PROA  
ATOM   1690 HG13 VAL P 506     -54.066  -0.094  17.050  0.00  0.00      PROA  
ATOM   1691  CG2 VAL P 506     -52.912  -0.742  19.601  0.00  0.00      PROA  
ATOM   1692 HG21 VAL P 506     -52.141  -1.264  20.207  0.00  0.00      PROA  
ATOM   1693 HG22 VAL P 506     -53.465  -1.532  19.048  0.00  0.00      PROA  
ATOM   1694 HG23 VAL P 506     -53.675  -0.405  20.335  0.00  0.00      PROA  
ATOM   1695  C   VAL P 506     -51.157   1.074  16.540  0.00  0.00      PROA  
ATOM   1696  O   VAL P 506     -51.469   0.843  15.366  0.00  0.00      PROA  
ATOM   1697  N   GLY P 507     -50.430   2.186  16.880  0.00  0.00      PROA  
ATOM   1698  HN  GLY P 507     -50.129   2.330  17.819  0.00  0.00      PROA  
ATOM   1699  CA  GLY P 507     -50.009   3.181  15.872  0.00  0.00      PROA  
ATOM   1700  HA1 GLY P 507     -49.432   3.934  16.389  0.00  0.00      PROA  
ATOM   1701  HA2 GLY P 507     -50.760   3.677  15.275  0.00  0.00      PROA  
ATOM   1702  C   GLY P 507     -49.201   2.517  14.795  0.00  0.00      PROA  
ATOM   1703  O   GLY P 507     -49.424   2.808  13.637  0.00  0.00      PROA  
ATOM   1704  N   ARG P 508     -48.222   1.681  15.136  0.00  0.00      PROA  
ATOM   1705  HN  ARG P 508     -48.076   1.555  16.114  0.00  0.00      PROA  
ATOM   1706  CA  ARG P 508     -47.394   1.021  14.176  0.00  0.00      PROA  
ATOM   1707  HA  ARG P 508     -46.926   1.815  13.613  0.00  0.00      PROA  
ATOM   1708  CB  ARG P 508     -46.359   0.063  14.831  0.00  0.00      PROA  
ATOM   1709  HB1 ARG P 508     -45.895  -0.553  14.031  0.00  0.00      PROA  
ATOM   1710  HB2 ARG P 508     -46.879  -0.597  15.557  0.00  0.00      PROA  
ATOM   1711  CG  ARG P 508     -45.272   0.769  15.630  0.00  0.00      PROA  
ATOM   1712  HG1 ARG P 508     -45.671   1.351  16.488  0.00  0.00      PROA  
ATOM   1713  HG2 ARG P 508     -44.776   1.549  15.015  0.00  0.00      PROA  
ATOM   1714  CD  ARG P 508     -44.161  -0.142  16.250  0.00  0.00      PROA  
ATOM   1715  HD1 ARG P 508     -44.571  -1.164  16.398  0.00  0.00      PROA  
ATOM   1716  HD2 ARG P 508     -43.787   0.223  17.230  0.00  0.00      PROA  
ATOM   1717  NE  ARG P 508     -42.927  -0.071  15.456  0.00  0.00      PROA  
ATOM   1718  HE  ARG P 508     -42.475   0.816  15.355  0.00  0.00      PROA  
ATOM   1719  CZ  ARG P 508     -42.458  -0.971  14.642  0.00  0.00      PROA  
ATOM   1720  NH1 ARG P 508     -42.976  -2.132  14.431  0.00  0.00      PROA  
ATOM   1721 HH11 ARG P 508     -42.414  -2.761  13.893  0.00  0.00      PROA  
ATOM   1722 HH12 ARG P 508     -43.734  -2.511  14.962  0.00  0.00      PROA  
ATOM   1723  NH2 ARG P 508     -41.232  -0.881  14.165  0.00  0.00      PROA  
ATOM   1724 HH21 ARG P 508     -40.896  -1.603  13.561  0.00  0.00      PROA  
ATOM   1725 HH22 ARG P 508     -40.776   0.007  14.214  0.00  0.00      PROA  
ATOM   1726  C   ARG P 508     -48.120   0.182  13.200  0.00  0.00      PROA  
ATOM   1727  O   ARG P 508     -47.815   0.128  12.026  0.00  0.00      PROA  
ATOM   1728  N   VAL P 509     -49.079  -0.636  13.705  0.00  0.00      PROA  
ATOM   1729  HN  VAL P 509     -49.249  -0.601  14.687  0.00  0.00      PROA  
ATOM   1730  CA  VAL P 509     -50.052  -1.427  12.922  0.00  0.00      PROA  
ATOM   1731  HA  VAL P 509     -49.527  -2.005  12.176  0.00  0.00      PROA  
ATOM   1732  CB  VAL P 509     -50.720  -2.296  13.921  0.00  0.00      PROA  
ATOM   1733  HB  VAL P 509     -51.247  -1.654  14.659  0.00  0.00      PROA  
ATOM   1734  CG1 VAL P 509     -51.778  -3.133  13.258  0.00  0.00      PROA  
ATOM   1735 HG11 VAL P 509     -52.711  -2.587  13.002  0.00  0.00      PROA  
ATOM   1736 HG12 VAL P 509     -52.068  -3.985  13.909  0.00  0.00      PROA  
ATOM   1737 HG13 VAL P 509     -51.415  -3.385  12.238  0.00  0.00      PROA  
ATOM   1738  CG2 VAL P 509     -49.747  -3.210  14.667  0.00  0.00      PROA  
ATOM   1739 HG21 VAL P 509     -50.276  -3.754  15.478  0.00  0.00      PROA  
ATOM   1740 HG22 VAL P 509     -48.864  -2.676  15.079  0.00  0.00      PROA  
ATOM   1741 HG23 VAL P 509     -49.555  -4.019  13.930  0.00  0.00      PROA  
ATOM   1742  C   VAL P 509     -50.917  -0.517  12.040  0.00  0.00      PROA  
ATOM   1743  O   VAL P 509     -51.109  -0.737  10.872  0.00  0.00      PROA  
ATOM   1744  N   TRP P 510     -51.391   0.628  12.577  0.00  0.00      PROA  
ATOM   1745  HN  TRP P 510     -51.333   0.698  13.569  0.00  0.00      PROA  
ATOM   1746  CA  TRP P 510     -52.036   1.720  11.861  0.00  0.00      PROA  
ATOM   1747  HA  TRP P 510     -52.886   1.375  11.291  0.00  0.00      PROA  
ATOM   1748  CB  TRP P 510     -52.456   2.861  12.799  0.00  0.00      PROA  
ATOM   1749  HB1 TRP P 510     -52.388   3.893  12.393  0.00  0.00      PROA  
ATOM   1750  HB2 TRP P 510     -51.907   2.794  13.763  0.00  0.00      PROA  
ATOM   1751  CG  TRP P 510     -53.836   2.808  13.279  0.00  0.00      PROA  
ATOM   1752  CD1 TRP P 510     -54.282   2.202  14.494  0.00  0.00      PROA  
ATOM   1753  HD1 TRP P 510     -53.685   1.967  15.363  0.00  0.00      PROA  
ATOM   1754  NE1 TRP P 510     -55.603   2.030  14.454  0.00  0.00      PROA  
ATOM   1755  HE1 TRP P 510     -56.116   1.641  15.187  0.00  0.00      PROA  
ATOM   1756  CE2 TRP P 510     -56.109   2.510  13.310  0.00  0.00      PROA  
ATOM   1757  CD2 TRP P 510     -54.994   2.815  12.484  0.00  0.00      PROA  
ATOM   1758  CE3 TRP P 510     -55.275   3.225  11.141  0.00  0.00      PROA  
ATOM   1759  HE3 TRP P 510     -54.590   3.459  10.340  0.00  0.00      PROA  
ATOM   1760  CZ3 TRP P 510     -56.618   3.330  10.794  0.00  0.00      PROA  
ATOM   1761  HZ3 TRP P 510     -56.715   3.544   9.740  0.00  0.00      PROA  
ATOM   1762  CZ2 TRP P 510     -57.447   2.580  12.937  0.00  0.00      PROA  
ATOM   1763  HZ2 TRP P 510     -58.301   2.331  13.548  0.00  0.00      PROA  
ATOM   1764  CH2 TRP P 510     -57.698   2.919  11.602  0.00  0.00      PROA  
ATOM   1765  HH2 TRP P 510     -58.682   2.836  11.165  0.00  0.00      PROA  
ATOM   1766  C   TRP P 510     -51.252   2.362  10.750  0.00  0.00      PROA  
ATOM   1767  O   TRP P 510     -51.889   2.776   9.781  0.00  0.00      PROA  
ATOM   1768  N   ILE P 511     -49.893   2.508  10.882  0.00  0.00      PROA  
ATOM   1769  HN  ILE P 511     -49.441   2.303  11.747  0.00  0.00      PROA  
ATOM   1770  CA  ILE P 511     -48.965   2.871   9.735  0.00  0.00      PROA  
ATOM   1771  HA  ILE P 511     -49.346   3.765   9.264  0.00  0.00      PROA  
ATOM   1772  CB  ILE P 511     -47.525   3.160  10.277  0.00  0.00      PROA  
ATOM   1773  HB  ILE P 511     -47.306   2.315  10.964  0.00  0.00      PROA  
ATOM   1774  CG2 ILE P 511     -46.438   3.179   9.136  0.00  0.00      PROA  
ATOM   1775 HG21 ILE P 511     -46.412   2.358   8.388  0.00  0.00      PROA  
ATOM   1776 HG22 ILE P 511     -45.440   3.173   9.624  0.00  0.00      PROA  
ATOM   1777 HG23 ILE P 511     -46.617   4.112   8.560  0.00  0.00      PROA  
ATOM   1778  CG1 ILE P 511     -47.726   4.413  11.026  0.00  0.00      PROA  
ATOM   1779 HG11 ILE P 511     -48.508   4.266  11.802  0.00  0.00      PROA  
ATOM   1780 HG12 ILE P 511     -48.040   5.189  10.296  0.00  0.00      PROA  
ATOM   1781  CD  ILE P 511     -46.400   4.820  11.644  0.00  0.00      PROA  
ATOM   1782  HD1 ILE P 511     -45.638   5.093  10.882  0.00  0.00      PROA  
ATOM   1783  HD2 ILE P 511     -46.037   4.015  12.318  0.00  0.00      PROA  
ATOM   1784  HD3 ILE P 511     -46.579   5.757  12.214  0.00  0.00      PROA  
ATOM   1785  C   ILE P 511     -48.851   1.826   8.673  0.00  0.00      PROA  
ATOM   1786  O   ILE P 511     -48.872   2.149   7.467  0.00  0.00      PROA  
ATOM   1787  N   GLY P 512     -48.935   0.544   9.090  0.00  0.00      PROA  
ATOM   1788  HN  GLY P 512     -48.869   0.420  10.077  0.00  0.00      PROA  
ATOM   1789  CA  GLY P 512     -49.202  -0.604   8.189  0.00  0.00      PROA  
ATOM   1790  HA1 GLY P 512     -49.350  -1.453   8.840  0.00  0.00      PROA  
ATOM   1791  HA2 GLY P 512     -48.325  -0.827   7.600  0.00  0.00      PROA  
ATOM   1792  C   GLY P 512     -50.346  -0.543   7.276  0.00  0.00      PROA  
ATOM   1793  O   GLY P 512     -50.212  -0.621   6.102  0.00  0.00      PROA  
ATOM   1794  N   PHE P 513     -51.545  -0.377   7.788  0.00  0.00      PROA  
ATOM   1795  HN  PHE P 513     -51.548  -0.543   8.772  0.00  0.00      PROA  
ATOM   1796  CA  PHE P 513     -52.784  -0.222   7.042  0.00  0.00      PROA  
ATOM   1797  HA  PHE P 513     -52.999  -1.114   6.473  0.00  0.00      PROA  
ATOM   1798  CB  PHE P 513     -54.018  -0.081   8.026  0.00  0.00      PROA  
ATOM   1799  HB1 PHE P 513     -53.862   0.649   8.849  0.00  0.00      PROA  
ATOM   1800  HB2 PHE P 513     -54.055  -1.043   8.580  0.00  0.00      PROA  
ATOM   1801  CG  PHE P 513     -55.327   0.221   7.402  0.00  0.00      PROA  
ATOM   1802  CD1 PHE P 513     -56.258  -0.720   7.038  0.00  0.00      PROA  
ATOM   1803  HD1 PHE P 513     -56.045  -1.766   7.205  0.00  0.00      PROA  
ATOM   1804  CE1 PHE P 513     -57.506  -0.421   6.515  0.00  0.00      PROA  
ATOM   1805  HE1 PHE P 513     -58.115  -1.238   6.157  0.00  0.00      PROA  
ATOM   1806  CZ  PHE P 513     -57.812   0.943   6.222  0.00  0.00      PROA  
ATOM   1807  HZ  PHE P 513     -58.759   1.226   5.787  0.00  0.00      PROA  
ATOM   1808  CD2 PHE P 513     -55.750   1.587   7.297  0.00  0.00      PROA  
ATOM   1809  HD2 PHE P 513     -55.042   2.287   7.715  0.00  0.00      PROA  
ATOM   1810  CE2 PHE P 513     -56.983   1.966   6.772  0.00  0.00      PROA  
ATOM   1811  HE2 PHE P 513     -57.342   2.977   6.647  0.00  0.00      PROA  
ATOM   1812  C   PHE P 513     -52.729   0.920   5.985  0.00  0.00      PROA  
ATOM   1813  O   PHE P 513     -53.027   0.738   4.798  0.00  0.00      PROA  
ATOM   1814  N   TRP P 514     -52.338   2.128   6.437  0.00  0.00      PROA  
ATOM   1815  HN  TRP P 514     -52.227   2.205   7.425  0.00  0.00      PROA  
ATOM   1816  CA  TRP P 514     -52.057   3.288   5.592  0.00  0.00      PROA  
ATOM   1817  HA  TRP P 514     -52.943   3.317   4.975  0.00  0.00      PROA  
ATOM   1818  CB  TRP P 514     -51.968   4.591   6.479  0.00  0.00      PROA  
ATOM   1819  HB1 TRP P 514     -51.488   5.380   5.862  0.00  0.00      PROA  
ATOM   1820  HB2 TRP P 514     -51.284   4.200   7.263  0.00  0.00      PROA  
ATOM   1821  CG  TRP P 514     -53.098   5.107   7.213  0.00  0.00      PROA  
ATOM   1822  CD1 TRP P 514     -53.278   5.290   8.573  0.00  0.00      PROA  
ATOM   1823  HD1 TRP P 514     -52.542   5.095   9.339  0.00  0.00      PROA  
ATOM   1824  NE1 TRP P 514     -54.513   5.762   8.763  0.00  0.00      PROA  
ATOM   1825  HE1 TRP P 514     -55.013   5.898   9.590  0.00  0.00      PROA  
ATOM   1826  CE2 TRP P 514     -55.204   5.950   7.687  0.00  0.00      PROA  
ATOM   1827  CD2 TRP P 514     -54.313   5.605   6.618  0.00  0.00      PROA  
ATOM   1828  CE3 TRP P 514     -54.744   5.808   5.344  0.00  0.00      PROA  
ATOM   1829  HE3 TRP P 514     -54.008   5.704   4.561  0.00  0.00      PROA  
ATOM   1830  CZ3 TRP P 514     -56.080   6.194   5.070  0.00  0.00      PROA  
ATOM   1831  HZ3 TRP P 514     -56.438   6.494   4.096  0.00  0.00      PROA  
ATOM   1832  CZ2 TRP P 514     -56.482   6.379   7.458  0.00  0.00      PROA  
ATOM   1833  HZ2 TRP P 514     -57.164   6.633   8.256  0.00  0.00      PROA  
ATOM   1834  CH2 TRP P 514     -56.920   6.612   6.112  0.00  0.00      PROA  
ATOM   1835  HH2 TRP P 514     -57.916   6.973   5.897  0.00  0.00      PROA  
ATOM   1836  C   TRP P 514     -50.871   3.198   4.616  0.00  0.00      PROA  
ATOM   1837  O   TRP P 514     -50.939   3.694   3.501  0.00  0.00      PROA  
ATOM   1838  N   LEU P 515     -49.705   2.513   4.947  0.00  0.00      PROA  
ATOM   1839  HN  LEU P 515     -49.422   2.288   5.876  0.00  0.00      PROA  
ATOM   1840  CA  LEU P 515     -48.609   2.232   3.985  0.00  0.00      PROA  
ATOM   1841  HA  LEU P 515     -48.297   3.236   3.742  0.00  0.00      PROA  
ATOM   1842  CB  LEU P 515     -47.525   1.531   4.829  0.00  0.00      PROA  
ATOM   1843  HB1 LEU P 515     -47.993   0.569   5.128  0.00  0.00      PROA  
ATOM   1844  HB2 LEU P 515     -47.262   2.159   5.707  0.00  0.00      PROA  
ATOM   1845  CG  LEU P 515     -46.241   1.158   4.080  0.00  0.00      PROA  
ATOM   1846  HG  LEU P 515     -46.489   0.697   3.100  0.00  0.00      PROA  
ATOM   1847  CD1 LEU P 515     -45.223   2.364   3.809  0.00  0.00      PROA  
ATOM   1848 HD11 LEU P 515     -44.916   2.791   4.787  0.00  0.00      PROA  
ATOM   1849 HD12 LEU P 515     -45.664   3.169   3.182  0.00  0.00      PROA  
ATOM   1850 HD13 LEU P 515     -44.319   1.857   3.409  0.00  0.00      PROA  
ATOM   1851  CD2 LEU P 515     -45.478   0.087   4.894  0.00  0.00      PROA  
ATOM   1852 HD21 LEU P 515     -46.185  -0.687   5.262  0.00  0.00      PROA  
ATOM   1853 HD22 LEU P 515     -45.072   0.604   5.789  0.00  0.00      PROA  
ATOM   1854 HD23 LEU P 515     -44.684  -0.416   4.302  0.00  0.00      PROA  
ATOM   1855  C   LEU P 515     -49.009   1.344   2.828  0.00  0.00      PROA  
ATOM   1856  O   LEU P 515     -48.664   1.575   1.683  0.00  0.00      PROA  
ATOM   1857  N   ILE P 516     -49.820   0.322   3.201  0.00  0.00      PROA  
ATOM   1858  HN  ILE P 516     -49.991   0.239   4.179  0.00  0.00      PROA  
ATOM   1859  CA  ILE P 516     -50.575  -0.544   2.331  0.00  0.00      PROA  
ATOM   1860  HA  ILE P 516     -49.898  -0.832   1.541  0.00  0.00      PROA  
ATOM   1861  CB  ILE P 516     -51.126  -1.908   2.974  0.00  0.00      PROA  
ATOM   1862  HB  ILE P 516     -51.750  -1.481   3.788  0.00  0.00      PROA  
ATOM   1863  CG2 ILE P 516     -52.196  -2.691   2.077  0.00  0.00      PROA  
ATOM   1864 HG21 ILE P 516     -53.076  -2.025   1.952  0.00  0.00      PROA  
ATOM   1865 HG22 ILE P 516     -52.353  -3.586   2.717  0.00  0.00      PROA  
ATOM   1866 HG23 ILE P 516     -51.790  -3.026   1.099  0.00  0.00      PROA  
ATOM   1867  CG1 ILE P 516     -49.978  -2.846   3.469  0.00  0.00      PROA  
ATOM   1868 HG11 ILE P 516     -49.055  -2.242   3.603  0.00  0.00      PROA  
ATOM   1869 HG12 ILE P 516     -49.828  -3.568   2.638  0.00  0.00      PROA  
ATOM   1870  CD  ILE P 516     -50.190  -3.714   4.724  0.00  0.00      PROA  
ATOM   1871  HD1 ILE P 516     -51.049  -4.397   4.549  0.00  0.00      PROA  
ATOM   1872  HD2 ILE P 516     -50.427  -2.992   5.535  0.00  0.00      PROA  
ATOM   1873  HD3 ILE P 516     -49.317  -4.365   4.944  0.00  0.00      PROA  
ATOM   1874  C   ILE P 516     -51.540   0.163   1.422  0.00  0.00      PROA  
ATOM   1875  O   ILE P 516     -51.678  -0.164   0.267  0.00  0.00      PROA  
ATOM   1876  N   LEU P 517     -52.242   1.265   1.839  0.00  0.00      PROA  
ATOM   1877  HN  LEU P 517     -52.240   1.582   2.784  0.00  0.00      PROA  
ATOM   1878  CA  LEU P 517     -53.123   1.878   0.927  0.00  0.00      PROA  
ATOM   1879  HA  LEU P 517     -53.638   1.213   0.249  0.00  0.00      PROA  
ATOM   1880  CB  LEU P 517     -54.234   2.672   1.537  0.00  0.00      PROA  
ATOM   1881  HB1 LEU P 517     -54.744   3.377   0.846  0.00  0.00      PROA  
ATOM   1882  HB2 LEU P 517     -53.854   3.311   2.363  0.00  0.00      PROA  
ATOM   1883  CG  LEU P 517     -55.376   1.814   2.158  0.00  0.00      PROA  
ATOM   1884  HG  LEU P 517     -54.949   1.038   2.829  0.00  0.00      PROA  
ATOM   1885  CD1 LEU P 517     -56.246   2.610   3.139  0.00  0.00      PROA  
ATOM   1886 HD11 LEU P 517     -56.967   3.216   2.549  0.00  0.00      PROA  
ATOM   1887 HD12 LEU P 517     -55.621   3.297   3.748  0.00  0.00      PROA  
ATOM   1888 HD13 LEU P 517     -56.893   1.989   3.795  0.00  0.00      PROA  
ATOM   1889  CD2 LEU P 517     -56.223   1.350   1.044  0.00  0.00      PROA  
ATOM   1890 HD21 LEU P 517     -56.628   2.173   0.418  0.00  0.00      PROA  
ATOM   1891 HD22 LEU P 517     -57.088   0.728   1.358  0.00  0.00      PROA  
ATOM   1892 HD23 LEU P 517     -55.608   0.701   0.385  0.00  0.00      PROA  
ATOM   1893  C   LEU P 517     -52.411   2.783   0.003  0.00  0.00      PROA  
ATOM   1894  O   LEU P 517     -52.936   3.230  -1.022  0.00  0.00      PROA  
ATOM   1895  N   LEU P 518     -51.189   3.221   0.379  0.00  0.00      PROA  
ATOM   1896  HN  LEU P 518     -51.034   3.113   1.358  0.00  0.00      PROA  
ATOM   1897  CA  LEU P 518     -50.284   4.028  -0.423  0.00  0.00      PROA  
ATOM   1898  HA  LEU P 518     -50.898   4.853  -0.751  0.00  0.00      PROA  
ATOM   1899  CB  LEU P 518     -49.260   4.746   0.385  0.00  0.00      PROA  
ATOM   1900  HB1 LEU P 518     -48.386   5.053  -0.229  0.00  0.00      PROA  
ATOM   1901  HB2 LEU P 518     -48.989   3.910   1.065  0.00  0.00      PROA  
ATOM   1902  CG  LEU P 518     -49.754   5.917   1.251  0.00  0.00      PROA  
ATOM   1903  HG  LEU P 518     -50.523   5.540   1.959  0.00  0.00      PROA  
ATOM   1904  CD1 LEU P 518     -48.663   6.378   2.221  0.00  0.00      PROA  
ATOM   1905 HD11 LEU P 518     -49.215   7.007   2.952  0.00  0.00      PROA  
ATOM   1906 HD12 LEU P 518     -47.819   6.994   1.845  0.00  0.00      PROA  
ATOM   1907 HD13 LEU P 518     -48.199   5.513   2.741  0.00  0.00      PROA  
ATOM   1908  CD2 LEU P 518     -50.174   7.148   0.447  0.00  0.00      PROA  
ATOM   1909 HD21 LEU P 518     -51.090   6.918  -0.138  0.00  0.00      PROA  
ATOM   1910 HD22 LEU P 518     -49.403   7.389  -0.316  0.00  0.00      PROA  
ATOM   1911 HD23 LEU P 518     -50.413   8.122   0.925  0.00  0.00      PROA  
ATOM   1912  C   LEU P 518     -49.637   3.312  -1.630  0.00  0.00      PROA  
ATOM   1913  O   LEU P 518     -49.518   3.847  -2.770  0.00  0.00      PROA  
ATOM   1914  N   VAL P 519     -49.223   2.047  -1.440  0.00  0.00      PROA  
ATOM   1915  HN  VAL P 519     -49.440   1.525  -0.619  0.00  0.00      PROA  
ATOM   1916  CA  VAL P 519     -48.486   1.305  -2.423  0.00  0.00      PROA  
ATOM   1917  HA  VAL P 519     -47.796   1.991  -2.891  0.00  0.00      PROA  
ATOM   1918  CB  VAL P 519     -47.730   0.186  -1.771  0.00  0.00      PROA  
ATOM   1919  HB  VAL P 519     -47.348   0.423  -0.755  0.00  0.00      PROA  
ATOM   1920  CG1 VAL P 519     -48.548  -1.158  -1.651  0.00  0.00      PROA  
ATOM   1921 HG11 VAL P 519     -49.392  -1.017  -0.942  0.00  0.00      PROA  
ATOM   1922 HG12 VAL P 519     -47.900  -1.947  -1.214  0.00  0.00      PROA  
ATOM   1923 HG13 VAL P 519     -49.021  -1.540  -2.580  0.00  0.00      PROA  
ATOM   1924  CG2 VAL P 519     -46.442  -0.273  -2.516  0.00  0.00      PROA  
ATOM   1925 HG21 VAL P 519     -45.914  -1.127  -2.042  0.00  0.00      PROA  
ATOM   1926 HG22 VAL P 519     -45.752   0.587  -2.651  0.00  0.00      PROA  
ATOM   1927 HG23 VAL P 519     -46.652  -0.626  -3.548  0.00  0.00      PROA  
ATOM   1928  C   VAL P 519     -49.448   0.877  -3.529  0.00  0.00      PROA  
ATOM   1929  O   VAL P 519     -49.138   1.000  -4.736  0.00  0.00      PROA  
ATOM   1930  N   VAL P 520     -50.773   0.573  -3.147  0.00  0.00      PROA  
ATOM   1931  HN  VAL P 520     -51.117   0.649  -2.214  0.00  0.00      PROA  
ATOM   1932  CA  VAL P 520     -51.819   0.203  -4.156  0.00  0.00      PROA  
ATOM   1933  HA  VAL P 520     -51.364  -0.508  -4.829  0.00  0.00      PROA  
ATOM   1934  CB  VAL P 520     -52.949  -0.575  -3.475  0.00  0.00      PROA  
ATOM   1935  HB  VAL P 520     -53.471   0.020  -2.695  0.00  0.00      PROA  
ATOM   1936  CG1 VAL P 520     -54.063  -1.041  -4.442  0.00  0.00      PROA  
ATOM   1937 HG11 VAL P 520     -53.742  -1.628  -5.329  0.00  0.00      PROA  
ATOM   1938 HG12 VAL P 520     -54.614  -0.156  -4.826  0.00  0.00      PROA  
ATOM   1939 HG13 VAL P 520     -54.812  -1.659  -3.903  0.00  0.00      PROA  
ATOM   1940  CG2 VAL P 520     -52.386  -1.787  -2.640  0.00  0.00      PROA  
ATOM   1941 HG21 VAL P 520     -53.292  -2.375  -2.378  0.00  0.00      PROA  
ATOM   1942 HG22 VAL P 520     -51.717  -1.483  -1.806  0.00  0.00      PROA  
ATOM   1943 HG23 VAL P 520     -51.777  -2.452  -3.289  0.00  0.00      PROA  
ATOM   1944  C   VAL P 520     -52.219   1.399  -4.951  0.00  0.00      PROA  
ATOM   1945  O   VAL P 520     -52.525   1.304  -6.115  0.00  0.00      PROA  
ATOM   1946  N   LEU P 521     -52.239   2.619  -4.342  0.00  0.00      PROA  
ATOM   1947  HN  LEU P 521     -52.043   2.657  -3.365  0.00  0.00      PROA  
ATOM   1948  CA  LEU P 521     -52.551   3.790  -5.026  0.00  0.00      PROA  
ATOM   1949  HA  LEU P 521     -53.497   3.562  -5.495  0.00  0.00      PROA  
ATOM   1950  CB  LEU P 521     -52.876   4.969  -4.023  0.00  0.00      PROA  
ATOM   1951  HB1 LEU P 521     -52.052   4.977  -3.277  0.00  0.00      PROA  
ATOM   1952  HB2 LEU P 521     -53.765   4.638  -3.445  0.00  0.00      PROA  
ATOM   1953  CG  LEU P 521     -53.067   6.421  -4.464  0.00  0.00      PROA  
ATOM   1954  HG  LEU P 521     -52.349   6.682  -5.270  0.00  0.00      PROA  
ATOM   1955  CD1 LEU P 521     -54.456   6.541  -5.087  0.00  0.00      PROA  
ATOM   1956 HD11 LEU P 521     -55.221   6.166  -4.374  0.00  0.00      PROA  
ATOM   1957 HD12 LEU P 521     -54.540   6.050  -6.080  0.00  0.00      PROA  
ATOM   1958 HD13 LEU P 521     -54.653   7.633  -5.135  0.00  0.00      PROA  
ATOM   1959  CD2 LEU P 521     -52.834   7.425  -3.309  0.00  0.00      PROA  
ATOM   1960 HD21 LEU P 521     -53.667   7.394  -2.574  0.00  0.00      PROA  
ATOM   1961 HD22 LEU P 521     -52.788   8.444  -3.749  0.00  0.00      PROA  
ATOM   1962 HD23 LEU P 521     -51.846   7.163  -2.873  0.00  0.00      PROA  
ATOM   1963  C   LEU P 521     -51.572   4.189  -6.022  0.00  0.00      PROA  
ATOM   1964  O   LEU P 521     -51.880   4.413  -7.186  0.00  0.00      PROA  
ATOM   1965  N   VAL P 522     -50.255   4.201  -5.587  0.00  0.00      PROA  
ATOM   1966  HN  VAL P 522     -50.120   4.054  -4.611  0.00  0.00      PROA  
ATOM   1967  CA  VAL P 522     -49.119   4.466  -6.441  0.00  0.00      PROA  
ATOM   1968  HA  VAL P 522     -49.356   5.370  -6.982  0.00  0.00      PROA  
ATOM   1969  CB  VAL P 522     -47.883   4.823  -5.725  0.00  0.00      PROA  
ATOM   1970  HB  VAL P 522     -47.817   4.075  -4.906  0.00  0.00      PROA  
ATOM   1971  CG1 VAL P 522     -46.639   4.781  -6.596  0.00  0.00      PROA  
ATOM   1972 HG11 VAL P 522     -46.252   3.748  -6.721  0.00  0.00      PROA  
ATOM   1973 HG12 VAL P 522     -45.799   5.121  -5.953  0.00  0.00      PROA  
ATOM   1974 HG13 VAL P 522     -46.593   5.371  -7.537  0.00  0.00      PROA  
ATOM   1975  CG2 VAL P 522     -48.169   6.234  -5.173  0.00  0.00      PROA  
ATOM   1976 HG21 VAL P 522     -47.253   6.596  -4.659  0.00  0.00      PROA  
ATOM   1977 HG22 VAL P 522     -48.997   6.187  -4.434  0.00  0.00      PROA  
ATOM   1978 HG23 VAL P 522     -48.442   6.800  -6.089  0.00  0.00      PROA  
ATOM   1979  C   VAL P 522     -48.897   3.600  -7.634  0.00  0.00      PROA  
ATOM   1980  O   VAL P 522     -48.609   3.985  -8.740  0.00  0.00      PROA  
ATOM   1981  N   VAL P 523     -49.094   2.252  -7.332  0.00  0.00      PROA  
ATOM   1982  HN  VAL P 523     -49.303   1.883  -6.430  0.00  0.00      PROA  
ATOM   1983  CA  VAL P 523     -49.160   1.227  -8.395  0.00  0.00      PROA  
ATOM   1984  HA  VAL P 523     -48.285   1.412  -8.999  0.00  0.00      PROA  
ATOM   1985  CB  VAL P 523     -48.891  -0.211  -7.805  0.00  0.00      PROA  
ATOM   1986  HB  VAL P 523     -49.578  -0.397  -6.952  0.00  0.00      PROA  
ATOM   1987  CG1 VAL P 523     -49.036  -1.154  -9.063  0.00  0.00      PROA  
ATOM   1988 HG11 VAL P 523     -48.883  -2.206  -8.738  0.00  0.00      PROA  
ATOM   1989 HG12 VAL P 523     -48.324  -0.761  -9.820  0.00  0.00      PROA  
ATOM   1990 HG13 VAL P 523     -50.050  -1.208  -9.512  0.00  0.00      PROA  
ATOM   1991  CG2 VAL P 523     -47.423  -0.213  -7.250  0.00  0.00      PROA  
ATOM   1992 HG21 VAL P 523     -46.786  -0.090  -8.152  0.00  0.00      PROA  
ATOM   1993 HG22 VAL P 523     -47.351  -1.281  -6.953  0.00  0.00      PROA  
ATOM   1994 HG23 VAL P 523     -47.211   0.514  -6.438  0.00  0.00      PROA  
ATOM   1995  C   VAL P 523     -50.439   1.385  -9.308  0.00  0.00      PROA  
ATOM   1996  O   VAL P 523     -50.403   1.265 -10.525  0.00  0.00      PROA  
ATOM   1997  N   ALA P 524     -51.585   1.765  -8.811  0.00  0.00      PROA  
ATOM   1998  HN  ALA P 524     -51.686   1.977  -7.842  0.00  0.00      PROA  
ATOM   1999  CA  ALA P 524     -52.735   2.046  -9.665  0.00  0.00      PROA  
ATOM   2000  HA  ALA P 524     -52.954   1.222 -10.327  0.00  0.00      PROA  
ATOM   2001  CB  ALA P 524     -54.041   2.214  -8.798  0.00  0.00      PROA  
ATOM   2002  HB1 ALA P 524     -53.899   3.043  -8.072  0.00  0.00      PROA  
ATOM   2003  HB2 ALA P 524     -54.228   1.293  -8.204  0.00  0.00      PROA  
ATOM   2004  HB3 ALA P 524     -54.900   2.430  -9.468  0.00  0.00      PROA  
ATOM   2005  C   ALA P 524     -52.633   3.336 -10.503  0.00  0.00      PROA  
ATOM   2006  O   ALA P 524     -53.223   3.398 -11.576  0.00  0.00      PROA  
ATOM   2007  N   PHE P 525     -51.828   4.299 -10.034  0.00  0.00      PROA  
ATOM   2008  HN  PHE P 525     -51.410   4.128  -9.145  0.00  0.00      PROA  
ATOM   2009  CA  PHE P 525     -51.447   5.512 -10.785  0.00  0.00      PROA  
ATOM   2010  HA  PHE P 525     -52.199   5.577 -11.558  0.00  0.00      PROA  
ATOM   2011  CB  PHE P 525     -51.467   6.832  -9.935  0.00  0.00      PROA  
ATOM   2012  HB1 PHE P 525     -50.867   7.630 -10.421  0.00  0.00      PROA  
ATOM   2013  HB2 PHE P 525     -51.070   6.632  -8.917  0.00  0.00      PROA  
ATOM   2014  CG  PHE P 525     -52.916   7.394  -9.920  0.00  0.00      PROA  
ATOM   2015  CD1 PHE P 525     -53.640   7.858 -11.025  0.00  0.00      PROA  
ATOM   2016  HD1 PHE P 525     -53.156   7.785 -11.988  0.00  0.00      PROA  
ATOM   2017  CE1 PHE P 525     -54.880   8.554 -10.820  0.00  0.00      PROA  
ATOM   2018  HE1 PHE P 525     -55.467   8.750 -11.705  0.00  0.00      PROA  
ATOM   2019  CZ  PHE P 525     -55.461   8.588  -9.578  0.00  0.00      PROA  
ATOM   2020  HZ  PHE P 525     -56.294   9.255  -9.410  0.00  0.00      PROA  
ATOM   2021  CD2 PHE P 525     -53.592   7.489  -8.641  0.00  0.00      PROA  
ATOM   2022  HD2 PHE P 525     -53.031   7.178  -7.772  0.00  0.00      PROA  
ATOM   2023  CE2 PHE P 525     -54.776   8.182  -8.421  0.00  0.00      PROA  
ATOM   2024  HE2 PHE P 525     -55.327   8.257  -7.495  0.00  0.00      PROA  
ATOM   2025  C   PHE P 525     -50.092   5.341 -11.418  0.00  0.00      PROA  
ATOM   2026  O   PHE P 525     -49.445   6.299 -11.864  0.00  0.00      PROA  
ATOM   2027  N   GLU P 526     -49.687   4.091 -11.585  0.00  0.00      PROA  
ATOM   2028  HN  GLU P 526     -50.196   3.467 -10.998  0.00  0.00      PROA  
ATOM   2029  CA  GLU P 526     -48.573   3.596 -12.437  0.00  0.00      PROA  
ATOM   2030  HA  GLU P 526     -48.356   2.599 -12.084  0.00  0.00      PROA  
ATOM   2031  CB  GLU P 526     -48.853   3.503 -14.000  0.00  0.00      PROA  
ATOM   2032  HB1 GLU P 526     -47.934   3.100 -14.477  0.00  0.00      PROA  
ATOM   2033  HB2 GLU P 526     -48.863   4.541 -14.396  0.00  0.00      PROA  
ATOM   2034  CG  GLU P 526     -50.149   2.730 -14.291  0.00  0.00      PROA  
ATOM   2035  HG1 GLU P 526     -51.039   3.351 -14.054  0.00  0.00      PROA  
ATOM   2036  HG2 GLU P 526     -50.307   1.780 -13.737  0.00  0.00      PROA  
ATOM   2037  CD  GLU P 526     -49.988   2.435 -15.812  0.00  0.00      PROA  
ATOM   2038  OE1 GLU P 526     -50.853   2.922 -16.625  0.00  0.00      PROA  
ATOM   2039  OE2 GLU P 526     -49.104   1.626 -16.101  0.00  0.00      PROA  
ATOM   2040  C   GLU P 526     -47.296   4.358 -12.161  0.00  0.00      PROA  
ATOM   2041  O   GLU P 526     -46.536   4.800 -13.007  0.00  0.00      PROA  
ATOM   2042  N   GLY P 527     -46.990   4.421 -10.900  0.00  0.00      PROA  
ATOM   2043  HN  GLY P 527     -47.627   3.971 -10.278  0.00  0.00      PROA  
ATOM   2044  CA  GLY P 527     -45.814   5.077 -10.209  0.00  0.00      PROA  
ATOM   2045  HA1 GLY P 527     -44.984   5.083 -10.900  0.00  0.00      PROA  
ATOM   2046  HA2 GLY P 527     -45.627   4.581  -9.269  0.00  0.00      PROA  
ATOM   2047  C   GLY P 527     -46.008   6.522  -9.926  0.00  0.00      PROA  
ATOM   2048  O   GLY P 527     -45.167   7.165  -9.369  0.00  0.00      PROA  
ATOM   2049  N   SER P 528     -47.211   6.961 -10.285  0.00  0.00      PROA  
ATOM   2050  HN  SER P 528     -47.795   6.241 -10.653  0.00  0.00      PROA  
ATOM   2051  CA  SER P 528     -47.618   8.334 -10.179  0.00  0.00      PROA  
ATOM   2052  HA  SER P 528     -48.365   8.459 -10.949  0.00  0.00      PROA  
ATOM   2053  CB  SER P 528     -48.270   8.495  -8.721  0.00  0.00      PROA  
ATOM   2054  HB1 SER P 528     -47.475   8.347  -7.960  0.00  0.00      PROA  
ATOM   2055  HB2 SER P 528     -49.051   7.744  -8.474  0.00  0.00      PROA  
ATOM   2056  OG  SER P 528     -48.842   9.782  -8.540  0.00  0.00      PROA  
ATOM   2057  HG1 SER P 528     -49.564   9.933  -9.155  0.00  0.00      PROA  
ATOM   2058  C   SER P 528     -46.636   9.383 -10.605  0.00  0.00      PROA  
ATOM   2059  O   SER P 528     -45.860   9.201 -11.568  0.00  0.00      PROA  
ATOM   2060  N   PHE P 529     -46.750  10.590 -10.082  0.00  0.00      PROA  
ATOM   2061  HN  PHE P 529     -47.458  10.717  -9.392  0.00  0.00      PROA  
ATOM   2062  CA  PHE P 529     -45.819  11.716 -10.050  0.00  0.00      PROA  
ATOM   2063  HA  PHE P 529     -45.760  12.078 -11.065  0.00  0.00      PROA  
ATOM   2064  CB  PHE P 529     -46.444  12.945  -9.272  0.00  0.00      PROA  
ATOM   2065  HB1 PHE P 529     -46.831  12.615  -8.284  0.00  0.00      PROA  
ATOM   2066  HB2 PHE P 529     -47.373  13.178  -9.834  0.00  0.00      PROA  
ATOM   2067  CG  PHE P 529     -45.560  14.204  -9.110  0.00  0.00      PROA  
ATOM   2068  CD1 PHE P 529     -45.584  14.889  -7.858  0.00  0.00      PROA  
ATOM   2069  HD1 PHE P 529     -46.141  14.358  -7.101  0.00  0.00      PROA  
ATOM   2070  CE1 PHE P 529     -44.857  16.047  -7.661  0.00  0.00      PROA  
ATOM   2071  HE1 PHE P 529     -44.810  16.518  -6.690  0.00  0.00      PROA  
ATOM   2072  CZ  PHE P 529     -43.980  16.489  -8.615  0.00  0.00      PROA  
ATOM   2073  HZ  PHE P 529     -43.412  17.385  -8.412  0.00  0.00      PROA  
ATOM   2074  CD2 PHE P 529     -44.843  14.861 -10.142  0.00  0.00      PROA  
ATOM   2075  HD2 PHE P 529     -45.038  14.526 -11.150  0.00  0.00      PROA  
ATOM   2076  CE2 PHE P 529     -44.054  15.929  -9.903  0.00  0.00      PROA  
ATOM   2077  HE2 PHE P 529     -43.618  16.478 -10.724  0.00  0.00      PROA  
ATOM   2078  C   PHE P 529     -44.430  11.423  -9.382  0.00  0.00      PROA  
ATOM   2079  O   PHE P 529     -43.458  12.124  -9.622  0.00  0.00      PROA  
ATOM   2080  N   LEU P 530     -44.449  10.575  -8.377  0.00  0.00      PROA  
ATOM   2081  HN  LEU P 530     -45.234  10.048  -8.061  0.00  0.00      PROA  
ATOM   2082  CA  LEU P 530     -43.297  10.238  -7.598  0.00  0.00      PROA  
ATOM   2083  HA  LEU P 530     -43.015  11.165  -7.119  0.00  0.00      PROA  
ATOM   2084  CB  LEU P 530     -43.730   9.200  -6.542  0.00  0.00      PROA  
ATOM   2085  HB1 LEU P 530     -42.896   8.961  -5.848  0.00  0.00      PROA  
ATOM   2086  HB2 LEU P 530     -44.114   8.276  -7.025  0.00  0.00      PROA  
ATOM   2087  CG  LEU P 530     -44.795   9.688  -5.497  0.00  0.00      PROA  
ATOM   2088  HG  LEU P 530     -45.748   9.940  -6.009  0.00  0.00      PROA  
ATOM   2089  CD1 LEU P 530     -45.044   8.555  -4.521  0.00  0.00      PROA  
ATOM   2090 HD11 LEU P 530     -45.287   7.588  -5.011  0.00  0.00      PROA  
ATOM   2091 HD12 LEU P 530     -45.825   8.851  -3.789  0.00  0.00      PROA  
ATOM   2092 HD13 LEU P 530     -44.084   8.551  -3.961  0.00  0.00      PROA  
ATOM   2093  CD2 LEU P 530     -44.236  10.875  -4.733  0.00  0.00      PROA  
ATOM   2094 HD21 LEU P 530     -44.833  11.033  -3.809  0.00  0.00      PROA  
ATOM   2095 HD22 LEU P 530     -44.234  11.822  -5.314  0.00  0.00      PROA  
ATOM   2096 HD23 LEU P 530     -43.275  10.554  -4.277  0.00  0.00      PROA  
ATOM   2097  C   LEU P 530     -42.014   9.625  -8.276  0.00  0.00      PROA  
ATOM   2098  O   LEU P 530     -40.865   9.798  -7.843  0.00  0.00      PROA  
ATOM   2099  N   VAL P 531     -42.184   8.872  -9.396  0.00  0.00      PROA  
ATOM   2100  HN  VAL P 531     -43.069   8.662  -9.803  0.00  0.00      PROA  
ATOM   2101  CA  VAL P 531     -41.042   8.372 -10.164  0.00  0.00      PROA  
ATOM   2102  HA  VAL P 531     -40.344   7.971  -9.444  0.00  0.00      PROA  
ATOM   2103  CB  VAL P 531     -41.447   7.312 -11.235  0.00  0.00      PROA  
ATOM   2104  HB  VAL P 531     -40.570   7.042 -11.863  0.00  0.00      PROA  
ATOM   2105  CG1 VAL P 531     -41.844   6.109 -10.356  0.00  0.00      PROA  
ATOM   2106 HG11 VAL P 531     -42.694   6.350  -9.682  0.00  0.00      PROA  
ATOM   2107 HG12 VAL P 531     -41.022   5.522  -9.893  0.00  0.00      PROA  
ATOM   2108 HG13 VAL P 531     -42.390   5.388 -11.001  0.00  0.00      PROA  
ATOM   2109  CG2 VAL P 531     -42.511   7.800 -12.198  0.00  0.00      PROA  
ATOM   2110 HG21 VAL P 531     -43.423   8.135 -11.660  0.00  0.00      PROA  
ATOM   2111 HG22 VAL P 531     -42.763   6.978 -12.901  0.00  0.00      PROA  
ATOM   2112 HG23 VAL P 531     -42.127   8.659 -12.788  0.00  0.00      PROA  
ATOM   2113  C   VAL P 531     -40.235   9.478 -10.831  0.00  0.00      PROA  
ATOM   2114  O   VAL P 531     -39.048   9.360 -11.070  0.00  0.00      PROA  
ATOM   2115  N   ARG P 532     -40.842  10.663 -11.021  0.00  0.00      PROA  
ATOM   2116  HN  ARG P 532     -41.763  10.864 -10.698  0.00  0.00      PROA  
ATOM   2117  CA  ARG P 532     -40.101  11.838 -11.469  0.00  0.00      PROA  
ATOM   2118  HA  ARG P 532     -39.591  11.584 -12.387  0.00  0.00      PROA  
ATOM   2119  CB  ARG P 532     -41.112  13.028 -11.718  0.00  0.00      PROA  
ATOM   2120  HB1 ARG P 532     -40.638  13.939 -12.141  0.00  0.00      PROA  
ATOM   2121  HB2 ARG P 532     -41.626  13.312 -10.774  0.00  0.00      PROA  
ATOM   2122  CG  ARG P 532     -42.173  12.690 -12.861  0.00  0.00      PROA  
ATOM   2123  HG1 ARG P 532     -42.829  13.586 -12.818  0.00  0.00      PROA  
ATOM   2124  HG2 ARG P 532     -42.737  11.780 -12.564  0.00  0.00      PROA  
ATOM   2125  CD  ARG P 532     -41.611  12.558 -14.307  0.00  0.00      PROA  
ATOM   2126  HD1 ARG P 532     -41.211  11.521 -14.340  0.00  0.00      PROA  
ATOM   2127  HD2 ARG P 532     -40.838  13.345 -14.442  0.00  0.00      PROA  
ATOM   2128  NE  ARG P 532     -42.759  12.757 -15.214  0.00  0.00      PROA  
ATOM   2129  HE  ARG P 532     -43.676  12.781 -14.816  0.00  0.00      PROA  
ATOM   2130  CZ  ARG P 532     -42.610  13.031 -16.493  0.00  0.00      PROA  
ATOM   2131  NH1 ARG P 532     -41.490  13.130 -17.178  0.00  0.00      PROA  
ATOM   2132 HH11 ARG P 532     -41.516  13.113 -18.178  0.00  0.00      PROA  
ATOM   2133 HH12 ARG P 532     -40.658  12.881 -16.684  0.00  0.00      PROA  
ATOM   2134  NH2 ARG P 532     -43.659  13.299 -17.176  0.00  0.00      PROA  
ATOM   2135 HH21 ARG P 532     -44.554  13.191 -16.744  0.00  0.00      PROA  
ATOM   2136 HH22 ARG P 532     -43.522  13.353 -18.166  0.00  0.00      PROA  
ATOM   2137  C   ARG P 532     -38.934  12.406 -10.649  0.00  0.00      PROA  
ATOM   2138  O   ARG P 532     -37.886  12.723 -11.192  0.00  0.00      PROA  
ATOM   2139  N   PHE P 533     -39.032  12.493  -9.299  0.00  0.00      PROA  
ATOM   2140  HN  PHE P 533     -39.860  12.152  -8.859  0.00  0.00      PROA  
ATOM   2141  CA  PHE P 533     -38.052  12.848  -8.222  0.00  0.00      PROA  
ATOM   2142  HA  PHE P 533     -37.767  13.881  -8.356  0.00  0.00      PROA  
ATOM   2143  CB  PHE P 533     -38.571  12.616  -6.784  0.00  0.00      PROA  
ATOM   2144  HB1 PHE P 533     -37.787  12.820  -6.023  0.00  0.00      PROA  
ATOM   2145  HB2 PHE P 533     -38.870  11.573  -6.548  0.00  0.00      PROA  
ATOM   2146  CG  PHE P 533     -39.777  13.504  -6.658  0.00  0.00      PROA  
ATOM   2147  CD1 PHE P 533     -39.507  14.851  -6.293  0.00  0.00      PROA  
ATOM   2148  HD1 PHE P 533     -38.484  15.195  -6.272  0.00  0.00      PROA  
ATOM   2149  CE1 PHE P 533     -40.562  15.745  -6.058  0.00  0.00      PROA  
ATOM   2150  HE1 PHE P 533     -40.322  16.752  -5.752  0.00  0.00      PROA  
ATOM   2151  CZ  PHE P 533     -41.830  15.226  -6.227  0.00  0.00      PROA  
ATOM   2152  HZ  PHE P 533     -42.758  15.733  -6.007  0.00  0.00      PROA  
ATOM   2153  CD2 PHE P 533     -41.125  13.082  -6.770  0.00  0.00      PROA  
ATOM   2154  HD2 PHE P 533     -41.387  12.066  -7.026  0.00  0.00      PROA  
ATOM   2155  CE2 PHE P 533     -42.158  13.937  -6.587  0.00  0.00      PROA  
ATOM   2156  HE2 PHE P 533     -43.210  13.802  -6.791  0.00  0.00      PROA  
ATOM   2157  C   PHE P 533     -36.753  12.136  -8.348  0.00  0.00      PROA  
ATOM   2158  O   PHE P 533     -35.635  12.639  -8.185  0.00  0.00      PROA  
ATOM   2159  N   ILE P 534     -36.906  10.855  -8.726  0.00  0.00      PROA  
ATOM   2160  HN  ILE P 534     -37.869  10.613  -8.814  0.00  0.00      PROA  
ATOM   2161  CA  ILE P 534     -35.784   9.854  -8.665  0.00  0.00      PROA  
ATOM   2162  HA  ILE P 534     -34.969  10.249  -8.078  0.00  0.00      PROA  
ATOM   2163  CB  ILE P 534     -36.173   8.500  -8.008  0.00  0.00      PROA  
ATOM   2164  HB  ILE P 534     -36.972   8.031  -8.622  0.00  0.00      PROA  
ATOM   2165  CG2 ILE P 534     -34.950   7.551  -7.928  0.00  0.00      PROA  
ATOM   2166 HG21 ILE P 534     -34.620   7.203  -8.930  0.00  0.00      PROA  
ATOM   2167 HG22 ILE P 534     -35.214   6.723  -7.236  0.00  0.00      PROA  
ATOM   2168 HG23 ILE P 534     -34.137   8.123  -7.433  0.00  0.00      PROA  
ATOM   2169  CG1 ILE P 534     -36.883   8.720  -6.620  0.00  0.00      PROA  
ATOM   2170 HG11 ILE P 534     -36.857   7.702  -6.176  0.00  0.00      PROA  
ATOM   2171 HG12 ILE P 534     -37.881   9.175  -6.795  0.00  0.00      PROA  
ATOM   2172  CD  ILE P 534     -36.167   9.557  -5.566  0.00  0.00      PROA  
ATOM   2173  HD1 ILE P 534     -36.560   9.532  -4.527  0.00  0.00      PROA  
ATOM   2174  HD2 ILE P 534     -36.299  10.629  -5.826  0.00  0.00      PROA  
ATOM   2175  HD3 ILE P 534     -35.133   9.151  -5.601  0.00  0.00      PROA  
ATOM   2176  C   ILE P 534     -35.192   9.690 -10.034  0.00  0.00      PROA  
ATOM   2177  O   ILE P 534     -35.805   9.215 -10.985  0.00  0.00      PROA  
ATOM   2178  N   SER P 535     -33.923  10.117 -10.212  0.00  0.00      PROA  
ATOM   2179  HN  SER P 535     -33.433  10.606  -9.494  0.00  0.00      PROA  
ATOM   2180  CA  SER P 535     -33.242  10.028 -11.535  0.00  0.00      PROA  
ATOM   2181  HA  SER P 535     -33.450   9.100 -12.048  0.00  0.00      PROA  
ATOM   2182  CB  SER P 535     -33.706  11.201 -12.459  0.00  0.00      PROA  
ATOM   2183  HB1 SER P 535     -33.664  12.241 -12.069  0.00  0.00      PROA  
ATOM   2184  HB2 SER P 535     -34.797  11.141 -12.658  0.00  0.00      PROA  
ATOM   2185  OG  SER P 535     -33.110  11.140 -13.679  0.00  0.00      PROA  
ATOM   2186  HG1 SER P 535     -33.739  10.864 -14.349  0.00  0.00      PROA  
ATOM   2187  C   SER P 535     -31.766  10.037 -11.352  0.00  0.00      PROA  
ATOM   2188  O   SER P 535     -31.364  10.315 -10.185  0.00  0.00      PROA  
ATOM   2189  N   ARG P 536     -30.950   9.587 -12.344  0.00  0.00      PROA  
ATOM   2190  HN  ARG P 536     -31.252   9.284 -13.245  0.00  0.00      PROA  
ATOM   2191  CA  ARG P 536     -29.550   9.351 -12.220  0.00  0.00      PROA  
ATOM   2192  HA  ARG P 536     -29.318   8.400 -11.764  0.00  0.00      PROA  
ATOM   2193  CB  ARG P 536     -28.890   9.334 -13.610  0.00  0.00      PROA  
ATOM   2194  HB1 ARG P 536     -27.781   9.401 -13.588  0.00  0.00      PROA  
ATOM   2195  HB2 ARG P 536     -29.088  10.236 -14.228  0.00  0.00      PROA  
ATOM   2196  CG  ARG P 536     -29.223   8.038 -14.330  0.00  0.00      PROA  
ATOM   2197  HG1 ARG P 536     -30.259   8.103 -14.726  0.00  0.00      PROA  
ATOM   2198  HG2 ARG P 536     -29.172   7.217 -13.582  0.00  0.00      PROA  
ATOM   2199  CD  ARG P 536     -28.181   7.559 -15.372  0.00  0.00      PROA  
ATOM   2200  HD1 ARG P 536     -28.371   6.530 -15.744  0.00  0.00      PROA  
ATOM   2201  HD2 ARG P 536     -27.164   7.568 -14.923  0.00  0.00      PROA  
ATOM   2202  NE  ARG P 536     -28.088   8.533 -16.513  0.00  0.00      PROA  
ATOM   2203  HE  ARG P 536     -27.303   9.141 -16.636  0.00  0.00      PROA  
ATOM   2204  CZ  ARG P 536     -28.980   8.501 -17.474  0.00  0.00      PROA  
ATOM   2205  NH1 ARG P 536     -30.017   7.703 -17.524  0.00  0.00      PROA  
ATOM   2206 HH11 ARG P 536     -30.296   7.232 -16.688  0.00  0.00      PROA  
ATOM   2207 HH12 ARG P 536     -30.786   7.865 -18.142  0.00  0.00      PROA  
ATOM   2208  NH2 ARG P 536     -28.820   9.381 -18.442  0.00  0.00      PROA  
ATOM   2209 HH21 ARG P 536     -28.104  10.068 -18.319  0.00  0.00      PROA  
ATOM   2210 HH22 ARG P 536     -29.470   9.273 -19.195  0.00  0.00      PROA  
ATOM   2211  C   ARG P 536     -28.695  10.279 -11.356  0.00  0.00      PROA  
ATOM   2212  O   ARG P 536     -28.063   9.687 -10.467  0.00  0.00      PROA  
ATOM   2213  N   TYR P 537     -28.822  11.615 -11.432  0.00  0.00      PROA  
ATOM   2214  HN  TYR P 537     -29.510  11.874 -12.105  0.00  0.00      PROA  
ATOM   2215  CA  TYR P 537     -28.020  12.512 -10.580  0.00  0.00      PROA  
ATOM   2216  HA  TYR P 537     -26.999  12.173 -10.667  0.00  0.00      PROA  
ATOM   2217  CB  TYR P 537     -28.100  13.965 -11.132  0.00  0.00      PROA  
ATOM   2218  HB1 TYR P 537     -29.136  14.339 -10.984  0.00  0.00      PROA  
ATOM   2219  HB2 TYR P 537     -27.818  13.857 -12.201  0.00  0.00      PROA  
ATOM   2220  CG  TYR P 537     -27.237  15.102 -10.541  0.00  0.00      PROA  
ATOM   2221  CD1 TYR P 537     -27.611  16.500 -10.840  0.00  0.00      PROA  
ATOM   2222  HD1 TYR P 537     -28.434  16.770 -11.486  0.00  0.00      PROA  
ATOM   2223  CE1 TYR P 537     -26.942  17.565 -10.262  0.00  0.00      PROA  
ATOM   2224  HE1 TYR P 537     -27.240  18.562 -10.548  0.00  0.00      PROA  
ATOM   2225  CZ  TYR P 537     -25.808  17.325  -9.453  0.00  0.00      PROA  
ATOM   2226  OH  TYR P 537     -25.148  18.480  -8.865  0.00  0.00      PROA  
ATOM   2227  HH  TYR P 537     -25.651  19.266  -9.090  0.00  0.00      PROA  
ATOM   2228  CD2 TYR P 537     -26.048  14.853  -9.783  0.00  0.00      PROA  
ATOM   2229  HD2 TYR P 537     -25.657  13.875  -9.544  0.00  0.00      PROA  
ATOM   2230  CE2 TYR P 537     -25.329  16.000  -9.298  0.00  0.00      PROA  
ATOM   2231  HE2 TYR P 537     -24.422  15.961  -8.714  0.00  0.00      PROA  
ATOM   2232  C   TYR P 537     -28.320  12.346  -9.023  0.00  0.00      PROA  
ATOM   2233  O   TYR P 537     -27.427  12.118  -8.200  0.00  0.00      PROA  
ATOM   2234  N   THR P 538     -29.600  12.307  -8.650  0.00  0.00      PROA  
ATOM   2235  HN  THR P 538     -30.251  12.564  -9.360  0.00  0.00      PROA  
ATOM   2236  CA  THR P 538     -30.196  11.963  -7.310  0.00  0.00      PROA  
ATOM   2237  HA  THR P 538     -29.743  12.562  -6.534  0.00  0.00      PROA  
ATOM   2238  CB  THR P 538     -31.743  12.146  -7.021  0.00  0.00      PROA  
ATOM   2239  HB  THR P 538     -32.074  11.719  -6.050  0.00  0.00      PROA  
ATOM   2240  OG1 THR P 538     -32.487  11.571  -8.059  0.00  0.00      PROA  
ATOM   2241  HG1 THR P 538     -32.017  11.869  -8.841  0.00  0.00      PROA  
ATOM   2242  CG2 THR P 538     -32.009  13.716  -7.009  0.00  0.00      PROA  
ATOM   2243 HG21 THR P 538     -31.444  14.170  -6.167  0.00  0.00      PROA  
ATOM   2244 HG22 THR P 538     -33.094  13.959  -7.002  0.00  0.00      PROA  
ATOM   2245 HG23 THR P 538     -31.688  14.119  -7.993  0.00  0.00      PROA  
ATOM   2246  C   THR P 538     -29.699  10.570  -6.882  0.00  0.00      PROA  
ATOM   2247  O   THR P 538     -29.202  10.414  -5.747  0.00  0.00      PROA  
ATOM   2248  N   GLN P 539     -29.678   9.538  -7.728  0.00  0.00      PROA  
ATOM   2249  HN  GLN P 539     -29.938   9.702  -8.677  0.00  0.00      PROA  
ATOM   2250  CA  GLN P 539     -29.113   8.223  -7.398  0.00  0.00      PROA  
ATOM   2251  HA  GLN P 539     -29.668   7.826  -6.561  0.00  0.00      PROA  
ATOM   2252  CB  GLN P 539     -29.374   7.298  -8.674  0.00  0.00      PROA  
ATOM   2253  HB1 GLN P 539     -28.863   6.337  -8.448  0.00  0.00      PROA  
ATOM   2254  HB2 GLN P 539     -28.745   7.726  -9.484  0.00  0.00      PROA  
ATOM   2255  CG  GLN P 539     -30.803   7.038  -9.100  0.00  0.00      PROA  
ATOM   2256  HG1 GLN P 539     -31.484   7.915  -9.150  0.00  0.00      PROA  
ATOM   2257  HG2 GLN P 539     -31.187   6.300  -8.364  0.00  0.00      PROA  
ATOM   2258  CD  GLN P 539     -30.853   6.480 -10.538  0.00  0.00      PROA  
ATOM   2259  OE1 GLN P 539     -31.688   6.731 -11.406  0.00  0.00      PROA  
ATOM   2260  NE2 GLN P 539     -29.951   5.507 -10.909  0.00  0.00      PROA  
ATOM   2261 HE21 GLN P 539     -29.991   5.128 -11.833  0.00  0.00      PROA  
ATOM   2262 HE22 GLN P 539     -29.224   5.218 -10.286  0.00  0.00      PROA  
ATOM   2263  C   GLN P 539     -27.647   8.176  -7.136  0.00  0.00      PROA  
ATOM   2264  O   GLN P 539     -27.134   7.614  -6.153  0.00  0.00      PROA  
ATOM   2265  N   GLU P 540     -26.798   8.714  -7.990  0.00  0.00      PROA  
ATOM   2266  HN  GLU P 540     -27.201   9.160  -8.785  0.00  0.00      PROA  
ATOM   2267  CA  GLU P 540     -25.370   8.717  -7.972  0.00  0.00      PROA  
ATOM   2268  HA  GLU P 540     -25.016   7.697  -7.938  0.00  0.00      PROA  
ATOM   2269  CB  GLU P 540     -24.845   9.251  -9.289  0.00  0.00      PROA  
ATOM   2270  HB1 GLU P 540     -25.310  10.245  -9.463  0.00  0.00      PROA  
ATOM   2271  HB2 GLU P 540     -25.191   8.644 -10.153  0.00  0.00      PROA  
ATOM   2272  CG  GLU P 540     -23.332   9.479  -9.338  0.00  0.00      PROA  
ATOM   2273  HG1 GLU P 540     -22.842   8.600  -8.867  0.00  0.00      PROA  
ATOM   2274  HG2 GLU P 540     -23.120  10.380  -8.724  0.00  0.00      PROA  
ATOM   2275  CD  GLU P 540     -22.880   9.664 -10.760  0.00  0.00      PROA  
ATOM   2276  OE1 GLU P 540     -23.190  10.681 -11.431  0.00  0.00      PROA  
ATOM   2277  OE2 GLU P 540     -22.074   8.811 -11.233  0.00  0.00      PROA  
ATOM   2278  C   GLU P 540     -24.860   9.486  -6.731  0.00  0.00      PROA  
ATOM   2279  O   GLU P 540     -24.005   9.009  -6.033  0.00  0.00      PROA  
ATOM   2280  N   ILE P 541     -25.402  10.706  -6.527  0.00  0.00      PROA  
ATOM   2281  HN  ILE P 541     -26.086  11.067  -7.156  0.00  0.00      PROA  
ATOM   2282  CA  ILE P 541     -25.009  11.396  -5.360  0.00  0.00      PROA  
ATOM   2283  HA  ILE P 541     -23.932  11.466  -5.345  0.00  0.00      PROA  
ATOM   2284  CB  ILE P 541     -25.537  12.807  -5.606  0.00  0.00      PROA  
ATOM   2285  HB  ILE P 541     -26.548  12.695  -6.053  0.00  0.00      PROA  
ATOM   2286  CG2 ILE P 541     -25.771  13.670  -4.307  0.00  0.00      PROA  
ATOM   2287 HG21 ILE P 541     -26.451  13.185  -3.574  0.00  0.00      PROA  
ATOM   2288 HG22 ILE P 541     -26.256  14.612  -4.643  0.00  0.00      PROA  
ATOM   2289 HG23 ILE P 541     -24.819  13.909  -3.786  0.00  0.00      PROA  
ATOM   2290  CG1 ILE P 541     -24.664  13.562  -6.697  0.00  0.00      PROA  
ATOM   2291 HG11 ILE P 541     -25.213  14.510  -6.884  0.00  0.00      PROA  
ATOM   2292 HG12 ILE P 541     -24.573  13.054  -7.680  0.00  0.00      PROA  
ATOM   2293  CD  ILE P 541     -23.212  13.845  -6.186  0.00  0.00      PROA  
ATOM   2294  HD1 ILE P 541     -23.354  14.734  -5.535  0.00  0.00      PROA  
ATOM   2295  HD2 ILE P 541     -22.556  14.165  -7.024  0.00  0.00      PROA  
ATOM   2296  HD3 ILE P 541     -22.650  13.005  -5.725  0.00  0.00      PROA  
ATOM   2297  C   ILE P 541     -25.341  10.862  -4.017  0.00  0.00      PROA  
ATOM   2298  O   ILE P 541     -24.554  10.708  -3.118  0.00  0.00      PROA  
ATOM   2299  N   PHE P 542     -26.559  10.355  -3.871  0.00  0.00      PROA  
ATOM   2300  HN  PHE P 542     -27.221  10.378  -4.616  0.00  0.00      PROA  
ATOM   2301  CA  PHE P 542     -26.986   9.579  -2.719  0.00  0.00      PROA  
ATOM   2302  HA  PHE P 542     -26.841  10.198  -1.846  0.00  0.00      PROA  
ATOM   2303  CB  PHE P 542     -28.414   9.148  -2.904  0.00  0.00      PROA  
ATOM   2304  HB1 PHE P 542     -28.678   8.392  -3.674  0.00  0.00      PROA  
ATOM   2305  HB2 PHE P 542     -29.004  10.020  -3.258  0.00  0.00      PROA  
ATOM   2306  CG  PHE P 542     -29.058   8.798  -1.650  0.00  0.00      PROA  
ATOM   2307  CD1 PHE P 542     -29.494   9.800  -0.723  0.00  0.00      PROA  
ATOM   2308  HD1 PHE P 542     -29.404  10.858  -0.916  0.00  0.00      PROA  
ATOM   2309  CE1 PHE P 542     -30.260   9.397   0.427  0.00  0.00      PROA  
ATOM   2310  HE1 PHE P 542     -30.615  10.106   1.160  0.00  0.00      PROA  
ATOM   2311  CZ  PHE P 542     -30.359   8.021   0.763  0.00  0.00      PROA  
ATOM   2312  HZ  PHE P 542     -30.975   7.635   1.561  0.00  0.00      PROA  
ATOM   2313  CD2 PHE P 542     -29.340   7.486  -1.383  0.00  0.00      PROA  
ATOM   2314  HD2 PHE P 542     -29.060   6.751  -2.122  0.00  0.00      PROA  
ATOM   2315  CE2 PHE P 542     -29.857   7.154  -0.192  0.00  0.00      PROA  
ATOM   2316  HE2 PHE P 542     -30.038   6.140   0.134  0.00  0.00      PROA  
ATOM   2317  C   PHE P 542     -26.113   8.300  -2.569  0.00  0.00      PROA  
ATOM   2318  O   PHE P 542     -25.620   8.127  -1.459  0.00  0.00      PROA  
ATOM   2319  N   SER P 543     -25.745   7.551  -3.608  0.00  0.00      PROA  
ATOM   2320  HN  SER P 543     -25.992   7.849  -4.527  0.00  0.00      PROA  
ATOM   2321  CA  SER P 543     -24.800   6.451  -3.469  0.00  0.00      PROA  
ATOM   2322  HA  SER P 543     -25.148   5.931  -2.589  0.00  0.00      PROA  
ATOM   2323  CB  SER P 543     -24.833   5.414  -4.678  0.00  0.00      PROA  
ATOM   2324  HB1 SER P 543     -25.835   4.952  -4.553  0.00  0.00      PROA  
ATOM   2325  HB2 SER P 543     -23.982   4.703  -4.606  0.00  0.00      PROA  
ATOM   2326  OG  SER P 543     -24.853   5.961  -5.980  0.00  0.00      PROA  
ATOM   2327  HG1 SER P 543     -25.709   6.394  -6.027  0.00  0.00      PROA  
ATOM   2328  C   SER P 543     -23.425   6.897  -3.070  0.00  0.00      PROA  
ATOM   2329  O   SER P 543     -22.813   6.305  -2.187  0.00  0.00      PROA  
ATOM   2330  N   PHE P 544     -22.875   7.951  -3.682  0.00  0.00      PROA  
ATOM   2331  HN  PHE P 544     -23.286   8.388  -4.478  0.00  0.00      PROA  
ATOM   2332  CA  PHE P 544     -21.691   8.462  -3.109  0.00  0.00      PROA  
ATOM   2333  HA  PHE P 544     -20.907   7.754  -3.332  0.00  0.00      PROA  
ATOM   2334  CB  PHE P 544     -21.206   9.733  -3.950  0.00  0.00      PROA  
ATOM   2335  HB1 PHE P 544     -21.628  10.707  -3.618  0.00  0.00      PROA  
ATOM   2336  HB2 PHE P 544     -21.640   9.713  -4.972  0.00  0.00      PROA  
ATOM   2337  CG  PHE P 544     -19.713   9.925  -4.011  0.00  0.00      PROA  
ATOM   2338  CD1 PHE P 544     -18.961  10.385  -2.938  0.00  0.00      PROA  
ATOM   2339  HD1 PHE P 544     -19.480  10.457  -1.993  0.00  0.00      PROA  
ATOM   2340  CE1 PHE P 544     -17.639  10.733  -3.017  0.00  0.00      PROA  
ATOM   2341  HE1 PHE P 544     -17.093  10.983  -2.119  0.00  0.00      PROA  
ATOM   2342  CZ  PHE P 544     -16.906  10.585  -4.232  0.00  0.00      PROA  
ATOM   2343  HZ  PHE P 544     -15.875  10.891  -4.323  0.00  0.00      PROA  
ATOM   2344  CD2 PHE P 544     -18.927   9.741  -5.227  0.00  0.00      PROA  
ATOM   2345  HD2 PHE P 544     -19.440   9.437  -6.128  0.00  0.00      PROA  
ATOM   2346  CE2 PHE P 544     -17.592  10.145  -5.344  0.00  0.00      PROA  
ATOM   2347  HE2 PHE P 544     -17.046  10.105  -6.275  0.00  0.00      PROA  
ATOM   2348  C   PHE P 544     -21.772   8.946  -1.633  0.00  0.00      PROA  
ATOM   2349  O   PHE P 544     -20.776   8.749  -0.897  0.00  0.00      PROA  
ATOM   2350  N   LEU P 545     -22.877   9.585  -1.193  0.00  0.00      PROA  
ATOM   2351  HN  LEU P 545     -23.568   9.936  -1.819  0.00  0.00      PROA  
ATOM   2352  CA  LEU P 545     -22.941  10.111   0.166  0.00  0.00      PROA  
ATOM   2353  HA  LEU P 545     -22.052  10.692   0.361  0.00  0.00      PROA  
ATOM   2354  CB  LEU P 545     -24.214  10.965   0.453  0.00  0.00      PROA  
ATOM   2355  HB1 LEU P 545     -24.553  11.160   1.493  0.00  0.00      PROA  
ATOM   2356  HB2 LEU P 545     -25.059  10.380   0.031  0.00  0.00      PROA  
ATOM   2357  CG  LEU P 545     -24.340  12.320  -0.163  0.00  0.00      PROA  
ATOM   2358  HG  LEU P 545     -24.140  12.216  -1.251  0.00  0.00      PROA  
ATOM   2359  CD1 LEU P 545     -25.802  12.910  -0.042  0.00  0.00      PROA  
ATOM   2360 HD11 LEU P 545     -25.711  13.900  -0.537  0.00  0.00      PROA  
ATOM   2361 HD12 LEU P 545     -26.165  12.966   1.007  0.00  0.00      PROA  
ATOM   2362 HD13 LEU P 545     -26.558  12.337  -0.620  0.00  0.00      PROA  
ATOM   2363  CD2 LEU P 545     -23.432  13.255   0.633  0.00  0.00      PROA  
ATOM   2364 HD21 LEU P 545     -22.432  12.772   0.613  0.00  0.00      PROA  
ATOM   2365 HD22 LEU P 545     -23.714  13.369   1.702  0.00  0.00      PROA  
ATOM   2366 HD23 LEU P 545     -23.316  14.291   0.248  0.00  0.00      PROA  
ATOM   2367  C   LEU P 545     -23.008   8.986   1.233  0.00  0.00      PROA  
ATOM   2368  O   LEU P 545     -22.379   8.974   2.266  0.00  0.00      PROA  
ATOM   2369  N   ILE P 546     -23.899   7.970   0.995  0.00  0.00      PROA  
ATOM   2370  HN  ILE P 546     -24.483   8.006   0.188  0.00  0.00      PROA  
ATOM   2371  CA  ILE P 546     -23.996   6.804   1.874  0.00  0.00      PROA  
ATOM   2372  HA  ILE P 546     -24.126   7.186   2.876  0.00  0.00      PROA  
ATOM   2373  CB  ILE P 546     -25.214   5.903   1.844  0.00  0.00      PROA  
ATOM   2374  HB  ILE P 546     -25.082   5.197   0.996  0.00  0.00      PROA  
ATOM   2375  CG2 ILE P 546     -25.184   5.041   3.146  0.00  0.00      PROA  
ATOM   2376 HG21 ILE P 546     -24.751   4.031   2.981  0.00  0.00      PROA  
ATOM   2377 HG22 ILE P 546     -26.263   4.942   3.394  0.00  0.00      PROA  
ATOM   2378 HG23 ILE P 546     -24.718   5.604   3.982  0.00  0.00      PROA  
ATOM   2379  CG1 ILE P 546     -26.653   6.565   1.664  0.00  0.00      PROA  
ATOM   2380 HG11 ILE P 546     -27.313   5.672   1.614  0.00  0.00      PROA  
ATOM   2381 HG12 ILE P 546     -26.673   7.056   0.668  0.00  0.00      PROA  
ATOM   2382  CD  ILE P 546     -27.032   7.433   2.812  0.00  0.00      PROA  
ATOM   2383  HD1 ILE P 546     -26.306   8.215   3.122  0.00  0.00      PROA  
ATOM   2384  HD2 ILE P 546     -27.124   6.831   3.742  0.00  0.00      PROA  
ATOM   2385  HD3 ILE P 546     -28.015   7.922   2.639  0.00  0.00      PROA  
ATOM   2386  C   ILE P 546     -22.697   6.107   1.972  0.00  0.00      PROA  
ATOM   2387  O   ILE P 546     -22.248   5.731   3.028  0.00  0.00      PROA  
ATOM   2388  N   SER P 547     -21.942   5.924   0.898  0.00  0.00      PROA  
ATOM   2389  HN  SER P 547     -22.280   6.176  -0.005  0.00  0.00      PROA  
ATOM   2390  CA  SER P 547     -20.584   5.409   0.922  0.00  0.00      PROA  
ATOM   2391  HA  SER P 547     -20.679   4.386   1.255  0.00  0.00      PROA  
ATOM   2392  CB  SER P 547     -19.967   5.310  -0.531  0.00  0.00      PROA  
ATOM   2393  HB1 SER P 547     -18.992   4.780  -0.485  0.00  0.00      PROA  
ATOM   2394  HB2 SER P 547     -19.817   6.357  -0.872  0.00  0.00      PROA  
ATOM   2395  OG  SER P 547     -20.826   4.629  -1.380  0.00  0.00      PROA  
ATOM   2396  HG1 SER P 547     -21.311   5.267  -1.910  0.00  0.00      PROA  
ATOM   2397  C   SER P 547     -19.590   6.163   1.858  0.00  0.00      PROA  
ATOM   2398  O   SER P 547     -18.895   5.519   2.644  0.00  0.00      PROA  
ATOM   2399  N   LEU P 548     -19.593   7.557   1.816  0.00  0.00      PROA  
ATOM   2400  HN  LEU P 548     -20.251   7.932   1.167  0.00  0.00      PROA  
ATOM   2401  CA  LEU P 548     -19.003   8.493   2.768  0.00  0.00      PROA  
ATOM   2402  HA  LEU P 548     -17.957   8.244   2.669  0.00  0.00      PROA  
ATOM   2403  CB  LEU P 548     -19.131   9.944   2.125  0.00  0.00      PROA  
ATOM   2404  HB1 LEU P 548     -18.648  10.745   2.725  0.00  0.00      PROA  
ATOM   2405  HB2 LEU P 548     -20.222  10.139   2.053  0.00  0.00      PROA  
ATOM   2406  CG  LEU P 548     -18.451  10.103   0.762  0.00  0.00      PROA  
ATOM   2407  HG  LEU P 548     -18.928   9.391   0.056  0.00  0.00      PROA  
ATOM   2408  CD1 LEU P 548     -18.824  11.517   0.282  0.00  0.00      PROA  
ATOM   2409 HD11 LEU P 548     -17.993  11.911  -0.342  0.00  0.00      PROA  
ATOM   2410 HD12 LEU P 548     -18.945  12.176   1.168  0.00  0.00      PROA  
ATOM   2411 HD13 LEU P 548     -19.843  11.470  -0.159  0.00  0.00      PROA  
ATOM   2412  CD2 LEU P 548     -16.903   9.905   0.763  0.00  0.00      PROA  
ATOM   2413 HD21 LEU P 548     -16.761   8.837   1.033  0.00  0.00      PROA  
ATOM   2414 HD22 LEU P 548     -16.444  10.520   1.567  0.00  0.00      PROA  
ATOM   2415 HD23 LEU P 548     -16.297   9.906  -0.169  0.00  0.00      PROA  
ATOM   2416  C   LEU P 548     -19.312   8.401   4.274  0.00  0.00      PROA  
ATOM   2417  O   LEU P 548     -18.414   8.205   5.102  0.00  0.00      PROA  
ATOM   2418  N   ILE P 549     -20.609   8.472   4.528  0.00  0.00      PROA  
ATOM   2419  HN  ILE P 549     -21.337   8.616   3.862  0.00  0.00      PROA  
ATOM   2420  CA  ILE P 549     -21.193   8.233   5.777  0.00  0.00      PROA  
ATOM   2421  HA  ILE P 549     -20.817   8.905   6.533  0.00  0.00      PROA  
ATOM   2422  CB  ILE P 549     -22.680   8.625   5.815  0.00  0.00      PROA  
ATOM   2423  HB  ILE P 549     -23.225   7.898   5.176  0.00  0.00      PROA  
ATOM   2424  CG2 ILE P 549     -23.227   8.363   7.254  0.00  0.00      PROA  
ATOM   2425 HG21 ILE P 549     -22.776   9.072   7.982  0.00  0.00      PROA  
ATOM   2426 HG22 ILE P 549     -23.017   7.360   7.684  0.00  0.00      PROA  
ATOM   2427 HG23 ILE P 549     -24.313   8.591   7.300  0.00  0.00      PROA  
ATOM   2428  CG1 ILE P 549     -22.800  10.061   5.393  0.00  0.00      PROA  
ATOM   2429 HG11 ILE P 549     -22.593  10.185   4.309  0.00  0.00      PROA  
ATOM   2430 HG12 ILE P 549     -22.179  10.822   5.912  0.00  0.00      PROA  
ATOM   2431  CD  ILE P 549     -24.255  10.581   5.557  0.00  0.00      PROA  
ATOM   2432  HD1 ILE P 549     -24.528  10.648   6.632  0.00  0.00      PROA  
ATOM   2433  HD2 ILE P 549     -25.006  10.090   4.901  0.00  0.00      PROA  
ATOM   2434  HD3 ILE P 549     -24.241  11.673   5.353  0.00  0.00      PROA  
ATOM   2435  C   ILE P 549     -20.906   6.803   6.424  0.00  0.00      PROA  
ATOM   2436  O   ILE P 549     -20.500   6.770   7.602  0.00  0.00      PROA  
ATOM   2437  N   PHE P 550     -21.008   5.661   5.730  0.00  0.00      PROA  
ATOM   2438  HN  PHE P 550     -21.329   5.664   4.787  0.00  0.00      PROA  
ATOM   2439  CA  PHE P 550     -20.424   4.374   6.143  0.00  0.00      PROA  
ATOM   2440  HA  PHE P 550     -20.940   4.310   7.089  0.00  0.00      PROA  
ATOM   2441  CB  PHE P 550     -20.656   3.299   5.033  0.00  0.00      PROA  
ATOM   2442  HB1 PHE P 550     -19.974   3.395   4.161  0.00  0.00      PROA  
ATOM   2443  HB2 PHE P 550     -21.667   3.368   4.578  0.00  0.00      PROA  
ATOM   2444  CG  PHE P 550     -20.581   1.938   5.630  0.00  0.00      PROA  
ATOM   2445  CD1 PHE P 550     -21.564   1.516   6.534  0.00  0.00      PROA  
ATOM   2446  HD1 PHE P 550     -22.318   2.240   6.804  0.00  0.00      PROA  
ATOM   2447  CE1 PHE P 550     -21.507   0.227   7.088  0.00  0.00      PROA  
ATOM   2448  HE1 PHE P 550     -22.261  -0.036   7.815  0.00  0.00      PROA  
ATOM   2449  CZ  PHE P 550     -20.553  -0.712   6.773  0.00  0.00      PROA  
ATOM   2450  HZ  PHE P 550     -20.448  -1.681   7.239  0.00  0.00      PROA  
ATOM   2451  CD2 PHE P 550     -19.673   0.937   5.203  0.00  0.00      PROA  
ATOM   2452  HD2 PHE P 550     -18.834   1.117   4.546  0.00  0.00      PROA  
ATOM   2453  CE2 PHE P 550     -19.637  -0.305   5.781  0.00  0.00      PROA  
ATOM   2454  HE2 PHE P 550     -18.969  -1.052   5.378  0.00  0.00      PROA  
ATOM   2455  C   PHE P 550     -18.945   4.460   6.486  0.00  0.00      PROA  
ATOM   2456  O   PHE P 550     -18.574   4.119   7.621  0.00  0.00      PROA  
ATOM   2457  N   ILE P 551     -18.027   5.020   5.647  0.00  0.00      PROA  
ATOM   2458  HN  ILE P 551     -18.392   5.397   4.799  0.00  0.00      PROA  
ATOM   2459  CA  ILE P 551     -16.602   5.199   5.938  0.00  0.00      PROA  
ATOM   2460  HA  ILE P 551     -16.188   4.233   6.188  0.00  0.00      PROA  
ATOM   2461  CB  ILE P 551     -15.805   5.657   4.747  0.00  0.00      PROA  
ATOM   2462  HB  ILE P 551     -16.099   6.662   4.377  0.00  0.00      PROA  
ATOM   2463  CG2 ILE P 551     -14.287   5.786   5.202  0.00  0.00      PROA  
ATOM   2464 HG21 ILE P 551     -14.099   6.698   5.807  0.00  0.00      PROA  
ATOM   2465 HG22 ILE P 551     -13.661   5.861   4.287  0.00  0.00      PROA  
ATOM   2466 HG23 ILE P 551     -13.940   4.923   5.809  0.00  0.00      PROA  
ATOM   2467  CG1 ILE P 551     -15.964   4.588   3.647  0.00  0.00      PROA  
ATOM   2468 HG11 ILE P 551     -16.997   4.291   3.370  0.00  0.00      PROA  
ATOM   2469 HG12 ILE P 551     -15.479   3.656   4.009  0.00  0.00      PROA  
ATOM   2470  CD  ILE P 551     -15.344   4.995   2.229  0.00  0.00      PROA  
ATOM   2471  HD1 ILE P 551     -15.417   4.097   1.580  0.00  0.00      PROA  
ATOM   2472  HD2 ILE P 551     -14.283   5.304   2.337  0.00  0.00      PROA  
ATOM   2473  HD3 ILE P 551     -15.879   5.865   1.793  0.00  0.00      PROA  
ATOM   2474  C   ILE P 551     -16.512   6.104   7.188  0.00  0.00      PROA  
ATOM   2475  O   ILE P 551     -15.768   5.838   8.072  0.00  0.00      PROA  
ATOM   2476  N   TYR P 552     -17.326   7.169   7.388  0.00  0.00      PROA  
ATOM   2477  HN  TYR P 552     -17.989   7.527   6.735  0.00  0.00      PROA  
ATOM   2478  CA  TYR P 552     -17.264   8.051   8.592  0.00  0.00      PROA  
ATOM   2479  HA  TYR P 552     -16.219   8.318   8.657  0.00  0.00      PROA  
ATOM   2480  CB  TYR P 552     -18.227   9.253   8.301  0.00  0.00      PROA  
ATOM   2481  HB1 TYR P 552     -19.325   9.144   8.171  0.00  0.00      PROA  
ATOM   2482  HB2 TYR P 552     -18.040   9.623   7.270  0.00  0.00      PROA  
ATOM   2483  CG  TYR P 552     -17.998  10.372   9.297  0.00  0.00      PROA  
ATOM   2484  CD1 TYR P 552     -18.852  10.533  10.377  0.00  0.00      PROA  
ATOM   2485  HD1 TYR P 552     -19.540   9.776  10.724  0.00  0.00      PROA  
ATOM   2486  CE1 TYR P 552     -18.771  11.727  11.186  0.00  0.00      PROA  
ATOM   2487  HE1 TYR P 552     -19.501  11.759  11.981  0.00  0.00      PROA  
ATOM   2488  CZ  TYR P 552     -17.922  12.751  10.821  0.00  0.00      PROA  
ATOM   2489  OH  TYR P 552     -17.876  13.865  11.686  0.00  0.00      PROA  
ATOM   2490  HH  TYR P 552     -17.445  14.631  11.299  0.00  0.00      PROA  
ATOM   2491  CD2 TYR P 552     -17.208  11.480   8.904  0.00  0.00      PROA  
ATOM   2492  HD2 TYR P 552     -16.562  11.262   8.067  0.00  0.00      PROA  
ATOM   2493  CE2 TYR P 552     -17.091  12.611   9.710  0.00  0.00      PROA  
ATOM   2494  HE2 TYR P 552     -16.374  13.380   9.463  0.00  0.00      PROA  
ATOM   2495  C   TYR P 552     -17.597   7.328   9.916  0.00  0.00      PROA  
ATOM   2496  O   TYR P 552     -16.744   7.311  10.782  0.00  0.00      PROA  
ATOM   2497  N   GLU P 553     -18.725   6.601  10.000  0.00  0.00      PROA  
ATOM   2498  HN  GLU P 553     -19.371   6.755   9.256  0.00  0.00      PROA  
ATOM   2499  CA  GLU P 553     -19.048   5.732  11.150  0.00  0.00      PROA  
ATOM   2500  HA  GLU P 553     -18.903   6.401  11.986  0.00  0.00      PROA  
ATOM   2501  CB  GLU P 553     -20.525   5.209  10.936  0.00  0.00      PROA  
ATOM   2502  HB1 GLU P 553     -20.617   4.375  11.664  0.00  0.00      PROA  
ATOM   2503  HB2 GLU P 553     -20.576   4.920   9.864  0.00  0.00      PROA  
ATOM   2504  CG  GLU P 553     -21.685   6.195  11.056  0.00  0.00      PROA  
ATOM   2505  HG1 GLU P 553     -21.764   6.861  10.170  0.00  0.00      PROA  
ATOM   2506  HG2 GLU P 553     -21.699   6.880  11.930  0.00  0.00      PROA  
ATOM   2507  CD  GLU P 553     -23.058   5.510  11.114  0.00  0.00      PROA  
ATOM   2508  OE1 GLU P 553     -23.334   4.523  11.852  0.00  0.00      PROA  
ATOM   2509  OE2 GLU P 553     -23.945   6.137  10.399  0.00  0.00      PROA  
ATOM   2510  C   GLU P 553     -18.046   4.632  11.344  0.00  0.00      PROA  
ATOM   2511  O   GLU P 553     -17.624   4.361  12.498  0.00  0.00      PROA  
ATOM   2512  N   THR P 554     -17.430   4.051  10.311  0.00  0.00      PROA  
ATOM   2513  HN  THR P 554     -17.757   4.303   9.403  0.00  0.00      PROA  
ATOM   2514  CA  THR P 554     -16.359   3.048  10.463  0.00  0.00      PROA  
ATOM   2515  HA  THR P 554     -16.604   2.251  11.149  0.00  0.00      PROA  
ATOM   2516  CB  THR P 554     -15.925   2.412   9.061  0.00  0.00      PROA  
ATOM   2517  HB  THR P 554     -15.496   3.147   8.347  0.00  0.00      PROA  
ATOM   2518  OG1 THR P 554     -17.028   1.748   8.401  0.00  0.00      PROA  
ATOM   2519  HG1 THR P 554     -17.531   2.428   7.947  0.00  0.00      PROA  
ATOM   2520  CG2 THR P 554     -14.855   1.379   9.193  0.00  0.00      PROA  
ATOM   2521 HG21 THR P 554     -14.542   1.202   8.142  0.00  0.00      PROA  
ATOM   2522 HG22 THR P 554     -15.280   0.444   9.617  0.00  0.00      PROA  
ATOM   2523 HG23 THR P 554     -14.034   1.643   9.893  0.00  0.00      PROA  
ATOM   2524  C   THR P 554     -15.127   3.691  11.027  0.00  0.00      PROA  
ATOM   2525  O   THR P 554     -14.569   3.117  11.881  0.00  0.00      PROA  
ATOM   2526  N   PHE P 555     -14.749   4.881  10.612  0.00  0.00      PROA  
ATOM   2527  HN  PHE P 555     -15.255   5.232   9.828  0.00  0.00      PROA  
ATOM   2528  CA  PHE P 555     -13.639   5.668  11.124  0.00  0.00      PROA  
ATOM   2529  HA  PHE P 555     -12.824   4.990  11.331  0.00  0.00      PROA  
ATOM   2530  CB  PHE P 555     -13.220   6.729  10.149  0.00  0.00      PROA  
ATOM   2531  HB1 PHE P 555     -12.901   7.609  10.748  0.00  0.00      PROA  
ATOM   2532  HB2 PHE P 555     -14.020   6.870   9.391  0.00  0.00      PROA  
ATOM   2533  CG  PHE P 555     -12.001   6.193   9.471  0.00  0.00      PROA  
ATOM   2534  CD1 PHE P 555     -11.954   5.638   8.184  0.00  0.00      PROA  
ATOM   2535  HD1 PHE P 555     -12.927   5.706   7.719  0.00  0.00      PROA  
ATOM   2536  CE1 PHE P 555     -10.767   5.107   7.588  0.00  0.00      PROA  
ATOM   2537  HE1 PHE P 555     -10.782   4.697   6.589  0.00  0.00      PROA  
ATOM   2538  CZ  PHE P 555      -9.545   5.235   8.274  0.00  0.00      PROA  
ATOM   2539  HZ  PHE P 555      -8.629   4.937   7.786  0.00  0.00      PROA  
ATOM   2540  CD2 PHE P 555     -10.734   6.230  10.169  0.00  0.00      PROA  
ATOM   2541  HD2 PHE P 555     -10.731   6.650  11.164  0.00  0.00      PROA  
ATOM   2542  CE2 PHE P 555      -9.511   5.769   9.593  0.00  0.00      PROA  
ATOM   2543  HE2 PHE P 555      -8.629   5.976  10.181  0.00  0.00      PROA  
ATOM   2544  C   PHE P 555     -13.932   6.268  12.541  0.00  0.00      PROA  
ATOM   2545  O   PHE P 555     -13.048   6.280  13.417  0.00  0.00      PROA  
ATOM   2546  N   TYR P 556     -15.204   6.625  12.804  0.00  0.00      PROA  
ATOM   2547  HN  TYR P 556     -15.925   6.673  12.117  0.00  0.00      PROA  
ATOM   2548  CA  TYR P 556     -15.651   6.976  14.157  0.00  0.00      PROA  
ATOM   2549  HA  TYR P 556     -14.909   7.725  14.390  0.00  0.00      PROA  
ATOM   2550  CB  TYR P 556     -17.150   7.468  14.248  0.00  0.00      PROA  
ATOM   2551  HB1 TYR P 556     -17.804   6.642  13.897  0.00  0.00      PROA  
ATOM   2552  HB2 TYR P 556     -17.251   8.411  13.669  0.00  0.00      PROA  
ATOM   2553  CG  TYR P 556     -17.537   7.910  15.692  0.00  0.00      PROA  
ATOM   2554  CD1 TYR P 556     -16.751   8.890  16.330  0.00  0.00      PROA  
ATOM   2555  HD1 TYR P 556     -16.154   9.542  15.710  0.00  0.00      PROA  
ATOM   2556  CE1 TYR P 556     -16.866   9.117  17.670  0.00  0.00      PROA  
ATOM   2557  HE1 TYR P 556     -16.222   9.878  18.084  0.00  0.00      PROA  
ATOM   2558  CZ  TYR P 556     -17.856   8.428  18.448  0.00  0.00      PROA  
ATOM   2559  OH  TYR P 556     -17.981   8.826  19.777  0.00  0.00      PROA  
ATOM   2560  HH  TYR P 556     -17.140   9.191  20.062  0.00  0.00      PROA  
ATOM   2561  CD2 TYR P 556     -18.525   7.189  16.474  0.00  0.00      PROA  
ATOM   2562  HD2 TYR P 556     -19.057   6.388  15.983  0.00  0.00      PROA  
ATOM   2563  CE2 TYR P 556     -18.644   7.548  17.822  0.00  0.00      PROA  
ATOM   2564  HE2 TYR P 556     -19.338   6.921  18.361  0.00  0.00      PROA  
ATOM   2565  C   TYR P 556     -15.429   5.797  15.141  0.00  0.00      PROA  
ATOM   2566  O   TYR P 556     -14.972   6.069  16.243  0.00  0.00      PROA  
ATOM   2567  N   LYS P 557     -15.774   4.495  14.803  0.00  0.00      PROA  
ATOM   2568  HN  LYS P 557     -16.253   4.283  13.954  0.00  0.00      PROA  
ATOM   2569  CA  LYS P 557     -15.464   3.433  15.705  0.00  0.00      PROA  
ATOM   2570  HA  LYS P 557     -15.904   3.721  16.648  0.00  0.00      PROA  
ATOM   2571  CB  LYS P 557     -16.083   2.131  15.241  0.00  0.00      PROA  
ATOM   2572  HB1 LYS P 557     -15.637   1.284  15.805  0.00  0.00      PROA  
ATOM   2573  HB2 LYS P 557     -15.841   1.945  14.173  0.00  0.00      PROA  
ATOM   2574  CG  LYS P 557     -17.594   2.000  15.443  0.00  0.00      PROA  
ATOM   2575  HG1 LYS P 557     -18.069   2.786  14.819  0.00  0.00      PROA  
ATOM   2576  HG2 LYS P 557     -17.834   2.011  16.528  0.00  0.00      PROA  
ATOM   2577  CD  LYS P 557     -18.138   0.588  14.988  0.00  0.00      PROA  
ATOM   2578  HD1 LYS P 557     -17.446  -0.183  15.389  0.00  0.00      PROA  
ATOM   2579  HD2 LYS P 557     -18.067   0.580  13.879  0.00  0.00      PROA  
ATOM   2580  CE  LYS P 557     -19.649   0.430  15.384  0.00  0.00      PROA  
ATOM   2581  HE1 LYS P 557     -19.829   0.505  16.477  0.00  0.00      PROA  
ATOM   2582  HE2 LYS P 557     -19.965  -0.586  15.063  0.00  0.00      PROA  
ATOM   2583  NZ  LYS P 557     -20.497   1.365  14.708  0.00  0.00      PROA  
ATOM   2584  HZ1 LYS P 557     -20.564   1.099  13.705  0.00  0.00      PROA  
ATOM   2585  HZ2 LYS P 557     -20.153   2.333  14.873  0.00  0.00      PROA  
ATOM   2586  HZ3 LYS P 557     -21.495   1.322  14.996  0.00  0.00      PROA  
ATOM   2587  C   LYS P 557     -13.949   3.218  15.974  0.00  0.00      PROA  
ATOM   2588  O   LYS P 557     -13.603   2.880  17.065  0.00  0.00      PROA  
ATOM   2589  N   LEU P 558     -12.995   3.484  15.070  0.00  0.00      PROA  
ATOM   2590  HN  LEU P 558     -13.222   3.902  14.194  0.00  0.00      PROA  
ATOM   2591  CA  LEU P 558     -11.618   3.508  15.500  0.00  0.00      PROA  
ATOM   2592  HA  LEU P 558     -11.385   2.703  16.182  0.00  0.00      PROA  
ATOM   2593  CB  LEU P 558     -10.662   3.357  14.311  0.00  0.00      PROA  
ATOM   2594  HB1 LEU P 558     -10.875   4.236  13.665  0.00  0.00      PROA  
ATOM   2595  HB2 LEU P 558     -11.025   2.450  13.783  0.00  0.00      PROA  
ATOM   2596  CG  LEU P 558      -9.199   3.306  14.573  0.00  0.00      PROA  
ATOM   2597  HG  LEU P 558      -8.867   4.176  15.180  0.00  0.00      PROA  
ATOM   2598  CD1 LEU P 558      -8.670   2.019  15.131  0.00  0.00      PROA  
ATOM   2599 HD11 LEU P 558      -8.948   1.094  14.583  0.00  0.00      PROA  
ATOM   2600 HD12 LEU P 558      -8.887   1.883  16.212  0.00  0.00      PROA  
ATOM   2601 HD13 LEU P 558      -7.561   2.059  15.161  0.00  0.00      PROA  
ATOM   2602  CD2 LEU P 558      -8.569   3.606  13.223  0.00  0.00      PROA  
ATOM   2603 HD21 LEU P 558      -7.463   3.709  13.206  0.00  0.00      PROA  
ATOM   2604 HD22 LEU P 558      -9.005   4.508  12.743  0.00  0.00      PROA  
ATOM   2605 HD23 LEU P 558      -8.824   2.757  12.554  0.00  0.00      PROA  
ATOM   2606  C   LEU P 558     -11.207   4.745  16.213  0.00  0.00      PROA  
ATOM   2607  O   LEU P 558     -10.308   4.695  17.071  0.00  0.00      PROA  
ATOM   2608  N   VAL P 559     -11.784   5.916  16.004  0.00  0.00      PROA  
ATOM   2609  HN  VAL P 559     -12.463   6.104  15.298  0.00  0.00      PROA  
ATOM   2610  CA  VAL P 559     -11.540   7.041  16.925  0.00  0.00      PROA  
ATOM   2611  HA  VAL P 559     -10.484   7.267  16.939  0.00  0.00      PROA  
ATOM   2612  CB  VAL P 559     -12.243   8.292  16.272  0.00  0.00      PROA  
ATOM   2613  HB  VAL P 559     -13.223   7.855  15.986  0.00  0.00      PROA  
ATOM   2614  CG1 VAL P 559     -12.478   9.464  17.221  0.00  0.00      PROA  
ATOM   2615 HG11 VAL P 559     -11.576   9.799  17.776  0.00  0.00      PROA  
ATOM   2616 HG12 VAL P 559     -13.238   9.107  17.948  0.00  0.00      PROA  
ATOM   2617 HG13 VAL P 559     -12.815  10.421  16.767  0.00  0.00      PROA  
ATOM   2618  CG2 VAL P 559     -11.535   8.736  14.935  0.00  0.00      PROA  
ATOM   2619 HG21 VAL P 559     -11.769   8.019  14.119  0.00  0.00      PROA  
ATOM   2620 HG22 VAL P 559     -10.469   8.975  15.135  0.00  0.00      PROA  
ATOM   2621 HG23 VAL P 559     -12.010   9.697  14.642  0.00  0.00      PROA  
ATOM   2622  C   VAL P 559     -11.866   6.886  18.352  0.00  0.00      PROA  
ATOM   2623  O   VAL P 559     -11.081   7.312  19.203  0.00  0.00      PROA  
ATOM   2624  N   THR P 560     -12.993   6.210  18.774  0.00  0.00      PROA  
ATOM   2625  HN  THR P 560     -13.651   5.844  18.121  0.00  0.00      PROA  
ATOM   2626  CA  THR P 560     -13.371   5.933  20.152  0.00  0.00      PROA  
ATOM   2627  HA  THR P 560     -13.494   6.881  20.654  0.00  0.00      PROA  
ATOM   2628  CB  THR P 560     -14.735   5.227  20.381  0.00  0.00      PROA  
ATOM   2629  HB  THR P 560     -14.891   5.178  21.480  0.00  0.00      PROA  
ATOM   2630  OG1 THR P 560     -14.872   3.877  19.888  0.00  0.00      PROA  
ATOM   2631  HG1 THR P 560     -15.744   3.626  20.202  0.00  0.00      PROA  
ATOM   2632  CG2 THR P 560     -15.883   6.102  19.909  0.00  0.00      PROA  
ATOM   2633 HG21 THR P 560     -15.936   6.985  20.581  0.00  0.00      PROA  
ATOM   2634 HG22 THR P 560     -16.845   5.548  19.950  0.00  0.00      PROA  
ATOM   2635 HG23 THR P 560     -15.745   6.342  18.833  0.00  0.00      PROA  
ATOM   2636  C   THR P 560     -12.320   5.033  20.853  0.00  0.00      PROA  
ATOM   2637  O   THR P 560     -12.047   5.092  22.046  0.00  0.00      PROA  
ATOM   2638  N   ILE P 561     -11.712   4.108  20.039  0.00  0.00      PROA  
ATOM   2639  HN  ILE P 561     -12.055   3.982  19.111  0.00  0.00      PROA  
ATOM   2640  CA  ILE P 561     -10.546   3.340  20.409  0.00  0.00      PROA  
ATOM   2641  HA  ILE P 561     -10.782   2.727  21.266  0.00  0.00      PROA  
ATOM   2642  CB  ILE P 561     -10.149   2.309  19.290  0.00  0.00      PROA  
ATOM   2643  HB  ILE P 561      -9.851   2.753  18.315  0.00  0.00      PROA  
ATOM   2644  CG2 ILE P 561      -8.934   1.481  19.592  0.00  0.00      PROA  
ATOM   2645 HG21 ILE P 561      -9.164   0.943  20.537  0.00  0.00      PROA  
ATOM   2646 HG22 ILE P 561      -8.041   2.106  19.810  0.00  0.00      PROA  
ATOM   2647 HG23 ILE P 561      -8.606   0.941  18.679  0.00  0.00      PROA  
ATOM   2648  CG1 ILE P 561     -11.259   1.342  18.996  0.00  0.00      PROA  
ATOM   2649 HG11 ILE P 561     -12.140   1.878  18.583  0.00  0.00      PROA  
ATOM   2650 HG12 ILE P 561     -11.646   0.821  19.898  0.00  0.00      PROA  
ATOM   2651  CD  ILE P 561     -10.923   0.190  18.013  0.00  0.00      PROA  
ATOM   2652  HD1 ILE P 561     -11.887  -0.285  17.732  0.00  0.00      PROA  
ATOM   2653  HD2 ILE P 561     -10.231  -0.612  18.348  0.00  0.00      PROA  
ATOM   2654  HD3 ILE P 561     -10.507   0.649  17.090  0.00  0.00      PROA  
ATOM   2655  C   ILE P 561      -9.353   4.217  20.716  0.00  0.00      PROA  
ATOM   2656  O   ILE P 561      -8.691   3.997  21.690  0.00  0.00      PROA  
ATOM   2657  N   PHE P 562      -9.000   5.269  20.032  0.00  0.00      PROA  
ATOM   2658  HN  PHE P 562      -9.494   5.523  19.205  0.00  0.00      PROA  
ATOM   2659  CA  PHE P 562      -8.143   6.323  20.567  0.00  0.00      PROA  
ATOM   2660  HA  PHE P 562      -7.163   5.926  20.787  0.00  0.00      PROA  
ATOM   2661  CB  PHE P 562      -7.851   7.532  19.488  0.00  0.00      PROA  
ATOM   2662  HB1 PHE P 562      -7.258   8.251  20.093  0.00  0.00      PROA  
ATOM   2663  HB2 PHE P 562      -8.804   7.929  19.080  0.00  0.00      PROA  
ATOM   2664  CG  PHE P 562      -6.892   7.163  18.313  0.00  0.00      PROA  
ATOM   2665  CD1 PHE P 562      -7.375   6.771  17.091  0.00  0.00      PROA  
ATOM   2666  HD1 PHE P 562      -8.433   6.807  16.876  0.00  0.00      PROA  
ATOM   2667  CE1 PHE P 562      -6.445   6.395  16.044  0.00  0.00      PROA  
ATOM   2668  HE1 PHE P 562      -6.829   6.157  15.063  0.00  0.00      PROA  
ATOM   2669  CZ  PHE P 562      -5.113   6.267  16.416  0.00  0.00      PROA  
ATOM   2670  HZ  PHE P 562      -4.420   5.856  15.696  0.00  0.00      PROA  
ATOM   2671  CD2 PHE P 562      -5.508   7.125  18.546  0.00  0.00      PROA  
ATOM   2672  HD2 PHE P 562      -5.154   7.488  19.500  0.00  0.00      PROA  
ATOM   2673  CE2 PHE P 562      -4.582   6.816  17.612  0.00  0.00      PROA  
ATOM   2674  HE2 PHE P 562      -3.523   6.812  17.827  0.00  0.00      PROA  
ATOM   2675  C   PHE P 562      -8.675   7.138  21.802  0.00  0.00      PROA  
ATOM   2676  O   PHE P 562      -8.037   7.364  22.832  0.00  0.00      PROA  
ATOM   2677  N   GLN P 563      -9.894   7.669  21.723  0.00  0.00      PROA  
ATOM   2678  HN  GLN P 563     -10.397   7.539  20.872  0.00  0.00      PROA  
ATOM   2679  CA  GLN P 563     -10.344   8.719  22.610  0.00  0.00      PROA  
ATOM   2680  HA  GLN P 563      -9.609   9.508  22.550  0.00  0.00      PROA  
ATOM   2681  CB  GLN P 563     -11.707   9.262  22.016  0.00  0.00      PROA  
ATOM   2682  HB1 GLN P 563     -12.463   8.464  22.178  0.00  0.00      PROA  
ATOM   2683  HB2 GLN P 563     -11.509   9.413  20.933  0.00  0.00      PROA  
ATOM   2684  CG  GLN P 563     -12.094  10.634  22.637  0.00  0.00      PROA  
ATOM   2685  HG1 GLN P 563     -11.130  11.180  22.715  0.00  0.00      PROA  
ATOM   2686  HG2 GLN P 563     -12.691  10.507  23.565  0.00  0.00      PROA  
ATOM   2687  CD  GLN P 563     -12.894  11.432  21.590  0.00  0.00      PROA  
ATOM   2688  OE1 GLN P 563     -13.539  10.793  20.724  0.00  0.00      PROA  
ATOM   2689  NE2 GLN P 563     -12.841  12.773  21.649  0.00  0.00      PROA  
ATOM   2690 HE21 GLN P 563     -13.273  13.116  20.815  0.00  0.00      PROA  
ATOM   2691 HE22 GLN P 563     -12.561  13.221  22.498  0.00  0.00      PROA  
ATOM   2692  C   GLN P 563     -10.443   8.361  24.096  0.00  0.00      PROA  
ATOM   2693  O   GLN P 563     -10.044   9.065  24.975  0.00  0.00      PROA  
ATOM   2694  N   ASP P 564     -10.962   7.124  24.318  0.00  0.00      PROA  
ATOM   2695  HN  ASP P 564     -11.367   6.660  23.534  0.00  0.00      PROA  
ATOM   2696  CA  ASP P 564     -11.357   6.566  25.590  0.00  0.00      PROA  
ATOM   2697  HA  ASP P 564     -11.690   7.407  26.180  0.00  0.00      PROA  
ATOM   2698  CB  ASP P 564     -12.448   5.465  25.431  0.00  0.00      PROA  
ATOM   2699  HB1 ASP P 564     -12.606   4.965  26.410  0.00  0.00      PROA  
ATOM   2700  HB2 ASP P 564     -12.179   4.778  24.600  0.00  0.00      PROA  
ATOM   2701  CG  ASP P 564     -13.757   6.209  25.073  0.00  0.00      PROA  
ATOM   2702  OD1 ASP P 564     -13.728   7.429  24.928  0.00  0.00      PROA  
ATOM   2703  OD2 ASP P 564     -14.798   5.579  24.904  0.00  0.00      PROA  
ATOM   2704  C   ASP P 564     -10.113   6.053  26.351  0.00  0.00      PROA  
ATOM   2705  O   ASP P 564     -10.213   5.348  27.391  0.00  0.00      PROA  
ATOM   2706  N   HSD P 565      -8.858   6.291  25.882  0.00  0.00      PROA  
ATOM   2707  HN  HSD P 565      -8.774   6.754  25.003  0.00  0.00      PROA  
ATOM   2708  CA  HSD P 565      -7.733   5.575  26.377  0.00  0.00      PROA  
ATOM   2709  HA  HSD P 565      -8.056   4.625  26.777  0.00  0.00      PROA  
ATOM   2710  CB  HSD P 565      -6.727   5.436  25.166  0.00  0.00      PROA  
ATOM   2711  HB1 HSD P 565      -6.155   6.361  24.937  0.00  0.00      PROA  
ATOM   2712  HB2 HSD P 565      -7.147   4.961  24.254  0.00  0.00      PROA  
ATOM   2713  ND1 HSD P 565      -5.791   3.129  25.462  0.00  0.00      PROA  
ATOM   2714  HD1 HSD P 565      -6.615   2.569  25.377  0.00  0.00      PROA  
ATOM   2715  CG  HSD P 565      -5.662   4.472  25.449  0.00  0.00      PROA  
ATOM   2716  CE1 HSD P 565      -4.574   2.668  25.683  0.00  0.00      PROA  
ATOM   2717  HE1 HSD P 565      -4.418   1.592  25.607  0.00  0.00      PROA  
ATOM   2718  NE2 HSD P 565      -3.646   3.617  25.699  0.00  0.00      PROA  
ATOM   2719  CD2 HSD P 565      -4.324   4.763  25.580  0.00  0.00      PROA  
ATOM   2720  HD2 HSD P 565      -3.777   5.695  25.509  0.00  0.00      PROA  
ATOM   2721  C   HSD P 565      -7.116   6.350  27.613  0.00  0.00      PROA  
ATOM   2722  O   HSD P 565      -7.165   7.560  27.662  0.00  0.00      PROA  
ATOM   2723  N   PRO P 566      -6.530   5.719  28.665  0.00  0.00      PROA  
ATOM   2724  CD  PRO P 566      -6.582   4.307  28.853  0.00  0.00      PROA  
ATOM   2725  HD1 PRO P 566      -6.140   3.720  28.020  0.00  0.00      PROA  
ATOM   2726  HD2 PRO P 566      -7.622   4.077  29.171  0.00  0.00      PROA  
ATOM   2727  CA  PRO P 566      -5.455   6.385  29.553  0.00  0.00      PROA  
ATOM   2728  HA  PRO P 566      -6.077   6.911  30.261  0.00  0.00      PROA  
ATOM   2729  CB  PRO P 566      -4.742   5.119  30.269  0.00  0.00      PROA  
ATOM   2730  HB1 PRO P 566      -4.467   5.466  31.288  0.00  0.00      PROA  
ATOM   2731  HB2 PRO P 566      -3.802   4.749  29.808  0.00  0.00      PROA  
ATOM   2732  CG  PRO P 566      -5.793   3.976  30.183  0.00  0.00      PROA  
ATOM   2733  HG1 PRO P 566      -5.363   2.952  30.178  0.00  0.00      PROA  
ATOM   2734  HG2 PRO P 566      -6.450   4.047  31.076  0.00  0.00      PROA  
ATOM   2735  C   PRO P 566      -4.468   7.350  28.927  0.00  0.00      PROA  
ATOM   2736  O   PRO P 566      -3.607   7.023  28.048  0.00  0.00      PROA  
ATOM   2737  N   LEU P 567      -4.406   8.685  29.349  0.00  0.00      PROA  
ATOM   2738  HN  LEU P 567      -5.132   9.097  29.894  0.00  0.00      PROA  
ATOM   2739  CA  LEU P 567      -3.256   9.536  29.099  0.00  0.00      PROA  
ATOM   2740  HA  LEU P 567      -2.439   8.936  28.727  0.00  0.00      PROA  
ATOM   2741  CB  LEU P 567      -3.762  10.736  28.201  0.00  0.00      PROA  
ATOM   2742  HB1 LEU P 567      -2.946  11.489  28.193  0.00  0.00      PROA  
ATOM   2743  HB2 LEU P 567      -4.506  11.266  28.834  0.00  0.00      PROA  
ATOM   2744  CG  LEU P 567      -4.330  10.457  26.802  0.00  0.00      PROA  
ATOM   2745  HG  LEU P 567      -5.091   9.650  26.862  0.00  0.00      PROA  
ATOM   2746  CD1 LEU P 567      -4.904  11.728  26.196  0.00  0.00      PROA  
ATOM   2747 HD11 LEU P 567      -5.638  12.102  26.941  0.00  0.00      PROA  
ATOM   2748 HD12 LEU P 567      -5.341  11.541  25.191  0.00  0.00      PROA  
ATOM   2749 HD13 LEU P 567      -4.295  12.643  26.040  0.00  0.00      PROA  
ATOM   2750  CD2 LEU P 567      -3.285   9.755  25.850  0.00  0.00      PROA  
ATOM   2751 HD21 LEU P 567      -3.761   9.230  24.994  0.00  0.00      PROA  
ATOM   2752 HD22 LEU P 567      -2.905   8.991  26.561  0.00  0.00      PROA  
ATOM   2753 HD23 LEU P 567      -2.535  10.536  25.604  0.00  0.00      PROA  
ATOM   2754  C   LEU P 567      -2.913  10.100  30.486  0.00  0.00      PROA  
ATOM   2755  O   LEU P 567      -1.757  10.389  30.739  0.00  0.00      PROA  
ATOM   2756  N   GLN P 568      -3.852  10.036  31.530  0.00  0.00      PROA  
ATOM   2757  HN  GLN P 568      -4.819   9.952  31.306  0.00  0.00      PROA  
ATOM   2758  CA  GLN P 568      -3.677  10.062  32.934  0.00  0.00      PROA  
ATOM   2759  HA  GLN P 568      -3.684  11.120  33.153  0.00  0.00      PROA  
ATOM   2760  CB  GLN P 568      -4.824   9.362  33.672  0.00  0.00      PROA  
ATOM   2761  HB1 GLN P 568      -5.763   9.903  33.426  0.00  0.00      PROA  
ATOM   2762  HB2 GLN P 568      -4.669   9.282  34.769  0.00  0.00      PROA  
ATOM   2763  CG  GLN P 568      -5.064   7.946  33.126  0.00  0.00      PROA  
ATOM   2764  HG1 GLN P 568      -4.100   7.394  33.115  0.00  0.00      PROA  
ATOM   2765  HG2 GLN P 568      -5.356   8.001  32.055  0.00  0.00      PROA  
ATOM   2766  CD  GLN P 568      -6.138   7.142  33.834  0.00  0.00      PROA  
ATOM   2767  OE1 GLN P 568      -6.216   5.945  33.698  0.00  0.00      PROA  
ATOM   2768  NE2 GLN P 568      -7.030   7.933  34.562  0.00  0.00      PROA  
ATOM   2769 HE21 GLN P 568      -7.883   7.521  34.883  0.00  0.00      PROA  
ATOM   2770 HE22 GLN P 568      -6.899   8.921  34.640  0.00  0.00      PROA  
ATOM   2771  C   GLN P 568      -2.346   9.614  33.521  0.00  0.00      PROA  
ATOM   2772  O   GLN P 568      -1.773   8.577  33.215  0.00  0.00      PROA  
ATOM   2773  N   LYS P 569      -1.894  10.385  34.511  0.00  0.00      PROA  
ATOM   2774  HN  LYS P 569      -2.207  11.326  34.606  0.00  0.00      PROA  
ATOM   2775  CA  LYS P 569      -0.613  10.149  35.173  0.00  0.00      PROA  
ATOM   2776  HA  LYS P 569       0.136  10.093  34.397  0.00  0.00      PROA  
ATOM   2777  CB  LYS P 569      -0.242  11.347  35.964  0.00  0.00      PROA  
ATOM   2778  HB1 LYS P 569       0.661  11.216  36.598  0.00  0.00      PROA  
ATOM   2779  HB2 LYS P 569      -1.083  11.642  36.627  0.00  0.00      PROA  
ATOM   2780  CG  LYS P 569       0.106  12.566  35.092  0.00  0.00      PROA  
ATOM   2781  HG1 LYS P 569      -0.628  12.990  34.374  0.00  0.00      PROA  
ATOM   2782  HG2 LYS P 569       0.961  12.444  34.393  0.00  0.00      PROA  
ATOM   2783  CD  LYS P 569       0.441  13.770  35.935  0.00  0.00      PROA  
ATOM   2784  HD1 LYS P 569       0.865  13.479  36.920  0.00  0.00      PROA  
ATOM   2785  HD2 LYS P 569      -0.595  14.098  36.164  0.00  0.00      PROA  
ATOM   2786  CE  LYS P 569       1.374  14.777  35.364  0.00  0.00      PROA  
ATOM   2787  HE1 LYS P 569       0.891  15.190  34.453  0.00  0.00      PROA  
ATOM   2788  HE2 LYS P 569       2.286  14.248  35.014  0.00  0.00      PROA  
ATOM   2789  NZ  LYS P 569       1.782  15.969  36.280  0.00  0.00      PROA  
ATOM   2790  HZ1 LYS P 569       1.086  16.727  36.125  0.00  0.00      PROA  
ATOM   2791  HZ2 LYS P 569       2.667  16.337  35.876  0.00  0.00      PROA  
ATOM   2792  HZ3 LYS P 569       1.910  15.682  37.271  0.00  0.00      PROA  
ATOM   2793  C   LYS P 569      -0.499   8.903  35.959  0.00  0.00      PROA  
ATOM   2794  O   LYS P 569       0.572   8.343  36.159  0.00  0.00      PROA  
ATOM   2795  N   ASN P 570      -1.658   8.428  36.524  0.00  0.00      PROA  
ATOM   2796  HN  ASN P 570      -2.554   8.859  36.448  0.00  0.00      PROA  
ATOM   2797  CA  ASN P 570      -1.736   7.134  37.205  0.00  0.00      PROA  
ATOM   2798  HA  ASN P 570      -1.029   6.368  36.924  0.00  0.00      PROA  
ATOM   2799  CB  ASN P 570      -1.603   7.409  38.732  0.00  0.00      PROA  
ATOM   2800  HB1 ASN P 570      -2.272   8.267  38.956  0.00  0.00      PROA  
ATOM   2801  HB2 ASN P 570      -0.524   7.593  38.926  0.00  0.00      PROA  
ATOM   2802  CG  ASN P 570      -2.163   6.307  39.632  0.00  0.00      PROA  
ATOM   2803  OD1 ASN P 570      -3.324   6.464  39.975  0.00  0.00      PROA  
ATOM   2804  ND2 ASN P 570      -1.476   5.153  39.806  0.00  0.00      PROA  
ATOM   2805 HD21 ASN P 570      -1.867   4.441  40.390  0.00  0.00      PROA  
ATOM   2806 HD22 ASN P 570      -0.561   5.029  39.422  0.00  0.00      PROA  
ATOM   2807  C   ASN P 570      -3.037   6.432  36.769  0.00  0.00      PROA  
ATOM   2808  O   ASN P 570      -4.097   7.055  36.732  0.00  0.00      PROA  
ATOM   2809  N   TYR P 571      -2.906   5.106  36.560  0.00  0.00      PROA  
ATOM   2810  HN  TYR P 571      -2.072   4.586  36.724  0.00  0.00      PROA  
ATOM   2811  CA  TYR P 571      -4.030   4.251  35.998  0.00  0.00      PROA  
ATOM   2812  HA  TYR P 571      -4.357   4.769  35.108  0.00  0.00      PROA  
ATOM   2813  CB  TYR P 571      -3.484   2.840  35.448  0.00  0.00      PROA  
ATOM   2814  HB1 TYR P 571      -3.091   2.214  36.276  0.00  0.00      PROA  
ATOM   2815  HB2 TYR P 571      -2.585   2.890  34.798  0.00  0.00      PROA  
ATOM   2816  CG  TYR P 571      -4.492   1.924  34.794  0.00  0.00      PROA  
ATOM   2817  CD1 TYR P 571      -5.396   2.396  33.756  0.00  0.00      PROA  
ATOM   2818  HD1 TYR P 571      -5.279   3.412  33.406  0.00  0.00      PROA  
ATOM   2819  CE1 TYR P 571      -6.174   1.429  33.072  0.00  0.00      PROA  
ATOM   2820  HE1 TYR P 571      -6.923   1.727  32.353  0.00  0.00      PROA  
ATOM   2821  CZ  TYR P 571      -6.177   0.100  33.578  0.00  0.00      PROA  
ATOM   2822  OH  TYR P 571      -6.978  -0.867  33.012  0.00  0.00      PROA  
ATOM   2823  HH  TYR P 571      -7.814  -0.507  32.705  0.00  0.00      PROA  
ATOM   2824  CD2 TYR P 571      -4.577   0.620  35.261  0.00  0.00      PROA  
ATOM   2825  HD2 TYR P 571      -3.948   0.260  36.062  0.00  0.00      PROA  
ATOM   2826  CE2 TYR P 571      -5.338  -0.347  34.563  0.00  0.00      PROA  
ATOM   2827  HE2 TYR P 571      -5.308  -1.377  34.885  0.00  0.00      PROA  
ATOM   2828  C   TYR P 571      -5.255   4.193  36.936  0.00  0.00      PROA  
ATOM   2829  O   TYR P 571      -5.111   4.060  38.149  0.00  0.00      PROA  
ATOM   2830  N   ASP P 572      -6.485   4.341  36.364  0.00  0.00      PROA  
ATOM   2831  HN  ASP P 572      -6.686   4.589  35.419  0.00  0.00      PROA  
ATOM   2832  CA  ASP P 572      -7.760   4.137  37.147  0.00  0.00      PROA  
ATOM   2833  HA  ASP P 572      -7.752   4.894  37.917  0.00  0.00      PROA  
ATOM   2834  CB  ASP P 572      -9.055   4.356  36.301  0.00  0.00      PROA  
ATOM   2835  HB1 ASP P 572      -9.967   3.834  36.662  0.00  0.00      PROA  
ATOM   2836  HB2 ASP P 572      -8.714   3.956  35.322  0.00  0.00      PROA  
ATOM   2837  CG  ASP P 572      -9.364   5.865  36.069  0.00  0.00      PROA  
ATOM   2838  OD1 ASP P 572      -8.866   6.749  36.691  0.00  0.00      PROA  
ATOM   2839  OD2 ASP P 572     -10.192   6.058  35.165  0.00  0.00      PROA  
ATOM   2840  C   ASP P 572      -7.825   2.690  37.652  0.00  0.00      PROA  
ATOM   2841  O   ASP P 572      -7.531   1.738  36.962  0.00  0.00      PROA  
ATOM   2842  N   HSD P 573      -8.254   2.537  38.916  0.00  0.00      PROA  
ATOM   2843  HN  HSD P 573      -8.627   3.386  39.281  0.00  0.00      PROA  
ATOM   2844  CA  HSD P 573      -8.445   1.364  39.765  0.00  0.00      PROA  
ATOM   2845  HA  HSD P 573      -7.475   0.908  39.905  0.00  0.00      PROA  
ATOM   2846  CB  HSD P 573      -9.120   1.796  41.088  0.00  0.00      PROA  
ATOM   2847  HB1 HSD P 573     -10.013   1.239  41.445  0.00  0.00      PROA  
ATOM   2848  HB2 HSD P 573      -9.485   2.844  41.030  0.00  0.00      PROA  
ATOM   2849  ND1 HSD P 573      -7.124   2.288  42.627  0.00  0.00      PROA  
ATOM   2850  HD1 HSD P 573      -6.542   2.805  41.999  0.00  0.00      PROA  
ATOM   2851  CG  HSD P 573      -8.313   1.651  42.348  0.00  0.00      PROA  
ATOM   2852  CE1 HSD P 573      -6.887   2.093  43.966  0.00  0.00      PROA  
ATOM   2853  HE1 HSD P 573      -6.000   2.551  44.403  0.00  0.00      PROA  
ATOM   2854  NE2 HSD P 573      -7.817   1.427  44.516  0.00  0.00      PROA  
ATOM   2855  CD2 HSD P 573      -8.771   1.143  43.524  0.00  0.00      PROA  
ATOM   2856  HD2 HSD P 573      -9.671   0.650  43.870  0.00  0.00      PROA  
ATOM   2857  C   HSD P 573      -9.300   0.352  39.091  0.00  0.00      PROA  
ATOM   2858  O   HSD P 573     -10.095   0.673  38.231  0.00  0.00      PROA  
ATOM   2859  N   ASP P 574      -9.055  -0.902  39.430  0.00  0.00      PROA  
ATOM   2860  HN  ASP P 574      -8.371  -1.100  40.127  0.00  0.00      PROA  
ATOM   2861  CA  ASP P 574      -9.695  -2.003  38.699  0.00  0.00      PROA  
ATOM   2862  HA  ASP P 574      -9.354  -1.901  37.680  0.00  0.00      PROA  
ATOM   2863  CB  ASP P 574      -9.182  -3.338  39.349  0.00  0.00      PROA  
ATOM   2864  HB1 ASP P 574      -8.074  -3.302  39.430  0.00  0.00      PROA  
ATOM   2865  HB2 ASP P 574      -9.426  -4.179  38.664  0.00  0.00      PROA  
ATOM   2866  CG  ASP P 574      -9.662  -3.553  40.776  0.00  0.00      PROA  
ATOM   2867  OD1 ASP P 574      -9.477  -4.730  41.175  0.00  0.00      PROA  
ATOM   2868  OD2 ASP P 574     -10.211  -2.632  41.432  0.00  0.00      PROA  
ATOM   2869  C   ASP P 574     -11.257  -2.054  38.488  0.00  0.00      PROA  
ATOM   2870  O   ASP P 574     -11.801  -2.545  37.466  0.00  0.00      PROA  
ATOM   2871  N   VAL P 575     -12.085  -1.627  39.446  0.00  0.00      PROA  
ATOM   2872  HN  VAL P 575     -11.651  -1.527  40.337  0.00  0.00      PROA  
ATOM   2873  CA  VAL P 575     -13.491  -1.579  39.346  0.00  0.00      PROA  
ATOM   2874  HA  VAL P 575     -13.876  -2.470  38.873  0.00  0.00      PROA  
ATOM   2875  CB  VAL P 575     -14.120  -1.380  40.702  0.00  0.00      PROA  
ATOM   2876  HB  VAL P 575     -13.603  -0.598  41.298  0.00  0.00      PROA  
ATOM   2877  CG1 VAL P 575     -15.581  -0.925  40.654  0.00  0.00      PROA  
ATOM   2878 HG11 VAL P 575     -15.751   0.066  40.183  0.00  0.00      PROA  
ATOM   2879 HG12 VAL P 575     -15.930  -0.838  41.705  0.00  0.00      PROA  
ATOM   2880 HG13 VAL P 575     -16.224  -1.718  40.215  0.00  0.00      PROA  
ATOM   2881  CG2 VAL P 575     -14.059  -2.702  41.487  0.00  0.00      PROA  
ATOM   2882 HG21 VAL P 575     -14.659  -3.446  40.921  0.00  0.00      PROA  
ATOM   2883 HG22 VAL P 575     -14.398  -2.634  42.543  0.00  0.00      PROA  
ATOM   2884 HG23 VAL P 575     -13.000  -3.023  41.577  0.00  0.00      PROA  
ATOM   2885  C   VAL P 575     -13.908  -0.464  38.387  0.00  0.00      PROA  
ATOM   2886  O   VAL P 575     -14.861  -0.589  37.650  0.00  0.00      PROA  
ATOM   2887  N   LEU P 576     -13.154   0.684  38.313  0.00  0.00      PROA  
ATOM   2888  HN  LEU P 576     -12.439   0.861  38.986  0.00  0.00      PROA  
ATOM   2889  CA  LEU P 576     -13.465   1.673  37.245  0.00  0.00      PROA  
ATOM   2890  HA  LEU P 576     -14.522   1.872  37.341  0.00  0.00      PROA  
ATOM   2891  CB  LEU P 576     -12.598   2.876  37.635  0.00  0.00      PROA  
ATOM   2892  HB1 LEU P 576     -13.058   3.703  37.052  0.00  0.00      PROA  
ATOM   2893  HB2 LEU P 576     -11.576   2.694  37.241  0.00  0.00      PROA  
ATOM   2894  CG  LEU P 576     -12.781   3.390  39.047  0.00  0.00      PROA  
ATOM   2895  HG  LEU P 576     -12.179   2.751  39.728  0.00  0.00      PROA  
ATOM   2896  CD1 LEU P 576     -12.237   4.852  39.221  0.00  0.00      PROA  
ATOM   2897 HD11 LEU P 576     -11.152   4.838  38.983  0.00  0.00      PROA  
ATOM   2898 HD12 LEU P 576     -12.358   5.139  40.288  0.00  0.00      PROA  
ATOM   2899 HD13 LEU P 576     -12.763   5.656  38.664  0.00  0.00      PROA  
ATOM   2900  CD2 LEU P 576     -14.217   3.298  39.440  0.00  0.00      PROA  
ATOM   2901 HD21 LEU P 576     -14.314   3.737  40.456  0.00  0.00      PROA  
ATOM   2902 HD22 LEU P 576     -14.692   2.297  39.519  0.00  0.00      PROA  
ATOM   2903 HD23 LEU P 576     -14.843   3.884  38.734  0.00  0.00      PROA  
ATOM   2904  C   LEU P 576     -13.175   1.222  35.897  0.00  0.00      PROA  
ATOM   2905  O   LEU P 576     -13.808   1.674  34.916  0.00  0.00      PROA  
ATOM   2906  N   THR P 577     -12.162   0.363  35.766  0.00  0.00      PROA  
ATOM   2907  HN  THR P 577     -11.654   0.064  36.571  0.00  0.00      PROA  
ATOM   2908  CA  THR P 577     -11.714   0.009  34.390  0.00  0.00      PROA  
ATOM   2909  HA  THR P 577     -12.155   0.674  33.663  0.00  0.00      PROA  
ATOM   2910  CB  THR P 577     -10.157  -0.072  34.235  0.00  0.00      PROA  
ATOM   2911  HB  THR P 577      -9.849   0.884  34.710  0.00  0.00      PROA  
ATOM   2912  OG1 THR P 577      -9.686  -0.042  32.943  0.00  0.00      PROA  
ATOM   2913  HG1 THR P 577      -9.782   0.873  32.669  0.00  0.00      PROA  
ATOM   2914  CG2 THR P 577      -9.643  -1.417  34.908  0.00  0.00      PROA  
ATOM   2915 HG21 THR P 577      -9.898  -2.354  34.368  0.00  0.00      PROA  
ATOM   2916 HG22 THR P 577     -10.074  -1.479  35.930  0.00  0.00      PROA  
ATOM   2917 HG23 THR P 577      -8.534  -1.424  34.855  0.00  0.00      PROA  
ATOM   2918  C   THR P 577     -12.318  -1.322  34.016  0.00  0.00      PROA  
ATOM   2919  O   THR P 577     -12.181  -1.728  32.895  0.00  0.00      PROA  
ATOM   2920  N   THR P 578     -13.062  -1.942  34.919  0.00  0.00      PROA  
ATOM   2921  HN  THR P 578     -13.061  -1.559  35.840  0.00  0.00      PROA  
ATOM   2922  CA  THR P 578     -13.894  -3.177  34.709  0.00  0.00      PROA  
ATOM   2923  HA  THR P 578     -13.173  -3.915  34.389  0.00  0.00      PROA  
ATOM   2924  CB  THR P 578     -14.501  -3.754  35.983  0.00  0.00      PROA  
ATOM   2925  HB  THR P 578     -14.900  -2.883  36.545  0.00  0.00      PROA  
ATOM   2926  OG1 THR P 578     -13.425  -4.434  36.691  0.00  0.00      PROA  
ATOM   2927  HG1 THR P 578     -12.842  -3.705  36.914  0.00  0.00      PROA  
ATOM   2928  CG2 THR P 578     -15.544  -4.883  35.792  0.00  0.00      PROA  
ATOM   2929 HG21 THR P 578     -15.088  -5.741  35.252  0.00  0.00      PROA  
ATOM   2930 HG22 THR P 578     -16.363  -4.450  35.179  0.00  0.00      PROA  
ATOM   2931 HG23 THR P 578     -15.924  -5.255  36.767  0.00  0.00      PROA  
ATOM   2932  C   THR P 578     -14.831  -3.146  33.499  0.00  0.00      PROA  
ATOM   2933  O   THR P 578     -14.697  -4.079  32.693  0.00  0.00      PROA  
ATOM   2934  N   PRO P 579     -15.772  -2.301  33.240  0.00  0.00      PROA  
ATOM   2935  CD  PRO P 579     -16.241  -1.335  34.265  0.00  0.00      PROA  
ATOM   2936  HD1 PRO P 579     -15.628  -0.419  34.127  0.00  0.00      PROA  
ATOM   2937  HD2 PRO P 579     -16.239  -1.739  35.300  0.00  0.00      PROA  
ATOM   2938  CA  PRO P 579     -16.538  -2.372  32.048  0.00  0.00      PROA  
ATOM   2939  HA  PRO P 579     -16.803  -3.413  31.943  0.00  0.00      PROA  
ATOM   2940  CB  PRO P 579     -17.670  -1.347  32.434  0.00  0.00      PROA  
ATOM   2941  HB1 PRO P 579     -18.700  -1.581  32.090  0.00  0.00      PROA  
ATOM   2942  HB2 PRO P 579     -17.414  -0.394  31.925  0.00  0.00      PROA  
ATOM   2943  CG  PRO P 579     -17.695  -1.131  33.917  0.00  0.00      PROA  
ATOM   2944  HG1 PRO P 579     -18.024  -0.160  34.344  0.00  0.00      PROA  
ATOM   2945  HG2 PRO P 579     -18.220  -2.031  34.302  0.00  0.00      PROA  
ATOM   2946  C   PRO P 579     -15.775  -1.817  30.756  0.00  0.00      PROA  
ATOM   2947  O   PRO P 579     -16.432  -1.715  29.696  0.00  0.00      PROA  
ATOM   2948  N   LYS P 580     -14.451  -1.479  30.792  0.00  0.00      PROA  
ATOM   2949  HN  LYS P 580     -13.849  -1.441  31.586  0.00  0.00      PROA  
ATOM   2950  CA  LYS P 580     -13.870  -1.178  29.473  0.00  0.00      PROA  
ATOM   2951  HA  LYS P 580     -14.510  -0.470  28.967  0.00  0.00      PROA  
ATOM   2952  CB  LYS P 580     -12.469  -0.574  29.684  0.00  0.00      PROA  
ATOM   2953  HB1 LYS P 580     -12.027  -0.393  28.682  0.00  0.00      PROA  
ATOM   2954  HB2 LYS P 580     -11.847  -1.306  30.242  0.00  0.00      PROA  
ATOM   2955  CG  LYS P 580     -12.397   0.760  30.454  0.00  0.00      PROA  
ATOM   2956  HG1 LYS P 580     -11.414   1.269  30.358  0.00  0.00      PROA  
ATOM   2957  HG2 LYS P 580     -12.600   0.636  31.539  0.00  0.00      PROA  
ATOM   2958  CD  LYS P 580     -13.505   1.789  30.034  0.00  0.00      PROA  
ATOM   2959  HD1 LYS P 580     -13.280   2.716  30.603  0.00  0.00      PROA  
ATOM   2960  HD2 LYS P 580     -14.538   1.451  30.264  0.00  0.00      PROA  
ATOM   2961  CE  LYS P 580     -13.538   2.189  28.516  0.00  0.00      PROA  
ATOM   2962  HE1 LYS P 580     -13.858   1.348  27.864  0.00  0.00      PROA  
ATOM   2963  HE2 LYS P 580     -12.564   2.610  28.188  0.00  0.00      PROA  
ATOM   2964  NZ  LYS P 580     -14.500   3.287  28.302  0.00  0.00      PROA  
ATOM   2965  HZ1 LYS P 580     -15.233   3.147  29.026  0.00  0.00      PROA  
ATOM   2966  HZ2 LYS P 580     -14.859   3.202  27.330  0.00  0.00      PROA  
ATOM   2967  HZ3 LYS P 580     -13.960   4.160  28.468  0.00  0.00      PROA  
ATOM   2968  C   LYS P 580     -13.706  -2.451  28.643  0.00  0.00      PROA  
ATOM   2969  O   LYS P 580     -13.548  -3.539  29.249  0.00  0.00      PROA  
ATOM   2970  N   PRO P 581     -13.808  -2.500  27.329  0.00  0.00      PROA  
ATOM   2971  CD  PRO P 581     -13.697  -1.331  26.422  0.00  0.00      PROA  
ATOM   2972  HD1 PRO P 581     -12.938  -0.588  26.747  0.00  0.00      PROA  
ATOM   2973  HD2 PRO P 581     -14.718  -0.917  26.562  0.00  0.00      PROA  
ATOM   2974  CA  PRO P 581     -13.489  -3.754  26.606  0.00  0.00      PROA  
ATOM   2975  HA  PRO P 581     -14.089  -4.475  27.140  0.00  0.00      PROA  
ATOM   2976  CB  PRO P 581     -13.841  -3.422  25.131  0.00  0.00      PROA  
ATOM   2977  HB1 PRO P 581     -14.938  -3.594  25.098  0.00  0.00      PROA  
ATOM   2978  HB2 PRO P 581     -13.487  -4.064  24.296  0.00  0.00      PROA  
ATOM   2979  CG  PRO P 581     -13.379  -1.942  25.031  0.00  0.00      PROA  
ATOM   2980  HG1 PRO P 581     -12.362  -1.672  24.675  0.00  0.00      PROA  
ATOM   2981  HG2 PRO P 581     -13.906  -1.498  24.160  0.00  0.00      PROA  
ATOM   2982  C   PRO P 581     -12.062  -4.170  26.731  0.00  0.00      PROA  
ATOM   2983  O   PRO P 581     -11.162  -3.430  27.027  0.00  0.00      PROA  
ATOM   2984  N   GLN P 582     -11.875  -5.516  26.577  0.00  0.00      PROA  
ATOM   2985  HN  GLN P 582     -12.730  -6.010  26.439  0.00  0.00      PROA  
ATOM   2986  CA  GLN P 582     -10.590  -6.189  26.699  0.00  0.00      PROA  
ATOM   2987  HA  GLN P 582     -10.144  -5.712  27.560  0.00  0.00      PROA  
ATOM   2988  CB  GLN P 582     -10.748  -7.717  26.979  0.00  0.00      PROA  
ATOM   2989  HB1 GLN P 582      -9.874  -8.295  26.610  0.00  0.00      PROA  
ATOM   2990  HB2 GLN P 582     -11.608  -8.061  26.367  0.00  0.00      PROA  
ATOM   2991  CG  GLN P 582     -10.878  -8.043  28.502  0.00  0.00      PROA  
ATOM   2992  HG1 GLN P 582     -10.113  -7.601  29.176  0.00  0.00      PROA  
ATOM   2993  HG2 GLN P 582     -10.754  -9.144  28.412  0.00  0.00      PROA  
ATOM   2994  CD  GLN P 582     -12.354  -7.793  28.942  0.00  0.00      PROA  
ATOM   2995  OE1 GLN P 582     -13.295  -8.585  28.847  0.00  0.00      PROA  
ATOM   2996  NE2 GLN P 582     -12.618  -6.650  29.578  0.00  0.00      PROA  
ATOM   2997 HE21 GLN P 582     -12.000  -5.897  29.802  0.00  0.00      PROA  
ATOM   2998 HE22 GLN P 582     -13.564  -6.410  29.798  0.00  0.00      PROA  
ATOM   2999  C   GLN P 582      -9.666  -5.833  25.501  0.00  0.00      PROA  
ATOM   3000  O   GLN P 582     -10.040  -5.772  24.332  0.00  0.00      PROA  
ATOM   3001  N   ALA P 583      -8.369  -5.366  25.903  0.00  0.00      PROA  
ATOM   3002  HN  ALA P 583      -8.070  -5.453  26.851  0.00  0.00      PROA  
ATOM   3003  CA  ALA P 583      -7.431  -4.777  25.025  0.00  0.00      PROA  
ATOM   3004  HA  ALA P 583      -7.409  -5.266  24.062  0.00  0.00      PROA  
ATOM   3005  CB  ALA P 583      -7.730  -3.302  24.815  0.00  0.00      PROA  
ATOM   3006  HB1 ALA P 583      -7.627  -2.721  25.756  0.00  0.00      PROA  
ATOM   3007  HB2 ALA P 583      -8.740  -3.155  24.376  0.00  0.00      PROA  
ATOM   3008  HB3 ALA P 583      -7.002  -2.855  24.104  0.00  0.00      PROA  
ATOM   3009  C   ALA P 583      -6.015  -4.841  25.627  0.00  0.00      PROA  
ATOM   3010  O   ALA P 583      -5.838  -4.704  26.847  0.00  0.00      PROA  
ATOM   3011  N   ALA P 584      -5.030  -5.110  24.775  0.00  0.00      PROA  
ATOM   3012  HN  ALA P 584      -5.155  -5.324  23.810  0.00  0.00      PROA  
ATOM   3013  CA  ALA P 584      -3.611  -4.947  25.131  0.00  0.00      PROA  
ATOM   3014  HA  ALA P 584      -3.360  -5.346  26.103  0.00  0.00      PROA  
ATOM   3015  CB  ALA P 584      -2.735  -5.607  24.078  0.00  0.00      PROA  
ATOM   3016  HB1 ALA P 584      -3.161  -6.630  24.007  0.00  0.00      PROA  
ATOM   3017  HB2 ALA P 584      -1.633  -5.595  24.219  0.00  0.00      PROA  
ATOM   3018  HB3 ALA P 584      -2.853  -5.169  23.064  0.00  0.00      PROA  
ATOM   3019  C   ALA P 584      -3.228  -3.507  25.064  0.00  0.00      PROA  
ATOM   3020  O   ALA P 584      -2.917  -2.951  24.003  0.00  0.00      PROA  
ATOM   3021  N   LEU P 585      -3.316  -2.807  26.224  0.00  0.00      PROA  
ATOM   3022  HN  LEU P 585      -3.555  -3.168  27.122  0.00  0.00      PROA  
ATOM   3023  CA  LEU P 585      -3.310  -1.393  26.348  0.00  0.00      PROA  
ATOM   3024  HA  LEU P 585      -4.195  -1.065  25.824  0.00  0.00      PROA  
ATOM   3025  CB  LEU P 585      -3.736  -0.818  27.716  0.00  0.00      PROA  
ATOM   3026  HB1 LEU P 585      -3.850   0.270  27.522  0.00  0.00      PROA  
ATOM   3027  HB2 LEU P 585      -2.875  -1.046  28.380  0.00  0.00      PROA  
ATOM   3028  CG  LEU P 585      -5.136  -1.302  28.212  0.00  0.00      PROA  
ATOM   3029  HG  LEU P 585      -5.047  -2.410  28.225  0.00  0.00      PROA  
ATOM   3030  CD1 LEU P 585      -5.320  -0.919  29.675  0.00  0.00      PROA  
ATOM   3031 HD11 LEU P 585      -4.425  -1.144  30.294  0.00  0.00      PROA  
ATOM   3032 HD12 LEU P 585      -6.115  -1.552  30.125  0.00  0.00      PROA  
ATOM   3033 HD13 LEU P 585      -5.675   0.127  29.792  0.00  0.00      PROA  
ATOM   3034  CD2 LEU P 585      -6.198  -0.803  27.237  0.00  0.00      PROA  
ATOM   3035 HD21 LEU P 585      -6.163   0.283  27.003  0.00  0.00      PROA  
ATOM   3036 HD22 LEU P 585      -7.178  -0.958  27.737  0.00  0.00      PROA  
ATOM   3037 HD23 LEU P 585      -6.090  -1.348  26.275  0.00  0.00      PROA  
ATOM   3038  C   LEU P 585      -2.235  -0.577  25.628  0.00  0.00      PROA  
ATOM   3039  O   LEU P 585      -2.705   0.240  24.844  0.00  0.00      PROA  
ATOM   3040  N   PRO P 586      -0.918  -0.660  25.796  0.00  0.00      PROA  
ATOM   3041  CD  PRO P 586      -0.304  -1.503  26.846  0.00  0.00      PROA  
ATOM   3042  HD1 PRO P 586      -0.767  -2.510  26.771  0.00  0.00      PROA  
ATOM   3043  HD2 PRO P 586      -0.426  -1.010  27.834  0.00  0.00      PROA  
ATOM   3044  CA  PRO P 586       0.093   0.156  25.213  0.00  0.00      PROA  
ATOM   3045  HA  PRO P 586      -0.118   1.156  25.563  0.00  0.00      PROA  
ATOM   3046  CB  PRO P 586       1.422  -0.216  25.779  0.00  0.00      PROA  
ATOM   3047  HB1 PRO P 586       1.761   0.374  26.657  0.00  0.00      PROA  
ATOM   3048  HB2 PRO P 586       2.290  -0.239  25.086  0.00  0.00      PROA  
ATOM   3049  CG  PRO P 586       1.137  -1.607  26.318  0.00  0.00      PROA  
ATOM   3050  HG1 PRO P 586       1.145  -2.388  25.528  0.00  0.00      PROA  
ATOM   3051  HG2 PRO P 586       1.853  -1.960  27.090  0.00  0.00      PROA  
ATOM   3052  C   PRO P 586       0.069   0.199  23.750  0.00  0.00      PROA  
ATOM   3053  O   PRO P 586       0.170  -0.867  23.111  0.00  0.00      PROA  
ATOM   3054  N   ASN P 587      -0.012   1.427  23.228  0.00  0.00      PROA  
ATOM   3055  HN  ASN P 587       0.044   2.267  23.763  0.00  0.00      PROA  
ATOM   3056  CA  ASN P 587      -0.046   1.725  21.881  0.00  0.00      PROA  
ATOM   3057  HA  ASN P 587      -0.157   2.790  21.737  0.00  0.00      PROA  
ATOM   3058  CB  ASN P 587       1.303   1.459  21.212  0.00  0.00      PROA  
ATOM   3059  HB1 ASN P 587       1.259   1.643  20.118  0.00  0.00      PROA  
ATOM   3060  HB2 ASN P 587       1.743   0.483  21.507  0.00  0.00      PROA  
ATOM   3061  CG  ASN P 587       2.271   2.464  21.719  0.00  0.00      PROA  
ATOM   3062  OD1 ASN P 587       1.939   3.445  22.329  0.00  0.00      PROA  
ATOM   3063  ND2 ASN P 587       3.609   2.365  21.287  0.00  0.00      PROA  
ATOM   3064 HD21 ASN P 587       4.276   2.986  21.698  0.00  0.00      PROA  
ATOM   3065 HD22 ASN P 587       3.837   1.652  20.624  0.00  0.00      PROA  
ATOM   3066  C   ASN P 587      -1.276   1.117  21.134  0.00  0.00      PROA  
ATOM   3067  O   ASN P 587      -1.166   0.687  19.996  0.00  0.00      PROA  
ATOM   3068  N   THR P 588      -2.443   0.917  21.783  0.00  0.00      PROA  
ATOM   3069  HN  THR P 588      -2.612   1.215  22.720  0.00  0.00      PROA  
ATOM   3070  CA  THR P 588      -3.591   0.103  21.288  0.00  0.00      PROA  
ATOM   3071  HA  THR P 588      -3.085  -0.841  21.148  0.00  0.00      PROA  
ATOM   3072  CB  THR P 588      -4.679  -0.297  22.331  0.00  0.00      PROA  
ATOM   3073  HB  THR P 588      -4.175  -0.959  23.067  0.00  0.00      PROA  
ATOM   3074  OG1 THR P 588      -5.751  -1.121  21.821  0.00  0.00      PROA  
ATOM   3075  HG1 THR P 588      -5.349  -1.958  21.577  0.00  0.00      PROA  
ATOM   3076  CG2 THR P 588      -5.352   0.893  22.965  0.00  0.00      PROA  
ATOM   3077 HG21 THR P 588      -5.869   0.606  23.905  0.00  0.00      PROA  
ATOM   3078 HG22 THR P 588      -6.128   1.306  22.286  0.00  0.00      PROA  
ATOM   3079 HG23 THR P 588      -4.605   1.633  23.325  0.00  0.00      PROA  
ATOM   3080  C   THR P 588      -4.287   0.568  20.025  0.00  0.00      PROA  
ATOM   3081  O   THR P 588      -4.441  -0.188  19.065  0.00  0.00      PROA  
ATOM   3082  N   ALA P 589      -4.723   1.846  19.977  0.00  0.00      PROA  
ATOM   3083  HN  ALA P 589      -4.701   2.505  20.725  0.00  0.00      PROA  
ATOM   3084  CA  ALA P 589      -5.268   2.521  18.784  0.00  0.00      PROA  
ATOM   3085  HA  ALA P 589      -6.159   1.994  18.477  0.00  0.00      PROA  
ATOM   3086  CB  ALA P 589      -5.705   3.867  19.399  0.00  0.00      PROA  
ATOM   3087  HB1 ALA P 589      -6.379   3.732  20.271  0.00  0.00      PROA  
ATOM   3088  HB2 ALA P 589      -6.255   4.389  18.587  0.00  0.00      PROA  
ATOM   3089  HB3 ALA P 589      -4.826   4.493  19.666  0.00  0.00      PROA  
ATOM   3090  C   ALA P 589      -4.262   2.629  17.682  0.00  0.00      PROA  
ATOM   3091  O   ALA P 589      -4.448   2.473  16.512  0.00  0.00      PROA  
ATOM   3092  N   LEU P 590      -2.961   2.948  17.945  0.00  0.00      PROA  
ATOM   3093  HN  LEU P 590      -2.712   3.258  18.859  0.00  0.00      PROA  
ATOM   3094  CA  LEU P 590      -1.903   2.961  16.971  0.00  0.00      PROA  
ATOM   3095  HA  LEU P 590      -2.237   3.641  16.202  0.00  0.00      PROA  
ATOM   3096  CB  LEU P 590      -0.580   3.599  17.490  0.00  0.00      PROA  
ATOM   3097  HB1 LEU P 590       0.176   3.393  16.703  0.00  0.00      PROA  
ATOM   3098  HB2 LEU P 590      -0.336   2.985  18.384  0.00  0.00      PROA  
ATOM   3099  CG  LEU P 590      -0.606   5.129  17.723  0.00  0.00      PROA  
ATOM   3100  HG  LEU P 590      -1.464   5.367  18.388  0.00  0.00      PROA  
ATOM   3101  CD1 LEU P 590       0.694   5.476  18.524  0.00  0.00      PROA  
ATOM   3102 HD11 LEU P 590       0.572   6.510  18.913  0.00  0.00      PROA  
ATOM   3103 HD12 LEU P 590       1.607   5.314  17.913  0.00  0.00      PROA  
ATOM   3104 HD13 LEU P 590       0.745   4.818  19.418  0.00  0.00      PROA  
ATOM   3105  CD2 LEU P 590      -0.687   5.863  16.406  0.00  0.00      PROA  
ATOM   3106 HD21 LEU P 590      -0.728   6.962  16.566  0.00  0.00      PROA  
ATOM   3107 HD22 LEU P 590      -1.529   5.495  15.782  0.00  0.00      PROA  
ATOM   3108 HD23 LEU P 590       0.314   5.665  15.967  0.00  0.00      PROA  
ATOM   3109  C   LEU P 590      -1.722   1.614  16.321  0.00  0.00      PROA  
ATOM   3110  O   LEU P 590      -1.694   1.518  15.075  0.00  0.00      PROA  
ATOM   3111  N   LEU P 591      -1.656   0.520  17.121  0.00  0.00      PROA  
ATOM   3112  HN  LEU P 591      -1.479   0.654  18.093  0.00  0.00      PROA  
ATOM   3113  CA  LEU P 591      -1.544  -0.862  16.669  0.00  0.00      PROA  
ATOM   3114  HA  LEU P 591      -0.725  -0.946  15.970  0.00  0.00      PROA  
ATOM   3115  CB  LEU P 591      -1.160  -1.814  17.865  0.00  0.00      PROA  
ATOM   3116  HB1 LEU P 591      -1.924  -1.713  18.665  0.00  0.00      PROA  
ATOM   3117  HB2 LEU P 591      -0.179  -1.565  18.323  0.00  0.00      PROA  
ATOM   3118  CG  LEU P 591      -1.069  -3.366  17.548  0.00  0.00      PROA  
ATOM   3119  HG  LEU P 591      -2.039  -3.525  17.031  0.00  0.00      PROA  
ATOM   3120  CD1 LEU P 591       0.188  -3.808  16.832  0.00  0.00      PROA  
ATOM   3121 HD11 LEU P 591       0.274  -4.889  16.586  0.00  0.00      PROA  
ATOM   3122 HD12 LEU P 591       1.109  -3.675  17.438  0.00  0.00      PROA  
ATOM   3123 HD13 LEU P 591       0.444  -3.367  15.845  0.00  0.00      PROA  
ATOM   3124  CD2 LEU P 591      -1.129  -4.133  18.803  0.00  0.00      PROA  
ATOM   3125 HD21 LEU P 591      -0.198  -4.113  19.409  0.00  0.00      PROA  
ATOM   3126 HD22 LEU P 591      -1.327  -5.214  18.644  0.00  0.00      PROA  
ATOM   3127 HD23 LEU P 591      -1.981  -3.725  19.388  0.00  0.00      PROA  
ATOM   3128  C   LEU P 591      -2.775  -1.310  15.861  0.00  0.00      PROA  
ATOM   3129  O   LEU P 591      -2.698  -1.946  14.778  0.00  0.00      PROA  
ATOM   3130  N   SER P 592      -4.013  -0.934  16.358  0.00  0.00      PROA  
ATOM   3131  HN  SER P 592      -4.046  -0.389  17.192  0.00  0.00      PROA  
ATOM   3132  CA  SER P 592      -5.219  -1.131  15.511  0.00  0.00      PROA  
ATOM   3133  HA  SER P 592      -5.324  -2.183  15.291  0.00  0.00      PROA  
ATOM   3134  CB  SER P 592      -6.558  -0.689  16.216  0.00  0.00      PROA  
ATOM   3135  HB1 SER P 592      -7.471  -1.047  15.695  0.00  0.00      PROA  
ATOM   3136  HB2 SER P 592      -6.584   0.408  16.386  0.00  0.00      PROA  
ATOM   3137  OG  SER P 592      -6.597  -1.201  17.565  0.00  0.00      PROA  
ATOM   3138  HG1 SER P 592      -5.879  -0.750  18.016  0.00  0.00      PROA  
ATOM   3139  C   SER P 592      -5.278  -0.337  14.271  0.00  0.00      PROA  
ATOM   3140  O   SER P 592      -5.702  -0.867  13.270  0.00  0.00      PROA  
ATOM   3141  N   LEU P 593      -4.783   0.933  14.290  0.00  0.00      PROA  
ATOM   3142  HN  LEU P 593      -4.438   1.249  15.170  0.00  0.00      PROA  
ATOM   3143  CA  LEU P 593      -4.610   1.807  13.086  0.00  0.00      PROA  
ATOM   3144  HA  LEU P 593      -5.589   1.765  12.631  0.00  0.00      PROA  
ATOM   3145  CB  LEU P 593      -4.205   3.356  13.383  0.00  0.00      PROA  
ATOM   3146  HB1 LEU P 593      -3.125   3.224  13.606  0.00  0.00      PROA  
ATOM   3147  HB2 LEU P 593      -4.796   3.750  14.238  0.00  0.00      PROA  
ATOM   3148  CG  LEU P 593      -4.224   4.453  12.248  0.00  0.00      PROA  
ATOM   3149  HG  LEU P 593      -3.557   4.049  11.457  0.00  0.00      PROA  
ATOM   3150  CD1 LEU P 593      -5.562   4.718  11.574  0.00  0.00      PROA  
ATOM   3151 HD11 LEU P 593      -6.095   3.841  11.149  0.00  0.00      PROA  
ATOM   3152 HD12 LEU P 593      -5.255   5.333  10.700  0.00  0.00      PROA  
ATOM   3153 HD13 LEU P 593      -6.276   5.274  12.218  0.00  0.00      PROA  
ATOM   3154  CD2 LEU P 593      -3.567   5.693  12.836  0.00  0.00      PROA  
ATOM   3155 HD21 LEU P 593      -2.673   5.500  13.466  0.00  0.00      PROA  
ATOM   3156 HD22 LEU P 593      -4.202   6.442  13.356  0.00  0.00      PROA  
ATOM   3157 HD23 LEU P 593      -3.316   6.407  12.023  0.00  0.00      PROA  
ATOM   3158  C   LEU P 593      -3.739   1.160  12.078  0.00  0.00      PROA  
ATOM   3159  O   LEU P 593      -3.865   1.288  10.877  0.00  0.00      PROA  
ATOM   3160  N   VAL P 594      -2.658   0.543  12.597  0.00  0.00      PROA  
ATOM   3161  HN  VAL P 594      -2.478   0.733  13.559  0.00  0.00      PROA  
ATOM   3162  CA  VAL P 594      -1.663  -0.294  11.858  0.00  0.00      PROA  
ATOM   3163  HA  VAL P 594      -1.278   0.233  10.998  0.00  0.00      PROA  
ATOM   3164  CB  VAL P 594      -0.407  -0.553  12.773  0.00  0.00      PROA  
ATOM   3165  HB  VAL P 594      -0.701  -0.827  13.809  0.00  0.00      PROA  
ATOM   3166  CG1 VAL P 594       0.308  -1.766  12.327  0.00  0.00      PROA  
ATOM   3167 HG11 VAL P 594       0.575  -1.702  11.250  0.00  0.00      PROA  
ATOM   3168 HG12 VAL P 594      -0.254  -2.698  12.552  0.00  0.00      PROA  
ATOM   3169 HG13 VAL P 594       1.266  -1.880  12.877  0.00  0.00      PROA  
ATOM   3170  CG2 VAL P 594       0.442   0.714  12.715  0.00  0.00      PROA  
ATOM   3171 HG21 VAL P 594       0.792   0.937  11.685  0.00  0.00      PROA  
ATOM   3172 HG22 VAL P 594       1.296   0.608  13.417  0.00  0.00      PROA  
ATOM   3173 HG23 VAL P 594      -0.044   1.656  13.048  0.00  0.00      PROA  
ATOM   3174  C   VAL P 594      -2.300  -1.534  11.235  0.00  0.00      PROA  
ATOM   3175  O   VAL P 594      -2.099  -1.829   9.998  0.00  0.00      PROA  
ATOM   3176  N   LEU P 595      -3.103  -2.268  12.006  0.00  0.00      PROA  
ATOM   3177  HN  LEU P 595      -3.173  -1.991  12.961  0.00  0.00      PROA  
ATOM   3178  CA  LEU P 595      -3.783  -3.477  11.569  0.00  0.00      PROA  
ATOM   3179  HA  LEU P 595      -3.007  -3.991  11.021  0.00  0.00      PROA  
ATOM   3180  CB  LEU P 595      -4.250  -4.254  12.811  0.00  0.00      PROA  
ATOM   3181  HB1 LEU P 595      -5.105  -3.713  13.269  0.00  0.00      PROA  
ATOM   3182  HB2 LEU P 595      -3.425  -4.388  13.543  0.00  0.00      PROA  
ATOM   3183  CG  LEU P 595      -4.828  -5.698  12.545  0.00  0.00      PROA  
ATOM   3184  HG  LEU P 595      -5.702  -5.646  11.861  0.00  0.00      PROA  
ATOM   3185  CD1 LEU P 595      -3.939  -6.834  11.910  0.00  0.00      PROA  
ATOM   3186 HD11 LEU P 595      -4.383  -7.850  11.982  0.00  0.00      PROA  
ATOM   3187 HD12 LEU P 595      -3.001  -6.902  12.501  0.00  0.00      PROA  
ATOM   3188 HD13 LEU P 595      -3.612  -6.599  10.874  0.00  0.00      PROA  
ATOM   3189  CD2 LEU P 595      -5.141  -6.255  13.929  0.00  0.00      PROA  
ATOM   3190 HD21 LEU P 595      -5.530  -7.295  13.964  0.00  0.00      PROA  
ATOM   3191 HD22 LEU P 595      -5.825  -5.627  14.539  0.00  0.00      PROA  
ATOM   3192 HD23 LEU P 595      -4.244  -6.095  14.566  0.00  0.00      PROA  
ATOM   3193  C   LEU P 595      -4.906  -3.152  10.535  0.00  0.00      PROA  
ATOM   3194  O   LEU P 595      -5.114  -3.924   9.595  0.00  0.00      PROA  
ATOM   3195  N   MET P 596      -5.614  -2.063  10.684  0.00  0.00      PROA  
ATOM   3196  HN  MET P 596      -5.461  -1.491  11.486  0.00  0.00      PROA  
ATOM   3197  CA  MET P 596      -6.677  -1.653   9.803  0.00  0.00      PROA  
ATOM   3198  HA  MET P 596      -7.480  -2.375   9.799  0.00  0.00      PROA  
ATOM   3199  CB  MET P 596      -7.332  -0.341  10.375  0.00  0.00      PROA  
ATOM   3200  HB1 MET P 596      -6.452   0.335  10.315  0.00  0.00      PROA  
ATOM   3201  HB2 MET P 596      -7.591  -0.445  11.450  0.00  0.00      PROA  
ATOM   3202  CG  MET P 596      -8.500   0.069   9.452  0.00  0.00      PROA  
ATOM   3203  HG1 MET P 596      -9.084  -0.874   9.509  0.00  0.00      PROA  
ATOM   3204  HG2 MET P 596      -8.174   0.334   8.423  0.00  0.00      PROA  
ATOM   3205  SD  MET P 596      -9.608   1.481   9.906  0.00  0.00      PROA  
ATOM   3206  CE  MET P 596     -10.642   1.785   8.468  0.00  0.00      PROA  
ATOM   3207  HE1 MET P 596     -11.674   2.139   8.679  0.00  0.00      PROA  
ATOM   3208  HE2 MET P 596     -10.715   0.832   7.902  0.00  0.00      PROA  
ATOM   3209  HE3 MET P 596     -10.129   2.428   7.722  0.00  0.00      PROA  
ATOM   3210  C   MET P 596      -6.167  -1.288   8.383  0.00  0.00      PROA  
ATOM   3211  O   MET P 596      -6.776  -1.617   7.351  0.00  0.00      PROA  
ATOM   3212  N   ALA P 597      -4.939  -0.674   8.371  0.00  0.00      PROA  
ATOM   3213  HN  ALA P 597      -4.597  -0.389   9.263  0.00  0.00      PROA  
ATOM   3214  CA  ALA P 597      -4.157  -0.248   7.193  0.00  0.00      PROA  
ATOM   3215  HA  ALA P 597      -4.809   0.279   6.512  0.00  0.00      PROA  
ATOM   3216  CB  ALA P 597      -3.062   0.717   7.614  0.00  0.00      PROA  
ATOM   3217  HB1 ALA P 597      -2.506   0.926   6.674  0.00  0.00      PROA  
ATOM   3218  HB2 ALA P 597      -2.344   0.313   8.359  0.00  0.00      PROA  
ATOM   3219  HB3 ALA P 597      -3.471   1.662   8.032  0.00  0.00      PROA  
ATOM   3220  C   ALA P 597      -3.632  -1.459   6.453  0.00  0.00      PROA  
ATOM   3221  O   ALA P 597      -3.834  -1.561   5.232  0.00  0.00      PROA  
ATOM   3222  N   GLY P 598      -2.996  -2.420   7.160  0.00  0.00      PROA  
ATOM   3223  HN  GLY P 598      -2.965  -2.365   8.155  0.00  0.00      PROA  
ATOM   3224  CA  GLY P 598      -2.480  -3.632   6.505  0.00  0.00      PROA  
ATOM   3225  HA1 GLY P 598      -1.783  -4.164   7.135  0.00  0.00      PROA  
ATOM   3226  HA2 GLY P 598      -1.857  -3.267   5.702  0.00  0.00      PROA  
ATOM   3227  C   GLY P 598      -3.490  -4.636   6.034  0.00  0.00      PROA  
ATOM   3228  O   GLY P 598      -3.349  -5.285   5.007  0.00  0.00      PROA  
ATOM   3229  N   THR P 599      -4.642  -4.726   6.726  0.00  0.00      PROA  
ATOM   3230  HN  THR P 599      -4.753  -4.334   7.636  0.00  0.00      PROA  
ATOM   3231  CA  THR P 599      -5.734  -5.476   6.145  0.00  0.00      PROA  
ATOM   3232  HA  THR P 599      -5.392  -6.469   5.893  0.00  0.00      PROA  
ATOM   3233  CB  THR P 599      -6.932  -5.691   7.108  0.00  0.00      PROA  
ATOM   3234  HB  THR P 599      -7.575  -4.786   7.120  0.00  0.00      PROA  
ATOM   3235  OG1 THR P 599      -6.453  -6.132   8.361  0.00  0.00      PROA  
ATOM   3236  HG1 THR P 599      -6.017  -5.405   8.812  0.00  0.00      PROA  
ATOM   3237  CG2 THR P 599      -7.876  -6.722   6.483  0.00  0.00      PROA  
ATOM   3238 HG21 THR P 599      -8.904  -6.515   6.851  0.00  0.00      PROA  
ATOM   3239 HG22 THR P 599      -7.562  -7.748   6.769  0.00  0.00      PROA  
ATOM   3240 HG23 THR P 599      -7.885  -6.617   5.377  0.00  0.00      PROA  
ATOM   3241  C   THR P 599      -6.241  -4.835   4.813  0.00  0.00      PROA  
ATOM   3242  O   THR P 599      -6.432  -5.497   3.789  0.00  0.00      PROA  
ATOM   3243  N   PHE P 600      -6.369  -3.477   4.768  0.00  0.00      PROA  
ATOM   3244  HN  PHE P 600      -6.370  -2.863   5.554  0.00  0.00      PROA  
ATOM   3245  CA  PHE P 600      -6.628  -2.825   3.523  0.00  0.00      PROA  
ATOM   3246  HA  PHE P 600      -7.498  -3.290   3.084  0.00  0.00      PROA  
ATOM   3247  CB  PHE P 600      -7.019  -1.290   3.792  0.00  0.00      PROA  
ATOM   3248  HB1 PHE P 600      -6.241  -0.756   4.379  0.00  0.00      PROA  
ATOM   3249  HB2 PHE P 600      -7.865  -1.250   4.511  0.00  0.00      PROA  
ATOM   3250  CG  PHE P 600      -7.390  -0.506   2.555  0.00  0.00      PROA  
ATOM   3251  CD1 PHE P 600      -8.687  -0.463   1.964  0.00  0.00      PROA  
ATOM   3252  HD1 PHE P 600      -9.538  -0.973   2.392  0.00  0.00      PROA  
ATOM   3253  CE1 PHE P 600      -8.827   0.070   0.738  0.00  0.00      PROA  
ATOM   3254  HE1 PHE P 600      -9.743   0.004   0.169  0.00  0.00      PROA  
ATOM   3255  CZ  PHE P 600      -7.815   0.759   0.154  0.00  0.00      PROA  
ATOM   3256  HZ  PHE P 600      -7.953   1.241  -0.802  0.00  0.00      PROA  
ATOM   3257  CD2 PHE P 600      -6.398   0.293   2.040  0.00  0.00      PROA  
ATOM   3258  HD2 PHE P 600      -5.473   0.337   2.595  0.00  0.00      PROA  
ATOM   3259  CE2 PHE P 600      -6.601   0.933   0.838  0.00  0.00      PROA  
ATOM   3260  HE2 PHE P 600      -5.730   1.371   0.374  0.00  0.00      PROA  
ATOM   3261  C   PHE P 600      -5.559  -3.001   2.427  0.00  0.00      PROA  
ATOM   3262  O   PHE P 600      -5.904  -3.209   1.257  0.00  0.00      PROA  
ATOM   3263  N   PHE P 601      -4.260  -2.878   2.752  0.00  0.00      PROA  
ATOM   3264  HN  PHE P 601      -3.962  -2.377   3.560  0.00  0.00      PROA  
ATOM   3265  CA  PHE P 601      -3.207  -3.099   1.851  0.00  0.00      PROA  
ATOM   3266  HA  PHE P 601      -3.534  -2.590   0.957  0.00  0.00      PROA  
ATOM   3267  CB  PHE P 601      -1.866  -2.616   2.503  0.00  0.00      PROA  
ATOM   3268  HB1 PHE P 601      -1.633  -3.340   3.312  0.00  0.00      PROA  
ATOM   3269  HB2 PHE P 601      -1.936  -1.531   2.732  0.00  0.00      PROA  
ATOM   3270  CG  PHE P 601      -0.712  -2.734   1.575  0.00  0.00      PROA  
ATOM   3271  CD1 PHE P 601       0.060  -3.927   1.555  0.00  0.00      PROA  
ATOM   3272  HD1 PHE P 601      -0.357  -4.778   2.071  0.00  0.00      PROA  
ATOM   3273  CE1 PHE P 601       1.235  -4.163   0.785  0.00  0.00      PROA  
ATOM   3274  HE1 PHE P 601       1.708  -5.133   0.785  0.00  0.00      PROA  
ATOM   3275  CZ  PHE P 601       1.703  -2.996   0.028  0.00  0.00      PROA  
ATOM   3276  HZ  PHE P 601       2.594  -3.118  -0.571  0.00  0.00      PROA  
ATOM   3277  CD2 PHE P 601      -0.246  -1.689   0.753  0.00  0.00      PROA  
ATOM   3278  HD2 PHE P 601      -0.851  -0.795   0.713  0.00  0.00      PROA  
ATOM   3279  CE2 PHE P 601       0.917  -1.802  -0.019  0.00  0.00      PROA  
ATOM   3280  HE2 PHE P 601       1.165  -1.015  -0.715  0.00  0.00      PROA  
ATOM   3281  C   PHE P 601      -3.198  -4.529   1.270  0.00  0.00      PROA  
ATOM   3282  O   PHE P 601      -3.030  -4.634   0.017  0.00  0.00      PROA  
ATOM   3283  N   LEU P 602      -3.353  -5.586   2.116  0.00  0.00      PROA  
ATOM   3284  HN  LEU P 602      -3.374  -5.364   3.087  0.00  0.00      PROA  
ATOM   3285  CA  LEU P 602      -3.454  -7.010   1.709  0.00  0.00      PROA  
ATOM   3286  HA  LEU P 602      -2.526  -6.997   1.156  0.00  0.00      PROA  
ATOM   3287  CB  LEU P 602      -3.524  -7.874   2.985  0.00  0.00      PROA  
ATOM   3288  HB1 LEU P 602      -4.541  -7.787   3.423  0.00  0.00      PROA  
ATOM   3289  HB2 LEU P 602      -2.821  -7.507   3.764  0.00  0.00      PROA  
ATOM   3290  CG  LEU P 602      -3.374  -9.411   2.716  0.00  0.00      PROA  
ATOM   3291  HG  LEU P 602      -4.063  -9.795   1.934  0.00  0.00      PROA  
ATOM   3292  CD1 LEU P 602      -1.906  -9.744   2.496  0.00  0.00      PROA  
ATOM   3293 HD11 LEU P 602      -1.241  -9.158   3.166  0.00  0.00      PROA  
ATOM   3294 HD12 LEU P 602      -1.512  -9.535   1.478  0.00  0.00      PROA  
ATOM   3295 HD13 LEU P 602      -1.681 -10.759   2.888  0.00  0.00      PROA  
ATOM   3296  CD2 LEU P 602      -3.743 -10.147   4.029  0.00  0.00      PROA  
ATOM   3297 HD21 LEU P 602      -3.205  -9.608   4.837  0.00  0.00      PROA  
ATOM   3298 HD22 LEU P 602      -3.620 -11.249   3.957  0.00  0.00      PROA  
ATOM   3299 HD23 LEU P 602      -4.836 -10.003   4.164  0.00  0.00      PROA  
ATOM   3300  C   LEU P 602      -4.636  -7.298   0.857  0.00  0.00      PROA  
ATOM   3301  O   LEU P 602      -4.500  -8.108  -0.054  0.00  0.00      PROA  
ATOM   3302  N   ALA P 603      -5.811  -6.675   1.177  0.00  0.00      PROA  
ATOM   3303  HN  ALA P 603      -6.047  -6.138   1.984  0.00  0.00      PROA  
ATOM   3304  CA  ALA P 603      -6.964  -6.803   0.351  0.00  0.00      PROA  
ATOM   3305  HA  ALA P 603      -7.259  -7.833   0.217  0.00  0.00      PROA  
ATOM   3306  CB  ALA P 603      -8.183  -6.142   1.077  0.00  0.00      PROA  
ATOM   3307  HB1 ALA P 603      -8.105  -5.053   0.873  0.00  0.00      PROA  
ATOM   3308  HB2 ALA P 603      -8.190  -6.323   2.173  0.00  0.00      PROA  
ATOM   3309  HB3 ALA P 603      -9.135  -6.529   0.655  0.00  0.00      PROA  
ATOM   3310  C   ALA P 603      -6.853  -6.215  -1.089  0.00  0.00      PROA  
ATOM   3311  O   ALA P 603      -7.213  -6.869  -2.047  0.00  0.00      PROA  
ATOM   3312  N   MET P 604      -6.354  -4.943  -1.223  0.00  0.00      PROA  
ATOM   3313  HN  MET P 604      -6.074  -4.472  -0.389  0.00  0.00      PROA  
ATOM   3314  CA  MET P 604      -5.936  -4.361  -2.480  0.00  0.00      PROA  
ATOM   3315  HA  MET P 604      -6.796  -4.401  -3.133  0.00  0.00      PROA  
ATOM   3316  CB  MET P 604      -5.729  -2.863  -2.275  0.00  0.00      PROA  
ATOM   3317  HB1 MET P 604      -5.062  -2.398  -3.033  0.00  0.00      PROA  
ATOM   3318  HB2 MET P 604      -5.154  -2.587  -1.365  0.00  0.00      PROA  
ATOM   3319  CG  MET P 604      -7.046  -1.987  -2.018  0.00  0.00      PROA  
ATOM   3320  HG1 MET P 604      -6.710  -0.994  -1.652  0.00  0.00      PROA  
ATOM   3321  HG2 MET P 604      -7.748  -2.349  -1.236  0.00  0.00      PROA  
ATOM   3322  SD  MET P 604      -7.992  -1.893  -3.523  0.00  0.00      PROA  
ATOM   3323  CE  MET P 604      -9.238  -0.601  -3.232  0.00  0.00      PROA  
ATOM   3324  HE1 MET P 604      -8.969   0.107  -2.418  0.00  0.00      PROA  
ATOM   3325  HE2 MET P 604     -10.192  -1.028  -2.857  0.00  0.00      PROA  
ATOM   3326  HE3 MET P 604      -9.513  -0.042  -4.151  0.00  0.00      PROA  
ATOM   3327  C   MET P 604      -4.825  -4.924  -3.276  0.00  0.00      PROA  
ATOM   3328  O   MET P 604      -4.895  -5.021  -4.523  0.00  0.00      PROA  
ATOM   3329  N   MET P 605      -3.680  -5.316  -2.626  0.00  0.00      PROA  
ATOM   3330  HN  MET P 605      -3.613  -5.100  -1.656  0.00  0.00      PROA  
ATOM   3331  CA  MET P 605      -2.685  -6.232  -3.165  0.00  0.00      PROA  
ATOM   3332  HA  MET P 605      -2.238  -5.720  -4.004  0.00  0.00      PROA  
ATOM   3333  CB  MET P 605      -1.631  -6.451  -2.076  0.00  0.00      PROA  
ATOM   3334  HB1 MET P 605      -1.909  -6.499  -1.001  0.00  0.00      PROA  
ATOM   3335  HB2 MET P 605      -1.038  -5.513  -2.022  0.00  0.00      PROA  
ATOM   3336  CG  MET P 605      -0.589  -7.547  -2.405  0.00  0.00      PROA  
ATOM   3337  HG1 MET P 605       0.324  -7.353  -1.803  0.00  0.00      PROA  
ATOM   3338  HG2 MET P 605      -0.243  -7.542  -3.460  0.00  0.00      PROA  
ATOM   3339  SD  MET P 605      -1.098  -9.274  -1.795  0.00  0.00      PROA  
ATOM   3340  CE  MET P 605       0.444 -10.232  -2.316  0.00  0.00      PROA  
ATOM   3341  HE1 MET P 605       1.297  -9.536  -2.164  0.00  0.00      PROA  
ATOM   3342  HE2 MET P 605       0.407 -10.622  -3.355  0.00  0.00      PROA  
ATOM   3343  HE3 MET P 605       0.730 -11.108  -1.695  0.00  0.00      PROA  
ATOM   3344  C   MET P 605      -3.262  -7.522  -3.726  0.00  0.00      PROA  
ATOM   3345  O   MET P 605      -3.038  -7.808  -4.869  0.00  0.00      PROA  
ATOM   3346  N   LEU P 606      -4.133  -8.260  -3.003  0.00  0.00      PROA  
ATOM   3347  HN  LEU P 606      -4.430  -7.884  -2.128  0.00  0.00      PROA  
ATOM   3348  CA  LEU P 606      -4.608  -9.591  -3.428  0.00  0.00      PROA  
ATOM   3349  HA  LEU P 606      -3.807 -10.186  -3.840  0.00  0.00      PROA  
ATOM   3350  CB  LEU P 606      -5.229 -10.513  -2.257  0.00  0.00      PROA  
ATOM   3351  HB1 LEU P 606      -5.886 -11.298  -2.688  0.00  0.00      PROA  
ATOM   3352  HB2 LEU P 606      -5.854  -9.815  -1.659  0.00  0.00      PROA  
ATOM   3353  CG  LEU P 606      -4.205 -11.177  -1.281  0.00  0.00      PROA  
ATOM   3354  HG  LEU P 606      -3.619 -10.414  -0.725  0.00  0.00      PROA  
ATOM   3355  CD1 LEU P 606      -5.019 -11.856  -0.234  0.00  0.00      PROA  
ATOM   3356 HD11 LEU P 606      -4.469 -12.098   0.701  0.00  0.00      PROA  
ATOM   3357 HD12 LEU P 606      -5.381 -12.824  -0.641  0.00  0.00      PROA  
ATOM   3358 HD13 LEU P 606      -5.964 -11.315  -0.017  0.00  0.00      PROA  
ATOM   3359  CD2 LEU P 606      -3.298 -12.166  -1.974  0.00  0.00      PROA  
ATOM   3360 HD21 LEU P 606      -3.107 -13.045  -1.323  0.00  0.00      PROA  
ATOM   3361 HD22 LEU P 606      -2.316 -11.706  -2.218  0.00  0.00      PROA  
ATOM   3362 HD23 LEU P 606      -3.786 -12.540  -2.900  0.00  0.00      PROA  
ATOM   3363  C   LEU P 606      -5.800  -9.488  -4.418  0.00  0.00      PROA  
ATOM   3364  O   LEU P 606      -6.035 -10.305  -5.316  0.00  0.00      PROA  
ATOM   3365  N   ARG P 607      -6.564  -8.351  -4.404  0.00  0.00      PROA  
ATOM   3366  HN  ARG P 607      -6.519  -7.771  -3.594  0.00  0.00      PROA  
ATOM   3367  CA  ARG P 607      -7.530  -7.934  -5.411  0.00  0.00      PROA  
ATOM   3368  HA  ARG P 607      -8.257  -8.729  -5.491  0.00  0.00      PROA  
ATOM   3369  CB  ARG P 607      -8.466  -6.659  -5.052  0.00  0.00      PROA  
ATOM   3370  HB1 ARG P 607      -7.923  -5.749  -4.719  0.00  0.00      PROA  
ATOM   3371  HB2 ARG P 607      -9.054  -7.084  -4.211  0.00  0.00      PROA  
ATOM   3372  CG  ARG P 607      -9.485  -6.155  -6.115  0.00  0.00      PROA  
ATOM   3373  HG1 ARG P 607      -8.861  -5.693  -6.910  0.00  0.00      PROA  
ATOM   3374  HG2 ARG P 607     -10.017  -5.274  -5.698  0.00  0.00      PROA  
ATOM   3375  CD  ARG P 607     -10.373  -7.186  -6.776  0.00  0.00      PROA  
ATOM   3376  HD1 ARG P 607     -11.113  -7.739  -6.158  0.00  0.00      PROA  
ATOM   3377  HD2 ARG P 607      -9.760  -8.034  -7.149  0.00  0.00      PROA  
ATOM   3378  NE  ARG P 607     -11.139  -6.571  -7.897  0.00  0.00      PROA  
ATOM   3379  HE  ARG P 607     -11.167  -5.581  -8.033  0.00  0.00      PROA  
ATOM   3380  CZ  ARG P 607     -11.667  -7.339  -8.852  0.00  0.00      PROA  
ATOM   3381  NH1 ARG P 607     -11.694  -8.620  -8.876  0.00  0.00      PROA  
ATOM   3382 HH11 ARG P 607     -11.496  -9.132  -8.041  0.00  0.00      PROA  
ATOM   3383 HH12 ARG P 607     -12.119  -8.934  -9.725  0.00  0.00      PROA  
ATOM   3384  NH2 ARG P 607     -12.013  -6.782  -9.997  0.00  0.00      PROA  
ATOM   3385 HH21 ARG P 607     -12.191  -5.798  -9.969  0.00  0.00      PROA  
ATOM   3386 HH22 ARG P 607     -12.387  -7.355 -10.726  0.00  0.00      PROA  
ATOM   3387  C   ARG P 607      -6.904  -7.746  -6.783  0.00  0.00      PROA  
ATOM   3388  O   ARG P 607      -7.435  -8.172  -7.801  0.00  0.00      PROA  
ATOM   3389  N   LYS P 608      -5.660  -7.187  -6.876  0.00  0.00      PROA  
ATOM   3390  HN  LYS P 608      -5.163  -6.874  -6.071  0.00  0.00      PROA  
ATOM   3391  CA  LYS P 608      -4.848  -7.237  -8.037  0.00  0.00      PROA  
ATOM   3392  HA  LYS P 608      -5.513  -7.012  -8.857  0.00  0.00      PROA  
ATOM   3393  CB  LYS P 608      -3.836  -6.110  -7.870  0.00  0.00      PROA  
ATOM   3394  HB1 LYS P 608      -3.038  -6.269  -8.627  0.00  0.00      PROA  
ATOM   3395  HB2 LYS P 608      -3.318  -6.261  -6.899  0.00  0.00      PROA  
ATOM   3396  CG  LYS P 608      -4.401  -4.660  -8.098  0.00  0.00      PROA  
ATOM   3397  HG1 LYS P 608      -3.616  -3.971  -7.719  0.00  0.00      PROA  
ATOM   3398  HG2 LYS P 608      -5.359  -4.392  -7.602  0.00  0.00      PROA  
ATOM   3399  CD  LYS P 608      -4.483  -4.478  -9.587  0.00  0.00      PROA  
ATOM   3400  HD1 LYS P 608      -5.111  -5.259 -10.067  0.00  0.00      PROA  
ATOM   3401  HD2 LYS P 608      -3.424  -4.650  -9.875  0.00  0.00      PROA  
ATOM   3402  CE  LYS P 608      -4.877  -3.078 -10.032  0.00  0.00      PROA  
ATOM   3403  HE1 LYS P 608      -4.306  -2.349  -9.418  0.00  0.00      PROA  
ATOM   3404  HE2 LYS P 608      -5.954  -2.830  -9.926  0.00  0.00      PROA  
ATOM   3405  NZ  LYS P 608      -4.687  -2.997 -11.508  0.00  0.00      PROA  
ATOM   3406  HZ1 LYS P 608      -5.263  -2.223 -11.897  0.00  0.00      PROA  
ATOM   3407  HZ2 LYS P 608      -5.013  -3.852 -12.002  0.00  0.00      PROA  
ATOM   3408  HZ3 LYS P 608      -3.671  -2.857 -11.685  0.00  0.00      PROA  
ATOM   3409  C   LYS P 608      -4.073  -8.533  -8.325  0.00  0.00      PROA  
ATOM   3410  O   LYS P 608      -3.515  -8.693  -9.402  0.00  0.00      PROA  
ATOM   3411  N   PHE P 609      -4.066  -9.471  -7.367  0.00  0.00      PROA  
ATOM   3412  HN  PHE P 609      -4.564  -9.441  -6.504  0.00  0.00      PROA  
ATOM   3413  CA  PHE P 609      -3.183 -10.685  -7.527  0.00  0.00      PROA  
ATOM   3414  HA  PHE P 609      -2.229 -10.380  -7.931  0.00  0.00      PROA  
ATOM   3415  CB  PHE P 609      -3.009 -11.409  -6.138  0.00  0.00      PROA  
ATOM   3416  HB1 PHE P 609      -3.909 -11.885  -5.693  0.00  0.00      PROA  
ATOM   3417  HB2 PHE P 609      -2.624 -10.656  -5.418  0.00  0.00      PROA  
ATOM   3418  CG  PHE P 609      -1.953 -12.492  -6.157  0.00  0.00      PROA  
ATOM   3419  CD1 PHE P 609      -0.563 -12.184  -6.370  0.00  0.00      PROA  
ATOM   3420  HD1 PHE P 609      -0.257 -11.166  -6.561  0.00  0.00      PROA  
ATOM   3421  CE1 PHE P 609       0.353 -13.213  -6.104  0.00  0.00      PROA  
ATOM   3422  HE1 PHE P 609       1.408 -13.014  -6.215  0.00  0.00      PROA  
ATOM   3423  CZ  PHE P 609      -0.061 -14.485  -5.832  0.00  0.00      PROA  
ATOM   3424  HZ  PHE P 609       0.653 -15.288  -5.719  0.00  0.00      PROA  
ATOM   3425  CD2 PHE P 609      -2.380 -13.797  -6.015  0.00  0.00      PROA  
ATOM   3426  HD2 PHE P 609      -3.433 -14.031  -5.961  0.00  0.00      PROA  
ATOM   3427  CE2 PHE P 609      -1.421 -14.771  -5.816  0.00  0.00      PROA  
ATOM   3428  HE2 PHE P 609      -1.793 -15.761  -5.599  0.00  0.00      PROA  
ATOM   3429  C   PHE P 609      -3.673 -11.741  -8.586  0.00  0.00      PROA  
ATOM   3430  O   PHE P 609      -2.891 -12.431  -9.147  0.00  0.00      PROA  
ATOM   3431  N   LYS P 610      -4.980 -11.685  -8.946  0.00  0.00      PROA  
ATOM   3432  HN  LYS P 610      -5.575 -11.087  -8.415  0.00  0.00      PROA  
ATOM   3433  CA  LYS P 610      -5.526 -12.505 -10.051  0.00  0.00      PROA  
ATOM   3434  HA  LYS P 610      -5.060 -13.478 -10.005  0.00  0.00      PROA  
ATOM   3435  CB  LYS P 610      -7.036 -12.715  -9.819  0.00  0.00      PROA  
ATOM   3436  HB1 LYS P 610      -7.098 -13.172  -8.808  0.00  0.00      PROA  
ATOM   3437  HB2 LYS P 610      -7.352 -13.509 -10.528  0.00  0.00      PROA  
ATOM   3438  CG  LYS P 610      -7.936 -11.405  -9.726  0.00  0.00      PROA  
ATOM   3439  HG1 LYS P 610      -7.805 -10.735 -10.602  0.00  0.00      PROA  
ATOM   3440  HG2 LYS P 610      -7.705 -10.841  -8.797  0.00  0.00      PROA  
ATOM   3441  CD  LYS P 610      -9.464 -11.600  -9.545  0.00  0.00      PROA  
ATOM   3442  HD1 LYS P 610      -9.879 -10.595  -9.316  0.00  0.00      PROA  
ATOM   3443  HD2 LYS P 610      -9.591 -12.180  -8.606  0.00  0.00      PROA  
ATOM   3444  CE  LYS P 610     -10.192 -12.250 -10.741  0.00  0.00      PROA  
ATOM   3445  HE1 LYS P 610      -9.686 -13.226 -10.903  0.00  0.00      PROA  
ATOM   3446  HE2 LYS P 610      -9.880 -11.671 -11.637  0.00  0.00      PROA  
ATOM   3447  NZ  LYS P 610     -11.633 -12.388 -10.587  0.00  0.00      PROA  
ATOM   3448  HZ1 LYS P 610     -12.100 -11.463 -10.675  0.00  0.00      PROA  
ATOM   3449  HZ2 LYS P 610     -11.791 -12.612  -9.584  0.00  0.00      PROA  
ATOM   3450  HZ3 LYS P 610     -11.973 -13.140 -11.220  0.00  0.00      PROA  
ATOM   3451  C   LYS P 610      -5.223 -12.038 -11.477  0.00  0.00      PROA  
ATOM   3452  O   LYS P 610      -5.674 -12.561 -12.466  0.00  0.00      PROA  
ATOM   3453  N   ASN P 611      -4.506 -10.840 -11.522  0.00  0.00      PROA  
ATOM   3454  HN  ASN P 611      -4.211 -10.337 -10.713  0.00  0.00      PROA  
ATOM   3455  CA  ASN P 611      -3.993 -10.378 -12.775  0.00  0.00      PROA  
ATOM   3456  HA  ASN P 611      -4.384 -10.879 -13.648  0.00  0.00      PROA  
ATOM   3457  CB  ASN P 611      -4.186  -8.818 -12.879  0.00  0.00      PROA  
ATOM   3458  HB1 ASN P 611      -3.824  -8.441 -13.860  0.00  0.00      PROA  
ATOM   3459  HB2 ASN P 611      -3.560  -8.473 -12.028  0.00  0.00      PROA  
ATOM   3460  CG  ASN P 611      -5.638  -8.301 -12.790  0.00  0.00      PROA  
ATOM   3461  OD1 ASN P 611      -6.663  -9.005 -12.984  0.00  0.00      PROA  
ATOM   3462  ND2 ASN P 611      -5.722  -7.059 -12.236  0.00  0.00      PROA  
ATOM   3463 HD21 ASN P 611      -6.601  -6.745 -11.879  0.00  0.00      PROA  
ATOM   3464 HD22 ASN P 611      -4.889  -6.513 -12.149  0.00  0.00      PROA  
ATOM   3465  C   ASN P 611      -2.482 -10.813 -12.805  0.00  0.00      PROA  
ATOM   3466  O   ASN P 611      -1.762 -10.221 -13.594  0.00  0.00      PROA  
ATOM   3467  N   SER P 612      -1.959 -11.677 -11.944  0.00  0.00      PROA  
ATOM   3468  HN  SER P 612      -2.485 -12.098 -11.209  0.00  0.00      PROA  
ATOM   3469  CA  SER P 612      -0.465 -11.935 -11.870  0.00  0.00      PROA  
ATOM   3470  HA  SER P 612       0.043 -11.011 -12.105  0.00  0.00      PROA  
ATOM   3471  CB  SER P 612      -0.011 -12.389 -10.443  0.00  0.00      PROA  
ATOM   3472  HB1 SER P 612      -0.431 -13.356 -10.091  0.00  0.00      PROA  
ATOM   3473  HB2 SER P 612      -0.403 -11.576  -9.795  0.00  0.00      PROA  
ATOM   3474  OG  SER P 612       1.392 -12.412 -10.224  0.00  0.00      PROA  
ATOM   3475  HG1 SER P 612       1.855 -11.571 -10.226  0.00  0.00      PROA  
ATOM   3476  C   SER P 612      -0.125 -12.993 -12.870  0.00  0.00      PROA  
ATOM   3477  O   SER P 612      -0.961 -13.717 -13.366  0.00  0.00      PROA  
ATOM   3478  N   SER P 613       1.169 -12.987 -13.195  0.00  0.00      PROA  
ATOM   3479  HN  SER P 613       1.747 -12.219 -12.931  0.00  0.00      PROA  
ATOM   3480  CA  SER P 613       1.778 -14.151 -13.934  0.00  0.00      PROA  
ATOM   3481  HA  SER P 613       0.880 -14.491 -14.428  0.00  0.00      PROA  
ATOM   3482  CB  SER P 613       2.724 -13.950 -15.132  0.00  0.00      PROA  
ATOM   3483  HB1 SER P 613       2.137 -13.287 -15.802  0.00  0.00      PROA  
ATOM   3484  HB2 SER P 613       3.030 -14.862 -15.687  0.00  0.00      PROA  
ATOM   3485  OG  SER P 613       3.914 -13.272 -14.701  0.00  0.00      PROA  
ATOM   3486  HG1 SER P 613       4.328 -12.881 -15.474  0.00  0.00      PROA  
ATOM   3487  C   SER P 613       2.192 -15.238 -12.980  0.00  0.00      PROA  
ATOM   3488  O   SER P 613       2.437 -16.352 -13.393  0.00  0.00      PROA  
ATOM   3489  N   TYR P 614       2.416 -14.969 -11.714  0.00  0.00      PROA  
ATOM   3490  HN  TYR P 614       2.115 -14.138 -11.252  0.00  0.00      PROA  
ATOM   3491  CA  TYR P 614       2.866 -16.021 -10.801  0.00  0.00      PROA  
ATOM   3492  HA  TYR P 614       3.757 -16.388 -11.290  0.00  0.00      PROA  
ATOM   3493  CB  TYR P 614       3.182 -15.505  -9.393  0.00  0.00      PROA  
ATOM   3494  HB1 TYR P 614       3.594 -16.322  -8.762  0.00  0.00      PROA  
ATOM   3495  HB2 TYR P 614       2.241 -15.213  -8.881  0.00  0.00      PROA  
ATOM   3496  CG  TYR P 614       4.235 -14.441  -9.302  0.00  0.00      PROA  
ATOM   3497  CD1 TYR P 614       5.338 -14.364 -10.211  0.00  0.00      PROA  
ATOM   3498  HD1 TYR P 614       5.373 -15.174 -10.924  0.00  0.00      PROA  
ATOM   3499  CE1 TYR P 614       6.319 -13.345 -10.000  0.00  0.00      PROA  
ATOM   3500  HE1 TYR P 614       7.183 -13.257 -10.641  0.00  0.00      PROA  
ATOM   3501  CZ  TYR P 614       6.167 -12.432  -9.021  0.00  0.00      PROA  
ATOM   3502  OH  TYR P 614       7.179 -11.565  -8.706  0.00  0.00      PROA  
ATOM   3503  HH  TYR P 614       7.896 -11.668  -9.337  0.00  0.00      PROA  
ATOM   3504  CD2 TYR P 614       4.061 -13.480  -8.258  0.00  0.00      PROA  
ATOM   3505  HD2 TYR P 614       3.243 -13.564  -7.557  0.00  0.00      PROA  
ATOM   3506  CE2 TYR P 614       5.099 -12.485  -8.123  0.00  0.00      PROA  
ATOM   3507  HE2 TYR P 614       5.031 -11.754  -7.330  0.00  0.00      PROA  
ATOM   3508  C   TYR P 614       1.885 -17.187 -10.658  0.00  0.00      PROA  
ATOM   3509  O   TYR P 614       0.748 -16.932 -10.375  0.00  0.00      PROA  
ATOM   3510  N   PHE P 615       2.416 -18.454 -10.701  0.00  0.00      PROA  
ATOM   3511  HN  PHE P 615       3.355 -18.620 -10.994  0.00  0.00      PROA  
ATOM   3512  CA  PHE P 615       1.588 -19.642 -10.510  0.00  0.00      PROA  
ATOM   3513  HA  PHE P 615       2.326 -20.431 -10.536  0.00  0.00      PROA  
ATOM   3514  CB  PHE P 615       0.892 -19.667  -9.099  0.00  0.00      PROA  
ATOM   3515  HB1 PHE P 615       0.279 -20.574  -8.908  0.00  0.00      PROA  
ATOM   3516  HB2 PHE P 615       0.136 -18.872  -8.925  0.00  0.00      PROA  
ATOM   3517  CG  PHE P 615       1.868 -19.523  -7.982  0.00  0.00      PROA  
ATOM   3518  CD1 PHE P 615       1.892 -18.303  -7.166  0.00  0.00      PROA  
ATOM   3519  HD1 PHE P 615       1.237 -17.502  -7.476  0.00  0.00      PROA  
ATOM   3520  CE1 PHE P 615       2.629 -18.276  -6.007  0.00  0.00      PROA  
ATOM   3521  HE1 PHE P 615       2.635 -17.345  -5.459  0.00  0.00      PROA  
ATOM   3522  CZ  PHE P 615       3.515 -19.371  -5.738  0.00  0.00      PROA  
ATOM   3523  HZ  PHE P 615       4.210 -19.347  -4.912  0.00  0.00      PROA  
ATOM   3524  CD2 PHE P 615       2.693 -20.586  -7.645  0.00  0.00      PROA  
ATOM   3525  HD2 PHE P 615       2.662 -21.531  -8.167  0.00  0.00      PROA  
ATOM   3526  CE2 PHE P 615       3.488 -20.559  -6.509  0.00  0.00      PROA  
ATOM   3527  HE2 PHE P 615       4.145 -21.371  -6.234  0.00  0.00      PROA  
ATOM   3528  C   PHE P 615       0.661 -19.905 -11.625  0.00  0.00      PROA  
ATOM   3529  O   PHE P 615       0.425 -19.112 -12.558  0.00  0.00      PROA  
ATOM   3530  N   PRO P 616       0.103 -21.165 -11.635  0.00  0.00      PROA  
ATOM   3531  CD  PRO P 616       0.847 -22.350 -11.118  0.00  0.00      PROA  
ATOM   3532  HD1 PRO P 616       1.056 -22.185 -10.040  0.00  0.00      PROA  
ATOM   3533  HD2 PRO P 616       1.758 -22.532 -11.728  0.00  0.00      PROA  
ATOM   3534  CA  PRO P 616      -1.198 -21.635 -12.262  0.00  0.00      PROA  
ATOM   3535  HA  PRO P 616      -1.069 -21.684 -13.333  0.00  0.00      PROA  
ATOM   3536  CB  PRO P 616      -1.510 -22.860 -11.514  0.00  0.00      PROA  
ATOM   3537  HB1 PRO P 616      -2.234 -23.516 -12.045  0.00  0.00      PROA  
ATOM   3538  HB2 PRO P 616      -1.830 -22.705 -10.462  0.00  0.00      PROA  
ATOM   3539  CG  PRO P 616      -0.104 -23.519 -11.280  0.00  0.00      PROA  
ATOM   3540  HG1 PRO P 616       0.011 -24.245 -10.446  0.00  0.00      PROA  
ATOM   3541  HG2 PRO P 616       0.206 -24.059 -12.200  0.00  0.00      PROA  
ATOM   3542  C   PRO P 616      -2.322 -20.645 -12.207  0.00  0.00      PROA  
ATOM   3543  O   PRO P 616      -2.443 -19.968 -11.180  0.00  0.00      PROA  
ATOM   3544  N   GLY P 617      -3.134 -20.456 -13.296  0.00  0.00      PROA  
ATOM   3545  HN  GLY P 617      -2.870 -21.002 -14.087  0.00  0.00      PROA  
ATOM   3546  CA  GLY P 617      -4.301 -19.633 -13.415  0.00  0.00      PROA  
ATOM   3547  HA1 GLY P 617      -4.831 -20.079 -14.243  0.00  0.00      PROA  
ATOM   3548  HA2 GLY P 617      -4.062 -18.613 -13.679  0.00  0.00      PROA  
ATOM   3549  C   GLY P 617      -5.259 -19.664 -12.281  0.00  0.00      PROA  
ATOM   3550  O   GLY P 617      -5.556 -18.682 -11.595  0.00  0.00      PROA  
ATOM   3551  N   LYS P 618      -5.804 -20.863 -11.972  0.00  0.00      PROA  
ATOM   3552  HN  LYS P 618      -5.313 -21.618 -12.400  0.00  0.00      PROA  
ATOM   3553  CA  LYS P 618      -6.745 -21.100 -10.899  0.00  0.00      PROA  
ATOM   3554  HA  LYS P 618      -7.569 -20.431 -11.097  0.00  0.00      PROA  
ATOM   3555  CB  LYS P 618      -7.403 -22.580 -10.847  0.00  0.00      PROA  
ATOM   3556  HB1 LYS P 618      -7.941 -22.576  -9.875  0.00  0.00      PROA  
ATOM   3557  HB2 LYS P 618      -6.535 -23.268 -10.764  0.00  0.00      PROA  
ATOM   3558  CG  LYS P 618      -8.305 -23.021 -11.951  0.00  0.00      PROA  
ATOM   3559  HG1 LYS P 618      -8.389 -24.119 -11.802  0.00  0.00      PROA  
ATOM   3560  HG2 LYS P 618      -7.732 -22.775 -12.871  0.00  0.00      PROA  
ATOM   3561  CD  LYS P 618      -9.689 -22.367 -12.029  0.00  0.00      PROA  
ATOM   3562  HD1 LYS P 618      -9.552 -21.286 -11.813  0.00  0.00      PROA  
ATOM   3563  HD2 LYS P 618     -10.325 -22.856 -11.261  0.00  0.00      PROA  
ATOM   3564  CE  LYS P 618     -10.346 -22.448 -13.439  0.00  0.00      PROA  
ATOM   3565  HE1 LYS P 618      -9.544 -22.073 -14.111  0.00  0.00      PROA  
ATOM   3566  HE2 LYS P 618     -11.202 -21.742 -13.495  0.00  0.00      PROA  
ATOM   3567  NZ  LYS P 618     -10.606 -23.815 -13.785  0.00  0.00      PROA  
ATOM   3568  HZ1 LYS P 618      -9.804 -24.471 -13.692  0.00  0.00      PROA  
ATOM   3569  HZ2 LYS P 618     -10.899 -23.839 -14.782  0.00  0.00      PROA  
ATOM   3570  HZ3 LYS P 618     -11.407 -24.073 -13.174  0.00  0.00      PROA  
ATOM   3571  C   LYS P 618      -6.229 -20.822  -9.510  0.00  0.00      PROA  
ATOM   3572  O   LYS P 618      -6.984 -20.290  -8.727  0.00  0.00      PROA  
ATOM   3573  N   LEU P 619      -4.921 -21.019  -9.166  0.00  0.00      PROA  
ATOM   3574  HN  LEU P 619      -4.205 -21.256  -9.819  0.00  0.00      PROA  
ATOM   3575  CA  LEU P 619      -4.305 -20.490  -7.923  0.00  0.00      PROA  
ATOM   3576  HA  LEU P 619      -4.961 -20.859  -7.147  0.00  0.00      PROA  
ATOM   3577  CB  LEU P 619      -2.826 -21.012  -7.665  0.00  0.00      PROA  
ATOM   3578  HB1 LEU P 619      -2.101 -20.450  -8.293  0.00  0.00      PROA  
ATOM   3579  HB2 LEU P 619      -2.735 -22.046  -8.062  0.00  0.00      PROA  
ATOM   3580  CG  LEU P 619      -2.497 -20.938  -6.126  0.00  0.00      PROA  
ATOM   3581  HG  LEU P 619      -2.643 -19.855  -5.925  0.00  0.00      PROA  
ATOM   3582  CD1 LEU P 619      -3.300 -21.747  -5.024  0.00  0.00      PROA  
ATOM   3583 HD11 LEU P 619      -4.373 -21.457  -5.013  0.00  0.00      PROA  
ATOM   3584 HD12 LEU P 619      -2.874 -21.526  -4.023  0.00  0.00      PROA  
ATOM   3585 HD13 LEU P 619      -3.091 -22.831  -5.148  0.00  0.00      PROA  
ATOM   3586  CD2 LEU P 619      -0.985 -21.331  -6.027  0.00  0.00      PROA  
ATOM   3587 HD21 LEU P 619      -0.684 -21.180  -4.968  0.00  0.00      PROA  
ATOM   3588 HD22 LEU P 619      -0.314 -20.712  -6.659  0.00  0.00      PROA  
ATOM   3589 HD23 LEU P 619      -0.776 -22.375  -6.344  0.00  0.00      PROA  
ATOM   3590  C   LEU P 619      -4.274 -18.940  -7.840  0.00  0.00      PROA  
ATOM   3591  O   LEU P 619      -4.808 -18.433  -6.820  0.00  0.00      PROA  
ATOM   3592  N   ARG P 620      -3.875 -18.162  -8.834  0.00  0.00      PROA  
ATOM   3593  HN  ARG P 620      -3.601 -18.597  -9.688  0.00  0.00      PROA  
ATOM   3594  CA  ARG P 620      -3.886 -16.737  -8.604  0.00  0.00      PROA  
ATOM   3595  HA  ARG P 620      -3.582 -16.482  -7.599  0.00  0.00      PROA  
ATOM   3596  CB  ARG P 620      -2.908 -16.004  -9.519  0.00  0.00      PROA  
ATOM   3597  HB1 ARG P 620      -1.867 -16.372  -9.398  0.00  0.00      PROA  
ATOM   3598  HB2 ARG P 620      -2.884 -14.984  -9.080  0.00  0.00      PROA  
ATOM   3599  CG  ARG P 620      -3.253 -16.057 -11.003  0.00  0.00      PROA  
ATOM   3600  HG1 ARG P 620      -3.654 -15.089 -11.375  0.00  0.00      PROA  
ATOM   3601  HG2 ARG P 620      -4.189 -16.629 -11.177  0.00  0.00      PROA  
ATOM   3602  CD  ARG P 620      -2.093 -16.445 -11.939  0.00  0.00      PROA  
ATOM   3603  HD1 ARG P 620      -1.595 -17.402 -11.675  0.00  0.00      PROA  
ATOM   3604  HD2 ARG P 620      -1.384 -15.605 -11.773  0.00  0.00      PROA  
ATOM   3605  NE  ARG P 620      -2.545 -16.421 -13.365  0.00  0.00      PROA  
ATOM   3606  HE  ARG P 620      -3.370 -15.970 -13.706  0.00  0.00      PROA  
ATOM   3607  CZ  ARG P 620      -1.712 -16.716 -14.356  0.00  0.00      PROA  
ATOM   3608  NH1 ARG P 620      -0.492 -17.143 -14.179  0.00  0.00      PROA  
ATOM   3609 HH11 ARG P 620       0.160 -16.757 -14.832  0.00  0.00      PROA  
ATOM   3610 HH12 ARG P 620      -0.209 -17.580 -13.325  0.00  0.00      PROA  
ATOM   3611  NH2 ARG P 620      -2.044 -16.211 -15.537  0.00  0.00      PROA  
ATOM   3612 HH21 ARG P 620      -2.945 -15.811 -15.703  0.00  0.00      PROA  
ATOM   3613 HH22 ARG P 620      -1.444 -16.520 -16.275  0.00  0.00      PROA  
ATOM   3614  C   ARG P 620      -5.254 -16.079  -8.667  0.00  0.00      PROA  
ATOM   3615  O   ARG P 620      -5.436 -15.044  -8.051  0.00  0.00      PROA  
ATOM   3616  N   ARG P 621      -6.205 -16.662  -9.420  0.00  0.00      PROA  
ATOM   3617  HN  ARG P 621      -5.854 -17.463  -9.899  0.00  0.00      PROA  
ATOM   3618  CA  ARG P 621      -7.592 -16.253  -9.506  0.00  0.00      PROA  
ATOM   3619  HA  ARG P 621      -7.672 -15.192  -9.689  0.00  0.00      PROA  
ATOM   3620  CB  ARG P 621      -8.310 -16.842 -10.751  0.00  0.00      PROA  
ATOM   3621  HB1 ARG P 621      -9.390 -16.582 -10.750  0.00  0.00      PROA  
ATOM   3622  HB2 ARG P 621      -8.219 -17.941 -10.614  0.00  0.00      PROA  
ATOM   3623  CG  ARG P 621      -7.660 -16.411 -12.096  0.00  0.00      PROA  
ATOM   3624  HG1 ARG P 621      -6.553 -16.430 -12.000  0.00  0.00      PROA  
ATOM   3625  HG2 ARG P 621      -7.817 -15.346 -12.372  0.00  0.00      PROA  
ATOM   3626  CD  ARG P 621      -8.040 -17.314 -13.295  0.00  0.00      PROA  
ATOM   3627  HD1 ARG P 621      -9.032 -17.012 -13.696  0.00  0.00      PROA  
ATOM   3628  HD2 ARG P 621      -7.977 -18.370 -12.956  0.00  0.00      PROA  
ATOM   3629  NE  ARG P 621      -7.011 -17.113 -14.386  0.00  0.00      PROA  
ATOM   3630  HE  ARG P 621      -6.308 -16.413 -14.257  0.00  0.00      PROA  
ATOM   3631  CZ  ARG P 621      -6.626 -18.024 -15.220  0.00  0.00      PROA  
ATOM   3632  NH1 ARG P 621      -7.165 -19.242 -15.329  0.00  0.00      PROA  
ATOM   3633 HH11 ARG P 621      -8.028 -19.487 -14.888  0.00  0.00      PROA  
ATOM   3634 HH12 ARG P 621      -6.808 -19.749 -16.114  0.00  0.00      PROA  
ATOM   3635  NH2 ARG P 621      -5.657 -17.798 -16.126  0.00  0.00      PROA  
ATOM   3636 HH21 ARG P 621      -5.213 -16.903 -16.074  0.00  0.00      PROA  
ATOM   3637 HH22 ARG P 621      -5.421 -18.569 -16.716  0.00  0.00      PROA  
ATOM   3638  C   ARG P 621      -8.439 -16.512  -8.318  0.00  0.00      PROA  
ATOM   3639  O   ARG P 621      -9.168 -15.607  -7.900  0.00  0.00      PROA  
ATOM   3640  N   ILE P 622      -8.269 -17.650  -7.672  0.00  0.00      PROA  
ATOM   3641  HN  ILE P 622      -7.616 -18.308  -8.040  0.00  0.00      PROA  
ATOM   3642  CA  ILE P 622      -9.095 -18.007  -6.537  0.00  0.00      PROA  
ATOM   3643  HA  ILE P 622     -10.081 -17.603  -6.712  0.00  0.00      PROA  
ATOM   3644  CB  ILE P 622      -9.207 -19.594  -6.236  0.00  0.00      PROA  
ATOM   3645  HB  ILE P 622      -8.116 -19.802  -6.196  0.00  0.00      PROA  
ATOM   3646  CG2 ILE P 622      -9.741 -19.956  -4.856  0.00  0.00      PROA  
ATOM   3647 HG21 ILE P 622      -9.866 -21.059  -4.825  0.00  0.00      PROA  
ATOM   3648 HG22 ILE P 622     -10.777 -19.575  -4.729  0.00  0.00      PROA  
ATOM   3649 HG23 ILE P 622      -9.175 -19.547  -3.992  0.00  0.00      PROA  
ATOM   3650  CG1 ILE P 622      -9.848 -20.351  -7.353  0.00  0.00      PROA  
ATOM   3651 HG11 ILE P 622      -9.642 -21.440  -7.272  0.00  0.00      PROA  
ATOM   3652 HG12 ILE P 622      -9.510 -19.899  -8.310  0.00  0.00      PROA  
ATOM   3653  CD  ILE P 622     -11.380 -20.196  -7.325  0.00  0.00      PROA  
ATOM   3654  HD1 ILE P 622     -11.819 -20.631  -6.402  0.00  0.00      PROA  
ATOM   3655  HD2 ILE P 622     -11.905 -20.744  -8.137  0.00  0.00      PROA  
ATOM   3656  HD3 ILE P 622     -11.848 -19.193  -7.422  0.00  0.00      PROA  
ATOM   3657  C   ILE P 622      -8.509 -17.227  -5.451  0.00  0.00      PROA  
ATOM   3658  O   ILE P 622      -9.098 -16.714  -4.514  0.00  0.00      PROA  
ATOM   3659  N   ILE P 623      -7.184 -17.080  -5.362  0.00  0.00      PROA  
ATOM   3660  HN  ILE P 623      -6.597 -17.690  -5.888  0.00  0.00      PROA  
ATOM   3661  CA  ILE P 623      -6.571 -16.259  -4.366  0.00  0.00      PROA  
ATOM   3662  HA  ILE P 623      -6.899 -16.577  -3.388  0.00  0.00      PROA  
ATOM   3663  CB  ILE P 623      -5.045 -16.370  -4.385  0.00  0.00      PROA  
ATOM   3664  HB  ILE P 623      -4.677 -16.240  -5.425  0.00  0.00      PROA  
ATOM   3665  CG2 ILE P 623      -4.387 -15.236  -3.547  0.00  0.00      PROA  
ATOM   3666 HG21 ILE P 623      -4.343 -14.272  -4.098  0.00  0.00      PROA  
ATOM   3667 HG22 ILE P 623      -3.334 -15.514  -3.327  0.00  0.00      PROA  
ATOM   3668 HG23 ILE P 623      -4.896 -15.054  -2.576  0.00  0.00      PROA  
ATOM   3669  CG1 ILE P 623      -4.859 -17.755  -3.671  0.00  0.00      PROA  
ATOM   3670 HG11 ILE P 623      -5.291 -18.599  -4.251  0.00  0.00      PROA  
ATOM   3671 HG12 ILE P 623      -5.363 -17.730  -2.681  0.00  0.00      PROA  
ATOM   3672  CD  ILE P 623      -3.398 -18.259  -3.555  0.00  0.00      PROA  
ATOM   3673  HD1 ILE P 623      -3.282 -19.228  -3.024  0.00  0.00      PROA  
ATOM   3674  HD2 ILE P 623      -2.742 -17.537  -3.022  0.00  0.00      PROA  
ATOM   3675  HD3 ILE P 623      -3.055 -18.305  -4.611  0.00  0.00      PROA  
ATOM   3676  C   ILE P 623      -6.976 -14.828  -4.444  0.00  0.00      PROA  
ATOM   3677  O   ILE P 623      -7.297 -14.298  -3.342  0.00  0.00      PROA  
ATOM   3678  N   GLY P 624      -7.181 -14.172  -5.626  0.00  0.00      PROA  
ATOM   3679  HN  GLY P 624      -6.859 -14.533  -6.498  0.00  0.00      PROA  
ATOM   3680  CA  GLY P 624      -7.714 -12.872  -5.648  0.00  0.00      PROA  
ATOM   3681  HA1 GLY P 624      -7.434 -12.388  -6.572  0.00  0.00      PROA  
ATOM   3682  HA2 GLY P 624      -7.281 -12.423  -4.766  0.00  0.00      PROA  
ATOM   3683  C   GLY P 624      -9.226 -12.727  -5.457  0.00  0.00      PROA  
ATOM   3684  O   GLY P 624      -9.759 -11.732  -4.948  0.00  0.00      PROA  
ATOM   3685  N   ASP P 625     -10.057 -13.718  -5.871  0.00  0.00      PROA  
ATOM   3686  HN  ASP P 625      -9.865 -14.500  -6.460  0.00  0.00      PROA  
ATOM   3687  CA  ASP P 625     -11.412 -13.691  -5.442  0.00  0.00      PROA  
ATOM   3688  HA  ASP P 625     -11.851 -12.707  -5.369  0.00  0.00      PROA  
ATOM   3689  CB  ASP P 625     -12.238 -14.589  -6.361  0.00  0.00      PROA  
ATOM   3690  HB1 ASP P 625     -13.289 -14.598  -6.001  0.00  0.00      PROA  
ATOM   3691  HB2 ASP P 625     -11.798 -15.604  -6.467  0.00  0.00      PROA  
ATOM   3692  CG  ASP P 625     -12.305 -14.025  -7.756  0.00  0.00      PROA  
ATOM   3693  OD1 ASP P 625     -12.165 -12.763  -7.847  0.00  0.00      PROA  
ATOM   3694  OD2 ASP P 625     -12.764 -14.705  -8.714  0.00  0.00      PROA  
ATOM   3695  C   ASP P 625     -11.657 -14.243  -3.989  0.00  0.00      PROA  
ATOM   3696  O   ASP P 625     -12.781 -14.095  -3.512  0.00  0.00      PROA  
ATOM   3697  N   PHE P 626     -10.688 -14.829  -3.351  0.00  0.00      PROA  
ATOM   3698  HN  PHE P 626      -9.863 -15.066  -3.858  0.00  0.00      PROA  
ATOM   3699  CA  PHE P 626     -10.730 -15.056  -1.886  0.00  0.00      PROA  
ATOM   3700  HA  PHE P 626     -11.717 -14.787  -1.540  0.00  0.00      PROA  
ATOM   3701  CB  PHE P 626     -10.465 -16.508  -1.428  0.00  0.00      PROA  
ATOM   3702  HB1 PHE P 626     -10.229 -16.591  -0.346  0.00  0.00      PROA  
ATOM   3703  HB2 PHE P 626      -9.769 -16.976  -2.156  0.00  0.00      PROA  
ATOM   3704  CG  PHE P 626     -11.806 -17.210  -1.540  0.00  0.00      PROA  
ATOM   3705  CD1 PHE P 626     -12.226 -17.755  -2.741  0.00  0.00      PROA  
ATOM   3706  HD1 PHE P 626     -11.636 -17.721  -3.645  0.00  0.00      PROA  
ATOM   3707  CE1 PHE P 626     -13.445 -18.463  -2.805  0.00  0.00      PROA  
ATOM   3708  HE1 PHE P 626     -13.792 -18.943  -3.708  0.00  0.00      PROA  
ATOM   3709  CZ  PHE P 626     -14.064 -18.894  -1.613  0.00  0.00      PROA  
ATOM   3710  HZ  PHE P 626     -14.906 -19.568  -1.676  0.00  0.00      PROA  
ATOM   3711  CD2 PHE P 626     -12.420 -17.605  -0.378  0.00  0.00      PROA  
ATOM   3712  HD2 PHE P 626     -12.066 -17.327   0.603  0.00  0.00      PROA  
ATOM   3713  CE2 PHE P 626     -13.623 -18.373  -0.350  0.00  0.00      PROA  
ATOM   3714  HE2 PHE P 626     -14.075 -18.763   0.550  0.00  0.00      PROA  
ATOM   3715  C   PHE P 626      -9.853 -14.025  -1.086  0.00  0.00      PROA  
ATOM   3716  O   PHE P 626      -9.461 -14.293   0.058  0.00  0.00      PROA  
ATOM   3717  N   GLY P 627      -9.661 -12.839  -1.689  0.00  0.00      PROA  
ATOM   3718  HN  GLY P 627      -9.832 -12.704  -2.662  0.00  0.00      PROA  
ATOM   3719  CA  GLY P 627      -9.105 -11.600  -1.005  0.00  0.00      PROA  
ATOM   3720  HA1 GLY P 627      -9.508 -10.680  -1.402  0.00  0.00      PROA  
ATOM   3721  HA2 GLY P 627      -8.026 -11.641  -0.959  0.00  0.00      PROA  
ATOM   3722  C   GLY P 627      -9.497 -11.363   0.449  0.00  0.00      PROA  
ATOM   3723  O   GLY P 627      -8.683 -11.283   1.405  0.00  0.00      PROA  
ATOM   3724  N   VAL P 628     -10.869 -11.160   0.669  0.00  0.00      PROA  
ATOM   3725  HN  VAL P 628     -11.406 -11.083  -0.168  0.00  0.00      PROA  
ATOM   3726  CA  VAL P 628     -11.470 -10.830   1.923  0.00  0.00      PROA  
ATOM   3727  HA  VAL P 628     -10.896  -9.988   2.281  0.00  0.00      PROA  
ATOM   3728  CB  VAL P 628     -12.967 -10.274   1.876  0.00  0.00      PROA  
ATOM   3729  HB  VAL P 628     -13.561 -10.952   1.226  0.00  0.00      PROA  
ATOM   3730  CG1 VAL P 628     -13.660 -10.378   3.276  0.00  0.00      PROA  
ATOM   3731 HG11 VAL P 628     -14.523  -9.678   3.291  0.00  0.00      PROA  
ATOM   3732 HG12 VAL P 628     -13.092  -9.973   4.140  0.00  0.00      PROA  
ATOM   3733 HG13 VAL P 628     -13.998 -11.411   3.509  0.00  0.00      PROA  
ATOM   3734  CG2 VAL P 628     -12.996  -8.860   1.186  0.00  0.00      PROA  
ATOM   3735 HG21 VAL P 628     -14.025  -8.472   1.348  0.00  0.00      PROA  
ATOM   3736 HG22 VAL P 628     -12.718  -9.000   0.120  0.00  0.00      PROA  
ATOM   3737 HG23 VAL P 628     -12.257  -8.127   1.574  0.00  0.00      PROA  
ATOM   3738  C   VAL P 628     -11.312 -12.012   2.869  0.00  0.00      PROA  
ATOM   3739  O   VAL P 628     -10.908 -11.863   3.955  0.00  0.00      PROA  
ATOM   3740  N   PRO P 629     -11.582 -13.255   2.470  0.00  0.00      PROA  
ATOM   3741  CD  PRO P 629     -12.716 -13.575   1.610  0.00  0.00      PROA  
ATOM   3742  HD1 PRO P 629     -12.250 -13.543   0.602  0.00  0.00      PROA  
ATOM   3743  HD2 PRO P 629     -13.505 -12.793   1.588  0.00  0.00      PROA  
ATOM   3744  CA  PRO P 629     -11.395 -14.276   3.522  0.00  0.00      PROA  
ATOM   3745  HA  PRO P 629     -11.815 -13.918   4.451  0.00  0.00      PROA  
ATOM   3746  CB  PRO P 629     -12.112 -15.514   2.942  0.00  0.00      PROA  
ATOM   3747  HB1 PRO P 629     -12.406 -16.229   3.740  0.00  0.00      PROA  
ATOM   3748  HB2 PRO P 629     -11.338 -16.023   2.329  0.00  0.00      PROA  
ATOM   3749  CG  PRO P 629     -13.260 -14.996   2.098  0.00  0.00      PROA  
ATOM   3750  HG1 PRO P 629     -13.491 -15.642   1.224  0.00  0.00      PROA  
ATOM   3751  HG2 PRO P 629     -14.145 -14.815   2.745  0.00  0.00      PROA  
ATOM   3752  C   PRO P 629      -9.889 -14.658   3.878  0.00  0.00      PROA  
ATOM   3753  O   PRO P 629      -9.568 -14.988   4.975  0.00  0.00      PROA  
ATOM   3754  N   ILE P 630      -8.997 -14.610   2.858  0.00  0.00      PROA  
ATOM   3755  HN  ILE P 630      -9.337 -14.395   1.945  0.00  0.00      PROA  
ATOM   3756  CA  ILE P 630      -7.565 -14.698   3.123  0.00  0.00      PROA  
ATOM   3757  HA  ILE P 630      -7.409 -15.524   3.802  0.00  0.00      PROA  
ATOM   3758  CB  ILE P 630      -6.711 -14.962   1.880  0.00  0.00      PROA  
ATOM   3759  HB  ILE P 630      -6.971 -14.139   1.179  0.00  0.00      PROA  
ATOM   3760  CG2 ILE P 630      -5.181 -14.889   2.095  0.00  0.00      PROA  
ATOM   3761 HG21 ILE P 630      -4.952 -15.673   2.848  0.00  0.00      PROA  
ATOM   3762 HG22 ILE P 630      -4.786 -13.997   2.626  0.00  0.00      PROA  
ATOM   3763 HG23 ILE P 630      -4.650 -14.941   1.121  0.00  0.00      PROA  
ATOM   3764  CG1 ILE P 630      -7.011 -16.244   1.049  0.00  0.00      PROA  
ATOM   3765 HG11 ILE P 630      -8.113 -16.376   1.082  0.00  0.00      PROA  
ATOM   3766 HG12 ILE P 630      -6.405 -17.077   1.466  0.00  0.00      PROA  
ATOM   3767  CD  ILE P 630      -6.801 -16.210  -0.490  0.00  0.00      PROA  
ATOM   3768  HD1 ILE P 630      -7.476 -16.936  -0.991  0.00  0.00      PROA  
ATOM   3769  HD2 ILE P 630      -5.806 -16.517  -0.878  0.00  0.00      PROA  
ATOM   3770  HD3 ILE P 630      -7.027 -15.208  -0.914  0.00  0.00      PROA  
ATOM   3771  C   ILE P 630      -7.078 -13.607   4.047  0.00  0.00      PROA  
ATOM   3772  O   ILE P 630      -6.361 -13.893   5.011  0.00  0.00      PROA  
ATOM   3773  N   SER P 631      -7.492 -12.383   3.769  0.00  0.00      PROA  
ATOM   3774  HN  SER P 631      -8.024 -12.325   2.928  0.00  0.00      PROA  
ATOM   3775  CA  SER P 631      -7.223 -11.180   4.531  0.00  0.00      PROA  
ATOM   3776  HA  SER P 631      -6.161 -11.260   4.712  0.00  0.00      PROA  
ATOM   3777  CB  SER P 631      -7.540  -9.806   3.901  0.00  0.00      PROA  
ATOM   3778  HB1 SER P 631      -6.852  -9.712   3.033  0.00  0.00      PROA  
ATOM   3779  HB2 SER P 631      -7.375  -8.926   4.559  0.00  0.00      PROA  
ATOM   3780  OG  SER P 631      -8.871  -9.662   3.503  0.00  0.00      PROA  
ATOM   3781  HG1 SER P 631      -9.019 -10.157   2.694  0.00  0.00      PROA  
ATOM   3782  C   SER P 631      -7.753 -11.202   5.975  0.00  0.00      PROA  
ATOM   3783  O   SER P 631      -7.003 -10.959   6.886  0.00  0.00      PROA  
ATOM   3784  N   ILE P 632      -9.062 -11.635   6.156  0.00  0.00      PROA  
ATOM   3785  HN  ILE P 632      -9.733 -11.684   5.420  0.00  0.00      PROA  
ATOM   3786  CA  ILE P 632      -9.542 -11.945   7.476  0.00  0.00      PROA  
ATOM   3787  HA  ILE P 632      -9.410 -11.141   8.186  0.00  0.00      PROA  
ATOM   3788  CB  ILE P 632     -11.023 -12.257   7.331  0.00  0.00      PROA  
ATOM   3789  HB  ILE P 632     -11.114 -12.985   6.497  0.00  0.00      PROA  
ATOM   3790  CG2 ILE P 632     -11.608 -12.993   8.543  0.00  0.00      PROA  
ATOM   3791 HG21 ILE P 632     -11.003 -13.867   8.867  0.00  0.00      PROA  
ATOM   3792 HG22 ILE P 632     -12.570 -13.421   8.187  0.00  0.00      PROA  
ATOM   3793 HG23 ILE P 632     -11.767 -12.337   9.425  0.00  0.00      PROA  
ATOM   3794  CG1 ILE P 632     -11.854 -10.938   7.008  0.00  0.00      PROA  
ATOM   3795 HG11 ILE P 632     -11.526 -10.507   6.039  0.00  0.00      PROA  
ATOM   3796 HG12 ILE P 632     -11.770 -10.340   7.941  0.00  0.00      PROA  
ATOM   3797  CD  ILE P 632     -13.357 -11.255   6.826  0.00  0.00      PROA  
ATOM   3798  HD1 ILE P 632     -13.994 -10.352   6.945  0.00  0.00      PROA  
ATOM   3799  HD2 ILE P 632     -13.797 -11.923   7.598  0.00  0.00      PROA  
ATOM   3800  HD3 ILE P 632     -13.475 -11.834   5.886  0.00  0.00      PROA  
ATOM   3801  C   ILE P 632      -8.793 -13.122   8.089  0.00  0.00      PROA  
ATOM   3802  O   ILE P 632      -8.470 -13.077   9.284  0.00  0.00      PROA  
ATOM   3803  N   LEU P 633      -8.411 -14.202   7.289  0.00  0.00      PROA  
ATOM   3804  HN  LEU P 633      -8.745 -14.365   6.364  0.00  0.00      PROA  
ATOM   3805  CA  LEU P 633      -7.702 -15.420   7.853  0.00  0.00      PROA  
ATOM   3806  HA  LEU P 633      -8.228 -15.821   8.707  0.00  0.00      PROA  
ATOM   3807  CB  LEU P 633      -7.681 -16.528   6.817  0.00  0.00      PROA  
ATOM   3808  HB1 LEU P 633      -7.170 -16.164   5.900  0.00  0.00      PROA  
ATOM   3809  HB2 LEU P 633      -8.768 -16.631   6.613  0.00  0.00      PROA  
ATOM   3810  CG  LEU P 633      -7.110 -17.870   7.212  0.00  0.00      PROA  
ATOM   3811  HG  LEU P 633      -7.544 -18.116   8.205  0.00  0.00      PROA  
ATOM   3812  CD1 LEU P 633      -7.538 -19.100   6.305  0.00  0.00      PROA  
ATOM   3813 HD11 LEU P 633      -7.227 -18.724   5.307  0.00  0.00      PROA  
ATOM   3814 HD12 LEU P 633      -8.621 -19.333   6.220  0.00  0.00      PROA  
ATOM   3815 HD13 LEU P 633      -6.947 -20.012   6.535  0.00  0.00      PROA  
ATOM   3816  CD2 LEU P 633      -5.550 -17.912   7.182  0.00  0.00      PROA  
ATOM   3817 HD21 LEU P 633      -5.085 -17.127   6.548  0.00  0.00      PROA  
ATOM   3818 HD22 LEU P 633      -5.262 -18.929   6.839  0.00  0.00      PROA  
ATOM   3819 HD23 LEU P 633      -5.041 -17.808   8.164  0.00  0.00      PROA  
ATOM   3820  C   LEU P 633      -6.372 -15.063   8.394  0.00  0.00      PROA  
ATOM   3821  O   LEU P 633      -6.052 -15.502   9.479  0.00  0.00      PROA  
ATOM   3822  N   ILE P 634      -5.499 -14.246   7.693  0.00  0.00      PROA  
ATOM   3823  HN  ILE P 634      -5.710 -13.927   6.772  0.00  0.00      PROA  
ATOM   3824  CA  ILE P 634      -4.095 -13.990   8.152  0.00  0.00      PROA  
ATOM   3825  HA  ILE P 634      -3.559 -14.913   8.318  0.00  0.00      PROA  
ATOM   3826  CB  ILE P 634      -3.373 -13.130   7.127  0.00  0.00      PROA  
ATOM   3827  HB  ILE P 634      -3.939 -12.179   7.025  0.00  0.00      PROA  
ATOM   3828  CG2 ILE P 634      -2.022 -12.681   7.688  0.00  0.00      PROA  
ATOM   3829 HG21 ILE P 634      -1.525 -11.994   6.971  0.00  0.00      PROA  
ATOM   3830 HG22 ILE P 634      -1.437 -13.624   7.747  0.00  0.00      PROA  
ATOM   3831 HG23 ILE P 634      -2.146 -12.244   8.702  0.00  0.00      PROA  
ATOM   3832  CG1 ILE P 634      -3.106 -13.761   5.753  0.00  0.00      PROA  
ATOM   3833 HG11 ILE P 634      -2.650 -12.942   5.158  0.00  0.00      PROA  
ATOM   3834 HG12 ILE P 634      -4.085 -13.995   5.283  0.00  0.00      PROA  
ATOM   3835  CD  ILE P 634      -2.244 -15.086   5.671  0.00  0.00      PROA  
ATOM   3836  HD1 ILE P 634      -2.721 -15.945   6.188  0.00  0.00      PROA  
ATOM   3837  HD2 ILE P 634      -1.237 -14.884   6.095  0.00  0.00      PROA  
ATOM   3838  HD3 ILE P 634      -2.168 -15.291   4.582  0.00  0.00      PROA  
ATOM   3839  C   ILE P 634      -4.016 -13.389   9.517  0.00  0.00      PROA  
ATOM   3840  O   ILE P 634      -3.388 -13.802  10.440  0.00  0.00      PROA  
ATOM   3841  N   MET P 635      -4.808 -12.332   9.669  0.00  0.00      PROA  
ATOM   3842  HN  MET P 635      -5.469 -12.083   8.965  0.00  0.00      PROA  
ATOM   3843  CA  MET P 635      -4.608 -11.526  10.918  0.00  0.00      PROA  
ATOM   3844  HA  MET P 635      -3.566 -11.321  11.114  0.00  0.00      PROA  
ATOM   3845  CB  MET P 635      -5.308 -10.192  10.563  0.00  0.00      PROA  
ATOM   3846  HB1 MET P 635      -5.164  -9.479  11.402  0.00  0.00      PROA  
ATOM   3847  HB2 MET P 635      -6.358 -10.462  10.321  0.00  0.00      PROA  
ATOM   3848  CG  MET P 635      -4.843  -9.458   9.264  0.00  0.00      PROA  
ATOM   3849  HG1 MET P 635      -5.201  -8.408   9.220  0.00  0.00      PROA  
ATOM   3850  HG2 MET P 635      -5.302 -10.087   8.472  0.00  0.00      PROA  
ATOM   3851  SD  MET P 635      -3.039  -9.350   9.051  0.00  0.00      PROA  
ATOM   3852  CE  MET P 635      -3.023  -8.348   7.607  0.00  0.00      PROA  
ATOM   3853  HE1 MET P 635      -3.350  -8.986   6.758  0.00  0.00      PROA  
ATOM   3854  HE2 MET P 635      -1.942  -8.120   7.495  0.00  0.00      PROA  
ATOM   3855  HE3 MET P 635      -3.626  -7.418   7.689  0.00  0.00      PROA  
ATOM   3856  C   MET P 635      -5.323 -12.227  12.064  0.00  0.00      PROA  
ATOM   3857  O   MET P 635      -4.828 -12.172  13.211  0.00  0.00      PROA  
ATOM   3858  N   VAL P 636      -6.442 -12.886  11.789  0.00  0.00      PROA  
ATOM   3859  HN  VAL P 636      -6.961 -12.797  10.942  0.00  0.00      PROA  
ATOM   3860  CA  VAL P 636      -7.010 -13.774  12.806  0.00  0.00      PROA  
ATOM   3861  HA  VAL P 636      -7.221 -13.211  13.704  0.00  0.00      PROA  
ATOM   3862  CB  VAL P 636      -8.347 -14.233  12.128  0.00  0.00      PROA  
ATOM   3863  HB  VAL P 636      -8.271 -14.802  11.177  0.00  0.00      PROA  
ATOM   3864  CG1 VAL P 636      -8.993 -15.342  12.991  0.00  0.00      PROA  
ATOM   3865 HG11 VAL P 636      -8.483 -16.329  12.955  0.00  0.00      PROA  
ATOM   3866 HG12 VAL P 636     -10.040 -15.516  12.662  0.00  0.00      PROA  
ATOM   3867 HG13 VAL P 636      -8.902 -15.089  14.069  0.00  0.00      PROA  
ATOM   3868  CG2 VAL P 636      -9.247 -13.024  12.061  0.00  0.00      PROA  
ATOM   3869 HG21 VAL P 636     -10.279 -13.374  11.843  0.00  0.00      PROA  
ATOM   3870 HG22 VAL P 636      -9.070 -12.175  11.366  0.00  0.00      PROA  
ATOM   3871 HG23 VAL P 636      -9.342 -12.709  13.122  0.00  0.00      PROA  
ATOM   3872  C   VAL P 636      -6.087 -14.903  13.308  0.00  0.00      PROA  
ATOM   3873  O   VAL P 636      -5.974 -15.144  14.525  0.00  0.00      PROA  
ATOM   3874  N   MET P 637      -5.291 -15.568  12.367  0.00  0.00      PROA  
ATOM   3875  HN  MET P 637      -5.301 -15.347  11.394  0.00  0.00      PROA  
ATOM   3876  CA  MET P 637      -4.124 -16.370  12.780  0.00  0.00      PROA  
ATOM   3877  HA  MET P 637      -4.470 -17.064  13.532  0.00  0.00      PROA  
ATOM   3878  CB  MET P 637      -3.357 -17.106  11.650  0.00  0.00      PROA  
ATOM   3879  HB1 MET P 637      -2.522 -17.738  12.021  0.00  0.00      PROA  
ATOM   3880  HB2 MET P 637      -2.991 -16.336  10.938  0.00  0.00      PROA  
ATOM   3881  CG  MET P 637      -4.221 -18.188  10.877  0.00  0.00      PROA  
ATOM   3882  HG1 MET P 637      -3.564 -18.524  10.047  0.00  0.00      PROA  
ATOM   3883  HG2 MET P 637      -5.144 -17.858  10.354  0.00  0.00      PROA  
ATOM   3884  SD  MET P 637      -4.646 -19.595  11.972  0.00  0.00      PROA  
ATOM   3885  CE  MET P 637      -6.344 -18.994  12.258  0.00  0.00      PROA  
ATOM   3886  HE1 MET P 637      -6.800 -18.598  11.325  0.00  0.00      PROA  
ATOM   3887  HE2 MET P 637      -6.335 -18.255  13.088  0.00  0.00      PROA  
ATOM   3888  HE3 MET P 637      -6.961 -19.808  12.694  0.00  0.00      PROA  
ATOM   3889  C   MET P 637      -3.022 -15.772  13.583  0.00  0.00      PROA  
ATOM   3890  O   MET P 637      -2.585 -16.337  14.592  0.00  0.00      PROA  
ATOM   3891  N   VAL P 638      -2.596 -14.593  13.144  0.00  0.00      PROA  
ATOM   3892  HN  VAL P 638      -2.993 -14.128  12.357  0.00  0.00      PROA  
ATOM   3893  CA  VAL P 638      -1.675 -13.821  13.917  0.00  0.00      PROA  
ATOM   3894  HA  VAL P 638      -0.754 -14.377  14.012  0.00  0.00      PROA  
ATOM   3895  CB  VAL P 638      -1.278 -12.597  13.120  0.00  0.00      PROA  
ATOM   3896  HB  VAL P 638      -2.107 -11.908  12.852  0.00  0.00      PROA  
ATOM   3897  CG1 VAL P 638      -0.324 -11.627  13.856  0.00  0.00      PROA  
ATOM   3898 HG11 VAL P 638      -0.917 -11.000  14.556  0.00  0.00      PROA  
ATOM   3899 HG12 VAL P 638       0.132 -10.987  13.072  0.00  0.00      PROA  
ATOM   3900 HG13 VAL P 638       0.520 -12.112  14.392  0.00  0.00      PROA  
ATOM   3901  CG2 VAL P 638      -0.631 -13.089  11.830  0.00  0.00      PROA  
ATOM   3902 HG21 VAL P 638       0.053 -12.292  11.468  0.00  0.00      PROA  
ATOM   3903 HG22 VAL P 638      -1.305 -13.246  10.961  0.00  0.00      PROA  
ATOM   3904 HG23 VAL P 638       0.111 -13.883  12.061  0.00  0.00      PROA  
ATOM   3905  C   VAL P 638      -2.080 -13.360  15.317  0.00  0.00      PROA  
ATOM   3906  O   VAL P 638      -1.318 -13.406  16.241  0.00  0.00      PROA  
ATOM   3907  N   ASP P 639      -3.311 -12.967  15.479  0.00  0.00      PROA  
ATOM   3908  HN  ASP P 639      -3.925 -12.870  14.699  0.00  0.00      PROA  
ATOM   3909  CA  ASP P 639      -3.937 -12.679  16.696  0.00  0.00      PROA  
ATOM   3910  HA  ASP P 639      -3.321 -11.928  17.167  0.00  0.00      PROA  
ATOM   3911  CB  ASP P 639      -5.336 -12.162  16.399  0.00  0.00      PROA  
ATOM   3912  HB1 ASP P 639      -5.873 -12.840  15.702  0.00  0.00      PROA  
ATOM   3913  HB2 ASP P 639      -5.344 -11.157  15.925  0.00  0.00      PROA  
ATOM   3914  CG  ASP P 639      -6.205 -11.939  17.590  0.00  0.00      PROA  
ATOM   3915  OD1 ASP P 639      -5.995 -10.952  18.363  0.00  0.00      PROA  
ATOM   3916  OD2 ASP P 639      -7.123 -12.753  17.769  0.00  0.00      PROA  
ATOM   3917  C   ASP P 639      -3.911 -13.874  17.618  0.00  0.00      PROA  
ATOM   3918  O   ASP P 639      -3.702 -13.751  18.823  0.00  0.00      PROA  
ATOM   3919  N   ALA P 640      -4.073 -15.113  17.155  0.00  0.00      PROA  
ATOM   3920  HN  ALA P 640      -4.170 -15.314  16.184  0.00  0.00      PROA  
ATOM   3921  CA  ALA P 640      -3.958 -16.308  18.042  0.00  0.00      PROA  
ATOM   3922  HA  ALA P 640      -4.340 -16.146  19.039  0.00  0.00      PROA  
ATOM   3923  CB  ALA P 640      -4.765 -17.470  17.377  0.00  0.00      PROA  
ATOM   3924  HB1 ALA P 640      -4.666 -18.258  18.154  0.00  0.00      PROA  
ATOM   3925  HB2 ALA P 640      -4.380 -17.810  16.392  0.00  0.00      PROA  
ATOM   3926  HB3 ALA P 640      -5.864 -17.306  17.391  0.00  0.00      PROA  
ATOM   3927  C   ALA P 640      -2.493 -16.702  18.158  0.00  0.00      PROA  
ATOM   3928  O   ALA P 640      -2.013 -17.175  19.192  0.00  0.00      PROA  
ATOM   3929  N   LEU P 641      -1.618 -16.447  17.180  0.00  0.00      PROA  
ATOM   3930  HN  LEU P 641      -1.970 -16.261  16.266  0.00  0.00      PROA  
ATOM   3931  CA  LEU P 641      -0.181 -16.742  17.300  0.00  0.00      PROA  
ATOM   3932  HA  LEU P 641      -0.059 -17.810  17.398  0.00  0.00      PROA  
ATOM   3933  CB  LEU P 641       0.504 -16.366  15.905  0.00  0.00      PROA  
ATOM   3934  HB1 LEU P 641       0.292 -15.289  15.736  0.00  0.00      PROA  
ATOM   3935  HB2 LEU P 641       0.008 -16.955  15.104  0.00  0.00      PROA  
ATOM   3936  CG  LEU P 641       2.057 -16.636  15.671  0.00  0.00      PROA  
ATOM   3937  HG  LEU P 641       2.675 -15.850  16.157  0.00  0.00      PROA  
ATOM   3938  CD1 LEU P 641       2.524 -18.074  16.020  0.00  0.00      PROA  
ATOM   3939 HD11 LEU P 641       1.761 -18.805  15.679  0.00  0.00      PROA  
ATOM   3940 HD12 LEU P 641       2.737 -18.244  17.097  0.00  0.00      PROA  
ATOM   3941 HD13 LEU P 641       3.421 -18.198  15.376  0.00  0.00      PROA  
ATOM   3942  CD2 LEU P 641       2.456 -16.247  14.203  0.00  0.00      PROA  
ATOM   3943 HD21 LEU P 641       2.577 -15.148  14.096  0.00  0.00      PROA  
ATOM   3944 HD22 LEU P 641       1.689 -16.658  13.511  0.00  0.00      PROA  
ATOM   3945 HD23 LEU P 641       3.448 -16.712  14.019  0.00  0.00      PROA  
ATOM   3946  C   LEU P 641       0.678 -16.077  18.383  0.00  0.00      PROA  
ATOM   3947  O   LEU P 641       1.557 -16.729  19.036  0.00  0.00      PROA  
ATOM   3948  N   ILE P 642       0.437 -14.740  18.458  0.00  0.00      PROA  
ATOM   3949  HN  ILE P 642      -0.285 -14.333  17.903  0.00  0.00      PROA  
ATOM   3950  CA  ILE P 642       1.206 -13.886  19.308  0.00  0.00      PROA  
ATOM   3951  HA  ILE P 642       2.119 -14.416  19.538  0.00  0.00      PROA  
ATOM   3952  CB  ILE P 642       1.656 -12.573  18.676  0.00  0.00      PROA  
ATOM   3953  HB  ILE P 642       0.891 -11.770  18.750  0.00  0.00      PROA  
ATOM   3954  CG2 ILE P 642       2.931 -11.983  19.370  0.00  0.00      PROA  
ATOM   3955 HG21 ILE P 642       3.331 -11.183  18.710  0.00  0.00      PROA  
ATOM   3956 HG22 ILE P 642       3.728 -12.756  19.330  0.00  0.00      PROA  
ATOM   3957 HG23 ILE P 642       2.737 -11.680  20.421  0.00  0.00      PROA  
ATOM   3958  CG1 ILE P 642       1.964 -12.785  17.151  0.00  0.00      PROA  
ATOM   3959 HG11 ILE P 642       1.098 -13.266  16.648  0.00  0.00      PROA  
ATOM   3960 HG12 ILE P 642       2.861 -13.436  17.069  0.00  0.00      PROA  
ATOM   3961  CD  ILE P 642       2.354 -11.508  16.417  0.00  0.00      PROA  
ATOM   3962  HD1 ILE P 642       1.835 -10.653  16.902  0.00  0.00      PROA  
ATOM   3963  HD2 ILE P 642       2.229 -11.616  15.318  0.00  0.00      PROA  
ATOM   3964  HD3 ILE P 642       3.455 -11.440  16.546  0.00  0.00      PROA  
ATOM   3965  C   ILE P 642       0.414 -13.599  20.588  0.00  0.00      PROA  
ATOM   3966  O   ILE P 642      -0.729 -13.185  20.638  0.00  0.00      PROA  
ATOM   3967  N   GLN P 643       0.979 -13.923  21.749  0.00  0.00      PROA  
ATOM   3968  HN  GLN P 643       1.873 -14.338  21.900  0.00  0.00      PROA  
ATOM   3969  CA  GLN P 643       0.410 -13.565  23.029  0.00  0.00      PROA  
ATOM   3970  HA  GLN P 643      -0.669 -13.564  23.053  0.00  0.00      PROA  
ATOM   3971  CB  GLN P 643       1.020 -14.474  24.123  0.00  0.00      PROA  
ATOM   3972  HB1 GLN P 643       0.940 -14.078  25.158  0.00  0.00      PROA  
ATOM   3973  HB2 GLN P 643       2.123 -14.344  24.082  0.00  0.00      PROA  
ATOM   3974  CG  GLN P 643       0.806 -16.038  24.116  0.00  0.00      PROA  
ATOM   3975  HG1 GLN P 643       0.589 -16.379  25.151  0.00  0.00      PROA  
ATOM   3976  HG2 GLN P 643       1.766 -16.548  23.884  0.00  0.00      PROA  
ATOM   3977  CD  GLN P 643      -0.398 -16.432  23.253  0.00  0.00      PROA  
ATOM   3978  OE1 GLN P 643      -1.521 -15.927  23.448  0.00  0.00      PROA  
ATOM   3979  NE2 GLN P 643      -0.240 -17.261  22.255  0.00  0.00      PROA  
ATOM   3980 HE21 GLN P 643      -1.043 -17.383  21.672  0.00  0.00      PROA  
ATOM   3981 HE22 GLN P 643       0.690 -17.546  22.023  0.00  0.00      PROA  
ATOM   3982  C   GLN P 643       0.736 -12.081  23.324  0.00  0.00      PROA  
ATOM   3983  O   GLN P 643       1.548 -11.499  22.670  0.00  0.00      PROA  
ATOM   3984  N   ASP P 644       0.006 -11.573  24.317  0.00  0.00      PROA  
ATOM   3985  HN  ASP P 644      -0.607 -12.202  24.787  0.00  0.00      PROA  
ATOM   3986  CA  ASP P 644       0.233 -10.265  24.977  0.00  0.00      PROA  
ATOM   3987  HA  ASP P 644      -0.505 -10.234  25.764  0.00  0.00      PROA  
ATOM   3988  CB  ASP P 644       1.637 -10.025  25.578  0.00  0.00      PROA  
ATOM   3989  HB1 ASP P 644       1.608  -8.964  25.907  0.00  0.00      PROA  
ATOM   3990  HB2 ASP P 644       2.406 -10.241  24.806  0.00  0.00      PROA  
ATOM   3991  CG  ASP P 644       1.821 -10.772  26.871  0.00  0.00      PROA  
ATOM   3992  OD1 ASP P 644       0.778 -10.986  27.544  0.00  0.00      PROA  
ATOM   3993  OD2 ASP P 644       2.952 -11.061  27.282  0.00  0.00      PROA  
ATOM   3994  C   ASP P 644      -0.116  -9.022  24.063  0.00  0.00      PROA  
ATOM   3995  O   ASP P 644       0.210  -7.884  24.390  0.00  0.00      PROA  
ATOM   3996  N   THR P 645      -0.644  -9.241  22.845  0.00  0.00      PROA  
ATOM   3997  HN  THR P 645      -1.034 -10.107  22.541  0.00  0.00      PROA  
ATOM   3998  CA  THR P 645      -0.671  -8.227  21.794  0.00  0.00      PROA  
ATOM   3999  HA  THR P 645      -0.302  -7.276  22.147  0.00  0.00      PROA  
ATOM   4000  CB  THR P 645       0.215  -8.599  20.578  0.00  0.00      PROA  
ATOM   4001  HB  THR P 645       0.216  -7.869  19.741  0.00  0.00      PROA  
ATOM   4002  OG1 THR P 645      -0.102  -9.861  20.067  0.00  0.00      PROA  
ATOM   4003  HG1 THR P 645       0.407 -10.498  20.572  0.00  0.00      PROA  
ATOM   4004  CG2 THR P 645       1.655  -8.608  21.086  0.00  0.00      PROA  
ATOM   4005 HG21 THR P 645       2.382  -9.025  20.357  0.00  0.00      PROA  
ATOM   4006 HG22 THR P 645       1.785  -9.194  22.021  0.00  0.00      PROA  
ATOM   4007 HG23 THR P 645       1.932  -7.586  21.422  0.00  0.00      PROA  
ATOM   4008  C   THR P 645      -2.089  -7.926  21.220  0.00  0.00      PROA  
ATOM   4009  O   THR P 645      -2.348  -7.121  20.307  0.00  0.00      PROA  
ATOM   4010  N   TYR P 646      -3.217  -8.416  21.811  0.00  0.00      PROA  
ATOM   4011  HN  TYR P 646      -3.074  -9.045  22.571  0.00  0.00      PROA  
ATOM   4012  CA  TYR P 646      -4.563  -8.383  21.310  0.00  0.00      PROA  
ATOM   4013  HA  TYR P 646      -4.520  -8.786  20.309  0.00  0.00      PROA  
ATOM   4014  CB  TYR P 646      -5.536  -9.249  22.056  0.00  0.00      PROA  
ATOM   4015  HB1 TYR P 646      -5.255 -10.323  22.079  0.00  0.00      PROA  
ATOM   4016  HB2 TYR P 646      -6.509  -9.202  21.522  0.00  0.00      PROA  
ATOM   4017  CG  TYR P 646      -5.593  -8.893  23.593  0.00  0.00      PROA  
ATOM   4018  CD1 TYR P 646      -6.719  -8.322  24.232  0.00  0.00      PROA  
ATOM   4019  HD1 TYR P 646      -7.598  -8.223  23.612  0.00  0.00      PROA  
ATOM   4020  CE1 TYR P 646      -6.745  -8.174  25.697  0.00  0.00      PROA  
ATOM   4021  HE1 TYR P 646      -7.633  -7.802  26.186  0.00  0.00      PROA  
ATOM   4022  CZ  TYR P 646      -5.578  -8.461  26.448  0.00  0.00      PROA  
ATOM   4023  OH  TYR P 646      -5.604  -8.383  27.902  0.00  0.00      PROA  
ATOM   4024  HH  TYR P 646      -6.378  -7.870  28.144  0.00  0.00      PROA  
ATOM   4025  CD2 TYR P 646      -4.482  -9.240  24.419  0.00  0.00      PROA  
ATOM   4026  HD2 TYR P 646      -3.637  -9.757  23.988  0.00  0.00      PROA  
ATOM   4027  CE2 TYR P 646      -4.470  -9.014  25.789  0.00  0.00      PROA  
ATOM   4028  HE2 TYR P 646      -3.596  -9.308  26.351  0.00  0.00      PROA  
ATOM   4029  C   TYR P 646      -5.215  -6.959  21.119  0.00  0.00      PROA  
ATOM   4030  O   TYR P 646      -5.277  -6.074  22.057  0.00  0.00      PROA  
ATOM   4031  N   THR P 647      -5.870  -6.725  19.947  0.00  0.00      PROA  
ATOM   4032  HN  THR P 647      -5.918  -7.478  19.295  0.00  0.00      PROA  
ATOM   4033  CA  THR P 647      -6.572  -5.511  19.613  0.00  0.00      PROA  
ATOM   4034  HA  THR P 647      -6.271  -4.791  20.359  0.00  0.00      PROA  
ATOM   4035  CB  THR P 647      -6.195  -4.933  18.173  0.00  0.00      PROA  
ATOM   4036  HB  THR P 647      -6.685  -3.941  18.077  0.00  0.00      PROA  
ATOM   4037  OG1 THR P 647      -6.734  -5.702  17.107  0.00  0.00      PROA  
ATOM   4038  HG1 THR P 647      -6.364  -6.572  17.277  0.00  0.00      PROA  
ATOM   4039  CG2 THR P 647      -4.676  -4.884  17.926  0.00  0.00      PROA  
ATOM   4040 HG21 THR P 647      -4.147  -5.861  17.956  0.00  0.00      PROA  
ATOM   4041 HG22 THR P 647      -4.146  -4.290  18.700  0.00  0.00      PROA  
ATOM   4042 HG23 THR P 647      -4.472  -4.517  16.897  0.00  0.00      PROA  
ATOM   4043  C   THR P 647      -8.084  -5.766  19.719  0.00  0.00      PROA  
ATOM   4044  O   THR P 647      -8.418  -6.955  19.669  0.00  0.00      PROA  
ATOM   4045  N   GLN P 648      -8.985  -4.771  19.966  0.00  0.00      PROA  
ATOM   4046  HN  GLN P 648      -8.611  -3.850  19.887  0.00  0.00      PROA  
ATOM   4047  CA  GLN P 648     -10.376  -4.930  20.428  0.00  0.00      PROA  
ATOM   4048  HA  GLN P 648     -10.404  -5.339  21.427  0.00  0.00      PROA  
ATOM   4049  CB  GLN P 648     -11.100  -3.510  20.430  0.00  0.00      PROA  
ATOM   4050  HB1 GLN P 648     -12.206  -3.528  20.328  0.00  0.00      PROA  
ATOM   4051  HB2 GLN P 648     -10.662  -3.053  19.518  0.00  0.00      PROA  
ATOM   4052  CG  GLN P 648     -10.687  -2.772  21.652  0.00  0.00      PROA  
ATOM   4053  HG1 GLN P 648      -9.626  -2.451  21.588  0.00  0.00      PROA  
ATOM   4054  HG2 GLN P 648     -10.903  -3.321  22.593  0.00  0.00      PROA  
ATOM   4055  CD  GLN P 648     -11.554  -1.574  21.748  0.00  0.00      PROA  
ATOM   4056  OE1 GLN P 648     -12.761  -1.593  21.408  0.00  0.00      PROA  
ATOM   4057  NE2 GLN P 648     -10.973  -0.473  22.255  0.00  0.00      PROA  
ATOM   4058 HE21 GLN P 648     -10.011  -0.479  22.529  0.00  0.00      PROA  
ATOM   4059 HE22 GLN P 648     -11.585   0.252  22.570  0.00  0.00      PROA  
ATOM   4060  C   GLN P 648     -11.203  -5.866  19.562  0.00  0.00      PROA  
ATOM   4061  O   GLN P 648     -11.023  -5.880  18.329  0.00  0.00      PROA  
ATOM   4062  N   LYS P 649     -12.047  -6.711  20.125  0.00  0.00      PROA  
ATOM   4063  HN  LYS P 649     -12.043  -6.831  21.114  0.00  0.00      PROA  
ATOM   4064  CA  LYS P 649     -12.698  -7.767  19.436  0.00  0.00      PROA  
ATOM   4065  HA  LYS P 649     -12.204  -7.818  18.477  0.00  0.00      PROA  
ATOM   4066  CB  LYS P 649     -12.604  -9.181  20.068  0.00  0.00      PROA  
ATOM   4067  HB1 LYS P 649     -13.120  -9.901  19.397  0.00  0.00      PROA  
ATOM   4068  HB2 LYS P 649     -13.201  -9.228  21.003  0.00  0.00      PROA  
ATOM   4069  CG  LYS P 649     -11.157  -9.723  20.344  0.00  0.00      PROA  
ATOM   4070  HG1 LYS P 649     -11.191 -10.788  20.658  0.00  0.00      PROA  
ATOM   4071  HG2 LYS P 649     -10.803  -9.068  21.168  0.00  0.00      PROA  
ATOM   4072  CD  LYS P 649     -10.127  -9.506  19.217  0.00  0.00      PROA  
ATOM   4073  HD1 LYS P 649     -10.143  -8.402  19.090  0.00  0.00      PROA  
ATOM   4074  HD2 LYS P 649     -10.575  -9.887  18.274  0.00  0.00      PROA  
ATOM   4075  CE  LYS P 649      -8.724  -9.917  19.519  0.00  0.00      PROA  
ATOM   4076  HE1 LYS P 649      -8.489  -9.516  20.528  0.00  0.00      PROA  
ATOM   4077  HE2 LYS P 649      -7.992  -9.512  18.787  0.00  0.00      PROA  
ATOM   4078  NZ  LYS P 649      -8.573 -11.364  19.459  0.00  0.00      PROA  
ATOM   4079  HZ1 LYS P 649      -7.908 -11.588  18.692  0.00  0.00      PROA  
ATOM   4080  HZ2 LYS P 649      -9.430 -11.884  19.182  0.00  0.00      PROA  
ATOM   4081  HZ3 LYS P 649      -8.208 -11.798  20.331  0.00  0.00      PROA  
ATOM   4082  C   LYS P 649     -14.132  -7.439  18.995  0.00  0.00      PROA  
ATOM   4083  O   LYS P 649     -14.818  -6.517  19.447  0.00  0.00      PROA  
ATOM   4084  N   LEU P 650     -14.682  -8.192  18.016  0.00  0.00      PROA  
ATOM   4085  HN  LEU P 650     -14.180  -8.914  17.547  0.00  0.00      PROA  
ATOM   4086  CA  LEU P 650     -16.050  -8.027  17.639  0.00  0.00      PROA  
ATOM   4087  HA  LEU P 650     -16.160  -7.000  17.324  0.00  0.00      PROA  
ATOM   4088  CB  LEU P 650     -16.240  -8.933  16.397  0.00  0.00      PROA  
ATOM   4089  HB1 LEU P 650     -15.807  -9.953  16.478  0.00  0.00      PROA  
ATOM   4090  HB2 LEU P 650     -15.745  -8.448  15.529  0.00  0.00      PROA  
ATOM   4091  CG  LEU P 650     -17.712  -9.194  16.006  0.00  0.00      PROA  
ATOM   4092  HG  LEU P 650     -18.231  -9.719  16.837  0.00  0.00      PROA  
ATOM   4093  CD1 LEU P 650     -18.415  -7.822  15.704  0.00  0.00      PROA  
ATOM   4094 HD11 LEU P 650     -19.395  -8.147  15.294  0.00  0.00      PROA  
ATOM   4095 HD12 LEU P 650     -17.872  -7.231  14.936  0.00  0.00      PROA  
ATOM   4096 HD13 LEU P 650     -18.750  -7.146  16.520  0.00  0.00      PROA  
ATOM   4097  CD2 LEU P 650     -17.815 -10.017  14.719  0.00  0.00      PROA  
ATOM   4098 HD21 LEU P 650     -17.303  -9.372  13.973  0.00  0.00      PROA  
ATOM   4099 HD22 LEU P 650     -18.882 -10.223  14.488  0.00  0.00      PROA  
ATOM   4100 HD23 LEU P 650     -17.278 -10.987  14.643  0.00  0.00      PROA  
ATOM   4101  C   LEU P 650     -17.076  -8.327  18.700  0.00  0.00      PROA  
ATOM   4102  O   LEU P 650     -17.080  -9.371  19.319  0.00  0.00      PROA  
ATOM   4103  N   SER P 651     -17.953  -7.305  18.988  0.00  0.00      PROA  
ATOM   4104  HN  SER P 651     -17.934  -6.455  18.466  0.00  0.00      PROA  
ATOM   4105  CA  SER P 651     -18.796  -7.293  20.180  0.00  0.00      PROA  
ATOM   4106  HA  SER P 651     -18.309  -7.792  21.005  0.00  0.00      PROA  
ATOM   4107  CB  SER P 651     -19.003  -5.869  20.752  0.00  0.00      PROA  
ATOM   4108  HB1 SER P 651     -19.472  -5.762  21.754  0.00  0.00      PROA  
ATOM   4109  HB2 SER P 651     -19.711  -5.442  20.010  0.00  0.00      PROA  
ATOM   4110  OG  SER P 651     -17.910  -5.010  20.680  0.00  0.00      PROA  
ATOM   4111  HG1 SER P 651     -17.572  -5.088  19.785  0.00  0.00      PROA  
ATOM   4112  C   SER P 651     -20.153  -8.026  19.944  0.00  0.00      PROA  
ATOM   4113  O   SER P 651     -21.098  -7.682  20.559  0.00  0.00      PROA  
ATOM   4114  N   VAL P 652     -20.192  -9.057  19.127  0.00  0.00      PROA  
ATOM   4115  HN  VAL P 652     -19.356  -9.278  18.629  0.00  0.00      PROA  
ATOM   4116  CA  VAL P 652     -21.351 -10.056  19.063  0.00  0.00      PROA  
ATOM   4117  HA  VAL P 652     -22.211  -9.623  18.574  0.00  0.00      PROA  
ATOM   4118  CB  VAL P 652     -21.061 -11.200  18.007  0.00  0.00      PROA  
ATOM   4119  HB  VAL P 652     -20.838 -10.600  17.099  0.00  0.00      PROA  
ATOM   4120  CG1 VAL P 652     -19.811 -11.996  18.458  0.00  0.00      PROA  
ATOM   4121 HG11 VAL P 652     -19.881 -12.565  19.410  0.00  0.00      PROA  
ATOM   4122 HG12 VAL P 652     -18.993 -11.246  18.502  0.00  0.00      PROA  
ATOM   4123 HG13 VAL P 652     -19.475 -12.708  17.675  0.00  0.00      PROA  
ATOM   4124  CG2 VAL P 652     -22.236 -12.126  17.777  0.00  0.00      PROA  
ATOM   4125 HG21 VAL P 652     -22.663 -12.590  18.692  0.00  0.00      PROA  
ATOM   4126 HG22 VAL P 652     -21.911 -12.977  17.141  0.00  0.00      PROA  
ATOM   4127 HG23 VAL P 652     -23.083 -11.622  17.265  0.00  0.00      PROA  
ATOM   4128  C   VAL P 652     -21.862 -10.673  20.430  0.00  0.00      PROA  
ATOM   4129  O   VAL P 652     -20.982 -11.211  21.138  0.00  0.00      PROA  
ATOM   4130  N   PRO P 653     -23.185 -10.528  20.841  0.00  0.00      PROA  
ATOM   4131  CD  PRO P 653     -24.248  -9.737  20.133  0.00  0.00      PROA  
ATOM   4132  HD1 PRO P 653     -24.539 -10.160  19.148  0.00  0.00      PROA  
ATOM   4133  HD2 PRO P 653     -23.909  -8.679  20.142  0.00  0.00      PROA  
ATOM   4134  CA  PRO P 653     -23.734 -11.129  22.001  0.00  0.00      PROA  
ATOM   4135  HA  PRO P 653     -23.389 -10.543  22.840  0.00  0.00      PROA  
ATOM   4136  CB  PRO P 653     -25.217 -11.039  21.886  0.00  0.00      PROA  
ATOM   4137  HB1 PRO P 653     -25.671 -10.923  22.893  0.00  0.00      PROA  
ATOM   4138  HB2 PRO P 653     -25.644 -11.929  21.377  0.00  0.00      PROA  
ATOM   4139  CG  PRO P 653     -25.508  -9.823  21.012  0.00  0.00      PROA  
ATOM   4140  HG1 PRO P 653     -26.460  -9.930  20.450  0.00  0.00      PROA  
ATOM   4141  HG2 PRO P 653     -25.583  -8.922  21.659  0.00  0.00      PROA  
ATOM   4142  C   PRO P 653     -23.376 -12.581  22.094  0.00  0.00      PROA  
ATOM   4143  O   PRO P 653     -23.308 -13.328  21.135  0.00  0.00      PROA  
ATOM   4144  N   GLU P 654     -23.098 -13.128  23.252  0.00  0.00      PROA  
ATOM   4145  HN  GLU P 654     -23.223 -12.607  24.093  0.00  0.00      PROA  
ATOM   4146  CA  GLU P 654     -22.811 -14.527  23.488  0.00  0.00      PROA  
ATOM   4147  HA  GLU P 654     -22.483 -15.023  22.586  0.00  0.00      PROA  
ATOM   4148  CB  GLU P 654     -21.648 -14.598  24.468  0.00  0.00      PROA  
ATOM   4149  HB1 GLU P 654     -21.511 -15.641  24.824  0.00  0.00      PROA  
ATOM   4150  HB2 GLU P 654     -21.844 -13.890  25.302  0.00  0.00      PROA  
ATOM   4151  CG  GLU P 654     -20.362 -14.177  23.776  0.00  0.00      PROA  
ATOM   4152  HG1 GLU P 654     -20.501 -13.275  23.143  0.00  0.00      PROA  
ATOM   4153  HG2 GLU P 654     -19.934 -15.014  23.183  0.00  0.00      PROA  
ATOM   4154  CD  GLU P 654     -19.325 -13.875  24.818  0.00  0.00      PROA  
ATOM   4155  OE1 GLU P 654     -18.791 -14.895  25.243  0.00  0.00      PROA  
ATOM   4156  OE2 GLU P 654     -19.134 -12.720  25.282  0.00  0.00      PROA  
ATOM   4157  C   GLU P 654     -24.143 -15.221  23.804  0.00  0.00      PROA  
ATOM   4158  O   GLU P 654     -24.635 -15.235  24.922  0.00  0.00      PROA  
ATOM   4159  N   GLY P 655     -24.777 -15.938  22.811  0.00  0.00      PROA  
ATOM   4160  HN  GLY P 655     -24.449 -16.225  21.914  0.00  0.00      PROA  
ATOM   4161  CA  GLY P 655     -26.180 -16.407  22.932  0.00  0.00      PROA  
ATOM   4162  HA1 GLY P 655     -26.098 -17.184  23.678  0.00  0.00      PROA  
ATOM   4163  HA2 GLY P 655     -26.552 -16.830  22.011  0.00  0.00      PROA  
ATOM   4164  C   GLY P 655     -27.228 -15.383  23.350  0.00  0.00      PROA  
ATOM   4165  O   GLY P 655     -27.078 -14.157  23.399  0.00  0.00      PROA  
ATOM   4166  N   LEU P 656     -28.398 -15.919  23.781  0.00  0.00      PROA  
ATOM   4167  HN  LEU P 656     -28.541 -16.896  23.918  0.00  0.00      PROA  
ATOM   4168  CA  LEU P 656     -29.635 -15.175  23.791  0.00  0.00      PROA  
ATOM   4169  HA  LEU P 656     -29.542 -14.320  23.138  0.00  0.00      PROA  
ATOM   4170  CB  LEU P 656     -30.870 -16.040  23.384  0.00  0.00      PROA  
ATOM   4171  HB1 LEU P 656     -30.973 -16.918  24.057  0.00  0.00      PROA  
ATOM   4172  HB2 LEU P 656     -30.761 -16.483  22.371  0.00  0.00      PROA  
ATOM   4173  CG  LEU P 656     -32.219 -15.399  23.395  0.00  0.00      PROA  
ATOM   4174  HG  LEU P 656     -32.355 -14.930  24.393  0.00  0.00      PROA  
ATOM   4175  CD1 LEU P 656     -32.320 -14.308  22.337  0.00  0.00      PROA  
ATOM   4176 HD11 LEU P 656     -31.553 -13.523  22.507  0.00  0.00      PROA  
ATOM   4177 HD12 LEU P 656     -33.255 -13.711  22.394  0.00  0.00      PROA  
ATOM   4178 HD13 LEU P 656     -32.222 -14.645  21.283  0.00  0.00      PROA  
ATOM   4179  CD2 LEU P 656     -33.333 -16.413  23.369  0.00  0.00      PROA  
ATOM   4180 HD21 LEU P 656     -34.314 -15.993  23.059  0.00  0.00      PROA  
ATOM   4181 HD22 LEU P 656     -33.374 -16.914  24.360  0.00  0.00      PROA  
ATOM   4182 HD23 LEU P 656     -33.140 -17.188  22.597  0.00  0.00      PROA  
ATOM   4183  C   LEU P 656     -29.776 -14.775  25.276  0.00  0.00      PROA  
ATOM   4184  O   LEU P 656     -29.376 -15.561  26.120  0.00  0.00      PROA  
ATOM   4185  N   SER P 657     -30.344 -13.556  25.507  0.00  0.00      PROA  
ATOM   4186  HN  SER P 657     -30.602 -12.995  24.724  0.00  0.00      PROA  
ATOM   4187  CA  SER P 657     -30.704 -13.137  26.869  0.00  0.00      PROA  
ATOM   4188  HA  SER P 657     -30.823 -13.997  27.510  0.00  0.00      PROA  
ATOM   4189  CB  SER P 657     -29.650 -12.226  27.553  0.00  0.00      PROA  
ATOM   4190  HB1 SER P 657     -28.693 -12.730  27.807  0.00  0.00      PROA  
ATOM   4191  HB2 SER P 657     -29.991 -11.915  28.563  0.00  0.00      PROA  
ATOM   4192  OG  SER P 657     -29.381 -10.947  26.871  0.00  0.00      PROA  
ATOM   4193  HG1 SER P 657     -28.705 -11.128  26.214  0.00  0.00      PROA  
ATOM   4194  C   SER P 657     -32.090 -12.446  26.889  0.00  0.00      PROA  
ATOM   4195  O   SER P 657     -32.561 -11.953  25.856  0.00  0.00      PROA  
ATOM   4196  N   VAL P 658     -32.789 -12.424  28.070  0.00  0.00      PROA  
ATOM   4197  HN  VAL P 658     -32.442 -12.750  28.946  0.00  0.00      PROA  
ATOM   4198  CA  VAL P 658     -34.057 -11.762  28.146  0.00  0.00      PROA  
ATOM   4199  HA  VAL P 658     -34.614 -11.819  27.223  0.00  0.00      PROA  
ATOM   4200  CB  VAL P 658     -34.839 -12.242  29.351  0.00  0.00      PROA  
ATOM   4201  HB  VAL P 658     -35.886 -11.871  29.366  0.00  0.00      PROA  
ATOM   4202  CG1 VAL P 658     -34.912 -13.787  29.363  0.00  0.00      PROA  
ATOM   4203 HG11 VAL P 658     -33.882 -14.146  29.573  0.00  0.00      PROA  
ATOM   4204 HG12 VAL P 658     -35.193 -14.133  28.345  0.00  0.00      PROA  
ATOM   4205 HG13 VAL P 658     -35.515 -14.194  30.203  0.00  0.00      PROA  
ATOM   4206  CG2 VAL P 658     -34.057 -11.690  30.604  0.00  0.00      PROA  
ATOM   4207 HG21 VAL P 658     -33.593 -10.686  30.503  0.00  0.00      PROA  
ATOM   4208 HG22 VAL P 658     -33.129 -12.285  30.744  0.00  0.00      PROA  
ATOM   4209 HG23 VAL P 658     -34.637 -11.813  31.544  0.00  0.00      PROA  
ATOM   4210  C   VAL P 658     -33.857 -10.255  28.238  0.00  0.00      PROA  
ATOM   4211  O   VAL P 658     -32.760  -9.665  28.157  0.00  0.00      PROA  
ATOM   4212  N   SER P 659     -35.034  -9.611  28.252  0.00  0.00      PROA  
ATOM   4213  HN  SER P 659     -35.906 -10.089  28.187  0.00  0.00      PROA  
ATOM   4214  CA  SER P 659     -35.123  -8.119  28.386  0.00  0.00      PROA  
ATOM   4215  HA  SER P 659     -34.647  -7.647  27.539  0.00  0.00      PROA  
ATOM   4216  CB  SER P 659     -36.508  -7.611  28.145  0.00  0.00      PROA  
ATOM   4217  HB1 SER P 659     -37.177  -8.117  28.874  0.00  0.00      PROA  
ATOM   4218  HB2 SER P 659     -36.878  -8.097  27.218  0.00  0.00      PROA  
ATOM   4219  OG  SER P 659     -36.621  -6.256  27.932  0.00  0.00      PROA  
ATOM   4220  HG1 SER P 659     -36.603  -5.848  28.801  0.00  0.00      PROA  
ATOM   4221  C   SER P 659     -34.542  -7.444  29.577  0.00  0.00      PROA  
ATOM   4222  O   SER P 659     -34.412  -8.025  30.650  0.00  0.00      PROA  
ATOM   4223  N   ASN P 660     -34.153  -6.180  29.454  0.00  0.00      PROA  
ATOM   4224  HN  ASN P 660     -34.239  -5.612  28.639  0.00  0.00      PROA  
ATOM   4225  CA  ASN P 660     -33.535  -5.548  30.543  0.00  0.00      PROA  
ATOM   4226  HA  ASN P 660     -32.944  -6.294  31.054  0.00  0.00      PROA  
ATOM   4227  CB  ASN P 660     -32.539  -4.480  30.112  0.00  0.00      PROA  
ATOM   4228  HB1 ASN P 660     -32.199  -3.899  30.996  0.00  0.00      PROA  
ATOM   4229  HB2 ASN P 660     -33.021  -3.742  29.437  0.00  0.00      PROA  
ATOM   4230  CG  ASN P 660     -31.290  -5.027  29.412  0.00  0.00      PROA  
ATOM   4231  OD1 ASN P 660     -31.353  -5.941  28.596  0.00  0.00      PROA  
ATOM   4232  ND2 ASN P 660     -30.045  -4.453  29.725  0.00  0.00      PROA  
ATOM   4233 HD21 ASN P 660     -29.315  -4.702  29.088  0.00  0.00      PROA  
ATOM   4234 HD22 ASN P 660     -29.959  -3.643  30.305  0.00  0.00      PROA  
ATOM   4235  C   ASN P 660     -34.616  -5.024  31.402  0.00  0.00      PROA  
ATOM   4236  O   ASN P 660     -35.709  -4.940  30.963  0.00  0.00      PROA  
ATOM   4237  N   PRO P 661     -34.323  -4.633  32.702  0.00  0.00      PROA  
ATOM   4238  CD  PRO P 661     -33.135  -4.924  33.495  0.00  0.00      PROA  
ATOM   4239  HD1 PRO P 661     -32.269  -4.382  33.058  0.00  0.00      PROA  
ATOM   4240  HD2 PRO P 661     -32.930  -6.016  33.490  0.00  0.00      PROA  
ATOM   4241  CA  PRO P 661     -35.380  -3.954  33.474  0.00  0.00      PROA  
ATOM   4242  HA  PRO P 661     -36.255  -4.539  33.717  0.00  0.00      PROA  
ATOM   4243  CB  PRO P 661     -34.645  -3.463  34.768  0.00  0.00      PROA  
ATOM   4244  HB1 PRO P 661     -35.219  -3.471  35.719  0.00  0.00      PROA  
ATOM   4245  HB2 PRO P 661     -34.159  -2.472  34.644  0.00  0.00      PROA  
ATOM   4246  CG  PRO P 661     -33.466  -4.447  34.859  0.00  0.00      PROA  
ATOM   4247  HG1 PRO P 661     -32.614  -3.939  35.359  0.00  0.00      PROA  
ATOM   4248  HG2 PRO P 661     -33.729  -5.322  35.492  0.00  0.00      PROA  
ATOM   4249  C   PRO P 661     -36.036  -2.714  32.828  0.00  0.00      PROA  
ATOM   4250  O   PRO P 661     -35.379  -1.714  32.424  0.00  0.00      PROA  
ATOM   4251  N   THR P 662     -37.406  -2.742  32.780  0.00  0.00      PROA  
ATOM   4252  HN  THR P 662     -37.881  -3.546  33.129  0.00  0.00      PROA  
ATOM   4253  CA  THR P 662     -38.172  -1.581  32.161  0.00  0.00      PROA  
ATOM   4254  HA  THR P 662     -37.730  -0.641  32.458  0.00  0.00      PROA  
ATOM   4255  CB  THR P 662     -38.231  -1.694  30.615  0.00  0.00      PROA  
ATOM   4256  HB  THR P 662     -37.175  -1.775  30.280  0.00  0.00      PROA  
ATOM   4257  OG1 THR P 662     -38.845  -0.547  30.054  0.00  0.00      PROA  
ATOM   4258  HG1 THR P 662     -38.747  -0.655  29.105  0.00  0.00      PROA  
ATOM   4259  CG2 THR P 662     -39.022  -2.974  30.195  0.00  0.00      PROA  
ATOM   4260 HG21 THR P 662     -40.111  -2.860  30.388  0.00  0.00      PROA  
ATOM   4261 HG22 THR P 662     -38.718  -3.885  30.754  0.00  0.00      PROA  
ATOM   4262 HG23 THR P 662     -38.906  -3.253  29.126  0.00  0.00      PROA  
ATOM   4263  C   THR P 662     -39.576  -1.631  32.741  0.00  0.00      PROA  
ATOM   4264  O   THR P 662     -40.176  -2.574  33.282  0.00  0.00      PROA  
ATOM   4265  N   GLU P 663     -40.229  -0.489  32.644  0.00  0.00      PROA  
ATOM   4266  HN  GLU P 663     -39.695   0.246  32.233  0.00  0.00      PROA  
ATOM   4267  CA  GLU P 663     -41.532  -0.185  33.182  0.00  0.00      PROA  
ATOM   4268  HA  GLU P 663     -41.785  -0.805  34.029  0.00  0.00      PROA  
ATOM   4269  CB  GLU P 663     -41.509   1.240  33.743  0.00  0.00      PROA  
ATOM   4270  HB1 GLU P 663     -42.569   1.467  33.987  0.00  0.00      PROA  
ATOM   4271  HB2 GLU P 663     -41.136   1.842  32.886  0.00  0.00      PROA  
ATOM   4272  CG  GLU P 663     -40.377   1.434  34.881  0.00  0.00      PROA  
ATOM   4273  HG1 GLU P 663     -39.402   1.439  34.350  0.00  0.00      PROA  
ATOM   4274  HG2 GLU P 663     -40.499   0.621  35.628  0.00  0.00      PROA  
ATOM   4275  CD  GLU P 663     -40.490   2.715  35.684  0.00  0.00      PROA  
ATOM   4276  OE1 GLU P 663     -39.463   3.354  35.942  0.00  0.00      PROA  
ATOM   4277  OE2 GLU P 663     -41.568   3.094  36.155  0.00  0.00      PROA  
ATOM   4278  C   GLU P 663     -42.566  -0.330  32.082  0.00  0.00      PROA  
ATOM   4279  O   GLU P 663     -43.763  -0.104  32.293  0.00  0.00      PROA  
ATOM   4280  N   ARG P 664     -42.082  -0.638  30.854  0.00  0.00      PROA  
ATOM   4281  HN  ARG P 664     -41.085  -0.642  30.821  0.00  0.00      PROA  
ATOM   4282  CA  ARG P 664     -42.922  -0.932  29.720  0.00  0.00      PROA  
ATOM   4283  HA  ARG P 664     -43.808  -0.319  29.801  0.00  0.00      PROA  
ATOM   4284  CB  ARG P 664     -42.215  -0.375  28.468  0.00  0.00      PROA  
ATOM   4285  HB1 ARG P 664     -42.924  -0.431  27.615  0.00  0.00      PROA  
ATOM   4286  HB2 ARG P 664     -41.372  -1.022  28.144  0.00  0.00      PROA  
ATOM   4287  CG  ARG P 664     -41.712   1.090  28.557  0.00  0.00      PROA  
ATOM   4288  HG1 ARG P 664     -41.458   1.462  27.541  0.00  0.00      PROA  
ATOM   4289  HG2 ARG P 664     -40.815   1.100  29.212  0.00  0.00      PROA  
ATOM   4290  CD  ARG P 664     -42.748   2.125  28.949  0.00  0.00      PROA  
ATOM   4291  HD1 ARG P 664     -43.428   1.848  29.783  0.00  0.00      PROA  
ATOM   4292  HD2 ARG P 664     -43.381   2.329  28.060  0.00  0.00      PROA  
ATOM   4293  NE  ARG P 664     -42.030   3.401  29.377  0.00  0.00      PROA  
ATOM   4294  HE  ARG P 664     -41.197   3.778  28.971  0.00  0.00      PROA  
ATOM   4295  CZ  ARG P 664     -42.086   3.908  30.590  0.00  0.00      PROA  
ATOM   4296  NH1 ARG P 664     -43.087   3.844  31.380  0.00  0.00      PROA  
ATOM   4297 HH11 ARG P 664     -43.863   3.274  31.109  0.00  0.00      PROA  
ATOM   4298 HH12 ARG P 664     -43.234   4.420  32.184  0.00  0.00      PROA  
ATOM   4299  NH2 ARG P 664     -41.043   4.539  30.992  0.00  0.00      PROA  
ATOM   4300 HH21 ARG P 664     -40.195   4.533  30.461  0.00  0.00      PROA  
ATOM   4301 HH22 ARG P 664     -41.011   4.765  31.965  0.00  0.00      PROA  
ATOM   4302  C   ARG P 664     -43.434  -2.428  29.582  0.00  0.00      PROA  
ATOM   4303  O   ARG P 664     -43.129  -3.318  30.372  0.00  0.00      PROA  
ATOM   4304  N   ASP P 665     -44.265  -2.748  28.527  0.00  0.00      PROA  
ATOM   4305  HN  ASP P 665     -44.449  -2.044  27.846  0.00  0.00      PROA  
ATOM   4306  CA  ASP P 665     -44.844  -4.073  28.339  0.00  0.00      PROA  
ATOM   4307  HA  ASP P 665     -45.380  -4.290  29.251  0.00  0.00      PROA  
ATOM   4308  CB  ASP P 665     -45.853  -4.059  27.164  0.00  0.00      PROA  
ATOM   4309  HB1 ASP P 665     -46.359  -5.041  27.046  0.00  0.00      PROA  
ATOM   4310  HB2 ASP P 665     -45.271  -3.735  26.275  0.00  0.00      PROA  
ATOM   4311  CG  ASP P 665     -47.018  -3.087  27.330  0.00  0.00      PROA  
ATOM   4312  OD1 ASP P 665     -47.708  -2.881  26.281  0.00  0.00      PROA  
ATOM   4313  OD2 ASP P 665     -47.277  -2.654  28.453  0.00  0.00      PROA  
ATOM   4314  C   ASP P 665     -43.867  -5.225  28.302  0.00  0.00      PROA  
ATOM   4315  O   ASP P 665     -42.749  -5.157  27.842  0.00  0.00      PROA  
ATOM   4316  N   TRP P 666     -44.272  -6.362  28.908  0.00  0.00      PROA  
ATOM   4317  HN  TRP P 666     -45.154  -6.422  29.370  0.00  0.00      PROA  
ATOM   4318  CA  TRP P 666     -43.519  -7.562  29.018  0.00  0.00      PROA  
ATOM   4319  HA  TRP P 666     -42.480  -7.269  28.990  0.00  0.00      PROA  
ATOM   4320  CB  TRP P 666     -43.995  -8.279  30.291  0.00  0.00      PROA  
ATOM   4321  HB1 TRP P 666     -45.094  -8.415  30.381  0.00  0.00      PROA  
ATOM   4322  HB2 TRP P 666     -43.848  -7.658  31.201  0.00  0.00      PROA  
ATOM   4323  CG  TRP P 666     -43.287  -9.523  30.676  0.00  0.00      PROA  
ATOM   4324  CD1 TRP P 666     -42.194  -9.633  31.467  0.00  0.00      PROA  
ATOM   4325  HD1 TRP P 666     -41.718  -8.804  31.970  0.00  0.00      PROA  
ATOM   4326  NE1 TRP P 666     -41.747 -10.921  31.608  0.00  0.00      PROA  
ATOM   4327  HE1 TRP P 666     -40.999 -11.327  32.086  0.00  0.00      PROA  
ATOM   4328  CE2 TRP P 666     -42.590 -11.671  30.842  0.00  0.00      PROA  
ATOM   4329  CD2 TRP P 666     -43.598 -10.830  30.270  0.00  0.00      PROA  
ATOM   4330  CE3 TRP P 666     -44.667 -11.367  29.515  0.00  0.00      PROA  
ATOM   4331  HE3 TRP P 666     -45.430 -10.700  29.142  0.00  0.00      PROA  
ATOM   4332  CZ3 TRP P 666     -44.678 -12.745  29.248  0.00  0.00      PROA  
ATOM   4333  HZ3 TRP P 666     -45.472 -13.221  28.692  0.00  0.00      PROA  
ATOM   4334  CZ2 TRP P 666     -42.586 -12.985  30.502  0.00  0.00      PROA  
ATOM   4335  HZ2 TRP P 666     -41.814 -13.697  30.751  0.00  0.00      PROA  
ATOM   4336  CH2 TRP P 666     -43.700 -13.528  29.795  0.00  0.00      PROA  
ATOM   4337  HH2 TRP P 666     -43.738 -14.594  29.630  0.00  0.00      PROA  
ATOM   4338  C   TRP P 666     -43.918  -8.329  27.747  0.00  0.00      PROA  
ATOM   4339  O   TRP P 666     -43.208  -9.221  27.316  0.00  0.00      PROA  
ATOM   4340  N   LEU P 667     -45.068  -8.012  27.211  0.00  0.00      PROA  
ATOM   4341  HN  LEU P 667     -45.465  -7.156  27.533  0.00  0.00      PROA  
ATOM   4342  CA  LEU P 667     -45.809  -8.744  26.223  0.00  0.00      PROA  
ATOM   4343  HA  LEU P 667     -45.141  -9.472  25.788  0.00  0.00      PROA  
ATOM   4344  CB  LEU P 667     -47.005  -9.514  26.852  0.00  0.00      PROA  
ATOM   4345  HB1 LEU P 667     -47.873  -8.826  26.767  0.00  0.00      PROA  
ATOM   4346  HB2 LEU P 667     -46.698  -9.692  27.905  0.00  0.00      PROA  
ATOM   4347  CG  LEU P 667     -47.329 -10.883  26.211  0.00  0.00      PROA  
ATOM   4348  HG  LEU P 667     -46.451 -11.545  26.369  0.00  0.00      PROA  
ATOM   4349  CD1 LEU P 667     -48.653 -11.319  26.827  0.00  0.00      PROA  
ATOM   4350 HD11 LEU P 667     -49.375 -10.519  26.556  0.00  0.00      PROA  
ATOM   4351 HD12 LEU P 667     -48.560 -11.451  27.926  0.00  0.00      PROA  
ATOM   4352 HD13 LEU P 667     -48.980 -12.286  26.389  0.00  0.00      PROA  
ATOM   4353  CD2 LEU P 667     -47.548 -10.844  24.664  0.00  0.00      PROA  
ATOM   4354 HD21 LEU P 667     -48.100  -9.975  24.245  0.00  0.00      PROA  
ATOM   4355 HD22 LEU P 667     -48.089 -11.748  24.314  0.00  0.00      PROA  
ATOM   4356 HD23 LEU P 667     -46.542 -10.760  24.199  0.00  0.00      PROA  
ATOM   4357  C   LEU P 667     -46.349  -7.772  25.110  0.00  0.00      PROA  
ATOM   4358  O   LEU P 667     -47.125  -6.880  25.424  0.00  0.00      PROA  
ATOM   4359  N   ILE P 668     -45.925  -7.930  23.846  0.00  0.00      PROA  
ATOM   4360  HN  ILE P 668     -45.294  -8.663  23.603  0.00  0.00      PROA  
ATOM   4361  CA  ILE P 668     -46.203  -6.985  22.782  0.00  0.00      PROA  
ATOM   4362  HA  ILE P 668     -46.503  -6.079  23.288  0.00  0.00      PROA  
ATOM   4363  CB  ILE P 668     -45.051  -6.707  21.899  0.00  0.00      PROA  
ATOM   4364  HB  ILE P 668     -44.812  -7.583  21.259  0.00  0.00      PROA  
ATOM   4365  CG2 ILE P 668     -45.420  -5.674  20.819  0.00  0.00      PROA  
ATOM   4366 HG21 ILE P 668     -46.286  -5.951  20.180  0.00  0.00      PROA  
ATOM   4367 HG22 ILE P 668     -44.587  -5.578  20.091  0.00  0.00      PROA  
ATOM   4368 HG23 ILE P 668     -45.671  -4.687  21.264  0.00  0.00      PROA  
ATOM   4369  CG1 ILE P 668     -43.759  -6.236  22.650  0.00  0.00      PROA  
ATOM   4370 HG11 ILE P 668     -42.897  -6.061  21.971  0.00  0.00      PROA  
ATOM   4371 HG12 ILE P 668     -43.423  -7.023  23.359  0.00  0.00      PROA  
ATOM   4372  CD  ILE P 668     -44.075  -5.033  23.533  0.00  0.00      PROA  
ATOM   4373  HD1 ILE P 668     -44.765  -5.228  24.382  0.00  0.00      PROA  
ATOM   4374  HD2 ILE P 668     -44.596  -4.210  22.997  0.00  0.00      PROA  
ATOM   4375  HD3 ILE P 668     -43.210  -4.497  23.978  0.00  0.00      PROA  
ATOM   4376  C   ILE P 668     -47.473  -7.394  21.977  0.00  0.00      PROA  
ATOM   4377  O   ILE P 668     -47.369  -8.295  21.136  0.00  0.00      PROA  
ATOM   4378  N   HSD P 669     -48.625  -6.775  22.207  0.00  0.00      PROA  
ATOM   4379  HN  HSD P 669     -48.561  -6.172  22.998  0.00  0.00      PROA  
ATOM   4380  CA  HSD P 669     -49.885  -7.054  21.680  0.00  0.00      PROA  
ATOM   4381  HA  HSD P 669     -49.984  -8.076  21.345  0.00  0.00      PROA  
ATOM   4382  CB  HSD P 669     -51.078  -6.866  22.709  0.00  0.00      PROA  
ATOM   4383  HB1 HSD P 669     -52.031  -6.840  22.140  0.00  0.00      PROA  
ATOM   4384  HB2 HSD P 669     -51.030  -5.796  23.001  0.00  0.00      PROA  
ATOM   4385  ND1 HSD P 669     -51.315  -9.068  23.834  0.00  0.00      PROA  
ATOM   4386  HD1 HSD P 669     -51.371  -9.623  23.005  0.00  0.00      PROA  
ATOM   4387  CG  HSD P 669     -51.088  -7.717  23.958  0.00  0.00      PROA  
ATOM   4388  CE1 HSD P 669     -51.310  -9.548  25.067  0.00  0.00      PROA  
ATOM   4389  HE1 HSD P 669     -51.458 -10.599  25.313  0.00  0.00      PROA  
ATOM   4390  NE2 HSD P 669     -51.138  -8.591  25.978  0.00  0.00      PROA  
ATOM   4391  CD2 HSD P 669     -50.951  -7.410  25.291  0.00  0.00      PROA  
ATOM   4392  HD2 HSD P 669     -50.717  -6.494  25.818  0.00  0.00      PROA  
ATOM   4393  C   HSD P 669     -50.130  -6.139  20.503  0.00  0.00      PROA  
ATOM   4394  O   HSD P 669     -50.391  -5.003  20.756  0.00  0.00      PROA  
ATOM   4395  N   PRO P 670     -50.136  -6.570  19.206  0.00  0.00      PROA  
ATOM   4396  CD  PRO P 670     -49.405  -7.764  18.663  0.00  0.00      PROA  
ATOM   4397  HD1 PRO P 670     -49.841  -8.660  19.154  0.00  0.00      PROA  
ATOM   4398  HD2 PRO P 670     -48.351  -7.776  19.013  0.00  0.00      PROA  
ATOM   4399  CA  PRO P 670     -50.457  -5.605  18.157  0.00  0.00      PROA  
ATOM   4400  HA  PRO P 670     -50.249  -4.600  18.495  0.00  0.00      PROA  
ATOM   4401  CB  PRO P 670     -49.579  -6.013  16.952  0.00  0.00      PROA  
ATOM   4402  HB1 PRO P 670     -48.636  -5.433  16.854  0.00  0.00      PROA  
ATOM   4403  HB2 PRO P 670     -50.076  -5.711  16.006  0.00  0.00      PROA  
ATOM   4404  CG  PRO P 670     -49.484  -7.566  17.161  0.00  0.00      PROA  
ATOM   4405  HG1 PRO P 670     -50.502  -7.710  16.738  0.00  0.00      PROA  
ATOM   4406  HG2 PRO P 670     -48.689  -8.086  16.586  0.00  0.00      PROA  
ATOM   4407  C   PRO P 670     -51.994  -5.569  18.033  0.00  0.00      PROA  
ATOM   4408  O   PRO P 670     -52.457  -4.642  17.341  0.00  0.00      PROA  
ATOM   4409  N   LEU P 671     -52.812  -6.427  18.641  0.00  0.00      PROA  
ATOM   4410  HN  LEU P 671     -52.447  -7.262  19.044  0.00  0.00      PROA  
ATOM   4411  CA  LEU P 671     -54.277  -6.202  18.751  0.00  0.00      PROA  
ATOM   4412  HA  LEU P 671     -54.733  -5.607  17.974  0.00  0.00      PROA  
ATOM   4413  CB  LEU P 671     -54.885  -7.688  18.800  0.00  0.00      PROA  
ATOM   4414  HB1 LEU P 671     -54.730  -8.230  19.757  0.00  0.00      PROA  
ATOM   4415  HB2 LEU P 671     -54.362  -8.349  18.076  0.00  0.00      PROA  
ATOM   4416  CG  LEU P 671     -56.375  -7.942  18.458  0.00  0.00      PROA  
ATOM   4417  HG  LEU P 671     -56.980  -7.490  19.273  0.00  0.00      PROA  
ATOM   4418  CD1 LEU P 671     -56.864  -7.411  17.133  0.00  0.00      PROA  
ATOM   4419 HD11 LEU P 671     -57.966  -7.520  17.044  0.00  0.00      PROA  
ATOM   4420 HD12 LEU P 671     -56.315  -7.874  16.285  0.00  0.00      PROA  
ATOM   4421 HD13 LEU P 671     -56.684  -6.315  17.108  0.00  0.00      PROA  
ATOM   4422  CD2 LEU P 671     -56.586  -9.477  18.654  0.00  0.00      PROA  
ATOM   4423 HD21 LEU P 671     -57.674  -9.630  18.488  0.00  0.00      PROA  
ATOM   4424 HD22 LEU P 671     -56.224  -9.772  19.662  0.00  0.00      PROA  
ATOM   4425 HD23 LEU P 671     -56.059 -10.143  17.937  0.00  0.00      PROA  
ATOM   4426  C   LEU P 671     -54.505  -5.426  20.051  0.00  0.00      PROA  
ATOM   4427  O   LEU P 671     -55.548  -5.418  20.669  0.00  0.00      PROA  
ATOM   4428  N   GLY P 672     -53.437  -4.739  20.596  0.00  0.00      PROA  
ATOM   4429  HN  GLY P 672     -52.563  -4.885  20.137  0.00  0.00      PROA  
ATOM   4430  CA  GLY P 672     -53.402  -4.114  21.873  0.00  0.00      PROA  
ATOM   4431  HA1 GLY P 672     -54.026  -3.234  21.825  0.00  0.00      PROA  
ATOM   4432  HA2 GLY P 672     -52.357  -3.905  22.048  0.00  0.00      PROA  
ATOM   4433  C   GLY P 672     -53.827  -4.839  23.112  0.00  0.00      PROA  
ATOM   4434  O   GLY P 672     -54.011  -6.049  23.078  0.00  0.00      PROA  
ATOM   4435  N   ILE P 673     -54.031  -4.109  24.251  0.00  0.00      PROA  
ATOM   4436  HN  ILE P 673     -53.527  -3.256  24.364  0.00  0.00      PROA  
ATOM   4437  CA  ILE P 673     -54.694  -4.647  25.491  0.00  0.00      PROA  
ATOM   4438  HA  ILE P 673     -55.614  -5.147  25.230  0.00  0.00      PROA  
ATOM   4439  CB  ILE P 673     -53.934  -5.807  26.236  0.00  0.00      PROA  
ATOM   4440  HB  ILE P 673     -53.497  -6.448  25.442  0.00  0.00      PROA  
ATOM   4441  CG2 ILE P 673     -52.698  -5.270  27.026  0.00  0.00      PROA  
ATOM   4442 HG21 ILE P 673     -52.043  -4.757  26.290  0.00  0.00      PROA  
ATOM   4443 HG22 ILE P 673     -52.300  -6.095  27.654  0.00  0.00      PROA  
ATOM   4444 HG23 ILE P 673     -53.041  -4.464  27.710  0.00  0.00      PROA  
ATOM   4445  CG1 ILE P 673     -54.841  -6.600  27.248  0.00  0.00      PROA  
ATOM   4446 HG11 ILE P 673     -55.094  -5.917  28.087  0.00  0.00      PROA  
ATOM   4447 HG12 ILE P 673     -54.290  -7.508  27.575  0.00  0.00      PROA  
ATOM   4448  CD  ILE P 673     -56.161  -7.199  26.739  0.00  0.00      PROA  
ATOM   4449  HD1 ILE P 673     -55.908  -7.676  25.768  0.00  0.00      PROA  
ATOM   4450  HD2 ILE P 673     -56.917  -6.393  26.623  0.00  0.00      PROA  
ATOM   4451  HD3 ILE P 673     -56.480  -8.025  27.410  0.00  0.00      PROA  
ATOM   4452  C   ILE P 673     -55.246  -3.459  26.387  0.00  0.00      PROA  
ATOM   4453  O   ILE P 673     -55.983  -3.686  27.373  0.00  0.00      PROA  
ATOM   4454  N   ARG P 674     -54.871  -2.220  26.067  0.00  0.00      PROA  
ATOM   4455  HN  ARG P 674     -54.345  -1.945  25.265  0.00  0.00      PROA  
ATOM   4456  CA  ARG P 674     -55.322  -1.037  26.765  0.00  0.00      PROA  
ATOM   4457  HA  ARG P 674     -56.000  -1.306  27.561  0.00  0.00      PROA  
ATOM   4458  CB  ARG P 674     -54.226  -0.123  27.428  0.00  0.00      PROA  
ATOM   4459  HB1 ARG P 674     -54.622   0.838  27.822  0.00  0.00      PROA  
ATOM   4460  HB2 ARG P 674     -53.492   0.032  26.609  0.00  0.00      PROA  
ATOM   4461  CG  ARG P 674     -53.402  -0.721  28.589  0.00  0.00      PROA  
ATOM   4462  HG1 ARG P 674     -53.163  -1.775  28.330  0.00  0.00      PROA  
ATOM   4463  HG2 ARG P 674     -54.099  -0.838  29.446  0.00  0.00      PROA  
ATOM   4464  CD  ARG P 674     -52.041   0.008  28.959  0.00  0.00      PROA  
ATOM   4465  HD1 ARG P 674     -51.545  -0.632  29.720  0.00  0.00      PROA  
ATOM   4466  HD2 ARG P 674     -52.272   1.072  29.181  0.00  0.00      PROA  
ATOM   4467  NE  ARG P 674     -51.163  -0.089  27.723  0.00  0.00      PROA  
ATOM   4468  HE  ARG P 674     -51.387   0.454  26.913  0.00  0.00      PROA  
ATOM   4469  CZ  ARG P 674     -50.280  -1.035  27.494  0.00  0.00      PROA  
ATOM   4470  NH1 ARG P 674     -49.962  -1.991  28.301  0.00  0.00      PROA  
ATOM   4471 HH11 ARG P 674     -50.507  -2.358  29.055  0.00  0.00      PROA  
ATOM   4472 HH12 ARG P 674     -49.034  -2.362  28.270  0.00  0.00      PROA  
ATOM   4473  NH2 ARG P 674     -49.627  -1.089  26.317  0.00  0.00      PROA  
ATOM   4474 HH21 ARG P 674     -49.834  -0.350  25.677  0.00  0.00      PROA  
ATOM   4475 HH22 ARG P 674     -49.016  -1.863  26.151  0.00  0.00      PROA  
ATOM   4476  C   ARG P 674     -56.138  -0.200  25.777  0.00  0.00      PROA  
ATOM   4477  O   ARG P 674     -55.626   0.240  24.754  0.00  0.00      PROA  
ATOM   4478  N   VAL P 675     -57.417   0.210  26.102  0.00  0.00      PROA  
ATOM   4479  HN  VAL P 675     -57.875  -0.149  26.912  0.00  0.00      PROA  
ATOM   4480  CA  VAL P 675     -58.129   1.273  25.458  0.00  0.00      PROA  
ATOM   4481  HA  VAL P 675     -57.910   1.184  24.404  0.00  0.00      PROA  
ATOM   4482  CB  VAL P 675     -59.609   1.164  25.857  0.00  0.00      PROA  
ATOM   4483  HB  VAL P 675     -60.096   2.056  25.410  0.00  0.00      PROA  
ATOM   4484  CG1 VAL P 675     -60.157  -0.131  25.309  0.00  0.00      PROA  
ATOM   4485 HG11 VAL P 675     -61.254  -0.152  25.484  0.00  0.00      PROA  
ATOM   4486 HG12 VAL P 675     -59.664  -0.983  25.824  0.00  0.00      PROA  
ATOM   4487 HG13 VAL P 675     -60.028  -0.208  24.208  0.00  0.00      PROA  
ATOM   4488  CG2 VAL P 675     -59.739   1.245  27.425  0.00  0.00      PROA  
ATOM   4489 HG21 VAL P 675     -60.791   1.376  27.758  0.00  0.00      PROA  
ATOM   4490 HG22 VAL P 675     -59.023   1.925  27.933  0.00  0.00      PROA  
ATOM   4491 HG23 VAL P 675     -59.504   0.277  27.917  0.00  0.00      PROA  
ATOM   4492  C   VAL P 675     -57.590   2.640  25.956  0.00  0.00      PROA  
ATOM   4493  O   VAL P 675     -56.934   2.711  26.966  0.00  0.00      PROA  
ATOM   4494  N   GLU P 676     -57.935   3.806  25.273  0.00  0.00      PROA  
ATOM   4495  HN  GLU P 676     -57.440   4.622  25.562  0.00  0.00      PROA  
ATOM   4496  CA  GLU P 676     -58.765   3.992  24.065  0.00  0.00      PROA  
ATOM   4497  HA  GLU P 676     -59.105   3.036  23.696  0.00  0.00      PROA  
ATOM   4498  CB  GLU P 676     -59.933   4.837  24.386  0.00  0.00      PROA  
ATOM   4499  HB1 GLU P 676     -59.614   5.733  24.960  0.00  0.00      PROA  
ATOM   4500  HB2 GLU P 676     -60.684   4.333  25.030  0.00  0.00      PROA  
ATOM   4501  CG  GLU P 676     -60.805   5.362  23.215  0.00  0.00      PROA  
ATOM   4502  HG1 GLU P 676     -61.307   4.464  22.795  0.00  0.00      PROA  
ATOM   4503  HG2 GLU P 676     -60.146   5.798  22.434  0.00  0.00      PROA  
ATOM   4504  CD  GLU P 676     -61.910   6.308  23.575  0.00  0.00      PROA  
ATOM   4505  OE1 GLU P 676     -61.791   7.500  23.069  0.00  0.00      PROA  
ATOM   4506  OE2 GLU P 676     -62.883   5.901  24.214  0.00  0.00      PROA  
ATOM   4507  C   GLU P 676     -57.921   4.618  23.028  0.00  0.00      PROA  
ATOM   4508  O   GLU P 676     -57.076   5.459  23.375  0.00  0.00      PROA  
ATOM   4509  N   PHE P 677     -57.918   4.102  21.774  0.00  0.00      PROA  
ATOM   4510  HN  PHE P 677     -58.552   3.377  21.516  0.00  0.00      PROA  
ATOM   4511  CA  PHE P 677     -57.158   4.638  20.667  0.00  0.00      PROA  
ATOM   4512  HA  PHE P 677     -56.274   5.116  21.061  0.00  0.00      PROA  
ATOM   4513  CB  PHE P 677     -56.625   3.673  19.605  0.00  0.00      PROA  
ATOM   4514  HB1 PHE P 677     -57.346   3.224  18.889  0.00  0.00      PROA  
ATOM   4515  HB2 PHE P 677     -56.179   2.762  20.060  0.00  0.00      PROA  
ATOM   4516  CG  PHE P 677     -55.482   4.273  18.673  0.00  0.00      PROA  
ATOM   4517  CD1 PHE P 677     -54.165   3.898  18.892  0.00  0.00      PROA  
ATOM   4518  HD1 PHE P 677     -53.967   3.220  19.710  0.00  0.00      PROA  
ATOM   4519  CE1 PHE P 677     -53.148   4.367  18.116  0.00  0.00      PROA  
ATOM   4520  HE1 PHE P 677     -52.147   4.026  18.339  0.00  0.00      PROA  
ATOM   4521  CZ  PHE P 677     -53.454   5.102  16.935  0.00  0.00      PROA  
ATOM   4522  HZ  PHE P 677     -52.646   5.409  16.288  0.00  0.00      PROA  
ATOM   4523  CD2 PHE P 677     -55.753   5.099  17.619  0.00  0.00      PROA  
ATOM   4524  HD2 PHE P 677     -56.779   5.426  17.542  0.00  0.00      PROA  
ATOM   4525  CE2 PHE P 677     -54.766   5.551  16.702  0.00  0.00      PROA  
ATOM   4526  HE2 PHE P 677     -54.957   6.138  15.816  0.00  0.00      PROA  
ATOM   4527  C   PHE P 677     -58.059   5.746  20.002  0.00  0.00      PROA  
ATOM   4528  O   PHE P 677     -59.102   5.421  19.444  0.00  0.00      PROA  
ATOM   4529  N   PRO P 678     -57.691   7.018  20.016  0.00  0.00      PROA  
ATOM   4530  CD  PRO P 678     -56.681   7.626  20.994  0.00  0.00      PROA  
ATOM   4531  HD1 PRO P 678     -55.654   7.223  20.866  0.00  0.00      PROA  
ATOM   4532  HD2 PRO P 678     -57.081   7.522  22.026  0.00  0.00      PROA  
ATOM   4533  CA  PRO P 678     -58.409   8.110  19.417  0.00  0.00      PROA  
ATOM   4534  HA  PRO P 678     -59.258   8.270  20.066  0.00  0.00      PROA  
ATOM   4535  CB  PRO P 678     -57.498   9.364  19.609  0.00  0.00      PROA  
ATOM   4536  HB1 PRO P 678     -58.131  10.277  19.588  0.00  0.00      PROA  
ATOM   4537  HB2 PRO P 678     -56.796   9.381  18.748  0.00  0.00      PROA  
ATOM   4538  CG  PRO P 678     -56.604   9.163  20.839  0.00  0.00      PROA  
ATOM   4539  HG1 PRO P 678     -55.584   9.457  20.509  0.00  0.00      PROA  
ATOM   4540  HG2 PRO P 678     -56.989   9.699  21.733  0.00  0.00      PROA  
ATOM   4541  C   PRO P 678     -58.838   8.107  17.985  0.00  0.00      PROA  
ATOM   4542  O   PRO P 678     -58.008   7.886  17.154  0.00  0.00      PROA  
ATOM   4543  N   ILE P 679     -60.131   8.469  17.634  0.00  0.00      PROA  
ATOM   4544  HN  ILE P 679     -60.855   8.697  18.281  0.00  0.00      PROA  
ATOM   4545  CA  ILE P 679     -60.606   8.448  16.251  0.00  0.00      PROA  
ATOM   4546  HA  ILE P 679     -60.357   7.451  15.920  0.00  0.00      PROA  
ATOM   4547  CB  ILE P 679     -62.113   8.605  16.282  0.00  0.00      PROA  
ATOM   4548  HB  ILE P 679     -62.298   9.465  16.961  0.00  0.00      PROA  
ATOM   4549  CG2 ILE P 679     -62.621   8.647  14.843  0.00  0.00      PROA  
ATOM   4550 HG21 ILE P 679     -63.729   8.680  14.763  0.00  0.00      PROA  
ATOM   4551 HG22 ILE P 679     -62.293   7.723  14.321  0.00  0.00      PROA  
ATOM   4552 HG23 ILE P 679     -62.267   9.548  14.300  0.00  0.00      PROA  
ATOM   4553  CG1 ILE P 679     -62.843   7.485  17.108  0.00  0.00      PROA  
ATOM   4554 HG11 ILE P 679     -63.827   7.861  17.460  0.00  0.00      PROA  
ATOM   4555 HG12 ILE P 679     -62.274   7.284  18.042  0.00  0.00      PROA  
ATOM   4556  CD  ILE P 679     -63.033   6.061  16.464  0.00  0.00      PROA  
ATOM   4557  HD1 ILE P 679     -62.057   5.662  16.116  0.00  0.00      PROA  
ATOM   4558  HD2 ILE P 679     -63.759   6.126  15.625  0.00  0.00      PROA  
ATOM   4559  HD3 ILE P 679     -63.533   5.342  17.148  0.00  0.00      PROA  
ATOM   4560  C   ILE P 679     -59.912   9.345  15.304  0.00  0.00      PROA  
ATOM   4561  O   ILE P 679     -59.546   9.022  14.169  0.00  0.00      PROA  
ATOM   4562  N   TRP P 680     -59.663  10.571  15.855  0.00  0.00      PROA  
ATOM   4563  HN  TRP P 680     -59.905  10.871  16.775  0.00  0.00      PROA  
ATOM   4564  CA  TRP P 680     -58.900  11.639  15.166  0.00  0.00      PROA  
ATOM   4565  HA  TRP P 680     -59.501  11.904  14.308  0.00  0.00      PROA  
ATOM   4566  CB  TRP P 680     -58.790  12.905  15.987  0.00  0.00      PROA  
ATOM   4567  HB1 TRP P 680     -59.807  13.093  16.392  0.00  0.00      PROA  
ATOM   4568  HB2 TRP P 680     -58.460  13.770  15.373  0.00  0.00      PROA  
ATOM   4569  CG  TRP P 680     -57.855  12.941  17.152  0.00  0.00      PROA  
ATOM   4570  CD1 TRP P 680     -58.131  12.661  18.451  0.00  0.00      PROA  
ATOM   4571  HD1 TRP P 680     -59.062  12.381  18.922  0.00  0.00      PROA  
ATOM   4572  NE1 TRP P 680     -56.973  12.805  19.250  0.00  0.00      PROA  
ATOM   4573  HE1 TRP P 680     -56.991  12.765  20.225  0.00  0.00      PROA  
ATOM   4574  CE2 TRP P 680     -55.924  13.174  18.439  0.00  0.00      PROA  
ATOM   4575  CD2 TRP P 680     -56.410  13.233  17.161  0.00  0.00      PROA  
ATOM   4576  CE3 TRP P 680     -55.549  13.494  16.154  0.00  0.00      PROA  
ATOM   4577  HE3 TRP P 680     -55.865  13.496  15.121  0.00  0.00      PROA  
ATOM   4578  CZ3 TRP P 680     -54.216  13.798  16.353  0.00  0.00      PROA  
ATOM   4579  HZ3 TRP P 680     -53.569  14.122  15.551  0.00  0.00      PROA  
ATOM   4580  CZ2 TRP P 680     -54.590  13.471  18.737  0.00  0.00      PROA  
ATOM   4581  HZ2 TRP P 680     -54.233  13.514  19.755  0.00  0.00      PROA  
ATOM   4582  CH2 TRP P 680     -53.809  13.844  17.690  0.00  0.00      PROA  
ATOM   4583  HH2 TRP P 680     -52.801  14.147  17.930  0.00  0.00      PROA  
ATOM   4584  C   TRP P 680     -57.522  11.121  14.770  0.00  0.00      PROA  
ATOM   4585  O   TRP P 680     -57.107  11.154  13.613  0.00  0.00      PROA  
ATOM   4586  N   MET P 681     -56.839  10.496  15.704  0.00  0.00      PROA  
ATOM   4587  HN  MET P 681     -57.186  10.279  16.613  0.00  0.00      PROA  
ATOM   4588  CA  MET P 681     -55.552   9.831  15.480  0.00  0.00      PROA  
ATOM   4589  HA  MET P 681     -54.880  10.551  15.038  0.00  0.00      PROA  
ATOM   4590  CB  MET P 681     -54.995   9.318  16.842  0.00  0.00      PROA  
ATOM   4591  HB1 MET P 681     -55.559   8.412  17.151  0.00  0.00      PROA  
ATOM   4592  HB2 MET P 681     -55.102  10.130  17.592  0.00  0.00      PROA  
ATOM   4593  CG  MET P 681     -53.497   8.849  16.756  0.00  0.00      PROA  
ATOM   4594  HG1 MET P 681     -53.445   7.916  16.155  0.00  0.00      PROA  
ATOM   4595  HG2 MET P 681     -53.180   8.465  17.749  0.00  0.00      PROA  
ATOM   4596  SD  MET P 681     -52.280  10.067  16.156  0.00  0.00      PROA  
ATOM   4597  CE  MET P 681     -50.897   8.944  16.366  0.00  0.00      PROA  
ATOM   4598  HE1 MET P 681     -50.653   8.943  17.449  0.00  0.00      PROA  
ATOM   4599  HE2 MET P 681     -50.061   9.496  15.883  0.00  0.00      PROA  
ATOM   4600  HE3 MET P 681     -50.935   7.922  15.932  0.00  0.00      PROA  
ATOM   4601  C   MET P 681     -55.471   8.738  14.391  0.00  0.00      PROA  
ATOM   4602  O   MET P 681     -54.424   8.613  13.691  0.00  0.00      PROA  
ATOM   4603  N   MET P 682     -56.510   7.907  14.243  0.00  0.00      PROA  
ATOM   4604  HN  MET P 682     -57.290   8.045  14.849  0.00  0.00      PROA  
ATOM   4605  CA  MET P 682     -56.675   6.825  13.236  0.00  0.00      PROA  
ATOM   4606  HA  MET P 682     -55.853   6.127  13.287  0.00  0.00      PROA  
ATOM   4607  CB  MET P 682     -58.052   6.128  13.435  0.00  0.00      PROA  
ATOM   4608  HB1 MET P 682     -58.155   5.332  12.667  0.00  0.00      PROA  
ATOM   4609  HB2 MET P 682     -58.861   6.839  13.162  0.00  0.00      PROA  
ATOM   4610  CG  MET P 682     -58.223   5.506  14.791  0.00  0.00      PROA  
ATOM   4611  HG1 MET P 682     -58.137   6.239  15.621  0.00  0.00      PROA  
ATOM   4612  HG2 MET P 682     -57.439   4.743  14.984  0.00  0.00      PROA  
ATOM   4613  SD  MET P 682     -59.657   4.516  14.946  0.00  0.00      PROA  
ATOM   4614  CE  MET P 682     -59.738   4.452  16.736  0.00  0.00      PROA  
ATOM   4615  HE1 MET P 682     -59.943   5.474  17.119  0.00  0.00      PROA  
ATOM   4616  HE2 MET P 682     -58.778   4.021  17.093  0.00  0.00      PROA  
ATOM   4617  HE3 MET P 682     -60.552   3.745  17.003  0.00  0.00      PROA  
ATOM   4618  C   MET P 682     -56.578   7.366  11.801  0.00  0.00      PROA  
ATOM   4619  O   MET P 682     -55.820   6.779  10.981  0.00  0.00      PROA  
ATOM   4620  N   PHE P 683     -57.247   8.569  11.615  0.00  0.00      PROA  
ATOM   4621  HN  PHE P 683     -57.838   8.974  12.309  0.00  0.00      PROA  
ATOM   4622  CA  PHE P 683     -57.133   9.385  10.392  0.00  0.00      PROA  
ATOM   4623  HA  PHE P 683     -57.255   8.759   9.521  0.00  0.00      PROA  
ATOM   4624  CB  PHE P 683     -58.210  10.563  10.225  0.00  0.00      PROA  
ATOM   4625  HB1 PHE P 683     -57.949  11.264   9.404  0.00  0.00      PROA  
ATOM   4626  HB2 PHE P 683     -58.213  11.039  11.229  0.00  0.00      PROA  
ATOM   4627  CG  PHE P 683     -59.623  10.072  10.070  0.00  0.00      PROA  
ATOM   4628  CD1 PHE P 683     -60.562  10.067  11.129  0.00  0.00      PROA  
ATOM   4629  HD1 PHE P 683     -60.261  10.361  12.124  0.00  0.00      PROA  
ATOM   4630  CE1 PHE P 683     -61.906   9.588  10.960  0.00  0.00      PROA  
ATOM   4631  HE1 PHE P 683     -62.482   9.670  11.870  0.00  0.00      PROA  
ATOM   4632  CZ  PHE P 683     -62.258   9.390   9.720  0.00  0.00      PROA  
ATOM   4633  HZ  PHE P 683     -63.279   9.110   9.507  0.00  0.00      PROA  
ATOM   4634  CD2 PHE P 683     -60.037   9.689   8.814  0.00  0.00      PROA  
ATOM   4635  HD2 PHE P 683     -59.330   9.782   8.002  0.00  0.00      PROA  
ATOM   4636  CE2 PHE P 683     -61.358   9.339   8.606  0.00  0.00      PROA  
ATOM   4637  HE2 PHE P 683     -61.630   8.964   7.630  0.00  0.00      PROA  
ATOM   4638  C   PHE P 683     -55.791   9.998  10.168  0.00  0.00      PROA  
ATOM   4639  O   PHE P 683     -55.138  10.091   9.132  0.00  0.00      PROA  
ATOM   4640  N   ALA P 684     -55.237  10.519  11.303  0.00  0.00      PROA  
ATOM   4641  HN  ALA P 684     -55.750  10.650  12.149  0.00  0.00      PROA  
ATOM   4642  CA  ALA P 684     -54.046  11.304  11.236  0.00  0.00      PROA  
ATOM   4643  HA  ALA P 684     -54.158  11.964  10.389  0.00  0.00      PROA  
ATOM   4644  CB  ALA P 684     -53.844  12.112  12.568  0.00  0.00      PROA  
ATOM   4645  HB1 ALA P 684     -53.670  11.460  13.451  0.00  0.00      PROA  
ATOM   4646  HB2 ALA P 684     -54.765  12.581  12.975  0.00  0.00      PROA  
ATOM   4647  HB3 ALA P 684     -53.111  12.923  12.369  0.00  0.00      PROA  
ATOM   4648  C   ALA P 684     -52.769  10.568  10.972  0.00  0.00      PROA  
ATOM   4649  O   ALA P 684     -51.774  11.148  10.528  0.00  0.00      PROA  
ATOM   4650  N   SER P 685     -52.811   9.253  11.370  0.00  0.00      PROA  
ATOM   4651  HN  SER P 685     -53.700   8.896  11.647  0.00  0.00      PROA  
ATOM   4652  CA  SER P 685     -51.716   8.273  11.131  0.00  0.00      PROA  
ATOM   4653  HA  SER P 685     -50.792   8.701  11.491  0.00  0.00      PROA  
ATOM   4654  CB  SER P 685     -51.898   6.898  11.859  0.00  0.00      PROA  
ATOM   4655  HB1 SER P 685     -51.069   6.185  11.669  0.00  0.00      PROA  
ATOM   4656  HB2 SER P 685     -52.779   6.301  11.539  0.00  0.00      PROA  
ATOM   4657  OG  SER P 685     -52.011   7.016  13.272  0.00  0.00      PROA  
ATOM   4658  HG1 SER P 685     -52.810   7.470  13.548  0.00  0.00      PROA  
ATOM   4659  C   SER P 685     -51.393   8.054   9.639  0.00  0.00      PROA  
ATOM   4660  O   SER P 685     -50.314   7.645   9.242  0.00  0.00      PROA  
ATOM   4661  N   ALA P 686     -52.321   8.485   8.736  0.00  0.00      PROA  
ATOM   4662  HN  ALA P 686     -53.250   8.688   9.034  0.00  0.00      PROA  
ATOM   4663  CA  ALA P 686     -52.004   8.669   7.267  0.00  0.00      PROA  
ATOM   4664  HA  ALA P 686     -51.800   7.681   6.884  0.00  0.00      PROA  
ATOM   4665  CB  ALA P 686     -53.301   9.178   6.652  0.00  0.00      PROA  
ATOM   4666  HB1 ALA P 686     -53.304   9.167   5.541  0.00  0.00      PROA  
ATOM   4667  HB2 ALA P 686     -53.618  10.208   6.922  0.00  0.00      PROA  
ATOM   4668  HB3 ALA P 686     -54.114   8.498   6.987  0.00  0.00      PROA  
ATOM   4669  C   ALA P 686     -50.811   9.462   6.846  0.00  0.00      PROA  
ATOM   4670  O   ALA P 686     -50.009   9.044   5.947  0.00  0.00      PROA  
ATOM   4671  N   LEU P 687     -50.631  10.608   7.437  0.00  0.00      PROA  
ATOM   4672  HN  LEU P 687     -51.272  10.807   8.175  0.00  0.00      PROA  
ATOM   4673  CA  LEU P 687     -49.486  11.546   7.294  0.00  0.00      PROA  
ATOM   4674  HA  LEU P 687     -49.390  11.693   6.229  0.00  0.00      PROA  
ATOM   4675  CB  LEU P 687     -49.831  12.969   7.878  0.00  0.00      PROA  
ATOM   4676  HB1 LEU P 687     -50.188  12.834   8.921  0.00  0.00      PROA  
ATOM   4677  HB2 LEU P 687     -50.742  13.329   7.354  0.00  0.00      PROA  
ATOM   4678  CG  LEU P 687     -48.793  14.122   7.737  0.00  0.00      PROA  
ATOM   4679  HG  LEU P 687     -47.749  13.782   7.905  0.00  0.00      PROA  
ATOM   4680  CD1 LEU P 687     -48.809  14.807   6.351  0.00  0.00      PROA  
ATOM   4681 HD11 LEU P 687     -49.882  14.969   6.112  0.00  0.00      PROA  
ATOM   4682 HD12 LEU P 687     -48.362  14.143   5.581  0.00  0.00      PROA  
ATOM   4683 HD13 LEU P 687     -48.217  15.744   6.427  0.00  0.00      PROA  
ATOM   4684  CD2 LEU P 687     -49.117  15.209   8.771  0.00  0.00      PROA  
ATOM   4685 HD21 LEU P 687     -48.349  15.990   8.592  0.00  0.00      PROA  
ATOM   4686 HD22 LEU P 687     -49.084  14.950   9.851  0.00  0.00      PROA  
ATOM   4687 HD23 LEU P 687     -50.157  15.582   8.658  0.00  0.00      PROA  
ATOM   4688  C   LEU P 687     -48.158  10.979   7.744  0.00  0.00      PROA  
ATOM   4689  O   LEU P 687     -47.285  11.150   6.941  0.00  0.00      PROA  
ATOM   4690  N   PRO P 688     -47.938  10.260   8.834  0.00  0.00      PROA  
ATOM   4691  CD  PRO P 688     -48.723  10.523  10.087  0.00  0.00      PROA  
ATOM   4692  HD1 PRO P 688     -49.645   9.904  10.100  0.00  0.00      PROA  
ATOM   4693  HD2 PRO P 688     -49.203  11.522  10.004  0.00  0.00      PROA  
ATOM   4694  CA  PRO P 688     -46.640   9.634   9.160  0.00  0.00      PROA  
ATOM   4695  HA  PRO P 688     -45.809  10.284   8.931  0.00  0.00      PROA  
ATOM   4696  CB  PRO P 688     -46.768   9.234  10.687  0.00  0.00      PROA  
ATOM   4697  HB1 PRO P 688     -45.750   9.165  11.128  0.00  0.00      PROA  
ATOM   4698  HB2 PRO P 688     -47.398   8.321  10.745  0.00  0.00      PROA  
ATOM   4699  CG  PRO P 688     -47.825  10.254  11.270  0.00  0.00      PROA  
ATOM   4700  HG1 PRO P 688     -48.484   9.890  12.087  0.00  0.00      PROA  
ATOM   4701  HG2 PRO P 688     -47.263  11.182  11.507  0.00  0.00      PROA  
ATOM   4702  C   PRO P 688     -46.345   8.429   8.309  0.00  0.00      PROA  
ATOM   4703  O   PRO P 688     -45.197   8.335   7.861  0.00  0.00      PROA  
ATOM   4704  N   ALA P 689     -47.399   7.608   7.984  0.00  0.00      PROA  
ATOM   4705  HN  ALA P 689     -48.270   7.764   8.444  0.00  0.00      PROA  
ATOM   4706  CA  ALA P 689     -47.189   6.511   7.051  0.00  0.00      PROA  
ATOM   4707  HA  ALA P 689     -46.430   5.922   7.546  0.00  0.00      PROA  
ATOM   4708  CB  ALA P 689     -48.500   5.771   6.726  0.00  0.00      PROA  
ATOM   4709  HB1 ALA P 689     -48.994   5.505   7.685  0.00  0.00      PROA  
ATOM   4710  HB2 ALA P 689     -48.254   4.806   6.233  0.00  0.00      PROA  
ATOM   4711  HB3 ALA P 689     -49.132   6.433   6.096  0.00  0.00      PROA  
ATOM   4712  C   ALA P 689     -46.674   6.935   5.656  0.00  0.00      PROA  
ATOM   4713  O   ALA P 689     -45.742   6.413   5.110  0.00  0.00      PROA  
ATOM   4714  N   LEU P 690     -47.245   7.972   5.003  0.00  0.00      PROA  
ATOM   4715  HN  LEU P 690     -48.107   8.315   5.370  0.00  0.00      PROA  
ATOM   4716  CA  LEU P 690     -46.685   8.714   3.855  0.00  0.00      PROA  
ATOM   4717  HA  LEU P 690     -46.713   8.066   2.992  0.00  0.00      PROA  
ATOM   4718  CB  LEU P 690     -47.455  10.066   3.577  0.00  0.00      PROA  
ATOM   4719  HB1 LEU P 690     -47.340  10.783   4.418  0.00  0.00      PROA  
ATOM   4720  HB2 LEU P 690     -48.543   9.859   3.487  0.00  0.00      PROA  
ATOM   4721  CG  LEU P 690     -47.097  10.880   2.300  0.00  0.00      PROA  
ATOM   4722  HG  LEU P 690     -46.003  11.061   2.222  0.00  0.00      PROA  
ATOM   4723  CD1 LEU P 690     -47.407  10.155   0.953  0.00  0.00      PROA  
ATOM   4724 HD11 LEU P 690     -47.070  10.805   0.118  0.00  0.00      PROA  
ATOM   4725 HD12 LEU P 690     -48.501   9.997   0.843  0.00  0.00      PROA  
ATOM   4726 HD13 LEU P 690     -46.858   9.191   1.022  0.00  0.00      PROA  
ATOM   4727  CD2 LEU P 690     -47.698  12.345   2.373  0.00  0.00      PROA  
ATOM   4728 HD21 LEU P 690     -47.307  12.788   3.314  0.00  0.00      PROA  
ATOM   4729 HD22 LEU P 690     -48.807  12.387   2.430  0.00  0.00      PROA  
ATOM   4730 HD23 LEU P 690     -47.403  12.995   1.521  0.00  0.00      PROA  
ATOM   4731  C   LEU P 690     -45.164   9.077   3.919  0.00  0.00      PROA  
ATOM   4732  O   LEU P 690     -44.392   8.650   3.102  0.00  0.00      PROA  
ATOM   4733  N   LEU P 691     -44.682   9.709   5.034  0.00  0.00      PROA  
ATOM   4734  HN  LEU P 691     -45.284   9.962   5.788  0.00  0.00      PROA  
ATOM   4735  CA  LEU P 691     -43.200   9.883   5.328  0.00  0.00      PROA  
ATOM   4736  HA  LEU P 691     -42.890  10.503   4.500  0.00  0.00      PROA  
ATOM   4737  CB  LEU P 691     -42.997  10.573   6.781  0.00  0.00      PROA  
ATOM   4738  HB1 LEU P 691     -43.278   9.745   7.467  0.00  0.00      PROA  
ATOM   4739  HB2 LEU P 691     -43.729  11.395   6.931  0.00  0.00      PROA  
ATOM   4740  CG  LEU P 691     -41.587  10.948   7.271  0.00  0.00      PROA  
ATOM   4741  HG  LEU P 691     -41.037   9.983   7.271  0.00  0.00      PROA  
ATOM   4742  CD1 LEU P 691     -40.874  12.045   6.435  0.00  0.00      PROA  
ATOM   4743 HD11 LEU P 691     -41.544  12.930   6.484  0.00  0.00      PROA  
ATOM   4744 HD12 LEU P 691     -40.596  11.804   5.387  0.00  0.00      PROA  
ATOM   4745 HD13 LEU P 691     -39.920  12.397   6.883  0.00  0.00      PROA  
ATOM   4746  CD2 LEU P 691     -41.571  11.451   8.778  0.00  0.00      PROA  
ATOM   4747 HD21 LEU P 691     -40.510  11.348   9.091  0.00  0.00      PROA  
ATOM   4748 HD22 LEU P 691     -42.304  10.924   9.425  0.00  0.00      PROA  
ATOM   4749 HD23 LEU P 691     -41.952  12.490   8.885  0.00  0.00      PROA  
ATOM   4750  C   LEU P 691     -42.323   8.605   5.295  0.00  0.00      PROA  
ATOM   4751  O   LEU P 691     -41.249   8.646   4.686  0.00  0.00      PROA  
ATOM   4752  N   VAL P 692     -42.744   7.561   5.970  0.00  0.00      PROA  
ATOM   4753  HN  VAL P 692     -43.555   7.753   6.518  0.00  0.00      PROA  
ATOM   4754  CA  VAL P 692     -42.258   6.166   5.918  0.00  0.00      PROA  
ATOM   4755  HA  VAL P 692     -41.219   6.076   6.198  0.00  0.00      PROA  
ATOM   4756  CB  VAL P 692     -42.951   5.341   7.034  0.00  0.00      PROA  
ATOM   4757  HB  VAL P 692     -44.047   5.336   6.854  0.00  0.00      PROA  
ATOM   4758  CG1 VAL P 692     -42.455   3.869   6.994  0.00  0.00      PROA  
ATOM   4759 HG11 VAL P 692     -42.868   3.283   7.842  0.00  0.00      PROA  
ATOM   4760 HG12 VAL P 692     -41.344   3.860   7.006  0.00  0.00      PROA  
ATOM   4761 HG13 VAL P 692     -42.612   3.331   6.035  0.00  0.00      PROA  
ATOM   4762  CG2 VAL P 692     -42.709   5.973   8.358  0.00  0.00      PROA  
ATOM   4763 HG21 VAL P 692     -42.945   7.050   8.498  0.00  0.00      PROA  
ATOM   4764 HG22 VAL P 692     -41.686   5.744   8.725  0.00  0.00      PROA  
ATOM   4765 HG23 VAL P 692     -43.306   5.423   9.117  0.00  0.00      PROA  
ATOM   4766  C   VAL P 692     -42.391   5.575   4.545  0.00  0.00      PROA  
ATOM   4767  O   VAL P 692     -41.397   4.955   4.086  0.00  0.00      PROA  
ATOM   4768  N   PHE P 693     -43.459   5.847   3.724  0.00  0.00      PROA  
ATOM   4769  HN  PHE P 693     -44.245   6.307   4.130  0.00  0.00      PROA  
ATOM   4770  CA  PHE P 693     -43.592   5.421   2.275  0.00  0.00      PROA  
ATOM   4771  HA  PHE P 693     -43.441   4.352   2.277  0.00  0.00      PROA  
ATOM   4772  CB  PHE P 693     -45.050   5.733   1.770  0.00  0.00      PROA  
ATOM   4773  HB1 PHE P 693     -45.352   6.802   1.735  0.00  0.00      PROA  
ATOM   4774  HB2 PHE P 693     -45.691   5.306   2.571  0.00  0.00      PROA  
ATOM   4775  CG  PHE P 693     -45.230   5.244   0.361  0.00  0.00      PROA  
ATOM   4776  CD1 PHE P 693     -45.370   3.874   0.159  0.00  0.00      PROA  
ATOM   4777  HD1 PHE P 693     -45.354   3.159   0.969  0.00  0.00      PROA  
ATOM   4778  CE1 PHE P 693     -45.515   3.391  -1.133  0.00  0.00      PROA  
ATOM   4779  HE1 PHE P 693     -45.682   2.351  -1.372  0.00  0.00      PROA  
ATOM   4780  CZ  PHE P 693     -45.501   4.203  -2.257  0.00  0.00      PROA  
ATOM   4781  HZ  PHE P 693     -45.499   3.787  -3.254  0.00  0.00      PROA  
ATOM   4782  CD2 PHE P 693     -45.355   6.069  -0.782  0.00  0.00      PROA  
ATOM   4783  HD2 PHE P 693     -45.340   7.147  -0.710  0.00  0.00      PROA  
ATOM   4784  CE2 PHE P 693     -45.359   5.591  -2.072  0.00  0.00      PROA  
ATOM   4785  HE2 PHE P 693     -45.223   6.209  -2.947  0.00  0.00      PROA  
ATOM   4786  C   PHE P 693     -42.595   6.058   1.403  0.00  0.00      PROA  
ATOM   4787  O   PHE P 693     -41.929   5.421   0.587  0.00  0.00      PROA  
ATOM   4788  N   ILE P 694     -42.454   7.385   1.466  0.00  0.00      PROA  
ATOM   4789  HN  ILE P 694     -43.067   7.931   2.032  0.00  0.00      PROA  
ATOM   4790  CA  ILE P 694     -41.589   8.236   0.711  0.00  0.00      PROA  
ATOM   4791  HA  ILE P 694     -41.640   8.069  -0.355  0.00  0.00      PROA  
ATOM   4792  CB  ILE P 694     -41.955   9.766   0.926  0.00  0.00      PROA  
ATOM   4793  HB  ILE P 694     -42.241   9.864   1.995  0.00  0.00      PROA  
ATOM   4794  CG2 ILE P 694     -40.804  10.781   0.481  0.00  0.00      PROA  
ATOM   4795 HG21 ILE P 694     -39.901  10.571   1.093  0.00  0.00      PROA  
ATOM   4796 HG22 ILE P 694     -41.148  11.818   0.686  0.00  0.00      PROA  
ATOM   4797 HG23 ILE P 694     -40.755  10.782  -0.628  0.00  0.00      PROA  
ATOM   4798  CG1 ILE P 694     -43.177  10.235   0.158  0.00  0.00      PROA  
ATOM   4799 HG11 ILE P 694     -43.063  11.336   0.067  0.00  0.00      PROA  
ATOM   4800 HG12 ILE P 694     -44.022  10.045   0.854  0.00  0.00      PROA  
ATOM   4801  CD  ILE P 694     -43.432   9.585  -1.132  0.00  0.00      PROA  
ATOM   4802  HD1 ILE P 694     -42.538   9.654  -1.788  0.00  0.00      PROA  
ATOM   4803  HD2 ILE P 694     -44.285  10.052  -1.669  0.00  0.00      PROA  
ATOM   4804  HD3 ILE P 694     -43.701   8.522  -0.953  0.00  0.00      PROA  
ATOM   4805  C   ILE P 694     -40.097   7.786   1.019  0.00  0.00      PROA  
ATOM   4806  O   ILE P 694     -39.284   7.413   0.146  0.00  0.00      PROA  
ATOM   4807  N   LEU P 695     -39.775   7.599   2.296  0.00  0.00      PROA  
ATOM   4808  HN  LEU P 695     -40.310   7.958   3.058  0.00  0.00      PROA  
ATOM   4809  CA  LEU P 695     -38.440   7.072   2.711  0.00  0.00      PROA  
ATOM   4810  HA  LEU P 695     -37.738   7.697   2.179  0.00  0.00      PROA  
ATOM   4811  CB  LEU P 695     -38.212   7.149   4.287  0.00  0.00      PROA  
ATOM   4812  HB1 LEU P 695     -37.375   6.570   4.733  0.00  0.00      PROA  
ATOM   4813  HB2 LEU P 695     -39.082   6.761   4.858  0.00  0.00      PROA  
ATOM   4814  CG  LEU P 695     -37.988   8.618   4.759  0.00  0.00      PROA  
ATOM   4815  HG  LEU P 695     -38.833   9.254   4.418  0.00  0.00      PROA  
ATOM   4816  CD1 LEU P 695     -37.829   8.667   6.249  0.00  0.00      PROA  
ATOM   4817 HD11 LEU P 695     -36.800   8.356   6.531  0.00  0.00      PROA  
ATOM   4818 HD12 LEU P 695     -38.563   8.020   6.774  0.00  0.00      PROA  
ATOM   4819 HD13 LEU P 695     -37.928   9.733   6.544  0.00  0.00      PROA  
ATOM   4820  CD2 LEU P 695     -36.726   9.235   4.131  0.00  0.00      PROA  
ATOM   4821 HD21 LEU P 695     -35.852   8.611   4.418  0.00  0.00      PROA  
ATOM   4822 HD22 LEU P 695     -36.494  10.287   4.401  0.00  0.00      PROA  
ATOM   4823 HD23 LEU P 695     -36.863   9.255   3.029  0.00  0.00      PROA  
ATOM   4824  C   LEU P 695     -38.153   5.645   2.222  0.00  0.00      PROA  
ATOM   4825  O   LEU P 695     -37.055   5.347   1.705  0.00  0.00      PROA  
ATOM   4826  N   ILE P 696     -39.134   4.697   2.273  0.00  0.00      PROA  
ATOM   4827  HN  ILE P 696     -40.012   4.968   2.659  0.00  0.00      PROA  
ATOM   4828  CA  ILE P 696     -38.817   3.360   1.800  0.00  0.00      PROA  
ATOM   4829  HA  ILE P 696     -37.896   2.938   2.176  0.00  0.00      PROA  
ATOM   4830  CB  ILE P 696     -39.852   2.416   2.337  0.00  0.00      PROA  
ATOM   4831  HB  ILE P 696     -40.923   2.679   2.204  0.00  0.00      PROA  
ATOM   4832  CG2 ILE P 696     -39.803   1.020   1.608  0.00  0.00      PROA  
ATOM   4833 HG21 ILE P 696     -38.806   0.530   1.617  0.00  0.00      PROA  
ATOM   4834 HG22 ILE P 696     -40.127   1.084   0.547  0.00  0.00      PROA  
ATOM   4835 HG23 ILE P 696     -40.584   0.338   2.005  0.00  0.00      PROA  
ATOM   4836  CG1 ILE P 696     -39.561   2.245   3.862  0.00  0.00      PROA  
ATOM   4837 HG11 ILE P 696     -39.840   3.161   4.425  0.00  0.00      PROA  
ATOM   4838 HG12 ILE P 696     -38.491   1.964   3.958  0.00  0.00      PROA  
ATOM   4839  CD  ILE P 696     -40.396   1.136   4.478  0.00  0.00      PROA  
ATOM   4840  HD1 ILE P 696     -40.387   1.233   5.584  0.00  0.00      PROA  
ATOM   4841  HD2 ILE P 696     -40.110   0.142   4.073  0.00  0.00      PROA  
ATOM   4842  HD3 ILE P 696     -41.443   1.344   4.172  0.00  0.00      PROA  
ATOM   4843  C   ILE P 696     -38.816   3.411   0.262  0.00  0.00      PROA  
ATOM   4844  O   ILE P 696     -37.937   2.825  -0.368  0.00  0.00      PROA  
ATOM   4845  N   PHE P 697     -39.679   4.261  -0.411  0.00  0.00      PROA  
ATOM   4846  HN  PHE P 697     -40.340   4.746   0.157  0.00  0.00      PROA  
ATOM   4847  CA  PHE P 697     -39.568   4.413  -1.861  0.00  0.00      PROA  
ATOM   4848  HA  PHE P 697     -39.652   3.442  -2.325  0.00  0.00      PROA  
ATOM   4849  CB  PHE P 697     -40.911   5.119  -2.358  0.00  0.00      PROA  
ATOM   4850  HB1 PHE P 697     -41.130   5.929  -1.629  0.00  0.00      PROA  
ATOM   4851  HB2 PHE P 697     -41.765   4.411  -2.310  0.00  0.00      PROA  
ATOM   4852  CG  PHE P 697     -40.848   5.708  -3.688  0.00  0.00      PROA  
ATOM   4853  CD1 PHE P 697     -40.159   6.881  -3.981  0.00  0.00      PROA  
ATOM   4854  HD1 PHE P 697     -39.711   7.453  -3.182  0.00  0.00      PROA  
ATOM   4855  CE1 PHE P 697     -40.102   7.380  -5.282  0.00  0.00      PROA  
ATOM   4856  HE1 PHE P 697     -39.596   8.293  -5.559  0.00  0.00      PROA  
ATOM   4857  CZ  PHE P 697     -40.738   6.649  -6.298  0.00  0.00      PROA  
ATOM   4858  HZ  PHE P 697     -40.539   7.044  -7.283  0.00  0.00      PROA  
ATOM   4859  CD2 PHE P 697     -41.486   5.020  -4.728  0.00  0.00      PROA  
ATOM   4860  HD2 PHE P 697     -41.972   4.072  -4.548  0.00  0.00      PROA  
ATOM   4861  CE2 PHE P 697     -41.417   5.561  -6.055  0.00  0.00      PROA  
ATOM   4862  HE2 PHE P 697     -41.940   4.999  -6.815  0.00  0.00      PROA  
ATOM   4863  C   PHE P 697     -38.231   4.895  -2.388  0.00  0.00      PROA  
ATOM   4864  O   PHE P 697     -37.622   4.364  -3.328  0.00  0.00      PROA  
ATOM   4865  N   LEU P 698     -37.743   5.910  -1.700  0.00  0.00      PROA  
ATOM   4866  HN  LEU P 698     -38.254   6.357  -0.970  0.00  0.00      PROA  
ATOM   4867  CA  LEU P 698     -36.470   6.550  -2.093  0.00  0.00      PROA  
ATOM   4868  HA  LEU P 698     -36.614   6.911  -3.101  0.00  0.00      PROA  
ATOM   4869  CB  LEU P 698     -36.217   7.738  -1.230  0.00  0.00      PROA  
ATOM   4870  HB1 LEU P 698     -36.124   7.476  -0.155  0.00  0.00      PROA  
ATOM   4871  HB2 LEU P 698     -37.208   8.237  -1.267  0.00  0.00      PROA  
ATOM   4872  CG  LEU P 698     -35.140   8.766  -1.634  0.00  0.00      PROA  
ATOM   4873  HG  LEU P 698     -35.079   8.695  -2.741  0.00  0.00      PROA  
ATOM   4874  CD1 LEU P 698     -35.619  10.122  -1.250  0.00  0.00      PROA  
ATOM   4875 HD11 LEU P 698     -34.986  10.884  -1.754  0.00  0.00      PROA  
ATOM   4876 HD12 LEU P 698     -35.599  10.330  -0.159  0.00  0.00      PROA  
ATOM   4877 HD13 LEU P 698     -36.674  10.324  -1.535  0.00  0.00      PROA  
ATOM   4878  CD2 LEU P 698     -33.723   8.647  -1.009  0.00  0.00      PROA  
ATOM   4879 HD21 LEU P 698     -33.269   7.649  -1.185  0.00  0.00      PROA  
ATOM   4880 HD22 LEU P 698     -33.734   8.830   0.087  0.00  0.00      PROA  
ATOM   4881 HD23 LEU P 698     -33.006   9.299  -1.553  0.00  0.00      PROA  
ATOM   4882  C   LEU P 698     -35.239   5.715  -2.246  0.00  0.00      PROA  
ATOM   4883  O   LEU P 698     -34.381   5.744  -3.126  0.00  0.00      PROA  
ATOM   4884  N   GLU P 699     -35.031   4.850  -1.214  0.00  0.00      PROA  
ATOM   4885  HN  GLU P 699     -35.639   4.699  -0.439  0.00  0.00      PROA  
ATOM   4886  CA  GLU P 699     -34.046   3.889  -1.282  0.00  0.00      PROA  
ATOM   4887  HA  GLU P 699     -33.120   4.298  -1.658  0.00  0.00      PROA  
ATOM   4888  CB  GLU P 699     -33.813   3.527   0.195  0.00  0.00      PROA  
ATOM   4889  HB1 GLU P 699     -33.066   2.706   0.254  0.00  0.00      PROA  
ATOM   4890  HB2 GLU P 699     -34.701   3.077   0.687  0.00  0.00      PROA  
ATOM   4891  CG  GLU P 699     -33.297   4.709   1.039  0.00  0.00      PROA  
ATOM   4892  HG1 GLU P 699     -34.101   5.385   1.400  0.00  0.00      PROA  
ATOM   4893  HG2 GLU P 699     -32.531   5.185   0.389  0.00  0.00      PROA  
ATOM   4894  CD  GLU P 699     -32.583   4.277   2.296  0.00  0.00      PROA  
ATOM   4895  OE1 GLU P 699     -31.363   4.492   2.397  0.00  0.00      PROA  
ATOM   4896  OE2 GLU P 699     -33.231   3.722   3.218  0.00  0.00      PROA  
ATOM   4897  C   GLU P 699     -34.405   2.611  -2.130  0.00  0.00      PROA  
ATOM   4898  O   GLU P 699     -33.497   2.022  -2.716  0.00  0.00      PROA  
ATOM   4899  N   SER P 700     -35.632   2.113  -2.230  0.00  0.00      PROA  
ATOM   4900  HN  SER P 700     -36.364   2.491  -1.668  0.00  0.00      PROA  
ATOM   4901  CA  SER P 700     -36.007   1.014  -3.035  0.00  0.00      PROA  
ATOM   4902  HA  SER P 700     -35.282   0.220  -2.933  0.00  0.00      PROA  
ATOM   4903  CB  SER P 700     -37.499   0.571  -2.790  0.00  0.00      PROA  
ATOM   4904  HB1 SER P 700     -38.094   1.452  -3.113  0.00  0.00      PROA  
ATOM   4905  HB2 SER P 700     -37.575   0.455  -1.688  0.00  0.00      PROA  
ATOM   4906  OG  SER P 700     -37.983  -0.595  -3.451  0.00  0.00      PROA  
ATOM   4907  HG1 SER P 700     -38.286  -0.319  -4.319  0.00  0.00      PROA  
ATOM   4908  C   SER P 700     -35.797   1.388  -4.558  0.00  0.00      PROA  
ATOM   4909  O   SER P 700     -35.250   0.623  -5.314  0.00  0.00      PROA  
ATOM   4910  N   GLN P 701     -36.213   2.624  -4.945  0.00  0.00      PROA  
ATOM   4911  HN  GLN P 701     -36.704   3.221  -4.316  0.00  0.00      PROA  
ATOM   4912  CA  GLN P 701     -36.048   3.069  -6.313  0.00  0.00      PROA  
ATOM   4913  HA  GLN P 701     -36.456   2.301  -6.953  0.00  0.00      PROA  
ATOM   4914  CB  GLN P 701     -36.739   4.427  -6.465  0.00  0.00      PROA  
ATOM   4915  HB1 GLN P 701     -36.397   4.935  -7.392  0.00  0.00      PROA  
ATOM   4916  HB2 GLN P 701     -36.407   5.124  -5.666  0.00  0.00      PROA  
ATOM   4917  CG  GLN P 701     -38.254   4.347  -6.569  0.00  0.00      PROA  
ATOM   4918  HG1 GLN P 701     -38.635   5.376  -6.746  0.00  0.00      PROA  
ATOM   4919  HG2 GLN P 701     -38.777   4.069  -5.629  0.00  0.00      PROA  
ATOM   4920  CD  GLN P 701     -38.821   3.345  -7.633  0.00  0.00      PROA  
ATOM   4921  OE1 GLN P 701     -39.412   2.302  -7.483  0.00  0.00      PROA  
ATOM   4922  NE2 GLN P 701     -38.527   3.725  -8.859  0.00  0.00      PROA  
ATOM   4923 HE21 GLN P 701     -38.749   3.105  -9.612  0.00  0.00      PROA  
ATOM   4924 HE22 GLN P 701     -38.013   4.575  -8.973  0.00  0.00      PROA  
ATOM   4925  C   GLN P 701     -34.535   3.247  -6.777  0.00  0.00      PROA  
ATOM   4926  O   GLN P 701     -34.024   2.665  -7.787  0.00  0.00      PROA  
ATOM   4927  N   ILE P 702     -33.871   3.994  -5.937  0.00  0.00      PROA  
ATOM   4928  HN  ILE P 702     -34.331   4.402  -5.153  0.00  0.00      PROA  
ATOM   4929  CA  ILE P 702     -32.471   4.345  -6.278  0.00  0.00      PROA  
ATOM   4930  HA  ILE P 702     -32.436   4.748  -7.280  0.00  0.00      PROA  
ATOM   4931  CB  ILE P 702     -31.883   5.372  -5.265  0.00  0.00      PROA  
ATOM   4932  HB  ILE P 702     -32.242   5.193  -4.228  0.00  0.00      PROA  
ATOM   4933  CG2 ILE P 702     -30.370   5.442  -5.428  0.00  0.00      PROA  
ATOM   4934 HG21 ILE P 702     -29.765   6.279  -5.020  0.00  0.00      PROA  
ATOM   4935 HG22 ILE P 702     -30.164   5.499  -6.518  0.00  0.00      PROA  
ATOM   4936 HG23 ILE P 702     -29.788   4.567  -5.067  0.00  0.00      PROA  
ATOM   4937  CG1 ILE P 702     -32.447   6.699  -5.487  0.00  0.00      PROA  
ATOM   4938 HG11 ILE P 702     -33.557   6.679  -5.451  0.00  0.00      PROA  
ATOM   4939 HG12 ILE P 702     -32.182   7.096  -6.491  0.00  0.00      PROA  
ATOM   4940  CD  ILE P 702     -32.021   7.759  -4.442  0.00  0.00      PROA  
ATOM   4941  HD1 ILE P 702     -31.143   8.265  -4.899  0.00  0.00      PROA  
ATOM   4942  HD2 ILE P 702     -31.756   7.339  -3.449  0.00  0.00      PROA  
ATOM   4943  HD3 ILE P 702     -32.758   8.550  -4.185  0.00  0.00      PROA  
ATOM   4944  C   ILE P 702     -31.639   3.058  -6.399  0.00  0.00      PROA  
ATOM   4945  O   ILE P 702     -30.945   2.770  -7.360  0.00  0.00      PROA  
ATOM   4946  N   THR P 703     -31.849   2.191  -5.368  0.00  0.00      PROA  
ATOM   4947  HN  THR P 703     -32.496   2.430  -4.648  0.00  0.00      PROA  
ATOM   4948  CA  THR P 703     -31.107   0.867  -5.347  0.00  0.00      PROA  
ATOM   4949  HA  THR P 703     -30.080   1.089  -5.594  0.00  0.00      PROA  
ATOM   4950  CB  THR P 703     -31.082   0.264  -3.880  0.00  0.00      PROA  
ATOM   4951  HB  THR P 703     -32.045  -0.173  -3.539  0.00  0.00      PROA  
ATOM   4952  OG1 THR P 703     -30.753   1.323  -2.919  0.00  0.00      PROA  
ATOM   4953  HG1 THR P 703     -31.615   1.586  -2.587  0.00  0.00      PROA  
ATOM   4954  CG2 THR P 703     -29.855  -0.728  -3.795  0.00  0.00      PROA  
ATOM   4955 HG21 THR P 703     -28.865  -0.306  -4.072  0.00  0.00      PROA  
ATOM   4956 HG22 THR P 703     -29.906  -1.633  -4.439  0.00  0.00      PROA  
ATOM   4957 HG23 THR P 703     -29.845  -1.078  -2.741  0.00  0.00      PROA  
ATOM   4958  C   THR P 703     -31.536  -0.203  -6.376  0.00  0.00      PROA  
ATOM   4959  O   THR P 703     -30.698  -0.934  -6.805  0.00  0.00      PROA  
ATOM   4960  N   THR P 704     -32.811  -0.198  -6.730  0.00  0.00      PROA  
ATOM   4961  HN  THR P 704     -33.402   0.493  -6.322  0.00  0.00      PROA  
ATOM   4962  CA  THR P 704     -33.335  -0.927  -7.922  0.00  0.00      PROA  
ATOM   4963  HA  THR P 704     -33.001  -1.941  -7.758  0.00  0.00      PROA  
ATOM   4964  CB  THR P 704     -34.850  -1.170  -8.011  0.00  0.00      PROA  
ATOM   4965  HB  THR P 704     -35.179  -1.626  -8.969  0.00  0.00      PROA  
ATOM   4966  OG1 THR P 704     -35.630   0.017  -7.773  0.00  0.00      PROA  
ATOM   4967  HG1 THR P 704     -35.460   0.361  -6.893  0.00  0.00      PROA  
ATOM   4968  CG2 THR P 704     -35.210  -2.251  -6.924  0.00  0.00      PROA  
ATOM   4969 HG21 THR P 704     -36.315  -2.194  -6.829  0.00  0.00      PROA  
ATOM   4970 HG22 THR P 704     -34.835  -1.944  -5.924  0.00  0.00      PROA  
ATOM   4971 HG23 THR P 704     -34.743  -3.188  -7.297  0.00  0.00      PROA  
ATOM   4972  C   THR P 704     -32.773  -0.525  -9.218  0.00  0.00      PROA  
ATOM   4973  O   THR P 704     -32.403  -1.330 -10.028  0.00  0.00      PROA  
ATOM   4974  N   LEU P 705     -32.665   0.784  -9.410  0.00  0.00      PROA  
ATOM   4975  HN  LEU P 705     -33.209   1.351  -8.796  0.00  0.00      PROA  
ATOM   4976  CA  LEU P 705     -32.206   1.472 -10.581  0.00  0.00      PROA  
ATOM   4977  HA  LEU P 705     -32.695   1.032 -11.438  0.00  0.00      PROA  
ATOM   4978  CB  LEU P 705     -32.682   2.958 -10.631  0.00  0.00      PROA  
ATOM   4979  HB1 LEU P 705     -32.154   3.492 -11.449  0.00  0.00      PROA  
ATOM   4980  HB2 LEU P 705     -32.460   3.423  -9.647  0.00  0.00      PROA  
ATOM   4981  CG  LEU P 705     -34.183   3.007 -11.078  0.00  0.00      PROA  
ATOM   4982  HG  LEU P 705     -34.820   2.341 -10.457  0.00  0.00      PROA  
ATOM   4983  CD1 LEU P 705     -34.825   4.363 -10.824  0.00  0.00      PROA  
ATOM   4984 HD11 LEU P 705     -34.064   5.156 -10.987  0.00  0.00      PROA  
ATOM   4985 HD12 LEU P 705     -35.404   4.340  -9.877  0.00  0.00      PROA  
ATOM   4986 HD13 LEU P 705     -35.603   4.609 -11.578  0.00  0.00      PROA  
ATOM   4987  CD2 LEU P 705     -34.437   2.765 -12.555  0.00  0.00      PROA  
ATOM   4988 HD21 LEU P 705     -33.837   3.404 -13.237  0.00  0.00      PROA  
ATOM   4989 HD22 LEU P 705     -35.511   2.824 -12.833  0.00  0.00      PROA  
ATOM   4990 HD23 LEU P 705     -34.106   1.713 -12.692  0.00  0.00      PROA  
ATOM   4991  C   LEU P 705     -30.745   1.281 -10.759  0.00  0.00      PROA  
ATOM   4992  O   LEU P 705     -30.251   1.093 -11.876  0.00  0.00      PROA  
ATOM   4993  N   ILE P 706     -30.025   1.241  -9.596  0.00  0.00      PROA  
ATOM   4994  HN  ILE P 706     -30.384   1.567  -8.725  0.00  0.00      PROA  
ATOM   4995  CA  ILE P 706     -28.560   0.958  -9.533  0.00  0.00      PROA  
ATOM   4996  HA  ILE P 706     -28.115   1.547 -10.321  0.00  0.00      PROA  
ATOM   4997  CB  ILE P 706     -27.986   1.408  -8.230  0.00  0.00      PROA  
ATOM   4998  HB  ILE P 706     -28.797   1.441  -7.471  0.00  0.00      PROA  
ATOM   4999  CG2 ILE P 706     -27.014   0.504  -7.448  0.00  0.00      PROA  
ATOM   5000 HG21 ILE P 706     -26.837   0.966  -6.452  0.00  0.00      PROA  
ATOM   5001 HG22 ILE P 706     -26.027   0.558  -7.954  0.00  0.00      PROA  
ATOM   5002 HG23 ILE P 706     -27.412  -0.522  -7.298  0.00  0.00      PROA  
ATOM   5003  CG1 ILE P 706     -27.451   2.882  -8.461  0.00  0.00      PROA  
ATOM   5004 HG11 ILE P 706     -28.087   3.451  -9.173  0.00  0.00      PROA  
ATOM   5005 HG12 ILE P 706     -26.446   2.803  -8.927  0.00  0.00      PROA  
ATOM   5006  CD  ILE P 706     -27.290   3.767  -7.199  0.00  0.00      PROA  
ATOM   5007  HD1 ILE P 706     -26.771   4.693  -7.525  0.00  0.00      PROA  
ATOM   5008  HD2 ILE P 706     -26.694   3.207  -6.447  0.00  0.00      PROA  
ATOM   5009  HD3 ILE P 706     -28.301   3.947  -6.774  0.00  0.00      PROA  
ATOM   5010  C   ILE P 706     -28.238  -0.476  -9.874  0.00  0.00      PROA  
ATOM   5011  O   ILE P 706     -27.291  -0.725 -10.571  0.00  0.00      PROA  
ATOM   5012  N   ILE P 707     -29.063  -1.456  -9.442  0.00  0.00      PROA  
ATOM   5013  HN  ILE P 707     -29.823  -1.247  -8.832  0.00  0.00      PROA  
ATOM   5014  CA  ILE P 707     -28.914  -2.892  -9.847  0.00  0.00      PROA  
ATOM   5015  HA  ILE P 707     -27.857  -3.115  -9.876  0.00  0.00      PROA  
ATOM   5016  CB  ILE P 707     -29.474  -3.848  -8.788  0.00  0.00      PROA  
ATOM   5017  HB  ILE P 707     -29.318  -3.439  -7.767  0.00  0.00      PROA  
ATOM   5018  CG2 ILE P 707     -31.049  -3.833  -8.843  0.00  0.00      PROA  
ATOM   5019 HG21 ILE P 707     -31.419  -2.827  -8.548  0.00  0.00      PROA  
ATOM   5020 HG22 ILE P 707     -31.346  -4.515  -8.018  0.00  0.00      PROA  
ATOM   5021 HG23 ILE P 707     -31.484  -4.139  -9.819  0.00  0.00      PROA  
ATOM   5022  CG1 ILE P 707     -28.962  -5.287  -8.835  0.00  0.00      PROA  
ATOM   5023 HG11 ILE P 707     -29.167  -5.640  -9.868  0.00  0.00      PROA  
ATOM   5024 HG12 ILE P 707     -29.609  -5.985  -8.262  0.00  0.00      PROA  
ATOM   5025  CD  ILE P 707     -27.547  -5.405  -8.372  0.00  0.00      PROA  
ATOM   5026  HD1 ILE P 707     -26.787  -4.929  -9.029  0.00  0.00      PROA  
ATOM   5027  HD2 ILE P 707     -27.311  -6.476  -8.196  0.00  0.00      PROA  
ATOM   5028  HD3 ILE P 707     -27.560  -5.061  -7.316  0.00  0.00      PROA  
ATOM   5029  C   ILE P 707     -29.418  -3.154 -11.298  0.00  0.00      PROA  
ATOM   5030  O   ILE P 707     -29.155  -4.266 -11.781  0.00  0.00      PROA  
ATOM   5031  N   SER P 708     -30.166  -2.322 -11.922  0.00  0.00      PROA  
ATOM   5032  HN  SER P 708     -30.414  -1.481 -11.449  0.00  0.00      PROA  
ATOM   5033  CA  SER P 708     -30.803  -2.502 -13.196  0.00  0.00      PROA  
ATOM   5034  HA  SER P 708     -31.052  -3.534 -13.398  0.00  0.00      PROA  
ATOM   5035  CB  SER P 708     -32.131  -1.687 -13.359  0.00  0.00      PROA  
ATOM   5036  HB1 SER P 708     -32.369  -1.743 -14.442  0.00  0.00      PROA  
ATOM   5037  HB2 SER P 708     -31.964  -0.621 -13.093  0.00  0.00      PROA  
ATOM   5038  OG  SER P 708     -33.137  -2.192 -12.540  0.00  0.00      PROA  
ATOM   5039  HG1 SER P 708     -32.954  -1.923 -11.637  0.00  0.00      PROA  
ATOM   5040  C   SER P 708     -29.918  -2.097 -14.392  0.00  0.00      PROA  
ATOM   5041  O   SER P 708     -29.042  -1.237 -14.288  0.00  0.00      PROA  
ATOM   5042  N   LYS P 709     -30.149  -2.774 -15.542  0.00  0.00      PROA  
ATOM   5043  HN  LYS P 709     -30.908  -3.420 -15.559  0.00  0.00      PROA  
ATOM   5044  CA  LYS P 709     -29.538  -2.514 -16.852  0.00  0.00      PROA  
ATOM   5045  HA  LYS P 709     -28.560  -2.079 -16.707  0.00  0.00      PROA  
ATOM   5046  CB  LYS P 709     -29.243  -3.768 -17.711  0.00  0.00      PROA  
ATOM   5047  HB1 LYS P 709     -28.709  -3.390 -18.609  0.00  0.00      PROA  
ATOM   5048  HB2 LYS P 709     -30.151  -4.291 -18.079  0.00  0.00      PROA  
ATOM   5049  CG  LYS P 709     -28.350  -4.829 -16.950  0.00  0.00      PROA  
ATOM   5050  HG1 LYS P 709     -28.262  -5.757 -17.554  0.00  0.00      PROA  
ATOM   5051  HG2 LYS P 709     -28.921  -5.202 -16.073  0.00  0.00      PROA  
ATOM   5052  CD  LYS P 709     -26.982  -4.300 -16.455  0.00  0.00      PROA  
ATOM   5053  HD1 LYS P 709     -26.465  -5.090 -15.869  0.00  0.00      PROA  
ATOM   5054  HD2 LYS P 709     -27.091  -3.372 -15.855  0.00  0.00      PROA  
ATOM   5055  CE  LYS P 709     -25.994  -3.940 -17.625  0.00  0.00      PROA  
ATOM   5056  HE1 LYS P 709     -25.001  -3.652 -17.219  0.00  0.00      PROA  
ATOM   5057  HE2 LYS P 709     -26.368  -3.080 -18.221  0.00  0.00      PROA  
ATOM   5058  NZ  LYS P 709     -25.801  -5.050 -18.473  0.00  0.00      PROA  
ATOM   5059  HZ1 LYS P 709     -26.329  -5.127 -19.366  0.00  0.00      PROA  
ATOM   5060  HZ2 LYS P 709     -25.961  -5.949 -17.975  0.00  0.00      PROA  
ATOM   5061  HZ3 LYS P 709     -24.786  -5.070 -18.698  0.00  0.00      PROA  
ATOM   5062  C   LYS P 709     -30.489  -1.761 -17.739  0.00  0.00      PROA
[truncated: 25,827,159 more chars]
