# Supplementary material for: CryoEM structures of anion exchanger 1 capture multiple states of inward- and outward-facing conformations
Source: Commun Biol. 2022 Dec 14;5:1372. doi: 10.1038/s42003-022-04306-8 (PMC9751308; doi:10.1038/s42003-022-04306-8)
Supplement: Supplementary file 4 — Supplementary Data 1 [file 42003_2022_4306_MOESM4_ESM.zip › bAE1_MDstructures_inputs_Comm_Bio/bAE1_IF_OF_rep3_end.pdb]

CRYST1  170.323  170.323  109.673  90.00  90.00  90.00 P 1           1
ATOM      1  N   LEU P 400     -47.139  -1.341 -13.142  0.00  0.00      PROA  
ATOM      2  HT1 LEU P 400     -46.591  -0.531 -12.787  0.00  0.00      PROA  
ATOM      3  HT2 LEU P 400     -48.166  -1.187 -13.199  0.00  0.00      PROA  
ATOM      4  HT3 LEU P 400     -46.687  -1.456 -14.072  0.00  0.00      PROA  
ATOM      5  CA  LEU P 400     -46.931  -2.478 -12.119  0.00  0.00      PROA  
ATOM      6  HA  LEU P 400     -45.955  -2.368 -11.668  0.00  0.00      PROA  
ATOM      7  CB  LEU P 400     -47.977  -2.436 -11.024  0.00  0.00      PROA  
ATOM      8  HB1 LEU P 400     -47.998  -3.365 -10.415  0.00  0.00      PROA  
ATOM      9  HB2 LEU P 400     -49.009  -2.350 -11.425  0.00  0.00      PROA  
ATOM     10  CG  LEU P 400     -47.846  -1.269  -9.971  0.00  0.00      PROA  
ATOM     11  HG  LEU P 400     -47.680  -0.279 -10.447  0.00  0.00      PROA  
ATOM     12  CD1 LEU P 400     -49.130  -1.141  -9.124  0.00  0.00      PROA  
ATOM     13 HD11 LEU P 400     -49.942  -0.736  -9.766  0.00  0.00      PROA  
ATOM     14 HD12 LEU P 400     -49.013  -0.385  -8.319  0.00  0.00      PROA  
ATOM     15 HD13 LEU P 400     -49.503  -2.095  -8.694  0.00  0.00      PROA  
ATOM     16  CD2 LEU P 400     -46.631  -1.343  -9.021  0.00  0.00      PROA  
ATOM     17 HD21 LEU P 400     -46.653  -0.547  -8.247  0.00  0.00      PROA  
ATOM     18 HD22 LEU P 400     -45.657  -1.327  -9.556  0.00  0.00      PROA  
ATOM     19 HD23 LEU P 400     -46.690  -2.338  -8.529  0.00  0.00      PROA  
ATOM     20  C   LEU P 400     -46.993  -3.745 -12.846  0.00  0.00      PROA  
ATOM     21  O   LEU P 400     -46.099  -4.603 -12.682  0.00  0.00      PROA  
ATOM     22  N   VAL P 401     -48.069  -3.857 -13.542  0.00  0.00      PROA  
ATOM     23  HN  VAL P 401     -48.628  -3.040 -13.658  0.00  0.00      PROA  
ATOM     24  CA  VAL P 401     -48.525  -5.211 -14.028  0.00  0.00      PROA  
ATOM     25  HA  VAL P 401     -48.608  -5.973 -13.267  0.00  0.00      PROA  
ATOM     26  CB  VAL P 401     -49.914  -5.226 -14.638  0.00  0.00      PROA  
ATOM     27  HB  VAL P 401     -50.127  -4.364 -15.306  0.00  0.00      PROA  
ATOM     28  CG1 VAL P 401     -50.153  -6.493 -15.468  0.00  0.00      PROA  
ATOM     29 HG11 VAL P 401     -49.563  -6.538 -16.409  0.00  0.00      PROA  
ATOM     30 HG12 VAL P 401     -51.226  -6.662 -15.699  0.00  0.00      PROA  
ATOM     31 HG13 VAL P 401     -49.937  -7.470 -14.985  0.00  0.00      PROA  
ATOM     32  CG2 VAL P 401     -50.899  -5.301 -13.500  0.00  0.00      PROA  
ATOM     33 HG21 VAL P 401     -51.881  -4.999 -13.922  0.00  0.00      PROA  
ATOM     34 HG22 VAL P 401     -50.689  -4.652 -12.623  0.00  0.00      PROA  
ATOM     35 HG23 VAL P 401     -51.033  -6.337 -13.122  0.00  0.00      PROA  
ATOM     36  C   VAL P 401     -47.472  -5.793 -15.017  0.00  0.00      PROA  
ATOM     37  O   VAL P 401     -47.185  -6.987 -14.926  0.00  0.00      PROA  
ATOM     38  N   ARG P 402     -46.842  -5.004 -15.981  0.00  0.00      PROA  
ATOM     39  HN  ARG P 402     -47.002  -4.020 -15.998  0.00  0.00      PROA  
ATOM     40  CA  ARG P 402     -45.733  -5.517 -16.784  0.00  0.00      PROA  
ATOM     41  HA  ARG P 402     -46.051  -6.383 -17.345  0.00  0.00      PROA  
ATOM     42  CB  ARG P 402     -45.216  -4.489 -17.859  0.00  0.00      PROA  
ATOM     43  HB1 ARG P 402     -44.114  -4.590 -17.964  0.00  0.00      PROA  
ATOM     44  HB2 ARG P 402     -45.404  -3.441 -17.542  0.00  0.00      PROA  
ATOM     45  CG  ARG P 402     -45.908  -4.478 -19.204  0.00  0.00      PROA  
ATOM     46  HG1 ARG P 402     -45.683  -5.436 -19.720  0.00  0.00      PROA  
ATOM     47  HG2 ARG P 402     -45.422  -3.743 -19.882  0.00  0.00      PROA  
ATOM     48  CD  ARG P 402     -47.509  -4.433 -19.147  0.00  0.00      PROA  
ATOM     49  HD1 ARG P 402     -47.740  -5.348 -18.559  0.00  0.00      PROA  
ATOM     50  HD2 ARG P 402     -47.961  -4.404 -20.161  0.00  0.00      PROA  
ATOM     51  NE  ARG P 402     -47.937  -3.244 -18.350  0.00  0.00      PROA  
ATOM     52  HE  ARG P 402     -47.395  -2.453 -18.066  0.00  0.00      PROA  
ATOM     53  CZ  ARG P 402     -49.204  -3.101 -17.935  0.00  0.00      PROA  
ATOM     54  NH1 ARG P 402     -50.131  -3.915 -18.289  0.00  0.00      PROA  
ATOM     55 HH11 ARG P 402     -51.050  -3.832 -17.904  0.00  0.00      PROA  
ATOM     56 HH12 ARG P 402     -50.047  -4.572 -19.038  0.00  0.00      PROA  
ATOM     57  NH2 ARG P 402     -49.463  -2.087 -17.189  0.00  0.00      PROA  
ATOM     58 HH21 ARG P 402     -50.318  -1.988 -16.679  0.00  0.00      PROA  
ATOM     59 HH22 ARG P 402     -48.654  -1.683 -16.764  0.00  0.00      PROA  
ATOM     60  C   ARG P 402     -44.520  -6.071 -16.047  0.00  0.00      PROA  
ATOM     61  O   ARG P 402     -44.078  -7.212 -16.351  0.00  0.00      PROA  
ATOM     62  N   ASP P 403     -44.061  -5.403 -14.971  0.00  0.00      PROA  
ATOM     63  HN  ASP P 403     -44.496  -4.528 -14.773  0.00  0.00      PROA  
ATOM     64  CA  ASP P 403     -42.931  -5.780 -14.142  0.00  0.00      PROA  
ATOM     65  HA  ASP P 403     -42.073  -5.975 -14.768  0.00  0.00      PROA  
ATOM     66  CB  ASP P 403     -42.608  -4.676 -13.134  0.00  0.00      PROA  
ATOM     67  HB1 ASP P 403     -42.054  -5.099 -12.268  0.00  0.00      PROA  
ATOM     68  HB2 ASP P 403     -43.510  -4.111 -12.815  0.00  0.00      PROA  
ATOM     69  CG  ASP P 403     -41.727  -3.700 -13.846  0.00  0.00      PROA  
ATOM     70  OD1 ASP P 403     -40.810  -4.223 -14.489  0.00  0.00      PROA  
ATOM     71  OD2 ASP P 403     -41.900  -2.450 -13.832  0.00  0.00      PROA  
ATOM     72  C   ASP P 403     -43.306  -7.080 -13.414  0.00  0.00      PROA  
ATOM     73  O   ASP P 403     -42.564  -8.033 -13.355  0.00  0.00      PROA  
ATOM     74  N   ILE P 404     -44.527  -7.159 -12.950  0.00  0.00      PROA  
ATOM     75  HN  ILE P 404     -45.116  -6.354 -12.951  0.00  0.00      PROA  
ATOM     76  CA  ILE P 404     -45.051  -8.370 -12.406  0.00  0.00      PROA  
ATOM     77  HA  ILE P 404     -44.248  -8.703 -11.766  0.00  0.00      PROA  
ATOM     78  CB  ILE P 404     -46.400  -7.974 -11.727  0.00  0.00      PROA  
ATOM     79  HB  ILE P 404     -47.144  -7.519 -12.415  0.00  0.00      PROA  
ATOM     80  CG2 ILE P 404     -47.002  -9.246 -11.166  0.00  0.00      PROA  
ATOM     81 HG21 ILE P 404     -47.137  -9.995 -11.975  0.00  0.00      PROA  
ATOM     82 HG22 ILE P 404     -47.944  -9.111 -10.593  0.00  0.00      PROA  
ATOM     83 HG23 ILE P 404     -46.275  -9.791 -10.526  0.00  0.00      PROA  
ATOM     84  CG1 ILE P 404     -46.060  -7.025 -10.553  0.00  0.00      PROA  
ATOM     85 HG11 ILE P 404     -45.493  -6.132 -10.891  0.00  0.00      PROA  
ATOM     86 HG12 ILE P 404     -45.515  -7.470  -9.693  0.00  0.00      PROA  
ATOM     87  CD  ILE P 404     -47.365  -6.408  -9.893  0.00  0.00      PROA  
ATOM     88  HD1 ILE P 404     -47.091  -5.939  -8.924  0.00  0.00      PROA  
ATOM     89  HD2 ILE P 404     -48.162  -7.141  -9.645  0.00  0.00      PROA  
ATOM     90  HD3 ILE P 404     -47.727  -5.560 -10.513  0.00  0.00      PROA  
ATOM     91  C   ILE P 404     -45.027  -9.531 -13.365  0.00  0.00      PROA  
ATOM     92  O   ILE P 404     -44.528 -10.629 -12.993  0.00  0.00      PROA  
ATOM     93  N   ARG P 405     -45.471  -9.350 -14.664  0.00  0.00      PROA  
ATOM     94  HN  ARG P 405     -45.783  -8.419 -14.837  0.00  0.00      PROA  
ATOM     95  CA  ARG P 405     -45.476 -10.419 -15.714  0.00  0.00      PROA  
ATOM     96  HA  ARG P 405     -45.837 -11.273 -15.159  0.00  0.00      PROA  
ATOM     97  CB  ARG P 405     -46.299 -10.036 -17.013  0.00  0.00      PROA  
ATOM     98  HB1 ARG P 405     -46.119 -10.722 -17.868  0.00  0.00      PROA  
ATOM     99  HB2 ARG P 405     -45.998  -9.042 -17.407  0.00  0.00      PROA  
ATOM    100  CG  ARG P 405     -47.898 -10.032 -16.826  0.00  0.00      PROA  
ATOM    101  HG1 ARG P 405     -48.318  -9.107 -16.377  0.00  0.00      PROA  
ATOM    102  HG2 ARG P 405     -48.044 -10.896 -16.143  0.00  0.00      PROA  
ATOM    103  CD  ARG P 405     -48.545 -10.289 -18.130  0.00  0.00      PROA  
ATOM    104  HD1 ARG P 405     -48.164 -11.139 -18.736  0.00  0.00      PROA  
ATOM    105  HD2 ARG P 405     -48.400  -9.393 -18.771  0.00  0.00      PROA  
ATOM    106  NE  ARG P 405     -50.046 -10.351 -17.985  0.00  0.00      PROA  
ATOM    107  HE  ARG P 405     -50.632  -9.570 -18.202  0.00  0.00      PROA  
ATOM    108  CZ  ARG P 405     -50.634 -11.494 -17.750  0.00  0.00      PROA  
ATOM    109  NH1 ARG P 405     -50.042 -12.675 -17.677  0.00  0.00      PROA  
ATOM    110 HH11 ARG P 405     -49.044 -12.720 -17.708  0.00  0.00      PROA  
ATOM    111 HH12 ARG P 405     -50.669 -13.443 -17.547  0.00  0.00      PROA  
ATOM    112  NH2 ARG P 405     -51.964 -11.620 -17.792  0.00  0.00      PROA  
ATOM    113 HH21 ARG P 405     -52.290 -12.562 -17.706  0.00  0.00      PROA  
ATOM    114 HH22 ARG P 405     -52.638 -10.889 -17.895  0.00  0.00      PROA  
ATOM    115  C   ARG P 405     -44.121 -10.999 -16.180  0.00  0.00      PROA  
ATOM    116  O   ARG P 405     -44.078 -12.206 -16.498  0.00  0.00      PROA  
ATOM    117  N   ARG P 406     -43.083 -10.045 -16.292  0.00  0.00      PROA  
ATOM    118  HN  ARG P 406     -43.247  -9.085 -16.075  0.00  0.00      PROA  
ATOM    119  CA  ARG P 406     -41.759 -10.362 -16.661  0.00  0.00      PROA  
ATOM    120  HA  ARG P 406     -41.776 -10.980 -17.546  0.00  0.00      PROA  
ATOM    121  CB  ARG P 406     -41.101  -9.027 -17.014  0.00  0.00      PROA  
ATOM    122  HB1 ARG P 406     -40.009  -9.203 -16.909  0.00  0.00      PROA  
ATOM    123  HB2 ARG P 406     -41.487  -8.278 -16.291  0.00  0.00      PROA  
ATOM    124  CG  ARG P 406     -41.496  -8.276 -18.292  0.00  0.00      PROA  
ATOM    125  HG1 ARG P 406     -42.594  -8.309 -18.457  0.00  0.00      PROA  
ATOM    126  HG2 ARG P 406     -40.967  -8.657 -19.191  0.00  0.00      PROA  
ATOM    127  CD  ARG P 406     -41.186  -6.761 -18.221  0.00  0.00      PROA  
ATOM    128  HD1 ARG P 406     -40.081  -6.643 -18.220  0.00  0.00      PROA  
ATOM    129  HD2 ARG P 406     -41.599  -6.266 -17.316  0.00  0.00      PROA  
ATOM    130  NE  ARG P 406     -41.814  -6.144 -19.449  0.00  0.00      PROA  
ATOM    131  HE  ARG P 406     -42.423  -6.652 -20.059  0.00  0.00      PROA  
ATOM    132  CZ  ARG P 406     -41.811  -4.897 -19.835  0.00  0.00      PROA  
ATOM    133  NH1 ARG P 406     -41.262  -3.896 -19.200  0.00  0.00      PROA  
ATOM    134 HH11 ARG P 406     -40.711  -4.084 -18.387  0.00  0.00      PROA  
ATOM    135 HH12 ARG P 406     -41.338  -2.967 -19.563  0.00  0.00      PROA  
ATOM    136  NH2 ARG P 406     -42.696  -4.515 -20.730  0.00  0.00      PROA  
ATOM    137 HH21 ARG P 406     -43.270  -5.210 -21.164  0.00  0.00      PROA  
ATOM    138 HH22 ARG P 406     -43.139  -3.624 -20.633  0.00  0.00      PROA  
ATOM    139  C   ARG P 406     -41.095 -11.209 -15.597  0.00  0.00      PROA  
ATOM    140  O   ARG P 406     -40.610 -12.285 -15.819  0.00  0.00      PROA  
ATOM    141  N   ARG P 407     -40.999 -10.557 -14.412  0.00  0.00      PROA  
ATOM    142  HN  ARG P 407     -41.506  -9.723 -14.206  0.00  0.00      PROA  
ATOM    143  CA  ARG P 407     -40.187 -11.077 -13.347  0.00  0.00      PROA  
ATOM    144  HA  ARG P 407     -39.368 -11.659 -13.744  0.00  0.00      PROA  
ATOM    145  CB  ARG P 407     -39.463 -10.006 -12.513  0.00  0.00      PROA  
ATOM    146  HB1 ARG P 407     -38.890 -10.496 -11.697  0.00  0.00      PROA  
ATOM    147  HB2 ARG P 407     -40.245  -9.512 -11.897  0.00  0.00      PROA  
ATOM    148  CG  ARG P 407     -38.575  -9.009 -13.229  0.00  0.00      PROA  
ATOM    149  HG1 ARG P 407     -38.173  -8.256 -12.519  0.00  0.00      PROA  
ATOM    150  HG2 ARG P 407     -39.332  -8.448 -13.818  0.00  0.00      PROA  
ATOM    151  CD  ARG P 407     -37.400  -9.496 -14.070  0.00  0.00      PROA  
ATOM    152  HD1 ARG P 407     -36.816  -8.659 -14.510  0.00  0.00      PROA  
ATOM    153  HD2 ARG P 407     -37.794 -10.211 -14.823  0.00  0.00      PROA  
ATOM    154  NE  ARG P 407     -36.525 -10.241 -13.130  0.00  0.00      PROA  
ATOM    155  HE  ARG P 407     -36.843 -11.138 -12.825  0.00  0.00      PROA  
ATOM    156  CZ  ARG P 407     -35.249 -10.017 -12.969  0.00  0.00      PROA  
ATOM    157  NH1 ARG P 407     -34.671  -8.822 -13.257  0.00  0.00      PROA  
ATOM    158 HH11 ARG P 407     -33.672  -8.840 -13.211  0.00  0.00      PROA  
ATOM    159 HH12 ARG P 407     -35.203  -7.992 -13.425  0.00  0.00      PROA  
ATOM    160  NH2 ARG P 407     -34.460 -10.855 -12.350  0.00  0.00      PROA  
ATOM    161 HH21 ARG P 407     -33.521 -10.511 -12.335  0.00  0.00      PROA  
ATOM    162 HH22 ARG P 407     -34.636 -11.835 -12.265  0.00  0.00      PROA  
ATOM    163  C   ARG P 407     -40.801 -12.089 -12.416  0.00  0.00      PROA  
ATOM    164  O   ARG P 407     -40.151 -13.022 -11.970  0.00  0.00      PROA  
ATOM    165  N   TYR P 408     -42.090 -11.846 -12.024  0.00  0.00      PROA  
ATOM    166  HN  TYR P 408     -42.709 -11.184 -12.439  0.00  0.00      PROA  
ATOM    167  CA  TYR P 408     -42.698 -12.736 -10.996  0.00  0.00      PROA  
ATOM    168  HA  TYR P 408     -41.975 -12.705 -10.194  0.00  0.00      PROA  
ATOM    169  CB  TYR P 408     -44.025 -12.277 -10.380  0.00  0.00      PROA  
ATOM    170  HB1 TYR P 408     -44.390 -13.007  -9.627  0.00  0.00      PROA  
ATOM    171  HB2 TYR P 408     -44.765 -12.157 -11.199  0.00  0.00      PROA  
ATOM    172  CG  TYR P 408     -43.895 -11.073  -9.497  0.00  0.00      PROA  
ATOM    173  CD1 TYR P 408     -44.959 -10.736  -8.615  0.00  0.00      PROA  
ATOM    174  HD1 TYR P 408     -45.875 -11.309  -8.629  0.00  0.00      PROA  
ATOM    175  CE1 TYR P 408     -44.913  -9.621  -7.773  0.00  0.00      PROA  
ATOM    176  HE1 TYR P 408     -45.792  -9.304  -7.231  0.00  0.00      PROA  
ATOM    177  CZ  TYR P 408     -43.712  -8.884  -7.658  0.00  0.00      PROA  
ATOM    178  OH  TYR P 408     -43.575  -7.735  -6.828  0.00  0.00      PROA  
ATOM    179  HH  TYR P 408     -42.650  -7.536  -6.667  0.00  0.00      PROA  
ATOM    180  CD2 TYR P 408     -42.698 -10.292  -9.417  0.00  0.00      PROA  
ATOM    181  HD2 TYR P 408     -41.905 -10.528 -10.112  0.00  0.00      PROA  
ATOM    182  CE2 TYR P 408     -42.683  -9.134  -8.561  0.00  0.00      PROA  
ATOM    183  HE2 TYR P 408     -41.855  -8.448  -8.457  0.00  0.00      PROA  
ATOM    184  C   TYR P 408     -42.850 -14.230 -11.352  0.00  0.00      PROA  
ATOM    185  O   TYR P 408     -42.386 -14.959 -10.497  0.00  0.00      PROA  
ATOM    186  N   PRO P 409     -43.238 -14.736 -12.452  0.00  0.00      PROA  
ATOM    187  CD  PRO P 409     -44.102 -14.020 -13.402  0.00  0.00      PROA  
ATOM    188  HD1 PRO P 409     -43.689 -13.036 -13.710  0.00  0.00      PROA  
ATOM    189  HD2 PRO P 409     -45.071 -13.792 -12.909  0.00  0.00      PROA  
ATOM    190  CA  PRO P 409     -43.182 -16.138 -12.794  0.00  0.00      PROA  
ATOM    191  HA  PRO P 409     -43.491 -16.780 -11.982  0.00  0.00      PROA  
ATOM    192  CB  PRO P 409     -44.172 -16.266 -14.012  0.00  0.00      PROA  
ATOM    193  HB1 PRO P 409     -45.186 -16.453 -13.599  0.00  0.00      PROA  
ATOM    194  HB2 PRO P 409     -43.992 -17.079 -14.748  0.00  0.00      PROA  
ATOM    195  CG  PRO P 409     -44.187 -14.936 -14.623  0.00  0.00      PROA  
ATOM    196  HG1 PRO P 409     -43.293 -14.757 -15.257  0.00  0.00      PROA  
ATOM    197  HG2 PRO P 409     -45.071 -14.753 -15.270  0.00  0.00      PROA  
ATOM    198  C   PRO P 409     -41.771 -16.582 -13.166  0.00  0.00      PROA  
ATOM    199  O   PRO P 409     -41.645 -17.712 -13.558  0.00  0.00      PROA  
ATOM    200  N   ARG P 410     -40.704 -15.725 -13.025  0.00  0.00      PROA  
ATOM    201  HN  ARG P 410     -40.949 -14.815 -12.697  0.00  0.00      PROA  
ATOM    202  CA  ARG P 410     -39.328 -16.067 -13.424  0.00  0.00      PROA  
ATOM    203  HA  ARG P 410     -39.404 -17.109 -13.696  0.00  0.00      PROA  
ATOM    204  CB  ARG P 410     -38.810 -15.216 -14.671  0.00  0.00      PROA  
ATOM    205  HB1 ARG P 410     -37.737 -15.485 -14.783  0.00  0.00      PROA  
ATOM    206  HB2 ARG P 410     -38.951 -14.144 -14.412  0.00  0.00      PROA  
ATOM    207  CG  ARG P 410     -39.455 -15.293 -16.097  0.00  0.00      PROA  
ATOM    208  HG1 ARG P 410     -38.984 -14.490 -16.704  0.00  0.00      PROA  
ATOM    209  HG2 ARG P 410     -40.488 -14.924 -15.920  0.00  0.00      PROA  
ATOM    210  CD  ARG P 410     -39.475 -16.688 -16.720  0.00  0.00      PROA  
ATOM    211  HD1 ARG P 410     -40.053 -17.321 -16.013  0.00  0.00      PROA  
ATOM    212  HD2 ARG P 410     -38.504 -17.216 -16.827  0.00  0.00      PROA  
ATOM    213  NE  ARG P 410     -40.201 -16.601 -17.995  0.00  0.00      PROA  
ATOM    214  HE  ARG P 410     -39.880 -16.032 -18.753  0.00  0.00      PROA  
ATOM    215  CZ  ARG P 410     -41.325 -17.252 -18.171  0.00  0.00      PROA  
ATOM    216  NH1 ARG P 410     -41.877 -18.088 -17.307  0.00  0.00      PROA  
ATOM    217 HH11 ARG P 410     -41.227 -18.412 -16.619  0.00  0.00      PROA  
ATOM    218 HH12 ARG P 410     -42.738 -18.563 -17.488  0.00  0.00      PROA  
ATOM    219  NH2 ARG P 410     -42.028 -17.117 -19.255  0.00  0.00      PROA  
ATOM    220 HH21 ARG P 410     -42.694 -17.792 -19.573  0.00  0.00      PROA  
ATOM    221 HH22 ARG P 410     -41.719 -16.413 -19.894  0.00  0.00      PROA  
ATOM    222  C   ARG P 410     -38.367 -15.969 -12.332  0.00  0.00      PROA  
ATOM    223  O   ARG P 410     -37.157 -15.855 -12.528  0.00  0.00      PROA  
ATOM    224  N   TYR P 411     -38.922 -16.039 -11.072  0.00  0.00      PROA  
ATOM    225  HN  TYR P 411     -39.915 -15.997 -10.995  0.00  0.00      PROA  
ATOM    226  CA  TYR P 411     -38.168 -15.960  -9.825  0.00  0.00      PROA  
ATOM    227  HA  TYR P 411     -37.677 -15.002  -9.911  0.00  0.00      PROA  
ATOM    228  CB  TYR P 411     -39.096 -16.039  -8.578  0.00  0.00      PROA  
ATOM    229  HB1 TYR P 411     -39.925 -16.778  -8.594  0.00  0.00      PROA  
ATOM    230  HB2 TYR P 411     -39.547 -15.024  -8.613  0.00  0.00      PROA  
ATOM    231  CG  TYR P 411     -38.391 -16.182  -7.275  0.00  0.00      PROA  
ATOM    232  CD1 TYR P 411     -37.728 -15.083  -6.695  0.00  0.00      PROA  
ATOM    233  HD1 TYR P 411     -37.665 -14.160  -7.252  0.00  0.00      PROA  
ATOM    234  CE1 TYR P 411     -37.139 -15.179  -5.416  0.00  0.00      PROA  
ATOM    235  HE1 TYR P 411     -36.695 -14.301  -4.970  0.00  0.00      PROA  
ATOM    236  CZ  TYR P 411     -37.207 -16.355  -4.709  0.00  0.00      PROA  
ATOM    237  OH  TYR P 411     -36.437 -16.355  -3.495  0.00  0.00      PROA  
ATOM    238  HH  TYR P 411     -36.590 -15.508  -3.070  0.00  0.00      PROA  
ATOM    239  CD2 TYR P 411     -38.498 -17.364  -6.484  0.00  0.00      PROA  
ATOM    240  HD2 TYR P 411     -38.923 -18.276  -6.878  0.00  0.00      PROA  
ATOM    241  CE2 TYR P 411     -37.911 -17.474  -5.195  0.00  0.00      PROA  
ATOM    242  HE2 TYR P 411     -37.916 -18.409  -4.654  0.00  0.00      PROA  
ATOM    243  C   TYR P 411     -37.124 -17.043  -9.705  0.00  0.00      PROA  
ATOM    244  O   TYR P 411     -35.952 -16.881  -9.404  0.00  0.00      PROA  
ATOM    245  N   LEU P 412     -37.483 -18.284 -10.106  0.00  0.00      PROA  
ATOM    246  HN  LEU P 412     -38.433 -18.234 -10.404  0.00  0.00      PROA  
ATOM    247  CA  LEU P 412     -36.802 -19.497 -10.073  0.00  0.00      PROA  
ATOM    248  HA  LEU P 412     -36.176 -19.574  -9.196  0.00  0.00      PROA  
ATOM    249  CB  LEU P 412     -37.812 -20.646 -10.220  0.00  0.00      PROA  
ATOM    250  HB1 LEU P 412     -37.260 -21.611 -10.232  0.00  0.00      PROA  
ATOM    251  HB2 LEU P 412     -38.341 -20.490 -11.184  0.00  0.00      PROA  
ATOM    252  CG  LEU P 412     -38.778 -20.678  -9.058  0.00  0.00      PROA  
ATOM    253  HG  LEU P 412     -39.211 -19.658  -8.979  0.00  0.00      PROA  
ATOM    254  CD1 LEU P 412     -39.782 -21.860  -9.172  0.00  0.00      PROA  
ATOM    255 HD11 LEU P 412     -40.412 -21.781  -8.260  0.00  0.00      PROA  
ATOM    256 HD12 LEU P 412     -39.334 -22.846  -9.417  0.00  0.00      PROA  
ATOM    257 HD13 LEU P 412     -40.436 -21.639 -10.043  0.00  0.00      PROA  
ATOM    258  CD2 LEU P 412     -38.070 -20.782  -7.709  0.00  0.00      PROA  
ATOM    259 HD21 LEU P 412     -38.872 -20.583  -6.966  0.00  0.00      PROA  
ATOM    260 HD22 LEU P 412     -37.174 -20.137  -7.580  0.00  0.00      PROA  
ATOM    261 HD23 LEU P 412     -37.827 -21.835  -7.450  0.00  0.00      PROA  
ATOM    262  C   LEU P 412     -35.821 -19.511 -11.236  0.00  0.00      PROA  
ATOM    263  O   LEU P 412     -34.855 -20.284 -11.142  0.00  0.00      PROA  
ATOM    264  N   SER P 413     -35.888 -18.663 -12.298  0.00  0.00      PROA  
ATOM    265  HN  SER P 413     -36.576 -17.942 -12.270  0.00  0.00      PROA  
ATOM    266  CA  SER P 413     -34.828 -18.552 -13.286  0.00  0.00      PROA  
ATOM    267  HA  SER P 413     -34.435 -19.556 -13.353  0.00  0.00      PROA  
ATOM    268  CB  SER P 413     -35.382 -18.066 -14.602  0.00  0.00      PROA  
ATOM    269  HB1 SER P 413     -34.617 -17.527 -15.200  0.00  0.00      PROA  
ATOM    270  HB2 SER P 413     -36.184 -17.320 -14.417  0.00  0.00      PROA  
ATOM    271  OG  SER P 413     -36.072 -19.030 -15.343  0.00  0.00      PROA  
ATOM    272  HG1 SER P 413     -36.974 -18.938 -15.027  0.00  0.00      PROA  
ATOM    273  C   SER P 413     -33.729 -17.539 -12.832  0.00  0.00      PROA  
ATOM    274  O   SER P 413     -32.757 -17.166 -13.502  0.00  0.00      PROA  
ATOM    275  N   ASP P 414     -33.885 -17.014 -11.589  0.00  0.00      PROA  
ATOM    276  HN  ASP P 414     -34.747 -17.175 -11.116  0.00  0.00      PROA  
ATOM    277  CA  ASP P 414     -32.928 -16.087 -11.018  0.00  0.00      PROA  
ATOM    278  HA  ASP P 414     -32.091 -15.876 -11.666  0.00  0.00      PROA  
ATOM    279  CB  ASP P 414     -33.563 -14.785 -10.481  0.00  0.00      PROA  
ATOM    280  HB1 ASP P 414     -32.857 -14.140  -9.915  0.00  0.00      PROA  
ATOM    281  HB2 ASP P 414     -34.403 -15.043  -9.801  0.00  0.00      PROA  
ATOM    282  CG  ASP P 414     -34.113 -13.902 -11.601  0.00  0.00      PROA  
ATOM    283  OD1 ASP P 414     -35.097 -13.213 -11.254  0.00  0.00      PROA  
ATOM    284  OD2 ASP P 414     -33.495 -13.866 -12.692  0.00  0.00      PROA  
ATOM    285  C   ASP P 414     -32.265 -16.656  -9.811  0.00  0.00      PROA  
ATOM    286  O   ASP P 414     -31.350 -16.052  -9.205  0.00  0.00      PROA  
ATOM    287  N   ILE P 415     -32.675 -17.931  -9.505  0.00  0.00      PROA  
ATOM    288  HN  ILE P 415     -33.460 -18.287 -10.005  0.00  0.00      PROA  
ATOM    289  CA  ILE P 415     -31.778 -18.905  -8.946  0.00  0.00      PROA  
ATOM    290  HA  ILE P 415     -31.084 -18.405  -8.287  0.00  0.00      PROA  
ATOM    291  CB  ILE P 415     -32.361 -20.027  -8.122  0.00  0.00      PROA  
ATOM    292  HB  ILE P 415     -33.008 -20.611  -8.810  0.00  0.00      PROA  
ATOM    293  CG2 ILE P 415     -31.138 -20.802  -7.509  0.00  0.00      PROA  
ATOM    294 HG21 ILE P 415     -30.537 -19.994  -7.039  0.00  0.00      PROA  
ATOM    295 HG22 ILE P 415     -30.514 -21.264  -8.304  0.00  0.00      PROA  
ATOM    296 HG23 ILE P 415     -31.387 -21.601  -6.778  0.00  0.00      PROA  
ATOM    297  CG1 ILE P 415     -33.335 -19.340  -7.070  0.00  0.00      PROA  
ATOM    298 HG11 ILE P 415     -34.035 -20.144  -6.757  0.00  0.00      PROA  
ATOM    299 HG12 ILE P 415     -33.875 -18.480  -7.521  0.00  0.00      PROA  
ATOM    300  CD  ILE P 415     -32.764 -18.747  -5.789  0.00  0.00      PROA  
ATOM    301  HD1 ILE P 415     -33.475 -18.175  -5.155  0.00  0.00      PROA  
ATOM    302  HD2 ILE P 415     -31.981 -17.992  -6.017  0.00  0.00      PROA  
ATOM    303  HD3 ILE P 415     -32.396 -19.560  -5.128  0.00  0.00      PROA  
ATOM    304  C   ILE P 415     -30.839 -19.380 -10.044  0.00  0.00      PROA  
ATOM    305  O   ILE P 415     -31.198 -20.009 -10.995  0.00  0.00      PROA  
ATOM    306  N   THR P 416     -29.532 -18.878  -9.936  0.00  0.00      PROA  
ATOM    307  HN  THR P 416     -29.173 -18.507  -9.083  0.00  0.00      PROA  
ATOM    308  CA  THR P 416     -28.507 -18.958 -10.943  0.00  0.00      PROA  
ATOM    309  HA  THR P 416     -28.363 -19.985 -11.244  0.00  0.00      PROA  
ATOM    310  CB  THR P 416     -28.787 -18.288 -12.268  0.00  0.00      PROA  
ATOM    311  HB  THR P 416     -29.681 -18.765 -12.724  0.00  0.00      PROA  
ATOM    312  OG1 THR P 416     -27.690 -18.497 -13.229  0.00  0.00      PROA  
ATOM    313  HG1 THR P 416     -28.129 -18.218 -14.036  0.00  0.00      PROA  
ATOM    314  CG2 THR P 416     -28.989 -16.711 -12.230  0.00  0.00      PROA  
ATOM    315 HG21 THR P 416     -28.184 -16.147 -11.712  0.00  0.00      PROA  
ATOM    316 HG22 THR P 416     -29.924 -16.591 -11.643  0.00  0.00      PROA  
ATOM    317 HG23 THR P 416     -29.069 -16.362 -13.282  0.00  0.00      PROA  
ATOM    318  C   THR P 416     -27.319 -18.489 -10.234  0.00  0.00      PROA  
ATOM    319  O   THR P 416     -27.448 -17.874  -9.203  0.00  0.00      PROA  
ATOM    320  N   ASP P 417     -26.121 -18.754 -10.748  0.00  0.00      PROA  
ATOM    321  HN  ASP P 417     -26.076 -19.238 -11.618  0.00  0.00      PROA  
ATOM    322  CA  ASP P 417     -24.875 -18.319 -10.254  0.00  0.00      PROA  
ATOM    323  HA  ASP P 417     -24.243 -19.138 -10.564  0.00  0.00      PROA  
ATOM    324  CB  ASP P 417     -24.312 -17.021 -10.881  0.00  0.00      PROA  
ATOM    325  HB1 ASP P 417     -23.468 -16.603 -10.292  0.00  0.00      PROA  
ATOM    326  HB2 ASP P 417     -25.125 -16.265 -10.839  0.00  0.00      PROA  
ATOM    327  CG  ASP P 417     -23.869 -17.096 -12.333  0.00  0.00      PROA  
ATOM    328  OD1 ASP P 417     -23.706 -18.246 -12.814  0.00  0.00      PROA  
ATOM    329  OD2 ASP P 417     -23.585 -16.058 -12.938  0.00  0.00      PROA  
ATOM    330  C   ASP P 417     -24.660 -18.383  -8.744  0.00  0.00      PROA  
ATOM    331  O   ASP P 417     -23.906 -17.561  -8.162  0.00  0.00      PROA  
ATOM    332  N   ALA P 418     -25.177 -19.348  -8.037  0.00  0.00      PROA  
ATOM    333  HN  ALA P 418     -25.855 -19.897  -8.520  0.00  0.00      PROA  
ATOM    334  CA  ALA P 418     -25.256 -19.434  -6.622  0.00  0.00      PROA  
ATOM    335  HA  ALA P 418     -25.625 -18.474  -6.290  0.00  0.00      PROA  
ATOM    336  CB  ALA P 418     -26.188 -20.623  -6.252  0.00  0.00      PROA  
ATOM    337  HB1 ALA P 418     -26.180 -20.771  -5.150  0.00  0.00      PROA  
ATOM    338  HB2 ALA P 418     -26.008 -21.564  -6.814  0.00  0.00      PROA  
ATOM    339  HB3 ALA P 418     -27.244 -20.381  -6.497  0.00  0.00      PROA  
ATOM    340  C   ALA P 418     -23.881 -19.691  -6.019  0.00  0.00      PROA  
ATOM    341  O   ALA P 418     -23.484 -19.302  -4.887  0.00  0.00      PROA  
ATOM    342  N   LEU P 419     -23.027 -20.373  -6.849  0.00  0.00      PROA  
ATOM    343  HN  LEU P 419     -23.459 -20.561  -7.728  0.00  0.00      PROA  
ATOM    344  CA  LEU P 419     -21.713 -20.781  -6.445  0.00  0.00      PROA  
ATOM    345  HA  LEU P 419     -21.631 -20.739  -5.369  0.00  0.00      PROA  
ATOM    346  CB  LEU P 419     -21.401 -22.273  -6.635  0.00  0.00      PROA  
ATOM    347  HB1 LEU P 419     -20.355 -22.485  -6.327  0.00  0.00      PROA  
ATOM    348  HB2 LEU P 419     -21.513 -22.550  -7.705  0.00  0.00      PROA  
ATOM    349  CG  LEU P 419     -22.174 -23.303  -5.762  0.00  0.00      PROA  
ATOM    350  HG  LEU P 419     -23.166 -23.297  -6.261  0.00  0.00      PROA  
ATOM    351  CD1 LEU P 419     -21.671 -24.697  -5.946  0.00  0.00      PROA  
ATOM    352 HD11 LEU P 419     -21.950 -25.403  -5.134  0.00  0.00      PROA  
ATOM    353 HD12 LEU P 419     -20.586 -24.466  -5.895  0.00  0.00      PROA  
ATOM    354 HD13 LEU P 419     -21.958 -25.052  -6.959  0.00  0.00      PROA  
ATOM    355  CD2 LEU P 419     -22.472 -22.836  -4.308  0.00  0.00      PROA  
ATOM    356 HD21 LEU P 419     -21.583 -22.739  -3.649  0.00  0.00      PROA  
ATOM    357 HD22 LEU P 419     -23.286 -23.444  -3.860  0.00  0.00      PROA  
ATOM    358 HD23 LEU P 419     -22.910 -21.815  -4.320  0.00  0.00      PROA  
ATOM    359  C   LEU P 419     -20.650 -19.912  -7.219  0.00  0.00      PROA  
ATOM    360  O   LEU P 419     -19.480 -20.356  -7.307  0.00  0.00      PROA  
ATOM    361  N   SER P 420     -21.031 -18.821  -7.839  0.00  0.00      PROA  
ATOM    362  HN  SER P 420     -21.916 -18.366  -7.785  0.00  0.00      PROA  
ATOM    363  CA  SER P 420     -19.980 -17.921  -8.348  0.00  0.00      PROA  
ATOM    364  HA  SER P 420     -19.325 -18.478  -9.001  0.00  0.00      PROA  
ATOM    365  CB  SER P 420     -20.581 -16.707  -9.119  0.00  0.00      PROA  
ATOM    366  HB1 SER P 420     -21.461 -16.301  -8.577  0.00  0.00      PROA  
ATOM    367  HB2 SER P 420     -20.873 -17.038 -10.139  0.00  0.00      PROA  
ATOM    368  OG  SER P 420     -19.676 -15.552  -9.184  0.00  0.00      PROA  
ATOM    369  HG1 SER P 420     -19.131 -15.623  -9.971  0.00  0.00      PROA  
ATOM    370  C   SER P 420     -19.063 -17.383  -7.201  0.00  0.00      PROA  
ATOM    371  O   SER P 420     -19.720 -16.997  -6.220  0.00  0.00      PROA  
ATOM    372  N   PRO P 421     -17.752 -17.309  -7.242  0.00  0.00      PROA  
ATOM    373  CD  PRO P 421     -16.899 -18.082  -8.211  0.00  0.00      PROA  
ATOM    374  HD1 PRO P 421     -16.964 -17.545  -9.181  0.00  0.00      PROA  
ATOM    375  HD2 PRO P 421     -17.144 -19.160  -8.323  0.00  0.00      PROA  
ATOM    376  CA  PRO P 421     -16.911 -16.599  -6.300  0.00  0.00      PROA  
ATOM    377  HA  PRO P 421     -17.080 -17.262  -5.465  0.00  0.00      PROA  
ATOM    378  CB  PRO P 421     -15.519 -16.586  -6.940  0.00  0.00      PROA  
ATOM    379  HB1 PRO P 421     -14.649 -16.577  -6.250  0.00  0.00      PROA  
ATOM    380  HB2 PRO P 421     -15.250 -15.763  -7.636  0.00  0.00      PROA  
ATOM    381  CG  PRO P 421     -15.486 -17.982  -7.639  0.00  0.00      PROA  
ATOM    382  HG1 PRO P 421     -14.773 -18.130  -8.478  0.00  0.00      PROA  
ATOM    383  HG2 PRO P 421     -15.394 -18.784  -6.876  0.00  0.00      PROA  
ATOM    384  C   PRO P 421     -17.350 -15.193  -5.826  0.00  0.00      PROA  
ATOM    385  O   PRO P 421     -17.322 -14.830  -4.651  0.00  0.00      PROA  
ATOM    386  N   GLN P 422     -17.810 -14.392  -6.799  0.00  0.00      PROA  
ATOM    387  HN  GLN P 422     -17.780 -14.681  -7.753  0.00  0.00      PROA  
ATOM    388  CA  GLN P 422     -18.419 -13.067  -6.596  0.00  0.00      PROA  
ATOM    389  HA  GLN P 422     -17.673 -12.505  -6.053  0.00  0.00      PROA  
ATOM    390  CB  GLN P 422     -18.821 -12.412  -7.956  0.00  0.00      PROA  
ATOM    391  HB1 GLN P 422     -19.316 -11.447  -7.716  0.00  0.00      PROA  
ATOM    392  HB2 GLN P 422     -19.596 -13.036  -8.450  0.00  0.00      PROA  
ATOM    393  CG  GLN P 422     -17.749 -12.088  -8.942  0.00  0.00      PROA  
ATOM    394  HG1 GLN P 422     -17.211 -13.027  -9.194  0.00  0.00      PROA  
ATOM    395  HG2 GLN P 422     -16.991 -11.397  -8.515  0.00  0.00      PROA  
ATOM    396  CD  GLN P 422     -18.261 -11.657 -10.315  0.00  0.00      PROA  
ATOM    397  OE1 GLN P 422     -18.420 -12.473 -11.221  0.00  0.00      PROA  
ATOM    398  NE2 GLN P 422     -18.451 -10.316 -10.371  0.00  0.00      PROA  
ATOM    399 HE21 GLN P 422     -18.581  -9.839 -11.241  0.00  0.00      PROA  
ATOM    400 HE22 GLN P 422     -18.381  -9.763  -9.540  0.00  0.00      PROA  
ATOM    401  C   GLN P 422     -19.642 -13.102  -5.667  0.00  0.00      PROA  
ATOM    402  O   GLN P 422     -19.682 -12.337  -4.684  0.00  0.00      PROA  
ATOM    403  N   VAL P 423     -20.584 -13.947  -5.994  0.00  0.00      PROA  
ATOM    404  HN  VAL P 423     -20.464 -14.475  -6.831  0.00  0.00      PROA  
ATOM    405  CA  VAL P 423     -21.826 -14.258  -5.167  0.00  0.00      PROA  
ATOM    406  HA  VAL P 423     -22.327 -13.325  -4.955  0.00  0.00      PROA  
ATOM    407  CB  VAL P 423     -22.710 -15.255  -5.893  0.00  0.00      PROA  
ATOM    408  HB  VAL P 423     -22.022 -16.036  -6.280  0.00  0.00      PROA  
ATOM    409  CG1 VAL P 423     -23.819 -15.799  -5.035  0.00  0.00      PROA  
ATOM    410 HG11 VAL P 423     -23.326 -16.598  -4.440  0.00  0.00      PROA  
ATOM    411 HG12 VAL P 423     -24.611 -16.326  -5.609  0.00  0.00      PROA  
ATOM    412 HG13 VAL P 423     -24.279 -15.034  -4.374  0.00  0.00      PROA  
ATOM    413  CG2 VAL P 423     -23.372 -14.535  -7.107  0.00  0.00      PROA  
ATOM    414 HG21 VAL P 423     -24.238 -15.048  -7.578  0.00  0.00      PROA  
ATOM    415 HG22 VAL P 423     -22.645 -14.309  -7.916  0.00  0.00      PROA  
ATOM    416 HG23 VAL P 423     -23.849 -13.610  -6.719  0.00  0.00      PROA  
ATOM    417  C   VAL P 423     -21.501 -14.755  -3.831  0.00  0.00      PROA  
ATOM    418  O   VAL P 423     -22.095 -14.145  -2.958  0.00  0.00      PROA  
ATOM    419  N   LEU P 424     -20.606 -15.772  -3.620  0.00  0.00      PROA  
ATOM    420  HN  LEU P 424     -20.044 -16.137  -4.358  0.00  0.00      PROA  
ATOM    421  CA  LEU P 424     -20.335 -16.312  -2.326  0.00  0.00      PROA  
ATOM    422  HA  LEU P 424     -21.240 -16.688  -1.874  0.00  0.00      PROA  
ATOM    423  CB  LEU P 424     -19.356 -17.588  -2.333  0.00  0.00      PROA  
ATOM    424  HB1 LEU P 424     -19.082 -17.787  -1.275  0.00  0.00      PROA  
ATOM    425  HB2 LEU P 424     -18.407 -17.254  -2.805  0.00  0.00      PROA  
ATOM    426  CG  LEU P 424     -19.862 -18.772  -2.977  0.00  0.00      PROA  
ATOM    427  HG  LEU P 424     -20.261 -18.525  -3.985  0.00  0.00      PROA  
ATOM    428  CD1 LEU P 424     -18.792 -19.781  -3.132  0.00  0.00      PROA  
ATOM    429 HD11 LEU P 424     -17.876 -19.328  -3.570  0.00  0.00      PROA  
ATOM    430 HD12 LEU P 424     -19.116 -20.587  -3.824  0.00  0.00      PROA  
ATOM    431 HD13 LEU P 424     -18.591 -20.259  -2.150  0.00  0.00      PROA  
ATOM    432  CD2 LEU P 424     -21.081 -19.286  -2.209  0.00  0.00      PROA  
ATOM    433 HD21 LEU P 424     -21.411 -20.183  -2.776  0.00  0.00      PROA  
ATOM    434 HD22 LEU P 424     -21.911 -18.554  -2.307  0.00  0.00      PROA  
ATOM    435 HD23 LEU P 424     -20.932 -19.573  -1.146  0.00  0.00      PROA  
ATOM    436  C   LEU P 424     -19.754 -15.215  -1.445  0.00  0.00      PROA  
ATOM    437  O   LEU P 424     -20.128 -15.117  -0.353  0.00  0.00      PROA  
ATOM    438  N   SER P 425     -18.923 -14.325  -1.976  0.00  0.00      PROA  
ATOM    439  HN  SER P 425     -18.638 -14.487  -2.918  0.00  0.00      PROA  
ATOM    440  CA  SER P 425     -18.329 -13.198  -1.237  0.00  0.00      PROA  
ATOM    441  HA  SER P 425     -17.901 -13.603  -0.332  0.00  0.00      PROA  
ATOM    442  CB  SER P 425     -17.217 -12.550  -2.094  0.00  0.00      PROA  
ATOM    443  HB1 SER P 425     -16.589 -11.852  -1.500  0.00  0.00      PROA  
ATOM    444  HB2 SER P 425     -17.731 -11.924  -2.853  0.00  0.00      PROA  
ATOM    445  OG  SER P 425     -16.285 -13.496  -2.568  0.00  0.00      PROA  
ATOM    446  HG1 SER P 425     -16.599 -13.804  -3.421  0.00  0.00      PROA  
ATOM    447  C   SER P 425     -19.264 -12.073  -0.914  0.00  0.00      PROA  
ATOM    448  O   SER P 425     -19.172 -11.504   0.183  0.00  0.00      PROA  
ATOM    449  N   ALA P 426     -20.284 -11.768  -1.745  0.00  0.00      PROA  
ATOM    450  HN  ALA P 426     -20.347 -12.036  -2.703  0.00  0.00      PROA  
ATOM    451  CA  ALA P 426     -21.346 -10.769  -1.512  0.00  0.00      PROA  
ATOM    452  HA  ALA P 426     -20.887  -9.921  -1.026  0.00  0.00      PROA  
ATOM    453  CB  ALA P 426     -22.256 -10.409  -2.745  0.00  0.00      PROA  
ATOM    454  HB1 ALA P 426     -22.940 -11.213  -3.090  0.00  0.00      PROA  
ATOM    455  HB2 ALA P 426     -21.624 -10.112  -3.610  0.00  0.00      PROA  
ATOM    456  HB3 ALA P 426     -22.856  -9.509  -2.494  0.00  0.00      PROA  
ATOM    457  C   ALA P 426     -22.265 -11.097  -0.291  0.00  0.00      PROA  
ATOM    458  O   ALA P 426     -22.605 -10.164   0.457  0.00  0.00      PROA  
ATOM    459  N   ILE P 427     -22.427 -12.453  -0.060  0.00  0.00      PROA  
ATOM    460  HN  ILE P 427     -22.029 -13.037  -0.763  0.00  0.00      PROA  
ATOM    461  CA  ILE P 427     -23.150 -12.999   1.021  0.00  0.00      PROA  
ATOM    462  HA  ILE P 427     -24.163 -12.623   0.993  0.00  0.00      PROA  
ATOM    463  CB  ILE P 427     -23.236 -14.529   0.978  0.00  0.00      PROA  
ATOM    464  HB  ILE P 427     -22.291 -15.113   0.959  0.00  0.00      PROA  
ATOM    465  CG2 ILE P 427     -23.857 -15.094   2.224  0.00  0.00      PROA  
ATOM    466 HG21 ILE P 427     -23.182 -14.848   3.072  0.00  0.00      PROA  
ATOM    467 HG22 ILE P 427     -23.759 -16.192   2.084  0.00  0.00      PROA  
ATOM    468 HG23 ILE P 427     -24.892 -14.705   2.333  0.00  0.00      PROA  
ATOM    469  CG1 ILE P 427     -24.033 -15.017  -0.236  0.00  0.00      PROA  
ATOM    470 HG11 ILE P 427     -23.982 -14.282  -1.067  0.00  0.00      PROA  
ATOM    471 HG12 ILE P 427     -25.131 -14.954  -0.076  0.00  0.00      PROA  
ATOM    472  CD  ILE P 427     -23.697 -16.383  -0.721  0.00  0.00      PROA  
ATOM    473  HD1 ILE P 427     -24.354 -17.129  -0.225  0.00  0.00      PROA  
ATOM    474  HD2 ILE P 427     -22.613 -16.585  -0.583  0.00  0.00      PROA  
ATOM    475  HD3 ILE P 427     -23.806 -16.443  -1.825  0.00  0.00      PROA  
ATOM    476  C   ILE P 427     -22.433 -12.600   2.329  0.00  0.00      PROA  
ATOM    477  O   ILE P 427     -23.048 -12.111   3.306  0.00  0.00      PROA  
ATOM    478  N   ILE P 428     -21.150 -12.794   2.410  0.00  0.00      PROA  
ATOM    479  HN  ILE P 428     -20.767 -13.380   1.700  0.00  0.00      PROA  
ATOM    480  CA  ILE P 428     -20.267 -12.388   3.520  0.00  0.00      PROA  
ATOM    481  HA  ILE P 428     -20.812 -12.777   4.367  0.00  0.00      PROA  
ATOM    482  CB  ILE P 428     -18.860 -13.080   3.516  0.00  0.00      PROA  
ATOM    483  HB  ILE P 428     -18.200 -12.796   2.668  0.00  0.00      PROA  
ATOM    484  CG2 ILE P 428     -17.986 -12.639   4.702  0.00  0.00      PROA  
ATOM    485 HG21 ILE P 428     -17.029 -13.199   4.780  0.00  0.00      PROA  
ATOM    486 HG22 ILE P 428     -18.611 -12.893   5.585  0.00  0.00      PROA  
ATOM    487 HG23 ILE P 428     -17.790 -11.546   4.689  0.00  0.00      PROA  
ATOM    488  CG1 ILE P 428     -19.018 -14.642   3.326  0.00  0.00      PROA  
ATOM    489 HG11 ILE P 428     -18.040 -15.105   3.580  0.00  0.00      PROA  
ATOM    490 HG12 ILE P 428     -19.151 -14.924   2.260  0.00  0.00      PROA  
ATOM    491  CD  ILE P 428     -20.208 -15.347   3.946  0.00  0.00      PROA  
ATOM    492  HD1 ILE P 428     -20.473 -16.293   3.429  0.00  0.00      PROA  
ATOM    493  HD2 ILE P 428     -21.174 -14.803   4.018  0.00  0.00      PROA  
ATOM    494  HD3 ILE P 428     -19.970 -15.618   4.997  0.00  0.00      PROA  
ATOM    495  C   ILE P 428     -20.190 -10.897   3.594  0.00  0.00      PROA  
ATOM    496  O   ILE P 428     -20.119 -10.337   4.653  0.00  0.00      PROA  
ATOM    497  N   PHE P 429     -20.052 -10.203   2.404  0.00  0.00      PROA  
ATOM    498  HN  PHE P 429     -20.027 -10.642   1.509  0.00  0.00      PROA  
ATOM    499  CA  PHE P 429     -19.863  -8.810   2.294  0.00  0.00      PROA  
ATOM    500  HA  PHE P 429     -19.046  -8.583   2.963  0.00  0.00      PROA  
ATOM    501  CB  PHE P 429     -19.418  -8.369   0.840  0.00  0.00      PROA  
ATOM    502  HB1 PHE P 429     -20.297  -8.226   0.176  0.00  0.00      PROA  
ATOM    503  HB2 PHE P 429     -19.066  -9.311   0.367  0.00  0.00      PROA  
ATOM    504  CG  PHE P 429     -18.585  -7.139   0.575  0.00  0.00      PROA  
ATOM    505  CD1 PHE P 429     -18.145  -6.322   1.534  0.00  0.00      PROA  
ATOM    506  HD1 PHE P 429     -18.377  -6.573   2.559  0.00  0.00      PROA  
ATOM    507  CE1 PHE P 429     -17.280  -5.315   1.228  0.00  0.00      PROA  
ATOM    508  HE1 PHE P 429     -16.939  -4.778   2.101  0.00  0.00      PROA  
ATOM    509  CZ  PHE P 429     -16.895  -5.041  -0.086  0.00  0.00      PROA  
ATOM    510  HZ  PHE P 429     -16.104  -4.330  -0.271  0.00  0.00      PROA  
ATOM    511  CD2 PHE P 429     -18.217  -7.019  -0.769  0.00  0.00      PROA  
ATOM    512  HD2 PHE P 429     -18.705  -7.655  -1.493  0.00  0.00      PROA  
ATOM    513  CE2 PHE P 429     -17.350  -5.937  -1.120  0.00  0.00      PROA  
ATOM    514  HE2 PHE P 429     -17.099  -5.769  -2.157  0.00  0.00      PROA  
ATOM    515  C   PHE P 429     -20.944  -8.006   2.819  0.00  0.00      PROA  
ATOM    516  O   PHE P 429     -20.686  -7.003   3.499  0.00  0.00      PROA  
ATOM    517  N   ILE P 430     -22.257  -8.330   2.614  0.00  0.00      PROA  
ATOM    518  HN  ILE P 430     -22.551  -9.114   2.072  0.00  0.00      PROA  
ATOM    519  CA  ILE P 430     -23.352  -7.398   2.952  0.00  0.00      PROA  
ATOM    520  HA  ILE P 430     -22.991  -6.382   3.013  0.00  0.00      PROA  
ATOM    521  CB  ILE P 430     -24.445  -7.429   1.805  0.00  0.00      PROA  
ATOM    522  HB  ILE P 430     -24.781  -8.481   1.682  0.00  0.00      PROA  
ATOM    523  CG2 ILE P 430     -25.586  -6.575   2.212  0.00  0.00      PROA  
ATOM    524 HG21 ILE P 430     -25.324  -5.542   2.527  0.00  0.00      PROA  
ATOM    525 HG22 ILE P 430     -26.160  -7.040   3.042  0.00  0.00      PROA  
ATOM    526 HG23 ILE P 430     -26.309  -6.435   1.380  0.00  0.00      PROA  
ATOM    527  CG1 ILE P 430     -23.871  -7.015   0.459  0.00  0.00      PROA  
ATOM    528 HG11 ILE P 430     -24.778  -6.920  -0.175  0.00  0.00      PROA  
ATOM    529 HG12 ILE P 430     -23.165  -7.793   0.096  0.00  0.00      PROA  
ATOM    530  CD  ILE P 430     -23.173  -5.680   0.568  0.00  0.00      PROA  
ATOM    531  HD1 ILE P 430     -23.780  -4.985   1.187  0.00  0.00      PROA  
ATOM    532  HD2 ILE P 430     -22.958  -5.284  -0.448  0.00  0.00      PROA  
ATOM    533  HD3 ILE P 430     -22.269  -5.690   1.214  0.00  0.00      PROA  
ATOM    534  C   ILE P 430     -23.918  -7.802   4.324  0.00  0.00      PROA  
ATOM    535  O   ILE P 430     -24.555  -7.044   4.999  0.00  0.00      PROA  
ATOM    536  N   TYR P 431     -23.568  -9.086   4.778  0.00  0.00      PROA  
ATOM    537  HN  TYR P 431     -22.999  -9.667   4.200  0.00  0.00      PROA  
ATOM    538  CA  TYR P 431     -24.098  -9.630   5.997  0.00  0.00      PROA  
ATOM    539  HA  TYR P 431     -25.174  -9.633   5.900  0.00  0.00      PROA  
ATOM    540  CB  TYR P 431     -23.634 -11.143   6.126  0.00  0.00      PROA  
ATOM    541  HB1 TYR P 431     -22.599 -11.118   5.723  0.00  0.00      PROA  
ATOM    542  HB2 TYR P 431     -24.206 -11.801   5.438  0.00  0.00      PROA  
ATOM    543  CG  TYR P 431     -23.710 -11.699   7.548  0.00  0.00      PROA  
ATOM    544  CD1 TYR P 431     -24.866 -11.573   8.316  0.00  0.00      PROA  
ATOM    545  HD1 TYR P 431     -25.699 -11.032   7.893  0.00  0.00      PROA  
ATOM    546  CE1 TYR P 431     -24.876 -12.164   9.622  0.00  0.00      PROA  
ATOM    547  HE1 TYR P 431     -25.734 -12.078  10.273  0.00  0.00      PROA  
ATOM    548  CZ  TYR P 431     -23.728 -12.906  10.096  0.00  0.00      PROA  
ATOM    549  OH  TYR P 431     -23.590 -13.507  11.413  0.00  0.00      PROA  
ATOM    550  HH  TYR P 431     -24.422 -13.582  11.886  0.00  0.00      PROA  
ATOM    551  CD2 TYR P 431     -22.608 -12.357   8.021  0.00  0.00      PROA  
ATOM    552  HD2 TYR P 431     -21.701 -12.458   7.444  0.00  0.00      PROA  
ATOM    553  CE2 TYR P 431     -22.605 -13.001   9.250  0.00  0.00      PROA  
ATOM    554  HE2 TYR P 431     -21.720 -13.451   9.675  0.00  0.00      PROA  
ATOM    555  C   TYR P 431     -23.937  -8.755   7.199  0.00  0.00      PROA  
ATOM    556  O   TYR P 431     -24.904  -8.421   7.895  0.00  0.00      PROA  
ATOM    557  N   PHE P 432     -22.707  -8.345   7.466  0.00  0.00      PROA  
ATOM    558  HN  PHE P 432     -22.008  -8.652   6.825  0.00  0.00      PROA  
ATOM    559  CA  PHE P 432     -22.350  -7.503   8.645  0.00  0.00      PROA  
ATOM    560  HA  PHE P 432     -22.785  -7.995   9.503  0.00  0.00      PROA  
ATOM    561  CB  PHE P 432     -20.825  -7.451   8.808  0.00  0.00      PROA  
ATOM    562  HB1 PHE P 432     -20.577  -6.709   9.597  0.00  0.00      PROA  
ATOM    563  HB2 PHE P 432     -20.323  -7.215   7.846  0.00  0.00      PROA  
ATOM    564  CG  PHE P 432     -20.446  -8.882   9.225  0.00  0.00      PROA  
ATOM    565  CD1 PHE P 432     -19.637  -9.721   8.372  0.00  0.00      PROA  
ATOM    566  HD1 PHE P 432     -19.193  -9.322   7.473  0.00  0.00      PROA  
ATOM    567  CE1 PHE P 432     -19.252 -11.000   8.734  0.00  0.00      PROA  
ATOM    568  HE1 PHE P 432     -18.640 -11.620   8.095  0.00  0.00      PROA  
ATOM    569  CZ  PHE P 432     -19.646 -11.531   9.961  0.00  0.00      PROA  
ATOM    570  HZ  PHE P 432     -19.390 -12.497  10.369  0.00  0.00      PROA  
ATOM    571  CD2 PHE P 432     -20.838  -9.438  10.481  0.00  0.00      PROA  
ATOM    572  HD2 PHE P 432     -21.374  -8.845  11.207  0.00  0.00      PROA  
ATOM    573  CE2 PHE P 432     -20.490 -10.783  10.824  0.00  0.00      PROA  
ATOM    574  HE2 PHE P 432     -20.998 -11.278  11.639  0.00  0.00      PROA  
ATOM    575  C   PHE P 432     -23.012  -6.125   8.569  0.00  0.00      PROA  
ATOM    576  O   PHE P 432     -23.534  -5.596   9.535  0.00  0.00      PROA  
ATOM    577  N   ALA P 433     -22.966  -5.609   7.367  0.00  0.00      PROA  
ATOM    578  HN  ALA P 433     -22.569  -6.215   6.682  0.00  0.00      PROA  
ATOM    579  CA  ALA P 433     -23.476  -4.307   6.877  0.00  0.00      PROA  
ATOM    580  HA  ALA P 433     -22.951  -3.600   7.502  0.00  0.00      PROA  
ATOM    581  CB  ALA P 433     -22.985  -4.143   5.434  0.00  0.00      PROA  
ATOM    582  HB1 ALA P 433     -21.889  -4.315   5.367  0.00  0.00      PROA  
ATOM    583  HB2 ALA P 433     -23.260  -3.144   5.033  0.00  0.00      PROA  
ATOM    584  HB3 ALA P 433     -23.413  -4.895   4.737  0.00  0.00      PROA  
ATOM    585  C   ALA P 433     -24.958  -4.145   7.028  0.00  0.00      PROA  
ATOM    586  O   ALA P 433     -25.463  -3.077   7.338  0.00  0.00      PROA  
ATOM    587  N   ALA P 434     -25.700  -5.290   6.832  0.00  0.00      PROA  
ATOM    588  HN  ALA P 434     -25.287  -6.091   6.405  0.00  0.00      PROA  
ATOM    589  CA  ALA P 434     -27.084  -5.539   7.192  0.00  0.00      PROA  
ATOM    590  HA  ALA P 434     -27.699  -4.729   6.827  0.00  0.00      PROA  
ATOM    591  CB  ALA P 434     -27.618  -6.792   6.457  0.00  0.00      PROA  
ATOM    592  HB1 ALA P 434     -27.046  -7.673   6.817  0.00  0.00      PROA  
ATOM    593  HB2 ALA P 434     -27.432  -6.825   5.362  0.00  0.00      PROA  
ATOM    594  HB3 ALA P 434     -28.688  -7.016   6.656  0.00  0.00      PROA  
ATOM    595  C   ALA P 434     -27.395  -5.711   8.686  0.00  0.00      PROA  
ATOM    596  O   ALA P 434     -28.339  -5.198   9.286  0.00  0.00      PROA  
ATOM    597  N   LEU P 435     -26.615  -6.647   9.381  0.00  0.00      PROA  
ATOM    598  HN  LEU P 435     -26.032  -7.216   8.805  0.00  0.00      PROA  
ATOM    599  CA  LEU P 435     -26.761  -7.111  10.736  0.00  0.00      PROA  
ATOM    600  HA  LEU P 435     -27.765  -7.469  10.909  0.00  0.00      PROA  
ATOM    601  CB  LEU P 435     -25.783  -8.408  10.948  0.00  0.00      PROA  
ATOM    602  HB1 LEU P 435     -24.782  -8.103  10.575  0.00  0.00      PROA  
ATOM    603  HB2 LEU P 435     -26.275  -9.194  10.336  0.00  0.00      PROA  
ATOM    604  CG  LEU P 435     -25.454  -8.908  12.382  0.00  0.00      PROA  
ATOM    605  HG  LEU P 435     -25.657  -8.090  13.105  0.00  0.00      PROA  
ATOM    606  CD1 LEU P 435     -26.514 -10.009  12.734  0.00  0.00      PROA  
ATOM    607 HD11 LEU P 435     -27.430  -9.904  12.114  0.00  0.00      PROA  
ATOM    608 HD12 LEU P 435     -26.573 -10.290  13.807  0.00  0.00      PROA  
ATOM    609 HD13 LEU P 435     -26.042 -10.897  12.260  0.00  0.00      PROA  
ATOM    610  CD2 LEU P 435     -24.026  -9.534  12.505  0.00  0.00      PROA  
ATOM    611 HD21 LEU P 435     -24.026 -10.287  13.322  0.00  0.00      PROA  
ATOM    612 HD22 LEU P 435     -23.107  -8.948  12.721  0.00  0.00      PROA  
ATOM    613 HD23 LEU P 435     -23.928 -10.052  11.527  0.00  0.00      PROA  
ATOM    614  C   LEU P 435     -26.421  -6.117  11.801  0.00  0.00      PROA  
ATOM    615  O   LEU P 435     -26.978  -6.076  12.881  0.00  0.00      PROA  
ATOM    616  N   THR P 436     -25.395  -5.279  11.610  0.00  0.00      PROA  
ATOM    617  HN  THR P 436     -24.876  -5.362  10.763  0.00  0.00      PROA  
ATOM    618  CA  THR P 436     -24.839  -4.420  12.600  0.00  0.00      PROA  
ATOM    619  HA  THR P 436     -24.849  -4.953  13.539  0.00  0.00      PROA  
ATOM    620  CB  THR P 436     -23.335  -4.080  12.459  0.00  0.00      PROA  
ATOM    621  HB  THR P 436     -22.999  -3.405  13.275  0.00  0.00      PROA  
ATOM    622  OG1 THR P 436     -22.977  -3.560  11.245  0.00  0.00      PROA  
ATOM    623  HG1 THR P 436     -23.205  -4.202  10.568  0.00  0.00      PROA  
ATOM    624  CG2 THR P 436     -22.565  -5.452  12.665  0.00  0.00      PROA  
ATOM    625 HG21 THR P 436     -22.965  -6.226  11.975  0.00  0.00      PROA  
ATOM    626 HG22 THR P 436     -22.766  -5.900  13.661  0.00  0.00      PROA  
ATOM    627 HG23 THR P 436     -21.468  -5.335  12.530  0.00  0.00      PROA  
ATOM    628  C   THR P 436     -25.629  -3.186  13.106  0.00  0.00      PROA  
ATOM    629  O   THR P 436     -25.579  -2.918  14.300  0.00  0.00      PROA  
ATOM    630  N   PRO P 437     -26.338  -2.393  12.321  0.00  0.00      PROA  
ATOM    631  CD  PRO P 437     -26.180  -2.248  10.848  0.00  0.00      PROA  
ATOM    632  HD1 PRO P 437     -26.653  -3.088  10.294  0.00  0.00      PROA  
ATOM    633  HD2 PRO P 437     -25.148  -2.218  10.438  0.00  0.00      PROA  
ATOM    634  CA  PRO P 437     -27.242  -1.384  12.847  0.00  0.00      PROA  
ATOM    635  HA  PRO P 437     -26.711  -0.746  13.539  0.00  0.00      PROA  
ATOM    636  CB  PRO P 437     -27.750  -0.540  11.673  0.00  0.00      PROA  
ATOM    637  HB1 PRO P 437     -27.760   0.537  11.945  0.00  0.00      PROA  
ATOM    638  HB2 PRO P 437     -28.779  -0.777  11.327  0.00  0.00      PROA  
ATOM    639  CG  PRO P 437     -26.748  -0.904  10.523  0.00  0.00      PROA  
ATOM    640  HG1 PRO P 437     -27.189  -0.847   9.505  0.00  0.00      PROA  
ATOM    641  HG2 PRO P 437     -25.987  -0.095  10.561  0.00  0.00      PROA  
ATOM    642  C   PRO P 437     -28.480  -1.928  13.581  0.00  0.00      PROA  
ATOM    643  O   PRO P 437     -28.945  -1.306  14.565  0.00  0.00      PROA  
ATOM    644  N   ALA P 438     -28.959  -3.120  13.146  0.00  0.00      PROA  
ATOM    645  HN  ALA P 438     -28.569  -3.446  12.288  0.00  0.00      PROA  
ATOM    646  CA  ALA P 438     -29.828  -4.076  13.880  0.00  0.00      PROA  
ATOM    647  HA  ALA P 438     -30.778  -3.579  14.009  0.00  0.00      PROA  
ATOM    648  CB  ALA P 438     -30.270  -5.340  13.075  0.00  0.00      PROA  
ATOM    649  HB1 ALA P 438     -30.677  -5.122  12.064  0.00  0.00      PROA  
ATOM    650  HB2 ALA P 438     -30.999  -5.896  13.702  0.00  0.00      PROA  
ATOM    651  HB3 ALA P 438     -29.382  -5.975  12.872  0.00  0.00      PROA  
ATOM    652  C   ALA P 438     -29.393  -4.386  15.258  0.00  0.00      PROA  
ATOM    653  O   ALA P 438     -30.111  -4.104  16.197  0.00  0.00      PROA  
ATOM    654  N   ILE P 439     -28.269  -4.990  15.434  0.00  0.00      PROA  
ATOM    655  HN  ILE P 439     -27.894  -5.494  14.660  0.00  0.00      PROA  
ATOM    656  CA  ILE P 439     -27.815  -5.115  16.815  0.00  0.00      PROA  
ATOM    657  HA  ILE P 439     -28.628  -5.602  17.334  0.00  0.00      PROA  
ATOM    658  CB  ILE P 439     -26.708  -6.160  16.997  0.00  0.00      PROA  
ATOM    659  HB  ILE P 439     -26.437  -6.410  18.045  0.00  0.00      PROA  
ATOM    660  CG2 ILE P 439     -27.318  -7.489  16.416  0.00  0.00      PROA  
ATOM    661 HG21 ILE P 439     -27.456  -7.411  15.317  0.00  0.00      PROA  
ATOM    662 HG22 ILE P 439     -28.352  -7.496  16.824  0.00  0.00      PROA  
ATOM    663 HG23 ILE P 439     -26.752  -8.406  16.685  0.00  0.00      PROA  
ATOM    664  CG1 ILE P 439     -25.517  -5.778  16.060  0.00  0.00      PROA  
ATOM    665 HG11 ILE P 439     -25.460  -4.681  15.899  0.00  0.00      PROA  
ATOM    666 HG12 ILE P 439     -25.641  -6.235  15.055  0.00  0.00      PROA  
ATOM    667  CD  ILE P 439     -24.084  -6.125  16.637  0.00  0.00      PROA  
ATOM    668  HD1 ILE P 439     -23.966  -7.230  16.623  0.00  0.00      PROA  
ATOM    669  HD2 ILE P 439     -24.024  -5.796  17.696  0.00  0.00      PROA  
ATOM    670  HD3 ILE P 439     -23.250  -5.597  16.128  0.00  0.00      PROA  
ATOM    671  C   ILE P 439     -27.539  -3.853  17.664  0.00  0.00      PROA  
ATOM    672  O   ILE P 439     -28.025  -3.741  18.764  0.00  0.00      PROA  
ATOM    673  N   THR P 440     -26.739  -2.941  17.174  0.00  0.00      PROA  
ATOM    674  HN  THR P 440     -26.231  -3.094  16.330  0.00  0.00      PROA  
ATOM    675  CA  THR P 440     -26.374  -1.727  17.895  0.00  0.00      PROA  
ATOM    676  HA  THR P 440     -26.000  -2.006  18.869  0.00  0.00      PROA  
ATOM    677  CB  THR P 440     -25.273  -0.933  17.198  0.00  0.00      PROA  
ATOM    678  HB  THR P 440     -25.105   0.092  17.593  0.00  0.00      PROA  
ATOM    679  OG1 THR P 440     -25.528  -0.790  15.814  0.00  0.00      PROA  
ATOM    680  HG1 THR P 440     -25.497  -1.626  15.344  0.00  0.00      PROA  
ATOM    681  CG2 THR P 440     -23.956  -1.728  17.487  0.00  0.00      PROA  
ATOM    682 HG21 THR P 440     -23.082  -1.198  17.052  0.00  0.00      PROA  
ATOM    683 HG22 THR P 440     -24.015  -2.719  16.987  0.00  0.00      PROA  
ATOM    684 HG23 THR P 440     -23.852  -1.793  18.591  0.00  0.00      PROA  
ATOM    685  C   THR P 440     -27.448  -0.746  18.247  0.00  0.00      PROA  
ATOM    686  O   THR P 440     -27.649  -0.225  19.328  0.00  0.00      PROA  
ATOM    687  N   PHE P 441     -28.293  -0.456  17.288  0.00  0.00      PROA  
ATOM    688  HN  PHE P 441     -28.333  -0.946  16.421  0.00  0.00      PROA  
ATOM    689  CA  PHE P 441     -29.463   0.497  17.535  0.00  0.00      PROA  
ATOM    690  HA  PHE P 441     -29.118   1.399  18.019  0.00  0.00      PROA  
ATOM    691  CB  PHE P 441     -29.984   1.039  16.138  0.00  0.00      PROA  
ATOM    692  HB1 PHE P 441     -30.618   0.257  15.667  0.00  0.00      PROA  
ATOM    693  HB2 PHE P 441     -29.071   1.199  15.525  0.00  0.00      PROA  
ATOM    694  CG  PHE P 441     -30.805   2.287  16.388  0.00  0.00      PROA  
ATOM    695  CD1 PHE P 441     -30.131   3.466  16.748  0.00  0.00      PROA  
ATOM    696  HD1 PHE P 441     -29.054   3.409  16.694  0.00  0.00      PROA  
ATOM    697  CE1 PHE P 441     -30.874   4.614  17.108  0.00  0.00      PROA  
ATOM    698  HE1 PHE P 441     -30.366   5.488  17.487  0.00  0.00      PROA  
ATOM    699  CZ  PHE P 441     -32.301   4.629  17.033  0.00  0.00      PROA  
ATOM    700  HZ  PHE P 441     -32.882   5.406  17.506  0.00  0.00      PROA  
ATOM    701  CD2 PHE P 441     -32.235   2.220  16.487  0.00  0.00      PROA  
ATOM    702  HD2 PHE P 441     -32.788   1.309  16.310  0.00  0.00      PROA  
ATOM    703  CE2 PHE P 441     -32.971   3.382  16.802  0.00  0.00      PROA  
ATOM    704  HE2 PHE P 441     -34.046   3.339  16.899  0.00  0.00      PROA  
ATOM    705  C   PHE P 441     -30.648  -0.223  18.308  0.00  0.00      PROA  
ATOM    706  O   PHE P 441     -31.508   0.406  18.919  0.00  0.00      PROA  
ATOM    707  N   GLY P 442     -30.754  -1.544  18.292  0.00  0.00      PROA  
ATOM    708  HN  GLY P 442     -30.259  -2.003  17.558  0.00  0.00      PROA  
ATOM    709  CA  GLY P 442     -31.716  -2.318  18.945  0.00  0.00      PROA  
ATOM    710  HA1 GLY P 442     -31.821  -3.302  18.513  0.00  0.00      PROA  
ATOM    711  HA2 GLY P 442     -32.675  -1.827  18.875  0.00  0.00      PROA  
ATOM    712  C   GLY P 442     -31.415  -2.209  20.438  0.00  0.00      PROA  
ATOM    713  O   GLY P 442     -32.227  -2.073  21.367  0.00  0.00      PROA  
ATOM    714  N   GLY P 443     -30.073  -2.286  20.713  0.00  0.00      PROA  
ATOM    715  HN  GLY P 443     -29.439  -2.569  19.997  0.00  0.00      PROA  
ATOM    716  CA  GLY P 443     -29.400  -1.843  21.907  0.00  0.00      PROA  
ATOM    717  HA1 GLY P 443     -28.410  -1.740  21.489  0.00  0.00      PROA  
ATOM    718  HA2 GLY P 443     -29.448  -2.688  22.579  0.00  0.00      PROA  
ATOM    719  C   GLY P 443     -29.838  -0.626  22.540  0.00  0.00      PROA  
ATOM    720  O   GLY P 443     -30.294  -0.638  23.641  0.00  0.00      PROA  
ATOM    721  N   LEU P 444     -29.797   0.527  21.863  0.00  0.00      PROA  
ATOM    722  HN  LEU P 444     -29.436   0.558  20.935  0.00  0.00      PROA  
ATOM    723  CA  LEU P 444     -30.291   1.787  22.369  0.00  0.00      PROA  
ATOM    724  HA  LEU P 444     -30.089   1.852  23.428  0.00  0.00      PROA  
ATOM    725  CB  LEU P 444     -29.774   3.008  21.501  0.00  0.00      PROA  
ATOM    726  HB1 LEU P 444     -30.028   3.958  22.019  0.00  0.00      PROA  
ATOM    727  HB2 LEU P 444     -30.321   2.943  20.536  0.00  0.00      PROA  
ATOM    728  CG  LEU P 444     -28.227   3.042  21.130  0.00  0.00      PROA  
ATOM    729  HG  LEU P 444     -28.101   2.098  20.557  0.00  0.00      PROA  
ATOM    730  CD1 LEU P 444     -27.957   4.179  20.127  0.00  0.00      PROA  
ATOM    731 HD11 LEU P 444     -27.017   3.919  19.595  0.00  0.00      PROA  
ATOM    732 HD12 LEU P 444     -27.860   5.163  20.633  0.00  0.00      PROA  
ATOM    733 HD13 LEU P 444     -28.788   4.250  19.392  0.00  0.00      PROA  
ATOM    734  CD2 LEU P 444     -27.329   3.193  22.333  0.00  0.00      PROA  
ATOM    735 HD21 LEU P 444     -27.513   2.399  23.088  0.00  0.00      PROA  
ATOM    736 HD22 LEU P 444     -27.730   4.050  22.915  0.00  0.00      PROA  
ATOM    737 HD23 LEU P 444     -26.248   3.388  22.166  0.00  0.00      PROA  
ATOM    738  C   LEU P 444     -31.784   1.910  22.369  0.00  0.00      PROA  
ATOM    739  O   LEU P 444     -32.276   2.526  23.352  0.00  0.00      PROA  
ATOM    740  N   LEU P 445     -32.565   1.398  21.436  0.00  0.00      PROA  
ATOM    741  HN  LEU P 445     -32.068   0.822  20.792  0.00  0.00      PROA  
ATOM    742  CA  LEU P 445     -33.971   1.600  21.389  0.00  0.00      PROA  
ATOM    743  HA  LEU P 445     -34.185   2.619  21.673  0.00  0.00      PROA  
ATOM    744  CB  LEU P 445     -34.422   1.254  19.943  0.00  0.00      PROA  
ATOM    745  HB1 LEU P 445     -33.947   0.292  19.657  0.00  0.00      PROA  
ATOM    746  HB2 LEU P 445     -34.009   2.041  19.276  0.00  0.00      PROA  
ATOM    747  CG  LEU P 445     -35.919   1.242  19.617  0.00  0.00      PROA  
ATOM    748  HG  LEU P 445     -36.414   0.443  20.210  0.00  0.00      PROA  
ATOM    749  CD1 LEU P 445     -36.625   2.582  19.912  0.00  0.00      PROA  
ATOM    750 HD11 LEU P 445     -37.563   2.626  19.319  0.00  0.00      PROA  
ATOM    751 HD12 LEU P 445     -36.078   3.502  19.614  0.00  0.00      PROA  
ATOM    752 HD13 LEU P 445     -36.775   2.678  21.009  0.00  0.00      PROA  
ATOM    753  CD2 LEU P 445     -36.017   0.864  18.084  0.00  0.00      PROA  
ATOM    754 HD21 LEU P 445     -37.092   0.855  17.805  0.00  0.00      PROA  
ATOM    755 HD22 LEU P 445     -35.539  -0.122  17.900  0.00  0.00      PROA  
ATOM    756 HD23 LEU P 445     -35.509   1.703  17.562  0.00  0.00      PROA  
ATOM    757  C   LEU P 445     -34.652   0.727  22.424  0.00  0.00      PROA  
ATOM    758  O   LEU P 445     -35.728   0.953  22.946  0.00  0.00      PROA  
ATOM    759  N   GLY P 446     -34.067  -0.443  22.740  0.00  0.00      PROA  
ATOM    760  HN  GLY P 446     -33.280  -0.709  22.189  0.00  0.00      PROA  
ATOM    761  CA  GLY P 446     -34.581  -1.319  23.752  0.00  0.00      PROA  
ATOM    762  HA1 GLY P 446     -33.932  -2.180  23.691  0.00  0.00      PROA  
ATOM    763  HA2 GLY P 446     -35.636  -1.543  23.688  0.00  0.00      PROA  
ATOM    764  C   GLY P 446     -34.276  -0.762  25.099  0.00  0.00      PROA  
ATOM    765  O   GLY P 446     -35.147  -0.947  25.965  0.00  0.00      PROA  
ATOM    766  N   ASP P 447     -33.125  -0.061  25.309  0.00  0.00      PROA  
ATOM    767  HN  ASP P 447     -32.403  -0.054  24.621  0.00  0.00      PROA  
ATOM    768  CA  ASP P 447     -32.856   0.706  26.482  0.00  0.00      PROA  
ATOM    769  HA  ASP P 447     -32.913  -0.010  27.289  0.00  0.00      PROA  
ATOM    770  CB  ASP P 447     -31.377   1.191  26.376  0.00  0.00      PROA  
ATOM    771  HB1 ASP P 447     -31.211   2.184  26.846  0.00  0.00      PROA  
ATOM    772  HB2 ASP P 447     -31.120   1.315  25.302  0.00  0.00      PROA  
ATOM    773  CG  ASP P 447     -30.289   0.129  26.840  0.00  0.00      PROA  
ATOM    774  OD1 ASP P 447     -30.674  -0.915  27.347  0.00  0.00      PROA  
ATOM    775  OD2 ASP P 447     -29.097   0.497  26.769  0.00  0.00      PROA  
ATOM    776  C   ASP P 447     -33.864   1.801  26.635  0.00  0.00      PROA  
ATOM    777  O   ASP P 447     -34.494   2.042  27.668  0.00  0.00      PROA  
ATOM    778  N   LYS P 448     -34.144   2.691  25.655  0.00  0.00      PROA  
ATOM    779  HN  LYS P 448     -33.638   2.629  24.798  0.00  0.00      PROA  
ATOM    780  CA  LYS P 448     -35.230   3.695  25.661  0.00  0.00      PROA  
ATOM    781  HA  LYS P 448     -35.085   4.351  26.507  0.00  0.00      PROA  
ATOM    782  CB  LYS P 448     -35.112   4.478  24.336  0.00  0.00      PROA  
ATOM    783  HB1 LYS P 448     -35.095   3.762  23.486  0.00  0.00      PROA  
ATOM    784  HB2 LYS P 448     -34.165   5.051  24.436  0.00  0.00      PROA  
ATOM    785  CG  LYS P 448     -36.077   5.711  24.120  0.00  0.00      PROA  
ATOM    786  HG1 LYS P 448     -37.108   5.329  23.961  0.00  0.00      PROA  
ATOM    787  HG2 LYS P 448     -35.794   6.210  23.168  0.00  0.00      PROA  
ATOM    788  CD  LYS P 448     -36.065   6.788  25.240  0.00  0.00      PROA  
ATOM    789  HD1 LYS P 448     -36.235   6.292  26.220  0.00  0.00      PROA  
ATOM    790  HD2 LYS P 448     -37.001   7.354  25.046  0.00  0.00      PROA  
ATOM    791  CE  LYS P 448     -34.874   7.731  25.334  0.00  0.00      PROA  
ATOM    792  HE1 LYS P 448     -33.914   7.240  25.603  0.00  0.00      PROA  
ATOM    793  HE2 LYS P 448     -35.191   8.423  26.143  0.00  0.00      PROA  
ATOM    794  NZ  LYS P 448     -34.784   8.536  24.113  0.00  0.00      PROA  
ATOM    795  HZ1 LYS P 448     -34.211   9.345  24.429  0.00  0.00      PROA  
ATOM    796  HZ2 LYS P 448     -35.709   8.882  23.784  0.00  0.00      PROA  
ATOM    797  HZ3 LYS P 448     -34.391   8.017  23.303  0.00  0.00      PROA  
ATOM    798  C   LYS P 448     -36.654   3.188  25.873  0.00  0.00      PROA  
ATOM    799  O   LYS P 448     -37.491   3.831  26.555  0.00  0.00      PROA  
ATOM    800  N   THR P 449     -37.042   2.033  25.320  0.00  0.00      PROA  
ATOM    801  HN  THR P 449     -36.371   1.516  24.794  0.00  0.00      PROA  
ATOM    802  CA  THR P 449     -38.362   1.440  25.455  0.00  0.00      PROA  
ATOM    803  HA  THR P 449     -39.100   2.146  25.805  0.00  0.00      PROA  
ATOM    804  CB  THR P 449     -38.992   0.947  24.216  0.00  0.00      PROA  
ATOM    805  HB  THR P 449     -40.033   0.606  24.398  0.00  0.00      PROA  
ATOM    806  OG1 THR P 449     -38.278  -0.130  23.687  0.00  0.00      PROA  
ATOM    807  HG1 THR P 449     -37.625   0.258  23.100  0.00  0.00      PROA  
ATOM    808  CG2 THR P 449     -39.015   2.057  23.092  0.00  0.00      PROA  
ATOM    809 HG21 THR P 449     -37.981   2.239  22.730  0.00  0.00      PROA  
ATOM    810 HG22 THR P 449     -39.462   2.977  23.527  0.00  0.00      PROA  
ATOM    811 HG23 THR P 449     -39.698   1.640  22.322  0.00  0.00      PROA  
ATOM    812  C   THR P 449     -38.507   0.562  26.634  0.00  0.00      PROA  
ATOM    813  O   THR P 449     -39.496  -0.103  26.792  0.00  0.00      PROA  
ATOM    814  N   GLU P 450     -37.475   0.492  27.458  0.00  0.00      PROA  
ATOM    815  HN  GLU P 450     -36.592   0.814  27.125  0.00  0.00      PROA  
ATOM    816  CA  GLU P 450     -37.294  -0.324  28.619  0.00  0.00      PROA  
ATOM    817  HA  GLU P 450     -36.305  -0.223  29.040  0.00  0.00      PROA  
ATOM    818  CB  GLU P 450     -38.082   0.315  29.689  0.00  0.00      PROA  
ATOM    819  HB1 GLU P 450     -38.068  -0.182  30.683  0.00  0.00      PROA  
ATOM    820  HB2 GLU P 450     -39.138   0.428  29.362  0.00  0.00      PROA  
ATOM    821  CG  GLU P 450     -37.690   1.800  29.888  0.00  0.00      PROA  
ATOM    822  HG1 GLU P 450     -38.052   2.348  28.992  0.00  0.00      PROA  
ATOM    823  HG2 GLU P 450     -36.599   2.009  29.909  0.00  0.00      PROA  
ATOM    824  CD  GLU P 450     -38.200   2.559  31.078  0.00  0.00      PROA  
ATOM    825  OE1 GLU P 450     -38.896   3.617  30.934  0.00  0.00      PROA  
ATOM    826  OE2 GLU P 450     -37.944   2.088  32.245  0.00  0.00      PROA  
ATOM    827  C   GLU P 450     -37.556  -1.835  28.482  0.00  0.00      PROA  
ATOM    828  O   GLU P 450     -38.092  -2.487  29.331  0.00  0.00      PROA  
ATOM    829  N   ASN P 451     -37.062  -2.399  27.405  0.00  0.00      PROA  
ATOM    830  HN  ASN P 451     -36.570  -1.790  26.788  0.00  0.00      PROA  
ATOM    831  CA  ASN P 451     -37.111  -3.745  26.929  0.00  0.00      PROA  
ATOM    832  HA  ASN P 451     -36.435  -3.679  26.089  0.00  0.00      PROA  
ATOM    833  CB  ASN P 451     -36.580  -4.761  27.958  0.00  0.00      PROA  
ATOM    834  HB1 ASN P 451     -36.369  -5.763  27.527  0.00  0.00      PROA  
ATOM    835  HB2 ASN P 451     -37.247  -4.891  28.837  0.00  0.00      PROA  
ATOM    836  CG  ASN P 451     -35.254  -4.176  28.512  0.00  0.00      PROA  
ATOM    837  OD1 ASN P 451     -35.239  -3.701  29.648  0.00  0.00      PROA  
ATOM    838  ND2 ASN P 451     -34.245  -4.237  27.686  0.00  0.00      PROA  
ATOM    839 HD21 ASN P 451     -33.360  -3.848  27.943  0.00  0.00      PROA  
ATOM    840 HD22 ASN P 451     -34.381  -4.439  26.716  0.00  0.00      PROA  
ATOM    841  C   ASN P 451     -38.351  -4.219  26.223  0.00  0.00      PROA  
ATOM    842  O   ASN P 451     -38.595  -5.397  26.064  0.00  0.00      PROA  
ATOM    843  N   MET P 452     -39.238  -3.306  25.719  0.00  0.00      PROA  
ATOM    844  HN  MET P 452     -38.974  -2.345  25.739  0.00  0.00      PROA  
ATOM    845  CA  MET P 452     -40.344  -3.615  24.816  0.00  0.00      PROA  
ATOM    846  HA  MET P 452     -40.847  -4.525  25.107  0.00  0.00      PROA  
ATOM    847  CB  MET P 452     -41.232  -2.313  24.559  0.00  0.00      PROA  
ATOM    848  HB1 MET P 452     -40.724  -1.629  23.846  0.00  0.00      PROA  
ATOM    849  HB2 MET P 452     -41.413  -1.849  25.552  0.00  0.00      PROA  
ATOM    850  CG  MET P 452     -42.540  -2.738  23.891  0.00  0.00      PROA  
ATOM    851  HG1 MET P 452     -42.837  -3.718  24.323  0.00  0.00      PROA  
ATOM    852  HG2 MET P 452     -42.407  -3.003  22.821  0.00  0.00      PROA  
ATOM    853  SD  MET P 452     -43.901  -1.591  23.941  0.00  0.00      PROA  
ATOM    854  CE  MET P 452     -43.030  -0.179  23.200  0.00  0.00      PROA  
ATOM    855  HE1 MET P 452     -42.162   0.146  23.813  0.00  0.00      PROA  
ATOM    856  HE2 MET P 452     -43.656   0.737  23.136  0.00  0.00      PROA  
ATOM    857  HE3 MET P 452     -42.576  -0.335  22.198  0.00  0.00      PROA  
ATOM    858  C   MET P 452     -39.851  -3.962  23.443  0.00  0.00      PROA  
ATOM    859  O   MET P 452     -40.390  -4.875  22.777  0.00  0.00      PROA  
ATOM    860  N   ILE P 453     -38.857  -3.234  22.926  0.00  0.00      PROA  
ATOM    861  HN  ILE P 453     -38.718  -2.311  23.278  0.00  0.00      PROA  
ATOM    862  CA  ILE P 453     -38.121  -3.538  21.722  0.00  0.00      PROA  
ATOM    863  HA  ILE P 453     -38.718  -4.070  20.996  0.00  0.00      PROA  
ATOM    864  CB  ILE P 453     -37.592  -2.371  20.897  0.00  0.00      PROA  
ATOM    865  HB  ILE P 453     -36.955  -1.717  21.530  0.00  0.00      PROA  
ATOM    866  CG2 ILE P 453     -36.591  -2.744  19.726  0.00  0.00      PROA  
ATOM    867 HG21 ILE P 453     -36.286  -1.949  19.013  0.00  0.00      PROA  
ATOM    868 HG22 ILE P 453     -36.955  -3.641  19.180  0.00  0.00      PROA  
ATOM    869 HG23 ILE P 453     -35.592  -3.057  20.097  0.00  0.00      PROA  
ATOM    870  CG1 ILE P 453     -38.773  -1.586  20.322  0.00  0.00      PROA  
ATOM    871 HG11 ILE P 453     -38.497  -0.711  19.697  0.00  0.00      PROA  
ATOM    872 HG12 ILE P 453     -39.288  -1.134  21.196  0.00  0.00      PROA  
ATOM    873  CD  ILE P 453     -39.782  -2.453  19.455  0.00  0.00      PROA  
ATOM    874  HD1 ILE P 453     -39.193  -2.852  18.602  0.00  0.00      PROA  
ATOM    875  HD2 ILE P 453     -40.663  -1.844  19.158  0.00  0.00      PROA  
ATOM    876  HD3 ILE P 453     -40.284  -3.208  20.097  0.00  0.00      PROA  
ATOM    877  C   ILE P 453     -36.920  -4.496  22.022  0.00  0.00      PROA  
ATOM    878  O   ILE P 453     -36.035  -4.349  22.880  0.00  0.00      PROA  
ATOM    879  N   GLY P 454     -36.930  -5.626  21.345  0.00  0.00      PROA  
ATOM    880  HN  GLY P 454     -37.643  -5.830  20.679  0.00  0.00      PROA  
ATOM    881  CA  GLY P 454     -35.966  -6.754  21.556  0.00  0.00      PROA  
ATOM    882  HA1 GLY P 454     -36.531  -7.617  21.875  0.00  0.00      PROA  
ATOM    883  HA2 GLY P 454     -35.326  -6.496  22.387  0.00  0.00      PROA  
ATOM    884  C   GLY P 454     -35.074  -6.938  20.314  0.00  0.00      PROA  
ATOM    885  O   GLY P 454     -35.560  -7.055  19.232  0.00  0.00      PROA  
ATOM    886  N   VAL P 455     -33.781  -7.000  20.476  0.00  0.00      PROA  
ATOM    887  HN  VAL P 455     -33.377  -7.127  21.379  0.00  0.00      PROA  
ATOM    888  CA  VAL P 455     -32.845  -7.124  19.351  0.00  0.00      PROA  
ATOM    889  HA  VAL P 455     -32.973  -6.286  18.681  0.00  0.00      PROA  
ATOM    890  CB  VAL P 455     -31.408  -7.108  19.793  0.00  0.00      PROA  
ATOM    891  HB  VAL P 455     -31.272  -7.957  20.497  0.00  0.00      PROA  
ATOM    892  CG1 VAL P 455     -30.473  -7.255  18.573  0.00  0.00      PROA  
ATOM    893 HG11 VAL P 455     -30.457  -8.284  18.154  0.00  0.00      PROA  
ATOM    894 HG12 VAL P 455     -29.442  -7.173  18.978  0.00  0.00      PROA  
ATOM    895 HG13 VAL P 455     -30.722  -6.545  17.756  0.00  0.00      PROA  
ATOM    896  CG2 VAL P 455     -31.058  -5.833  20.542  0.00  0.00      PROA  
ATOM    897 HG21 VAL P 455     -31.277  -4.955  19.897  0.00  0.00      PROA  
ATOM    898 HG22 VAL P 455     -29.987  -5.774  20.830  0.00  0.00      PROA  
ATOM    899 HG23 VAL P 455     -31.657  -5.781  21.477  0.00  0.00      PROA  
ATOM    900  C   VAL P 455     -33.056  -8.454  18.610  0.00  0.00      PROA  
ATOM    901  O   VAL P 455     -33.017  -8.474  17.374  0.00  0.00      PROA  
ATOM    902  N   SER P 456     -33.231  -9.612  19.378  0.00  0.00      PROA  
ATOM    903  HN  SER P 456     -33.203  -9.552  20.373  0.00  0.00      PROA  
ATOM    904  CA  SER P 456     -33.335 -10.960  18.766  0.00  0.00      PROA  
ATOM    905  HA  SER P 456     -32.523 -11.250  18.116  0.00  0.00      PROA  
ATOM    906  CB  SER P 456     -33.312 -12.098  19.820  0.00  0.00      PROA  
ATOM    907  HB1 SER P 456     -33.448 -13.033  19.236  0.00  0.00      PROA  
ATOM    908  HB2 SER P 456     -34.079 -11.975  20.614  0.00  0.00      PROA  
ATOM    909  OG  SER P 456     -32.039 -12.152  20.512  0.00  0.00      PROA  
ATOM    910  HG1 SER P 456     -31.916 -11.239  20.782  0.00  0.00      PROA  
ATOM    911  C   SER P 456     -34.702 -11.073  17.990  0.00  0.00      PROA  
ATOM    912  O   SER P 456     -34.708 -11.495  16.841  0.00  0.00      PROA  
ATOM    913  N   GLU P 457     -35.843 -10.529  18.595  0.00  0.00      PROA  
ATOM    914  HN  GLU P 457     -35.880 -10.217  19.541  0.00  0.00      PROA  
ATOM    915  CA  GLU P 457     -37.055 -10.185  17.824  0.00  0.00      PROA  
ATOM    916  HA  GLU P 457     -37.376 -11.135  17.423  0.00  0.00      PROA  
ATOM    917  CB  GLU P 457     -38.157  -9.522  18.629  0.00  0.00      PROA  
ATOM    918  HB1 GLU P 457     -38.985  -9.196  17.964  0.00  0.00      PROA  
ATOM    919  HB2 GLU P 457     -37.803  -8.553  19.041  0.00  0.00      PROA  
ATOM    920  CG  GLU P 457     -38.783 -10.450  19.744  0.00  0.00      PROA  
ATOM    921  HG1 GLU P 457     -37.905 -10.978  20.173  0.00  0.00      PROA  
ATOM    922  HG2 GLU P 457     -39.477 -11.060  19.127  0.00  0.00      PROA  
ATOM    923  CD  GLU P 457     -39.499  -9.757  20.915  0.00  0.00      PROA  
ATOM    924  OE1 GLU P 457     -40.725  -9.748  20.953  0.00  0.00      PROA  
ATOM    925  OE2 GLU P 457     -38.733  -9.248  21.857  0.00  0.00      PROA  
ATOM    926  HE2 GLU P 457     -39.227  -8.714  22.485  0.00  0.00      PROA  
ATOM    927  C   GLU P 457     -36.921  -9.294  16.515  0.00  0.00      PROA  
ATOM    928  O   GLU P 457     -37.425  -9.714  15.439  0.00  0.00      PROA  
ATOM    929  N   LEU P 458     -36.125  -8.178  16.623  0.00  0.00      PROA  
ATOM    930  HN  LEU P 458     -35.890  -7.801  17.516  0.00  0.00      PROA  
ATOM    931  CA  LEU P 458     -35.627  -7.493  15.423  0.00  0.00      PROA  
ATOM    932  HA  LEU P 458     -36.530  -7.285  14.868  0.00  0.00      PROA  
ATOM    933  CB  LEU P 458     -34.875  -6.251  15.914  0.00  0.00      PROA  
ATOM    934  HB1 LEU P 458     -33.977  -6.523  16.509  0.00  0.00      PROA  
ATOM    935  HB2 LEU P 458     -35.538  -5.755  16.655  0.00  0.00      PROA  
ATOM    936  CG  LEU P 458     -34.539  -5.206  14.741  0.00  0.00      PROA  
ATOM    937  HG  LEU P 458     -33.947  -5.691  13.935  0.00  0.00      PROA  
ATOM    938  CD1 LEU P 458     -35.745  -4.781  13.939  0.00  0.00      PROA  
ATOM    939 HD11 LEU P 458     -36.452  -4.310  14.655  0.00  0.00      PROA  
ATOM    940 HD12 LEU P 458     -36.273  -5.637  13.466  0.00  0.00      PROA  
ATOM    941 HD13 LEU P 458     -35.424  -4.127  13.099  0.00  0.00      PROA  
ATOM    942  CD2 LEU P 458     -33.750  -3.960  15.353  0.00  0.00      PROA  
ATOM    943 HD21 LEU P 458     -34.450  -3.543  16.109  0.00  0.00      PROA  
ATOM    944 HD22 LEU P 458     -33.450  -3.130  14.677  0.00  0.00      PROA  
ATOM    945 HD23 LEU P 458     -32.823  -4.179  15.924  0.00  0.00      PROA  
ATOM    946  C   LEU P 458     -34.797  -8.230  14.493  0.00  0.00      PROA  
ATOM    947  O   LEU P 458     -35.032  -8.095  13.286  0.00  0.00      PROA  
ATOM    948  N   LEU P 459     -33.724  -8.968  14.892  0.00  0.00      PROA  
ATOM    949  HN  LEU P 459     -33.432  -8.856  15.839  0.00  0.00      PROA  
ATOM    950  CA  LEU P 459     -32.954  -9.744  13.906  0.00  0.00      PROA  
ATOM    951  HA  LEU P 459     -32.575  -9.060  13.160  0.00  0.00      PROA  
ATOM    952  CB  LEU P 459     -31.876 -10.486  14.639  0.00  0.00      PROA  
ATOM    953  HB1 LEU P 459     -31.368 -11.193  13.949  0.00  0.00      PROA  
ATOM    954  HB2 LEU P 459     -32.404 -11.001  15.470  0.00  0.00      PROA  
ATOM    955  CG  LEU P 459     -30.797  -9.612  15.330  0.00  0.00      PROA  
ATOM    956  HG  LEU P 459     -31.216  -8.722  15.847  0.00  0.00      PROA  
ATOM    957  CD1 LEU P 459     -29.886 -10.353  16.321  0.00  0.00      PROA  
ATOM    958 HD11 LEU P 459     -28.913  -9.837  16.469  0.00  0.00      PROA  
ATOM    959 HD12 LEU P 459     -29.795 -11.369  15.880  0.00  0.00      PROA  
ATOM    960 HD13 LEU P 459     -30.338 -10.418  17.333  0.00  0.00      PROA  
ATOM    961  CD2 LEU P 459     -29.956  -9.059  14.227  0.00  0.00      PROA  
ATOM    962 HD21 LEU P 459     -29.128  -8.469  14.676  0.00  0.00      PROA  
ATOM    963 HD22 LEU P 459     -30.585  -8.336  13.666  0.00  0.00      PROA  
ATOM    964 HD23 LEU P 459     -29.602  -9.835  13.515  0.00  0.00      PROA  
ATOM    965  C   LEU P 459     -33.822 -10.809  13.170  0.00  0.00      PROA  
ATOM    966  O   LEU P 459     -33.771 -11.026  11.980  0.00  0.00      PROA  
ATOM    967  N   LEU P 460     -34.783 -11.480  13.866  0.00  0.00      PROA  
ATOM    968  HN  LEU P 460     -34.899 -11.522  14.855  0.00  0.00      PROA  
ATOM    969  CA  LEU P 460     -35.690 -12.370  13.146  0.00  0.00      PROA  
ATOM    970  HA  LEU P 460     -34.984 -13.110  12.799  0.00  0.00      PROA  
ATOM    971  CB  LEU P 460     -36.674 -12.995  14.181  0.00  0.00      PROA  
ATOM    972  HB1 LEU P 460     -37.577 -13.493  13.767  0.00  0.00      PROA  
ATOM    973  HB2 LEU P 460     -37.026 -12.234  14.910  0.00  0.00      PROA  
ATOM    974  CG  LEU P 460     -36.013 -14.114  14.977  0.00  0.00      PROA  
ATOM    975  HG  LEU P 460     -35.085 -13.768  15.480  0.00  0.00      PROA  
ATOM    976  CD1 LEU P 460     -36.883 -14.486  16.168  0.00  0.00      PROA  
ATOM    977 HD11 LEU P 460     -36.596 -15.507  16.500  0.00  0.00      PROA  
ATOM    978 HD12 LEU P 460     -37.929 -14.516  15.793  0.00  0.00      PROA  
ATOM    979 HD13 LEU P 460     -36.637 -13.806  17.011  0.00  0.00      PROA  
ATOM    980  CD2 LEU P 460     -35.763 -15.275  14.053  0.00  0.00      PROA  
ATOM    981 HD21 LEU P 460     -36.685 -15.805  13.732  0.00  0.00      PROA  
ATOM    982 HD22 LEU P 460     -35.177 -15.982  14.678  0.00  0.00      PROA  
ATOM    983 HD23 LEU P 460     -35.220 -14.930  13.147  0.00  0.00      PROA  
ATOM    984  C   LEU P 460     -36.596 -11.677  12.117  0.00  0.00      PROA  
ATOM    985  O   LEU P 460     -36.888 -12.157  10.997  0.00  0.00      PROA  
ATOM    986  N   SER P 461     -37.095 -10.482  12.581  0.00  0.00      PROA  
ATOM    987  HN  SER P 461     -36.799 -10.233  13.500  0.00  0.00      PROA  
ATOM    988  CA  SER P 461     -37.947  -9.630  11.815  0.00  0.00      PROA  
ATOM    989  HA  SER P 461     -38.743 -10.263  11.452  0.00  0.00      PROA  
ATOM    990  CB  SER P 461     -38.349  -8.293  12.500  0.00  0.00      PROA  
ATOM    991  HB1 SER P 461     -39.066  -7.686  11.907  0.00  0.00      PROA  
ATOM    992  HB2 SER P 461     -37.420  -7.690  12.584  0.00  0.00      PROA  
ATOM    993  OG  SER P 461     -39.069  -8.562  13.721  0.00  0.00      PROA  
ATOM    994  HG1 SER P 461     -38.513  -9.068  14.319  0.00  0.00      PROA  
ATOM    995  C   SER P 461     -37.225  -9.075  10.509  0.00  0.00      PROA  
ATOM    996  O   SER P 461     -37.757  -8.966   9.395  0.00  0.00      PROA  
ATOM    997  N   THR P 462     -35.930  -8.702  10.705  0.00  0.00      PROA  
ATOM    998  HN  THR P 462     -35.564  -8.717  11.633  0.00  0.00      PROA  
ATOM    999  CA  THR P 462     -35.090  -8.027   9.672  0.00  0.00      PROA  
ATOM   1000  HA  THR P 462     -35.543  -7.118   9.306  0.00  0.00      PROA  
ATOM   1001  CB  THR P 462     -33.766  -7.545  10.269  0.00  0.00      PROA  
ATOM   1002  HB  THR P 462     -33.282  -8.416  10.762  0.00  0.00      PROA  
ATOM   1003  OG1 THR P 462     -34.130  -6.647  11.288  0.00  0.00      PROA  
ATOM   1004  HG1 THR P 462     -34.468  -7.135  12.042  0.00  0.00      PROA  
ATOM   1005  CG2 THR P 462     -33.000  -6.708   9.206  0.00  0.00      PROA  
ATOM   1006 HG21 THR P 462     -32.099  -6.207   9.620  0.00  0.00      PROA  
ATOM   1007 HG22 THR P 462     -33.653  -5.858   8.914  0.00  0.00      PROA  
ATOM   1008 HG23 THR P 462     -32.663  -7.189   8.263  0.00  0.00      PROA  
ATOM   1009  C   THR P 462     -34.835  -8.949   8.537  0.00  0.00      PROA  
ATOM   1010  O   THR P 462     -34.861  -8.615   7.355  0.00  0.00      PROA  
ATOM   1011  N   ALA P 463     -34.453 -10.235   8.896  0.00  0.00      PROA  
ATOM   1012  HN  ALA P 463     -34.147 -10.234   9.845  0.00  0.00      PROA  
ATOM   1013  CA  ALA P 463     -34.228 -11.286   7.981  0.00  0.00      PROA  
ATOM   1014  HA  ALA P 463     -33.437 -10.999   7.303  0.00  0.00      PROA  
ATOM   1015  CB  ALA P 463     -33.827 -12.537   8.845  0.00  0.00      PROA  
ATOM   1016  HB1 ALA P 463     -33.715 -13.447   8.219  0.00  0.00      PROA  
ATOM   1017  HB2 ALA P 463     -34.660 -12.669   9.567  0.00  0.00      PROA  
ATOM   1018  HB3 ALA P 463     -32.857 -12.358   9.357  0.00  0.00      PROA  
ATOM   1019  C   ALA P 463     -35.556 -11.665   7.198  0.00  0.00      PROA  
ATOM   1020  O   ALA P 463     -35.575 -11.891   6.046  0.00  0.00      PROA  
ATOM   1021  N   LEU P 464     -36.699 -11.775   7.890  0.00  0.00      PROA  
ATOM   1022  HN  LEU P 464     -36.703 -11.852   8.884  0.00  0.00      PROA  
ATOM   1023  CA  LEU P 464     -37.989 -11.916   7.201  0.00  0.00      PROA  
ATOM   1024  HA  LEU P 464     -38.015 -12.792   6.569  0.00  0.00      PROA  
ATOM   1025  CB  LEU P 464     -39.063 -12.190   8.215  0.00  0.00      PROA  
ATOM   1026  HB1 LEU P 464     -39.324 -11.359   8.906  0.00  0.00      PROA  
ATOM   1027  HB2 LEU P 464     -38.723 -13.037   8.848  0.00  0.00      PROA  
ATOM   1028  CG  LEU P 464     -40.464 -12.529   7.557  0.00  0.00      PROA  
ATOM   1029  HG  LEU P 464     -40.902 -11.567   7.215  0.00  0.00      PROA  
ATOM   1030  CD1 LEU P 464     -40.526 -13.546   6.410  0.00  0.00      PROA  
ATOM   1031 HD11 LEU P 464     -40.374 -13.011   5.449  0.00  0.00      PROA  
ATOM   1032 HD12 LEU P 464     -41.576 -13.910   6.430  0.00  0.00      PROA  
ATOM   1033 HD13 LEU P 464     -39.695 -14.244   6.649  0.00  0.00      PROA  
ATOM   1034  CD2 LEU P 464     -41.410 -13.021   8.644  0.00  0.00      PROA  
ATOM   1035 HD21 LEU P 464     -41.310 -12.370   9.539  0.00  0.00      PROA  
ATOM   1036 HD22 LEU P 464     -41.232 -14.075   8.947  0.00  0.00      PROA  
ATOM   1037 HD23 LEU P 464     -42.443 -12.968   8.238  0.00  0.00      PROA  
ATOM   1038  C   LEU P 464     -38.354 -10.762   6.253  0.00  0.00      PROA  
ATOM   1039  O   LEU P 464     -38.812 -11.060   5.106  0.00  0.00      PROA  
ATOM   1040  N   GLN P 465     -38.259  -9.456   6.629  0.00  0.00      PROA  
ATOM   1041  HN  GLN P 465     -38.203  -9.144   7.575  0.00  0.00      PROA  
ATOM   1042  CA  GLN P 465     -38.386  -8.493   5.587  0.00  0.00      PROA  
ATOM   1043  HA  GLN P 465     -39.347  -8.700   5.139  0.00  0.00      PROA  
ATOM   1044  CB  GLN P 465     -38.452  -7.030   6.102  0.00  0.00      PROA  
ATOM   1045  HB1 GLN P 465     -38.155  -6.281   5.337  0.00  0.00      PROA  
ATOM   1046  HB2 GLN P 465     -37.635  -6.847   6.833  0.00  0.00      PROA  
ATOM   1047  CG  GLN P 465     -39.955  -6.638   6.401  0.00  0.00      PROA  
ATOM   1048  HG1 GLN P 465     -40.480  -6.576   5.423  0.00  0.00      PROA  
ATOM   1049  HG2 GLN P 465     -40.128  -5.684   6.944  0.00  0.00      PROA  
ATOM   1050  CD  GLN P 465     -40.819  -7.730   7.131  0.00  0.00      PROA  
ATOM   1051  OE1 GLN P 465     -41.761  -8.281   6.590  0.00  0.00      PROA  
ATOM   1052  NE2 GLN P 465     -40.475  -8.048   8.386  0.00  0.00      PROA  
ATOM   1053 HE21 GLN P 465     -40.861  -8.848   8.845  0.00  0.00      PROA  
ATOM   1054 HE22 GLN P 465     -39.629  -7.616   8.699  0.00  0.00      PROA  
ATOM   1055  C   GLN P 465     -37.408  -8.700   4.445  0.00  0.00      PROA  
ATOM   1056  O   GLN P 465     -37.825  -8.618   3.271  0.00  0.00      PROA  
ATOM   1057  N   GLY P 466     -36.136  -9.021   4.680  0.00  0.00      PROA  
ATOM   1058  HN  GLY P 466     -35.681  -8.903   5.559  0.00  0.00      PROA  
ATOM   1059  CA  GLY P 466     -35.268  -9.455   3.621  0.00  0.00      PROA  
ATOM   1060  HA1 GLY P 466     -34.351  -9.749   4.111  0.00  0.00      PROA  
ATOM   1061  HA2 GLY P 466     -35.108  -8.604   2.975  0.00  0.00      PROA  
ATOM   1062  C   GLY P 466     -35.583 -10.648   2.652  0.00  0.00      PROA  
ATOM   1063  O   GLY P 466     -35.475 -10.559   1.463  0.00  0.00      PROA  
ATOM   1064  N   ILE P 467     -36.031 -11.815   3.198  0.00  0.00      PROA  
ATOM   1065  HN  ILE P 467     -36.078 -11.906   4.190  0.00  0.00      PROA  
ATOM   1066  CA  ILE P 467     -36.604 -12.923   2.406  0.00  0.00      PROA  
ATOM   1067  HA  ILE P 467     -35.853 -13.347   1.756  0.00  0.00      PROA  
ATOM   1068  CB  ILE P 467     -37.011 -14.134   3.312  0.00  0.00      PROA  
ATOM   1069  HB  ILE P 467     -37.661 -13.701   4.102  0.00  0.00      PROA  
ATOM   1070  CG2 ILE P 467     -37.961 -15.052   2.449  0.00  0.00      PROA  
ATOM   1071 HG21 ILE P 467     -38.965 -14.632   2.223  0.00  0.00      PROA  
ATOM   1072 HG22 ILE P 467     -38.220 -15.924   3.086  0.00  0.00      PROA  
ATOM   1073 HG23 ILE P 467     -37.349 -15.447   1.610  0.00  0.00      PROA  
ATOM   1074  CG1 ILE P 467     -35.752 -14.832   3.849  0.00  0.00      PROA  
ATOM   1075 HG11 ILE P 467     -35.218 -13.989   4.336  0.00  0.00      PROA  
ATOM   1076 HG12 ILE P 467     -35.148 -15.310   3.048  0.00  0.00      PROA  
ATOM   1077  CD  ILE P 467     -36.069 -15.736   5.078  0.00  0.00      PROA  
ATOM   1078  HD1 ILE P 467     -36.683 -16.615   4.786  0.00  0.00      PROA  
ATOM   1079  HD2 ILE P 467     -36.558 -15.260   5.955  0.00  0.00      PROA  
ATOM   1080  HD3 ILE P 467     -35.062 -16.101   5.371  0.00  0.00      PROA  
ATOM   1081  C   ILE P 467     -37.769 -12.425   1.520  0.00  0.00      PROA  
ATOM   1082  O   ILE P 467     -37.778 -12.605   0.287  0.00  0.00      PROA  
ATOM   1083  N   ILE P 468     -38.796 -11.769   2.074  0.00  0.00      PROA  
ATOM   1084  HN  ILE P 468     -38.923 -11.707   3.061  0.00  0.00      PROA  
ATOM   1085  CA  ILE P 468     -39.844 -11.162   1.402  0.00  0.00      PROA  
ATOM   1086  HA  ILE P 468     -40.414 -11.972   0.971  0.00  0.00      PROA  
ATOM   1087  CB  ILE P 468     -40.856 -10.437   2.286  0.00  0.00      PROA  
ATOM   1088  HB  ILE P 468     -40.345 -10.008   3.173  0.00  0.00      PROA  
ATOM   1089  CG2 ILE P 468     -41.398  -9.168   1.566  0.00  0.00      PROA  
ATOM   1090 HG21 ILE P 468     -42.120  -9.396   0.754  0.00  0.00      PROA  
ATOM   1091 HG22 ILE P 468     -40.641  -8.408   1.275  0.00  0.00      PROA  
ATOM   1092 HG23 ILE P 468     -41.953  -8.623   2.359  0.00  0.00      PROA  
ATOM   1093  CG1 ILE P 468     -41.854 -11.390   2.926  0.00  0.00      PROA  
ATOM   1094 HG11 ILE P 468     -42.413 -10.843   3.715  0.00  0.00      PROA  
ATOM   1095 HG12 ILE P 468     -41.315 -12.194   3.473  0.00  0.00      PROA  
ATOM   1096  CD  ILE P 468     -42.785 -12.033   1.942  0.00  0.00      PROA  
ATOM   1097  HD1 ILE P 468     -42.324 -12.947   1.509  0.00  0.00      PROA  
ATOM   1098  HD2 ILE P 468     -43.070 -11.348   1.115  0.00  0.00      PROA  
ATOM   1099  HD3 ILE P 468     -43.752 -12.292   2.426  0.00  0.00      PROA  
ATOM   1100  C   ILE P 468     -39.291 -10.218   0.277  0.00  0.00      PROA  
ATOM   1101  O   ILE P 468     -39.798 -10.220  -0.844  0.00  0.00      PROA  
ATOM   1102  N   PHE P 469     -38.199  -9.443   0.569  0.00  0.00      PROA  
ATOM   1103  HN  PHE P 469     -37.876  -9.434   1.512  0.00  0.00      PROA  
ATOM   1104  CA  PHE P 469     -37.660  -8.422  -0.292  0.00  0.00      PROA  
ATOM   1105  HA  PHE P 469     -38.526  -7.890  -0.657  0.00  0.00      PROA  
ATOM   1106  CB  PHE P 469     -36.645  -7.423   0.356  0.00  0.00      PROA  
ATOM   1107  HB1 PHE P 469     -35.891  -8.097   0.816  0.00  0.00      PROA  
ATOM   1108  HB2 PHE P 469     -37.128  -6.886   1.200  0.00  0.00      PROA  
ATOM   1109  CG  PHE P 469     -36.007  -6.340  -0.572  0.00  0.00      PROA  
ATOM   1110  CD1 PHE P 469     -36.725  -5.416  -1.339  0.00  0.00      PROA  
ATOM   1111  HD1 PHE P 469     -37.790  -5.577  -1.424  0.00  0.00      PROA  
ATOM   1112  CE1 PHE P 469     -36.054  -4.411  -2.060  0.00  0.00      PROA  
ATOM   1113  HE1 PHE P 469     -36.695  -3.746  -2.620  0.00  0.00      PROA  
ATOM   1114  CZ  PHE P 469     -34.649  -4.272  -1.921  0.00  0.00      PROA  
ATOM   1115  HZ  PHE P 469     -34.102  -3.574  -2.538  0.00  0.00      PROA  
ATOM   1116  CD2 PHE P 469     -34.652  -6.243  -0.535  0.00  0.00      PROA  
ATOM   1117  HD2 PHE P 469     -34.108  -6.948   0.076  0.00  0.00      PROA  
ATOM   1118  CE2 PHE P 469     -33.929  -5.132  -1.093  0.00  0.00      PROA  
ATOM   1119  HE2 PHE P 469     -32.849  -5.145  -1.073  0.00  0.00      PROA  
ATOM   1120  C   PHE P 469     -37.035  -9.083  -1.543  0.00  0.00      PROA  
ATOM   1121  O   PHE P 469     -37.286  -8.725  -2.663  0.00  0.00      PROA  
ATOM   1122  N   SER P 470     -36.374 -10.272  -1.306  0.00  0.00      PROA  
ATOM   1123  HN  SER P 470     -36.314 -10.518  -0.342  0.00  0.00      PROA  
ATOM   1124  CA  SER P 470     -35.796 -11.163  -2.360  0.00  0.00      PROA  
ATOM   1125  HA  SER P 470     -35.198 -10.570  -3.037  0.00  0.00      PROA  
ATOM   1126  CB  SER P 470     -34.968 -12.352  -1.794  0.00  0.00      PROA  
ATOM   1127  HB1 SER P 470     -35.531 -12.975  -1.066  0.00  0.00      PROA  
ATOM   1128  HB2 SER P 470     -34.209 -11.905  -1.117  0.00  0.00      PROA  
ATOM   1129  OG  SER P 470     -34.397 -13.102  -2.827  0.00  0.00      PROA  
ATOM   1130  HG1 SER P 470     -33.592 -12.647  -3.085  0.00  0.00      PROA  
ATOM   1131  C   SER P 470     -36.982 -11.654  -3.153  0.00  0.00      PROA  
ATOM   1132  O   SER P 470     -37.061 -11.596  -4.398  0.00  0.00      PROA  
ATOM   1133  N   LEU P 471     -37.972 -12.046  -2.464  0.00  0.00      PROA  
ATOM   1134  HN  LEU P 471     -38.091 -11.763  -1.516  0.00  0.00      PROA  
ATOM   1135  CA  LEU P 471     -39.077 -12.799  -3.074  0.00  0.00      PROA  
ATOM   1136  HA  LEU P 471     -38.686 -13.558  -3.735  0.00  0.00      PROA  
ATOM   1137  CB  LEU P 471     -39.966 -13.428  -1.896  0.00  0.00      PROA  
ATOM   1138  HB1 LEU P 471     -40.610 -12.644  -1.443  0.00  0.00      PROA  
ATOM   1139  HB2 LEU P 471     -39.313 -13.941  -1.158  0.00  0.00      PROA  
ATOM   1140  CG  LEU P 471     -40.855 -14.558  -2.417  0.00  0.00      PROA  
ATOM   1141  HG  LEU P 471     -41.633 -14.104  -3.067  0.00  0.00      PROA  
ATOM   1142  CD1 LEU P 471     -40.197 -15.675  -3.248  0.00  0.00      PROA  
ATOM   1143 HD11 LEU P 471     -39.651 -15.327  -4.151  0.00  0.00      PROA  
ATOM   1144 HD12 LEU P 471     -41.036 -16.314  -3.598  0.00  0.00      PROA  
ATOM   1145 HD13 LEU P 471     -39.620 -16.350  -2.580  0.00  0.00      PROA  
ATOM   1146  CD2 LEU P 471     -41.698 -15.247  -1.369  0.00  0.00      PROA  
ATOM   1147 HD21 LEU P 471     -42.382 -14.515  -0.889  0.00  0.00      PROA  
ATOM   1148 HD22 LEU P 471     -41.116 -15.696  -0.535  0.00  0.00      PROA  
ATOM   1149 HD23 LEU P 471     -42.413 -15.956  -1.839  0.00  0.00      PROA  
ATOM   1150  C   LEU P 471     -39.943 -12.010  -3.983  0.00  0.00      PROA  
ATOM   1151  O   LEU P 471     -40.358 -12.462  -5.071  0.00  0.00      PROA  
ATOM   1152  N   LEU P 472     -40.309 -10.746  -3.596  0.00  0.00      PROA  
ATOM   1153  HN  LEU P 472     -40.218 -10.463  -2.644  0.00  0.00      PROA  
ATOM   1154  CA  LEU P 472     -41.131  -9.851  -4.437  0.00  0.00      PROA  
ATOM   1155  HA  LEU P 472     -41.750 -10.556  -4.972  0.00  0.00      PROA  
ATOM   1156  CB  LEU P 472     -42.101  -9.083  -3.500  0.00  0.00      PROA  
ATOM   1157  HB1 LEU P 472     -42.627  -8.242  -3.999  0.00  0.00      PROA  
ATOM   1158  HB2 LEU P 472     -41.483  -8.540  -2.754  0.00  0.00      PROA  
ATOM   1159  CG  LEU P 472     -43.076  -9.929  -2.627  0.00  0.00      PROA  
ATOM   1160  HG  LEU P 472     -42.339 -10.502  -2.023  0.00  0.00      PROA  
ATOM   1161  CD1 LEU P 472     -43.999  -9.129  -1.731  0.00  0.00      PROA  
ATOM   1162 HD11 LEU P 472     -44.840  -8.694  -2.313  0.00  0.00      PROA  
ATOM   1163 HD12 LEU P 472     -43.470  -8.336  -1.161  0.00  0.00      PROA  
ATOM   1164 HD13 LEU P 472     -44.594  -9.827  -1.104  0.00  0.00      PROA  
ATOM   1165  CD2 LEU P 472     -43.783 -11.056  -3.444  0.00  0.00      PROA  
ATOM   1166 HD21 LEU P 472     -43.036 -11.786  -3.822  0.00  0.00      PROA  
ATOM   1167 HD22 LEU P 472     -44.209 -10.585  -4.356  0.00  0.00      PROA  
ATOM   1168 HD23 LEU P 472     -44.614 -11.431  -2.809  0.00  0.00      PROA  
ATOM   1169  C   LEU P 472     -40.330  -8.948  -5.296  0.00  0.00      PROA  
ATOM   1170  O   LEU P 472     -40.843  -8.171  -6.051  0.00  0.00      PROA  
ATOM   1171  N   GLY P 473     -38.985  -8.968  -5.124  0.00  0.00      PROA  
ATOM   1172  HN  GLY P 473     -38.562  -9.621  -4.500  0.00  0.00      PROA  
ATOM   1173  CA  GLY P 473     -38.103  -7.889  -5.602  0.00  0.00      PROA  
ATOM   1174  HA1 GLY P 473     -37.111  -8.315  -5.626  0.00  0.00      PROA  
ATOM   1175  HA2 GLY P 473     -38.175  -6.998  -4.996  0.00  0.00      PROA  
ATOM   1176  C   GLY P 473     -38.083  -7.486  -7.073  0.00  0.00      PROA  
ATOM   1177  O   GLY P 473     -38.028  -8.323  -7.974  0.00  0.00      PROA  
ATOM   1178  N   ALA P 474     -38.068  -6.132  -7.319  0.00  0.00      PROA  
ATOM   1179  HN  ALA P 474     -38.240  -5.457  -6.606  0.00  0.00      PROA  
ATOM   1180  CA  ALA P 474     -38.169  -5.614  -8.596  0.00  0.00      PROA  
ATOM   1181  HA  ALA P 474     -38.392  -6.381  -9.323  0.00  0.00      PROA  
ATOM   1182  CB  ALA P 474     -39.278  -4.573  -8.517  0.00  0.00      PROA  
ATOM   1183  HB1 ALA P 474     -39.237  -3.917  -9.413  0.00  0.00      PROA  
ATOM   1184  HB2 ALA P 474     -39.225  -4.091  -7.518  0.00  0.00      PROA  
ATOM   1185  HB3 ALA P 474     -40.175  -5.228  -8.474  0.00  0.00      PROA  
ATOM   1186  C   ALA P 474     -36.868  -4.946  -9.073  0.00  0.00      PROA  
ATOM   1187  O   ALA P 474     -36.746  -4.615 -10.239  0.00  0.00      PROA  
ATOM   1188  N   GLN P 475     -35.875  -4.755  -8.189  0.00  0.00      PROA  
ATOM   1189  HN  GLN P 475     -35.924  -5.118  -7.262  0.00  0.00      PROA  
ATOM   1190  CA  GLN P 475     -34.545  -4.292  -8.550  0.00  0.00      PROA  
ATOM   1191  HA  GLN P 475     -34.337  -4.434  -9.600  0.00  0.00      PROA  
ATOM   1192  CB  GLN P 475     -34.261  -2.772  -8.140  0.00  0.00      PROA  
ATOM   1193  HB1 GLN P 475     -33.200  -2.495  -8.322  0.00  0.00      PROA  
ATOM   1194  HB2 GLN P 475     -34.326  -2.666  -7.036  0.00  0.00      PROA  
ATOM   1195  CG  GLN P 475     -35.219  -1.733  -8.794  0.00  0.00      PROA  
ATOM   1196  HG1 GLN P 475     -34.945  -0.856  -8.168  0.00  0.00      PROA  
ATOM   1197  HG2 GLN P 475     -36.308  -1.942  -8.731  0.00  0.00      PROA  
ATOM   1198  CD  GLN P 475     -34.936  -1.520 -10.300  0.00  0.00      PROA  
ATOM   1199  OE1 GLN P 475     -34.147  -2.162 -10.930  0.00  0.00      PROA  
ATOM   1200  NE2 GLN P 475     -35.709  -0.647 -10.935  0.00  0.00      PROA  
ATOM   1201 HE21 GLN P 475     -35.744  -0.693 -11.933  0.00  0.00      PROA  
ATOM   1202 HE22 GLN P 475     -36.312  -0.072 -10.382  0.00  0.00      PROA  
ATOM   1203  C   GLN P 475     -33.487  -5.200  -7.888  0.00  0.00      PROA  
ATOM   1204  O   GLN P 475     -32.999  -4.825  -6.809  0.00  0.00      PROA  
ATOM   1205  N   PRO P 476     -33.203  -6.407  -8.312  0.00  0.00      PROA  
ATOM   1206  CD  PRO P 476     -33.716  -6.965  -9.552  0.00  0.00      PROA  
ATOM   1207  HD1 PRO P 476     -32.893  -6.807 -10.281  0.00  0.00      PROA  
ATOM   1208  HD2 PRO P 476     -34.685  -6.635  -9.985  0.00  0.00      PROA  
ATOM   1209  CA  PRO P 476     -32.709  -7.464  -7.456  0.00  0.00      PROA  
ATOM   1210  HA  PRO P 476     -33.370  -7.620  -6.616  0.00  0.00      PROA  
ATOM   1211  CB  PRO P 476     -32.839  -8.768  -8.239  0.00  0.00      PROA  
ATOM   1212  HB1 PRO P 476     -33.011  -9.700  -7.659  0.00  0.00      PROA  
ATOM   1213  HB2 PRO P 476     -31.874  -8.922  -8.769  0.00  0.00      PROA  
ATOM   1214  CG  PRO P 476     -33.859  -8.497  -9.357  0.00  0.00      PROA  
ATOM   1215  HG1 PRO P 476     -33.583  -8.974 -10.322  0.00  0.00      PROA  
ATOM   1216  HG2 PRO P 476     -34.902  -8.614  -8.992  0.00  0.00      PROA  
ATOM   1217  C   PRO P 476     -31.334  -7.198  -6.886  0.00  0.00      PROA  
ATOM   1218  O   PRO P 476     -31.110  -7.589  -5.715  0.00  0.00      PROA  
ATOM   1219  N   LEU P 477     -30.453  -6.486  -7.521  0.00  0.00      PROA  
ATOM   1220  HN  LEU P 477     -30.533  -6.230  -8.481  0.00  0.00      PROA  
ATOM   1221  CA  LEU P 477     -29.159  -6.109  -6.858  0.00  0.00      PROA  
ATOM   1222  HA  LEU P 477     -28.894  -6.976  -6.271  0.00  0.00      PROA  
ATOM   1223  CB  LEU P 477     -28.125  -5.580  -7.922  0.00  0.00      PROA  
ATOM   1224  HB1 LEU P 477     -27.221  -5.413  -7.297  0.00  0.00      PROA  
ATOM   1225  HB2 LEU P 477     -28.550  -4.680  -8.415  0.00  0.00      PROA  
ATOM   1226  CG  LEU P 477     -27.725  -6.612  -8.986  0.00  0.00      PROA  
ATOM   1227  HG  LEU P 477     -28.593  -6.890  -9.622  0.00  0.00      PROA  
ATOM   1228  CD1 LEU P 477     -26.767  -5.847  -9.906  0.00  0.00      PROA  
ATOM   1229 HD11 LEU P 477     -25.850  -5.514  -9.374  0.00  0.00      PROA  
ATOM   1230 HD12 LEU P 477     -27.290  -4.966 -10.336  0.00  0.00      PROA  
ATOM   1231 HD13 LEU P 477     -26.368  -6.427 -10.766  0.00  0.00      PROA  
ATOM   1232  CD2 LEU P 477     -27.185  -7.888  -8.335  0.00  0.00      PROA  
ATOM   1233 HD21 LEU P 477     -26.252  -7.646  -7.783  0.00  0.00      PROA  
ATOM   1234 HD22 LEU P 477     -26.842  -8.571  -9.141  0.00  0.00      PROA  
ATOM   1235 HD23 LEU P 477     -27.943  -8.424  -7.723  0.00  0.00      PROA  
ATOM   1236  C   LEU P 477     -29.350  -5.079  -5.704  0.00  0.00      PROA  
ATOM   1237  O   LEU P 477     -28.442  -4.928  -4.861  0.00  0.00      PROA  
ATOM   1238  N   LEU P 478     -30.513  -4.442  -5.633  0.00  0.00      PROA  
ATOM   1239  HN  LEU P 478     -31.275  -4.776  -6.182  0.00  0.00      PROA  
ATOM   1240  CA  LEU P 478     -30.805  -3.332  -4.717  0.00  0.00      PROA  
ATOM   1241  HA  LEU P 478     -30.034  -2.576  -4.679  0.00  0.00      PROA  
ATOM   1242  CB  LEU P 478     -32.161  -2.665  -5.073  0.00  0.00      PROA  
ATOM   1243  HB1 LEU P 478     -33.095  -3.197  -4.790  0.00  0.00      PROA  
ATOM   1244  HB2 LEU P 478     -32.164  -2.452  -6.163  0.00  0.00      PROA  
ATOM   1245  CG  LEU P 478     -32.330  -1.186  -4.504  0.00  0.00      PROA  
ATOM   1246  HG  LEU P 478     -31.362  -0.898  -4.041  0.00  0.00      PROA  
ATOM   1247  CD1 LEU P 478     -32.869  -0.267  -5.625  0.00  0.00      PROA  
ATOM   1248 HD11 LEU P 478     -32.238  -0.309  -6.538  0.00  0.00      PROA  
ATOM   1249 HD12 LEU P 478     -33.035   0.787  -5.313  0.00  0.00      PROA  
ATOM   1250 HD13 LEU P 478     -33.808  -0.719  -6.009  0.00  0.00      PROA  
ATOM   1251  CD2 LEU P 478     -33.398  -1.096  -3.344  0.00  0.00      PROA  
ATOM   1252 HD21 LEU P 478     -32.990  -1.526  -2.404  0.00  0.00      PROA  
ATOM   1253 HD22 LEU P 478     -34.310  -1.658  -3.641  0.00  0.00      PROA  
ATOM   1254 HD23 LEU P 478     -33.620  -0.031  -3.120  0.00  0.00      PROA  
ATOM   1255  C   LEU P 478     -30.954  -3.860  -3.275  0.00  0.00      PROA  
ATOM   1256  O   LEU P 478     -31.422  -4.971  -3.028  0.00  0.00      PROA  
ATOM   1257  N   VAL P 479     -30.391  -3.179  -2.281  0.00  0.00      PROA  
ATOM   1258  HN  VAL P 479     -29.987  -2.278  -2.422  0.00  0.00      PROA  
ATOM   1259  CA  VAL P 479     -30.181  -3.643  -0.933  0.00  0.00      PROA  
ATOM   1260  HA  VAL P 479     -30.460  -4.684  -1.003  0.00  0.00      PROA  
ATOM   1261  CB  VAL P 479     -28.694  -3.603  -0.685  0.00  0.00      PROA  
ATOM   1262  HB  VAL P 479     -28.390  -2.538  -0.780  0.00  0.00      PROA  
ATOM   1263  CG1 VAL P 479     -28.484  -4.183   0.722  0.00  0.00      PROA  
ATOM   1264 HG11 VAL P 479     -27.389  -4.269   0.890  0.00  0.00      PROA  
ATOM   1265 HG12 VAL P 479     -28.827  -5.239   0.725  0.00  0.00      PROA  
ATOM   1266 HG13 VAL P 479     -28.892  -3.542   1.532  0.00  0.00      PROA  
ATOM   1267  CG2 VAL P 479     -27.976  -4.472  -1.747  0.00  0.00      PROA  
ATOM   1268 HG21 VAL P 479     -28.118  -3.995  -2.741  0.00  0.00      PROA  
ATOM   1269 HG22 VAL P 479     -28.446  -5.470  -1.870  0.00  0.00      PROA  
ATOM   1270 HG23 VAL P 479     -26.904  -4.538  -1.461  0.00  0.00      PROA  
ATOM   1271  C   VAL P 479     -31.034  -2.876   0.050  0.00  0.00      PROA  
ATOM   1272  O   VAL P 479     -31.162  -1.593   0.053  0.00  0.00      PROA  
ATOM   1273  N   LEU P 480     -31.758  -3.576   0.989  0.00  0.00      PROA  
ATOM   1274  HN  LEU P 480     -31.544  -4.542   1.111  0.00  0.00      PROA  
ATOM   1275  CA  LEU P 480     -32.711  -3.034   1.901  0.00  0.00      PROA  
ATOM   1276  HA  LEU P 480     -33.006  -2.061   1.536  0.00  0.00      PROA  
ATOM   1277  CB  LEU P 480     -33.948  -3.962   2.165  0.00  0.00      PROA  
ATOM   1278  HB1 LEU P 480     -33.539  -4.988   2.285  0.00  0.00      PROA  
ATOM   1279  HB2 LEU P 480     -34.554  -3.977   1.234  0.00  0.00      PROA  
ATOM   1280  CG  LEU P 480     -35.011  -3.699   3.335  0.00  0.00      PROA  
ATOM   1281  HG  LEU P 480     -34.467  -3.602   4.299  0.00  0.00      PROA  
ATOM   1282  CD1 LEU P 480     -35.872  -2.495   2.984  0.00  0.00      PROA  
ATOM   1283 HD11 LEU P 480     -36.842  -2.645   3.504  0.00  0.00      PROA  
ATOM   1284 HD12 LEU P 480     -36.080  -2.481   1.893  0.00  0.00      PROA  
ATOM   1285 HD13 LEU P 480     -35.389  -1.602   3.437  0.00  0.00      PROA  
ATOM   1286  CD2 LEU P 480     -35.917  -4.950   3.547  0.00  0.00      PROA  
ATOM   1287 HD21 LEU P 480     -35.197  -5.753   3.815  0.00  0.00      PROA  
ATOM   1288 HD22 LEU P 480     -36.490  -5.295   2.659  0.00  0.00      PROA  
ATOM   1289 HD23 LEU P 480     -36.555  -4.835   4.450  0.00  0.00      PROA  
ATOM   1290  C   LEU P 480     -32.064  -2.815   3.300  0.00  0.00      PROA  
ATOM   1291  O   LEU P 480     -31.132  -3.474   3.717  0.00  0.00      PROA  
ATOM   1292  N   GLY P 481     -32.617  -1.835   4.064  0.00  0.00      PROA  
ATOM   1293  HN  GLY P 481     -33.307  -1.238   3.664  0.00  0.00      PROA  
ATOM   1294  CA  GLY P 481     -32.022  -1.414   5.384  0.00  0.00      PROA  
ATOM   1295  HA1 GLY P 481     -31.012  -1.184   5.079  0.00  0.00      PROA  
ATOM   1296  HA2 GLY P 481     -32.119  -2.211   6.107  0.00  0.00      PROA  
ATOM   1297  C   GLY P 481     -32.576  -0.194   6.103  0.00  0.00      PROA  
ATOM   1298  O   GLY P 481     -33.641   0.218   5.763  0.00  0.00      PROA  
ATOM   1299  N   PHE P 482     -31.974   0.197   7.303  0.00  0.00      PROA  
ATOM   1300  HN  PHE P 482     -31.216  -0.264   7.759  0.00  0.00      PROA  
ATOM   1301  CA  PHE P 482     -32.600   1.229   8.125  0.00  0.00      PROA  
ATOM   1302  HA  PHE P 482     -33.620   1.447   7.845  0.00  0.00      PROA  
ATOM   1303  CB  PHE P 482     -32.415   0.960   9.670  0.00  0.00      PROA  
ATOM   1304  HB1 PHE P 482     -32.905   1.844  10.131  0.00  0.00      PROA  
ATOM   1305  HB2 PHE P 482     -31.350   0.971   9.986  0.00  0.00      PROA  
ATOM   1306  CG  PHE P 482     -33.166  -0.244  10.141  0.00  0.00      PROA  
ATOM   1307  CD1 PHE P 482     -32.515  -1.100  11.037  0.00  0.00      PROA  
ATOM   1308  HD1 PHE P 482     -31.513  -0.818  11.324  0.00  0.00      PROA  
ATOM   1309  CE1 PHE P 482     -33.167  -2.273  11.520  0.00  0.00      PROA  
ATOM   1310  HE1 PHE P 482     -32.694  -2.787  12.344  0.00  0.00      PROA  
ATOM   1311  CZ  PHE P 482     -34.433  -2.621  11.038  0.00  0.00      PROA  
ATOM   1312  HZ  PHE P 482     -34.978  -3.504  11.338  0.00  0.00      PROA  
ATOM   1313  CD2 PHE P 482     -34.405  -0.665   9.526  0.00  0.00      PROA  
ATOM   1314  HD2 PHE P 482     -35.041  -0.151   8.821  0.00  0.00      PROA  
ATOM   1315  CE2 PHE P 482     -34.997  -1.861   9.993  0.00  0.00      PROA  
ATOM   1316  HE2 PHE P 482     -35.970  -2.127   9.607  0.00  0.00      PROA  
ATOM   1317  C   PHE P 482     -31.941   2.530   7.760  0.00  0.00      PROA  
ATOM   1318  O   PHE P 482     -30.809   2.553   7.284  0.00  0.00      PROA  
ATOM   1319  N   SER P 483     -32.531   3.731   7.939  0.00  0.00      PROA  
ATOM   1320  HN  SER P 483     -33.399   3.666   8.424  0.00  0.00      PROA  
ATOM   1321  CA  SER P 483     -31.989   5.038   7.524  0.00  0.00      PROA  
ATOM   1322  HA  SER P 483     -31.015   4.749   7.157  0.00  0.00      PROA  
ATOM   1323  CB  SER P 483     -32.790   5.758   6.465  0.00  0.00      PROA  
ATOM   1324  HB1 SER P 483     -33.832   6.017   6.749  0.00  0.00      PROA  
ATOM   1325  HB2 SER P 483     -32.919   4.980   5.682  0.00  0.00      PROA  
ATOM   1326  OG  SER P 483     -32.174   6.821   5.672  0.00  0.00      PROA  
ATOM   1327  HG1 SER P 483     -32.471   6.823   4.759  0.00  0.00      PROA  
ATOM   1328  C   SER P 483     -31.802   6.049   8.648  0.00  0.00      PROA  
ATOM   1329  O   SER P 483     -32.673   6.226   9.494  0.00  0.00      PROA  
ATOM   1330  N   GLY P 484     -30.625   6.710   8.757  0.00  0.00      PROA  
ATOM   1331  HN  GLY P 484     -29.832   6.370   8.258  0.00  0.00      PROA  
ATOM   1332  CA  GLY P 484     -30.246   7.686   9.830  0.00  0.00      PROA  
ATOM   1333  HA1 GLY P 484     -29.456   8.300   9.424  0.00  0.00      PROA  
ATOM   1334  HA2 GLY P 484     -29.876   7.150  10.691  0.00  0.00      PROA  
ATOM   1335  C   GLY P 484     -31.252   8.583  10.388  0.00  0.00      PROA  
ATOM   1336  O   GLY P 484     -31.379   8.576  11.586  0.00  0.00      PROA  
ATOM   1337  N   PRO P 485     -31.990   9.386   9.647  0.00  0.00      PROA  
ATOM   1338  CD  PRO P 485     -31.481   9.884   8.318  0.00  0.00      PROA  
ATOM   1339  HD1 PRO P 485     -31.282   8.976   7.709  0.00  0.00      PROA  
ATOM   1340  HD2 PRO P 485     -30.471  10.339   8.407  0.00  0.00      PROA  
ATOM   1341  CA  PRO P 485     -32.950  10.275  10.220  0.00  0.00      PROA  
ATOM   1342  HA  PRO P 485     -32.592  10.765  11.114  0.00  0.00      PROA  
ATOM   1343  CB  PRO P 485     -33.089  11.400   9.131  0.00  0.00      PROA  
ATOM   1344  HB1 PRO P 485     -32.317  12.161   9.376  0.00  0.00      PROA  
ATOM   1345  HB2 PRO P 485     -34.038  11.968   9.021  0.00  0.00      PROA  
ATOM   1346  CG  PRO P 485     -32.607  10.781   7.810  0.00  0.00      PROA  
ATOM   1347  HG1 PRO P 485     -33.453  10.289   7.284  0.00  0.00      PROA  
ATOM   1348  HG2 PRO P 485     -32.186  11.500   7.075  0.00  0.00      PROA  
ATOM   1349  C   PRO P 485     -34.291   9.600  10.675  0.00  0.00      PROA  
ATOM   1350  O   PRO P 485     -34.927  10.116  11.635  0.00  0.00      PROA  
ATOM   1351  N   LEU P 486     -34.733   8.560   9.979  0.00  0.00      PROA  
ATOM   1352  HN  LEU P 486     -34.282   8.217   9.159  0.00  0.00      PROA  
ATOM   1353  CA  LEU P 486     -35.830   7.816  10.447  0.00  0.00      PROA  
ATOM   1354  HA  LEU P 486     -36.730   8.404  10.554  0.00  0.00      PROA  
ATOM   1355  CB  LEU P 486     -36.216   6.736   9.362  0.00  0.00      PROA  
ATOM   1356  HB1 LEU P 486     -37.008   6.122   9.841  0.00  0.00      PROA  
ATOM   1357  HB2 LEU P 486     -35.360   6.042   9.215  0.00  0.00      PROA  
ATOM   1358  CG  LEU P 486     -36.660   7.304   8.048  0.00  0.00      PROA  
ATOM   1359  HG  LEU P 486     -35.743   7.690   7.554  0.00  0.00      PROA  
ATOM   1360  CD1 LEU P 486     -37.160   6.095   7.219  0.00  0.00      PROA  
ATOM   1361 HD11 LEU P 486     -36.478   5.222   7.137  0.00  0.00      PROA  
ATOM   1362 HD12 LEU P 486     -37.327   6.471   6.187  0.00  0.00      PROA  
ATOM   1363 HD13 LEU P 486     -38.173   5.765   7.532  0.00  0.00      PROA  
ATOM   1364  CD2 LEU P 486     -37.798   8.330   8.097  0.00  0.00      PROA  
ATOM   1365 HD21 LEU P 486     -37.437   9.296   8.509  0.00  0.00      PROA  
ATOM   1366 HD22 LEU P 486     -38.682   7.995   8.682  0.00  0.00      PROA  
ATOM   1367 HD23 LEU P 486     -38.191   8.481   7.069  0.00  0.00      PROA  
ATOM   1368  C   LEU P 486     -35.608   7.061  11.780  0.00  0.00      PROA  
ATOM   1369  O   LEU P 486     -36.512   6.844  12.601  0.00  0.00      PROA  
ATOM   1370  N   LEU P 487     -34.385   6.616  12.092  0.00  0.00      PROA  
ATOM   1371  HN  LEU P 487     -33.683   6.683  11.387  0.00  0.00      PROA  
ATOM   1372  CA  LEU P 487     -33.959   6.199  13.380  0.00  0.00      PROA  
ATOM   1373  HA  LEU P 487     -34.579   5.346  13.612  0.00  0.00      PROA  
ATOM   1374  CB  LEU P 487     -32.508   5.741  13.140  0.00  0.00      PROA  
ATOM   1375  HB1 LEU P 487     -32.009   5.689  14.132  0.00  0.00      PROA  
ATOM   1376  HB2 LEU P 487     -32.075   6.609  12.599  0.00  0.00      PROA  
ATOM   1377  CG  LEU P 487     -32.405   4.415  12.319  0.00  0.00      PROA  
ATOM   1378  HG  LEU P 487     -32.997   4.524  11.386  0.00  0.00      PROA  
ATOM   1379  CD1 LEU P 487     -30.965   4.077  11.981  0.00  0.00      PROA  
ATOM   1380 HD11 LEU P 487     -30.435   4.026  12.957  0.00  0.00      PROA  
ATOM   1381 HD12 LEU P 487     -30.384   4.821  11.394  0.00  0.00      PROA  
ATOM   1382 HD13 LEU P 487     -30.887   3.104  11.449  0.00  0.00      PROA  
ATOM   1383  CD2 LEU P 487     -33.067   3.223  13.042  0.00  0.00      PROA  
ATOM   1384 HD21 LEU P 487     -32.960   2.361  12.348  0.00  0.00      PROA  
ATOM   1385 HD22 LEU P 487     -34.174   3.315  13.046  0.00  0.00      PROA  
ATOM   1386 HD23 LEU P 487     -32.562   2.959  13.996  0.00  0.00      PROA  
ATOM   1387  C   LEU P 487     -34.036   7.148  14.478  0.00  0.00      PROA  
ATOM   1388  O   LEU P 487     -34.436   6.820  15.592  0.00  0.00      PROA  
ATOM   1389  N   VAL P 488     -33.601   8.402  14.285  0.00  0.00      PROA  
ATOM   1390  HN  VAL P 488     -33.312   8.617  13.355  0.00  0.00      PROA  
ATOM   1391  CA  VAL P 488     -33.711   9.485  15.247  0.00  0.00      PROA  
ATOM   1392  HA  VAL P 488     -33.259   9.105  16.152  0.00  0.00      PROA  
ATOM   1393  CB  VAL P 488     -33.196  10.816  14.803  0.00  0.00      PROA  
ATOM   1394  HB  VAL P 488     -33.728  11.250  13.929  0.00  0.00      PROA  
ATOM   1395  CG1 VAL P 488     -33.169  11.870  15.994  0.00  0.00      PROA  
ATOM   1396 HG11 VAL P 488     -34.171  12.077  16.426  0.00  0.00      PROA  
ATOM   1397 HG12 VAL P 488     -32.720  12.768  15.518  0.00  0.00      PROA  
ATOM   1398 HG13 VAL P 488     -32.558  11.482  16.838  0.00  0.00      PROA  
ATOM   1399  CG2 VAL P 488     -31.713  10.645  14.293  0.00  0.00      PROA  
ATOM   1400 HG21 VAL P 488     -31.193   9.895  14.927  0.00  0.00      PROA  
ATOM   1401 HG22 VAL P 488     -31.238  11.649  14.315  0.00  0.00      PROA  
ATOM   1402 HG23 VAL P 488     -31.690  10.375  13.215  0.00  0.00      PROA  
ATOM   1403  C   VAL P 488     -35.190   9.724  15.580  0.00  0.00      PROA  
ATOM   1404  O   VAL P 488     -35.575   9.830  16.733  0.00  0.00      PROA  
ATOM   1405  N   PHE P 489     -36.014   9.726  14.546  0.00  0.00      PROA  
ATOM   1406  HN  PHE P 489     -35.603   9.700  13.638  0.00  0.00      PROA  
ATOM   1407  CA  PHE P 489     -37.468   9.777  14.600  0.00  0.00      PROA  
ATOM   1408  HA  PHE P 489     -37.701  10.754  14.996  0.00  0.00      PROA  
ATOM   1409  CB  PHE P 489     -37.997   9.742  13.202  0.00  0.00      PROA  
ATOM   1410  HB1 PHE P 489     -37.836   8.813  12.614  0.00  0.00      PROA  
ATOM   1411  HB2 PHE P 489     -37.469  10.504  12.590  0.00  0.00      PROA  
ATOM   1412  CG  PHE P 489     -39.499  10.027  13.112  0.00  0.00      PROA  
ATOM   1413  CD1 PHE P 489     -40.456   9.301  12.442  0.00  0.00      PROA  
ATOM   1414  HD1 PHE P 489     -40.162   8.427  11.880  0.00  0.00      PROA  
ATOM   1415  CE1 PHE P 489     -41.812   9.455  12.659  0.00  0.00      PROA  
ATOM   1416  HE1 PHE P 489     -42.549   8.766  12.271  0.00  0.00      PROA  
ATOM   1417  CZ  PHE P 489     -42.249  10.507  13.533  0.00  0.00      PROA  
ATOM   1418  HZ  PHE P 489     -43.315  10.612  13.668  0.00  0.00      PROA  
ATOM   1419  CD2 PHE P 489     -39.974  11.160  13.812  0.00  0.00      PROA  
ATOM   1420  HD2 PHE P 489     -39.272  11.864  14.234  0.00  0.00      PROA  
ATOM   1421  CE2 PHE P 489     -41.337  11.422  14.029  0.00  0.00      PROA  
ATOM   1422  HE2 PHE P 489     -41.652  12.274  14.614  0.00  0.00      PROA  
ATOM   1423  C   PHE P 489     -38.183   8.784  15.465  0.00  0.00      PROA  
ATOM   1424  O   PHE P 489     -39.214   9.071  16.014  0.00  0.00      PROA  
ATOM   1425  N   GLU P 490     -37.628   7.563  15.625  0.00  0.00      PROA  
ATOM   1426  HN  GLU P 490     -36.879   7.164  15.101  0.00  0.00      PROA  
ATOM   1427  CA  GLU P 490     -38.228   6.663  16.536  0.00  0.00      PROA  
ATOM   1428  HA  GLU P 490     -39.206   6.368  16.187  0.00  0.00      PROA  
ATOM   1429  CB  GLU P 490     -37.535   5.268  16.579  0.00  0.00      PROA  
ATOM   1430  HB1 GLU P 490     -37.968   4.563  17.320  0.00  0.00      PROA  
ATOM   1431  HB2 GLU P 490     -36.462   5.426  16.819  0.00  0.00      PROA  
ATOM   1432  CG  GLU P 490     -37.649   4.512  15.210  0.00  0.00      PROA  
ATOM   1433  HG1 GLU P 490     -37.061   3.571  15.162  0.00  0.00      PROA  
ATOM   1434  HG2 GLU P 490     -37.361   5.275  14.455  0.00  0.00      PROA  
ATOM   1435  CD  GLU P 490     -39.165   4.120  14.782  0.00  0.00      PROA  
ATOM   1436  OE1 GLU P 490     -39.120   3.731  13.567  0.00  0.00      PROA  
ATOM   1437  OE2 GLU P 490     -40.201   4.301  15.438  0.00  0.00      PROA  
ATOM   1438  C   GLU P 490     -38.324   7.186  17.922  0.00  0.00      PROA  
ATOM   1439  O   GLU P 490     -39.332   7.089  18.595  0.00  0.00      PROA  
ATOM   1440  N   GLU P 491     -37.158   7.719  18.364  0.00  0.00      PROA  
ATOM   1441  HN  GLU P 491     -36.294   7.902  17.902  0.00  0.00      PROA  
ATOM   1442  CA  GLU P 491     -37.213   8.343  19.648  0.00  0.00      PROA  
ATOM   1443  HA  GLU P 491     -37.638   7.603  20.309  0.00  0.00      PROA  
ATOM   1444  CB  GLU P 491     -35.714   8.582  20.132  0.00  0.00      PROA  
ATOM   1445  HB1 GLU P 491     -35.698   9.199  21.056  0.00  0.00      PROA  
ATOM   1446  HB2 GLU P 491     -35.043   9.084  19.403  0.00  0.00      PROA  
ATOM   1447  CG  GLU P 491     -34.860   7.293  20.300  0.00  0.00      PROA  
ATOM   1448  HG1 GLU P 491     -34.741   6.669  19.388  0.00  0.00      PROA  
ATOM   1449  HG2 GLU P 491     -35.284   6.610  21.067  0.00  0.00      PROA  
ATOM   1450  CD  GLU P 491     -33.450   7.578  20.890  0.00  0.00      PROA  
ATOM   1451  OE1 GLU P 491     -32.462   7.533  20.137  0.00  0.00      PROA  
ATOM   1452  OE2 GLU P 491     -33.254   7.588  22.149  0.00  0.00      PROA  
ATOM   1453  C   GLU P 491     -38.050   9.552  19.854  0.00  0.00      PROA  
ATOM   1454  O   GLU P 491     -38.835   9.661  20.833  0.00  0.00      PROA  
ATOM   1455  N   ALA P 492     -38.067  10.414  18.848  0.00  0.00      PROA  
ATOM   1456  HN  ALA P 492     -37.548  10.250  18.013  0.00  0.00      PROA  
ATOM   1457  CA  ALA P 492     -38.948  11.522  18.764  0.00  0.00      PROA  
ATOM   1458  HA  ALA P 492     -38.611  12.194  19.540  0.00  0.00      PROA  
ATOM   1459  CB  ALA P 492     -38.746  12.178  17.338  0.00  0.00      PROA  
ATOM   1460  HB1 ALA P 492     -39.038  11.435  16.565  0.00  0.00      PROA  
ATOM   1461  HB2 ALA P 492     -37.682  12.477  17.228  0.00  0.00      PROA  
ATOM   1462  HB3 ALA P 492     -39.425  13.022  17.093  0.00  0.00      PROA  
ATOM   1463  C   ALA P 492     -40.406  11.127  18.869  0.00  0.00      PROA  
ATOM   1464  O   ALA P 492     -41.152  11.596  19.721  0.00  0.00      PROA  
ATOM   1465  N   PHE P 493     -40.783  10.135  18.077  0.00  0.00      PROA  
ATOM   1466  HN  PHE P 493     -40.065   9.659  17.576  0.00  0.00      PROA  
ATOM   1467  CA  PHE P 493     -42.103   9.537  18.137  0.00  0.00      PROA  
ATOM   1468  HA  PHE P 493     -42.810  10.340  17.986  0.00  0.00      PROA  
ATOM   1469  CB  PHE P 493     -42.387   8.511  16.952  0.00  0.00      PROA  
ATOM   1470  HB1 PHE P 493     -41.700   7.640  17.017  0.00  0.00      PROA  
ATOM   1471  HB2 PHE P 493     -42.000   8.984  16.025  0.00  0.00      PROA  
ATOM   1472  CG  PHE P 493     -43.907   8.288  16.901  0.00  0.00      PROA  
ATOM   1473  CD1 PHE P 493     -44.822   9.316  16.544  0.00  0.00      PROA  
ATOM   1474  HD1 PHE P 493     -44.412  10.289  16.317  0.00  0.00      PROA  
ATOM   1475  CE1 PHE P 493     -46.170   9.042  16.325  0.00  0.00      PROA  
ATOM   1476  HE1 PHE P 493     -46.812   9.887  16.125  0.00  0.00      PROA  
ATOM   1477  CZ  PHE P 493     -46.601   7.722  16.377  0.00  0.00      PROA  
ATOM   1478  HZ  PHE P 493     -47.590   7.401  16.087  0.00  0.00      PROA  
ATOM   1479  CD2 PHE P 493     -44.388   6.982  17.012  0.00  0.00      PROA  
ATOM   1480  HD2 PHE P 493     -43.589   6.317  17.308  0.00  0.00      PROA  
ATOM   1481  CE2 PHE P 493     -45.730   6.706  16.772  0.00  0.00      PROA  
ATOM   1482  HE2 PHE P 493     -46.135   5.705  16.771  0.00  0.00      PROA  
ATOM   1483  C   PHE P 493     -42.334   8.961  19.513  0.00  0.00      PROA  
ATOM   1484  O   PHE P 493     -43.309   9.324  20.165  0.00  0.00      PROA  
ATOM   1485  N   TYR P 494     -41.437   8.206  20.115  0.00  0.00      PROA  
ATOM   1486  HN  TYR P 494     -40.667   7.858  19.588  0.00  0.00      PROA  
ATOM   1487  CA  TYR P 494     -41.627   7.570  21.399  0.00  0.00      PROA  
ATOM   1488  HA  TYR P 494     -42.456   6.881  21.334  0.00  0.00      PROA  
ATOM   1489  CB  TYR P 494     -40.306   6.733  21.814  0.00  0.00      PROA  
ATOM   1490  HB1 TYR P 494     -39.419   7.402  21.824  0.00  0.00      PROA  
ATOM   1491  HB2 TYR P 494     -40.093   5.920  21.087  0.00  0.00      PROA  
ATOM   1492  CG  TYR P 494     -40.536   6.082  23.146  0.00  0.00      PROA  
ATOM   1493  CD1 TYR P 494     -41.160   4.857  23.196  0.00  0.00      PROA  
ATOM   1494  HD1 TYR P 494     -41.347   4.291  22.296  0.00  0.00      PROA  
ATOM   1495  CE1 TYR P 494     -41.359   4.193  24.369  0.00  0.00      PROA  
ATOM   1496  HE1 TYR P 494     -41.824   3.220  24.321  0.00  0.00      PROA  
ATOM   1497  CZ  TYR P 494     -40.895   4.740  25.550  0.00  0.00      PROA  
ATOM   1498  OH  TYR P 494     -41.103   3.990  26.736  0.00  0.00      PROA  
ATOM   1499  HH  TYR P 494     -41.307   3.092  26.466  0.00  0.00      PROA  
ATOM   1500  CD2 TYR P 494     -40.056   6.681  24.381  0.00  0.00      PROA  
ATOM   1501  HD2 TYR P 494     -39.626   7.668  24.306  0.00  0.00      PROA  
ATOM   1502  CE2 TYR P 494     -40.300   5.991  25.544  0.00  0.00      PROA  
ATOM   1503  HE2 TYR P 494     -40.089   6.445  26.501  0.00  0.00      PROA  
ATOM   1504  C   TYR P 494     -41.855   8.530  22.489  0.00  0.00      PROA  
ATOM   1505  O   TYR P 494     -42.757   8.458  23.342  0.00  0.00      PROA  
ATOM   1506  N   SER P 495     -41.067   9.623  22.590  0.00  0.00      PROA  
ATOM   1507  HN  SER P 495     -40.361   9.820  21.913  0.00  0.00      PROA  
ATOM   1508  CA  SER P 495     -41.319  10.678  23.576  0.00  0.00      PROA  
ATOM   1509  HA  SER P 495     -41.412  10.230  24.554  0.00  0.00      PROA  
ATOM   1510  CB  SER P 495     -40.163  11.678  23.809  0.00  0.00      PROA  
ATOM   1511  HB1 SER P 495     -40.513  12.597  24.326  0.00  0.00      PROA  
ATOM   1512  HB2 SER P 495     -39.742  11.974  22.825  0.00  0.00      PROA  
ATOM   1513  OG  SER P 495     -39.089  11.024  24.566  0.00  0.00      PROA  
ATOM   1514  HG1 SER P 495     -39.443  10.387  25.190  0.00  0.00      PROA  
ATOM   1515  C   SER P 495     -42.636  11.498  23.419  0.00  0.00      PROA  
ATOM   1516  O   SER P 495     -43.268  11.804  24.434  0.00  0.00      PROA  
ATOM   1517  N   PHE P 496     -43.032  11.719  22.179  0.00  0.00      PROA  
ATOM   1518  HN  PHE P 496     -42.443  11.377  21.451  0.00  0.00      PROA  
ATOM   1519  CA  PHE P 496     -44.326  12.219  21.867  0.00  0.00      PROA  
ATOM   1520  HA  PHE P 496     -44.373  13.148  22.416  0.00  0.00      PROA  
ATOM   1521  CB  PHE P 496     -44.352  12.635  20.326  0.00  0.00      PROA  
ATOM   1522  HB1 PHE P 496     -44.170  11.732  19.704  0.00  0.00      PROA  
ATOM   1523  HB2 PHE P 496     -43.562  13.412  20.242  0.00  0.00      PROA  
ATOM   1524  CG  PHE P 496     -45.738  13.245  20.002  0.00  0.00      PROA  
ATOM   1525  CD1 PHE P 496     -45.965  14.644  20.261  0.00  0.00      PROA  
ATOM   1526  HD1 PHE P 496     -45.145  15.271  20.578  0.00  0.00      PROA  
ATOM   1527  CE1 PHE P 496     -47.236  15.153  19.868  0.00  0.00      PROA  
ATOM   1528  HE1 PHE P 496     -47.350  16.219  19.996  0.00  0.00      PROA  
ATOM   1529  CZ  PHE P 496     -48.228  14.331  19.322  0.00  0.00      PROA  
ATOM   1530  HZ  PHE P 496     -49.144  14.865  19.117  0.00  0.00      PROA  
ATOM   1531  CD2 PHE P 496     -46.728  12.462  19.279  0.00  0.00      PROA  
ATOM   1532  HD2 PHE P 496     -46.472  11.453  18.989  0.00  0.00      PROA  
ATOM   1533  CE2 PHE P 496     -47.976  12.994  18.909  0.00  0.00      PROA  
ATOM   1534  HE2 PHE P 496     -48.756  12.335  18.555  0.00  0.00      PROA  
ATOM   1535  C   PHE P 496     -45.464  11.237  22.325  0.00  0.00      PROA  
ATOM   1536  O   PHE P 496     -46.507  11.643  22.852  0.00  0.00      PROA  
ATOM   1537  N   CYS P 497     -45.299   9.900  22.099  0.00  0.00      PROA  
ATOM   1538  HN  CYS P 497     -44.531   9.595  21.540  0.00  0.00      PROA  
ATOM   1539  CA  CYS P 497     -46.174   8.842  22.479  0.00  0.00      PROA  
ATOM   1540  HA  CYS P 497     -47.175   9.075  22.148  0.00  0.00      PROA  
ATOM   1541  CB  CYS P 497     -45.787   7.464  21.851  0.00  0.00      PROA  
ATOM   1542  HB1 CYS P 497     -46.631   6.783  22.094  0.00  0.00      PROA  
ATOM   1543  HB2 CYS P 497     -44.818   7.066  22.221  0.00  0.00      PROA  
ATOM   1544  SG  CYS P 497     -45.871   7.355  20.076  0.00  0.00      PROA  
ATOM   1545  HG1 CYS P 497     -44.790   8.091  19.869  0.00  0.00      PROA  
ATOM   1546  C   CYS P 497     -46.335   8.656  23.974  0.00  0.00      PROA  
ATOM   1547  O   CYS P 497     -47.402   8.607  24.514  0.00  0.00      PROA  
ATOM   1548  N   GLN P 498     -45.237   8.653  24.757  0.00  0.00      PROA  
ATOM   1549  HN  GLN P 498     -44.350   8.695  24.305  0.00  0.00      PROA  
ATOM   1550  CA  GLN P 498     -45.397   8.626  26.228  0.00  0.00      PROA  
ATOM   1551  HA  GLN P 498     -46.059   7.847  26.578  0.00  0.00      PROA  
ATOM   1552  CB  GLN P 498     -44.005   8.512  26.937  0.00  0.00      PROA  
ATOM   1553  HB1 GLN P 498     -44.169   8.441  28.034  0.00  0.00      PROA  
ATOM   1554  HB2 GLN P 498     -43.389   9.425  26.792  0.00  0.00      PROA  
ATOM   1555  CG  GLN P 498     -43.243   7.197  26.614  0.00  0.00      PROA  
ATOM   1556  HG1 GLN P 498     -42.361   7.154  27.289  0.00  0.00      PROA  
ATOM   1557  HG2 GLN P 498     -42.802   7.218  25.594  0.00  0.00      PROA  
ATOM   1558  CD  GLN P 498     -44.042   5.912  26.676  0.00  0.00      PROA  
ATOM   1559  OE1 GLN P 498     -44.257   5.348  27.741  0.00  0.00      PROA  
ATOM   1560  NE2 GLN P 498     -44.466   5.396  25.496  0.00  0.00      PROA  
ATOM   1561 HE21 GLN P 498     -45.114   4.634  25.477  0.00  0.00      PROA  
ATOM   1562 HE22 GLN P 498     -44.327   5.972  24.691  0.00  0.00      PROA  
ATOM   1563  C   GLN P 498     -46.024   9.951  26.696  0.00  0.00      PROA  
ATOM   1564  O   GLN P 498     -46.858   9.948  27.609  0.00  0.00      PROA  
ATOM   1565  N   THR P 499     -45.678  11.122  26.085  0.00  0.00      PROA  
ATOM   1566  HN  THR P 499     -45.018  11.170  25.339  0.00  0.00      PROA  
ATOM   1567  CA  THR P 499     -46.227  12.440  26.501  0.00  0.00      PROA  
ATOM   1568  HA  THR P 499     -46.090  12.501  27.571  0.00  0.00      PROA  
ATOM   1569  CB  THR P 499     -45.489  13.611  25.762  0.00  0.00      PROA  
ATOM   1570  HB  THR P 499     -45.592  13.419  24.673  0.00  0.00      PROA  
ATOM   1571  OG1 THR P 499     -44.140  13.727  26.139  0.00  0.00      PROA  
ATOM   1572  HG1 THR P 499     -43.722  13.065  25.583  0.00  0.00      PROA  
ATOM   1573  CG2 THR P 499     -46.184  14.987  26.008  0.00  0.00      PROA  
ATOM   1574 HG21 THR P 499     -47.139  15.019  25.442  0.00  0.00      PROA  
ATOM   1575 HG22 THR P 499     -45.557  15.804  25.592  0.00  0.00      PROA  
ATOM   1576 HG23 THR P 499     -46.174  15.246  27.088  0.00  0.00      PROA  
ATOM   1577  C   THR P 499     -47.745  12.490  26.366  0.00  0.00      PROA  
ATOM   1578  O   THR P 499     -48.468  12.838  27.308  0.00  0.00      PROA  
ATOM   1579  N   ASN P 500     -48.304  12.080  25.133  0.00  0.00      PROA  
ATOM   1580  HN  ASN P 500     -47.680  11.719  24.444  0.00  0.00      PROA  
ATOM   1581  CA  ASN P 500     -49.744  12.153  24.846  0.00  0.00      PROA  
ATOM   1582  HA  ASN P 500     -50.306  12.737  25.560  0.00  0.00      PROA  
ATOM   1583  CB  ASN P 500     -49.973  12.691  23.497  0.00  0.00      PROA  
ATOM   1584  HB1 ASN P 500     -51.042  12.622  23.205  0.00  0.00      PROA  
ATOM   1585  HB2 ASN P 500     -49.266  12.165  22.821  0.00  0.00      PROA  
ATOM   1586  CG  ASN P 500     -49.603  14.145  23.558  0.00  0.00      PROA  
ATOM   1587  OD1 ASN P 500     -50.374  15.021  23.919  0.00  0.00      PROA  
ATOM   1588  ND2 ASN P 500     -48.434  14.557  23.028  0.00  0.00      PROA  
ATOM   1589 HD21 ASN P 500     -47.736  13.929  22.685  0.00  0.00      PROA  
ATOM   1590 HD22 ASN P 500     -48.274  15.535  22.893  0.00  0.00      PROA  
ATOM   1591  C   ASN P 500     -50.380  10.716  25.186  0.00  0.00      PROA  
ATOM   1592  O   ASN P 500     -51.439  10.463  24.616  0.00  0.00      PROA  
ATOM   1593  N   ASN P 501     -49.696   9.859  26.103  0.00  0.00      PROA  
ATOM   1594  HN  ASN P 501     -48.780  10.089  26.421  0.00  0.00      PROA  
ATOM   1595  CA  ASN P 501     -50.300   8.676  26.721  0.00  0.00      PROA  
ATOM   1596  HA  ASN P 501     -49.497   8.219  27.280  0.00  0.00      PROA  
ATOM   1597  CB  ASN P 501     -51.467   8.972  27.688  0.00  0.00      PROA  
ATOM   1598  HB1 ASN P 501     -51.816   8.013  28.128  0.00  0.00      PROA  
ATOM   1599  HB2 ASN P 501     -52.222   9.523  27.087  0.00  0.00      PROA  
ATOM   1600  CG  ASN P 501     -51.057  10.013  28.718  0.00  0.00      PROA  
ATOM   1601  OD1 ASN P 501     -51.634  11.107  28.726  0.00  0.00      PROA  
ATOM   1602  ND2 ASN P 501     -50.039   9.689  29.581  0.00  0.00      PROA  
ATOM   1603 HD21 ASN P 501     -49.744  10.411  30.206  0.00  0.00      PROA  
ATOM   1604 HD22 ASN P 501     -49.564   8.812  29.501  0.00  0.00      PROA  
ATOM   1605  C   ASN P 501     -50.690   7.701  25.610  0.00  0.00      PROA  
ATOM   1606  O   ASN P 501     -51.750   7.093  25.758  0.00  0.00      PROA  
ATOM   1607  N   LEU P 502     -49.925   7.586  24.518  0.00  0.00      PROA  
ATOM   1608  HN  LEU P 502     -49.055   8.072  24.565  0.00  0.00      PROA  
ATOM   1609  CA  LEU P 502     -50.219   6.632  23.497  0.00  0.00      PROA  
ATOM   1610  HA  LEU P 502     -51.255   6.336  23.572  0.00  0.00      PROA  
ATOM   1611  CB  LEU P 502     -50.040   7.123  22.010  0.00  0.00      PROA  
ATOM   1612  HB1 LEU P 502     -50.414   6.296  21.370  0.00  0.00      PROA  
ATOM   1613  HB2 LEU P 502     -48.946   7.219  21.845  0.00  0.00      PROA  
ATOM   1614  CG  LEU P 502     -50.668   8.414  21.639  0.00  0.00      PROA  
ATOM   1615  HG  LEU P 502     -50.282   9.225  22.294  0.00  0.00      PROA  
ATOM   1616  CD1 LEU P 502     -50.116   8.807  20.218  0.00  0.00      PROA  
ATOM   1617 HD11 LEU P 502     -50.639   9.728  19.885  0.00  0.00      PROA  
ATOM   1618 HD12 LEU P 502     -50.362   8.039  19.454  0.00  0.00      PROA  
ATOM   1619 HD13 LEU P 502     -49.021   8.935  20.358  0.00  0.00      PROA  
ATOM   1620  CD2 LEU P 502     -52.218   8.271  21.656  0.00  0.00      PROA  
ATOM   1621 HD21 LEU P 502     -52.761   9.155  21.259  0.00  0.00      PROA  
ATOM   1622 HD22 LEU P 502     -52.553   8.081  22.698  0.00  0.00      PROA  
ATOM   1623 HD23 LEU P 502     -52.461   7.432  20.969  0.00  0.00      PROA  
ATOM   1624  C   LEU P 502     -49.374   5.426  23.660  0.00  0.00      PROA  
ATOM   1625  O   LEU P 502     -48.289   5.380  24.287  0.00  0.00      PROA  
ATOM   1626  N   GLU P 503     -49.986   4.335  23.143  0.00  0.00      PROA  
ATOM   1627  HN  GLU P 503     -50.852   4.419  22.656  0.00  0.00      PROA  
ATOM   1628  CA  GLU P 503     -49.260   3.140  22.877  0.00  0.00      PROA  
ATOM   1629  HA  GLU P 503     -48.583   3.016  23.709  0.00  0.00      PROA  
ATOM   1630  CB  GLU P 503     -50.218   1.912  22.750  0.00  0.00      PROA  
ATOM   1631  HB1 GLU P 503     -49.730   1.014  22.314  0.00  0.00      PROA  
ATOM   1632  HB2 GLU P 503     -51.049   2.254  22.097  0.00  0.00      PROA  
ATOM   1633  CG  GLU P 503     -50.845   1.540  24.132  0.00  0.00      PROA  
ATOM   1634  HG1 GLU P 503     -51.417   0.602  24.293  0.00  0.00      PROA  
ATOM   1635  HG2 GLU P 503     -51.566   2.359  24.342  0.00  0.00      PROA  
ATOM   1636  CD  GLU P 503     -49.784   1.559  25.159  0.00  0.00      PROA  
ATOM   1637  OE1 GLU P 503     -49.857   2.258  26.217  0.00  0.00      PROA  
ATOM   1638  OE2 GLU P 503     -48.818   0.770  24.979  0.00  0.00      PROA  
ATOM   1639  C   GLU P 503     -48.465   3.351  21.569  0.00  0.00      PROA  
ATOM   1640  O   GLU P 503     -49.011   3.692  20.535  0.00  0.00      PROA  
ATOM   1641  N   TYR P 504     -47.106   3.236  21.683  0.00  0.00      PROA  
ATOM   1642  HN  TYR P 504     -46.742   2.946  22.564  0.00  0.00      PROA  
ATOM   1643  CA  TYR P 504     -46.141   3.565  20.605  0.00  0.00      PROA  
ATOM   1644  HA  TYR P 504     -46.347   4.592  20.340  0.00  0.00      PROA  
ATOM   1645  CB  TYR P 504     -44.722   3.540  21.253  0.00  0.00      PROA  
ATOM   1646  HB1 TYR P 504     -44.738   2.658  21.928  0.00  0.00      PROA  
ATOM   1647  HB2 TYR P 504     -44.602   4.443  21.889  0.00  0.00      PROA  
ATOM   1648  CG  TYR P 504     -43.483   3.449  20.271  0.00  0.00      PROA  
ATOM   1649  CD1 TYR P 504     -42.965   4.607  19.593  0.00  0.00      PROA  
ATOM   1650  HD1 TYR P 504     -43.513   5.536  19.654  0.00  0.00      PROA  
ATOM   1651  CE1 TYR P 504     -41.827   4.557  18.760  0.00  0.00      PROA  
ATOM   1652  HE1 TYR P 504     -41.642   5.448  18.178  0.00  0.00      PROA  
ATOM   1653  CZ  TYR P 504     -41.157   3.254  18.671  0.00  0.00      PROA  
ATOM   1654  OH  TYR P 504     -40.107   2.965  17.707  0.00  0.00      PROA  
ATOM   1655  HH  TYR P 504     -40.234   3.611  17.009  0.00  0.00      PROA  
ATOM   1656  CD2 TYR P 504     -42.764   2.226  20.216  0.00  0.00      PROA  
ATOM   1657  HD2 TYR P 504     -43.132   1.446  20.866  0.00  0.00      PROA  
ATOM   1658  CE2 TYR P 504     -41.600   2.159  19.439  0.00  0.00      PROA  
ATOM   1659  HE2 TYR P 504     -41.106   1.198  19.426  0.00  0.00      PROA  
ATOM   1660  C   TYR P 504     -46.194   2.648  19.366  0.00  0.00      PROA  
ATOM   1661  O   TYR P 504     -46.140   3.050  18.215  0.00  0.00      PROA  
ATOM   1662  N   ILE P 505     -46.408   1.315  19.549  0.00  0.00      PROA  
ATOM   1663  HN  ILE P 505     -46.555   1.096  20.510  0.00  0.00      PROA  
ATOM   1664  CA  ILE P 505     -46.497   0.232  18.620  0.00  0.00      PROA  
ATOM   1665  HA  ILE P 505     -45.680   0.315  17.919  0.00  0.00      PROA  
ATOM   1666  CB  ILE P 505     -46.417  -1.163  19.220  0.00  0.00      PROA  
ATOM   1667  HB  ILE P 505     -47.173  -1.351  20.013  0.00  0.00      PROA  
ATOM   1668  CG2 ILE P 505     -46.696  -2.206  18.150  0.00  0.00      PROA  
ATOM   1669 HG21 ILE P 505     -47.664  -2.139  17.608  0.00  0.00      PROA  
ATOM   1670 HG22 ILE P 505     -46.781  -3.175  18.686  0.00  0.00      PROA  
ATOM   1671 HG23 ILE P 505     -45.895  -2.406  17.407  0.00  0.00      PROA  
ATOM   1672  CG1 ILE P 505     -45.143  -1.449  20.084  0.00  0.00      PROA  
ATOM   1673 HG11 ILE P 505     -45.283  -2.379  20.676  0.00  0.00      PROA  
ATOM   1674 HG12 ILE P 505     -45.024  -0.611  20.805  0.00  0.00      PROA  
ATOM   1675  CD  ILE P 505     -43.966  -1.429  19.199  0.00  0.00      PROA  
ATOM   1676  HD1 ILE P 505     -43.049  -1.628  19.794  0.00  0.00      PROA  
ATOM   1677  HD2 ILE P 505     -43.705  -0.443  18.758  0.00  0.00      PROA  
ATOM   1678  HD3 ILE P 505     -44.135  -2.179  18.397  0.00  0.00      PROA  
ATOM   1679  C   ILE P 505     -47.758   0.479  17.781  0.00  0.00      PROA  
ATOM   1680  O   ILE P 505     -47.674   0.452  16.574  0.00  0.00      PROA  
ATOM   1681  N   VAL P 506     -48.930   0.744  18.410  0.00  0.00      PROA  
ATOM   1682  HN  VAL P 506     -48.791   0.811  19.395  0.00  0.00      PROA  
ATOM   1683  CA  VAL P 506     -50.198   1.029  17.880  0.00  0.00      PROA  
ATOM   1684  HA  VAL P 506     -50.565   0.303  17.169  0.00  0.00      PROA  
ATOM   1685  CB  VAL P 506     -51.238   1.032  19.070  0.00  0.00      PROA  
ATOM   1686  HB  VAL P 506     -50.928   1.794  19.817  0.00  0.00      PROA  
ATOM   1687  CG1 VAL P 506     -52.594   1.448  18.473  0.00  0.00      PROA  
ATOM   1688 HG11 VAL P 506     -52.816   0.712  17.672  0.00  0.00      PROA  
ATOM   1689 HG12 VAL P 506     -52.535   2.469  18.039  0.00  0.00      PROA  
ATOM   1690 HG13 VAL P 506     -53.390   1.535  19.243  0.00  0.00      PROA  
ATOM   1691  CG2 VAL P 506     -51.296  -0.374  19.685  0.00  0.00      PROA  
ATOM   1692 HG21 VAL P 506     -52.161  -0.474  20.376  0.00  0.00      PROA  
ATOM   1693 HG22 VAL P 506     -50.401  -0.589  20.306  0.00  0.00      PROA  
ATOM   1694 HG23 VAL P 506     -51.296  -1.204  18.947  0.00  0.00      PROA  
ATOM   1695  C   VAL P 506     -50.118   2.313  17.104  0.00  0.00      PROA  
ATOM   1696  O   VAL P 506     -50.750   2.388  15.989  0.00  0.00      PROA  
ATOM   1697  N   GLY P 507     -49.385   3.318  17.607  0.00  0.00      PROA  
ATOM   1698  HN  GLY P 507     -49.007   3.346  18.530  0.00  0.00      PROA  
ATOM   1699  CA  GLY P 507     -49.108   4.637  17.005  0.00  0.00      PROA  
ATOM   1700  HA1 GLY P 507     -48.560   5.163  17.773  0.00  0.00      PROA  
ATOM   1701  HA2 GLY P 507     -50.033   5.126  16.736  0.00  0.00      PROA  
ATOM   1702  C   GLY P 507     -48.370   4.477  15.706  0.00  0.00      PROA  
ATOM   1703  O   GLY P 507     -48.733   5.155  14.745  0.00  0.00      PROA  
ATOM   1704  N   ARG P 508     -47.421   3.567  15.623  0.00  0.00      PROA  
ATOM   1705  HN  ARG P 508     -46.999   3.034  16.352  0.00  0.00      PROA  
ATOM   1706  CA  ARG P 508     -46.797   3.245  14.358  0.00  0.00      PROA  
ATOM   1707  HA  ARG P 508     -46.480   4.167  13.895  0.00  0.00      PROA  
ATOM   1708  CB  ARG P 508     -45.500   2.566  14.738  0.00  0.00      PROA  
ATOM   1709  HB1 ARG P 508     -45.063   2.005  13.885  0.00  0.00      PROA  
ATOM   1710  HB2 ARG P 508     -45.669   1.792  15.517  0.00  0.00      PROA  
ATOM   1711  CG  ARG P 508     -44.486   3.548  15.380  0.00  0.00      PROA  
ATOM   1712  HG1 ARG P 508     -44.854   3.975  16.337  0.00  0.00      PROA  
ATOM   1713  HG2 ARG P 508     -44.271   4.380  14.676  0.00  0.00      PROA  
ATOM   1714  CD  ARG P 508     -43.176   2.861  15.793  0.00  0.00      PROA  
ATOM   1715  HD1 ARG P 508     -43.278   1.807  16.127  0.00  0.00      PROA  
ATOM   1716  HD2 ARG P 508     -42.856   3.450  16.679  0.00  0.00      PROA  
ATOM   1717  NE  ARG P 508     -42.193   2.871  14.667  0.00  0.00      PROA  
ATOM   1718  HE  ARG P 508     -41.470   3.552  14.785  0.00  0.00      PROA  
ATOM   1719  CZ  ARG P 508     -41.873   1.863  13.876  0.00  0.00      PROA  
ATOM   1720  NH1 ARG P 508     -42.457   0.666  13.933  0.00  0.00      PROA  
ATOM   1721 HH11 ARG P 508     -42.112   0.068  13.210  0.00  0.00      PROA  
ATOM   1722 HH12 ARG P 508     -43.358   0.508  14.339  0.00  0.00      PROA  
ATOM   1723  NH2 ARG P 508     -40.842   1.937  13.142  0.00  0.00      PROA  
ATOM   1724 HH21 ARG P 508     -40.408   1.214  12.604  0.00  0.00      PROA  
ATOM   1725 HH22 ARG P 508     -40.262   2.741  13.274  0.00  0.00      PROA  
ATOM   1726  C   ARG P 508     -47.635   2.551  13.294  0.00  0.00      PROA  
ATOM   1727  O   ARG P 508     -47.361   2.726  12.158  0.00  0.00      PROA  
ATOM   1728  N   VAL P 509     -48.524   1.672  13.738  0.00  0.00      PROA  
ATOM   1729  HN  VAL P 509     -48.465   1.273  14.650  0.00  0.00      PROA  
ATOM   1730  CA  VAL P 509     -49.431   0.956  12.916  0.00  0.00      PROA  
ATOM   1731  HA  VAL P 509     -48.883   0.431  12.148  0.00  0.00      PROA  
ATOM   1732  CB  VAL P 509     -50.139  -0.062  13.763  0.00  0.00      PROA  
ATOM   1733  HB  VAL P 509     -50.382   0.495  14.694  0.00  0.00      PROA  
ATOM   1734  CG1 VAL P 509     -51.334  -0.707  13.102  0.00  0.00      PROA  
ATOM   1735 HG11 VAL P 509     -52.041  -0.046  12.557  0.00  0.00      PROA  
ATOM   1736 HG12 VAL P 509     -51.971  -1.256  13.828  0.00  0.00      PROA  
ATOM   1737 HG13 VAL P 509     -51.157  -1.468  12.312  0.00  0.00      PROA  
ATOM   1738  CG2 VAL P 509     -49.170  -1.187  14.031  0.00  0.00      PROA  
ATOM   1739 HG21 VAL P 509     -48.849  -1.723  13.112  0.00  0.00      PROA  
ATOM   1740 HG22 VAL P 509     -49.631  -1.914  14.732  0.00  0.00      PROA  
ATOM   1741 HG23 VAL P 509     -48.300  -0.817  14.614  0.00  0.00      PROA  
ATOM   1742  C   VAL P 509     -50.417   1.927  12.242  0.00  0.00      PROA  
ATOM   1743  O   VAL P 509     -50.729   1.799  11.093  0.00  0.00      PROA  
ATOM   1744  N   TRP P 510     -50.934   3.002  12.939  0.00  0.00      PROA  
ATOM   1745  HN  TRP P 510     -50.781   3.021  13.924  0.00  0.00      PROA  
ATOM   1746  CA  TRP P 510     -51.776   4.006  12.396  0.00  0.00      PROA  
ATOM   1747  HA  TRP P 510     -52.671   3.557  11.991  0.00  0.00      PROA  
ATOM   1748  CB  TRP P 510     -52.226   4.982  13.549  0.00  0.00      PROA  
ATOM   1749  HB1 TRP P 510     -52.429   6.025  13.225  0.00  0.00      PROA  
ATOM   1750  HB2 TRP P 510     -51.363   5.058  14.245  0.00  0.00      PROA  
ATOM   1751  CG  TRP P 510     -53.588   4.492  14.121  0.00  0.00      PROA  
ATOM   1752  CD1 TRP P 510     -53.726   3.861  15.369  0.00  0.00      PROA  
ATOM   1753  HD1 TRP P 510     -52.876   3.596  15.981  0.00  0.00      PROA  
ATOM   1754  NE1 TRP P 510     -55.052   3.468  15.589  0.00  0.00      PROA  
ATOM   1755  HE1 TRP P 510     -55.329   2.950  16.369  0.00  0.00      PROA  
ATOM   1756  CE2 TRP P 510     -55.767   3.856  14.476  0.00  0.00      PROA  
ATOM   1757  CD2 TRP P 510     -54.913   4.556  13.562  0.00  0.00      PROA  
ATOM   1758  CE3 TRP P 510     -55.404   5.146  12.385  0.00  0.00      PROA  
ATOM   1759  HE3 TRP P 510     -54.784   5.761  11.749  0.00  0.00      PROA  
ATOM   1760  CZ3 TRP P 510     -56.803   5.126  12.208  0.00  0.00      PROA  
ATOM   1761  HZ3 TRP P 510     -57.185   5.653  11.346  0.00  0.00      PROA  
ATOM   1762  CZ2 TRP P 510     -57.125   3.760  14.210  0.00  0.00      PROA  
ATOM   1763  HZ2 TRP P 510     -57.857   3.301  14.858  0.00  0.00      PROA  
ATOM   1764  CH2 TRP P 510     -57.612   4.417  13.058  0.00  0.00      PROA  
ATOM   1765  HH2 TRP P 510     -58.663   4.356  12.816  0.00  0.00      PROA  
ATOM   1766  C   TRP P 510     -51.008   4.861  11.416  0.00  0.00      PROA  
ATOM   1767  O   TRP P 510     -51.537   5.186  10.336  0.00  0.00      PROA  
ATOM   1768  N   ILE P 511     -49.663   5.126  11.668  0.00  0.00      PROA  
ATOM   1769  HN  ILE P 511     -49.268   4.917  12.559  0.00  0.00      PROA  
ATOM   1770  CA  ILE P 511     -48.743   5.579  10.645  0.00  0.00      PROA  
ATOM   1771  HA  ILE P 511     -49.225   6.439  10.204  0.00  0.00      PROA  
ATOM   1772  CB  ILE P 511     -47.399   6.039  11.103  0.00  0.00      PROA  
ATOM   1773  HB  ILE P 511     -46.795   5.171  11.444  0.00  0.00      PROA  
ATOM   1774  CG2 ILE P 511     -46.599   6.777   9.994  0.00  0.00      PROA  
ATOM   1775 HG21 ILE P 511     -45.525   6.764  10.277  0.00  0.00      PROA  
ATOM   1776 HG22 ILE P 511     -46.861   7.856   9.966  0.00  0.00      PROA  
ATOM   1777 HG23 ILE P 511     -46.658   6.349   8.971  0.00  0.00      PROA  
ATOM   1778  CG1 ILE P 511     -47.410   6.964  12.344  0.00  0.00      PROA  
ATOM   1779 HG11 ILE P 511     -48.164   6.594  13.071  0.00  0.00      PROA  
ATOM   1780 HG12 ILE P 511     -47.885   7.899  11.977  0.00  0.00      PROA  
ATOM   1781  CD  ILE P 511     -46.044   7.222  13.018  0.00  0.00      PROA  
ATOM   1782  HD1 ILE P 511     -45.687   6.237  13.388  0.00  0.00      PROA  
ATOM   1783  HD2 ILE P 511     -46.070   7.921  13.881  0.00  0.00      PROA  
ATOM   1784  HD3 ILE P 511     -45.374   7.702  12.273  0.00  0.00      PROA  
ATOM   1785  C   ILE P 511     -48.637   4.662   9.450  0.00  0.00      PROA  
ATOM   1786  O   ILE P 511     -48.556   5.123   8.296  0.00  0.00      PROA  
ATOM   1787  N   GLY P 512     -48.570   3.321   9.650  0.00  0.00      PROA  
ATOM   1788  HN  GLY P 512     -48.293   2.971  10.542  0.00  0.00      PROA  
ATOM   1789  CA  GLY P 512     -48.507   2.317   8.622  0.00  0.00      PROA  
ATOM   1790  HA1 GLY P 512     -48.556   1.306   8.998  0.00  0.00      PROA  
ATOM   1791  HA2 GLY P 512     -47.548   2.472   8.150  0.00  0.00      PROA  
ATOM   1792  C   GLY P 512     -49.610   2.382   7.561  0.00  0.00      PROA  
ATOM   1793  O   GLY P 512     -49.474   2.256   6.364  0.00  0.00      PROA  
ATOM   1794  N   PHE P 513     -50.792   2.404   8.199  0.00  0.00      PROA  
ATOM   1795  HN  PHE P 513     -50.900   2.444   9.189  0.00  0.00      PROA  
ATOM   1796  CA  PHE P 513     -52.073   2.655   7.518  0.00  0.00      PROA  
ATOM   1797  HA  PHE P 513     -52.278   1.848   6.830  0.00  0.00      PROA  
ATOM   1798  CB  PHE P 513     -53.180   2.683   8.681  0.00  0.00      PROA  
ATOM   1799  HB1 PHE P 513     -52.826   3.288   9.543  0.00  0.00      PROA  
ATOM   1800  HB2 PHE P 513     -53.304   1.684   9.151  0.00  0.00      PROA  
ATOM   1801  CG  PHE P 513     -54.540   3.107   8.205  0.00  0.00      PROA  
ATOM   1802  CD1 PHE P 513     -55.053   2.389   7.093  0.00  0.00      PROA  
ATOM   1803  HD1 PHE P 513     -54.550   1.520   6.696  0.00  0.00      PROA  
ATOM   1804  CE1 PHE P 513     -56.195   2.948   6.422  0.00  0.00      PROA  
ATOM   1805  HE1 PHE P 513     -56.578   2.503   5.515  0.00  0.00      PROA  
ATOM   1806  CZ  PHE P 513     -56.666   4.156   6.815  0.00  0.00      PROA  
ATOM   1807  HZ  PHE P 513     -57.428   4.629   6.214  0.00  0.00      PROA  
ATOM   1808  CD2 PHE P 513     -55.152   4.191   8.733  0.00  0.00      PROA  
ATOM   1809  HD2 PHE P 513     -54.585   4.801   9.421  0.00  0.00      PROA  
ATOM   1810  CE2 PHE P 513     -56.213   4.757   7.948  0.00  0.00      PROA  
ATOM   1811  HE2 PHE P 513     -56.489   5.759   8.243  0.00  0.00      PROA  
ATOM   1812  C   PHE P 513     -52.187   3.876   6.628  0.00  0.00      PROA  
ATOM   1813  O   PHE P 513     -52.641   3.797   5.439  0.00  0.00      PROA  
ATOM   1814  N   TRP P 514     -51.720   5.068   7.092  0.00  0.00      PROA  
ATOM   1815  HN  TRP P 514     -51.487   5.130   8.060  0.00  0.00      PROA  
ATOM   1816  CA  TRP P 514     -51.581   6.258   6.224  0.00  0.00      PROA  
ATOM   1817  HA  TRP P 514     -52.483   6.289   5.630  0.00  0.00      PROA  
ATOM   1818  CB  TRP P 514     -51.474   7.630   6.961  0.00  0.00      PROA  
ATOM   1819  HB1 TRP P 514     -51.487   8.480   6.245  0.00  0.00      PROA  
ATOM   1820  HB2 TRP P 514     -50.628   7.668   7.680  0.00  0.00      PROA  
ATOM   1821  CG  TRP P 514     -52.728   7.875   7.672  0.00  0.00      PROA  
ATOM   1822  CD1 TRP P 514     -53.028   7.809   8.987  0.00  0.00      PROA  
ATOM   1823  HD1 TRP P 514     -52.310   7.567   9.757  0.00  0.00      PROA  
ATOM   1824  NE1 TRP P 514     -54.392   8.024   9.194  0.00  0.00      PROA  
ATOM   1825  HE1 TRP P 514     -54.781   8.394  10.009  0.00  0.00      PROA  
ATOM   1826  CE2 TRP P 514     -54.860   8.496   7.992  0.00  0.00      PROA  
ATOM   1827  CD2 TRP P 514     -53.894   8.340   7.039  0.00  0.00      PROA  
ATOM   1828  CE3 TRP P 514     -54.115   8.726   5.706  0.00  0.00      PROA  
ATOM   1829  HE3 TRP P 514     -53.546   8.356   4.866  0.00  0.00      PROA  
ATOM   1830  CZ3 TRP P 514     -55.399   9.334   5.443  0.00  0.00      PROA  
ATOM   1831  HZ3 TRP P 514     -55.564   9.708   4.443  0.00  0.00      PROA  
ATOM   1832  CZ2 TRP P 514     -56.035   9.079   7.726  0.00  0.00      PROA  
ATOM   1833  HZ2 TRP P 514     -56.734   9.255   8.531  0.00  0.00      PROA  
ATOM   1834  CH2 TRP P 514     -56.309   9.588   6.420  0.00  0.00      PROA  
ATOM   1835  HH2 TRP P 514     -57.227  10.133   6.257  0.00  0.00      PROA  
ATOM   1836  C   TRP P 514     -50.518   6.105   5.089  0.00  0.00      PROA  
ATOM   1837  O   TRP P 514     -50.708   6.503   3.938  0.00  0.00      PROA  
ATOM   1838  N   LEU P 515     -49.373   5.459   5.423  0.00  0.00      PROA  
ATOM   1839  HN  LEU P 515     -49.245   5.050   6.323  0.00  0.00      PROA  
ATOM   1840  CA  LEU P 515     -48.153   5.402   4.605  0.00  0.00      PROA  
ATOM   1841  HA  LEU P 515     -47.928   6.441   4.414  0.00  0.00      PROA  
ATOM   1842  CB  LEU P 515     -47.076   4.696   5.524  0.00  0.00      PROA  
ATOM   1843  HB1 LEU P 515     -47.448   3.668   5.721  0.00  0.00      PROA  
ATOM   1844  HB2 LEU P 515     -47.010   5.261   6.479  0.00  0.00      PROA  
ATOM   1845  CG  LEU P 515     -45.684   4.572   4.828  0.00  0.00      PROA  
ATOM   1846  HG  LEU P 515     -45.817   4.175   3.799  0.00  0.00      PROA  
ATOM   1847  CD1 LEU P 515     -45.043   5.937   4.751  0.00  0.00      PROA  
ATOM   1848 HD11 LEU P 515     -45.710   6.661   4.238  0.00  0.00      PROA  
ATOM   1849 HD12 LEU P 515     -44.199   5.784   4.045  0.00  0.00      PROA  
ATOM   1850 HD13 LEU P 515     -44.844   6.281   5.789  0.00  0.00      PROA  
ATOM   1851  CD2 LEU P 515     -44.780   3.607   5.534  0.00  0.00      PROA  
ATOM   1852 HD21 LEU P 515     -45.245   2.618   5.734  0.00  0.00      PROA  
ATOM   1853 HD22 LEU P 515     -44.555   4.008   6.546  0.00  0.00      PROA  
ATOM   1854 HD23 LEU P 515     -43.845   3.406   4.968  0.00  0.00      PROA  
ATOM   1855  C   LEU P 515     -48.371   4.647   3.299  0.00  0.00      PROA  
ATOM   1856  O   LEU P 515     -48.011   5.078   2.175  0.00  0.00      PROA  
ATOM   1857  N   ILE P 516     -49.078   3.522   3.372  0.00  0.00      PROA  
ATOM   1858  HN  ILE P 516     -49.275   3.111   4.259  0.00  0.00      PROA  
ATOM   1859  CA  ILE P 516     -49.494   2.749   2.180  0.00  0.00      PROA  
ATOM   1860  HA  ILE P 516     -48.571   2.567   1.650  0.00  0.00      PROA  
ATOM   1861  CB  ILE P 516     -50.012   1.434   2.624  0.00  0.00      PROA  
ATOM   1862  HB  ILE P 516     -49.221   0.985   3.262  0.00  0.00      PROA  
ATOM   1863  CG2 ILE P 516     -51.268   1.555   3.523  0.00  0.00      PROA  
ATOM   1864 HG21 ILE P 516     -51.366   0.527   3.933  0.00  0.00      PROA  
ATOM   1865 HG22 ILE P 516     -52.200   1.855   2.997  0.00  0.00      PROA  
ATOM   1866 HG23 ILE P 516     -51.109   2.204   4.410  0.00  0.00      PROA  
ATOM   1867  CG1 ILE P 516     -50.363   0.443   1.538  0.00  0.00      PROA  
ATOM   1868 HG11 ILE P 516     -51.228   0.864   0.982  0.00  0.00      PROA  
ATOM   1869 HG12 ILE P 516     -50.619  -0.521   2.028  0.00  0.00      PROA  
ATOM   1870  CD  ILE P 516     -49.182   0.175   0.614  0.00  0.00      PROA  
ATOM   1871  HD1 ILE P 516     -49.296  -0.667  -0.102  0.00  0.00      PROA  
ATOM   1872  HD2 ILE P 516     -48.308  -0.173   1.206  0.00  0.00      PROA  
ATOM   1873  HD3 ILE P 516     -49.005   1.020  -0.085  0.00  0.00      PROA  
ATOM   1874  C   ILE P 516     -50.426   3.525   1.301  0.00  0.00      PROA  
ATOM   1875  O   ILE P 516     -50.407   3.417   0.058  0.00  0.00      PROA  
ATOM   1876  N   LEU P 517     -51.358   4.368   1.914  0.00  0.00      PROA  
ATOM   1877  HN  LEU P 517     -51.435   4.510   2.898  0.00  0.00      PROA  
ATOM   1878  CA  LEU P 517     -52.329   5.082   1.075  0.00  0.00      PROA  
ATOM   1879  HA  LEU P 517     -52.781   4.440   0.334  0.00  0.00      PROA  
ATOM   1880  CB  LEU P 517     -53.451   5.770   2.040  0.00  0.00      PROA  
ATOM   1881  HB1 LEU P 517     -53.931   6.599   1.477  0.00  0.00      PROA  
ATOM   1882  HB2 LEU P 517     -52.948   6.165   2.948  0.00  0.00      PROA  
ATOM   1883  CG  LEU P 517     -54.496   4.699   2.503  0.00  0.00      PROA  
ATOM   1884  HG  LEU P 517     -53.941   3.784   2.803  0.00  0.00      PROA  
ATOM   1885  CD1 LEU P 517     -55.298   5.139   3.688  0.00  0.00      PROA  
ATOM   1886 HD11 LEU P 517     -55.874   6.072   3.510  0.00  0.00      PROA  
ATOM   1887 HD12 LEU P 517     -54.564   5.416   4.475  0.00  0.00      PROA  
ATOM   1888 HD13 LEU P 517     -55.907   4.322   4.132  0.00  0.00      PROA  
ATOM   1889  CD2 LEU P 517     -55.400   4.433   1.264  0.00  0.00      PROA  
ATOM   1890 HD21 LEU P 517     -54.894   3.733   0.566  0.00  0.00      PROA  
ATOM   1891 HD22 LEU P 517     -55.699   5.381   0.768  0.00  0.00      PROA  
ATOM   1892 HD23 LEU P 517     -56.400   4.062   1.575  0.00  0.00      PROA  
ATOM   1893  C   LEU P 517     -51.641   6.113   0.173  0.00  0.00      PROA  
ATOM   1894  O   LEU P 517     -51.852   6.267  -1.044  0.00  0.00      PROA  
ATOM   1895  N   LEU P 518     -50.685   6.914   0.707  0.00  0.00      PROA  
ATOM   1896  HN  LEU P 518     -50.510   6.763   1.676  0.00  0.00      PROA  
ATOM   1897  CA  LEU P 518     -49.810   7.804   0.018  0.00  0.00      PROA  
ATOM   1898  HA  LEU P 518     -50.350   8.574  -0.514  0.00  0.00      PROA  
ATOM   1899  CB  LEU P 518     -48.709   8.412   1.073  0.00  0.00      PROA  
ATOM   1900  HB1 LEU P 518     -48.000   9.093   0.556  0.00  0.00      PROA  
ATOM   1901  HB2 LEU P 518     -48.075   7.627   1.538  0.00  0.00      PROA  
ATOM   1902  CG  LEU P 518     -49.279   9.159   2.285  0.00  0.00      PROA  
ATOM   1903  HG  LEU P 518     -50.036   8.442   2.669  0.00  0.00      PROA  
ATOM   1904  CD1 LEU P 518     -48.364   9.487   3.464  0.00  0.00      PROA  
ATOM   1905 HD11 LEU P 518     -47.813   8.668   3.973  0.00  0.00      PROA  
ATOM   1906 HD12 LEU P 518     -49.127   9.881   4.169  0.00  0.00      PROA  
ATOM   1907 HD13 LEU P 518     -47.727  10.354   3.186  0.00  0.00      PROA  
ATOM   1908  CD2 LEU P 518     -49.982  10.414   1.768  0.00  0.00      PROA  
ATOM   1909 HD21 LEU P 518     -50.133  11.186   2.552  0.00  0.00      PROA  
ATOM   1910 HD22 LEU P 518     -50.939  10.013   1.371  0.00  0.00      PROA  
ATOM   1911 HD23 LEU P 518     -49.532  11.013   0.947  0.00  0.00      PROA  
ATOM   1912  C   LEU P 518     -48.956   7.208  -1.077  0.00  0.00      PROA  
ATOM   1913  O   LEU P 518     -48.870   7.791  -2.178  0.00  0.00      PROA  
ATOM   1914  N   VAL P 519     -48.318   6.003  -0.939  0.00  0.00      PROA  
ATOM   1915  HN  VAL P 519     -48.378   5.381  -0.162  0.00  0.00      PROA  
ATOM   1916  CA  VAL P 519     -47.657   5.361  -2.091  0.00  0.00      PROA  
ATOM   1917  HA  VAL P 519     -47.006   6.138  -2.465  0.00  0.00      PROA  
ATOM   1918  CB  VAL P 519     -46.681   4.252  -1.683  0.00  0.00      PROA  
ATOM   1919  HB  VAL P 519     -45.962   4.658  -0.941  0.00  0.00      PROA  
ATOM   1920  CG1 VAL P 519     -47.383   3.054  -1.143  0.00  0.00      PROA  
ATOM   1921 HG11 VAL P 519     -47.867   3.362  -0.192  0.00  0.00      PROA  
ATOM   1922 HG12 VAL P 519     -46.639   2.271  -0.882  0.00  0.00      PROA  
ATOM   1923 HG13 VAL P 519     -48.075   2.566  -1.862  0.00  0.00      PROA  
ATOM   1924  CG2 VAL P 519     -45.845   3.826  -2.967  0.00  0.00      PROA  
ATOM   1925 HG21 VAL P 519     -45.226   4.661  -3.360  0.00  0.00      PROA  
ATOM   1926 HG22 VAL P 519     -46.462   3.446  -3.810  0.00  0.00      PROA  
ATOM   1927 HG23 VAL P 519     -45.197   2.949  -2.760  0.00  0.00      PROA  
ATOM   1928  C   VAL P 519     -48.595   5.042  -3.216  0.00  0.00      PROA  
ATOM   1929  O   VAL P 519     -48.317   5.374  -4.393  0.00  0.00      PROA  
ATOM   1930  N   VAL P 520     -49.806   4.365  -2.934  0.00  0.00      PROA  
ATOM   1931  HN  VAL P 520     -50.005   3.972  -2.039  0.00  0.00      PROA  
ATOM   1932  CA  VAL P 520     -50.850   3.998  -3.881  0.00  0.00      PROA  
ATOM   1933  HA  VAL P 520     -50.411   3.246  -4.521  0.00  0.00      PROA  
ATOM   1934  CB  VAL P 520     -51.998   3.154  -3.222  0.00  0.00      PROA  
ATOM   1935  HB  VAL P 520     -52.359   3.807  -2.398  0.00  0.00      PROA  
ATOM   1936  CG1 VAL P 520     -53.121   2.972  -4.249  0.00  0.00      PROA  
ATOM   1937 HG11 VAL P 520     -53.548   3.910  -4.666  0.00  0.00      PROA  
ATOM   1938 HG12 VAL P 520     -54.016   2.547  -3.746  0.00  0.00      PROA  
ATOM   1939 HG13 VAL P 520     -52.830   2.223  -5.016  0.00  0.00      PROA  
ATOM   1940  CG2 VAL P 520     -51.495   1.789  -2.707  0.00  0.00      PROA  
ATOM   1941 HG21 VAL P 520     -50.693   1.357  -3.343  0.00  0.00      PROA  
ATOM   1942 HG22 VAL P 520     -52.317   1.043  -2.661  0.00  0.00      PROA  
ATOM   1943 HG23 VAL P 520     -51.077   1.788  -1.678  0.00  0.00      PROA  
ATOM   1944  C   VAL P 520     -51.330   5.170  -4.737  0.00  0.00      PROA  
ATOM   1945  O   VAL P 520     -51.453   5.083  -5.921  0.00  0.00      PROA  
ATOM   1946  N   LEU P 521     -51.536   6.325  -4.110  0.00  0.00      PROA  
ATOM   1947  HN  LEU P 521     -51.394   6.400  -3.126  0.00  0.00      PROA  
ATOM   1948  CA  LEU P 521     -52.019   7.502  -4.764  0.00  0.00      PROA  
ATOM   1949  HA  LEU P 521     -52.871   7.296  -5.395  0.00  0.00      PROA  
ATOM   1950  CB  LEU P 521     -52.452   8.554  -3.679  0.00  0.00      PROA  
ATOM   1951  HB1 LEU P 521     -51.561   8.556  -3.015  0.00  0.00      PROA  
ATOM   1952  HB2 LEU P 521     -53.334   8.238  -3.083  0.00  0.00      PROA  
ATOM   1953  CG  LEU P 521     -52.797   9.997  -4.133  0.00  0.00      PROA  
ATOM   1954  HG  LEU P 521     -52.003  10.432  -4.777  0.00  0.00      PROA  
ATOM   1955  CD1 LEU P 521     -54.065  10.050  -5.005  0.00  0.00      PROA  
ATOM   1956 HD11 LEU P 521     -53.840   9.467  -5.924  0.00  0.00      PROA  
ATOM   1957 HD12 LEU P 521     -54.272  11.081  -5.365  0.00  0.00      PROA  
ATOM   1958 HD13 LEU P 521     -54.935   9.604  -4.476  0.00  0.00      PROA  
ATOM   1959  CD2 LEU P 521     -52.784  10.965  -2.933  0.00  0.00      PROA  
ATOM   1960 HD21 LEU P 521     -53.764  10.882  -2.416  0.00  0.00      PROA  
ATOM   1961 HD22 LEU P 521     -52.781  12.039  -3.218  0.00  0.00      PROA  
ATOM   1962 HD23 LEU P 521     -51.912  10.874  -2.251  0.00  0.00      PROA  
ATOM   1963  C   LEU P 521     -50.965   8.113  -5.661  0.00  0.00      PROA  
ATOM   1964  O   LEU P 521     -51.312   8.604  -6.713  0.00  0.00      PROA  
ATOM   1965  N   VAL P 522     -49.644   8.048  -5.381  0.00  0.00      PROA  
ATOM   1966  HN  VAL P 522     -49.412   7.716  -4.470  0.00  0.00      PROA  
ATOM   1967  CA  VAL P 522     -48.555   8.462  -6.220  0.00  0.00      PROA  
ATOM   1968  HA  VAL P 522     -48.849   9.421  -6.620  0.00  0.00      PROA  
ATOM   1969  CB  VAL P 522     -47.208   8.673  -5.525  0.00  0.00      PROA  
ATOM   1970  HB  VAL P 522     -46.881   7.725  -5.047  0.00  0.00      PROA  
ATOM   1971  CG1 VAL P 522     -46.050   8.909  -6.544  0.00  0.00      PROA  
ATOM   1972 HG11 VAL P 522     -45.123   9.169  -5.989  0.00  0.00      PROA  
ATOM   1973 HG12 VAL P 522     -46.166   9.774  -7.232  0.00  0.00      PROA  
ATOM   1974 HG13 VAL P 522     -45.882   8.076  -7.260  0.00  0.00      PROA  
ATOM   1975  CG2 VAL P 522     -47.260   9.874  -4.510  0.00  0.00      PROA  
ATOM   1976 HG21 VAL P 522     -46.410   9.871  -3.794  0.00  0.00      PROA  
ATOM   1977 HG22 VAL P 522     -48.281   9.966  -4.082  0.00  0.00      PROA  
ATOM   1978 HG23 VAL P 522     -47.068  10.821  -5.059  0.00  0.00      PROA  
ATOM   1979  C   VAL P 522     -48.227   7.679  -7.463  0.00  0.00      PROA  
ATOM   1980  O   VAL P 522     -48.031   8.222  -8.585  0.00  0.00      PROA  
ATOM   1981  N   VAL P 523     -48.294   6.323  -7.381  0.00  0.00      PROA  
ATOM   1982  HN  VAL P 523     -48.534   6.037  -6.457  0.00  0.00      PROA  
ATOM   1983  CA  VAL P 523     -48.361   5.263  -8.384  0.00  0.00      PROA  
ATOM   1984  HA  VAL P 523     -47.520   5.512  -9.014  0.00  0.00      PROA  
ATOM   1985  CB  VAL P 523     -48.287   3.887  -7.782  0.00  0.00      PROA  
ATOM   1986  HB  VAL P 523     -48.942   3.748  -6.895  0.00  0.00      PROA  
ATOM   1987  CG1 VAL P 523     -48.595   2.765  -8.814  0.00  0.00      PROA  
ATOM   1988 HG11 VAL P 523     -48.509   1.815  -8.245  0.00  0.00      PROA  
ATOM   1989 HG12 VAL P 523     -47.936   2.670  -9.704  0.00  0.00      PROA  
ATOM   1990 HG13 VAL P 523     -49.634   2.885  -9.189  0.00  0.00      PROA  
ATOM   1991  CG2 VAL P 523     -46.812   3.726  -7.318  0.00  0.00      PROA  
ATOM   1992 HG21 VAL P 523     -46.651   2.681  -6.977  0.00  0.00      PROA  
ATOM   1993 HG22 VAL P 523     -46.451   4.483  -6.588  0.00  0.00      PROA  
ATOM   1994 HG23 VAL P 523     -46.137   3.924  -8.178  0.00  0.00      PROA  
ATOM   1995  C   VAL P 523     -49.552   5.509  -9.324  0.00  0.00      PROA  
ATOM   1996  O   VAL P 523     -49.298   5.370 -10.478  0.00  0.00      PROA  
ATOM   1997  N   ALA P 524     -50.765   5.911  -8.856  0.00  0.00      PROA  
ATOM   1998  HN  ALA P 524     -51.031   5.934  -7.895  0.00  0.00      PROA  
ATOM   1999  CA  ALA P 524     -51.900   6.365  -9.686  0.00  0.00      PROA  
ATOM   2000  HA  ALA P 524     -52.086   5.455 -10.237  0.00  0.00      PROA  
ATOM   2001  CB  ALA P 524     -53.037   6.769  -8.778  0.00  0.00      PROA  
ATOM   2002  HB1 ALA P 524     -52.736   6.456  -7.756  0.00  0.00      PROA  
ATOM   2003  HB2 ALA P 524     -53.941   6.131  -8.874  0.00  0.00      PROA  
ATOM   2004  HB3 ALA P 524     -53.243   7.860  -8.731  0.00  0.00      PROA  
ATOM   2005  C   ALA P 524     -51.426   7.489 -10.669  0.00  0.00      PROA  
ATOM   2006  O   ALA P 524     -51.901   7.583 -11.769  0.00  0.00      PROA  
ATOM   2007  N   PHE P 525     -50.520   8.436 -10.285  0.00  0.00      PROA  
ATOM   2008  HN  PHE P 525     -50.060   8.464  -9.400  0.00  0.00      PROA  
ATOM   2009  CA  PHE P 525     -50.076   9.534 -11.142  0.00  0.00      PROA  
ATOM   2010  HA  PHE P 525     -50.657   9.607 -12.049  0.00  0.00      PROA  
ATOM   2011  CB  PHE P 525     -50.184  10.860 -10.482  0.00  0.00      PROA  
ATOM   2012  HB1 PHE P 525     -49.547  11.601 -11.011  0.00  0.00      PROA  
ATOM   2013  HB2 PHE P 525     -49.786  10.762  -9.450  0.00  0.00      PROA  
ATOM   2014  CG  PHE P 525     -51.631  11.436 -10.409  0.00  0.00      PROA  
ATOM   2015  CD1 PHE P 525     -52.180  12.270 -11.446  0.00  0.00      PROA  
ATOM   2016  HD1 PHE P 525     -51.523  12.616 -12.231  0.00  0.00      PROA  
ATOM   2017  CE1 PHE P 525     -53.497  12.766 -11.269  0.00  0.00      PROA  
ATOM   2018  HE1 PHE P 525     -53.995  13.386 -12.000  0.00  0.00      PROA  
ATOM   2019  CZ  PHE P 525     -54.304  12.357 -10.145  0.00  0.00      PROA  
ATOM   2020  HZ  PHE P 525     -55.304  12.761 -10.088  0.00  0.00      PROA  
ATOM   2021  CD2 PHE P 525     -52.386  11.039  -9.362  0.00  0.00      PROA  
ATOM   2022  HD2 PHE P 525     -51.882  10.388  -8.662  0.00  0.00      PROA  
ATOM   2023  CE2 PHE P 525     -53.713  11.483  -9.248  0.00  0.00      PROA  
ATOM   2024  HE2 PHE P 525     -54.330  11.225  -8.400  0.00  0.00      PROA  
ATOM   2025  C   PHE P 525     -48.651   9.239 -11.649  0.00  0.00      PROA  
ATOM   2026  O   PHE P 525     -47.809  10.100 -11.973  0.00  0.00      PROA  
ATOM   2027  N   GLU P 526     -48.218   7.953 -11.692  0.00  0.00      PROA  
ATOM   2028  HN  GLU P 526     -49.002   7.363 -11.513  0.00  0.00      PROA  
ATOM   2029  CA  GLU P 526     -47.039   7.413 -12.217  0.00  0.00      PROA  
ATOM   2030  HA  GLU P 526     -47.009   6.373 -11.928  0.00  0.00      PROA  
ATOM   2031  CB  GLU P 526     -47.220   7.402 -13.808  0.00  0.00      PROA  
ATOM   2032  HB1 GLU P 526     -46.362   7.002 -14.389  0.00  0.00      PROA  
ATOM   2033  HB2 GLU P 526     -47.341   8.491 -13.995  0.00  0.00      PROA  
ATOM   2034  CG  GLU P 526     -48.441   6.621 -14.299  0.00  0.00      PROA  
ATOM   2035  HG1 GLU P 526     -49.318   7.060 -13.777  0.00  0.00      PROA  
ATOM   2036  HG2 GLU P 526     -48.266   5.613 -13.863  0.00  0.00      PROA  
ATOM   2037  CD  GLU P 526     -48.633   6.602 -15.800  0.00  0.00      PROA  
ATOM   2038  OE1 GLU P 526     -49.707   6.899 -16.353  0.00  0.00      PROA  
ATOM   2039  OE2 GLU P 526     -47.637   6.280 -16.517  0.00  0.00      PROA  
ATOM   2040  C   GLU P 526     -45.693   8.048 -11.660  0.00  0.00      PROA  
ATOM   2041  O   GLU P 526     -44.714   8.290 -12.407  0.00  0.00      PROA  
ATOM   2042  N   GLY P 527     -45.628   8.335 -10.337  0.00  0.00      PROA  
ATOM   2043  HN  GLY P 527     -46.363   8.101  -9.706  0.00  0.00      PROA  
ATOM   2044  CA  GLY P 527     -44.445   9.062  -9.828  0.00  0.00      PROA  
ATOM   2045  HA1 GLY P 527     -43.612   8.911 -10.499  0.00  0.00      PROA  
ATOM   2046  HA2 GLY P 527     -44.182   8.596  -8.890  0.00  0.00      PROA  
ATOM   2047  C   GLY P 527     -44.651  10.530  -9.551  0.00  0.00      PROA  
ATOM   2048  O   GLY P 527     -43.720  11.128  -9.064  0.00  0.00      PROA  
ATOM   2049  N   SER P 528     -45.789  11.175  -9.977  0.00  0.00      PROA  
ATOM   2050  HN  SER P 528     -46.531  10.722 -10.464  0.00  0.00      PROA  
ATOM   2051  CA  SER P 528     -46.111  12.567  -9.681  0.00  0.00      PROA  
ATOM   2052  HA  SER P 528     -46.934  12.806 -10.337  0.00  0.00      PROA  
ATOM   2053  CB  SER P 528     -46.604  12.768  -8.213  0.00  0.00      PROA  
ATOM   2054  HB1 SER P 528     -45.775  12.643  -7.483  0.00  0.00      PROA  
ATOM   2055  HB2 SER P 528     -47.326  11.937  -8.067  0.00  0.00      PROA  
ATOM   2056  OG  SER P 528     -47.194  14.028  -7.813  0.00  0.00      PROA  
ATOM   2057  HG1 SER P 528     -48.059  14.079  -8.228  0.00  0.00      PROA  
ATOM   2058  C   SER P 528     -44.954  13.565 -10.078  0.00  0.00      PROA  
ATOM   2059  O   SER P 528     -44.216  13.369 -11.015  0.00  0.00      PROA  
ATOM   2060  N   PHE P 529     -44.970  14.734  -9.444  0.00  0.00      PROA  
ATOM   2061  HN  PHE P 529     -45.702  14.909  -8.791  0.00  0.00      PROA  
ATOM   2062  CA  PHE P 529     -44.105  15.828  -9.742  0.00  0.00      PROA  
ATOM   2063  HA  PHE P 529     -43.957  15.782 -10.811  0.00  0.00      PROA  
ATOM   2064  CB  PHE P 529     -44.826  17.146  -9.338  0.00  0.00      PROA  
ATOM   2065  HB1 PHE P 529     -45.750  17.162  -9.955  0.00  0.00      PROA  
ATOM   2066  HB2 PHE P 529     -44.109  17.985  -9.469  0.00  0.00      PROA  
ATOM   2067  CG  PHE P 529     -45.095  17.236  -7.836  0.00  0.00      PROA  
ATOM   2068  CD1 PHE P 529     -44.086  17.446  -6.893  0.00  0.00      PROA  
ATOM   2069  HD1 PHE P 529     -43.057  17.612  -7.178  0.00  0.00      PROA  
ATOM   2070  CE1 PHE P 529     -44.444  17.686  -5.565  0.00  0.00      PROA  
ATOM   2071  HE1 PHE P 529     -43.620  17.988  -4.934  0.00  0.00      PROA  
ATOM   2072  CZ  PHE P 529     -45.720  17.674  -5.061  0.00  0.00      PROA  
ATOM   2073  HZ  PHE P 529     -45.940  17.911  -4.031  0.00  0.00      PROA  
ATOM   2074  CD2 PHE P 529     -46.401  17.045  -7.392  0.00  0.00      PROA  
ATOM   2075  HD2 PHE P 529     -47.228  17.020  -8.087  0.00  0.00      PROA  
ATOM   2076  CE2 PHE P 529     -46.713  17.210  -5.999  0.00  0.00      PROA  
ATOM   2077  HE2 PHE P 529     -47.711  17.127  -5.596  0.00  0.00      PROA  
ATOM   2078  C   PHE P 529     -42.760  15.532  -9.004  0.00  0.00      PROA  
ATOM   2079  O   PHE P 529     -41.699  15.833  -9.542  0.00  0.00      PROA  
ATOM   2080  N   LEU P 530     -42.792  14.721  -7.957  0.00  0.00      PROA  
ATOM   2081  HN  LEU P 530     -43.690  14.379  -7.691  0.00  0.00      PROA  
ATOM   2082  CA  LEU P 530     -41.641  14.086  -7.274  0.00  0.00      PROA  
ATOM   2083  HA  LEU P 530     -41.126  14.948  -6.875  0.00  0.00      PROA  
ATOM   2084  CB  LEU P 530     -42.230  13.096  -6.211  0.00  0.00      PROA  
ATOM   2085  HB1 LEU P 530     -41.382  12.500  -5.811  0.00  0.00      PROA  
ATOM   2086  HB2 LEU P 530     -42.791  12.315  -6.768  0.00  0.00      PROA  
ATOM   2087  CG  LEU P 530     -43.073  13.698  -5.086  0.00  0.00      PROA  
ATOM   2088  HG  LEU P 530     -43.988  14.055  -5.605  0.00  0.00      PROA  
ATOM   2089  CD1 LEU P 530     -43.534  12.638  -4.113  0.00  0.00      PROA  
ATOM   2090 HD11 LEU P 530     -42.668  12.238  -3.542  0.00  0.00      PROA  
ATOM   2091 HD12 LEU P 530     -44.189  11.878  -4.590  0.00  0.00      PROA  
ATOM   2092 HD13 LEU P 530     -44.175  13.106  -3.336  0.00  0.00      PROA  
ATOM   2093  CD2 LEU P 530     -42.503  14.891  -4.319  0.00  0.00      PROA  
ATOM   2094 HD21 LEU P 530     -42.471  15.792  -4.969  0.00  0.00      PROA  
ATOM   2095 HD22 LEU P 530     -41.522  14.593  -3.891  0.00  0.00      PROA  
ATOM   2096 HD23 LEU P 530     -43.133  15.208  -3.461  0.00  0.00      PROA  
ATOM   2097  C   LEU P 530     -40.581  13.339  -8.093  0.00  0.00      PROA  
ATOM   2098  O   LEU P 530     -39.407  13.654  -7.933  0.00  0.00      PROA  
ATOM   2099  N   VAL P 531     -40.988  12.396  -8.941  0.00  0.00      PROA  
ATOM   2100  HN  VAL P 531     -41.949  12.147  -9.029  0.00  0.00      PROA  
ATOM   2101  CA  VAL P 531     -40.012  11.729  -9.892  0.00  0.00      PROA  
ATOM   2102  HA  VAL P 531     -39.245  11.437  -9.190  0.00  0.00      PROA  
ATOM   2103  CB  VAL P 531     -40.563  10.475 -10.554  0.00  0.00      PROA  
ATOM   2104  HB  VAL P 531     -41.194   9.923  -9.825  0.00  0.00      PROA  
ATOM   2105  CG1 VAL P 531     -41.596  10.895 -11.657  0.00  0.00      PROA  
ATOM   2106 HG11 VAL P 531     -42.289  10.079 -11.954  0.00  0.00      PROA  
ATOM   2107 HG12 VAL P 531     -40.985  11.176 -12.541  0.00  0.00      PROA  
ATOM   2108 HG13 VAL P 531     -42.324  11.682 -11.366  0.00  0.00      PROA  
ATOM   2109  CG2 VAL P 531     -39.516   9.409 -10.905  0.00  0.00      PROA  
ATOM   2110 HG21 VAL P 531     -39.981   8.481 -11.304  0.00  0.00      PROA  
ATOM   2111 HG22 VAL P 531     -38.935   9.273  -9.969  0.00  0.00      PROA  
ATOM   2112 HG23 VAL P 531     -38.848   9.681 -11.750  0.00  0.00      PROA  
ATOM   2113  C   VAL P 531     -39.471  12.658 -10.952  0.00  0.00      PROA  
ATOM   2114  O   VAL P 531     -38.300  12.603 -11.263  0.00  0.00      PROA  
ATOM   2115  N   ARG P 532     -40.217  13.681 -11.405  0.00  0.00      PROA  
ATOM   2116  HN  ARG P 532     -41.182  13.634 -11.158  0.00  0.00      PROA  
ATOM   2117  CA  ARG P 532     -39.684  14.740 -12.271  0.00  0.00      PROA  
ATOM   2118  HA  ARG P 532     -39.191  14.352 -13.151  0.00  0.00      PROA  
ATOM   2119  CB  ARG P 532     -40.742  15.641 -13.019  0.00  0.00      PROA  
ATOM   2120  HB1 ARG P 532     -41.392  16.152 -12.277  0.00  0.00      PROA  
ATOM   2121  HB2 ARG P 532     -41.433  14.937 -13.532  0.00  0.00      PROA  
ATOM   2122  CG  ARG P 532     -40.180  16.769 -14.018  0.00  0.00      PROA  
ATOM   2123  HG1 ARG P 532     -39.517  17.491 -13.497  0.00  0.00      PROA  
ATOM   2124  HG2 ARG P 532     -41.033  17.194 -14.590  0.00  0.00      PROA  
ATOM   2125  CD  ARG P 532     -39.349  16.126 -15.142  0.00  0.00      PROA  
ATOM   2126  HD1 ARG P 532     -39.902  15.336 -15.694  0.00  0.00      PROA  
ATOM   2127  HD2 ARG P 532     -38.386  15.680 -14.813  0.00  0.00      PROA  
ATOM   2128  NE  ARG P 532     -38.997  17.233 -16.071  0.00  0.00      PROA  
ATOM   2129  HE  ARG P 532     -38.122  17.709 -15.985  0.00  0.00      PROA  
ATOM   2130  CZ  ARG P 532     -39.775  17.653 -17.085  0.00  0.00      PROA  
ATOM   2131  NH1 ARG P 532     -41.007  17.289 -17.328  0.00  0.00      PROA  
ATOM   2132 HH11 ARG P 532     -41.299  17.604 -18.231  0.00  0.00      PROA  
ATOM   2133 HH12 ARG P 532     -41.577  16.701 -16.754  0.00  0.00      PROA  
ATOM   2134  NH2 ARG P 532     -39.174  18.342 -18.029  0.00  0.00      PROA  
ATOM   2135 HH21 ARG P 532     -38.284  18.751 -17.828  0.00  0.00      PROA  
ATOM   2136 HH22 ARG P 532     -39.716  18.816 -18.723  0.00  0.00      PROA  
ATOM   2137  C   ARG P 532     -38.703  15.662 -11.589  0.00  0.00      PROA  
ATOM   2138  O   ARG P 532     -37.732  16.115 -12.115  0.00  0.00      PROA  
ATOM   2139  N   PHE P 533     -38.851  15.939 -10.254  0.00  0.00      PROA  
ATOM   2140  HN  PHE P 533     -39.634  15.586  -9.748  0.00  0.00      PROA  
ATOM   2141  CA  PHE P 533     -38.013  16.705  -9.460  0.00  0.00      PROA  
ATOM   2142  HA  PHE P 533     -38.002  17.698  -9.886  0.00  0.00      PROA  
ATOM   2143  CB  PHE P 533     -38.441  16.793  -7.928  0.00  0.00      PROA  
ATOM   2144  HB1 PHE P 533     -38.363  15.745  -7.568  0.00  0.00      PROA  
ATOM   2145  HB2 PHE P 533     -39.518  17.053  -7.846  0.00  0.00      PROA  
ATOM   2146  CG  PHE P 533     -37.827  17.725  -6.956  0.00  0.00      PROA  
ATOM   2147  CD1 PHE P 533     -37.246  18.902  -7.477  0.00  0.00      PROA  
ATOM   2148  HD1 PHE P 533     -37.305  19.149  -8.527  0.00  0.00      PROA  
ATOM   2149  CE1 PHE P 533     -36.618  19.844  -6.673  0.00  0.00      PROA  
ATOM   2150  HE1 PHE P 533     -36.379  20.841  -7.011  0.00  0.00      PROA  
ATOM   2151  CZ  PHE P 533     -36.572  19.620  -5.275  0.00  0.00      PROA  
ATOM   2152  HZ  PHE P 533     -36.146  20.356  -4.609  0.00  0.00      PROA  
ATOM   2153  CD2 PHE P 533     -37.798  17.544  -5.556  0.00  0.00      PROA  
ATOM   2154  HD2 PHE P 533     -38.212  16.670  -5.075  0.00  0.00      PROA  
ATOM   2155  CE2 PHE P 533     -37.170  18.498  -4.733  0.00  0.00      PROA  
ATOM   2156  HE2 PHE P 533     -37.078  18.312  -3.673  0.00  0.00      PROA  
ATOM   2157  C   PHE P 533     -36.528  16.221  -9.482  0.00  0.00      PROA  
ATOM   2158  O   PHE P 533     -35.624  16.940  -9.783  0.00  0.00      PROA  
ATOM   2159  N   ILE P 534     -36.290  14.952  -9.117  0.00  0.00      PROA  
ATOM   2160  HN  ILE P 534     -37.028  14.286  -9.041  0.00  0.00      PROA  
ATOM   2161  CA  ILE P 534     -34.977  14.376  -8.901  0.00  0.00      PROA  
ATOM   2162  HA  ILE P 534     -34.395  15.194  -8.501  0.00  0.00      PROA  
ATOM   2163  CB  ILE P 534     -35.021  13.298  -7.867  0.00  0.00      PROA  
ATOM   2164  HB  ILE P 534     -35.736  12.555  -8.280  0.00  0.00      PROA  
ATOM   2165  CG2 ILE P 534     -33.670  12.601  -7.603  0.00  0.00      PROA  
ATOM   2166 HG21 ILE P 534     -32.776  13.255  -7.513  0.00  0.00      PROA  
ATOM   2167 HG22 ILE P 534     -33.548  11.827  -8.391  0.00  0.00      PROA  
ATOM   2168 HG23 ILE P 534     -33.737  11.957  -6.700  0.00  0.00      PROA  
ATOM   2169  CG1 ILE P 534     -35.585  13.799  -6.571  0.00  0.00      PROA  
ATOM   2170 HG11 ILE P 534     -35.643  12.902  -5.917  0.00  0.00      PROA  
ATOM   2171 HG12 ILE P 534     -36.594  14.262  -6.621  0.00  0.00      PROA  
ATOM   2172  CD  ILE P 534     -34.536  14.716  -5.771  0.00  0.00      PROA  
ATOM   2173  HD1 ILE P 534     -34.222  15.575  -6.402  0.00  0.00      PROA  
ATOM   2174  HD2 ILE P 534     -33.583  14.194  -5.543  0.00  0.00      PROA  
ATOM   2175  HD3 ILE P 534     -34.906  15.121  -4.805  0.00  0.00      PROA  
ATOM   2176  C   ILE P 534     -34.266  13.854 -10.172  0.00  0.00      PROA  
ATOM   2177  O   ILE P 534     -34.801  13.080 -10.945  0.00  0.00      PROA  
ATOM   2178  N   SER P 535     -33.008  14.303 -10.303  0.00  0.00      PROA  
ATOM   2179  HN  SER P 535     -32.672  14.972  -9.645  0.00  0.00      PROA  
ATOM   2180  CA  SER P 535     -32.220  13.902 -11.458  0.00  0.00      PROA  
ATOM   2181  HA  SER P 535     -32.634  13.002 -11.887  0.00  0.00      PROA  
ATOM   2182  CB  SER P 535     -32.334  14.895 -12.628  0.00  0.00      PROA  
ATOM   2183  HB1 SER P 535     -32.057  15.934 -12.351  0.00  0.00      PROA  
ATOM   2184  HB2 SER P 535     -33.409  15.081 -12.841  0.00  0.00      PROA  
ATOM   2185  OG  SER P 535     -31.609  14.494 -13.764  0.00  0.00      PROA  
ATOM   2186  HG1 SER P 535     -32.042  13.731 -14.155  0.00  0.00      PROA  
ATOM   2187  C   SER P 535     -30.776  13.763 -11.032  0.00  0.00      PROA  
ATOM   2188  O   SER P 535     -30.319  14.109  -9.917  0.00  0.00      PROA  
ATOM   2189  N   ARG P 536     -29.967  13.127 -11.894  0.00  0.00      PROA  
ATOM   2190  HN  ARG P 536     -30.271  12.866 -12.806  0.00  0.00      PROA  
ATOM   2191  CA  ARG P 536     -28.569  12.680 -11.710  0.00  0.00      PROA  
ATOM   2192  HA  ARG P 536     -28.690  11.974 -10.902  0.00  0.00      PROA  
ATOM   2193  CB  ARG P 536     -28.125  11.909 -12.959  0.00  0.00      PROA  
ATOM   2194  HB1 ARG P 536     -27.027  11.742 -12.926  0.00  0.00      PROA  
ATOM   2195  HB2 ARG P 536     -28.328  12.506 -13.873  0.00  0.00      PROA  
ATOM   2196  CG  ARG P 536     -28.620  10.483 -13.099  0.00  0.00      PROA  
ATOM   2197  HG1 ARG P 536     -29.694  10.558 -13.372  0.00  0.00      PROA  
ATOM   2198  HG2 ARG P 536     -28.563   9.908 -12.150  0.00  0.00      PROA  
ATOM   2199  CD  ARG P 536     -27.864   9.653 -14.170  0.00  0.00      PROA  
ATOM   2200  HD1 ARG P 536     -26.795   9.782 -13.895  0.00  0.00      PROA  
ATOM   2201  HD2 ARG P 536     -27.932   9.938 -15.241  0.00  0.00      PROA  
ATOM   2202  NE  ARG P 536     -28.331   8.253 -13.984  0.00  0.00      PROA  
ATOM   2203  HE  ARG P 536     -27.820   7.498 -13.572  0.00  0.00      PROA  
ATOM   2204  CZ  ARG P 536     -29.387   7.774 -14.622  0.00  0.00      PROA  
ATOM   2205  NH1 ARG P 536     -30.295   8.482 -15.243  0.00  0.00      PROA  
ATOM   2206 HH11 ARG P 536     -30.206   9.475 -15.166  0.00  0.00      PROA  
ATOM   2207 HH12 ARG P 536     -30.990   8.038 -15.809  0.00  0.00      PROA  
ATOM   2208  NH2 ARG P 536     -29.618   6.497 -14.421  0.00  0.00      PROA  
ATOM   2209 HH21 ARG P 536     -29.213   6.124 -13.586  0.00  0.00      PROA  
ATOM   2210 HH22 ARG P 536     -30.531   6.170 -14.667  0.00  0.00      PROA  
ATOM   2211  C   ARG P 536     -27.437  13.651 -11.204  0.00  0.00      PROA  
ATOM   2212  O   ARG P 536     -26.448  13.284 -10.682  0.00  0.00      PROA  
ATOM   2213  N   TYR P 537     -27.550  14.924 -11.430  0.00  0.00      PROA  
ATOM   2214  HN  TYR P 537     -28.235  15.317 -12.038  0.00  0.00      PROA  
ATOM   2215  CA  TYR P 537     -26.808  15.854 -10.603  0.00  0.00      PROA  
ATOM   2216  HA  TYR P 537     -25.767  15.586 -10.703  0.00  0.00      PROA  
ATOM   2217  CB  TYR P 537     -27.020  17.254 -11.249  0.00  0.00      PROA  
ATOM   2218  HB1 TYR P 537     -28.104  17.490 -11.304  0.00  0.00      PROA  
ATOM   2219  HB2 TYR P 537     -26.743  17.243 -12.325  0.00  0.00      PROA  
ATOM   2220  CG  TYR P 537     -26.274  18.419 -10.621  0.00  0.00      PROA  
ATOM   2221  CD1 TYR P 537     -25.076  18.451  -9.846  0.00  0.00      PROA  
ATOM   2222  HD1 TYR P 537     -24.487  17.549  -9.773  0.00  0.00      PROA  
ATOM   2223  CE1 TYR P 537     -24.429  19.729  -9.465  0.00  0.00      PROA  
ATOM   2224  HE1 TYR P 537     -23.435  19.837  -9.057  0.00  0.00      PROA  
ATOM   2225  CZ  TYR P 537     -25.248  20.880  -9.561  0.00  0.00      PROA  
ATOM   2226  OH  TYR P 537     -24.709  22.072  -9.054  0.00  0.00      PROA  
ATOM   2227  HH  TYR P 537     -23.776  22.009  -9.272  0.00  0.00      PROA  
ATOM   2228  CD2 TYR P 537     -26.964  19.627 -10.764  0.00  0.00      PROA  
ATOM   2229  HD2 TYR P 537     -27.972  19.635 -11.152  0.00  0.00      PROA  
ATOM   2230  CE2 TYR P 537     -26.496  20.851 -10.244  0.00  0.00      PROA  
ATOM   2231  HE2 TYR P 537     -27.198  21.671 -10.284  0.00  0.00      PROA  
ATOM   2232  C   TYR P 537     -27.155  16.017  -9.117  0.00  0.00      PROA  
ATOM   2233  O   TYR P 537     -26.246  15.982  -8.288  0.00  0.00      PROA  
ATOM   2234  N   THR P 538     -28.441  16.178  -8.665  0.00  0.00      PROA  
ATOM   2235  HN  THR P 538     -29.207  16.263  -9.298  0.00  0.00      PROA  
ATOM   2236  CA  THR P 538     -28.741  16.220  -7.230  0.00  0.00      PROA  
ATOM   2237  HA  THR P 538     -27.996  16.848  -6.763  0.00  0.00      PROA  
ATOM   2238  CB  THR P 538     -30.088  16.783  -6.848  0.00  0.00      PROA  
ATOM   2239  HB  THR P 538     -30.203  17.604  -7.587  0.00  0.00      PROA  
ATOM   2240  OG1 THR P 538     -30.047  17.470  -5.585  0.00  0.00      PROA  
ATOM   2241  HG1 THR P 538     -29.682  16.901  -4.903  0.00  0.00      PROA  
ATOM   2242  CG2 THR P 538     -31.254  15.822  -6.875  0.00  0.00      PROA  
ATOM   2243 HG21 THR P 538     -31.494  15.525  -7.919  0.00  0.00      PROA  
ATOM   2244 HG22 THR P 538     -32.152  16.324  -6.457  0.00  0.00      PROA  
ATOM   2245 HG23 THR P 538     -30.888  14.988  -6.239  0.00  0.00      PROA  
ATOM   2246  C   THR P 538     -28.465  14.904  -6.618  0.00  0.00      PROA  
ATOM   2247  O   THR P 538     -28.033  14.762  -5.485  0.00  0.00      PROA  
ATOM   2248  N   GLN P 539     -28.755  13.842  -7.369  0.00  0.00      PROA  
ATOM   2249  HN  GLN P 539     -29.158  13.932  -8.276  0.00  0.00      PROA  
ATOM   2250  CA  GLN P 539     -28.547  12.494  -6.838  0.00  0.00      PROA  
ATOM   2251  HA  GLN P 539     -29.059  12.487  -5.887  0.00  0.00      PROA  
ATOM   2252  CB  GLN P 539     -29.156  11.345  -7.795  0.00  0.00      PROA  
ATOM   2253  HB1 GLN P 539     -29.199  11.461  -8.899  0.00  0.00      PROA  
ATOM   2254  HB2 GLN P 539     -30.234  11.316  -7.528  0.00  0.00      PROA  
ATOM   2255  CG  GLN P 539     -28.668   9.929  -7.426  0.00  0.00      PROA  
ATOM   2256  HG1 GLN P 539     -29.426   9.169  -7.712  0.00  0.00      PROA  
ATOM   2257  HG2 GLN P 539     -28.560   9.794  -6.328  0.00  0.00      PROA  
ATOM   2258  CD  GLN P 539     -27.402   9.532  -8.223  0.00  0.00      PROA  
ATOM   2259  OE1 GLN P 539     -27.450   9.690  -9.501  0.00  0.00      PROA  
ATOM   2260  NE2 GLN P 539     -26.373   8.980  -7.585  0.00  0.00      PROA  
ATOM   2261 HE21 GLN P 539     -26.513   8.910  -6.598  0.00  0.00      PROA  
ATOM   2262 HE22 GLN P 539     -25.655   8.516  -8.105  0.00  0.00      PROA  
ATOM   2263  C   GLN P 539     -27.115  12.263  -6.600  0.00  0.00      PROA  
ATOM   2264  O   GLN P 539     -26.718  11.782  -5.556  0.00  0.00      PROA  
ATOM   2265  N   GLU P 540     -26.204  12.816  -7.489  0.00  0.00      PROA  
ATOM   2266  HN  GLU P 540     -26.544  13.390  -8.229  0.00  0.00      PROA  
ATOM   2267  CA  GLU P 540     -24.799  12.703  -7.332  0.00  0.00      PROA  
ATOM   2268  HA  GLU P 540     -24.421  11.692  -7.363  0.00  0.00      PROA  
ATOM   2269  CB  GLU P 540     -24.124  13.337  -8.500  0.00  0.00      PROA  
ATOM   2270  HB1 GLU P 540     -24.618  14.281  -8.815  0.00  0.00      PROA  
ATOM   2271  HB2 GLU P 540     -24.306  12.643  -9.348  0.00  0.00      PROA  
ATOM   2272  CG  GLU P 540     -22.570  13.483  -8.500  0.00  0.00      PROA  
ATOM   2273  HG1 GLU P 540     -22.037  12.615  -8.058  0.00  0.00      PROA  
ATOM   2274  HG2 GLU P 540     -22.244  14.398  -7.960  0.00  0.00      PROA  
ATOM   2275  CD  GLU P 540     -21.918  13.637  -9.861  0.00  0.00      PROA  
ATOM   2276  OE1 GLU P 540     -21.500  12.631 -10.505  0.00  0.00      PROA  
ATOM   2277  OE2 GLU P 540     -21.987  14.805 -10.373  0.00  0.00      PROA  
ATOM   2278  C   GLU P 540     -24.195  13.257  -6.065  0.00  0.00      PROA  
ATOM   2279  O   GLU P 540     -23.430  12.622  -5.292  0.00  0.00      PROA  
ATOM   2280  N   ILE P 541     -24.498  14.539  -5.696  0.00  0.00      PROA  
ATOM   2281  HN  ILE P 541     -25.160  14.931  -6.331  0.00  0.00      PROA  
ATOM   2282  CA  ILE P 541     -23.989  15.299  -4.559  0.00  0.00      PROA  
ATOM   2283  HA  ILE P 541     -22.918  15.161  -4.525  0.00  0.00      PROA  
ATOM   2284  CB  ILE P 541     -24.465  16.732  -4.656  0.00  0.00      PROA  
ATOM   2285  HB  ILE P 541     -25.574  16.666  -4.641  0.00  0.00      PROA  
ATOM   2286  CG2 ILE P 541     -24.050  17.505  -3.381  0.00  0.00      PROA  
ATOM   2287 HG21 ILE P 541     -24.231  18.572  -3.634  0.00  0.00      PROA  
ATOM   2288 HG22 ILE P 541     -22.954  17.528  -3.201  0.00  0.00      PROA  
ATOM   2289 HG23 ILE P 541     -24.532  17.199  -2.429  0.00  0.00      PROA  
ATOM   2290  CG1 ILE P 541     -24.010  17.463  -5.959  0.00  0.00      PROA  
ATOM   2291 HG11 ILE P 541     -24.515  18.447  -5.848  0.00  0.00      PROA  
ATOM   2292 HG12 ILE P 541     -24.430  16.960  -6.855  0.00  0.00      PROA  
ATOM   2293  CD  ILE P 541     -22.455  17.395  -6.055  0.00  0.00      PROA  
ATOM   2294  HD1 ILE P 541     -22.074  16.579  -6.706  0.00  0.00      PROA  
ATOM   2295  HD2 ILE P 541     -21.884  17.521  -5.111  0.00  0.00      PROA  
ATOM   2296  HD3 ILE P 541     -22.211  18.300  -6.651  0.00  0.00      PROA  
ATOM   2297  C   ILE P 541     -24.528  14.623  -3.227  0.00  0.00      PROA  
ATOM   2298  O   ILE P 541     -23.763  14.442  -2.309  0.00  0.00      PROA  
ATOM   2299  N   PHE P 542     -25.779  14.165  -3.234  0.00  0.00      PROA  
ATOM   2300  HN  PHE P 542     -26.357  14.268  -4.041  0.00  0.00      PROA  
ATOM   2301  CA  PHE P 542     -26.298  13.573  -1.982  0.00  0.00      PROA  
ATOM   2302  HA  PHE P 542     -25.922  14.172  -1.165  0.00  0.00      PROA  
ATOM   2303  CB  PHE P 542     -27.821  13.372  -1.986  0.00  0.00      PROA  
ATOM   2304  HB1 PHE P 542     -28.112  12.484  -2.585  0.00  0.00      PROA  
ATOM   2305  HB2 PHE P 542     -28.223  14.261  -2.517  0.00  0.00      PROA  
ATOM   2306  CG  PHE P 542     -28.438  13.284  -0.654  0.00  0.00      PROA  
ATOM   2307  CD1 PHE P 542     -27.703  13.451   0.547  0.00  0.00      PROA  
ATOM   2308  HD1 PHE P 542     -26.650  13.655   0.672  0.00  0.00      PROA  
ATOM   2309  CE1 PHE P 542     -28.294  13.138   1.797  0.00  0.00      PROA  
ATOM   2310  HE1 PHE P 542     -27.700  13.086   2.697  0.00  0.00      PROA  
ATOM   2311  CZ  PHE P 542     -29.724  13.013   1.788  0.00  0.00      PROA  
ATOM   2312  HZ  PHE P 542     -30.152  12.935   2.777  0.00  0.00      PROA  
ATOM   2313  CD2 PHE P 542     -29.816  13.035  -0.625  0.00  0.00      PROA  
ATOM   2314  HD2 PHE P 542     -30.405  12.933  -1.524  0.00  0.00      PROA  
ATOM   2315  CE2 PHE P 542     -30.450  12.897   0.618  0.00  0.00      PROA  
ATOM   2316  HE2 PHE P 542     -31.524  12.798   0.664  0.00  0.00      PROA  
ATOM   2317  C   PHE P 542     -25.642  12.175  -1.823  0.00  0.00      PROA  
ATOM   2318  O   PHE P 542     -25.187  11.743  -0.761  0.00  0.00      PROA  
ATOM   2319  N   SER P 543     -25.472  11.380  -2.903  0.00  0.00      PROA  
ATOM   2320  HN  SER P 543     -25.924  11.481  -3.787  0.00  0.00      PROA  
ATOM   2321  CA  SER P 543     -24.780  10.043  -2.891  0.00  0.00      PROA  
ATOM   2322  HA  SER P 543     -25.255   9.417  -2.150  0.00  0.00      PROA  
ATOM   2323  CB  SER P 543     -24.983   9.276  -4.275  0.00  0.00      PROA  
ATOM   2324  HB1 SER P 543     -24.192   8.499  -4.356  0.00  0.00      PROA  
ATOM   2325  HB2 SER P 543     -24.817  10.006  -5.097  0.00  0.00      PROA  
ATOM   2326  OG  SER P 543     -26.307   8.703  -4.445  0.00  0.00      PROA  
ATOM   2327  HG1 SER P 543     -26.800   8.719  -3.621  0.00  0.00      PROA  
ATOM   2328  C   SER P 543     -23.279  10.141  -2.525  0.00  0.00      PROA  
ATOM   2329  O   SER P 543     -22.635   9.269  -1.924  0.00  0.00      PROA  
ATOM   2330  N   PHE P 544     -22.587  11.238  -2.960  0.00  0.00      PROA  
ATOM   2331  HN  PHE P 544     -22.993  11.843  -3.642  0.00  0.00      PROA  
ATOM   2332  CA  PHE P 544     -21.213  11.478  -2.673  0.00  0.00      PROA  
ATOM   2333  HA  PHE P 544     -20.643  10.614  -2.981  0.00  0.00      PROA  
ATOM   2334  CB  PHE P 544     -20.698  12.634  -3.563  0.00  0.00      PROA  
ATOM   2335  HB1 PHE P 544     -21.159  13.631  -3.395  0.00  0.00      PROA  
ATOM   2336  HB2 PHE P 544     -20.927  12.267  -4.586  0.00  0.00      PROA  
ATOM   2337  CG  PHE P 544     -19.197  12.650  -3.557  0.00  0.00      PROA  
ATOM   2338  CD1 PHE P 544     -18.421  11.817  -4.321  0.00  0.00      PROA  
ATOM   2339  HD1 PHE P 544     -18.974  11.219  -5.030  0.00  0.00      PROA  
ATOM   2340  CE1 PHE P 544     -16.982  11.956  -4.287  0.00  0.00      PROA  
ATOM   2341  HE1 PHE P 544     -16.264  11.280  -4.729  0.00  0.00      PROA  
ATOM   2342  CZ  PHE P 544     -16.403  12.932  -3.416  0.00  0.00      PROA  
ATOM   2343  HZ  PHE P 544     -15.330  12.930  -3.289  0.00  0.00      PROA  
ATOM   2344  CD2 PHE P 544     -18.599  13.640  -2.754  0.00  0.00      PROA  
ATOM   2345  HD2 PHE P 544     -19.233  14.233  -2.112  0.00  0.00      PROA  
ATOM   2346  CE2 PHE P 544     -17.227  13.720  -2.685  0.00  0.00      PROA  
ATOM   2347  HE2 PHE P 544     -16.761  14.368  -1.958  0.00  0.00      PROA  
ATOM   2348  C   PHE P 544     -21.176  11.819  -1.119  0.00  0.00      PROA  
ATOM   2349  O   PHE P 544     -20.410  11.327  -0.251  0.00  0.00      PROA  
ATOM   2350  N   LEU P 545     -22.155  12.638  -0.657  0.00  0.00      PROA  
ATOM   2351  HN  LEU P 545     -22.708  13.161  -1.301  0.00  0.00      PROA  
ATOM   2352  CA  LEU P 545     -22.198  13.153   0.710  0.00  0.00      PROA  
ATOM   2353  HA  LEU P 545     -21.248  13.602   0.959  0.00  0.00      PROA  
ATOM   2354  CB  LEU P 545     -23.423  14.149   0.906  0.00  0.00      PROA  
ATOM   2355  HB1 LEU P 545     -24.400  13.624   0.846  0.00  0.00      PROA  
ATOM   2356  HB2 LEU P 545     -23.373  14.830   0.030  0.00  0.00      PROA  
ATOM   2357  CG  LEU P 545     -23.367  15.069   2.190  0.00  0.00      PROA  
ATOM   2358  HG  LEU P 545     -23.256  14.507   3.142  0.00  0.00      PROA  
ATOM   2359  CD1 LEU P 545     -22.248  16.152   2.060  0.00  0.00      PROA  
ATOM   2360 HD11 LEU P 545     -21.251  15.663   2.098  0.00  0.00      PROA  
ATOM   2361 HD12 LEU P 545     -22.246  16.671   3.042  0.00  0.00      PROA  
ATOM   2362 HD13 LEU P 545     -22.448  16.805   1.183  0.00  0.00      PROA  
ATOM   2363  CD2 LEU P 545     -24.781  15.681   2.350  0.00  0.00      PROA  
ATOM   2364 HD21 LEU P 545     -24.861  16.279   3.282  0.00  0.00      PROA  
ATOM   2365 HD22 LEU P 545     -25.591  14.922   2.377  0.00  0.00      PROA  
ATOM   2366 HD23 LEU P 545     -25.001  16.283   1.442  0.00  0.00      PROA  
ATOM   2367  C   LEU P 545     -22.375  12.034   1.715  0.00  0.00      PROA  
ATOM   2368  O   LEU P 545     -21.663  11.973   2.694  0.00  0.00      PROA  
ATOM   2369  N   ILE P 546     -23.261  11.085   1.353  0.00  0.00      PROA  
ATOM   2370  HN  ILE P 546     -23.751  11.247   0.500  0.00  0.00      PROA  
ATOM   2371  CA  ILE P 546     -23.582  10.034   2.283  0.00  0.00      PROA  
ATOM   2372  HA  ILE P 546     -23.538  10.408   3.295  0.00  0.00      PROA  
ATOM   2373  CB  ILE P 546     -24.860   9.378   1.886  0.00  0.00      PROA  
ATOM   2374  HB  ILE P 546     -25.521  10.210   1.564  0.00  0.00      PROA  
ATOM   2375  CG2 ILE P 546     -24.818   8.403   0.699  0.00  0.00      PROA  
ATOM   2376 HG21 ILE P 546     -25.856   8.159   0.388  0.00  0.00      PROA  
ATOM   2377 HG22 ILE P 546     -24.317   7.468   1.027  0.00  0.00      PROA  
ATOM   2378 HG23 ILE P 546     -24.210   8.839  -0.123  0.00  0.00      PROA  
ATOM   2379  CG1 ILE P 546     -25.416   8.725   3.207  0.00  0.00      PROA  
ATOM   2380 HG11 ILE P 546     -24.654   8.074   3.687  0.00  0.00      PROA  
ATOM   2381 HG12 ILE P 546     -26.212   8.053   2.820  0.00  0.00      PROA  
ATOM   2382  CD  ILE P 546     -26.100   9.713   4.100  0.00  0.00      PROA  
ATOM   2383  HD1 ILE P 546     -25.402  10.343   4.692  0.00  0.00      PROA  
ATOM   2384  HD2 ILE P 546     -26.846   9.280   4.801  0.00  0.00      PROA  
ATOM   2385  HD3 ILE P 546     -26.644  10.433   3.453  0.00  0.00      PROA  
ATOM   2386  C   ILE P 546     -22.427   9.055   2.265  0.00  0.00      PROA  
ATOM   2387  O   ILE P 546     -22.137   8.532   3.296  0.00  0.00      PROA  
ATOM   2388  N   SER P 547     -21.769   8.799   1.125  0.00  0.00      PROA  
ATOM   2389  HN  SER P 547     -22.124   9.254   0.311  0.00  0.00      PROA  
ATOM   2390  CA  SER P 547     -20.473   8.039   1.071  0.00  0.00      PROA  
ATOM   2391  HA  SER P 547     -20.614   7.053   1.489  0.00  0.00      PROA  
ATOM   2392  CB  SER P 547     -19.987   7.909  -0.402  0.00  0.00      PROA  
ATOM   2393  HB1 SER P 547     -19.153   7.179  -0.332  0.00  0.00      PROA  
ATOM   2394  HB2 SER P 547     -19.531   8.853  -0.769  0.00  0.00      PROA  
ATOM   2395  OG  SER P 547     -21.007   7.294  -1.175  0.00  0.00      PROA  
ATOM   2396  HG1 SER P 547     -21.593   7.872  -1.669  0.00  0.00      PROA  
ATOM   2397  C   SER P 547     -19.349   8.632   1.896  0.00  0.00      PROA  
ATOM   2398  O   SER P 547     -18.670   7.839   2.562  0.00  0.00      PROA  
ATOM   2399  N   LEU P 548     -19.220   9.985   1.944  0.00  0.00      PROA  
ATOM   2400  HN  LEU P 548     -19.703  10.495   1.237  0.00  0.00      PROA  
ATOM   2401  CA  LEU P 548     -18.331  10.653   2.895  0.00  0.00      PROA  
ATOM   2402  HA  LEU P 548     -17.368  10.228   2.650  0.00  0.00      PROA  
ATOM   2403  CB  LEU P 548     -18.284  12.093   2.675  0.00  0.00      PROA  
ATOM   2404  HB1 LEU P 548     -17.647  12.627   3.412  0.00  0.00      PROA  
ATOM   2405  HB2 LEU P 548     -19.311  12.490   2.819  0.00  0.00      PROA  
ATOM   2406  CG  LEU P 548     -17.825  12.602   1.255  0.00  0.00      PROA  
ATOM   2407  HG  LEU P 548     -18.429  11.937   0.602  0.00  0.00      PROA  
ATOM   2408  CD1 LEU P 548     -18.199  14.024   0.827  0.00  0.00      PROA  
ATOM   2409 HD11 LEU P 548     -17.786  14.875   1.410  0.00  0.00      PROA  
ATOM   2410 HD12 LEU P 548     -19.290  14.212   0.919  0.00  0.00      PROA  
ATOM   2411 HD13 LEU P 548     -17.975  14.084  -0.259  0.00  0.00      PROA  
ATOM   2412  CD2 LEU P 548     -16.409  12.311   1.003  0.00  0.00      PROA  
ATOM   2413 HD21 LEU P 548     -16.240  12.262  -0.094  0.00  0.00      PROA  
ATOM   2414 HD22 LEU P 548     -16.164  11.290   1.363  0.00  0.00      PROA  
ATOM   2415 HD23 LEU P 548     -15.759  13.056   1.509  0.00  0.00      PROA  
ATOM   2416  C   LEU P 548     -18.568  10.447   4.378  0.00  0.00      PROA  
ATOM   2417  O   LEU P 548     -17.653  10.194   5.151  0.00  0.00      PROA  
ATOM   2418  N   ILE P 549     -19.873  10.651   4.747  0.00  0.00      PROA  
ATOM   2419  HN  ILE P 549     -20.535  11.040   4.111  0.00  0.00      PROA  
ATOM   2420  CA  ILE P 549     -20.328  10.479   6.134  0.00  0.00      PROA  
ATOM   2421  HA  ILE P 549     -19.709  11.019   6.835  0.00  0.00      PROA  
ATOM   2422  CB  ILE P 549     -21.775  10.978   6.341  0.00  0.00      PROA  
ATOM   2423  HB  ILE P 549     -22.418  10.444   5.609  0.00  0.00      PROA  
ATOM   2424  CG2 ILE P 549     -22.324  10.602   7.760  0.00  0.00      PROA  
ATOM   2425 HG21 ILE P 549     -21.651  11.092   8.495  0.00  0.00      PROA  
ATOM   2426 HG22 ILE P 549     -22.341   9.510   7.964  0.00  0.00      PROA  
ATOM   2427 HG23 ILE P 549     -23.321  11.006   8.038  0.00  0.00      PROA  
ATOM   2428  CG1 ILE P 549     -22.026  12.494   6.019  0.00  0.00      PROA  
ATOM   2429 HG11 ILE P 549     -21.407  12.638   5.108  0.00  0.00      PROA  
ATOM   2430 HG12 ILE P 549     -21.667  13.042   6.916  0.00  0.00      PROA  
ATOM   2431  CD  ILE P 549     -23.515  12.843   5.819  0.00  0.00      PROA  
ATOM   2432  HD1 ILE P 549     -23.815  12.254   4.927  0.00  0.00      PROA  
ATOM   2433  HD2 ILE P 549     -23.562  13.920   5.550  0.00  0.00      PROA  
ATOM   2434  HD3 ILE P 549     -24.141  12.597   6.703  0.00  0.00      PROA  
ATOM   2435  C   ILE P 549     -20.073   9.098   6.676  0.00  0.00      PROA  
ATOM   2436  O   ILE P 549     -19.665   8.878   7.790  0.00  0.00      PROA  
ATOM   2437  N   PHE P 550     -20.377   8.105   5.854  0.00  0.00      PROA  
ATOM   2438  HN  PHE P 550     -20.740   8.289   4.944  0.00  0.00      PROA  
ATOM   2439  CA  PHE P 550     -20.040   6.702   6.108  0.00  0.00      PROA  
ATOM   2440  HA  PHE P 550     -20.612   6.418   6.979  0.00  0.00      PROA  
ATOM   2441  CB  PHE P 550     -20.509   5.852   4.928  0.00  0.00      PROA  
ATOM   2442  HB1 PHE P 550     -19.902   6.190   4.062  0.00  0.00      PROA  
ATOM   2443  HB2 PHE P 550     -21.599   6.026   4.802  0.00  0.00      PROA  
ATOM   2444  CG  PHE P 550     -20.363   4.344   5.122  0.00  0.00      PROA  
ATOM   2445  CD1 PHE P 550     -21.285   3.567   5.804  0.00  0.00      PROA  
ATOM   2446  HD1 PHE P 550     -22.132   4.040   6.280  0.00  0.00      PROA  
ATOM   2447  CE1 PHE P 550     -21.278   2.159   5.884  0.00  0.00      PROA  
ATOM   2448  HE1 PHE P 550     -22.063   1.580   6.347  0.00  0.00      PROA  
ATOM   2449  CZ  PHE P 550     -20.145   1.524   5.320  0.00  0.00      PROA  
ATOM   2450  HZ  PHE P 550     -20.131   0.454   5.465  0.00  0.00      PROA  
ATOM   2451  CD2 PHE P 550     -19.248   3.723   4.546  0.00  0.00      PROA  
ATOM   2452  HD2 PHE P 550     -18.475   4.302   4.062  0.00  0.00      PROA  
ATOM   2453  CE2 PHE P 550     -19.111   2.302   4.708  0.00  0.00      PROA  
ATOM   2454  HE2 PHE P 550     -18.339   1.785   4.157  0.00  0.00      PROA  
ATOM   2455  C   PHE P 550     -18.555   6.458   6.456  0.00  0.00      PROA  
ATOM   2456  O   PHE P 550     -18.294   5.815   7.522  0.00  0.00      PROA  
ATOM   2457  N   ILE P 551     -17.536   6.851   5.612  0.00  0.00      PROA  
ATOM   2458  HN  ILE P 551     -17.810   7.386   4.816  0.00  0.00      PROA  
ATOM   2459  CA  ILE P 551     -16.175   6.613   5.897  0.00  0.00      PROA  
ATOM   2460  HA  ILE P 551     -16.009   5.566   6.102  0.00  0.00      PROA  
ATOM   2461  CB  ILE P 551     -15.249   6.984   4.752  0.00  0.00      PROA  
ATOM   2462  HB  ILE P 551     -15.519   8.001   4.395  0.00  0.00      PROA  
ATOM   2463  CG2 ILE P 551     -13.789   6.821   5.178  0.00  0.00      PROA  
ATOM   2464 HG21 ILE P 551     -12.928   7.115   4.541  0.00  0.00      PROA  
ATOM   2465 HG22 ILE P 551     -13.649   5.739   5.390  0.00  0.00      PROA  
ATOM   2466 HG23 ILE P 551     -13.596   7.534   6.008  0.00  0.00      PROA  
ATOM   2467  CG1 ILE P 551     -15.540   5.972   3.580  0.00  0.00      PROA  
ATOM   2468 HG11 ILE P 551     -16.608   6.117   3.308  0.00  0.00      PROA  
ATOM   2469 HG12 ILE P 551     -15.458   4.893   3.833  0.00  0.00      PROA  
ATOM   2470  CD  ILE P 551     -14.528   6.205   2.460  0.00  0.00      PROA  
ATOM   2471  HD1 ILE P 551     -14.908   5.702   1.545  0.00  0.00      PROA  
ATOM   2472  HD2 ILE P 551     -13.505   5.857   2.720  0.00  0.00      PROA  
ATOM   2473  HD3 ILE P 551     -14.441   7.279   2.189  0.00  0.00      PROA  
ATOM   2474  C   ILE P 551     -15.717   7.189   7.225  0.00  0.00      PROA  
ATOM   2475  O   ILE P 551     -15.007   6.492   8.056  0.00  0.00      PROA  
ATOM   2476  N   TYR P 552     -16.126   8.459   7.500  0.00  0.00      PROA  
ATOM   2477  HN  TYR P 552     -16.530   8.937   6.724  0.00  0.00      PROA  
ATOM   2478  CA  TYR P 552     -15.969   9.217   8.700  0.00  0.00      PROA  
ATOM   2479  HA  TYR P 552     -14.890   9.250   8.728  0.00  0.00      PROA  
ATOM   2480  CB  TYR P 552     -16.587  10.623   8.355  0.00  0.00      PROA  
ATOM   2481  HB1 TYR P 552     -17.656  10.396   8.154  0.00  0.00      PROA  
ATOM   2482  HB2 TYR P 552     -16.242  11.088   7.407  0.00  0.00      PROA  
ATOM   2483  CG  TYR P 552     -16.315  11.577   9.436  0.00  0.00      PROA  
ATOM   2484  CD1 TYR P 552     -17.316  11.621  10.436  0.00  0.00      PROA  
ATOM   2485  HD1 TYR P 552     -18.199  11.012  10.319  0.00  0.00      PROA  
ATOM   2486  CE1 TYR P 552     -17.197  12.556  11.463  0.00  0.00      PROA  
ATOM   2487  HE1 TYR P 552     -17.999  12.535  12.186  0.00  0.00      PROA  
ATOM   2488  CZ  TYR P 552     -16.089  13.404  11.503  0.00  0.00      PROA  
ATOM   2489  OH  TYR P 552     -15.998  14.448  12.350  0.00  0.00      PROA  
ATOM   2490  HH  TYR P 552     -15.248  14.963  12.046  0.00  0.00      PROA  
ATOM   2491  CD2 TYR P 552     -15.121  12.232   9.550  0.00  0.00      PROA  
ATOM   2492  HD2 TYR P 552     -14.377  12.094   8.779  0.00  0.00      PROA  
ATOM   2493  CE2 TYR P 552     -15.019  13.153  10.544  0.00  0.00      PROA  
ATOM   2494  HE2 TYR P 552     -14.180  13.831  10.614  0.00  0.00      PROA  
ATOM   2495  C   TYR P 552     -16.569   8.493   9.875  0.00  0.00      PROA  
ATOM   2496  O   TYR P 552     -15.859   8.052  10.758  0.00  0.00      PROA  
ATOM   2497  N   GLU P 553     -17.843   8.104   9.836  0.00  0.00      PROA  
ATOM   2498  HN  GLU P 553     -18.418   8.498   9.123  0.00  0.00      PROA  
ATOM   2499  CA  GLU P 553     -18.543   7.255  10.854  0.00  0.00      PROA  
ATOM   2500  HA  GLU P 553     -18.510   7.749  11.814  0.00  0.00      PROA  
ATOM   2501  CB  GLU P 553     -19.991   7.137  10.438  0.00  0.00      PROA  
ATOM   2502  HB1 GLU P 553     -20.473   6.305  10.995  0.00  0.00      PROA  
ATOM   2503  HB2 GLU P 553     -20.130   6.808   9.386  0.00  0.00      PROA  
ATOM   2504  CG  GLU P 553     -20.881   8.392  10.606  0.00  0.00      PROA  
ATOM   2505  HG1 GLU P 553     -21.905   8.187  10.224  0.00  0.00      PROA  
ATOM   2506  HG2 GLU P 553     -20.466   9.304  10.128  0.00  0.00      PROA  
ATOM   2507  CD  GLU P 553     -21.136   8.755  12.073  0.00  0.00      PROA  
ATOM   2508  OE1 GLU P 553     -21.847   7.925  12.675  0.00  0.00      PROA  
ATOM   2509  OE2 GLU P 553     -20.810   9.849  12.591  0.00  0.00      PROA  
ATOM   2510  C   GLU P 553     -17.939   5.989  11.183  0.00  0.00      PROA  
ATOM   2511  O   GLU P 553     -17.829   5.550  12.313  0.00  0.00      PROA  
ATOM   2512  N   THR P 554     -17.464   5.248  10.137  0.00  0.00      PROA  
ATOM   2513  HN  THR P 554     -17.586   5.525   9.187  0.00  0.00      PROA  
ATOM   2514  CA  THR P 554     -16.685   3.991  10.332  0.00  0.00      PROA  
ATOM   2515  HA  THR P 554     -17.358   3.306  10.827  0.00  0.00      PROA  
ATOM   2516  CB  THR P 554     -16.316   3.396   9.007  0.00  0.00      PROA  
ATOM   2517  HB  THR P 554     -15.707   4.204   8.548  0.00  0.00      PROA  
ATOM   2518  OG1 THR P 554     -17.440   3.180   8.122  0.00  0.00      PROA  
ATOM   2519  HG1 THR P 554     -17.796   4.045   7.906  0.00  0.00      PROA  
ATOM   2520  CG2 THR P 554     -15.505   2.064   9.197  0.00  0.00      PROA  
ATOM   2521 HG21 THR P 554     -14.424   2.315   9.236  0.00  0.00      PROA  
ATOM   2522 HG22 THR P 554     -15.568   1.342   8.355  0.00  0.00      PROA  
ATOM   2523 HG23 THR P 554     -15.784   1.510  10.119  0.00  0.00      PROA  
ATOM   2524  C   THR P 554     -15.426   4.234  11.174  0.00  0.00      PROA  
ATOM   2525  O   THR P 554     -15.189   3.647  12.220  0.00  0.00      PROA  
ATOM   2526  N   PHE P 555     -14.567   5.248  10.788  0.00  0.00      PROA  
ATOM   2527  HN  PHE P 555     -14.851   5.930  10.119  0.00  0.00      PROA  
ATOM   2528  CA  PHE P 555     -13.466   5.683  11.669  0.00  0.00      PROA  
ATOM   2529  HA  PHE P 555     -12.875   4.818  11.929  0.00  0.00      PROA  
ATOM   2530  CB  PHE P 555     -12.525   6.678  10.913  0.00  0.00      PROA  
ATOM   2531  HB1 PHE P 555     -11.902   7.231  11.648  0.00  0.00      PROA  
ATOM   2532  HB2 PHE P 555     -12.966   7.554  10.390  0.00  0.00      PROA  
ATOM   2533  CG  PHE P 555     -11.476   5.994   9.994  0.00  0.00      PROA  
ATOM   2534  CD1 PHE P 555     -10.371   5.255  10.466  0.00  0.00      PROA  
ATOM   2535  HD1 PHE P 555     -10.357   5.109  11.536  0.00  0.00      PROA  
ATOM   2536  CE1 PHE P 555      -9.536   4.675   9.473  0.00  0.00      PROA  
ATOM   2537  HE1 PHE P 555      -8.696   4.096   9.829  0.00  0.00      PROA  
ATOM   2538  CZ  PHE P 555      -9.591   4.992   8.112  0.00  0.00      PROA  
ATOM   2539  HZ  PHE P 555      -8.916   4.590   7.371  0.00  0.00      PROA  
ATOM   2540  CD2 PHE P 555     -11.605   6.229   8.621  0.00  0.00      PROA  
ATOM   2541  HD2 PHE P 555     -12.475   6.710   8.198  0.00  0.00      PROA  
ATOM   2542  CE2 PHE P 555     -10.639   5.814   7.701  0.00  0.00      PROA  
ATOM   2543  HE2 PHE P 555     -10.777   6.063   6.660  0.00  0.00      PROA  
ATOM   2544  C   PHE P 555     -13.972   6.210  13.064  0.00  0.00      PROA  
ATOM   2545  O   PHE P 555     -13.299   6.023  14.100  0.00  0.00      PROA  
ATOM   2546  N   TYR P 556     -15.089   6.953  13.211  0.00  0.00      PROA  
ATOM   2547  HN  TYR P 556     -15.511   7.145  12.328  0.00  0.00      PROA  
ATOM   2548  CA  TYR P 556     -15.597   7.311  14.502  0.00  0.00      PROA  
ATOM   2549  HA  TYR P 556     -14.757   7.732  15.033  0.00  0.00      PROA  
ATOM   2550  CB  TYR P 556     -16.803   8.302  14.331  0.00  0.00      PROA  
ATOM   2551  HB1 TYR P 556     -17.617   7.710  13.860  0.00  0.00      PROA  
ATOM   2552  HB2 TYR P 556     -16.446   9.149  13.707  0.00  0.00      PROA  
ATOM   2553  CG  TYR P 556     -17.313   8.910  15.624  0.00  0.00      PROA  
ATOM   2554  CD1 TYR P 556     -16.682  10.097  16.108  0.00  0.00      PROA  
ATOM   2555  HD1 TYR P 556     -15.997  10.562  15.415  0.00  0.00      PROA  
ATOM   2556  CE1 TYR P 556     -17.016  10.673  17.313  0.00  0.00      PROA  
ATOM   2557  HE1 TYR P 556     -16.686  11.615  17.725  0.00  0.00      PROA  
ATOM   2558  CZ  TYR P 556     -17.998  10.040  18.122  0.00  0.00      PROA  
ATOM   2559  OH  TYR P 556     -18.261  10.627  19.362  0.00  0.00      PROA  
ATOM   2560  HH  TYR P 556     -19.116  10.366  19.711  0.00  0.00      PROA  
ATOM   2561  CD2 TYR P 556     -18.277   8.342  16.469  0.00  0.00      PROA  
ATOM   2562  HD2 TYR P 556     -18.806   7.446  16.182  0.00  0.00      PROA  
ATOM   2563  CE2 TYR P 556     -18.710   8.940  17.702  0.00  0.00      PROA  
ATOM   2564  HE2 TYR P 556     -19.416   8.400  18.317  0.00  0.00      PROA  
ATOM   2565  C   TYR P 556     -15.850   6.099  15.374  0.00  0.00      PROA  
ATOM   2566  O   TYR P 556     -15.599   6.131  16.565  0.00  0.00      PROA  
ATOM   2567  N   LYS P 557     -16.480   5.044  14.800  0.00  0.00      PROA  
ATOM   2568  HN  LYS P 557     -16.804   5.100  13.858  0.00  0.00      PROA  
ATOM   2569  CA  LYS P 557     -16.723   3.849  15.546  0.00  0.00      PROA  
ATOM   2570  HA  LYS P 557     -17.214   4.059  16.485  0.00  0.00      PROA  
ATOM   2571  CB  LYS P 557     -17.643   2.873  14.770  0.00  0.00      PROA  
ATOM   2572  HB1 LYS P 557     -17.600   1.866  15.237  0.00  0.00      PROA  
ATOM   2573  HB2 LYS P 557     -17.150   2.660  13.797  0.00  0.00      PROA  
ATOM   2574  CG  LYS P 557     -19.014   3.387  14.469  0.00  0.00      PROA  
ATOM   2575  HG1 LYS P 557     -18.965   4.472  14.232  0.00  0.00      PROA  
ATOM   2576  HG2 LYS P 557     -19.695   3.403  15.347  0.00  0.00      PROA  
ATOM   2577  CD  LYS P 557     -19.702   2.499  13.395  0.00  0.00      PROA  
ATOM   2578  HD1 LYS P 557     -19.535   1.446  13.708  0.00  0.00      PROA  
ATOM   2579  HD2 LYS P 557     -19.306   2.659  12.370  0.00  0.00      PROA  
ATOM   2580  CE  LYS P 557     -21.191   2.618  13.211  0.00  0.00      PROA  
ATOM   2581  HE1 LYS P 557     -21.659   2.378  14.189  0.00  0.00      PROA  
ATOM   2582  HE2 LYS P 557     -21.499   1.933  12.392  0.00  0.00      PROA  
ATOM   2583  NZ  LYS P 557     -21.555   3.957  12.870  0.00  0.00      PROA  
ATOM   2584  HZ1 LYS P 557     -21.004   4.070  11.996  0.00  0.00      PROA  
ATOM   2585  HZ2 LYS P 557     -21.136   4.624  13.550  0.00  0.00      PROA  
ATOM   2586  HZ3 LYS P 557     -22.551   4.092  12.601  0.00  0.00      PROA  
ATOM   2587  C   LYS P 557     -15.405   3.163  15.970  0.00  0.00      PROA  
ATOM   2588  O   LYS P 557     -15.364   2.601  17.056  0.00  0.00      PROA  
ATOM   2589  N   LEU P 558     -14.363   3.308  15.185  0.00  0.00      PROA  
ATOM   2590  HN  LEU P 558     -14.440   3.584  14.231  0.00  0.00      PROA  
ATOM   2591  CA  LEU P 558     -13.008   2.932  15.633  0.00  0.00      PROA  
ATOM   2592  HA  LEU P 558     -13.061   1.885  15.892  0.00  0.00      PROA  
ATOM   2593  CB  LEU P 558     -12.118   2.849  14.339  0.00  0.00      PROA  
ATOM   2594  HB1 LEU P 558     -12.306   3.854  13.904  0.00  0.00      PROA  
ATOM   2595  HB2 LEU P 558     -12.513   2.048  13.677  0.00  0.00      PROA  
ATOM   2596  CG  LEU P 558     -10.726   2.532  14.548  0.00  0.00      PROA  
ATOM   2597  HG  LEU P 558     -10.224   3.007  15.419  0.00  0.00      PROA  
ATOM   2598  CD1 LEU P 558     -10.562   0.988  14.688  0.00  0.00      PROA  
ATOM   2599 HD11 LEU P 558     -10.999   0.591  13.747  0.00  0.00      PROA  
ATOM   2600 HD12 LEU P 558     -11.175   0.650  15.550  0.00  0.00      PROA  
ATOM   2601 HD13 LEU P 558      -9.484   0.755  14.822  0.00  0.00      PROA  
ATOM   2602  CD2 LEU P 558      -9.899   3.090  13.299  0.00  0.00      PROA  
ATOM   2603 HD21 LEU P 558      -9.890   4.201  13.313  0.00  0.00      PROA  
ATOM   2604 HD22 LEU P 558     -10.375   2.769  12.348  0.00  0.00      PROA  
ATOM   2605 HD23 LEU P 558      -8.833   2.778  13.288  0.00  0.00      PROA  
ATOM   2606  C   LEU P 558     -12.410   3.805  16.764  0.00  0.00      PROA  
ATOM   2607  O   LEU P 558     -11.902   3.302  17.741  0.00  0.00      PROA  
ATOM   2608  N   VAL P 559     -12.562   5.143  16.646  0.00  0.00      PROA  
ATOM   2609  HN  VAL P 559     -12.990   5.526  15.831  0.00  0.00      PROA  
ATOM   2610  CA  VAL P 559     -12.272   6.130  17.695  0.00  0.00      PROA  
ATOM   2611  HA  VAL P 559     -11.201   6.048  17.810  0.00  0.00      PROA  
ATOM   2612  CB  VAL P 559     -12.572   7.505  17.234  0.00  0.00      PROA  
ATOM   2613  HB  VAL P 559     -13.589   7.608  16.799  0.00  0.00      PROA  
ATOM   2614  CG1 VAL P 559     -12.609   8.576  18.354  0.00  0.00      PROA  
ATOM   2615 HG11 VAL P 559     -13.497   8.435  19.006  0.00  0.00      PROA  
ATOM   2616 HG12 VAL P 559     -12.792   9.608  17.984  0.00  0.00      PROA  
ATOM   2617 HG13 VAL P 559     -11.649   8.555  18.913  0.00  0.00      PROA  
ATOM   2618  CG2 VAL P 559     -11.580   7.823  16.139  0.00  0.00      PROA  
ATOM   2619 HG21 VAL P 559     -11.606   8.870  15.770  0.00  0.00      PROA  
ATOM   2620 HG22 VAL P 559     -11.633   7.132  15.271  0.00  0.00      PROA  
ATOM   2621 HG23 VAL P 559     -10.566   7.643  16.556  0.00  0.00      PROA  
ATOM   2622  C   VAL P 559     -12.958   5.793  18.980  0.00  0.00      PROA  
ATOM   2623  O   VAL P 559     -12.377   5.722  20.057  0.00  0.00      PROA  
ATOM   2624  N   THR P 560     -14.286   5.509  18.867  0.00  0.00      PROA  
ATOM   2625  HN  THR P 560     -14.704   5.586  17.965  0.00  0.00      PROA  
ATOM   2626  CA  THR P 560     -15.088   5.183  20.056  0.00  0.00      PROA  
ATOM   2627  HA  THR P 560     -14.611   5.641  20.910  0.00  0.00      PROA  
ATOM   2628  CB  THR P 560     -16.524   5.714  20.026  0.00  0.00      PROA  
ATOM   2629  HB  THR P 560     -17.059   5.333  20.923  0.00  0.00      PROA  
ATOM   2630  OG1 THR P 560     -17.257   5.447  18.795  0.00  0.00      PROA  
ATOM   2631  HG1 THR P 560     -16.875   5.983  18.096  0.00  0.00      PROA  
ATOM   2632  CG2 THR P 560     -16.628   7.239  20.142  0.00  0.00      PROA  
ATOM   2633 HG21 THR P 560     -17.715   7.457  20.213  0.00  0.00      PROA  
ATOM   2634 HG22 THR P 560     -16.092   7.700  19.285  0.00  0.00      PROA  
ATOM   2635 HG23 THR P 560     -16.146   7.536  21.097  0.00  0.00      PROA  
ATOM   2636  C   THR P 560     -15.083   3.718  20.362  0.00  0.00      PROA  
ATOM   2637  O   THR P 560     -15.951   3.146  20.992  0.00  0.00      PROA  
ATOM   2638  N   ILE P 561     -14.038   2.949  19.982  0.00  0.00      PROA  
ATOM   2639  HN  ILE P 561     -13.266   3.120  19.374  0.00  0.00      PROA  
ATOM   2640  CA  ILE P 561     -13.971   1.479  20.248  0.00  0.00      PROA  
ATOM   2641  HA  ILE P 561     -14.860   1.131  19.742  0.00  0.00      PROA  
ATOM   2642  CB  ILE P 561     -12.762   0.807  19.679  0.00  0.00      PROA  
ATOM   2643  HB  ILE P 561     -12.816   0.944  18.578  0.00  0.00      PROA  
ATOM   2644  CG2 ILE P 561     -11.440   1.375  20.361  0.00  0.00      PROA  
ATOM   2645 HG21 ILE P 561     -11.436   1.056  21.425  0.00  0.00      PROA  
ATOM   2646 HG22 ILE P 561     -11.244   2.467  20.295  0.00  0.00      PROA  
ATOM   2647 HG23 ILE P 561     -10.624   0.819  19.853  0.00  0.00      PROA  
ATOM   2648  CG1 ILE P 561     -12.662  -0.718  19.884  0.00  0.00      PROA  
ATOM   2649 HG11 ILE P 561     -12.606  -1.012  20.954  0.00  0.00      PROA  
ATOM   2650 HG12 ILE P 561     -11.689  -0.868  19.369  0.00  0.00      PROA  
ATOM   2651  CD  ILE P 561     -13.826  -1.512  19.211  0.00  0.00      PROA  
ATOM   2652  HD1 ILE P 561     -14.812  -1.205  19.621  0.00  0.00      PROA  
ATOM   2653  HD2 ILE P 561     -13.634  -2.585  19.427  0.00  0.00      PROA  
ATOM   2654  HD3 ILE P 561     -13.805  -1.357  18.111  0.00  0.00      PROA  
ATOM   2655  C   ILE P 561     -14.108   1.132  21.686  0.00  0.00      PROA  
ATOM   2656  O   ILE P 561     -14.803   0.170  22.004  0.00  0.00      PROA  
ATOM   2657  N   PHE P 562     -13.466   1.902  22.644  0.00  0.00      PROA  
ATOM   2658  HN  PHE P 562     -12.890   2.642  22.305  0.00  0.00      PROA  
ATOM   2659  CA  PHE P 562     -13.664   1.660  24.069  0.00  0.00      PROA  
ATOM   2660  HA  PHE P 562     -14.233   0.741  24.086  0.00  0.00      PROA  
ATOM   2661  CB  PHE P 562     -12.328   1.651  24.892  0.00  0.00      PROA  
ATOM   2662  HB1 PHE P 562     -12.523   1.494  25.975  0.00  0.00      PROA  
ATOM   2663  HB2 PHE P 562     -11.667   2.543  24.874  0.00  0.00      PROA  
ATOM   2664  CG  PHE P 562     -11.533   0.425  24.329  0.00  0.00      PROA  
ATOM   2665  CD1 PHE P 562     -12.186  -0.856  24.381  0.00  0.00      PROA  
ATOM   2666  HD1 PHE P 562     -13.161  -0.995  24.822  0.00  0.00      PROA  
ATOM   2667  CE1 PHE P 562     -11.418  -1.960  24.083  0.00  0.00      PROA  
ATOM   2668  HE1 PHE P 562     -11.779  -2.972  24.190  0.00  0.00      PROA  
ATOM   2669  CZ  PHE P 562     -10.037  -1.859  23.745  0.00  0.00      PROA  
ATOM   2670  HZ  PHE P 562      -9.533  -2.776  23.477  0.00  0.00      PROA  
ATOM   2671  CD2 PHE P 562     -10.224   0.500  23.896  0.00  0.00      PROA  
ATOM   2672  HD2 PHE P 562      -9.731   1.460  23.925  0.00  0.00      PROA  
ATOM   2673  CE2 PHE P 562      -9.459  -0.570  23.659  0.00  0.00      PROA  
ATOM   2674  HE2 PHE P 562      -8.516  -0.417  23.154  0.00  0.00      PROA  
ATOM   2675  C   PHE P 562     -14.547   2.763  24.698  0.00  0.00      PROA  
ATOM   2676  O   PHE P 562     -15.483   2.545  25.447  0.00  0.00      PROA  
ATOM   2677  N   GLN P 563     -14.274   4.028  24.249  0.00  0.00      PROA  
ATOM   2678  HN  GLN P 563     -13.498   4.088  23.626  0.00  0.00      PROA  
ATOM   2679  CA  GLN P 563     -14.912   5.225  24.742  0.00  0.00      PROA  
ATOM   2680  HA  GLN P 563     -15.000   5.076  25.808  0.00  0.00      PROA  
ATOM   2681  CB  GLN P 563     -14.027   6.453  24.519  0.00  0.00      PROA  
ATOM   2682  HB1 GLN P 563     -14.478   7.429  24.801  0.00  0.00      PROA  
ATOM   2683  HB2 GLN P 563     -13.854   6.559  23.427  0.00  0.00      PROA  
ATOM   2684  CG  GLN P 563     -12.682   6.465  25.263  0.00  0.00      PROA  
ATOM   2685  HG1 GLN P 563     -12.065   7.385  25.175  0.00  0.00      PROA  
ATOM   2686  HG2 GLN P 563     -11.996   5.762  24.745  0.00  0.00      PROA  
ATOM   2687  CD  GLN P 563     -12.748   6.067  26.752  0.00  0.00      PROA  
ATOM   2688  OE1 GLN P 563     -13.443   6.655  27.574  0.00  0.00      PROA  
ATOM   2689  NE2 GLN P 563     -11.888   5.061  27.048  0.00  0.00      PROA  
ATOM   2690 HE21 GLN P 563     -11.238   4.682  26.389  0.00  0.00      PROA  
ATOM   2691 HE22 GLN P 563     -11.942   4.699  27.979  0.00  0.00      PROA  
ATOM   2692  C   GLN P 563     -16.366   5.578  24.323  0.00  0.00      PROA  
ATOM   2693  O   GLN P 563     -16.923   4.998  23.394  0.00  0.00      PROA  
ATOM   2694  N   ASP P 564     -16.984   6.504  25.019  0.00  0.00      PROA  
ATOM   2695  HN  ASP P 564     -16.433   6.981  25.699  0.00  0.00      PROA  
ATOM   2696  CA  ASP P 564     -18.342   6.833  24.800  0.00  0.00      PROA  
ATOM   2697  HA  ASP P 564     -18.410   7.671  25.478  0.00  0.00      PROA  
ATOM   2698  CB  ASP P 564     -18.782   7.269  23.396  0.00  0.00      PROA  
ATOM   2699  HB1 ASP P 564     -18.721   6.384  22.726  0.00  0.00      PROA  
ATOM   2700  HB2 ASP P 564     -18.003   8.000  23.092  0.00  0.00      PROA  
ATOM   2701  CG  ASP P 564     -20.167   7.908  23.278  0.00  0.00      PROA  
ATOM   2702  OD1 ASP P 564     -20.710   7.779  22.128  0.00  0.00      PROA  
ATOM   2703  OD2 ASP P 564     -20.640   8.577  24.253  0.00  0.00      PROA  
ATOM   2704  C   ASP P 564     -19.384   5.832  25.365  0.00  0.00      PROA  
ATOM   2705  O   ASP P 564     -19.622   4.788  24.797  0.00  0.00      PROA  
ATOM   2706  N   HSD P 565     -20.054   6.102  26.540  0.00  0.00      PROA  
ATOM   2707  HN  HSD P 565     -19.718   6.959  26.923  0.00  0.00      PROA  
ATOM   2708  CA  HSD P 565     -21.013   5.180  27.221  0.00  0.00      PROA  
ATOM   2709  HA  HSD P 565     -21.178   4.355  26.543  0.00  0.00      PROA  
ATOM   2710  CB  HSD P 565     -20.390   4.757  28.581  0.00  0.00      PROA  
ATOM   2711  HB1 HSD P 565     -21.126   4.132  29.131  0.00  0.00      PROA  
ATOM   2712  HB2 HSD P 565     -20.124   5.652  29.182  0.00  0.00      PROA  
ATOM   2713  ND1 HSD P 565     -18.656   3.270  27.344  0.00  0.00      PROA  
ATOM   2714  HD1 HSD P 565     -19.188   2.959  26.557  0.00  0.00      PROA  
ATOM   2715  CG  HSD P 565     -18.958   4.145  28.361  0.00  0.00      PROA  
ATOM   2716  CE1 HSD P 565     -17.411   2.868  27.558  0.00  0.00      PROA  
ATOM   2717  HE1 HSD P 565     -16.918   2.040  27.048  0.00  0.00      PROA  
ATOM   2718  NE2 HSD P 565     -16.838   3.404  28.617  0.00  0.00      PROA  
ATOM   2719  CD2 HSD P 565     -17.810   4.234  29.071  0.00  0.00      PROA  
ATOM   2720  HD2 HSD P 565     -17.634   4.932  29.880  0.00  0.00      PROA  
ATOM   2721  C   HSD P 565     -22.391   5.848  27.235  0.00  0.00      PROA  
ATOM   2722  O   HSD P 565     -22.623   6.854  27.849  0.00  0.00      PROA  
ATOM   2723  N   PRO P 566     -23.462   5.298  26.621  0.00  0.00      PROA  
ATOM   2724  CD  PRO P 566     -23.431   4.387  25.405  0.00  0.00      PROA  
ATOM   2725  HD1 PRO P 566     -22.975   3.460  25.814  0.00  0.00      PROA  
ATOM   2726  HD2 PRO P 566     -22.778   4.787  24.600  0.00  0.00      PROA  
ATOM   2727  CA  PRO P 566     -24.893   5.495  26.972  0.00  0.00      PROA  
ATOM   2728  HA  PRO P 566     -25.296   6.452  26.677  0.00  0.00      PROA  
ATOM   2729  CB  PRO P 566     -25.540   4.299  26.289  0.00  0.00      PROA  
ATOM   2730  HB1 PRO P 566     -26.634   4.434  26.157  0.00  0.00      PROA  
ATOM   2731  HB2 PRO P 566     -25.296   3.377  26.860  0.00  0.00      PROA  
ATOM   2732  CG  PRO P 566     -24.863   4.174  24.932  0.00  0.00      PROA  
ATOM   2733  HG1 PRO P 566     -24.970   3.178  24.451  0.00  0.00      PROA  
ATOM   2734  HG2 PRO P 566     -25.222   4.907  24.178  0.00  0.00      PROA  
ATOM   2735  C   PRO P 566     -25.306   5.440  28.476  0.00  0.00      PROA  
ATOM   2736  O   PRO P 566     -24.625   4.805  29.333  0.00  0.00      PROA  
ATOM   2737  N   LEU P 567     -26.426   6.095  28.822  0.00  0.00      PROA  
ATOM   2738  HN  LEU P 567     -26.868   6.675  28.142  0.00  0.00      PROA  
ATOM   2739  CA  LEU P 567     -27.168   6.052  30.065  0.00  0.00      PROA  
ATOM   2740  HA  LEU P 567     -26.480   6.402  30.821  0.00  0.00      PROA  
ATOM   2741  CB  LEU P 567     -28.292   7.037  29.915  0.00  0.00      PROA  
ATOM   2742  HB1 LEU P 567     -28.905   7.022  30.841  0.00  0.00      PROA  
ATOM   2743  HB2 LEU P 567     -28.881   6.746  29.019  0.00  0.00      PROA  
ATOM   2744  CG  LEU P 567     -27.943   8.588  29.769  0.00  0.00      PROA  
ATOM   2745  HG  LEU P 567     -27.245   8.607  28.905  0.00  0.00      PROA  
ATOM   2746  CD1 LEU P 567     -29.084   9.468  29.206  0.00  0.00      PROA  
ATOM   2747 HD11 LEU P 567     -29.121  10.475  29.674  0.00  0.00      PROA  
ATOM   2748 HD12 LEU P 567     -30.024   8.932  29.460  0.00  0.00      PROA  
ATOM   2749 HD13 LEU P 567     -29.077   9.468  28.095  0.00  0.00      PROA  
ATOM   2750  CD2 LEU P 567     -27.352   9.162  31.060  0.00  0.00      PROA  
ATOM   2751 HD21 LEU P 567     -26.429   8.626  31.371  0.00  0.00      PROA  
ATOM   2752 HD22 LEU P 567     -28.101   9.188  31.880  0.00  0.00      PROA  
ATOM   2753 HD23 LEU P 567     -26.986  10.203  30.930  0.00  0.00      PROA  
ATOM   2754  C   LEU P 567     -27.609   4.732  30.484  0.00  0.00      PROA  
ATOM   2755  O   LEU P 567     -28.309   4.139  29.675  0.00  0.00      PROA  
ATOM   2756  N   GLN P 568     -27.492   4.344  31.763  0.00  0.00      PROA  
ATOM   2757  HN  GLN P 568     -27.030   4.863  32.479  0.00  0.00      PROA  
ATOM   2758  CA  GLN P 568     -27.940   3.030  32.284  0.00  0.00      PROA  
ATOM   2759  HA  GLN P 568     -28.696   2.619  31.632  0.00  0.00      PROA  
ATOM   2760  CB  GLN P 568     -26.727   1.938  32.366  0.00  0.00      PROA  
ATOM   2761  HB1 GLN P 568     -27.120   1.071  32.939  0.00  0.00      PROA  
ATOM   2762  HB2 GLN P 568     -25.929   2.434  32.958  0.00  0.00      PROA  
ATOM   2763  CG  GLN P 568     -26.194   1.498  31.043  0.00  0.00      PROA  
ATOM   2764  HG1 GLN P 568     -25.267   0.908  31.208  0.00  0.00      PROA  
ATOM   2765  HG2 GLN P 568     -25.798   2.298  30.381  0.00  0.00      PROA  
ATOM   2766  CD  GLN P 568     -27.154   0.633  30.163  0.00  0.00      PROA  
ATOM   2767  OE1 GLN P 568     -27.231  -0.603  30.176  0.00  0.00      PROA  
ATOM   2768  NE2 GLN P 568     -27.870   1.311  29.225  0.00  0.00      PROA  
ATOM   2769 HE21 GLN P 568     -28.292   0.814  28.467  0.00  0.00      PROA  
ATOM   2770 HE22 GLN P 568     -27.917   2.298  29.381  0.00  0.00      PROA  
ATOM   2771  C   GLN P 568     -28.622   3.294  33.627  0.00  0.00      PROA  
ATOM   2772  O   GLN P 568     -28.239   4.328  34.259  0.00  0.00      PROA  
ATOM   2773  N   LYS P 569     -29.614   2.467  34.023  0.00  0.00      PROA  
ATOM   2774  HN  LYS P 569     -29.884   1.680  33.474  0.00  0.00      PROA  
ATOM   2775  CA  LYS P 569     -30.469   2.560  35.242  0.00  0.00      PROA  
ATOM   2776  HA  LYS P 569     -30.865   3.564  35.203  0.00  0.00      PROA  
ATOM   2777  CB  LYS P 569     -31.675   1.628  35.043  0.00  0.00      PROA  
ATOM   2778  HB1 LYS P 569     -32.225   1.566  36.006  0.00  0.00      PROA  
ATOM   2779  HB2 LYS P 569     -31.304   0.597  34.857  0.00  0.00      PROA  
ATOM   2780  CG  LYS P 569     -32.748   1.997  34.032  0.00  0.00      PROA  
ATOM   2781  HG1 LYS P 569     -32.153   2.287  33.140  0.00  0.00      PROA  
ATOM   2782  HG2 LYS P 569     -33.246   2.923  34.391  0.00  0.00      PROA  
ATOM   2783  CD  LYS P 569     -33.792   0.883  33.756  0.00  0.00      PROA  
ATOM   2784  HD1 LYS P 569     -34.187   0.557  34.741  0.00  0.00      PROA  
ATOM   2785  HD2 LYS P 569     -33.277   0.022  33.279  0.00  0.00      PROA  
ATOM   2786  CE  LYS P 569     -35.019   1.367  32.982  0.00  0.00      PROA  
ATOM   2787  HE1 LYS P 569     -34.785   1.749  31.966  0.00  0.00      PROA  
ATOM   2788  HE2 LYS P 569     -35.510   2.170  33.573  0.00  0.00      PROA  
ATOM   2789  NZ  LYS P 569     -36.034   0.287  32.814  0.00  0.00      PROA  
ATOM   2790  HZ1 LYS P 569     -35.646  -0.426  32.164  0.00  0.00      PROA  
ATOM   2791  HZ2 LYS P 569     -36.947   0.703  32.540  0.00  0.00      PROA  
ATOM   2792  HZ3 LYS P 569     -36.333  -0.157  33.705  0.00  0.00      PROA  
ATOM   2793  C   LYS P 569     -29.731   2.362  36.502  0.00  0.00      PROA  
ATOM   2794  O   LYS P 569     -30.034   1.428  37.243  0.00  0.00      PROA  
ATOM   2795  N   ASN P 570     -28.715   3.173  36.766  0.00  0.00      PROA  
ATOM   2796  HN  ASN P 570     -28.408   3.828  36.080  0.00  0.00      PROA  
ATOM   2797  CA  ASN P 570     -27.699   2.849  37.716  0.00  0.00      PROA  
ATOM   2798  HA  ASN P 570     -27.808   1.796  37.929  0.00  0.00      PROA  
ATOM   2799  CB  ASN P 570     -26.261   3.013  37.041  0.00  0.00      PROA  
ATOM   2800  HB1 ASN P 570     -25.463   3.123  37.806  0.00  0.00      PROA  
ATOM   2801  HB2 ASN P 570     -26.268   3.912  36.388  0.00  0.00      PROA  
ATOM   2802  CG  ASN P 570     -25.869   1.760  36.296  0.00  0.00      PROA  
ATOM   2803  OD1 ASN P 570     -26.438   0.668  36.373  0.00  0.00      PROA  
ATOM   2804  ND2 ASN P 570     -24.746   1.850  35.574  0.00  0.00      PROA  
ATOM   2805 HD21 ASN P 570     -24.155   2.656  35.609  0.00  0.00      PROA  
ATOM   2806 HD22 ASN P 570     -24.321   0.986  35.303  0.00  0.00      PROA  
ATOM   2807  C   ASN P 570     -27.730   3.558  39.077  0.00  0.00      PROA  
ATOM   2808  O   ASN P 570     -26.809   3.455  39.855  0.00  0.00      PROA  
ATOM   2809  N   TYR P 571     -28.841   4.352  39.395  0.00  0.00      PROA  
ATOM   2810  HN  TYR P 571     -29.578   4.547  38.752  0.00  0.00      PROA  
ATOM   2811  CA  TYR P 571     -29.046   4.990  40.630  0.00  0.00      PROA  
ATOM   2812  HA  TYR P 571     -28.347   4.573  41.340  0.00  0.00      PROA  
ATOM   2813  CB  TYR P 571     -28.667   6.564  40.474  0.00  0.00      PROA  
ATOM   2814  HB1 TYR P 571     -29.344   7.066  39.750  0.00  0.00      PROA  
ATOM   2815  HB2 TYR P 571     -27.624   6.580  40.091  0.00  0.00      PROA  
ATOM   2816  CG  TYR P 571     -28.745   7.200  41.793  0.00  0.00      PROA  
ATOM   2817  CD1 TYR P 571     -27.719   7.033  42.718  0.00  0.00      PROA  
ATOM   2818  HD1 TYR P 571     -26.867   6.422  42.459  0.00  0.00      PROA  
ATOM   2819  CE1 TYR P 571     -27.754   7.581  44.010  0.00  0.00      PROA  
ATOM   2820  HE1 TYR P 571     -26.861   7.429  44.596  0.00  0.00      PROA  
ATOM   2821  CZ  TYR P 571     -28.849   8.375  44.311  0.00  0.00      PROA  
ATOM   2822  OH  TYR P 571     -28.799   9.178  45.460  0.00  0.00      PROA  
ATOM   2823  HH  TYR P 571     -29.666   9.045  45.851  0.00  0.00      PROA  
ATOM   2824  CD2 TYR P 571     -29.863   7.922  42.285  0.00  0.00      PROA  
ATOM   2825  HD2 TYR P 571     -30.745   8.004  41.668  0.00  0.00      PROA  
ATOM   2826  CE2 TYR P 571     -29.899   8.513  43.485  0.00  0.00      PROA  
ATOM   2827  HE2 TYR P 571     -30.760   9.127  43.707  0.00  0.00      PROA  
ATOM   2828  C   TYR P 571     -30.478   4.663  41.022  0.00  0.00      PROA  
ATOM   2829  O   TYR P 571     -31.273   4.176  40.176  0.00  0.00      PROA  
ATOM   2830  N   ASP P 572     -30.857   4.847  42.329  0.00  0.00      PROA  
ATOM   2831  HN  ASP P 572     -30.133   5.075  42.976  0.00  0.00      PROA  
ATOM   2832  CA  ASP P 572     -32.100   4.503  42.930  0.00  0.00      PROA  
ATOM   2833  HA  ASP P 572     -32.129   3.430  43.050  0.00  0.00      PROA  
ATOM   2834  CB  ASP P 572     -32.075   5.123  44.394  0.00  0.00      PROA  
ATOM   2835  HB1 ASP P 572     -32.931   4.828  45.037  0.00  0.00      PROA  
ATOM   2836  HB2 ASP P 572     -32.100   6.234  44.396  0.00  0.00      PROA  
ATOM   2837  CG  ASP P 572     -30.852   4.727  45.248  0.00  0.00      PROA  
ATOM   2838  OD1 ASP P 572     -30.063   3.833  44.801  0.00  0.00      PROA  
ATOM   2839  OD2 ASP P 572     -30.718   5.296  46.401  0.00  0.00      PROA  
ATOM   2840  C   ASP P 572     -33.357   4.958  42.142  0.00  0.00      PROA  
ATOM   2841  O   ASP P 572     -33.437   6.066  41.636  0.00  0.00      PROA  
ATOM   2842  N   HSD P 573     -34.270   4.021  41.886  0.00  0.00      PROA  
ATOM   2843  HN  HSD P 573     -34.262   3.126  42.325  0.00  0.00      PROA  
ATOM   2844  CA  HSD P 573     -35.484   4.267  41.150  0.00  0.00      PROA  
ATOM   2845  HA  HSD P 573     -36.178   3.508  41.477  0.00  0.00      PROA  
ATOM   2846  CB  HSD P 573     -36.309   5.532  41.512  0.00  0.00      PROA  
ATOM   2847  HB1 HSD P 573     -37.369   5.522  41.179  0.00  0.00      PROA  
ATOM   2848  HB2 HSD P 573     -35.877   6.505  41.195  0.00  0.00      PROA  
ATOM   2849  ND1 HSD P 573     -36.404   6.792  43.708  0.00  0.00      PROA  
ATOM   2850  HD1 HSD P 573     -36.097   7.593  43.195  0.00  0.00      PROA  
ATOM   2851  CG  HSD P 573     -36.543   5.639  43.006  0.00  0.00      PROA  
ATOM   2852  CE1 HSD P 573     -36.718   6.582  44.996  0.00  0.00      PROA  
ATOM   2853  HE1 HSD P 573     -36.609   7.361  45.751  0.00  0.00      PROA  
ATOM   2854  NE2 HSD P 573     -36.951   5.312  45.185  0.00  0.00      PROA  
ATOM   2855  CD2 HSD P 573     -36.876   4.694  43.901  0.00  0.00      PROA  
ATOM   2856  HD2 HSD P 573     -37.251   3.696  43.713  0.00  0.00      PROA  
ATOM   2857  C   HSD P 573     -35.323   4.266  39.695  0.00  0.00      PROA  
ATOM   2858  O   HSD P 573     -36.085   4.982  39.044  0.00  0.00      PROA  
ATOM   2859  N   ASP P 574     -34.346   3.417  39.238  0.00  0.00      PROA  
ATOM   2860  HN  ASP P 574     -33.867   2.846  39.900  0.00  0.00      PROA  
ATOM   2861  CA  ASP P 574     -34.022   3.329  37.811  0.00  0.00      PROA  
ATOM   2862  HA  ASP P 574     -33.097   2.791  37.667  0.00  0.00      PROA  
ATOM   2863  CB  ASP P 574     -35.072   2.502  37.056  0.00  0.00      PROA  
ATOM   2864  HB1 ASP P 574     -34.878   2.317  35.978  0.00  0.00      PROA  
ATOM   2865  HB2 ASP P 574     -36.096   2.927  37.125  0.00  0.00      PROA  
ATOM   2866  CG  ASP P 574     -35.258   1.030  37.611  0.00  0.00      PROA  
ATOM   2867  OD1 ASP P 574     -36.499   0.630  37.638  0.00  0.00      PROA  
ATOM   2868  OD2 ASP P 574     -34.265   0.365  37.845  0.00  0.00      PROA  
ATOM   2869  C   ASP P 574     -33.672   4.575  37.132  0.00  0.00      PROA  
ATOM   2870  O   ASP P 574     -33.987   4.882  36.027  0.00  0.00      PROA  
ATOM   2871  N   VAL P 575     -32.875   5.328  37.844  0.00  0.00      PROA  
ATOM   2872  HN  VAL P 575     -32.566   4.990  38.730  0.00  0.00      PROA  
ATOM   2873  CA  VAL P 575     -32.398   6.623  37.499  0.00  0.00      PROA  
ATOM   2874  HA  VAL P 575     -33.163   6.994  36.833  0.00  0.00      PROA  
ATOM   2875  CB  VAL P 575     -32.356   7.551  38.734  0.00  0.00      PROA  
ATOM   2876  HB  VAL P 575     -31.976   6.892  39.544  0.00  0.00      PROA  
ATOM   2877  CG1 VAL P 575     -31.437   8.757  38.561  0.00  0.00      PROA  
ATOM   2878 HG11 VAL P 575     -30.393   8.380  38.517  0.00  0.00      PROA  
ATOM   2879 HG12 VAL P 575     -31.418   9.501  39.386  0.00  0.00      PROA  
ATOM   2880 HG13 VAL P 575     -31.632   9.309  37.617  0.00  0.00      PROA  
ATOM   2881  CG2 VAL P 575     -33.815   7.972  39.058  0.00  0.00      PROA  
ATOM   2882 HG21 VAL P 575     -33.990   8.736  39.845  0.00  0.00      PROA  
ATOM   2883 HG22 VAL P 575     -34.280   7.029  39.417  0.00  0.00      PROA  
ATOM   2884 HG23 VAL P 575     -34.363   8.208  38.121  0.00  0.00      PROA  
ATOM   2885  C   VAL P 575     -31.179   6.602  36.585  0.00  0.00      PROA  
ATOM   2886  O   VAL P 575     -30.159   5.978  36.894  0.00  0.00      PROA  
ATOM   2887  N   LEU P 576     -31.219   7.279  35.428  0.00  0.00      PROA  
ATOM   2888  HN  LEU P 576     -31.958   7.936  35.301  0.00  0.00      PROA  
ATOM   2889  CA  LEU P 576     -30.229   7.205  34.364  0.00  0.00      PROA  
ATOM   2890  HA  LEU P 576     -29.842   6.198  34.315  0.00  0.00      PROA  
ATOM   2891  CB  LEU P 576     -30.902   7.626  32.991  0.00  0.00      PROA  
ATOM   2892  HB1 LEU P 576     -30.045   7.688  32.287  0.00  0.00      PROA  
ATOM   2893  HB2 LEU P 576     -31.291   8.655  33.146  0.00  0.00      PROA  
ATOM   2894  CG  LEU P 576     -31.922   6.681  32.451  0.00  0.00      PROA  
ATOM   2895  HG  LEU P 576     -32.634   6.421  33.263  0.00  0.00      PROA  
ATOM   2896  CD1 LEU P 576     -32.790   7.380  31.425  0.00  0.00      PROA  
ATOM   2897 HD11 LEU P 576     -33.261   8.295  31.844  0.00  0.00      PROA  
ATOM   2898 HD12 LEU P 576     -33.555   6.694  31.004  0.00  0.00      PROA  
ATOM   2899 HD13 LEU P 576     -32.209   7.796  30.574  0.00  0.00      PROA  
ATOM   2900  CD2 LEU P 576     -31.331   5.383  31.806  0.00  0.00      PROA  
ATOM   2901 HD21 LEU P 576     -32.011   4.653  31.317  0.00  0.00      PROA  
ATOM   2902 HD22 LEU P 576     -30.702   4.800  32.511  0.00  0.00      PROA  
ATOM   2903 HD23 LEU P 576     -30.580   5.613  31.020  0.00  0.00      PROA  
ATOM   2904  C   LEU P 576     -28.902   7.920  34.547  0.00  0.00      PROA  
ATOM   2905  O   LEU P 576     -28.862   9.110  34.809  0.00  0.00      PROA  
ATOM   2906  N   THR P 577     -27.769   7.261  34.246  0.00  0.00      PROA  
ATOM   2907  HN  THR P 577     -27.834   6.298  33.997  0.00  0.00      PROA  
ATOM   2908  CA  THR P 577     -26.494   8.008  34.299  0.00  0.00      PROA  
ATOM   2909  HA  THR P 577     -26.571   8.939  33.757  0.00  0.00      PROA  
ATOM   2910  CB  THR P 577     -25.926   8.361  35.743  0.00  0.00      PROA  
ATOM   2911  HB  THR P 577     -26.737   8.843  36.329  0.00  0.00      PROA  
ATOM   2912  OG1 THR P 577     -24.798   9.162  35.724  0.00  0.00      PROA  
ATOM   2913  HG1 THR P 577     -25.052  10.073  35.888  0.00  0.00      PROA  
ATOM   2914  CG2 THR P 577     -25.611   7.065  36.566  0.00  0.00      PROA  
ATOM   2915 HG21 THR P 577     -25.387   7.392  37.604  0.00  0.00      PROA  
ATOM   2916 HG22 THR P 577     -24.728   6.597  36.082  0.00  0.00      PROA  
ATOM   2917 HG23 THR P 577     -26.467   6.357  36.561  0.00  0.00      PROA  
ATOM   2918  C   THR P 577     -25.510   7.163  33.555  0.00  0.00      PROA  
ATOM   2919  O   THR P 577     -25.802   6.022  33.307  0.00  0.00      PROA  
ATOM   2920  N   THR P 578     -24.323   7.757  33.256  0.00  0.00      PROA  
ATOM   2921  HN  THR P 578     -24.145   8.610  33.742  0.00  0.00      PROA  
ATOM   2922  CA  THR P 578     -23.272   7.230  32.474  0.00  0.00      PROA  
ATOM   2923  HA  THR P 578     -23.770   6.694  31.680  0.00  0.00      PROA  
ATOM   2924  CB  THR P 578     -22.325   8.196  31.815  0.00  0.00      PROA  
ATOM   2925  HB  THR P 578     -21.452   7.690  31.350  0.00  0.00      PROA  
ATOM   2926  OG1 THR P 578     -21.925   9.329  32.634  0.00  0.00      PROA  
ATOM   2927  HG1 THR P 578     -21.453   9.923  32.045  0.00  0.00      PROA  
ATOM   2928  CG2 THR P 578     -23.031   8.736  30.546  0.00  0.00      PROA  
ATOM   2929 HG21 THR P 578     -23.815   9.460  30.854  0.00  0.00      PROA  
ATOM   2930 HG22 THR P 578     -23.503   7.960  29.908  0.00  0.00      PROA  
ATOM   2931 HG23 THR P 578     -22.335   9.248  29.848  0.00  0.00      PROA  
ATOM   2932  C   THR P 578     -22.479   6.319  33.332  0.00  0.00      PROA  
ATOM   2933  O   THR P 578     -22.117   6.773  34.447  0.00  0.00      PROA  
ATOM   2934  N   PRO P 579     -22.070   5.103  32.943  0.00  0.00      PROA  
ATOM   2935  CD  PRO P 579     -22.799   4.308  31.931  0.00  0.00      PROA  
ATOM   2936  HD1 PRO P 579     -22.522   4.593  30.894  0.00  0.00      PROA  
ATOM   2937  HD2 PRO P 579     -23.900   4.376  32.063  0.00  0.00      PROA  
ATOM   2938  CA  PRO P 579     -20.972   4.342  33.545  0.00  0.00      PROA  
ATOM   2939  HA  PRO P 579     -21.064   4.360  34.621  0.00  0.00      PROA  
ATOM   2940  CB  PRO P 579     -21.025   2.992  32.776  0.00  0.00      PROA  
ATOM   2941  HB1 PRO P 579     -20.768   2.105  33.393  0.00  0.00      PROA  
ATOM   2942  HB2 PRO P 579     -20.447   3.129  31.837  0.00  0.00      PROA  
ATOM   2943  CG  PRO P 579     -22.496   2.864  32.343  0.00  0.00      PROA  
ATOM   2944  HG1 PRO P 579     -22.702   2.118  31.546  0.00  0.00      PROA  
ATOM   2945  HG2 PRO P 579     -23.131   2.555  33.200  0.00  0.00      PROA  
ATOM   2946  C   PRO P 579     -19.602   5.060  33.417  0.00  0.00      PROA  
ATOM   2947  O   PRO P 579     -19.363   5.758  32.410  0.00  0.00      PROA  
ATOM   2948  N   LYS P 580     -18.694   4.839  34.363  0.00  0.00      PROA  
ATOM   2949  HN  LYS P 580     -18.990   4.374  35.194  0.00  0.00      PROA  
ATOM   2950  CA  LYS P 580     -17.303   5.319  34.191  0.00  0.00      PROA  
ATOM   2951  HA  LYS P 580     -17.430   6.384  34.063  0.00  0.00      PROA  
ATOM   2952  CB  LYS P 580     -16.341   4.970  35.443  0.00  0.00      PROA  
ATOM   2953  HB1 LYS P 580     -16.688   5.611  36.281  0.00  0.00      PROA  
ATOM   2954  HB2 LYS P 580     -15.292   5.254  35.214  0.00  0.00      PROA  
ATOM   2955  CG  LYS P 580     -16.194   3.548  36.076  0.00  0.00      PROA  
ATOM   2956  HG1 LYS P 580     -15.861   2.848  35.280  0.00  0.00      PROA  
ATOM   2957  HG2 LYS P 580     -17.156   3.142  36.457  0.00  0.00      PROA  
ATOM   2958  CD  LYS P 580     -15.176   3.425  37.245  0.00  0.00      PROA  
ATOM   2959  HD1 LYS P 580     -15.452   3.940  38.190  0.00  0.00      PROA  
ATOM   2960  HD2 LYS P 580     -14.211   3.838  36.883  0.00  0.00      PROA  
ATOM   2961  CE  LYS P 580     -14.748   1.985  37.563  0.00  0.00      PROA  
ATOM   2962  HE1 LYS P 580     -13.826   1.921  38.179  0.00  0.00      PROA  
ATOM   2963  HE2 LYS P 580     -14.601   1.460  36.594  0.00  0.00      PROA  
ATOM   2964  NZ  LYS P 580     -15.777   1.263  38.389  0.00  0.00      PROA  
ATOM   2965  HZ1 LYS P 580     -15.558   0.297  38.706  0.00  0.00      PROA  
ATOM   2966  HZ2 LYS P 580     -16.695   1.198  37.905  0.00  0.00      PROA  
ATOM   2967  HZ3 LYS P 580     -16.031   1.842  39.214  0.00  0.00      PROA  
ATOM   2968  C   LYS P 580     -16.465   4.796  32.966  0.00  0.00      PROA  
ATOM   2969  O   LYS P 580     -16.636   3.682  32.544  0.00  0.00      PROA  
ATOM   2970  N   PRO P 581     -15.535   5.582  32.369  0.00  0.00      PROA  
ATOM   2971  CD  PRO P 581     -15.341   6.929  32.830  0.00  0.00      PROA  
ATOM   2972  HD1 PRO P 581     -14.950   6.929  33.870  0.00  0.00      PROA  
ATOM   2973  HD2 PRO P 581     -16.310   7.460  32.716  0.00  0.00      PROA  
ATOM   2974  CA  PRO P 581     -14.695   5.163  31.286  0.00  0.00      PROA  
ATOM   2975  HA  PRO P 581     -15.176   5.290  30.327  0.00  0.00      PROA  
ATOM   2976  CB  PRO P 581     -13.603   6.263  31.316  0.00  0.00      PROA  
ATOM   2977  HB1 PRO P 581     -13.344   6.406  30.245  0.00  0.00      PROA  
ATOM   2978  HB2 PRO P 581     -12.651   5.939  31.789  0.00  0.00      PROA  
ATOM   2979  CG  PRO P 581     -14.296   7.529  31.851  0.00  0.00      PROA  
ATOM   2980  HG1 PRO P 581     -13.626   8.260  32.352  0.00  0.00      PROA  
ATOM   2981  HG2 PRO P 581     -14.839   8.037  31.025  0.00  0.00      PROA  
ATOM   2982  C   PRO P 581     -14.029   3.758  31.389  0.00  0.00      PROA  
ATOM   2983  O   PRO P 581     -13.405   3.413  32.350  0.00  0.00      PROA  
ATOM   2984  N   GLN P 582     -14.271   2.933  30.364  0.00  0.00      PROA  
ATOM   2985  HN  GLN P 582     -14.768   3.194  29.540  0.00  0.00      PROA  
ATOM   2986  CA  GLN P 582     -13.796   1.582  30.245  0.00  0.00      PROA  
ATOM   2987  HA  GLN P 582     -14.211   1.005  31.058  0.00  0.00      PROA  
ATOM   2988  CB  GLN P 582     -14.340   0.936  28.958  0.00  0.00      PROA  
ATOM   2989  HB1 GLN P 582     -14.105   1.612  28.108  0.00  0.00      PROA  
ATOM   2990  HB2 GLN P 582     -15.451   0.970  28.973  0.00  0.00      PROA  
ATOM   2991  CG  GLN P 582     -13.810  -0.435  28.528  0.00  0.00      PROA  
ATOM   2992  HG1 GLN P 582     -13.770  -1.125  29.398  0.00  0.00      PROA  
ATOM   2993  HG2 GLN P 582     -12.826  -0.321  28.024  0.00  0.00      PROA  
ATOM   2994  CD  GLN P 582     -14.740  -1.181  27.517  0.00  0.00      PROA  
ATOM   2995  OE1 GLN P 582     -15.746  -0.658  27.067  0.00  0.00      PROA  
ATOM   2996  NE2 GLN P 582     -14.441  -2.405  27.175  0.00  0.00      PROA  
ATOM   2997 HE21 GLN P 582     -13.615  -2.822  27.553  0.00  0.00      PROA  
ATOM   2998 HE22 GLN P 582     -15.066  -2.863  26.542  0.00  0.00      PROA  
ATOM   2999  C   GLN P 582     -12.212   1.448  30.237  0.00  0.00      PROA  
ATOM   3000  O   GLN P 582     -11.486   2.122  29.484  0.00  0.00      PROA  
ATOM   3001  N   ALA P 583     -11.732   0.569  31.095  0.00  0.00      PROA  
ATOM   3002  HN  ALA P 583     -12.315   0.081  31.741  0.00  0.00      PROA  
ATOM   3003  CA  ALA P 583     -10.296   0.191  31.124  0.00  0.00      PROA  
ATOM   3004  HA  ALA P 583      -9.728   1.092  30.939  0.00  0.00      PROA  
ATOM   3005  CB  ALA P 583     -10.013  -0.298  32.601  0.00  0.00      PROA  
ATOM   3006  HB1 ALA P 583     -10.185   0.519  33.333  0.00  0.00      PROA  
ATOM   3007  HB2 ALA P 583      -8.947  -0.609  32.611  0.00  0.00      PROA  
ATOM   3008  HB3 ALA P 583     -10.795  -1.053  32.832  0.00  0.00      PROA  
ATOM   3009  C   ALA P 583      -9.866  -0.744  30.007  0.00  0.00      PROA  
ATOM   3010  O   ALA P 583     -10.655  -1.547  29.500  0.00  0.00      PROA  
ATOM   3011  N   ALA P 584      -8.641  -0.539  29.648  0.00  0.00      PROA  
ATOM   3012  HN  ALA P 584      -8.100   0.200  30.043  0.00  0.00      PROA  
ATOM   3013  CA  ALA P 584      -7.966  -1.427  28.787  0.00  0.00      PROA  
ATOM   3014  HA  ALA P 584      -8.117  -2.419  29.185  0.00  0.00      PROA  
ATOM   3015  CB  ALA P 584      -8.411  -1.377  27.297  0.00  0.00      PROA  
ATOM   3016  HB1 ALA P 584      -8.495  -0.304  27.018  0.00  0.00      PROA  
ATOM   3017  HB2 ALA P 584      -9.444  -1.783  27.342  0.00  0.00      PROA  
ATOM   3018  HB3 ALA P 584      -7.909  -1.948  26.487  0.00  0.00      PROA  
ATOM   3019  C   ALA P 584      -6.499  -1.120  28.965  0.00  0.00      PROA  
ATOM   3020  O   ALA P 584      -6.005  -0.110  29.588  0.00  0.00      PROA  
ATOM   3021  N   LEU P 585      -5.694  -2.124  28.504  0.00  0.00      PROA  
ATOM   3022  HN  LEU P 585      -6.065  -2.985  28.164  0.00  0.00      PROA  
ATOM   3023  CA  LEU P 585      -4.245  -2.016  28.617  0.00  0.00      PROA  
ATOM   3024  HA  LEU P 585      -3.964  -1.929  29.656  0.00  0.00      PROA  
ATOM   3025  CB  LEU P 585      -3.666  -3.261  27.939  0.00  0.00      PROA  
ATOM   3026  HB1 LEU P 585      -2.591  -3.191  27.667  0.00  0.00      PROA  
ATOM   3027  HB2 LEU P 585      -4.222  -3.481  27.002  0.00  0.00      PROA  
ATOM   3028  CG  LEU P 585      -3.778  -4.471  28.821  0.00  0.00      PROA  
ATOM   3029  HG  LEU P 585      -4.753  -4.495  29.353  0.00  0.00      PROA  
ATOM   3030  CD1 LEU P 585      -3.839  -5.799  28.021  0.00  0.00      PROA  
ATOM   3031 HD11 LEU P 585      -4.028  -6.621  28.745  0.00  0.00      PROA  
ATOM   3032 HD12 LEU P 585      -2.846  -6.016  27.571  0.00  0.00      PROA  
ATOM   3033 HD13 LEU P 585      -4.580  -5.779  27.194  0.00  0.00      PROA  
ATOM   3034  CD2 LEU P 585      -2.785  -4.600  29.939  0.00  0.00      PROA  
ATOM   3035 HD21 LEU P 585      -1.776  -4.343  29.552  0.00  0.00      PROA  
ATOM   3036 HD22 LEU P 585      -2.831  -5.651  30.297  0.00  0.00      PROA  
ATOM   3037 HD23 LEU P 585      -2.988  -3.835  30.719  0.00  0.00      PROA  
ATOM   3038  C   LEU P 585      -3.580  -0.825  27.863  0.00  0.00      PROA  
ATOM   3039  O   LEU P 585      -4.208  -0.180  27.016  0.00  0.00      PROA  
ATOM   3040  N   PRO P 586      -2.323  -0.489  28.166  0.00  0.00      PROA  
ATOM   3041  CD  PRO P 586      -1.555  -0.915  29.385  0.00  0.00      PROA  
ATOM   3042  HD1 PRO P 586      -1.306  -1.996  29.342  0.00  0.00      PROA  
ATOM   3043  HD2 PRO P 586      -2.166  -0.690  30.285  0.00  0.00      PROA  
ATOM   3044  CA  PRO P 586      -1.495   0.308  27.276  0.00  0.00      PROA  
ATOM   3045  HA  PRO P 586      -1.889   1.291  27.488  0.00  0.00      PROA  
ATOM   3046  CB  PRO P 586      -0.086   0.140  27.828  0.00  0.00      PROA  
ATOM   3047  HB1 PRO P 586       0.617   0.950  27.536  0.00  0.00      PROA  
ATOM   3048  HB2 PRO P 586       0.406  -0.771  27.424  0.00  0.00      PROA  
ATOM   3049  CG  PRO P 586      -0.348   0.033  29.326  0.00  0.00      PROA  
ATOM   3050  HG1 PRO P 586       0.525  -0.304  29.926  0.00  0.00      PROA  
ATOM   3051  HG2 PRO P 586      -0.622   1.085  29.555  0.00  0.00      PROA  
ATOM   3052  C   PRO P 586      -1.561  -0.035  25.798  0.00  0.00      PROA  
ATOM   3053  O   PRO P 586      -1.452  -1.253  25.453  0.00  0.00      PROA  
ATOM   3054  N   ASN P 587      -1.676   0.882  24.862  0.00  0.00      PROA  
ATOM   3055  HN  ASN P 587      -1.742   1.834  25.150  0.00  0.00      PROA  
ATOM   3056  CA  ASN P 587      -1.521   0.780  23.402  0.00  0.00      PROA  
ATOM   3057  HA  ASN P 587      -1.599   1.845  23.238  0.00  0.00      PROA  
ATOM   3058  CB  ASN P 587      -0.187   0.029  22.994  0.00  0.00      PROA  
ATOM   3059  HB1 ASN P 587       0.037   0.375  21.963  0.00  0.00      PROA  
ATOM   3060  HB2 ASN P 587      -0.278  -1.075  23.081  0.00  0.00      PROA  
ATOM   3061  CG  ASN P 587       0.932   0.537  23.843  0.00  0.00      PROA  
ATOM   3062  OD1 ASN P 587       1.558  -0.401  24.315  0.00  0.00      PROA  
ATOM   3063  ND2 ASN P 587       1.217   1.787  24.134  0.00  0.00      PROA  
ATOM   3064 HD21 ASN P 587       0.633   2.508  23.761  0.00  0.00      PROA  
ATOM   3065 HD22 ASN P 587       2.120   1.856  24.557  0.00  0.00      PROA  
ATOM   3066  C   ASN P 587      -2.672   0.068  22.659  0.00  0.00      PROA  
ATOM   3067  O   ASN P 587      -2.638  -0.216  21.447  0.00  0.00      PROA  
ATOM   3068  N   THR P 588      -3.755  -0.256  23.364  0.00  0.00      PROA  
ATOM   3069  HN  THR P 588      -3.803   0.310  24.183  0.00  0.00      PROA  
ATOM   3070  CA  THR P 588      -4.958  -0.884  22.872  0.00  0.00      PROA  
ATOM   3071  HA  THR P 588      -4.729  -1.830  22.404  0.00  0.00      PROA  
ATOM   3072  CB  THR P 588      -5.950  -1.318  24.105  0.00  0.00      PROA  
ATOM   3073  HB  THR P 588      -6.829  -1.733  23.566  0.00  0.00      PROA  
ATOM   3074  OG1 THR P 588      -6.234  -0.346  25.109  0.00  0.00      PROA  
ATOM   3075  HG1 THR P 588      -5.622  -0.616  25.797  0.00  0.00      PROA  
ATOM   3076  CG2 THR P 588      -5.330  -2.537  24.789  0.00  0.00      PROA  
ATOM   3077 HG21 THR P 588      -4.399  -2.211  25.301  0.00  0.00      PROA  
ATOM   3078 HG22 THR P 588      -5.135  -3.403  24.122  0.00  0.00      PROA  
ATOM   3079 HG23 THR P 588      -6.011  -2.897  25.590  0.00  0.00      PROA  
ATOM   3080  C   THR P 588      -5.671  -0.151  21.736  0.00  0.00      PROA  
ATOM   3081  O   THR P 588      -6.198  -0.737  20.791  0.00  0.00      PROA  
ATOM   3082  N   ALA P 589      -5.759   1.220  21.816  0.00  0.00      PROA  
ATOM   3083  HN  ALA P 589      -5.354   1.718  22.578  0.00  0.00      PROA  
ATOM   3084  CA  ALA P 589      -6.329   1.998  20.807  0.00  0.00      PROA  
ATOM   3085  HA  ALA P 589      -7.318   1.631  20.577  0.00  0.00      PROA  
ATOM   3086  CB  ALA P 589      -6.557   3.461  21.424  0.00  0.00      PROA  
ATOM   3087  HB1 ALA P 589      -5.652   3.801  21.971  0.00  0.00      PROA  
ATOM   3088  HB2 ALA P 589      -7.445   3.339  22.080  0.00  0.00      PROA  
ATOM   3089  HB3 ALA P 589      -6.799   4.198  20.628  0.00  0.00      PROA  
ATOM   3090  C   ALA P 589      -5.529   1.904  19.516  0.00  0.00      PROA  
ATOM   3091  O   ALA P 589      -6.143   1.678  18.454  0.00  0.00      PROA  
ATOM   3092  N   LEU P 590      -4.213   2.027  19.564  0.00  0.00      PROA  
ATOM   3093  HN  LEU P 590      -3.733   2.157  20.428  0.00  0.00      PROA  
ATOM   3094  CA  LEU P 590      -3.260   1.930  18.453  0.00  0.00      PROA  
ATOM   3095  HA  LEU P 590      -3.606   2.613  17.691  0.00  0.00      PROA  
ATOM   3096  CB  LEU P 590      -1.840   2.325  18.906  0.00  0.00      PROA  
ATOM   3097  HB1 LEU P 590      -1.535   1.564  19.656  0.00  0.00      PROA  
ATOM   3098  HB2 LEU P 590      -1.855   3.354  19.323  0.00  0.00      PROA  
ATOM   3099  CG  LEU P 590      -0.677   2.279  17.843  0.00  0.00      PROA  
ATOM   3100  HG  LEU P 590      -0.558   1.213  17.554  0.00  0.00      PROA  
ATOM   3101  CD1 LEU P 590      -1.113   2.943  16.524  0.00  0.00      PROA  
ATOM   3102 HD11 LEU P 590      -0.265   2.911  15.807  0.00  0.00      PROA  
ATOM   3103 HD12 LEU P 590      -1.413   3.993  16.727  0.00  0.00      PROA  
ATOM   3104 HD13 LEU P 590      -1.904   2.372  15.991  0.00  0.00      PROA  
ATOM   3105  CD2 LEU P 590       0.561   2.853  18.441  0.00  0.00      PROA  
ATOM   3106 HD21 LEU P 590       1.351   2.959  17.667  0.00  0.00      PROA  
ATOM   3107 HD22 LEU P 590       0.994   2.202  19.231  0.00  0.00      PROA  
ATOM   3108 HD23 LEU P 590       0.395   3.844  18.915  0.00  0.00      PROA  
ATOM   3109  C   LEU P 590      -3.283   0.482  17.911  0.00  0.00      PROA  
ATOM   3110  O   LEU P 590      -3.245   0.241  16.714  0.00  0.00      PROA  
ATOM   3111  N   LEU P 591      -3.364  -0.562  18.824  0.00  0.00      PROA  
ATOM   3112  HN  LEU P 591      -3.118  -0.419  19.779  0.00  0.00      PROA  
ATOM   3113  CA  LEU P 591      -3.656  -1.898  18.448  0.00  0.00      PROA  
ATOM   3114  HA  LEU P 591      -2.906  -2.282  17.772  0.00  0.00      PROA  
ATOM   3115  CB  LEU P 591      -3.650  -2.864  19.716  0.00  0.00      PROA  
ATOM   3116  HB1 LEU P 591      -4.118  -2.260  20.523  0.00  0.00      PROA  
ATOM   3117  HB2 LEU P 591      -2.595  -2.986  20.042  0.00  0.00      PROA  
ATOM   3118  CG  LEU P 591      -4.239  -4.346  19.515  0.00  0.00      PROA  
ATOM   3119  HG  LEU P 591      -5.299  -4.276  19.192  0.00  0.00      PROA  
ATOM   3120  CD1 LEU P 591      -3.360  -5.112  18.577  0.00  0.00      PROA  
ATOM   3121 HD11 LEU P 591      -3.655  -6.179  18.486  0.00  0.00      PROA  
ATOM   3122 HD12 LEU P 591      -2.322  -5.109  18.973  0.00  0.00      PROA  
ATOM   3123 HD13 LEU P 591      -3.382  -4.555  17.616  0.00  0.00      PROA  
ATOM   3124  CD2 LEU P 591      -4.294  -4.898  20.946  0.00  0.00      PROA  
ATOM   3125 HD21 LEU P 591      -5.138  -4.461  21.522  0.00  0.00      PROA  
ATOM   3126 HD22 LEU P 591      -3.409  -4.654  21.572  0.00  0.00      PROA  
ATOM   3127 HD23 LEU P 591      -4.459  -5.984  20.783  0.00  0.00      PROA  
ATOM   3128  C   LEU P 591      -4.965  -2.156  17.697  0.00  0.00      PROA  
ATOM   3129  O   LEU P 591      -4.986  -2.950  16.777  0.00  0.00      PROA  
ATOM   3130  N   SER P 592      -6.072  -1.495  18.162  0.00  0.00      PROA  
ATOM   3131  HN  SER P 592      -6.156  -1.008  19.028  0.00  0.00      PROA  
ATOM   3132  CA  SER P 592      -7.339  -1.579  17.477  0.00  0.00      PROA  
ATOM   3133  HA  SER P 592      -7.615  -2.620  17.400  0.00  0.00      PROA  
ATOM   3134  CB  SER P 592      -8.499  -0.892  18.222  0.00  0.00      PROA  
ATOM   3135  HB1 SER P 592      -9.417  -0.865  17.597  0.00  0.00      PROA  
ATOM   3136  HB2 SER P 592      -8.376   0.147  18.595  0.00  0.00      PROA  
ATOM   3137  OG  SER P 592      -8.902  -1.642  19.426  0.00  0.00      PROA  
ATOM   3138  HG1 SER P 592      -8.225  -1.410  20.066  0.00  0.00      PROA  
ATOM   3139  C   SER P 592      -7.289  -1.073  16.078  0.00  0.00      PROA  
ATOM   3140  O   SER P 592      -7.818  -1.546  15.116  0.00  0.00      PROA  
ATOM   3141  N   LEU P 593      -6.602   0.069  15.901  0.00  0.00      PROA  
ATOM   3142  HN  LEU P 593      -6.374   0.643  16.684  0.00  0.00      PROA  
ATOM   3143  CA  LEU P 593      -6.304   0.661  14.639  0.00  0.00      PROA  
ATOM   3144  HA  LEU P 593      -7.203   0.650  14.040  0.00  0.00      PROA  
ATOM   3145  CB  LEU P 593      -5.756   2.086  14.866  0.00  0.00      PROA  
ATOM   3146  HB1 LEU P 593      -5.133   2.102  15.785  0.00  0.00      PROA  
ATOM   3147  HB2 LEU P 593      -6.585   2.789  15.095  0.00  0.00      PROA  
ATOM   3148  CG  LEU P 593      -5.017   2.719  13.631  0.00  0.00      PROA  
ATOM   3149  HG  LEU P 593      -4.255   2.003  13.254  0.00  0.00      PROA  
ATOM   3150  CD1 LEU P 593      -5.962   2.931  12.395  0.00  0.00      PROA  
ATOM   3151 HD11 LEU P 593      -5.408   3.414  11.563  0.00  0.00      PROA  
ATOM   3152 HD12 LEU P 593      -6.813   3.602  12.640  0.00  0.00      PROA  
ATOM   3153 HD13 LEU P 593      -6.309   1.914  12.112  0.00  0.00      PROA  
ATOM   3154  CD2 LEU P 593      -4.270   4.043  14.084  0.00  0.00      PROA  
ATOM   3155 HD21 LEU P 593      -3.759   4.036  15.070  0.00  0.00      PROA  
ATOM   3156 HD22 LEU P 593      -5.032   4.851  14.055  0.00  0.00      PROA  
ATOM   3157 HD23 LEU P 593      -3.535   4.363  13.315  0.00  0.00      PROA  
ATOM   3158  C   LEU P 593      -5.481  -0.184  13.704  0.00  0.00      PROA  
ATOM   3159  O   LEU P 593      -5.672  -0.247  12.480  0.00  0.00      PROA  
ATOM   3160  N   VAL P 594      -4.427  -0.817  14.291  0.00  0.00      PROA  
ATOM   3161  HN  VAL P 594      -4.253  -0.662  15.260  0.00  0.00      PROA  
ATOM   3162  CA  VAL P 594      -3.646  -1.821  13.615  0.00  0.00      PROA  
ATOM   3163  HA  VAL P 594      -3.194  -1.383  12.738  0.00  0.00      PROA  
ATOM   3164  CB  VAL P 594      -2.547  -2.468  14.447  0.00  0.00      PROA  
ATOM   3165  HB  VAL P 594      -2.865  -2.872  15.431  0.00  0.00      PROA  
ATOM   3166  CG1 VAL P 594      -1.869  -3.646  13.765  0.00  0.00      PROA  
ATOM   3167 HG11 VAL P 594      -2.508  -4.551  13.680  0.00  0.00      PROA  
ATOM   3168 HG12 VAL P 594      -1.015  -4.047  14.351  0.00  0.00      PROA  
ATOM   3169 HG13 VAL P 594      -1.402  -3.398  12.788  0.00  0.00      PROA  
ATOM   3170  CG2 VAL P 594      -1.466  -1.341  14.676  0.00  0.00      PROA  
ATOM   3171 HG21 VAL P 594      -1.878  -0.388  15.071  0.00  0.00      PROA  
ATOM   3172 HG22 VAL P 594      -0.812  -1.118  13.806  0.00  0.00      PROA  
ATOM   3173 HG23 VAL P 594      -0.758  -1.646  15.476  0.00  0.00      PROA  
ATOM   3174  C   VAL P 594      -4.464  -2.957  12.959  0.00  0.00      PROA  
ATOM   3175  O   VAL P 594      -4.311  -3.130  11.743  0.00  0.00      PROA  
ATOM   3176  N   LEU P 595      -5.283  -3.702  13.698  0.00  0.00      PROA  
ATOM   3177  HN  LEU P 595      -5.391  -3.437  14.653  0.00  0.00      PROA  
ATOM   3178  CA  LEU P 595      -6.166  -4.778  13.095  0.00  0.00      PROA  
ATOM   3179  HA  LEU P 595      -5.572  -5.529  12.595  0.00  0.00      PROA  
ATOM   3180  CB  LEU P 595      -7.074  -5.519  14.181  0.00  0.00      PROA  
ATOM   3181  HB1 LEU P 595      -7.714  -6.286  13.694  0.00  0.00      PROA  
ATOM   3182  HB2 LEU P 595      -7.702  -4.815  14.768  0.00  0.00      PROA  
ATOM   3183  CG  LEU P 595      -6.180  -6.170  15.286  0.00  0.00      PROA  
ATOM   3184  HG  LEU P 595      -5.462  -5.411  15.664  0.00  0.00      PROA  
ATOM   3185  CD1 LEU P 595      -7.086  -6.648  16.427  0.00  0.00      PROA  
ATOM   3186 HD11 LEU P 595      -7.512  -7.631  16.131  0.00  0.00      PROA  
ATOM   3187 HD12 LEU P 595      -7.944  -5.944  16.486  0.00  0.00      PROA  
ATOM   3188 HD13 LEU P 595      -6.528  -6.525  17.380  0.00  0.00      PROA  
ATOM   3189  CD2 LEU P 595      -5.373  -7.381  14.808  0.00  0.00      PROA  
ATOM   3190 HD21 LEU P 595      -4.661  -7.172  13.981  0.00  0.00      PROA  
ATOM   3191 HD22 LEU P 595      -5.940  -8.300  14.545  0.00  0.00      PROA  
ATOM   3192 HD23 LEU P 595      -4.718  -7.655  15.662  0.00  0.00      PROA  
ATOM   3193  C   LEU P 595      -7.153  -4.238  12.074  0.00  0.00      PROA  
ATOM   3194  O   LEU P 595      -7.334  -4.872  11.009  0.00  0.00      PROA  
ATOM   3195  N   MET P 596      -7.783  -3.074  12.308  0.00  0.00      PROA  
ATOM   3196  HN  MET P 596      -7.663  -2.453  13.080  0.00  0.00      PROA  
ATOM   3197  CA  MET P 596      -8.588  -2.353  11.341  0.00  0.00      PROA  
ATOM   3198  HA  MET P 596      -9.344  -3.079  11.084  0.00  0.00      PROA  
ATOM   3199  CB  MET P 596      -9.314  -1.095  11.856  0.00  0.00      PROA  
ATOM   3200  HB1 MET P 596      -8.594  -0.349  12.258  0.00  0.00      PROA  
ATOM   3201  HB2 MET P 596      -9.916  -1.496  12.699  0.00  0.00      PROA  
ATOM   3202  CG  MET P 596     -10.260  -0.382  10.907  0.00  0.00      PROA  
ATOM   3203  HG1 MET P 596     -10.984   0.179  11.536  0.00  0.00      PROA  
ATOM   3204  HG2 MET P 596     -10.906  -1.055  10.303  0.00  0.00      PROA  
ATOM   3205  SD  MET P 596      -9.545   0.905   9.822  0.00  0.00      PROA  
ATOM   3206  CE  MET P 596     -11.168   1.541   9.205  0.00  0.00      PROA  
ATOM   3207  HE1 MET P 596     -10.968   2.531   8.740  0.00  0.00      PROA  
ATOM   3208  HE2 MET P 596     -11.870   1.768  10.035  0.00  0.00      PROA  
ATOM   3209  HE3 MET P 596     -11.624   0.895   8.424  0.00  0.00      PROA  
ATOM   3210  C   MET P 596      -7.956  -1.989  10.037  0.00  0.00      PROA  
ATOM   3211  O   MET P 596      -8.481  -2.201   8.934  0.00  0.00      PROA  
ATOM   3212  N   ALA P 597      -6.770  -1.253  10.094  0.00  0.00      PROA  
ATOM   3213  HN  ALA P 597      -6.278  -1.156  10.956  0.00  0.00      PROA  
ATOM   3214  CA  ALA P 597      -5.997  -0.916   8.919  0.00  0.00      PROA  
ATOM   3215  HA  ALA P 597      -6.583  -0.306   8.247  0.00  0.00      PROA  
ATOM   3216  CB  ALA P 597      -4.734  -0.104   9.318  0.00  0.00      PROA  
ATOM   3217  HB1 ALA P 597      -4.161   0.144   8.399  0.00  0.00      PROA  
ATOM   3218  HB2 ALA P 597      -4.014  -0.605   9.999  0.00  0.00      PROA  
ATOM   3219  HB3 ALA P 597      -5.086   0.824   9.819  0.00  0.00      PROA  
ATOM   3220  C   ALA P 597      -5.472  -2.218   8.249  0.00  0.00      PROA  
ATOM   3221  O   ALA P 597      -5.563  -2.304   6.995  0.00  0.00      PROA  
ATOM   3222  N   GLY P 598      -4.791  -3.194   8.953  0.00  0.00      PROA  
ATOM   3223  HN  GLY P 598      -4.613  -2.970   9.908  0.00  0.00      PROA  
ATOM   3224  CA  GLY P 598      -4.233  -4.443   8.477  0.00  0.00      PROA  
ATOM   3225  HA1 GLY P 598      -3.971  -5.051   9.331  0.00  0.00      PROA  
ATOM   3226  HA2 GLY P 598      -3.362  -4.220   7.879  0.00  0.00      PROA  
ATOM   3227  C   GLY P 598      -5.255  -5.243   7.668  0.00  0.00      PROA  
ATOM   3228  O   GLY P 598      -4.925  -5.623   6.596  0.00  0.00      PROA  
ATOM   3229  N   THR P 599      -6.518  -5.414   8.180  0.00  0.00      PROA  
ATOM   3230  HN  THR P 599      -6.701  -4.996   9.066  0.00  0.00      PROA  
ATOM   3231  CA  THR P 599      -7.657  -6.010   7.463  0.00  0.00      PROA  
ATOM   3232  HA  THR P 599      -7.388  -7.045   7.309  0.00  0.00      PROA  
ATOM   3233  CB  THR P 599      -8.978  -6.023   8.200  0.00  0.00      PROA  
ATOM   3234  HB  THR P 599      -9.494  -5.043   8.117  0.00  0.00      PROA  
ATOM   3235  OG1 THR P 599      -8.885  -6.376   9.579  0.00  0.00      PROA  
ATOM   3236  HG1 THR P 599      -8.321  -5.784  10.083  0.00  0.00      PROA  
ATOM   3237  CG2 THR P 599      -9.926  -7.013   7.570  0.00  0.00      PROA  
ATOM   3238 HG21 THR P 599      -9.824  -8.070   7.896  0.00  0.00      PROA  
ATOM   3239 HG22 THR P 599     -10.012  -6.817   6.480  0.00  0.00      PROA  
ATOM   3240 HG23 THR P 599     -10.924  -6.752   7.981  0.00  0.00      PROA  
ATOM   3241  C   THR P 599      -7.942  -5.404   6.083  0.00  0.00      PROA  
ATOM   3242  O   THR P 599      -8.204  -6.065   5.115  0.00  0.00      PROA  
ATOM   3243  N   PHE P 600      -7.896  -4.032   5.940  0.00  0.00      PROA  
ATOM   3244  HN  PHE P 600      -7.628  -3.535   6.762  0.00  0.00      PROA  
ATOM   3245  CA  PHE P 600      -8.226  -3.291   4.776  0.00  0.00      PROA  
ATOM   3246  HA  PHE P 600      -9.027  -3.743   4.211  0.00  0.00      PROA  
ATOM   3247  CB  PHE P 600      -8.638  -1.833   5.149  0.00  0.00      PROA  
ATOM   3248  HB1 PHE P 600      -7.983  -1.490   5.977  0.00  0.00      PROA  
ATOM   3249  HB2 PHE P 600      -9.647  -1.745   5.605  0.00  0.00      PROA  
ATOM   3250  CG  PHE P 600      -8.658  -0.928   4.007  0.00  0.00      PROA  
ATOM   3251  CD1 PHE P 600      -9.709  -0.966   3.066  0.00  0.00      PROA  
ATOM   3252  HD1 PHE P 600     -10.512  -1.667   3.240  0.00  0.00      PROA  
ATOM   3253  CE1 PHE P 600      -9.665  -0.048   1.928  0.00  0.00      PROA  
ATOM   3254  HE1 PHE P 600     -10.470  -0.020   1.209  0.00  0.00      PROA  
ATOM   3255  CZ  PHE P 600      -8.595   0.875   1.913  0.00  0.00      PROA  
ATOM   3256  HZ  PHE P 600      -8.575   1.590   1.104  0.00  0.00      PROA  
ATOM   3257  CD2 PHE P 600      -7.648   0.049   3.909  0.00  0.00      PROA  
ATOM   3258  HD2 PHE P 600      -6.882   0.096   4.669  0.00  0.00      PROA  
ATOM   3259  CE2 PHE P 600      -7.532   0.899   2.828  0.00  0.00      PROA  
ATOM   3260  HE2 PHE P 600      -6.720   1.609   2.782  0.00  0.00      PROA  
ATOM   3261  C   PHE P 600      -7.047  -3.373   3.768  0.00  0.00      PROA  
ATOM   3262  O   PHE P 600      -7.283  -3.462   2.556  0.00  0.00      PROA  
ATOM   3263  N   PHE P 601      -5.784  -3.322   4.283  0.00  0.00      PROA  
ATOM   3264  HN  PHE P 601      -5.744  -3.106   5.256  0.00  0.00      PROA  
ATOM   3265  CA  PHE P 601      -4.562  -3.538   3.488  0.00  0.00      PROA  
ATOM   3266  HA  PHE P 601      -4.678  -2.880   2.640  0.00  0.00      PROA  
ATOM   3267  CB  PHE P 601      -3.292  -3.271   4.387  0.00  0.00      PROA  
ATOM   3268  HB1 PHE P 601      -3.360  -3.988   5.232  0.00  0.00      PROA  
ATOM   3269  HB2 PHE P 601      -3.335  -2.232   4.780  0.00  0.00      PROA  
ATOM   3270  CG  PHE P 601      -1.988  -3.443   3.689  0.00  0.00      PROA  
ATOM   3271  CD1 PHE P 601      -1.776  -2.952   2.372  0.00  0.00      PROA  
ATOM   3272  HD1 PHE P 601      -2.587  -2.471   1.844  0.00  0.00      PROA  
ATOM   3273  CE1 PHE P 601      -0.483  -2.937   1.769  0.00  0.00      PROA  
ATOM   3274  HE1 PHE P 601      -0.309  -2.599   0.758  0.00  0.00      PROA  
ATOM   3275  CZ  PHE P 601       0.580  -3.685   2.385  0.00  0.00      PROA  
ATOM   3276  HZ  PHE P 601       1.623  -3.634   2.110  0.00  0.00      PROA  
ATOM   3277  CD2 PHE P 601      -0.882  -4.104   4.326  0.00  0.00      PROA  
ATOM   3278  HD2 PHE P 601      -1.032  -4.547   5.299  0.00  0.00      PROA  
ATOM   3279  CE2 PHE P 601       0.379  -4.143   3.724  0.00  0.00      PROA  
ATOM   3280  HE2 PHE P 601       1.148  -4.734   4.199  0.00  0.00      PROA  
ATOM   3281  C   PHE P 601      -4.620  -4.932   2.812  0.00  0.00      PROA  
ATOM   3282  O   PHE P 601      -4.307  -5.159   1.598  0.00  0.00      PROA  
ATOM   3283  N   LEU P 602      -5.003  -5.980   3.631  0.00  0.00      PROA  
ATOM   3284  HN  LEU P 602      -5.145  -5.760   4.593  0.00  0.00      PROA  
ATOM   3285  CA  LEU P 602      -5.269  -7.335   3.211  0.00  0.00      PROA  
ATOM   3286  HA  LEU P 602      -4.453  -7.820   2.697  0.00  0.00      PROA  
ATOM   3287  CB  LEU P 602      -5.274  -8.121   4.508  0.00  0.00      PROA  
ATOM   3288  HB1 LEU P 602      -5.939  -7.584   5.217  0.00  0.00      PROA  
ATOM   3289  HB2 LEU P 602      -4.290  -8.267   5.004  0.00  0.00      PROA  
ATOM   3290  CG  LEU P 602      -5.788  -9.544   4.473  0.00  0.00      PROA  
ATOM   3291  HG  LEU P 602      -6.817  -9.470   4.061  0.00  0.00      PROA  
ATOM   3292  CD1 LEU P 602      -4.909 -10.518   3.667  0.00  0.00      PROA  
ATOM   3293 HD11 LEU P 602      -3.849 -10.346   3.950  0.00  0.00      PROA  
ATOM   3294 HD12 LEU P 602      -5.013 -10.269   2.590  0.00  0.00      PROA  
ATOM   3295 HD13 LEU P 602      -5.249 -11.559   3.859  0.00  0.00      PROA  
ATOM   3296  CD2 LEU P 602      -5.912 -10.031   5.925  0.00  0.00      PROA  
ATOM   3297 HD21 LEU P 602      -6.686  -9.422   6.440  0.00  0.00      PROA  
ATOM   3298 HD22 LEU P 602      -4.898  -9.910   6.362  0.00  0.00      PROA  
ATOM   3299 HD23 LEU P 602      -6.247 -11.069   6.134  0.00  0.00      PROA  
ATOM   3300  C   LEU P 602      -6.343  -7.502   2.150  0.00  0.00      PROA  
ATOM   3301  O   LEU P 602      -6.107  -8.114   1.121  0.00  0.00      PROA  
ATOM   3302  N   ALA P 603      -7.482  -6.744   2.304  0.00  0.00      PROA  
ATOM   3303  HN  ALA P 603      -7.586  -6.130   3.084  0.00  0.00      PROA  
ATOM   3304  CA  ALA P 603      -8.612  -6.619   1.327  0.00  0.00      PROA  
ATOM   3305  HA  ALA P 603      -9.004  -7.598   1.097  0.00  0.00      PROA  
ATOM   3306  CB  ALA P 603      -9.888  -5.918   1.852  0.00  0.00      PROA  
ATOM   3307  HB1 ALA P 603      -9.708  -4.871   2.179  0.00  0.00      PROA  
ATOM   3308  HB2 ALA P 603     -10.301  -6.534   2.679  0.00  0.00      PROA  
ATOM   3309  HB3 ALA P 603     -10.540  -6.001   0.956  0.00  0.00      PROA  
ATOM   3310  C   ALA P 603      -8.215  -5.975   0.018  0.00  0.00      PROA  
ATOM   3311  O   ALA P 603      -8.460  -6.532  -1.037  0.00  0.00      PROA  
ATOM   3312  N   MET P 604      -7.518  -4.859  -0.014  0.00  0.00      PROA  
ATOM   3313  HN  MET P 604      -7.194  -4.425   0.824  0.00  0.00      PROA  
ATOM   3314  CA  MET P 604      -6.977  -4.286  -1.206  0.00  0.00      PROA  
ATOM   3315  HA  MET P 604      -7.807  -4.128  -1.879  0.00  0.00      PROA  
ATOM   3316  CB  MET P 604      -6.484  -2.847  -0.988  0.00  0.00      PROA  
ATOM   3317  HB1 MET P 604      -5.859  -2.506  -1.841  0.00  0.00      PROA  
ATOM   3318  HB2 MET P 604      -5.870  -2.977  -0.071  0.00  0.00      PROA  
ATOM   3319  CG  MET P 604      -7.614  -1.844  -0.904  0.00  0.00      PROA  
ATOM   3320  HG1 MET P 604      -7.194  -0.818  -0.824  0.00  0.00      PROA  
ATOM   3321  HG2 MET P 604      -8.171  -2.016   0.042  0.00  0.00      PROA  
ATOM   3322  SD  MET P 604      -8.893  -1.822  -2.172  0.00  0.00      PROA  
ATOM   3323  CE  MET P 604      -7.672  -1.554  -3.486  0.00  0.00      PROA  
ATOM   3324  HE1 MET P 604      -8.109  -1.432  -4.500  0.00  0.00      PROA  
ATOM   3325  HE2 MET P 604      -6.870  -2.315  -3.591  0.00  0.00      PROA  
ATOM   3326  HE3 MET P 604      -7.174  -0.595  -3.226  0.00  0.00      PROA  
ATOM   3327  C   MET P 604      -5.947  -5.169  -1.936  0.00  0.00      PROA  
ATOM   3328  O   MET P 604      -5.905  -5.262  -3.156  0.00  0.00      PROA  
ATOM   3329  N   MET P 605      -5.046  -5.843  -1.157  0.00  0.00      PROA  
ATOM   3330  HN  MET P 605      -5.143  -5.688  -0.177  0.00  0.00      PROA  
ATOM   3331  CA  MET P 605      -4.019  -6.701  -1.703  0.00  0.00      PROA  
ATOM   3332  HA  MET P 605      -3.491  -6.218  -2.512  0.00  0.00      PROA  
ATOM   3333  CB  MET P 605      -3.148  -7.120  -0.459  0.00  0.00      PROA  
ATOM   3334  HB1 MET P 605      -2.772  -8.159  -0.581  0.00  0.00      PROA  
ATOM   3335  HB2 MET P 605      -3.618  -7.019   0.542  0.00  0.00      PROA  
ATOM   3336  CG  MET P 605      -1.911  -6.244  -0.373  0.00  0.00      PROA  
ATOM   3337  HG1 MET P 605      -1.360  -6.434   0.574  0.00  0.00      PROA  
ATOM   3338  HG2 MET P 605      -2.394  -5.253  -0.236  0.00  0.00      PROA  
ATOM   3339  SD  MET P 605      -0.803  -6.284  -1.783  0.00  0.00      PROA  
ATOM   3340  CE  MET P 605       0.672  -5.654  -0.946  0.00  0.00      PROA  
ATOM   3341  HE1 MET P 605       1.609  -5.750  -1.536  0.00  0.00      PROA  
ATOM   3342  HE2 MET P 605       0.799  -6.298  -0.050  0.00  0.00      PROA  
ATOM   3343  HE3 MET P 605       0.450  -4.611  -0.636  0.00  0.00      PROA  
ATOM   3344  C   MET P 605      -4.612  -7.864  -2.398  0.00  0.00      PROA  
ATOM   3345  O   MET P 605      -4.183  -8.278  -3.475  0.00  0.00      PROA  
ATOM   3346  N   LEU P 606      -5.707  -8.499  -1.863  0.00  0.00      PROA  
ATOM   3347  HN  LEU P 606      -6.035  -8.286  -0.946  0.00  0.00      PROA  
ATOM   3348  CA  LEU P 606      -6.494  -9.475  -2.543  0.00  0.00      PROA  
ATOM   3349  HA  LEU P 606      -5.798 -10.237  -2.861  0.00  0.00      PROA  
ATOM   3350  CB  LEU P 606      -7.546 -10.125  -1.595  0.00  0.00      PROA  
ATOM   3351  HB1 LEU P 606      -8.259 -10.726  -2.199  0.00  0.00      PROA  
ATOM   3352  HB2 LEU P 606      -8.089  -9.385  -0.968  0.00  0.00      PROA  
ATOM   3353  CG  LEU P 606      -6.863 -11.224  -0.746  0.00  0.00      PROA  
ATOM   3354  HG  LEU P 606      -5.817 -10.904  -0.550  0.00  0.00      PROA  
ATOM   3355  CD1 LEU P 606      -7.529 -11.334   0.654  0.00  0.00      PROA  
ATOM   3356 HD11 LEU P 606      -7.764 -10.308   1.008  0.00  0.00      PROA  
ATOM   3357 HD12 LEU P 606      -6.677 -11.761   1.225  0.00  0.00      PROA  
ATOM   3358 HD13 LEU P 606      -8.358 -12.054   0.823  0.00  0.00      PROA  
ATOM   3359  CD2 LEU P 606      -6.819 -12.594  -1.432  0.00  0.00      PROA  
ATOM   3360 HD21 LEU P 606      -6.344 -13.400  -0.831  0.00  0.00      PROA  
ATOM   3361 HD22 LEU P 606      -6.344 -12.463  -2.428  0.00  0.00      PROA  
ATOM   3362 HD23 LEU P 606      -7.837 -12.927  -1.725  0.00  0.00      PROA  
ATOM   3363  C   LEU P 606      -7.245  -8.959  -3.757  0.00  0.00      PROA  
ATOM   3364  O   LEU P 606      -7.211  -9.602  -4.793  0.00  0.00      PROA  
ATOM   3365  N   ARG P 607      -7.843  -7.761  -3.679  0.00  0.00      PROA  
ATOM   3366  HN  ARG P 607      -8.016  -7.296  -2.814  0.00  0.00      PROA  
ATOM   3367  CA  ARG P 607      -8.476  -7.154  -4.872  0.00  0.00      PROA  
ATOM   3368  HA  ARG P 607      -9.285  -7.802  -5.173  0.00  0.00      PROA  
ATOM   3369  CB  ARG P 607      -9.104  -5.757  -4.443  0.00  0.00      PROA  
ATOM   3370  HB1 ARG P 607      -8.263  -5.161  -4.027  0.00  0.00      PROA  
ATOM   3371  HB2 ARG P 607      -9.930  -6.098  -3.783  0.00  0.00      PROA  
ATOM   3372  CG  ARG P 607      -9.684  -4.843  -5.570  0.00  0.00      PROA  
ATOM   3373  HG1 ARG P 607      -8.794  -4.611  -6.193  0.00  0.00      PROA  
ATOM   3374  HG2 ARG P 607      -9.936  -3.841  -5.162  0.00  0.00      PROA  
ATOM   3375  CD  ARG P 607     -10.813  -5.489  -6.390  0.00  0.00      PROA  
ATOM   3376  HD1 ARG P 607     -11.768  -5.583  -5.830  0.00  0.00      PROA  
ATOM   3377  HD2 ARG P 607     -10.591  -6.448  -6.905  0.00  0.00      PROA  
ATOM   3378  NE  ARG P 607     -11.072  -4.464  -7.503  0.00  0.00      PROA  
ATOM   3379  HE  ARG P 607     -10.560  -4.413  -8.360  0.00  0.00      PROA  
ATOM   3380  CZ  ARG P 607     -11.926  -3.443  -7.378  0.00  0.00      PROA  
ATOM   3381  NH1 ARG P 607     -12.670  -3.282  -6.268  0.00  0.00      PROA  
ATOM   3382 HH11 ARG P 607     -12.591  -3.894  -5.481  0.00  0.00      PROA  
ATOM   3383 HH12 ARG P 607     -13.105  -2.390  -6.145  0.00  0.00      PROA  
ATOM   3384  NH2 ARG P 607     -12.127  -2.676  -8.419  0.00  0.00      PROA  
ATOM   3385 HH21 ARG P 607     -11.401  -2.556  -9.096  0.00  0.00      PROA  
ATOM   3386 HH22 ARG P 607     -12.872  -2.011  -8.352  0.00  0.00      PROA  
ATOM   3387  C   ARG P 607      -7.421  -6.993  -6.106  0.00  0.00      PROA  
ATOM   3388  O   ARG P 607      -7.764  -7.225  -7.239  0.00  0.00      PROA  
ATOM   3389  N   LYS P 608      -6.164  -6.666  -5.723  0.00  0.00      PROA  
ATOM   3390  HN  LYS P 608      -6.057  -6.494  -4.747  0.00  0.00      PROA  
ATOM   3391  CA  LYS P 608      -5.013  -6.456  -6.584  0.00  0.00      PROA  
ATOM   3392  HA  LYS P 608      -5.335  -6.198  -7.581  0.00  0.00      PROA  
ATOM   3393  CB  LYS P 608      -4.219  -5.160  -6.149  0.00  0.00      PROA  
ATOM   3394  HB1 LYS P 608      -3.393  -4.920  -6.852  0.00  0.00      PROA  
ATOM   3395  HB2 LYS P 608      -3.877  -5.317  -5.104  0.00  0.00      PROA  
ATOM   3396  CG  LYS P 608      -5.088  -3.942  -6.126  0.00  0.00      PROA  
ATOM   3397  HG1 LYS P 608      -4.455  -3.175  -5.630  0.00  0.00      PROA  
ATOM   3398  HG2 LYS P 608      -5.913  -3.951  -5.382  0.00  0.00      PROA  
ATOM   3399  CD  LYS P 608      -5.674  -3.262  -7.381  0.00  0.00      PROA  
ATOM   3400  HD1 LYS P 608      -6.322  -2.395  -7.131  0.00  0.00      PROA  
ATOM   3401  HD2 LYS P 608      -6.417  -3.954  -7.833  0.00  0.00      PROA  
ATOM   3402  CE  LYS P 608      -4.660  -2.923  -8.400  0.00  0.00      PROA  
ATOM   3403  HE1 LYS P 608      -4.150  -3.790  -8.873  0.00  0.00      PROA  
ATOM   3404  HE2 LYS P 608      -3.923  -2.278  -7.877  0.00  0.00      PROA  
ATOM   3405  NZ  LYS P 608      -5.399  -2.306  -9.521  0.00  0.00      PROA  
ATOM   3406  HZ1 LYS P 608      -4.750  -2.324 -10.334  0.00  0.00      PROA  
ATOM   3407  HZ2 LYS P 608      -5.670  -1.360  -9.184  0.00  0.00      PROA  
ATOM   3408  HZ3 LYS P 608      -6.267  -2.812  -9.787  0.00  0.00      PROA  
ATOM   3409  C   LYS P 608      -4.196  -7.698  -6.791  0.00  0.00      PROA  
ATOM   3410  O   LYS P 608      -3.268  -7.651  -7.571  0.00  0.00      PROA  
ATOM   3411  N   PHE P 609      -4.593  -8.884  -6.190  0.00  0.00      PROA  
ATOM   3412  HN  PHE P 609      -5.307  -8.822  -5.496  0.00  0.00      PROA  
ATOM   3413  CA  PHE P 609      -4.092 -10.199  -6.568  0.00  0.00      PROA  
ATOM   3414  HA  PHE P 609      -3.020 -10.084  -6.510  0.00  0.00      PROA  
ATOM   3415  CB  PHE P 609      -4.500 -11.309  -5.437  0.00  0.00      PROA  
ATOM   3416  HB1 PHE P 609      -5.575 -11.578  -5.524  0.00  0.00      PROA  
ATOM   3417  HB2 PHE P 609      -4.277 -10.942  -4.413  0.00  0.00      PROA  
ATOM   3418  CG  PHE P 609      -3.693 -12.601  -5.712  0.00  0.00      PROA  
ATOM   3419  CD1 PHE P 609      -2.331 -12.606  -5.894  0.00  0.00      PROA  
ATOM   3420  HD1 PHE P 609      -1.799 -11.669  -5.818  0.00  0.00      PROA  
ATOM   3421  CE1 PHE P 609      -1.599 -13.753  -6.207  0.00  0.00      PROA  
ATOM   3422  HE1 PHE P 609      -0.552 -13.546  -6.375  0.00  0.00      PROA  
ATOM   3423  CZ  PHE P 609      -2.296 -14.963  -6.349  0.00  0.00      PROA  
ATOM   3424  HZ  PHE P 609      -1.940 -15.964  -6.541  0.00  0.00      PROA  
ATOM   3425  CD2 PHE P 609      -4.369 -13.889  -5.758  0.00  0.00      PROA  
ATOM   3426  HD2 PHE P 609      -5.442 -13.915  -5.646  0.00  0.00      PROA  
ATOM   3427  CE2 PHE P 609      -3.609 -15.031  -6.063  0.00  0.00      PROA  
ATOM   3428  HE2 PHE P 609      -4.114 -15.981  -6.155  0.00  0.00      PROA  
ATOM   3429  C   PHE P 609      -4.441 -10.633  -7.976  0.00  0.00      PROA  
ATOM   3430  O   PHE P 609      -3.730 -11.393  -8.644  0.00  0.00      PROA  
ATOM   3431  N   LYS P 610      -5.577 -10.218  -8.590  0.00  0.00      PROA  
ATOM   3432  HN  LYS P 610      -6.282  -9.705  -8.107  0.00  0.00      PROA  
ATOM   3433  CA  LYS P 610      -5.932 -10.696  -9.903  0.00  0.00      PROA  
ATOM   3434  HA  LYS P 610      -5.552 -11.654 -10.224  0.00  0.00      PROA  
ATOM   3435  CB  LYS P 610      -7.476 -10.680  -9.957  0.00  0.00      PROA  
ATOM   3436  HB1 LYS P 610      -7.786 -11.364  -9.139  0.00  0.00      PROA  
ATOM   3437  HB2 LYS P 610      -7.775 -11.293 -10.835  0.00  0.00      PROA  
ATOM   3438  CG  LYS P 610      -8.209  -9.380 -10.004  0.00  0.00      PROA  
ATOM   3439  HG1 LYS P 610      -7.874  -8.867 -10.931  0.00  0.00      PROA  
ATOM   3440  HG2 LYS P 610      -7.903  -8.834  -9.086  0.00  0.00      PROA  
ATOM   3441  CD  LYS P 610      -9.734  -9.489 -10.016  0.00  0.00      PROA  
ATOM   3442  HD1 LYS P 610     -10.044 -10.089  -9.133  0.00  0.00      PROA  
ATOM   3443  HD2 LYS P 610     -10.086  -9.962 -10.958  0.00  0.00      PROA  
ATOM   3444  CE  LYS P 610     -10.445  -8.144  -9.898  0.00  0.00      PROA  
ATOM   3445  HE1 LYS P 610      -9.955  -7.412 -10.575  0.00  0.00      PROA  
ATOM   3446  HE2 LYS P 610     -10.382  -7.787  -8.848  0.00  0.00      PROA  
ATOM   3447  NZ  LYS P 610     -11.887  -8.335 -10.224  0.00  0.00      PROA  
ATOM   3448  HZ1 LYS P 610     -12.511  -7.516 -10.077  0.00  0.00      PROA  
ATOM   3449  HZ2 LYS P 610     -12.273  -9.108  -9.644  0.00  0.00      PROA  
ATOM   3450  HZ3 LYS P 610     -12.024  -8.676 -11.197  0.00  0.00      PROA  
ATOM   3451  C   LYS P 610      -5.310  -9.779 -10.893  0.00  0.00      PROA  
ATOM   3452  O   LYS P 610      -5.572  -9.909 -12.067  0.00  0.00      PROA  
ATOM   3453  N   ASN P 611      -4.372  -8.826 -10.513  0.00  0.00      PROA  
ATOM   3454  HN  ASN P 611      -4.175  -8.780  -9.536  0.00  0.00      PROA  
ATOM   3455  CA  ASN P 611      -3.707  -7.939 -11.391  0.00  0.00      PROA  
ATOM   3456  HA  ASN P 611      -4.195  -8.032 -12.350  0.00  0.00      PROA  
ATOM   3457  CB  ASN P 611      -4.025  -6.496 -10.946  0.00  0.00      PROA  
ATOM   3458  HB1 ASN P 611      -3.635  -5.827 -11.742  0.00  0.00      PROA  
ATOM   3459  HB2 ASN P 611      -3.621  -6.315  -9.927  0.00  0.00      PROA  
ATOM   3460  CG  ASN P 611      -5.552  -6.235 -10.970  0.00  0.00      PROA  
ATOM   3461  OD1 ASN P 611      -6.069  -6.026  -9.893  0.00  0.00      PROA  
ATOM   3462  ND2 ASN P 611      -6.192  -6.181 -12.146  0.00  0.00      PROA  
ATOM   3463 HD21 ASN P 611      -7.122  -5.815 -12.111  0.00  0.00      PROA  
ATOM   3464 HD22 ASN P 611      -5.803  -6.572 -12.981  0.00  0.00      PROA  
ATOM   3465  C   ASN P 611      -2.223  -8.264 -11.388  0.00  0.00      PROA  
ATOM   3466  O   ASN P 611      -1.470  -7.629 -12.111  0.00  0.00      PROA  
ATOM   3467  N   SER P 612      -1.855  -9.208 -10.580  0.00  0.00      PROA  
ATOM   3468  HN  SER P 612      -2.520  -9.795 -10.124  0.00  0.00      PROA  
ATOM   3469  CA  SER P 612      -0.490  -9.641 -10.254  0.00  0.00      PROA  
ATOM   3470  HA  SER P 612       0.112  -8.792  -9.966  0.00  0.00      PROA  
ATOM   3471  CB  SER P 612      -0.427 -10.694  -9.196  0.00  0.00      PROA  
ATOM   3472  HB1 SER P 612      -0.683 -11.692  -9.611  0.00  0.00      PROA  
ATOM   3473  HB2 SER P 612      -1.210 -10.464  -8.442  0.00  0.00      PROA  
ATOM   3474  OG  SER P 612       0.884 -10.751  -8.588  0.00  0.00      PROA  
ATOM   3475  HG1 SER P 612       0.906  -9.997  -7.994  0.00  0.00      PROA  
ATOM   3476  C   SER P 612       0.130 -10.196 -11.513  0.00  0.00      PROA  
ATOM   3477  O   SER P 612      -0.563 -10.774 -12.374  0.00  0.00      PROA  
ATOM   3478  N   SER P 613       1.432 -10.074 -11.703  0.00  0.00      PROA  
ATOM   3479  HN  SER P 613       1.987  -9.537 -11.073  0.00  0.00      PROA  
ATOM   3480  CA  SER P 613       2.069 -10.764 -12.836  0.00  0.00      PROA  
ATOM   3481  HA  SER P 613       1.399 -11.174 -13.577  0.00  0.00      PROA  
ATOM   3482  CB  SER P 613       3.149  -9.940 -13.523  0.00  0.00      PROA  
ATOM   3483  HB1 SER P 613       3.730 -10.573 -14.227  0.00  0.00      PROA  
ATOM   3484  HB2 SER P 613       3.880  -9.527 -12.794  0.00  0.00      PROA  
ATOM   3485  OG  SER P 613       2.548  -8.808 -14.210  0.00  0.00      PROA  
ATOM   3486  HG1 SER P 613       2.553  -8.071 -13.595  0.00  0.00      PROA  
ATOM   3487  C   SER P 613       2.752 -11.963 -12.315  0.00  0.00      PROA  
ATOM   3488  O   SER P 613       3.338 -12.747 -13.052  0.00  0.00      PROA  
ATOM   3489  N   TYR P 614       2.601 -12.307 -11.049  0.00  0.00      PROA  
ATOM   3490  HN  TYR P 614       1.961 -11.770 -10.506  0.00  0.00      PROA  
ATOM   3491  CA  TYR P 614       2.923 -13.559 -10.396  0.00  0.00      PROA  
ATOM   3492  HA  TYR P 614       3.727 -14.068 -10.906  0.00  0.00      PROA  
ATOM   3493  CB  TYR P 614       3.276 -13.279  -8.940  0.00  0.00      PROA  
ATOM   3494  HB1 TYR P 614       3.304 -14.234  -8.373  0.00  0.00      PROA  
ATOM   3495  HB2 TYR P 614       2.466 -12.679  -8.472  0.00  0.00      PROA  
ATOM   3496  CG  TYR P 614       4.553 -12.515  -8.783  0.00  0.00      PROA  
ATOM   3497  CD1 TYR P 614       5.777 -13.084  -9.051  0.00  0.00      PROA  
ATOM   3498  HD1 TYR P 614       5.884 -14.109  -9.372  0.00  0.00      PROA  
ATOM   3499  CE1 TYR P 614       7.000 -12.424  -8.772  0.00  0.00      PROA  
ATOM   3500  HE1 TYR P 614       7.915 -12.856  -9.149  0.00  0.00      PROA  
ATOM   3501  CZ  TYR P 614       6.924 -11.046  -8.371  0.00  0.00      PROA  
ATOM   3502  OH  TYR P 614       8.080 -10.287  -8.143  0.00  0.00      PROA  
ATOM   3503  HH  TYR P 614       7.777  -9.418  -7.871  0.00  0.00      PROA  
ATOM   3504  CD2 TYR P 614       4.484 -11.213  -8.214  0.00  0.00      PROA  
ATOM   3505  HD2 TYR P 614       3.542 -10.820  -7.862  0.00  0.00      PROA  
ATOM   3506  CE2 TYR P 614       5.689 -10.502  -8.047  0.00  0.00      PROA  
ATOM   3507  HE2 TYR P 614       5.695  -9.485  -7.683  0.00  0.00      PROA  
ATOM   3508  C   TYR P 614       1.805 -14.499 -10.575  0.00  0.00      PROA  
ATOM   3509  O   TYR P 614       0.654 -14.119 -10.930  0.00  0.00      PROA  
ATOM   3510  N   PHE P 615       2.022 -15.766 -10.354  0.00  0.00      PROA  
ATOM   3511  HN  PHE P 615       2.983 -16.027 -10.315  0.00  0.00      PROA  
ATOM   3512  CA  PHE P 615       1.070 -16.884 -10.404  0.00  0.00      PROA  
ATOM   3513  HA  PHE P 615       1.727 -17.720 -10.217  0.00  0.00      PROA  
ATOM   3514  CB  PHE P 615      -0.009 -16.806  -9.233  0.00  0.00      PROA  
ATOM   3515  HB1 PHE P 615      -0.680 -17.687  -9.321  0.00  0.00      PROA  
ATOM   3516  HB2 PHE P 615      -0.564 -15.854  -9.375  0.00  0.00      PROA  
ATOM   3517  CG  PHE P 615       0.716 -16.964  -7.863  0.00  0.00      PROA  
ATOM   3518  CD1 PHE P 615       1.363 -15.837  -7.263  0.00  0.00      PROA  
ATOM   3519  HD1 PHE P 615       1.360 -14.939  -7.864  0.00  0.00      PROA  
ATOM   3520  CE1 PHE P 615       1.897 -15.845  -5.920  0.00  0.00      PROA  
ATOM   3521  HE1 PHE P 615       2.362 -14.923  -5.603  0.00  0.00      PROA  
ATOM   3522  CZ  PHE P 615       1.708 -17.016  -5.154  0.00  0.00      PROA  
ATOM   3523  HZ  PHE P 615       1.980 -17.105  -4.113  0.00  0.00      PROA  
ATOM   3524  CD2 PHE P 615       0.624 -18.160  -7.090  0.00  0.00      PROA  
ATOM   3525  HD2 PHE P 615       0.067 -18.984  -7.511  0.00  0.00      PROA  
ATOM   3526  CE2 PHE P 615       1.028 -18.150  -5.790  0.00  0.00      PROA  
ATOM   3527  HE2 PHE P 615       0.817 -19.102  -5.324  0.00  0.00      PROA  
ATOM   3528  C   PHE P 615       0.355 -17.262 -11.742  0.00  0.00      PROA  
ATOM   3529  O   PHE P 615       0.272 -16.425 -12.654  0.00  0.00      PROA  
ATOM   3530  N   PRO P 616      -0.120 -18.521 -12.001  0.00  0.00      PROA  
ATOM   3531  CD  PRO P 616       0.465 -19.719 -11.375  0.00  0.00      PROA  
ATOM   3532  HD1 PRO P 616       0.436 -19.534 -10.280  0.00  0.00      PROA  
ATOM   3533  HD2 PRO P 616       1.499 -19.871 -11.752  0.00  0.00      PROA  
ATOM   3534  CA  PRO P 616      -1.127 -18.874 -13.005  0.00  0.00      PROA  
ATOM   3535  HA  PRO P 616      -0.610 -18.884 -13.953  0.00  0.00      PROA  
ATOM   3536  CB  PRO P 616      -1.544 -20.366 -12.610  0.00  0.00      PROA  
ATOM   3537  HB1 PRO P 616      -1.439 -21.001 -13.515  0.00  0.00      PROA  
ATOM   3538  HB2 PRO P 616      -2.537 -20.420 -12.115  0.00  0.00      PROA  
ATOM   3539  CG  PRO P 616      -0.450 -20.908 -11.654  0.00  0.00      PROA  
ATOM   3540  HG1 PRO P 616      -0.856 -21.358 -10.723  0.00  0.00      PROA  
ATOM   3541  HG2 PRO P 616       0.020 -21.736 -12.226  0.00  0.00      PROA  
ATOM   3542  C   PRO P 616      -2.327 -17.895 -13.124  0.00  0.00      PROA  
ATOM   3543  O   PRO P 616      -2.781 -17.374 -12.061  0.00  0.00      PROA  
ATOM   3544  N   GLY P 617      -2.866 -17.750 -14.345  0.00  0.00      PROA  
ATOM   3545  HN  GLY P 617      -2.356 -18.204 -15.072  0.00  0.00      PROA  
ATOM   3546  CA  GLY P 617      -3.819 -16.706 -14.743  0.00  0.00      PROA  
ATOM   3547  HA1 GLY P 617      -3.976 -16.684 -15.811  0.00  0.00      PROA  
ATOM   3548  HA2 GLY P 617      -3.577 -15.773 -14.254  0.00  0.00      PROA  
ATOM   3549  C   GLY P 617      -5.210 -17.006 -14.147  0.00  0.00      PROA  
ATOM   3550  O   GLY P 617      -5.806 -16.185 -13.516  0.00  0.00      PROA  
ATOM   3551  N   LYS P 618      -5.788 -18.233 -14.284  0.00  0.00      PROA  
ATOM   3552  HN  LYS P 618      -5.458 -18.962 -14.879  0.00  0.00      PROA  
ATOM   3553  CA  LYS P 618      -7.112 -18.635 -13.671  0.00  0.00      PROA  
ATOM   3554  HA  LYS P 618      -7.779 -17.820 -13.911  0.00  0.00      PROA  
ATOM   3555  CB  LYS P 618      -7.685 -19.932 -14.166  0.00  0.00      PROA  
ATOM   3556  HB1 LYS P 618      -7.001 -20.757 -13.874  0.00  0.00      PROA  
ATOM   3557  HB2 LYS P 618      -7.682 -19.871 -15.275  0.00  0.00      PROA  
ATOM   3558  CG  LYS P 618      -9.033 -20.402 -13.633  0.00  0.00      PROA  
ATOM   3559  HG1 LYS P 618      -9.121 -20.610 -12.546  0.00  0.00      PROA  
ATOM   3560  HG2 LYS P 618      -9.253 -21.403 -14.062  0.00  0.00      PROA  
ATOM   3561  CD  LYS P 618     -10.092 -19.313 -14.000  0.00  0.00      PROA  
ATOM   3562  HD1 LYS P 618     -10.088 -19.203 -15.106  0.00  0.00      PROA  
ATOM   3563  HD2 LYS P 618      -9.852 -18.350 -13.501  0.00  0.00      PROA  
ATOM   3564  CE  LYS P 618     -11.536 -19.413 -13.449  0.00  0.00      PROA  
ATOM   3565  HE1 LYS P 618     -11.953 -18.393 -13.586  0.00  0.00      PROA  
ATOM   3566  HE2 LYS P 618     -11.622 -19.616 -12.360  0.00  0.00      PROA  
ATOM   3567  NZ  LYS P 618     -12.361 -20.467 -14.200  0.00  0.00      PROA  
ATOM   3568  HZ1 LYS P 618     -12.189 -20.453 -15.226  0.00  0.00      PROA  
ATOM   3569  HZ2 LYS P 618     -13.390 -20.497 -14.056  0.00  0.00      PROA  
ATOM   3570  HZ3 LYS P 618     -12.055 -21.384 -13.819  0.00  0.00      PROA  
ATOM   3571  C   LYS P 618      -7.116 -18.624 -12.152  0.00  0.00      PROA  
ATOM   3572  O   LYS P 618      -7.955 -17.995 -11.522  0.00  0.00      PROA  
ATOM   3573  N   LEU P 619      -6.040 -19.097 -11.532  0.00  0.00      PROA  
ATOM   3574  HN  LEU P 619      -5.363 -19.460 -12.167  0.00  0.00      PROA  
ATOM   3575  CA  LEU P 619      -5.674 -19.092 -10.117  0.00  0.00      PROA  
ATOM   3576  HA  LEU P 619      -6.448 -19.602  -9.562  0.00  0.00      PROA  
ATOM   3577  CB  LEU P 619      -4.299 -19.719  -9.900  0.00  0.00      PROA  
ATOM   3578  HB1 LEU P 619      -3.529 -19.113 -10.424  0.00  0.00      PROA  
ATOM   3579  HB2 LEU P 619      -4.290 -20.710 -10.403  0.00  0.00      PROA  
ATOM   3580  CG  LEU P 619      -3.865 -19.866  -8.399  0.00  0.00      PROA  
ATOM   3581  HG  LEU P 619      -4.093 -18.926  -7.852  0.00  0.00      PROA  
ATOM   3582  CD1 LEU P 619      -4.790 -20.971  -7.843  0.00  0.00      PROA  
ATOM   3583 HD11 LEU P 619      -4.467 -21.546  -6.949  0.00  0.00      PROA  
ATOM   3584 HD12 LEU P 619      -4.880 -21.827  -8.544  0.00  0.00      PROA  
ATOM   3585 HD13 LEU P 619      -5.771 -20.542  -7.545  0.00  0.00      PROA  
ATOM   3586  CD2 LEU P 619      -2.371 -20.187  -8.134  0.00  0.00      PROA  
ATOM   3587 HD21 LEU P 619      -2.361 -20.083  -7.028  0.00  0.00      PROA  
ATOM   3588 HD22 LEU P 619      -1.728 -19.381  -8.548  0.00  0.00      PROA  
ATOM   3589 HD23 LEU P 619      -2.033 -21.154  -8.565  0.00  0.00      PROA  
ATOM   3590  C   LEU P 619      -5.606 -17.686  -9.544  0.00  0.00      PROA  
ATOM   3591  O   LEU P 619      -6.348 -17.364  -8.577  0.00  0.00      PROA  
ATOM   3592  N   ARG P 620      -4.774 -16.778 -10.143  0.00  0.00      PROA  
ATOM   3593  HN  ARG P 620      -4.252 -16.973 -10.969  0.00  0.00      PROA  
ATOM   3594  CA  ARG P 620      -4.638 -15.443  -9.534  0.00  0.00      PROA  
ATOM   3595  HA  ARG P 620      -4.418 -15.553  -8.482  0.00  0.00      PROA  
ATOM   3596  CB  ARG P 620      -3.482 -14.524 -10.022  0.00  0.00      PROA  
ATOM   3597  HB1 ARG P 620      -2.488 -15.010  -9.922  0.00  0.00      PROA  
ATOM   3598  HB2 ARG P 620      -3.328 -13.748  -9.242  0.00  0.00      PROA  
ATOM   3599  CG  ARG P 620      -3.557 -13.914 -11.392  0.00  0.00      PROA  
ATOM   3600  HG1 ARG P 620      -4.016 -12.905 -11.312  0.00  0.00      PROA  
ATOM   3601  HG2 ARG P 620      -4.202 -14.531 -12.054  0.00  0.00      PROA  
ATOM   3602  CD  ARG P 620      -2.200 -13.861 -12.037  0.00  0.00      PROA  
ATOM   3603  HD1 ARG P 620      -1.906 -14.927 -12.145  0.00  0.00      PROA  
ATOM   3604  HD2 ARG P 620      -1.627 -13.160 -11.393  0.00  0.00      PROA  
ATOM   3605  NE  ARG P 620      -2.230 -13.341 -13.397  0.00  0.00      PROA  
ATOM   3606  HE  ARG P 620      -2.934 -12.681 -13.660  0.00  0.00      PROA  
ATOM   3607  CZ  ARG P 620      -1.140 -13.304 -14.154  0.00  0.00      PROA  
ATOM   3608  NH1 ARG P 620      -0.011 -13.869 -13.851  0.00  0.00      PROA  
ATOM   3609 HH11 ARG P 620       0.053 -14.332 -12.967  0.00  0.00      PROA  
ATOM   3610 HH12 ARG P 620       0.654 -13.705 -14.579  0.00  0.00      PROA  
ATOM   3611  NH2 ARG P 620      -1.240 -12.632 -15.278  0.00  0.00      PROA  
ATOM   3612 HH21 ARG P 620      -0.369 -12.514 -15.754  0.00  0.00      PROA  
ATOM   3613 HH22 ARG P 620      -2.062 -12.115 -15.517  0.00  0.00      PROA  
ATOM   3614  C   ARG P 620      -5.949 -14.689  -9.656  0.00  0.00      PROA  
ATOM   3615  O   ARG P 620      -6.343 -13.905  -8.793  0.00  0.00      PROA  
ATOM   3616  N   ARG P 621      -6.669 -14.961 -10.727  0.00  0.00      PROA  
ATOM   3617  HN  ARG P 621      -6.270 -15.523 -11.448  0.00  0.00      PROA  
ATOM   3618  CA  ARG P 621      -8.045 -14.400 -10.958  0.00  0.00      PROA  
ATOM   3619  HA  ARG P 621      -8.029 -13.362 -10.660  0.00  0.00      PROA  
ATOM   3620  CB  ARG P 621      -8.352 -14.508 -12.515  0.00  0.00      PROA  
ATOM   3621  HB1 ARG P 621      -9.448 -14.351 -12.608  0.00  0.00      PROA  
ATOM   3622  HB2 ARG P 621      -8.060 -15.512 -12.891  0.00  0.00      PROA  
ATOM   3623  CG  ARG P 621      -7.494 -13.422 -13.281  0.00  0.00      PROA  
ATOM   3624  HG1 ARG P 621      -6.416 -13.519 -13.030  0.00  0.00      PROA  
ATOM   3625  HG2 ARG P 621      -7.710 -12.380 -12.961  0.00  0.00      PROA  
ATOM   3626  CD  ARG P 621      -7.745 -13.390 -14.793  0.00  0.00      PROA  
ATOM   3627  HD1 ARG P 621      -8.844 -13.233 -14.830  0.00  0.00      PROA  
ATOM   3628  HD2 ARG P 621      -7.461 -14.322 -15.326  0.00  0.00      PROA  
ATOM   3629  NE  ARG P 621      -6.862 -12.315 -15.449  0.00  0.00      PROA  
ATOM   3630  HE  ARG P 621      -5.993 -12.024 -15.049  0.00  0.00      PROA  
ATOM   3631  CZ  ARG P 621      -7.230 -11.697 -16.581  0.00  0.00      PROA  
ATOM   3632  NH1 ARG P 621      -8.293 -12.087 -17.249  0.00  0.00      PROA  
ATOM   3633 HH11 ARG P 621      -8.672 -12.966 -16.958  0.00  0.00      PROA  
ATOM   3634 HH12 ARG P 621      -8.413 -11.584 -18.105  0.00  0.00      PROA  
ATOM   3635  NH2 ARG P 621      -6.652 -10.562 -16.929  0.00  0.00      PROA  
ATOM   3636 HH21 ARG P 621      -5.787 -10.403 -16.452  0.00  0.00      PROA  
ATOM   3637 HH22 ARG P 621      -6.858 -10.134 -17.809  0.00  0.00      PROA  
ATOM   3638  C   ARG P 621      -9.246 -14.826 -10.058  0.00  0.00      PROA  
ATOM   3639  O   ARG P 621     -10.016 -13.926  -9.676  0.00  0.00      PROA  
ATOM   3640  N   ILE P 622      -9.392 -16.141  -9.716  0.00  0.00      PROA  
ATOM   3641  HN  ILE P 622      -8.758 -16.776 -10.151  0.00  0.00      PROA  
ATOM   3642  CA  ILE P 622     -10.511 -16.678  -8.996  0.00  0.00      PROA  
ATOM   3643  HA  ILE P 622     -11.386 -16.203  -9.415  0.00  0.00      PROA  
ATOM   3644  CB  ILE P 622     -10.654 -18.207  -9.270  0.00  0.00      PROA  
ATOM   3645  HB  ILE P 622     -10.776 -18.202 -10.375  0.00  0.00      PROA  
ATOM   3646  CG2 ILE P 622      -9.354 -19.015  -8.886  0.00  0.00      PROA  
ATOM   3647 HG21 ILE P 622      -9.351 -19.121  -7.780  0.00  0.00      PROA  
ATOM   3648 HG22 ILE P 622      -8.435 -18.429  -9.104  0.00  0.00      PROA  
ATOM   3649 HG23 ILE P 622      -9.371 -20.010  -9.380  0.00  0.00      PROA  
ATOM   3650  CG1 ILE P 622     -11.916 -18.778  -8.618  0.00  0.00      PROA  
ATOM   3651 HG11 ILE P 622     -12.817 -18.278  -9.036  0.00  0.00      PROA  
ATOM   3652 HG12 ILE P 622     -11.887 -18.633  -7.517  0.00  0.00      PROA  
ATOM   3653  CD  ILE P 622     -12.140 -20.291  -8.975  0.00  0.00      PROA  
ATOM   3654  HD1 ILE P 622     -12.213 -20.523 -10.059  0.00  0.00      PROA  
ATOM   3655  HD2 ILE P 622     -13.112 -20.651  -8.574  0.00  0.00      PROA  
ATOM   3656  HD3 ILE P 622     -11.418 -20.986  -8.495  0.00  0.00      PROA  
ATOM   3657  C   ILE P 622     -10.357 -16.281  -7.585  0.00  0.00      PROA  
ATOM   3658  O   ILE P 622     -11.247 -15.886  -6.873  0.00  0.00      PROA  
ATOM   3659  N   ILE P 623      -9.111 -16.428  -7.074  0.00  0.00      PROA  
ATOM   3660  HN  ILE P 623      -8.413 -16.772  -7.697  0.00  0.00      PROA  
ATOM   3661  CA  ILE P 623      -8.623 -16.059  -5.732  0.00  0.00      PROA  
ATOM   3662  HA  ILE P 623      -9.307 -16.542  -5.050  0.00  0.00      PROA  
ATOM   3663  CB  ILE P 623      -7.196 -16.585  -5.354  0.00  0.00      PROA  
ATOM   3664  HB  ILE P 623      -6.462 -16.232  -6.109  0.00  0.00      PROA  
ATOM   3665  CG2 ILE P 623      -6.759 -16.263  -3.916  0.00  0.00      PROA  
ATOM   3666 HG21 ILE P 623      -7.420 -16.713  -3.144  0.00  0.00      PROA  
ATOM   3667 HG22 ILE P 623      -6.800 -15.171  -3.717  0.00  0.00      PROA  
ATOM   3668 HG23 ILE P 623      -5.726 -16.629  -3.732  0.00  0.00      PROA  
ATOM   3669  CG1 ILE P 623      -7.079 -18.166  -5.559  0.00  0.00      PROA  
ATOM   3670 HG11 ILE P 623      -6.102 -18.536  -5.180  0.00  0.00      PROA  
ATOM   3671 HG12 ILE P 623      -7.139 -18.397  -6.645  0.00  0.00      PROA  
ATOM   3672  CD  ILE P 623      -8.230 -19.069  -4.940  0.00  0.00      PROA  
ATOM   3673  HD1 ILE P 623      -8.424 -18.748  -3.894  0.00  0.00      PROA  
ATOM   3674  HD2 ILE P 623      -8.063 -20.167  -4.903  0.00  0.00      PROA  
ATOM   3675  HD3 ILE P 623      -9.175 -18.837  -5.476  0.00  0.00      PROA  
ATOM   3676  C   ILE P 623      -8.860 -14.594  -5.473  0.00  0.00      PROA  
ATOM   3677  O   ILE P 623      -9.385 -14.155  -4.487  0.00  0.00      PROA  
ATOM   3678  N   GLY P 624      -8.493 -13.725  -6.445  0.00  0.00      PROA  
ATOM   3679  HN  GLY P 624      -8.160 -14.124  -7.296  0.00  0.00      PROA  
ATOM   3680  CA  GLY P 624      -8.672 -12.266  -6.271  0.00  0.00      PROA  
ATOM   3681  HA1 GLY P 624      -8.365 -11.908  -7.243  0.00  0.00      PROA  
ATOM   3682  HA2 GLY P 624      -8.098 -11.913  -5.426  0.00  0.00      PROA  
ATOM   3683  C   GLY P 624     -10.152 -11.837  -6.108  0.00  0.00      PROA  
ATOM   3684  O   GLY P 624     -10.423 -10.870  -5.414  0.00  0.00      PROA  
ATOM   3685  N   ASP P 625     -11.098 -12.573  -6.683  0.00  0.00      PROA  
ATOM   3686  HN  ASP P 625     -10.986 -13.400  -7.228  0.00  0.00      PROA  
ATOM   3687  CA  ASP P 625     -12.520 -12.240  -6.602  0.00  0.00      PROA  
ATOM   3688  HA  ASP P 625     -12.616 -11.210  -6.293  0.00  0.00      PROA  
ATOM   3689  CB  ASP P 625     -13.128 -12.265  -8.057  0.00  0.00      PROA  
ATOM   3690  HB1 ASP P 625     -14.231 -12.209  -7.936  0.00  0.00      PROA  
ATOM   3691  HB2 ASP P 625     -12.831 -13.191  -8.594  0.00  0.00      PROA  
ATOM   3692  CG  ASP P 625     -12.813 -11.012  -8.847  0.00  0.00      PROA  
ATOM   3693  OD1 ASP P 625     -12.881 -11.111 -10.108  0.00  0.00      PROA  
ATOM   3694  OD2 ASP P 625     -12.641  -9.907  -8.298  0.00  0.00      PROA  
ATOM   3695  C   ASP P 625     -13.339 -12.998  -5.582  0.00  0.00      PROA  
ATOM   3696  O   ASP P 625     -14.569 -12.878  -5.546  0.00  0.00      PROA  
ATOM   3697  N   PHE P 626     -12.670 -13.733  -4.686  0.00  0.00      PROA  
ATOM   3698  HN  PHE P 626     -11.703 -13.927  -4.833  0.00  0.00      PROA  
ATOM   3699  CA  PHE P 626     -13.135 -14.394  -3.578  0.00  0.00      PROA  
ATOM   3700  HA  PHE P 626     -14.190 -14.170  -3.524  0.00  0.00      PROA  
ATOM   3701  CB  PHE P 626     -12.743 -15.898  -3.837  0.00  0.00      PROA  
ATOM   3702  HB1 PHE P 626     -11.668 -16.170  -3.764  0.00  0.00      PROA  
ATOM   3703  HB2 PHE P 626     -13.028 -16.174  -4.875  0.00  0.00      PROA  
ATOM   3704  CG  PHE P 626     -13.493 -16.777  -2.847  0.00  0.00      PROA  
ATOM   3705  CD1 PHE P 626     -14.902 -16.644  -2.630  0.00  0.00      PROA  
ATOM   3706  HD1 PHE P 626     -15.460 -15.884  -3.156  0.00  0.00      PROA  
ATOM   3707  CE1 PHE P 626     -15.529 -17.418  -1.652  0.00  0.00      PROA  
ATOM   3708  HE1 PHE P 626     -16.564 -17.187  -1.446  0.00  0.00      PROA  
ATOM   3709  CZ  PHE P 626     -14.826 -18.343  -0.920  0.00  0.00      PROA  
ATOM   3710  HZ  PHE P 626     -15.290 -18.866  -0.096  0.00  0.00      PROA  
ATOM   3711  CD2 PHE P 626     -12.774 -17.754  -2.147  0.00  0.00      PROA  
ATOM   3712  HD2 PHE P 626     -11.704 -17.744  -2.294  0.00  0.00      PROA  
ATOM   3713  CE2 PHE P 626     -13.413 -18.492  -1.153  0.00  0.00      PROA  
ATOM   3714  HE2 PHE P 626     -12.820 -19.029  -0.427  0.00  0.00      PROA  
ATOM   3715  C   PHE P 626     -12.390 -13.734  -2.363  0.00  0.00      PROA  
ATOM   3716  O   PHE P 626     -12.264 -14.385  -1.323  0.00  0.00      PROA  
ATOM   3717  N   GLY P 627     -11.883 -12.506  -2.520  0.00  0.00      PROA  
ATOM   3718  HN  GLY P 627     -12.016 -12.007  -3.373  0.00  0.00      PROA  
ATOM   3719  CA  GLY P 627     -11.144 -11.681  -1.596  0.00  0.00      PROA  
ATOM   3720  HA1 GLY P 627     -11.095 -10.803  -2.223  0.00  0.00      PROA  
ATOM   3721  HA2 GLY P 627     -10.215 -12.183  -1.366  0.00  0.00      PROA  
ATOM   3722  C   GLY P 627     -11.680 -11.481  -0.246  0.00  0.00      PROA  
ATOM   3723  O   GLY P 627     -11.025 -11.794   0.724  0.00  0.00      PROA  
ATOM   3724  N   VAL P 628     -12.950 -10.991  -0.206  0.00  0.00      PROA  
ATOM   3725  HN  VAL P 628     -13.235 -10.727  -1.124  0.00  0.00      PROA  
ATOM   3726  CA  VAL P 628     -13.694 -10.710   1.004  0.00  0.00      PROA  
ATOM   3727  HA  VAL P 628     -13.166  -9.842   1.371  0.00  0.00      PROA  
ATOM   3728  CB  VAL P 628     -15.110 -10.181   0.723  0.00  0.00      PROA  
ATOM   3729  HB  VAL P 628     -15.552 -10.830  -0.064  0.00  0.00      PROA  
ATOM   3730  CG1 VAL P 628     -16.004 -10.093   2.004  0.00  0.00      PROA  
ATOM   3731 HG11 VAL P 628     -16.890  -9.467   1.762  0.00  0.00      PROA  
ATOM   3732 HG12 VAL P 628     -15.518  -9.513   2.818  0.00  0.00      PROA  
ATOM   3733 HG13 VAL P 628     -16.263 -11.105   2.380  0.00  0.00      PROA  
ATOM   3734  CG2 VAL P 628     -14.915  -8.803   0.132  0.00  0.00      PROA  
ATOM   3735 HG21 VAL P 628     -15.843  -8.487  -0.391  0.00  0.00      PROA  
ATOM   3736 HG22 VAL P 628     -14.068  -8.558  -0.545  0.00  0.00      PROA  
ATOM   3737 HG23 VAL P 628     -14.809  -8.083   0.972  0.00  0.00      PROA  
ATOM   3738  C   VAL P 628     -13.606 -11.803   2.134  0.00  0.00      PROA  
ATOM   3739  O   VAL P 628     -13.216 -11.434   3.233  0.00  0.00      PROA  
ATOM   3740  N   PRO P 629     -13.984 -13.111   1.885  0.00  0.00      PROA  
ATOM   3741  CD  PRO P 629     -14.756 -13.516   0.692  0.00  0.00      PROA  
ATOM   3742  HD1 PRO P 629     -14.314 -13.153  -0.261  0.00  0.00      PROA  
ATOM   3743  HD2 PRO P 629     -15.813 -13.180   0.646  0.00  0.00      PROA  
ATOM   3744  CA  PRO P 629     -13.956 -14.164   2.930  0.00  0.00      PROA  
ATOM   3745  HA  PRO P 629     -14.293 -13.578   3.771  0.00  0.00      PROA  
ATOM   3746  CB  PRO P 629     -14.813 -15.270   2.396  0.00  0.00      PROA  
ATOM   3747  HB1 PRO P 629     -15.853 -15.121   2.759  0.00  0.00      PROA  
ATOM   3748  HB2 PRO P 629     -14.456 -16.257   2.760  0.00  0.00      PROA  
ATOM   3749  CG  PRO P 629     -14.859 -15.048   0.844  0.00  0.00      PROA  
ATOM   3750  HG1 PRO P 629     -14.041 -15.614   0.350  0.00  0.00      PROA  
ATOM   3751  HG2 PRO P 629     -15.769 -15.455   0.353  0.00  0.00      PROA  
ATOM   3752  C   PRO P 629     -12.610 -14.614   3.363  0.00  0.00      PROA  
ATOM   3753  O   PRO P 629     -12.452 -14.923   4.538  0.00  0.00      PROA  
ATOM   3754  N   ILE P 630     -11.612 -14.598   2.437  0.00  0.00      PROA  
ATOM   3755  HN  ILE P 630     -11.865 -14.382   1.497  0.00  0.00      PROA  
ATOM   3756  CA  ILE P 630     -10.209 -14.873   2.791  0.00  0.00      PROA  
ATOM   3757  HA  ILE P 630     -10.303 -15.834   3.275  0.00  0.00      PROA  
ATOM   3758  CB  ILE P 630      -9.489 -14.956   1.499  0.00  0.00      PROA  
ATOM   3759  HB  ILE P 630      -9.808 -14.124   0.835  0.00  0.00      PROA  
ATOM   3760  CG2 ILE P 630      -7.898 -14.718   1.663  0.00  0.00      PROA  
ATOM   3761 HG21 ILE P 630      -7.573 -15.671   2.134  0.00  0.00      PROA  
ATOM   3762 HG22 ILE P 630      -7.494 -13.850   2.227  0.00  0.00      PROA  
ATOM   3763 HG23 ILE P 630      -7.486 -14.694   0.631  0.00  0.00      PROA  
ATOM   3764  CG1 ILE P 630      -9.879 -16.287   0.803  0.00  0.00      PROA  
ATOM   3765 HG11 ILE P 630     -10.983 -16.409   0.763  0.00  0.00      PROA  
ATOM   3766 HG12 ILE P 630      -9.382 -17.119   1.346  0.00  0.00      PROA  
ATOM   3767  CD  ILE P 630      -9.501 -16.358  -0.743  0.00  0.00      PROA  
ATOM   3768  HD1 ILE P 630      -8.397 -16.278  -0.833  0.00  0.00      PROA  
ATOM   3769  HD2 ILE P 630     -10.048 -15.576  -1.311  0.00  0.00      PROA  
ATOM   3770  HD3 ILE P 630      -9.801 -17.283  -1.281  0.00  0.00      PROA  
ATOM   3771  C   ILE P 630      -9.587 -13.855   3.772  0.00  0.00      PROA  
ATOM   3772  O   ILE P 630      -8.862 -14.214   4.733  0.00  0.00      PROA  
ATOM   3773  N   SER P 631      -9.764 -12.511   3.520  0.00  0.00      PROA  
ATOM   3774  HN  SER P 631     -10.257 -12.268   2.688  0.00  0.00      PROA  
ATOM   3775  CA  SER P 631      -9.298 -11.371   4.343  0.00  0.00      PROA  
ATOM   3776  HA  SER P 631      -8.219 -11.336   4.315  0.00  0.00      PROA  
ATOM   3777  CB  SER P 631      -9.705 -10.021   3.716  0.00  0.00      PROA  
ATOM   3778  HB1 SER P 631     -10.777 -10.148   3.452  0.00  0.00      PROA  
ATOM   3779  HB2 SER P 631      -9.254  -9.967   2.703  0.00  0.00      PROA  
ATOM   3780  OG  SER P 631      -9.711  -8.890   4.571  0.00  0.00      PROA  
ATOM   3781  HG1 SER P 631      -8.789  -8.729   4.787  0.00  0.00      PROA  
ATOM   3782  C   SER P 631      -9.666 -11.486   5.814  0.00  0.00      PROA  
ATOM   3783  O   SER P 631      -8.785 -11.509   6.709  0.00  0.00      PROA  
ATOM   3784  N   ILE P 632     -10.980 -11.640   6.112  0.00  0.00      PROA  
ATOM   3785  HN  ILE P 632     -11.678 -11.399   5.443  0.00  0.00      PROA  
ATOM   3786  CA  ILE P 632     -11.607 -11.903   7.364  0.00  0.00      PROA  
ATOM   3787  HA  ILE P 632     -11.313 -11.113   8.039  0.00  0.00      PROA  
ATOM   3788  CB  ILE P 632     -13.087 -11.980   7.171  0.00  0.00      PROA  
ATOM   3789  HB  ILE P 632     -13.408 -12.835   6.537  0.00  0.00      PROA  
ATOM   3790  CG2 ILE P 632     -13.706 -12.223   8.561  0.00  0.00      PROA  
ATOM   3791 HG21 ILE P 632     -13.788 -11.280   9.144  0.00  0.00      PROA  
ATOM   3792 HG22 ILE P 632     -13.209 -12.986   9.197  0.00  0.00      PROA  
ATOM   3793 HG23 ILE P 632     -14.774 -12.520   8.491  0.00  0.00      PROA  
ATOM   3794  CG1 ILE P 632     -13.652 -10.690   6.531  0.00  0.00      PROA  
ATOM   3795 HG11 ILE P 632     -12.993 -10.357   5.701  0.00  0.00      PROA  
ATOM   3796 HG12 ILE P 632     -13.744  -9.896   7.303  0.00  0.00      PROA  
ATOM   3797  CD  ILE P 632     -15.062 -10.957   6.003  0.00  0.00      PROA  
ATOM   3798  HD1 ILE P 632     -15.662 -11.297   6.874  0.00  0.00      PROA  
ATOM   3799  HD2 ILE P 632     -15.154 -11.708   5.190  0.00  0.00      PROA  
ATOM   3800  HD3 ILE P 632     -15.553  -9.993   5.747  0.00  0.00      PROA  
ATOM   3801  C   ILE P 632     -11.043 -13.184   7.976  0.00  0.00      PROA  
ATOM   3802  O   ILE P 632     -10.643 -13.220   9.134  0.00  0.00      PROA  
ATOM   3803  N   LEU P 633     -11.018 -14.327   7.234  0.00  0.00      PROA  
ATOM   3804  HN  LEU P 633     -11.484 -14.403   6.356  0.00  0.00      PROA  
ATOM   3805  CA  LEU P 633     -10.614 -15.576   7.819  0.00  0.00      PROA  
ATOM   3806  HA  LEU P 633     -11.095 -15.686   8.780  0.00  0.00      PROA  
ATOM   3807  CB  LEU P 633     -11.046 -16.700   6.798  0.00  0.00      PROA  
ATOM   3808  HB1 LEU P 633     -10.445 -16.572   5.873  0.00  0.00      PROA  
ATOM   3809  HB2 LEU P 633     -12.127 -16.658   6.544  0.00  0.00      PROA  
ATOM   3810  CG  LEU P 633     -10.627 -18.087   7.348  0.00  0.00      PROA  
ATOM   3811  HG  LEU P 633      -9.527 -18.016   7.492  0.00  0.00      PROA  
ATOM   3812  CD1 LEU P 633     -11.265 -18.379   8.758  0.00  0.00      PROA  
ATOM   3813 HD11 LEU P 633     -12.373 -18.419   8.697  0.00  0.00      PROA  
ATOM   3814 HD12 LEU P 633     -11.006 -17.611   9.518  0.00  0.00      PROA  
ATOM   3815 HD13 LEU P 633     -10.849 -19.310   9.199  0.00  0.00      PROA  
ATOM   3816  CD2 LEU P 633     -10.877 -19.322   6.383  0.00  0.00      PROA  
ATOM   3817 HD21 LEU P 633     -10.690 -20.306   6.864  0.00  0.00      PROA  
ATOM   3818 HD22 LEU P 633     -10.204 -19.383   5.501  0.00  0.00      PROA  
ATOM   3819 HD23 LEU P 633     -11.938 -19.180   6.084  0.00  0.00      PROA  
ATOM   3820  C   LEU P 633      -9.109 -15.654   8.238  0.00  0.00      PROA  
ATOM   3821  O   LEU P 633      -8.689 -16.254   9.172  0.00  0.00      PROA  
ATOM   3822  N   ILE P 634      -8.310 -15.020   7.427  0.00  0.00      PROA  
ATOM   3823  HN  ILE P 634      -8.615 -14.658   6.549  0.00  0.00      PROA  
ATOM   3824  CA  ILE P 634      -6.808 -14.753   7.740  0.00  0.00      PROA  
ATOM   3825  HA  ILE P 634      -6.506 -15.759   7.992  0.00  0.00      PROA  
ATOM   3826  CB  ILE P 634      -6.056 -14.158   6.562  0.00  0.00      PROA  
ATOM   3827  HB  ILE P 634      -6.728 -13.358   6.185  0.00  0.00      PROA  
ATOM   3828  CG2 ILE P 634      -4.698 -13.584   6.961  0.00  0.00      PROA  
ATOM   3829 HG21 ILE P 634      -4.253 -14.376   7.602  0.00  0.00      PROA  
ATOM   3830 HG22 ILE P 634      -4.902 -12.679   7.572  0.00  0.00      PROA  
ATOM   3831 HG23 ILE P 634      -3.961 -13.431   6.144  0.00  0.00      PROA  
ATOM   3832  CG1 ILE P 634      -5.881 -15.348   5.600  0.00  0.00      PROA  
ATOM   3833 HG11 ILE P 634      -6.813 -15.952   5.637  0.00  0.00      PROA  
ATOM   3834 HG12 ILE P 634      -5.000 -15.946   5.914  0.00  0.00      PROA  
ATOM   3835  CD  ILE P 634      -5.513 -14.940   4.172  0.00  0.00      PROA  
ATOM   3836  HD1 ILE P 634      -6.236 -14.204   3.761  0.00  0.00      PROA  
ATOM   3837  HD2 ILE P 634      -5.504 -15.810   3.480  0.00  0.00      PROA  
ATOM   3838  HD3 ILE P 634      -4.477 -14.538   4.138  0.00  0.00      PROA  
ATOM   3839  C   ILE P 634      -6.681 -13.881   8.989  0.00  0.00      PROA  
ATOM   3840  O   ILE P 634      -5.866 -14.161   9.838  0.00  0.00      PROA  
ATOM   3841  N   MET P 635      -7.517 -12.810   9.131  0.00  0.00      PROA  
ATOM   3842  HN  MET P 635      -8.292 -12.595   8.541  0.00  0.00      PROA  
ATOM   3843  CA  MET P 635      -7.511 -11.969  10.348  0.00  0.00      PROA  
ATOM   3844  HA  MET P 635      -6.457 -11.772  10.477  0.00  0.00      PROA  
ATOM   3845  CB  MET P 635      -8.286 -10.676  10.221  0.00  0.00      PROA  
ATOM   3846  HB1 MET P 635      -8.218 -10.173  11.209  0.00  0.00      PROA  
ATOM   3847  HB2 MET P 635      -9.292 -10.654   9.749  0.00  0.00      PROA  
ATOM   3848  CG  MET P 635      -7.449  -9.663   9.292  0.00  0.00      PROA  
ATOM   3849  HG1 MET P 635      -8.137  -8.797   9.192  0.00  0.00      PROA  
ATOM   3850  HG2 MET P 635      -7.395 -10.083   8.265  0.00  0.00      PROA  
ATOM   3851  SD  MET P 635      -5.834  -9.186   9.942  0.00  0.00      PROA  
ATOM   3852  CE  MET P 635      -6.321  -8.112  11.245  0.00  0.00      PROA  
ATOM   3853  HE1 MET P 635      -5.534  -7.788  11.959  0.00  0.00      PROA  
ATOM   3854  HE2 MET P 635      -6.932  -8.731  11.935  0.00  0.00      PROA  
ATOM   3855  HE3 MET P 635      -7.056  -7.342  10.929  0.00  0.00      PROA  
ATOM   3856  C   MET P 635      -7.896 -12.686  11.532  0.00  0.00      PROA  
ATOM   3857  O   MET P 635      -7.322 -12.394  12.578  0.00  0.00      PROA  
ATOM   3858  N   VAL P 636      -8.847 -13.609  11.452  0.00  0.00      PROA  
ATOM   3859  HN  VAL P 636      -9.259 -13.858  10.579  0.00  0.00      PROA  
ATOM   3860  CA  VAL P 636      -9.157 -14.489  12.588  0.00  0.00      PROA  
ATOM   3861  HA  VAL P 636      -9.435 -13.873  13.431  0.00  0.00      PROA  
ATOM   3862  CB  VAL P 636     -10.426 -15.340  12.413  0.00  0.00      PROA  
ATOM   3863  HB  VAL P 636     -10.286 -15.859  11.441  0.00  0.00      PROA  
ATOM   3864  CG1 VAL P 636     -10.635 -16.495  13.398  0.00  0.00      PROA  
ATOM   3865 HG11 VAL P 636     -10.455 -16.171  14.445  0.00  0.00      PROA  
ATOM   3866 HG12 VAL P 636     -10.025 -17.397  13.176  0.00  0.00      PROA  
ATOM   3867 HG13 VAL P 636     -11.664 -16.895  13.274  0.00  0.00      PROA  
ATOM   3868  CG2 VAL P 636     -11.575 -14.341  12.418  0.00  0.00      PROA  
ATOM   3869 HG21 VAL P 636     -11.472 -13.540  13.181  0.00  0.00      PROA  
ATOM   3870 HG22 VAL P 636     -12.552 -14.813  12.659  0.00  0.00      PROA  
ATOM   3871 HG23 VAL P 636     -11.690 -13.709  11.512  0.00  0.00      PROA  
ATOM   3872  C   VAL P 636      -8.003 -15.445  12.964  0.00  0.00      PROA  
ATOM   3873  O   VAL P 636      -7.688 -15.673  14.131  0.00  0.00      PROA  
ATOM   3874  N   MET P 637      -7.257 -15.890  12.000  0.00  0.00      PROA  
ATOM   3875  HN  MET P 637      -7.480 -15.671  11.053  0.00  0.00      PROA  
ATOM   3876  CA  MET P 637      -6.009 -16.576  12.205  0.00  0.00      PROA  
ATOM   3877  HA  MET P 637      -6.187 -17.331  12.956  0.00  0.00      PROA  
ATOM   3878  CB  MET P 637      -5.382 -17.287  11.012  0.00  0.00      PROA  
ATOM   3879  HB1 MET P 637      -4.390 -17.754  11.193  0.00  0.00      PROA  
ATOM   3880  HB2 MET P 637      -5.216 -16.538  10.209  0.00  0.00      PROA  
ATOM   3881  CG  MET P 637      -6.255 -18.389  10.374  0.00  0.00      PROA  
ATOM   3882  HG1 MET P 637      -5.682 -18.759   9.497  0.00  0.00      PROA  
ATOM   3883  HG2 MET P 637      -7.106 -17.822   9.941  0.00  0.00      PROA  
ATOM   3884  SD  MET P 637      -6.698 -19.651  11.635  0.00  0.00      PROA  
ATOM   3885  CE  MET P 637      -7.696 -20.585  10.383  0.00  0.00      PROA  
ATOM   3886  HE1 MET P 637      -8.330 -19.850   9.843  0.00  0.00      PROA  
ATOM   3887  HE2 MET P 637      -8.329 -21.387  10.818  0.00  0.00      PROA  
ATOM   3888  HE3 MET P 637      -7.080 -21.078   9.600  0.00  0.00      PROA  
ATOM   3889  C   MET P 637      -4.940 -15.641  12.841  0.00  0.00      PROA  
ATOM   3890  O   MET P 637      -4.193 -16.074  13.780  0.00  0.00      PROA  
ATOM   3891  N   VAL P 638      -4.713 -14.373  12.376  0.00  0.00      PROA  
ATOM   3892  HN  VAL P 638      -5.096 -13.988  11.540  0.00  0.00      PROA  
ATOM   3893  CA  VAL P 638      -3.825 -13.448  12.859  0.00  0.00      PROA  
ATOM   3894  HA  VAL P 638      -2.895 -13.957  12.654  0.00  0.00      PROA  
ATOM   3895  CB  VAL P 638      -3.842 -12.104  12.068  0.00  0.00      PROA  
ATOM   3896  HB  VAL P 638      -4.894 -11.820  11.849  0.00  0.00      PROA  
ATOM   3897  CG1 VAL P 638      -2.978 -10.969  12.708  0.00  0.00      PROA  
ATOM   3898 HG11 VAL P 638      -3.311 -10.634  13.713  0.00  0.00      PROA  
ATOM   3899 HG12 VAL P 638      -3.035 -10.136  11.975  0.00  0.00      PROA  
ATOM   3900 HG13 VAL P 638      -1.918 -11.302  12.706  0.00  0.00      PROA  
ATOM   3901  CG2 VAL P 638      -3.237 -12.444  10.721  0.00  0.00      PROA  
ATOM   3902 HG21 VAL P 638      -2.209 -12.862  10.666  0.00  0.00      PROA  
ATOM   3903 HG22 VAL P 638      -3.334 -11.519  10.113  0.00  0.00      PROA  
ATOM   3904 HG23 VAL P 638      -3.839 -13.174  10.137  0.00  0.00      PROA  
ATOM   3905  C   VAL P 638      -3.976 -13.068  14.335  0.00  0.00      PROA  
ATOM   3906  O   VAL P 638      -3.045 -13.111  15.109  0.00  0.00      PROA  
ATOM   3907  N   ASP P 639      -5.239 -12.763  14.770  0.00  0.00      PROA  
ATOM   3908  HN  ASP P 639      -6.007 -12.547  14.172  0.00  0.00      PROA  
ATOM   3909  CA  ASP P 639      -5.607 -12.623  16.087  0.00  0.00      PROA  
ATOM   3910  HA  ASP P 639      -5.112 -11.717  16.404  0.00  0.00      PROA  
ATOM   3911  CB  ASP P 639      -7.074 -12.277  16.078  0.00  0.00      PROA  
ATOM   3912  HB1 ASP P 639      -7.723 -12.804  15.347  0.00  0.00      PROA  
ATOM   3913  HB2 ASP P 639      -7.134 -11.211  15.772  0.00  0.00      PROA  
ATOM   3914  CG  ASP P 639      -7.807 -12.283  17.445  0.00  0.00      PROA  
ATOM   3915  OD1 ASP P 639      -7.454 -11.379  18.266  0.00  0.00      PROA  
ATOM   3916  OD2 ASP P 639      -8.604 -13.214  17.671  0.00  0.00      PROA  
ATOM   3917  C   ASP P 639      -5.277 -13.784  17.015  0.00  0.00      PROA  
ATOM   3918  O   ASP P 639      -4.646 -13.640  18.085  0.00  0.00      PROA  
ATOM   3919  N   ALA P 640      -5.519 -15.056  16.589  0.00  0.00      PROA  
ATOM   3920  HN  ALA P 640      -6.040 -15.105  15.740  0.00  0.00      PROA  
ATOM   3921  CA  ALA P 640      -4.910 -16.273  17.221  0.00  0.00      PROA  
ATOM   3922  HA  ALA P 640      -5.259 -16.313  18.243  0.00  0.00      PROA  
ATOM   3923  CB  ALA P 640      -5.397 -17.511  16.433  0.00  0.00      PROA  
ATOM   3924  HB1 ALA P 640      -5.110 -18.402  17.031  0.00  0.00      PROA  
ATOM   3925  HB2 ALA P 640      -5.107 -17.567  15.362  0.00  0.00      PROA  
ATOM   3926  HB3 ALA P 640      -6.508 -17.469  16.432  0.00  0.00      PROA  
ATOM   3927  C   ALA P 640      -3.387 -16.308  17.330  0.00  0.00      PROA  
ATOM   3928  O   ALA P 640      -2.883 -16.511  18.381  0.00  0.00      PROA  
ATOM   3929  N   LEU P 641      -2.615 -15.877  16.234  0.00  0.00      PROA  
ATOM   3930  HN  LEU P 641      -3.041 -15.787  15.337  0.00  0.00      PROA  
ATOM   3931  CA  LEU P 641      -1.199 -15.686  16.311  0.00  0.00      PROA  
ATOM   3932  HA  LEU P 641      -0.807 -16.571  16.791  0.00  0.00      PROA  
ATOM   3933  CB  LEU P 641      -0.439 -15.561  14.970  0.00  0.00      PROA  
ATOM   3934  HB1 LEU P 641       0.643 -15.595  15.215  0.00  0.00      PROA  
ATOM   3935  HB2 LEU P 641      -0.563 -14.627  14.381  0.00  0.00      PROA  
ATOM   3936  CG  LEU P 641      -0.629 -16.690  13.927  0.00  0.00      PROA  
ATOM   3937  HG  LEU P 641      -1.716 -16.855  13.767  0.00  0.00      PROA  
ATOM   3938  CD1 LEU P 641      -0.143 -16.352  12.512  0.00  0.00      PROA  
ATOM   3939 HD11 LEU P 641       0.779 -15.734  12.566  0.00  0.00      PROA  
ATOM   3940 HD12 LEU P 641      -0.826 -15.681  11.948  0.00  0.00      PROA  
ATOM   3941 HD13 LEU P 641       0.166 -17.309  12.041  0.00  0.00      PROA  
ATOM   3942  CD2 LEU P 641       0.017 -17.996  14.516  0.00  0.00      PROA  
ATOM   3943 HD21 LEU P 641      -0.141 -18.811  13.778  0.00  0.00      PROA  
ATOM   3944 HD22 LEU P 641      -0.405 -18.267  15.507  0.00  0.00      PROA  
ATOM   3945 HD23 LEU P 641       1.100 -17.757  14.588  0.00  0.00      PROA  
ATOM   3946  C   LEU P 641      -0.675 -14.629  17.324  0.00  0.00      PROA  
ATOM   3947  O   LEU P 641       0.503 -14.706  17.721  0.00  0.00      PROA  
ATOM   3948  N   ILE P 642      -1.560 -13.719  17.798  0.00  0.00      PROA  
ATOM   3949  HN  ILE P 642      -2.484 -13.692  17.425  0.00  0.00      PROA  
ATOM   3950  CA  ILE P 642      -1.202 -12.671  18.734  0.00  0.00      PROA  
ATOM   3951  HA  ILE P 642      -0.132 -12.549  18.814  0.00  0.00      PROA  
ATOM   3952  CB  ILE P 642      -1.943 -11.332  18.354  0.00  0.00      PROA  
ATOM   3953  HB  ILE P 642      -3.043 -11.446  18.247  0.00  0.00      PROA  
ATOM   3954  CG2 ILE P 642      -1.684 -10.286  19.468  0.00  0.00      PROA  
ATOM   3955 HG21 ILE P 642      -0.685 -10.429  19.933  0.00  0.00      PROA  
ATOM   3956 HG22 ILE P 642      -2.455 -10.512  20.235  0.00  0.00      PROA  
ATOM   3957 HG23 ILE P 642      -1.900  -9.217  19.260  0.00  0.00      PROA  
ATOM   3958  CG1 ILE P 642      -1.493 -10.877  16.921  0.00  0.00      PROA  
ATOM   3959 HG11 ILE P 642      -1.573 -11.790  16.292  0.00  0.00      PROA  
ATOM   3960 HG12 ILE P 642      -0.455 -10.542  17.130  0.00  0.00      PROA  
ATOM   3961  CD  ILE P 642      -2.360  -9.749  16.328  0.00  0.00      PROA  
ATOM   3962  HD1 ILE P 642      -2.255  -8.894  17.030  0.00  0.00      PROA  
ATOM   3963  HD2 ILE P 642      -3.402 -10.135  16.305  0.00  0.00      PROA  
ATOM   3964  HD3 ILE P 642      -2.009  -9.372  15.344  0.00  0.00      PROA  
ATOM   3965  C   ILE P 642      -1.647 -13.118  20.059  0.00  0.00      PROA  
ATOM   3966  O   ILE P 642      -1.287 -12.522  21.077  0.00  0.00      PROA  
ATOM   3967  N   GLN P 643      -2.399 -14.212  20.202  0.00  0.00      PROA  
ATOM   3968  HN  GLN P 643      -2.721 -14.668  19.376  0.00  0.00      PROA  
ATOM   3969  CA  GLN P 643      -2.902 -14.829  21.461  0.00  0.00      PROA  
ATOM   3970  HA  GLN P 643      -3.257 -15.779  21.090  0.00  0.00      PROA  
ATOM   3971  CB  GLN P 643      -1.847 -14.956  22.546  0.00  0.00      PROA  
ATOM   3972  HB1 GLN P 643      -2.285 -15.670  23.276  0.00  0.00      PROA  
ATOM   3973  HB2 GLN P 643      -1.557 -14.023  23.075  0.00  0.00      PROA  
ATOM   3974  CG  GLN P 643      -0.548 -15.751  22.096  0.00  0.00      PROA  
ATOM   3975  HG1 GLN P 643       0.065 -15.982  22.994  0.00  0.00      PROA  
ATOM   3976  HG2 GLN P 643       0.039 -15.098  21.416  0.00  0.00      PROA  
ATOM   3977  CD  GLN P 643      -0.754 -17.003  21.267  0.00  0.00      PROA  
ATOM   3978  OE1 GLN P 643      -1.685 -17.830  21.464  0.00  0.00      PROA  
ATOM   3979  NE2 GLN P 643       0.142 -17.213  20.313  0.00  0.00      PROA  
ATOM   3980 HE21 GLN P 643       0.050 -18.090  19.842  0.00  0.00      PROA  
ATOM   3981 HE22 GLN P 643       0.987 -16.681  20.361  0.00  0.00      PROA  
ATOM   3982  C   GLN P 643      -4.191 -14.089  21.923  0.00  0.00      PROA  
ATOM   3983  O   GLN P 643      -4.243 -13.856  23.118  0.00  0.00      PROA  
ATOM   3984  N   ASP P 644      -5.150 -13.734  20.999  0.00  0.00      PROA  
ATOM   3985  HN  ASP P 644      -4.990 -13.822  20.019  0.00  0.00      PROA  
ATOM   3986  CA  ASP P 644      -6.469 -13.192  21.265  0.00  0.00      PROA  
ATOM   3987  HA  ASP P 644      -6.878 -13.164  20.265  0.00  0.00      PROA  
ATOM   3988  CB  ASP P 644      -7.262 -14.150  22.185  0.00  0.00      PROA  
ATOM   3989  HB1 ASP P 644      -6.687 -14.467  23.081  0.00  0.00      PROA  
ATOM   3990  HB2 ASP P 644      -7.429 -15.110  21.650  0.00  0.00      PROA  
ATOM   3991  CG  ASP P 644      -8.643 -13.614  22.585  0.00  0.00      PROA  
ATOM   3992  OD1 ASP P 644      -9.162 -12.672  21.873  0.00  0.00      PROA  
ATOM   3993  OD2 ASP P 644      -9.256 -14.069  23.565  0.00  0.00      PROA  
ATOM   3994  C   ASP P 644      -6.362 -11.722  21.650  0.00  0.00      PROA  
ATOM   3995  O   ASP P 644      -6.112 -11.476  22.831  0.00  0.00      PROA  
ATOM   3996  N   THR P 645      -6.586 -10.768  20.721  0.00  0.00      PROA  
ATOM   3997  HN  THR P 645      -6.968 -10.984  19.826  0.00  0.00      PROA  
ATOM   3998  CA  THR P 645      -6.330  -9.338  20.895  0.00  0.00      PROA  
ATOM   3999  HA  THR P 645      -5.317  -9.201  21.245  0.00  0.00      PROA  
ATOM   4000  CB  THR P 645      -6.257  -8.452  19.639  0.00  0.00      PROA  
ATOM   4001  HB  THR P 645      -6.235  -7.366  19.873  0.00  0.00      PROA  
ATOM   4002  OG1 THR P 645      -7.344  -8.775  18.743  0.00  0.00      PROA  
ATOM   4003  HG1 THR P 645      -7.266  -9.707  18.528  0.00  0.00      PROA  
ATOM   4004  CG2 THR P 645      -5.062  -8.944  18.893  0.00  0.00      PROA  
ATOM   4005 HG21 THR P 645      -4.136  -8.547  19.361  0.00  0.00      PROA  
ATOM   4006 HG22 THR P 645      -4.847  -8.523  17.888  0.00  0.00      PROA  
ATOM   4007 HG23 THR P 645      -4.997 -10.039  18.718  0.00  0.00      PROA  
ATOM   4008  C   THR P 645      -7.272  -8.687  21.845  0.00  0.00      PROA  
ATOM   4009  O   THR P 645      -8.479  -8.964  21.889  0.00  0.00      PROA  
ATOM   4010  N   TYR P 646      -6.643  -7.632  22.568  0.00  0.00      PROA  
ATOM   4011  HN  TYR P 646      -5.652  -7.530  22.536  0.00  0.00      PROA  
ATOM   4012  CA  TYR P 646      -7.264  -6.761  23.580  0.00  0.00      PROA  
ATOM   4013  HA  TYR P 646      -7.963  -7.377  24.126  0.00  0.00      PROA  
ATOM   4014  CB  TYR P 646      -6.375  -6.224  24.704  0.00  0.00      PROA  
ATOM   4015  HB1 TYR P 646      -6.882  -5.444  25.313  0.00  0.00      PROA  
ATOM   4016  HB2 TYR P 646      -5.425  -5.797  24.317  0.00  0.00      PROA  
ATOM   4017  CG  TYR P 646      -6.069  -7.327  25.697  0.00  0.00      PROA  
ATOM   4018  CD1 TYR P 646      -4.993  -8.230  25.414  0.00  0.00      PROA  
ATOM   4019  HD1 TYR P 646      -4.340  -8.003  24.584  0.00  0.00      PROA  
ATOM   4020  CE1 TYR P 646      -4.739  -9.324  26.195  0.00  0.00      PROA  
ATOM   4021  HE1 TYR P 646      -3.901  -9.996  26.086  0.00  0.00      PROA  
ATOM   4022  CZ  TYR P 646      -5.554  -9.640  27.298  0.00  0.00      PROA  
ATOM   4023  OH  TYR P 646      -5.232 -10.786  28.086  0.00  0.00      PROA  
ATOM   4024  HH  TYR P 646      -5.819 -10.928  28.832  0.00  0.00      PROA  
ATOM   4025  CD2 TYR P 646      -6.822  -7.659  26.913  0.00  0.00      PROA  
ATOM   4026  HD2 TYR P 646      -7.492  -6.883  27.251  0.00  0.00      PROA  
ATOM   4027  CE2 TYR P 646      -6.595  -8.795  27.687  0.00  0.00      PROA  
ATOM   4028  HE2 TYR P 646      -7.129  -9.014  28.600  0.00  0.00      PROA  
ATOM   4029  C   TYR P 646      -8.201  -5.658  22.941  0.00  0.00      PROA  
ATOM   4030  O   TYR P 646      -7.903  -4.498  23.089  0.00  0.00      PROA  
ATOM   4031  N   THR P 647      -9.308  -6.069  22.237  0.00  0.00      PROA  
ATOM   4032  HN  THR P 647      -9.410  -7.029  21.990  0.00  0.00      PROA  
ATOM   4033  CA  THR P 647     -10.253  -5.149  21.689  0.00  0.00      PROA  
ATOM   4034  HA  THR P 647     -10.479  -4.386  22.419  0.00  0.00      PROA  
ATOM   4035  CB  THR P 647      -9.771  -4.458  20.387  0.00  0.00      PROA  
ATOM   4036  HB  THR P 647      -8.904  -3.803  20.621  0.00  0.00      PROA  
ATOM   4037  OG1 THR P 647     -10.774  -3.577  19.794  0.00  0.00      PROA  
ATOM   4038  HG1 THR P 647     -10.323  -2.731  19.741  0.00  0.00      PROA  
ATOM   4039  CG2 THR P 647      -9.444  -5.506  19.266  0.00  0.00      PROA  
ATOM   4040 HG21 THR P 647     -10.315  -6.109  18.930  0.00  0.00      PROA  
ATOM   4041 HG22 THR P 647      -8.712  -6.168  19.776  0.00  0.00      PROA  
ATOM   4042 HG23 THR P 647      -8.854  -5.097  18.417  0.00  0.00      PROA  
ATOM   4043  C   THR P 647     -11.467  -5.973  21.417  0.00  0.00      PROA  
ATOM   4044  O   THR P 647     -11.373  -7.200  21.294  0.00  0.00      PROA  
ATOM   4045  N   GLN P 648     -12.706  -5.331  21.355  0.00  0.00      PROA  
ATOM   4046  HN  GLN P 648     -12.656  -4.339  21.443  0.00  0.00      PROA  
ATOM   4047  CA  GLN P 648     -13.991  -5.964  21.247  0.00  0.00      PROA  
ATOM   4048  HA  GLN P 648     -14.082  -6.610  22.108  0.00  0.00      PROA  
ATOM   4049  CB  GLN P 648     -15.085  -4.895  21.123  0.00  0.00      PROA  
ATOM   4050  HB1 GLN P 648     -16.074  -5.367  20.940  0.00  0.00      PROA  
ATOM   4051  HB2 GLN P 648     -14.947  -4.339  20.172  0.00  0.00      PROA  
ATOM   4052  CG  GLN P 648     -15.274  -3.837  22.201  0.00  0.00      PROA  
ATOM   4053  HG1 GLN P 648     -16.172  -3.235  21.945  0.00  0.00      PROA  
ATOM   4054  HG2 GLN P 648     -14.453  -3.091  22.252  0.00  0.00      PROA  
ATOM   4055  CD  GLN P 648     -15.437  -4.411  23.690  0.00  0.00      PROA  
ATOM   4056  OE1 GLN P 648     -14.406  -4.652  24.345  0.00  0.00      PROA  
ATOM   4057  NE2 GLN P 648     -16.702  -4.599  24.170  0.00  0.00      PROA  
ATOM   4058 HE21 GLN P 648     -17.472  -4.279  23.617  0.00  0.00      PROA  
ATOM   4059 HE22 GLN P 648     -16.911  -4.742  25.137  0.00  0.00      PROA  
ATOM   4060  C   GLN P 648     -14.123  -6.909  20.040  0.00  0.00      PROA  
ATOM   4061  O   GLN P 648     -14.061  -6.426  18.926  0.00  0.00      PROA  
ATOM   4062  N   LYS P 649     -14.480  -8.200  20.255  0.00  0.00      PROA  
ATOM   4063  HN  LYS P 649     -14.480  -8.606  21.165  0.00  0.00      PROA  
ATOM   4064  CA  LYS P 649     -14.902  -9.089  19.274  0.00  0.00      PROA  
ATOM   4065  HA  LYS P 649     -14.462  -8.834  18.321  0.00  0.00      PROA  
ATOM   4066  CB  LYS P 649     -14.406 -10.483  19.564  0.00  0.00      PROA  
ATOM   4067  HB1 LYS P 649     -14.694 -11.029  18.641  0.00  0.00      PROA  
ATOM   4068  HB2 LYS P 649     -15.039 -10.866  20.393  0.00  0.00      PROA  
ATOM   4069  CG  LYS P 649     -12.983 -10.788  19.969  0.00  0.00      PROA  
ATOM   4070  HG1 LYS P 649     -12.880 -11.895  19.959  0.00  0.00      PROA  
ATOM   4071  HG2 LYS P 649     -12.797 -10.424  21.002  0.00  0.00      PROA  
ATOM   4072  CD  LYS P 649     -11.913 -10.018  19.152  0.00  0.00      PROA  
ATOM   4073  HD1 LYS P 649     -12.222  -8.951  19.133  0.00  0.00      PROA  
ATOM   4074  HD2 LYS P 649     -11.943 -10.365  18.097  0.00  0.00      PROA  
ATOM   4075  CE  LYS P 649     -10.490 -10.055  19.795  0.00  0.00      PROA  
ATOM   4076  HE1 LYS P 649     -10.696  -9.814  20.860  0.00  0.00      PROA  
ATOM   4077  HE2 LYS P 649      -9.750  -9.265  19.542  0.00  0.00      PROA  
ATOM   4078  NZ  LYS P 649      -9.913 -11.395  19.611  0.00  0.00      PROA  
ATOM   4079  HZ1 LYS P 649      -9.130 -11.323  18.931  0.00  0.00      PROA  
ATOM   4080  HZ2 LYS P 649     -10.610 -12.075  19.246  0.00  0.00      PROA  
ATOM   4081  HZ3 LYS P 649      -9.580 -11.875  20.471  0.00  0.00      PROA  
ATOM   4082  C   LYS P 649     -16.455  -9.017  19.236  0.00  0.00      PROA  
ATOM   4083  O   LYS P 649     -17.093  -8.695  20.243  0.00  0.00      PROA  
ATOM   4084  N   LEU P 650     -17.066  -9.093  18.026  0.00  0.00      PROA  
ATOM   4085  HN  LEU P 650     -16.606  -9.436  17.211  0.00  0.00      PROA  
ATOM   4086  CA  LEU P 650     -18.542  -8.997  17.807  0.00  0.00      PROA  
ATOM   4087  HA  LEU P 650     -18.967  -8.018  17.969  0.00  0.00      PROA  
ATOM   4088  CB  LEU P 650     -18.785  -9.248  16.329  0.00  0.00      PROA  
ATOM   4089  HB1 LEU P 650     -18.064 -10.047  16.054  0.00  0.00      PROA  
ATOM   4090  HB2 LEU P 650     -18.509  -8.344  15.744  0.00  0.00      PROA  
ATOM   4091  CG  LEU P 650     -20.203  -9.582  15.746  0.00  0.00      PROA  
ATOM   4092  HG  LEU P 650     -20.617 -10.450  16.302  0.00  0.00      PROA  
ATOM   4093  CD1 LEU P 650     -21.230  -8.453  15.879  0.00  0.00      PROA  
ATOM   4094 HD11 LEU P 650     -21.116  -8.059  16.911  0.00  0.00      PROA  
ATOM   4095 HD12 LEU P 650     -22.250  -8.856  15.704  0.00  0.00      PROA  
ATOM   4096 HD13 LEU P 650     -21.036  -7.671  15.114  0.00  0.00      PROA  
ATOM   4097  CD2 LEU P 650     -20.068 -10.043  14.306  0.00  0.00      PROA  
ATOM   4098 HD21 LEU P 650     -19.843  -9.087  13.787  0.00  0.00      PROA  
ATOM   4099 HD22 LEU P 650     -21.053 -10.395  13.930  0.00  0.00      PROA  
ATOM   4100 HD23 LEU P 650     -19.242 -10.781  14.226  0.00  0.00      PROA  
ATOM   4101  C   LEU P 650     -19.480  -9.908  18.741  0.00  0.00      PROA  
ATOM   4102  O   LEU P 650     -19.127 -11.037  19.025  0.00  0.00      PROA  
ATOM   4103  N   SER P 651     -20.554  -9.287  19.305  0.00  0.00      PROA  
ATOM   4104  HN  SER P 651     -20.711  -8.348  19.006  0.00  0.00      PROA  
ATOM   4105  CA  SER P 651     -21.559  -9.894  20.232  0.00  0.00      PROA  
ATOM   4106  HA  SER P 651     -21.419 -10.963  20.168  0.00  0.00      PROA  
ATOM   4107  CB  SER P 651     -21.411  -9.462  21.725  0.00  0.00      PROA  
ATOM   4108  HB1 SER P 651     -21.557  -8.365  21.818  0.00  0.00      PROA  
ATOM   4109  HB2 SER P 651     -20.370  -9.758  21.975  0.00  0.00      PROA  
ATOM   4110  OG  SER P 651     -22.270 -10.199  22.627  0.00  0.00      PROA  
ATOM   4111  HG1 SER P 651     -23.187  -9.957  22.477  0.00  0.00      PROA  
ATOM   4112  C   SER P 651     -22.896  -9.608  19.562  0.00  0.00      PROA  
ATOM   4113  O   SER P 651     -23.348  -8.494  19.191  0.00  0.00      PROA  
ATOM   4114  N   VAL P 652     -23.564 -10.796  19.418  0.00  0.00      PROA  
ATOM   4115  HN  VAL P 652     -23.095 -11.642  19.658  0.00  0.00      PROA  
ATOM   4116  CA  VAL P 652     -24.947 -10.830  18.949  0.00  0.00      PROA  
ATOM   4117  HA  VAL P 652     -25.252  -9.853  18.601  0.00  0.00      PROA  
ATOM   4118  CB  VAL P 652     -25.016 -11.609  17.677  0.00  0.00      PROA  
ATOM   4119  HB  VAL P 652     -24.462 -12.571  17.733  0.00  0.00      PROA  
ATOM   4120  CG1 VAL P 652     -26.494 -11.672  17.349  0.00  0.00      PROA  
ATOM   4121 HG11 VAL P 652     -26.571 -12.134  16.342  0.00  0.00      PROA  
ATOM   4122 HG12 VAL P 652     -27.069 -10.729  17.221  0.00  0.00      PROA  
ATOM   4123 HG13 VAL P 652     -27.126 -12.265  18.045  0.00  0.00      PROA  
ATOM   4124  CG2 VAL P 652     -24.277 -10.829  16.588  0.00  0.00      PROA  
ATOM   4125 HG21 VAL P 652     -23.203 -10.763  16.867  0.00  0.00      PROA  
ATOM   4126 HG22 VAL P 652     -24.733  -9.818  16.528  0.00  0.00      PROA  
ATOM   4127 HG23 VAL P 652     -24.415 -11.319  15.600  0.00  0.00      PROA  
ATOM   4128  C   VAL P 652     -25.786 -11.375  20.128  0.00  0.00      PROA  
ATOM   4129  O   VAL P 652     -25.282 -12.349  20.768  0.00  0.00      PROA  
ATOM   4130  N   PRO P 653     -26.899 -10.885  20.549  0.00  0.00      PROA  
ATOM   4131  CD  PRO P 653     -27.414  -9.557  20.127  0.00  0.00      PROA  
ATOM   4132  HD1 PRO P 653     -28.075  -9.663  19.241  0.00  0.00      PROA  
ATOM   4133  HD2 PRO P 653     -26.559  -8.876  19.929  0.00  0.00      PROA  
ATOM   4134  CA  PRO P 653     -27.573 -11.440  21.832  0.00  0.00      PROA  
ATOM   4135  HA  PRO P 653     -26.885 -11.241  22.641  0.00  0.00      PROA  
ATOM   4136  CB  PRO P 653     -28.742 -10.435  21.933  0.00  0.00      PROA  
ATOM   4137  HB1 PRO P 653     -29.079 -10.357  22.989  0.00  0.00      PROA  
ATOM   4138  HB2 PRO P 653     -29.565 -10.917  21.364  0.00  0.00      PROA  
ATOM   4139  CG  PRO P 653     -28.277  -9.096  21.304  0.00  0.00      PROA  
ATOM   4140  HG1 PRO P 653     -29.133  -8.434  21.048  0.00  0.00      PROA  
ATOM   4141  HG2 PRO P 653     -27.571  -8.703  22.065  0.00  0.00      PROA  
ATOM   4142  C   PRO P 653     -28.026 -12.917  21.924  0.00  0.00      PROA  
ATOM   4143  O   PRO P 653     -28.305 -13.532  20.919  0.00  0.00      PROA  
ATOM   4144  N   GLU P 654     -28.183 -13.496  23.121  0.00  0.00      PROA  
ATOM   4145  HN  GLU P 654     -28.108 -13.028  23.998  0.00  0.00      PROA  
ATOM   4146  CA  GLU P 654     -28.541 -14.963  23.259  0.00  0.00      PROA  
ATOM   4147  HA  GLU P 654     -27.928 -15.491  22.544  0.00  0.00      PROA  
ATOM   4148  CB  GLU P 654     -28.077 -15.467  24.671  0.00  0.00      PROA  
ATOM   4149  HB1 GLU P 654     -28.619 -16.339  25.095  0.00  0.00      PROA  
ATOM   4150  HB2 GLU P 654     -28.235 -14.597  25.343  0.00  0.00      PROA  
ATOM   4151  CG  GLU P 654     -26.539 -15.790  24.507  0.00  0.00      PROA  
ATOM   4152  HG1 GLU P 654     -25.970 -14.842  24.394  0.00  0.00      PROA  
ATOM   4153  HG2 GLU P 654     -26.429 -16.284  23.518  0.00  0.00      PROA  
ATOM   4154  CD  GLU P 654     -25.892 -16.683  25.531  0.00  0.00      PROA  
ATOM   4155  OE1 GLU P 654     -24.642 -16.560  25.739  0.00  0.00      PROA  
ATOM   4156  OE2 GLU P 654     -26.535 -17.534  26.181  0.00  0.00      PROA  
ATOM   4157  C   GLU P 654     -30.020 -15.289  23.017  0.00  0.00      PROA  
ATOM   4158  O   GLU P 654     -30.675 -15.874  23.870  0.00  0.00      PROA  
ATOM   4159  N   GLY P 655     -30.531 -14.943  21.854  0.00  0.00      PROA  
ATOM   4160  HN  GLY P 655     -30.060 -14.377  21.182  0.00  0.00      PROA  
ATOM   4161  CA  GLY P 655     -31.861 -15.268  21.274  0.00  0.00      PROA  
ATOM   4162  HA1 GLY P 655     -31.712 -16.307  21.018  0.00  0.00      PROA  
ATOM   4163  HA2 GLY P 655     -31.930 -14.785  20.311  0.00  0.00      PROA  
ATOM   4164  C   GLY P 655     -33.128 -15.046  21.987  0.00  0.00      PROA  
ATOM   4165  O   GLY P 655     -33.122 -14.418  23.054  0.00  0.00      PROA  
ATOM   4166  N   LEU P 656     -34.262 -15.462  21.380  0.00  0.00      PROA  
ATOM   4167  HN  LEU P 656     -34.217 -16.058  20.583  0.00  0.00      PROA  
ATOM   4168  CA  LEU P 656     -35.533 -15.367  22.057  0.00  0.00      PROA  
ATOM   4169  HA  LEU P 656     -35.690 -14.307  22.191  0.00  0.00      PROA  
ATOM   4170  CB  LEU P 656     -36.648 -15.959  21.226  0.00  0.00      PROA  
ATOM   4171  HB1 LEU P 656     -37.606 -15.923  21.789  0.00  0.00      PROA  
ATOM   4172  HB2 LEU P 656     -36.485 -17.031  20.986  0.00  0.00      PROA  
ATOM   4173  CG  LEU P 656     -36.956 -15.279  19.869  0.00  0.00      PROA  
ATOM   4174  HG  LEU P 656     -36.060 -15.189  19.219  0.00  0.00      PROA  
ATOM   4175  CD1 LEU P 656     -38.030 -16.079  19.231  0.00  0.00      PROA  
ATOM   4176 HD11 LEU P 656     -38.376 -15.700  18.246  0.00  0.00      PROA  
ATOM   4177 HD12 LEU P 656     -38.949 -16.068  19.854  0.00  0.00      PROA  
ATOM   4178 HD13 LEU P 656     -37.697 -17.137  19.174  0.00  0.00      PROA  
ATOM   4179  CD2 LEU P 656     -37.557 -13.826  19.968  0.00  0.00      PROA  
ATOM   4180 HD21 LEU P 656     -36.877 -13.083  20.437  0.00  0.00      PROA  
ATOM   4181 HD22 LEU P 656     -38.552 -13.908  20.455  0.00  0.00      PROA  
ATOM   4182 HD23 LEU P 656     -37.872 -13.490  18.957  0.00  0.00      PROA  
ATOM   4183  C   LEU P 656     -35.584 -16.007  23.473  0.00  0.00      PROA  
ATOM   4184  O   LEU P 656     -34.888 -16.943  23.829  0.00  0.00      PROA  
ATOM   4185  N   SER P 657     -36.318 -15.391  24.394  0.00  0.00      PROA  
ATOM   4186  HN  SER P 657     -36.914 -14.667  24.054  0.00  0.00      PROA  
ATOM   4187  CA  SER P 657     -36.404 -15.841  25.683  0.00  0.00      PROA  
ATOM   4188  HA  SER P 657     -36.370 -16.920  25.641  0.00  0.00      PROA  
ATOM   4189  CB  SER P 657     -35.151 -15.601  26.551  0.00  0.00      PROA  
ATOM   4190  HB1 SER P 657     -34.903 -14.560  26.850  0.00  0.00      PROA  
ATOM   4191  HB2 SER P 657     -34.345 -16.083  25.957  0.00  0.00      PROA  
ATOM   4192  OG  SER P 657     -35.333 -16.259  27.836  0.00  0.00      PROA  
ATOM   4193  HG1 SER P 657     -35.590 -15.580  28.465  0.00  0.00      PROA  
ATOM   4194  C   SER P 657     -37.752 -15.485  26.282  0.00  0.00      PROA  
ATOM   4195  O   SER P 657     -38.439 -14.623  25.769  0.00  0.00      PROA  
ATOM   4196  N   VAL P 658     -38.229 -16.258  27.308  0.00  0.00      PROA  
ATOM   4197  HN  VAL P 658     -37.682 -17.012  27.663  0.00  0.00      PROA  
ATOM   4198  CA  VAL P 658     -39.589 -16.240  27.794  0.00  0.00      PROA  
ATOM   4199  HA  VAL P 658     -40.239 -16.253  26.932  0.00  0.00      PROA  
ATOM   4200  CB  VAL P 658     -39.893 -17.476  28.725  0.00  0.00      PROA  
ATOM   4201  HB  VAL P 658     -40.891 -17.314  29.186  0.00  0.00      PROA  
ATOM   4202  CG1 VAL P 658     -39.946 -18.740  27.949  0.00  0.00      PROA  
ATOM   4203 HG11 VAL P 658     -40.406 -19.568  28.529  0.00  0.00      PROA  
ATOM   4204 HG12 VAL P 658     -38.917 -19.105  27.743  0.00  0.00      PROA  
ATOM   4205 HG13 VAL P 658     -40.467 -18.690  26.969  0.00  0.00      PROA  
ATOM   4206  CG2 VAL P 658     -38.934 -17.534  29.982  0.00  0.00      PROA  
ATOM   4207 HG21 VAL P 658     -39.348 -18.250  30.724  0.00  0.00      PROA  
ATOM   4208 HG22 VAL P 658     -38.655 -16.598  30.511  0.00  0.00      PROA  
ATOM   4209 HG23 VAL P 658     -37.930 -17.910  29.690  0.00  0.00      PROA  
ATOM   4210  C   VAL P 658     -39.941 -14.965  28.513  0.00  0.00      PROA  
ATOM   4211  O   VAL P 658     -39.161 -13.996  28.566  0.00  0.00      PROA  
ATOM   4212  N   SER P 659     -41.259 -14.924  28.983  0.00  0.00      PROA  
ATOM   4213  HN  SER P 659     -41.878 -15.628  28.644  0.00  0.00      PROA  
ATOM   4214  CA  SER P 659     -41.636 -13.739  29.751  0.00  0.00      PROA  
ATOM   4215  HA  SER P 659     -41.443 -12.901  29.099  0.00  0.00      PROA  
ATOM   4216  CB  SER P 659     -43.155 -13.608  30.259  0.00  0.00      PROA  
ATOM   4217  HB1 SER P 659     -43.380 -14.289  31.107  0.00  0.00      PROA  
ATOM   4218  HB2 SER P 659     -43.794 -13.839  29.380  0.00  0.00      PROA  
ATOM   4219  OG  SER P 659     -43.400 -12.266  30.721  0.00  0.00      PROA  
ATOM   4220  HG1 SER P 659     -44.104 -12.437  31.351  0.00  0.00      PROA  
ATOM   4221  C   SER P 659     -40.836 -13.597  31.051  0.00  0.00      PROA  
ATOM   4222  O   SER P 659     -40.441 -14.629  31.672  0.00  0.00      PROA  
ATOM   4223  N   ASN P 660     -40.558 -12.335  31.422  0.00  0.00      PROA  
ATOM   4224  HN  ASN P 660     -41.071 -11.549  31.085  0.00  0.00      PROA  
ATOM   4225  CA  ASN P 660     -39.922 -12.098  32.688  0.00  0.00      PROA  
ATOM   4226  HA  ASN P 660     -39.704 -13.019  33.207  0.00  0.00      PROA  
ATOM   4227  CB  ASN P 660     -38.513 -11.345  32.301  0.00  0.00      PROA  
ATOM   4228  HB1 ASN P 660     -38.656 -10.459  31.646  0.00  0.00      PROA  
ATOM   4229  HB2 ASN P 660     -37.851 -12.047  31.751  0.00  0.00      PROA  
ATOM   4230  CG  ASN P 660     -37.521 -11.159  33.520  0.00  0.00      PROA  
ATOM   4231  OD1 ASN P 660     -37.632 -11.992  34.415  0.00  0.00      PROA  
ATOM   4232  ND2 ASN P 660     -36.559 -10.272  33.579  0.00  0.00      PROA  
ATOM   4233 HD21 ASN P 660     -36.426  -9.561  32.888  0.00  0.00      PROA  
ATOM   4234 HD22 ASN P 660     -36.014 -10.384  34.410  0.00  0.00      PROA  
ATOM   4235  C   ASN P 660     -40.765 -11.180  33.557  0.00  0.00      PROA  
ATOM   4236  O   ASN P 660     -41.323 -10.297  32.962  0.00  0.00      PROA  
ATOM   4237  N   PRO P 661     -41.015 -11.349  34.872  0.00  0.00      PROA  
ATOM   4238  CD  PRO P 661     -41.083 -12.706  35.468  0.00  0.00      PROA  
ATOM   4239  HD1 PRO P 661     -40.038 -12.822  35.828  0.00  0.00      PROA  
ATOM   4240  HD2 PRO P 661     -41.399 -13.486  34.743  0.00  0.00      PROA  
ATOM   4241  CA  PRO P 661     -41.612 -10.310  35.756  0.00  0.00      PROA  
ATOM   4242  HA  PRO P 661     -42.559 -10.029  35.320  0.00  0.00      PROA  
ATOM   4243  CB  PRO P 661     -41.636 -11.134  37.075  0.00  0.00      PROA  
ATOM   4244  HB1 PRO P 661     -42.352 -10.751  37.835  0.00  0.00      PROA  
ATOM   4245  HB2 PRO P 661     -40.589 -11.151  37.445  0.00  0.00      PROA  
ATOM   4246  CG  PRO P 661     -42.052 -12.560  36.616  0.00  0.00      PROA  
ATOM   4247  HG1 PRO P 661     -41.899 -13.295  37.435  0.00  0.00      PROA  
ATOM   4248  HG2 PRO P 661     -43.128 -12.605  36.343  0.00  0.00      PROA  
ATOM   4249  C   PRO P 661     -40.744  -9.018  35.746  0.00  0.00      PROA  
ATOM   4250  O   PRO P 661     -39.547  -9.054  36.109  0.00  0.00      PROA  
ATOM   4251  N   THR P 662     -41.311  -7.911  35.289  0.00  0.00      PROA  
ATOM   4252  HN  THR P 662     -42.300  -7.957  35.177  0.00  0.00      PROA  
ATOM   4253  CA  THR P 662     -40.717  -6.590  35.171  0.00  0.00      PROA  
ATOM   4254  HA  THR P 662     -40.245  -6.299  36.098  0.00  0.00      PROA  
ATOM   4255  CB  THR P 662     -39.832  -6.346  33.922  0.00  0.00      PROA  
ATOM   4256  HB  THR P 662     -38.869  -6.866  34.114  0.00  0.00      PROA  
ATOM   4257  OG1 THR P 662     -39.640  -4.985  33.524  0.00  0.00      PROA  
ATOM   4258  HG1 THR P 662     -39.419  -5.084  32.595  0.00  0.00      PROA  
ATOM   4259  CG2 THR P 662     -40.385  -6.913  32.657  0.00  0.00      PROA  
ATOM   4260 HG21 THR P 662     -40.381  -8.022  32.595  0.00  0.00      PROA  
ATOM   4261 HG22 THR P 662     -39.834  -6.735  31.709  0.00  0.00      PROA  
ATOM   4262 HG23 THR P 662     -41.414  -6.537  32.471  0.00  0.00      PROA  
ATOM   4263  C   THR P 662     -41.901  -5.645  35.161  0.00  0.00      PROA  
ATOM   4264  O   THR P 662     -42.980  -5.983  34.696  0.00  0.00      PROA  
ATOM   4265  N   GLU P 663     -41.694  -4.377  35.667  0.00  0.00      PROA  
ATOM   4266  HN  GLU P 663     -40.818  -4.109  36.061  0.00  0.00      PROA  
ATOM   4267  CA  GLU P 663     -42.705  -3.331  35.716  0.00  0.00      PROA  
ATOM   4268  HA  GLU P 663     -43.624  -3.892  35.805  0.00  0.00      PROA  
ATOM   4269  CB  GLU P 663     -42.547  -2.417  36.916  0.00  0.00      PROA  
ATOM   4270  HB1 GLU P 663     -42.890  -2.926  37.842  0.00  0.00      PROA  
ATOM   4271  HB2 GLU P 663     -43.160  -1.503  36.763  0.00  0.00      PROA  
ATOM   4272  CG  GLU P 663     -41.049  -2.015  37.000  0.00  0.00      PROA  
ATOM   4273  HG1 GLU P 663     -40.595  -1.945  35.989  0.00  0.00      PROA  
ATOM   4274  HG2 GLU P 663     -40.493  -2.823  37.522  0.00  0.00      PROA  
ATOM   4275  CD  GLU P 663     -40.879  -0.701  37.792  0.00  0.00      PROA  
ATOM   4276  OE1 GLU P 663     -40.599  -0.839  39.038  0.00  0.00      PROA  
ATOM   4277  OE2 GLU P 663     -41.179   0.462  37.347  0.00  0.00      PROA  
ATOM   4278  C   GLU P 663     -42.716  -2.413  34.472  0.00  0.00      PROA  
ATOM   4279  O   GLU P 663     -43.514  -1.468  34.442  0.00  0.00      PROA  
ATOM   4280  N   ARG P 664     -41.890  -2.666  33.508  0.00  0.00      PROA  
ATOM   4281  HN  ARG P 664     -41.247  -3.427  33.550  0.00  0.00      PROA  
ATOM   4282  CA  ARG P 664     -41.867  -1.945  32.271  0.00  0.00      PROA  
ATOM   4283  HA  ARG P 664     -42.629  -1.179  32.257  0.00  0.00      PROA  
ATOM   4284  CB  ARG P 664     -40.484  -1.276  32.007  0.00  0.00      PROA  
ATOM   4285  HB1 ARG P 664     -40.689  -0.441  31.303  0.00  0.00      PROA  
ATOM   4286  HB2 ARG P 664     -39.781  -2.001  31.544  0.00  0.00      PROA  
ATOM   4287  CG  ARG P 664     -39.755  -0.791  33.317  0.00  0.00      PROA  
ATOM   4288  HG1 ARG P 664     -38.758  -0.426  32.993  0.00  0.00      PROA  
ATOM   4289  HG2 ARG P 664     -39.550  -1.565  34.087  0.00  0.00      PROA  
ATOM   4290  CD  ARG P 664     -40.330   0.437  34.163  0.00  0.00      PROA  
ATOM   4291  HD1 ARG P 664     -39.663   0.528  35.047  0.00  0.00      PROA  
ATOM   4292  HD2 ARG P 664     -41.381   0.124  34.338  0.00  0.00      PROA  
ATOM   4293  NE  ARG P 664     -40.383   1.732  33.373  0.00  0.00      PROA  
ATOM   4294  HE  ARG P 664     -39.551   2.012  32.895  0.00  0.00      PROA  
ATOM   4295  CZ  ARG P 664     -41.301   2.660  33.313  0.00  0.00      PROA  
ATOM   4296  NH1 ARG P 664     -42.413   2.681  33.965  0.00  0.00      PROA  
ATOM   4297 HH11 ARG P 664     -42.709   1.984  34.618  0.00  0.00      PROA  
ATOM   4298 HH12 ARG P 664     -43.052   3.443  33.858  0.00  0.00      PROA  
ATOM   4299  NH2 ARG P 664     -41.021   3.661  32.521  0.00  0.00      PROA  
ATOM   4300 HH21 ARG P 664     -40.210   3.641  31.936  0.00  0.00      PROA  
ATOM   4301 HH22 ARG P 664     -41.670   4.407  32.672  0.00  0.00      PROA  
ATOM   4302  C   ARG P 664     -42.011  -2.989  31.173  0.00  0.00      PROA  
ATOM   4303  O   ARG P 664     -41.936  -4.215  31.452  0.00  0.00      PROA  
ATOM   4304  N   ASP P 665     -42.345  -2.552  29.952  0.00  0.00      PROA  
ATOM   4305  HN  ASP P 665     -42.473  -1.596  29.698  0.00  0.00      PROA  
ATOM   4306  CA  ASP P 665     -42.674  -3.479  28.901  0.00  0.00      PROA  
ATOM   4307  HA  ASP P 665     -43.471  -4.138  29.211  0.00  0.00      PROA  
ATOM   4308  CB  ASP P 665     -43.279  -2.758  27.615  0.00  0.00      PROA  
ATOM   4309  HB1 ASP P 665     -43.135  -3.304  26.659  0.00  0.00      PROA  
ATOM   4310  HB2 ASP P 665     -42.769  -1.797  27.393  0.00  0.00      PROA  
ATOM   4311  CG  ASP P 665     -44.769  -2.532  27.754  0.00  0.00      PROA  
ATOM   4312  OD1 ASP P 665     -45.430  -2.645  28.823  0.00  0.00      PROA  
ATOM   4313  OD2 ASP P 665     -45.401  -2.085  26.706  0.00  0.00      PROA  
ATOM   4314  C   ASP P 665     -41.606  -4.444  28.434  0.00  0.00      PROA  
ATOM   4315  O   ASP P 665     -40.400  -4.149  28.281  0.00  0.00      PROA  
ATOM   4316  N   TRP P 666     -42.111  -5.671  28.163  0.00  0.00      PROA  
ATOM   4317  HN  TRP P 666     -43.079  -5.847  28.324  0.00  0.00      PROA  
ATOM   4318  CA  TRP P 666     -41.286  -6.805  27.743  0.00  0.00      PROA  
ATOM   4319  HA  TRP P 666     -40.255  -6.553  27.542  0.00  0.00      PROA  
ATOM   4320  CB  TRP P 666     -41.094  -7.749  28.991  0.00  0.00      PROA  
ATOM   4321  HB1 TRP P 666     -42.102  -8.120  29.275  0.00  0.00      PROA  
ATOM   4322  HB2 TRP P 666     -40.671  -7.082  29.773  0.00  0.00      PROA  
ATOM   4323  CG  TRP P 666     -40.223  -8.891  28.736  0.00  0.00      PROA  
ATOM   4324  CD1 TRP P 666     -40.563 -10.195  28.481  0.00  0.00      PROA  
ATOM   4325  HD1 TRP P 666     -41.571 -10.525  28.278  0.00  0.00      PROA  
ATOM   4326  NE1 TRP P 666     -39.441 -10.898  28.405  0.00  0.00      PROA  
ATOM   4327  HE1 TRP P 666     -39.365 -11.871  28.374  0.00  0.00      PROA  
ATOM   4328  CE2 TRP P 666     -38.354 -10.133  28.545  0.00  0.00      PROA  
ATOM   4329  CD2 TRP P 666     -38.765  -8.853  28.798  0.00  0.00      PROA  
ATOM   4330  CE3 TRP P 666     -37.863  -7.875  28.994  0.00  0.00      PROA  
ATOM   4331  HE3 TRP P 666     -38.163  -6.844  29.110  0.00  0.00      PROA  
ATOM   4332  CZ3 TRP P 666     -36.486  -8.134  28.789  0.00  0.00      PROA  
ATOM   4333  HZ3 TRP P 666     -35.774  -7.352  29.010  0.00  0.00      PROA  
ATOM   4334  CZ2 TRP P 666     -36.990 -10.483  28.420  0.00  0.00      PROA  
ATOM   4335  HZ2 TRP P 666     -36.750 -11.496  28.132  0.00  0.00      PROA  
ATOM   4336  CH2 TRP P 666     -36.026  -9.430  28.595  0.00  0.00      PROA  
ATOM   4337  HH2 TRP P 666     -34.994  -9.686  28.404  0.00  0.00      PROA  
ATOM   4338  C   TRP P 666     -41.864  -7.577  26.552  0.00  0.00      PROA  
ATOM   4339  O   TRP P 666     -41.088  -8.410  26.026  0.00  0.00      PROA  
ATOM   4340  N   LEU P 667     -43.036  -7.145  25.965  0.00  0.00      PROA  
ATOM   4341  HN  LEU P 667     -43.576  -6.372  26.290  0.00  0.00      PROA  
ATOM   4342  CA  LEU P 667     -43.673  -7.767  24.827  0.00  0.00      PROA  
ATOM   4343  HA  LEU P 667     -42.880  -8.310  24.335  0.00  0.00      PROA  
ATOM   4344  CB  LEU P 667     -44.867  -8.755  25.097  0.00  0.00      PROA  
ATOM   4345  HB1 LEU P 667     -45.016  -9.390  24.198  0.00  0.00      PROA  
ATOM   4346  HB2 LEU P 667     -45.823  -8.299  25.432  0.00  0.00      PROA  
ATOM   4347  CG  LEU P 667     -44.410  -9.859  26.146  0.00  0.00      PROA  
ATOM   4348  HG  LEU P 667     -43.342 -10.115  25.978  0.00  0.00      PROA  
ATOM   4349  CD1 LEU P 667     -44.566  -9.593  27.619  0.00  0.00      PROA  
ATOM   4350 HD11 LEU P 667     -43.932  -8.704  27.821  0.00  0.00      PROA  
ATOM   4351 HD12 LEU P 667     -44.292 -10.438  28.286  0.00  0.00      PROA  
ATOM   4352 HD13 LEU P 667     -45.659  -9.417  27.715  0.00  0.00      PROA  
ATOM   4353  CD2 LEU P 667     -45.320 -11.154  25.857  0.00  0.00      PROA  
ATOM   4354 HD21 LEU P 667     -46.415 -11.032  25.998  0.00  0.00      PROA  
ATOM   4355 HD22 LEU P 667     -44.853 -11.944  26.483  0.00  0.00      PROA  
ATOM   4356 HD23 LEU P 667     -45.173 -11.443  24.794  0.00  0.00      PROA  
ATOM   4357  C   LEU P 667     -44.213  -6.737  23.905  0.00  0.00      PROA  
ATOM   4358  O   LEU P 667     -44.507  -5.688  24.447  0.00  0.00      PROA  
ATOM   4359  N   ILE P 668     -44.263  -6.953  22.573  0.00  0.00      PROA  
ATOM   4360  HN  ILE P 668     -43.933  -7.823  22.215  0.00  0.00      PROA  
ATOM   4361  CA  ILE P 668     -44.601  -5.968  21.496  0.00  0.00      PROA  
ATOM   4362  HA  ILE P 668     -44.005  -5.084  21.665  0.00  0.00      PROA  
ATOM   4363  CB  ILE P 668     -44.296  -6.447  20.131  0.00  0.00      PROA  
ATOM   4364  HB  ILE P 668     -44.857  -7.375  19.892  0.00  0.00      PROA  
ATOM   4365  CG2 ILE P 668     -44.705  -5.416  19.064  0.00  0.00      PROA  
ATOM   4366 HG21 ILE P 668     -44.274  -4.405  19.226  0.00  0.00      PROA  
ATOM   4367 HG22 ILE P 668     -45.811  -5.350  18.989  0.00  0.00      PROA  
ATOM   4368 HG23 ILE P 668     -44.351  -5.881  18.119  0.00  0.00      PROA  
ATOM   4369  CG1 ILE P 668     -42.818  -6.948  19.945  0.00  0.00      PROA  
ATOM   4370 HG11 ILE P 668     -42.793  -7.473  18.966  0.00  0.00      PROA  
ATOM   4371 HG12 ILE P 668     -42.567  -7.736  20.687  0.00  0.00      PROA  
ATOM   4372  CD  ILE P 668     -41.703  -5.876  20.006  0.00  0.00      PROA  
ATOM   4373  HD1 ILE P 668     -40.735  -6.417  20.075  0.00  0.00      PROA  
ATOM   4374  HD2 ILE P 668     -41.816  -5.200  20.880  0.00  0.00      PROA  
ATOM   4375  HD3 ILE P 668     -41.663  -5.311  19.050  0.00  0.00      PROA  
ATOM   4376  C   ILE P 668     -46.081  -5.554  21.556  0.00  0.00      PROA  
ATOM   4377  O   ILE P 668     -46.395  -4.391  21.316  0.00  0.00      PROA  
ATOM   4378  N   HSD P 669     -47.033  -6.476  21.790  0.00  0.00      PROA  
ATOM   4379  HN  HSD P 669     -46.820  -7.425  22.012  0.00  0.00      PROA  
ATOM   4380  CA  HSD P 669     -48.504  -6.304  21.588  0.00  0.00      PROA  
ATOM   4381  HA  HSD P 669     -48.805  -7.300  21.297  0.00  0.00      PROA  
ATOM   4382  CB  HSD P 669     -49.281  -5.973  22.936  0.00  0.00      PROA  
ATOM   4383  HB1 HSD P 669     -50.350  -6.113  22.667  0.00  0.00      PROA  
ATOM   4384  HB2 HSD P 669     -49.217  -4.921  23.287  0.00  0.00      PROA  
ATOM   4385  ND1 HSD P 669     -48.260  -6.304  25.125  0.00  0.00      PROA  
ATOM   4386  HD1 HSD P 669     -47.896  -5.373  25.161  0.00  0.00      PROA  
ATOM   4387  CG  HSD P 669     -48.945  -6.867  24.117  0.00  0.00      PROA  
ATOM   4388  CE1 HSD P 669     -48.426  -7.048  26.248  0.00  0.00      PROA  
ATOM   4389  HE1 HSD P 669     -47.876  -6.877  27.173  0.00  0.00      PROA  
ATOM   4390  NE2 HSD P 669     -49.194  -8.072  25.949  0.00  0.00      PROA  
ATOM   4391  CD2 HSD P 669     -49.529  -8.003  24.626  0.00  0.00      PROA  
ATOM   4392  HD2 HSD P 669     -50.220  -8.690  24.154  0.00  0.00      PROA  
ATOM   4393  C   HSD P 669     -48.978  -5.296  20.451  0.00  0.00      PROA  
ATOM   4394  O   HSD P 669     -49.279  -4.158  20.745  0.00  0.00      PROA  
ATOM   4395  N   PRO P 670     -49.096  -5.572  19.179  0.00  0.00      PROA  
ATOM   4396  CD  PRO P 670     -48.721  -6.879  18.566  0.00  0.00      PROA  
ATOM   4397  HD1 PRO P 670     -49.283  -7.670  19.108  0.00  0.00      PROA  
ATOM   4398  HD2 PRO P 670     -47.647  -7.007  18.312  0.00  0.00      PROA  
ATOM   4399  CA  PRO P 670     -49.581  -4.575  18.248  0.00  0.00      PROA  
ATOM   4400  HA  PRO P 670     -49.100  -3.630  18.449  0.00  0.00      PROA  
ATOM   4401  CB  PRO P 670     -49.289  -5.203  16.886  0.00  0.00      PROA  
ATOM   4402  HB1 PRO P 670     -48.255  -5.011  16.529  0.00  0.00      PROA  
ATOM   4403  HB2 PRO P 670     -49.991  -4.786  16.132  0.00  0.00      PROA  
ATOM   4404  CG  PRO P 670     -49.495  -6.701  17.184  0.00  0.00      PROA  
ATOM   4405  HG1 PRO P 670     -50.575  -6.919  17.329  0.00  0.00      PROA  
ATOM   4406  HG2 PRO P 670     -49.225  -7.436  16.396  0.00  0.00      PROA  
ATOM   4407  C   PRO P 670     -51.119  -4.294  18.331  0.00  0.00      PROA  
ATOM   4408  O   PRO P 670     -51.533  -3.369  17.609  0.00  0.00      PROA  
ATOM   4409  N   LEU P 671     -51.892  -4.984  19.197  0.00  0.00      PROA  
ATOM   4410  HN  LEU P 671     -51.463  -5.737  19.690  0.00  0.00      PROA  
ATOM   4411  CA  LEU P 671     -53.238  -4.607  19.541  0.00  0.00      PROA  
ATOM   4412  HA  LEU P 671     -53.594  -3.953  18.758  0.00  0.00      PROA  
ATOM   4413  CB  LEU P 671     -54.208  -5.841  19.563  0.00  0.00      PROA  
ATOM   4414  HB1 LEU P 671     -55.256  -5.502  19.705  0.00  0.00      PROA  
ATOM   4415  HB2 LEU P 671     -54.042  -6.465  20.468  0.00  0.00      PROA  
ATOM   4416  CG  LEU P 671     -54.086  -6.831  18.352  0.00  0.00      PROA  
ATOM   4417  HG  LEU P 671     -53.053  -7.211  18.201  0.00  0.00      PROA  
ATOM   4418  CD1 LEU P 671     -54.952  -8.114  18.550  0.00  0.00      PROA  
ATOM   4419 HD11 LEU P 671     -54.767  -8.772  17.674  0.00  0.00      PROA  
ATOM   4420 HD12 LEU P 671     -56.021  -7.856  18.706  0.00  0.00      PROA  
ATOM   4421 HD13 LEU P 671     -54.622  -8.770  19.383  0.00  0.00      PROA  
ATOM   4422  CD2 LEU P 671     -54.596  -6.143  17.056  0.00  0.00      PROA  
ATOM   4423 HD21 LEU P 671     -53.919  -5.417  16.557  0.00  0.00      PROA  
ATOM   4424 HD22 LEU P 671     -55.596  -5.673  17.175  0.00  0.00      PROA  
ATOM   4425 HD23 LEU P 671     -54.529  -6.988  16.338  0.00  0.00      PROA  
ATOM   4426  C   LEU P 671     -53.393  -3.794  20.790  0.00  0.00      PROA  
ATOM   4427  O   LEU P 671     -54.432  -3.259  21.219  0.00  0.00      PROA  
ATOM   4428  N   GLY P 672     -52.240  -3.712  21.504  0.00  0.00      PROA  
ATOM   4429  HN  GLY P 672     -51.427  -3.932  20.970  0.00  0.00      PROA  
ATOM   4430  CA  GLY P 672     -52.074  -3.074  22.761  0.00  0.00      PROA  
ATOM   4431  HA1 GLY P 672     -52.657  -2.166  22.816  0.00  0.00      PROA  
ATOM   4432  HA2 GLY P 672     -51.040  -2.830  22.954  0.00  0.00      PROA  
ATOM   4433  C   GLY P 672     -52.606  -3.826  23.915  0.00  0.00      PROA  
ATOM   4434  O   GLY P 672     -53.610  -4.524  23.864  0.00  0.00      PROA  
ATOM   4435  N   ILE P 673     -51.912  -3.763  25.090  0.00  0.00      PROA  
ATOM   4436  HN  ILE P 673     -51.025  -3.316  25.170  0.00  0.00      PROA  
ATOM   4437  CA  ILE P 673     -52.350  -4.428  26.293  0.00  0.00      PROA  
ATOM   4438  HA  ILE P 673     -53.161  -5.085  26.014  0.00  0.00      PROA  
ATOM   4439  CB  ILE P 673     -51.203  -5.244  26.970  0.00  0.00      PROA  
ATOM   4440  HB  ILE P 673     -50.820  -5.791  26.082  0.00  0.00      PROA  
ATOM   4441  CG2 ILE P 673     -50.099  -4.350  27.530  0.00  0.00      PROA  
ATOM   4442 HG21 ILE P 673     -49.735  -3.644  26.753  0.00  0.00      PROA  
ATOM   4443 HG22 ILE P 673     -49.122  -4.793  27.819  0.00  0.00      PROA  
ATOM   4444 HG23 ILE P 673     -50.395  -3.649  28.340  0.00  0.00      PROA  
ATOM   4445  CG1 ILE P 673     -51.777  -6.334  27.899  0.00  0.00      PROA  
ATOM   4446 HG11 ILE P 673     -52.532  -5.936  28.609  0.00  0.00      PROA  
ATOM   4447 HG12 ILE P 673     -50.956  -6.818  28.471  0.00  0.00      PROA  
ATOM   4448  CD  ILE P 673     -52.429  -7.458  27.010  0.00  0.00      PROA  
ATOM   4449  HD1 ILE P 673     -51.658  -8.041  26.461  0.00  0.00      PROA  
ATOM   4450  HD2 ILE P 673     -53.215  -7.085  26.320  0.00  0.00      PROA  
ATOM   4451  HD3 ILE P 673     -52.893  -8.190  27.706  0.00  0.00      PROA  
ATOM   4452  C   ILE P 673     -52.917  -3.228  27.167  0.00  0.00      PROA  
ATOM   4453  O   ILE P 673     -53.548  -3.384  28.207  0.00  0.00      PROA  
ATOM   4454  N   ARG P 674     -52.729  -2.041  26.628  0.00  0.00      PROA  
ATOM   4455  HN  ARG P 674     -52.271  -1.980  25.745  0.00  0.00      PROA  
ATOM   4456  CA  ARG P 674     -53.231  -0.758  27.248  0.00  0.00      PROA  
ATOM   4457  HA  ARG P 674     -53.880  -0.936  28.092  0.00  0.00      PROA  
ATOM   4458  CB  ARG P 674     -51.948   0.040  27.680  0.00  0.00      PROA  
ATOM   4459  HB1 ARG P 674     -52.149   1.081  28.013  0.00  0.00      PROA  
ATOM   4460  HB2 ARG P 674     -51.284   0.223  26.808  0.00  0.00      PROA  
ATOM   4461  CG  ARG P 674     -51.024  -0.378  28.911  0.00  0.00      PROA  
ATOM   4462  HG1 ARG P 674     -50.616  -1.353  28.566  0.00  0.00      PROA  
ATOM   4463  HG2 ARG P 674     -51.679  -0.523  29.796  0.00  0.00      PROA  
ATOM   4464  CD  ARG P 674     -49.875   0.639  29.326  0.00  0.00      PROA  
ATOM   4465  HD1 ARG P 674     -49.324   0.325  30.238  0.00  0.00      PROA  
ATOM   4466  HD2 ARG P 674     -50.284   1.651  29.529  0.00  0.00      PROA  
ATOM   4467  NE  ARG P 674     -48.971   0.578  28.153  0.00  0.00      PROA  
ATOM   4468  HE  ARG P 674     -49.319   1.097  27.372  0.00  0.00      PROA  
ATOM   4469  CZ  ARG P 674     -47.984  -0.265  28.006  0.00  0.00      PROA  
ATOM   4470  NH1 ARG P 674     -47.386  -0.828  29.041  0.00  0.00      PROA  
ATOM   4471 HH11 ARG P 674     -47.546  -0.457  29.956  0.00  0.00      PROA  
ATOM   4472 HH12 ARG P 674     -46.657  -1.475  28.819  0.00  0.00      PROA  
ATOM   4473  NH2 ARG P 674     -47.451  -0.497  26.878  0.00  0.00      PROA  
ATOM   4474 HH21 ARG P 674     -47.921  -0.096  26.092  0.00  0.00      PROA  
ATOM   4475 HH22 ARG P 674     -46.636  -1.072  26.804  0.00  0.00      PROA  
ATOM   4476  C   ARG P 674     -54.084   0.113  26.364  0.00  0.00      PROA  
ATOM   4477  O   ARG P 674     -53.997  -0.039  25.147  0.00  0.00      PROA  
ATOM   4478  N   VAL P 675     -54.964   1.010  26.853  0.00  0.00      PROA  
ATOM   4479  HN  VAL P 675     -54.919   1.115  27.844  0.00  0.00      PROA  
ATOM   4480  CA  VAL P 675     -55.698   1.940  26.153  0.00  0.00      PROA  
ATOM   4481  HA  VAL P 675     -55.641   1.752  25.091  0.00  0.00      PROA  
ATOM   4482  CB  VAL P 675     -56.996   2.025  26.864  0.00  0.00      PROA  
ATOM   4483  HB  VAL P 675     -57.625   2.846  26.457  0.00  0.00      PROA  
ATOM   4484  CG1 VAL P 675     -57.792   0.734  26.585  0.00  0.00      PROA  
ATOM   4485 HG11 VAL P 675     -58.094   0.751  25.516  0.00  0.00      PROA  
ATOM   4486 HG12 VAL P 675     -58.706   0.663  27.212  0.00  0.00      PROA  
ATOM   4487 HG13 VAL P 675     -57.153  -0.170  26.683  0.00  0.00      PROA  
ATOM   4488  CG2 VAL P 675     -56.884   2.362  28.420  0.00  0.00      PROA  
ATOM   4489 HG21 VAL P 675     -56.260   3.264  28.596  0.00  0.00      PROA  
ATOM   4490 HG22 VAL P 675     -56.314   1.520  28.867  0.00  0.00      PROA  
ATOM   4491 HG23 VAL P 675     -57.882   2.589  28.852  0.00  0.00      PROA  
ATOM   4492  C   VAL P 675     -54.966   3.281  26.370  0.00  0.00      PROA  
ATOM   4493  O   VAL P 675     -53.984   3.452  27.149  0.00  0.00      PROA  
ATOM   4494  N   GLU P 676     -55.318   4.369  25.668  0.00  0.00      PROA  
ATOM   4495  HN  GLU P 676     -54.729   5.154  25.846  0.00  0.00      PROA  
ATOM   4496  CA  GLU P 676     -56.373   4.560  24.736  0.00  0.00      PROA  
ATOM   4497  HA  GLU P 676     -56.671   3.604  24.331  0.00  0.00      PROA  
ATOM   4498  CB  GLU P 676     -57.639   5.256  25.271  0.00  0.00      PROA  
ATOM   4499  HB1 GLU P 676     -57.749   4.778  26.267  0.00  0.00      PROA  
ATOM   4500  HB2 GLU P 676     -58.517   4.912  24.683  0.00  0.00      PROA  
ATOM   4501  CG  GLU P 676     -57.569   6.829  25.280  0.00  0.00      PROA  
ATOM   4502  HG1 GLU P 676     -57.783   7.204  24.256  0.00  0.00      PROA  
ATOM   4503  HG2 GLU P 676     -56.537   7.064  25.616  0.00  0.00      PROA  
ATOM   4504  CD  GLU P 676     -58.487   7.377  26.323  0.00  0.00      PROA  
ATOM   4505  OE1 GLU P 676     -59.558   7.949  25.976  0.00  0.00      PROA  
ATOM   4506  OE2 GLU P 676     -58.132   7.328  27.507  0.00  0.00      PROA  
ATOM   4507  C   GLU P 676     -55.742   5.352  23.608  0.00  0.00      PROA  
ATOM   4508  O   GLU P 676     -54.630   5.842  23.762  0.00  0.00      PROA  
ATOM   4509  N   PHE P 677     -56.432   5.324  22.465  0.00  0.00      PROA  
ATOM   4510  HN  PHE P 677     -57.229   4.737  22.352  0.00  0.00      PROA  
ATOM   4511  CA  PHE P 677     -55.983   5.999  21.264  0.00  0.00      PROA  
ATOM   4512  HA  PHE P 677     -55.014   6.456  21.400  0.00  0.00      PROA  
ATOM   4513  CB  PHE P 677     -55.916   4.997  20.069  0.00  0.00      PROA  
ATOM   4514  HB1 PHE P 677     -56.858   4.914  19.486  0.00  0.00      PROA  
ATOM   4515  HB2 PHE P 677     -55.797   3.944  20.404  0.00  0.00      PROA  
ATOM   4516  CG  PHE P 677     -54.855   5.480  19.219  0.00  0.00      PROA  
ATOM   4517  CD1 PHE P 677     -55.249   6.396  18.278  0.00  0.00      PROA  
ATOM   4518  HD1 PHE P 677     -56.259   6.771  18.208  0.00  0.00      PROA  
ATOM   4519  CE1 PHE P 677     -54.338   6.933  17.388  0.00  0.00      PROA  
ATOM   4520  HE1 PHE P 677     -54.678   7.650  16.656  0.00  0.00      PROA  
ATOM   4521  CZ  PHE P 677     -53.050   6.388  17.316  0.00  0.00      PROA  
ATOM   4522  HZ  PHE P 677     -52.307   6.851  16.683  0.00  0.00      PROA  
ATOM   4523  CD2 PHE P 677     -53.577   4.939  19.235  0.00  0.00      PROA  
ATOM   4524  HD2 PHE P 677     -53.302   4.142  19.910  0.00  0.00      PROA  
ATOM   4525  CE2 PHE P 677     -52.633   5.491  18.340  0.00  0.00      PROA  
ATOM   4526  HE2 PHE P 677     -51.570   5.336  18.456  0.00  0.00      PROA  
ATOM   4527  C   PHE P 677     -57.135   7.052  20.927  0.00  0.00      PROA  
ATOM   4528  O   PHE P 677     -58.209   6.724  20.438  0.00  0.00      PROA  
ATOM   4529  N   PRO P 678     -56.876   8.367  21.074  0.00  0.00      PROA  
ATOM   4530  CD  PRO P 678     -55.897   8.932  22.033  0.00  0.00      PROA  
ATOM   4531  HD1 PRO P 678     -55.059   9.333  21.423  0.00  0.00      PROA  
ATOM   4532  HD2 PRO P 678     -55.704   8.250  22.888  0.00  0.00      PROA  
ATOM   4533  CA  PRO P 678     -57.828   9.380  20.640  0.00  0.00      PROA  
ATOM   4534  HA  PRO P 678     -58.777   9.196  21.121  0.00  0.00      PROA  
ATOM   4535  CB  PRO P 678     -57.302  10.636  21.376  0.00  0.00      PROA  
ATOM   4536  HB1 PRO P 678     -58.088  11.380  21.626  0.00  0.00      PROA  
ATOM   4537  HB2 PRO P 678     -56.551  11.115  20.713  0.00  0.00      PROA  
ATOM   4538  CG  PRO P 678     -56.632  10.110  22.619  0.00  0.00      PROA  
ATOM   4539  HG1 PRO P 678     -55.881  10.819  23.029  0.00  0.00      PROA  
ATOM   4540  HG2 PRO P 678     -57.354   9.792  23.401  0.00  0.00      PROA  
ATOM   4541  C   PRO P 678     -57.935   9.426  19.167  0.00  0.00      PROA  
ATOM   4542  O   PRO P 678     -56.962   9.273  18.435  0.00  0.00      PROA  
ATOM   4543  N   ILE P 679     -59.154   9.627  18.685  0.00  0.00      PROA  
ATOM   4544  HN  ILE P 679     -59.785   9.894  19.409  0.00  0.00      PROA  
ATOM   4545  CA  ILE P 679     -59.751   9.594  17.329  0.00  0.00      PROA  
ATOM   4546  HA  ILE P 679     -59.306   8.668  16.996  0.00  0.00      PROA  
ATOM   4547  CB  ILE P 679     -61.345   9.523  17.249  0.00  0.00      PROA  
ATOM   4548  HB  ILE P 679     -61.748  10.386  17.820  0.00  0.00      PROA  
ATOM   4549  CG2 ILE P 679     -61.761   9.663  15.761  0.00  0.00      PROA  
ATOM   4550 HG21 ILE P 679     -61.180   8.912  15.184  0.00  0.00      PROA  
ATOM   4551 HG22 ILE P 679     -61.475  10.628  15.289  0.00  0.00      PROA  
ATOM   4552 HG23 ILE P 679     -62.832   9.479  15.528  0.00  0.00      PROA  
ATOM   4553  CG1 ILE P 679     -61.910   8.251  17.868  0.00  0.00      PROA  
ATOM   4554 HG11 ILE P 679     -61.751   8.297  18.967  0.00  0.00      PROA  
ATOM   4555 HG12 ILE P 679     -61.374   7.391  17.414  0.00  0.00      PROA  
ATOM   4556  CD  ILE P 679     -63.431   8.089  17.729  0.00  0.00      PROA  
ATOM   4557  HD1 ILE P 679     -63.831   7.160  18.191  0.00  0.00      PROA  
ATOM   4558  HD2 ILE P 679     -63.811   8.163  16.688  0.00  0.00      PROA  
ATOM   4559  HD3 ILE P 679     -63.826   8.925  18.345  0.00  0.00      PROA  
ATOM   4560  C   ILE P 679     -59.118  10.629  16.490  0.00  0.00      PROA  
ATOM   4561  O   ILE P 679     -58.882  10.516  15.287  0.00  0.00      PROA  
ATOM   4562  N   TRP P 680     -58.893  11.810  17.063  0.00  0.00      PROA  
ATOM   4563  HN  TRP P 680     -59.081  11.913  18.036  0.00  0.00      PROA  
ATOM   4564  CA  TRP P 680     -58.353  12.974  16.487  0.00  0.00      PROA  
ATOM   4565  HA  TRP P 680     -58.971  13.286  15.658  0.00  0.00      PROA  
ATOM   4566  CB  TRP P 680     -58.369  14.208  17.379  0.00  0.00      PROA  
ATOM   4567  HB1 TRP P 680     -59.398  14.347  17.775  0.00  0.00      PROA  
ATOM   4568  HB2 TRP P 680     -58.225  15.110  16.747  0.00  0.00      PROA  
ATOM   4569  CG  TRP P 680     -57.328  14.322  18.452  0.00  0.00      PROA  
ATOM   4570  CD1 TRP P 680     -57.613  14.204  19.831  0.00  0.00      PROA  
ATOM   4571  HD1 TRP P 680     -58.460  13.610  20.142  0.00  0.00      PROA  
ATOM   4572  NE1 TRP P 680     -56.575  14.637  20.575  0.00  0.00      PROA  
ATOM   4573  HE1 TRP P 680     -56.174  14.354  21.419  0.00  0.00      PROA  
ATOM   4574  CE2 TRP P 680     -55.613  15.071  19.703  0.00  0.00      PROA  
ATOM   4575  CD2 TRP P 680     -56.020  14.879  18.365  0.00  0.00      PROA  
ATOM   4576  CE3 TRP P 680     -55.294  15.417  17.306  0.00  0.00      PROA  
ATOM   4577  HE3 TRP P 680     -55.712  15.306  16.316  0.00  0.00      PROA  
ATOM   4578  CZ3 TRP P 680     -53.990  15.839  17.535  0.00  0.00      PROA  
ATOM   4579  HZ3 TRP P 680     -53.349  16.059  16.694  0.00  0.00      PROA  
ATOM   4580  CZ2 TRP P 680     -54.297  15.562  19.909  0.00  0.00      PROA  
ATOM   4581  HZ2 TRP P 680     -54.031  15.736  20.941  0.00  0.00      PROA  
ATOM   4582  CH2 TRP P 680     -53.520  16.028  18.871  0.00  0.00      PROA  
ATOM   4583  HH2 TRP P 680     -52.460  16.235  18.891  0.00  0.00      PROA  
ATOM   4584  C   TRP P 680     -56.943  12.715  16.022  0.00  0.00      PROA  
ATOM   4585  O   TRP P 680     -56.537  13.178  14.991  0.00  0.00      PROA  
ATOM   4586  N   MET P 681     -56.192  11.896  16.840  0.00  0.00      PROA  
ATOM   4587  HN  MET P 681     -56.611  11.455  17.630  0.00  0.00      PROA  
ATOM   4588  CA  MET P 681     -54.841  11.546  16.549  0.00  0.00      PROA  
ATOM   4589  HA  MET P 681     -54.278  12.434  16.298  0.00  0.00      PROA  
ATOM   4590  CB  MET P 681     -54.177  10.783  17.732  0.00  0.00      PROA  
ATOM   4591  HB1 MET P 681     -53.154  10.530  17.382  0.00  0.00      PROA  
ATOM   4592  HB2 MET P 681     -54.774   9.862  17.908  0.00  0.00      PROA  
ATOM   4593  CG  MET P 681     -53.968  11.740  18.971  0.00  0.00      PROA  
ATOM   4594  HG1 MET P 681     -53.607  11.125  19.823  0.00  0.00      PROA  
ATOM   4595  HG2 MET P 681     -54.899  12.223  19.335  0.00  0.00      PROA  
ATOM   4596  SD  MET P 681     -52.519  12.846  18.934  0.00  0.00      PROA  
ATOM   4597  CE  MET P 681     -52.179  12.761  20.692  0.00  0.00      PROA  
ATOM   4598  HE1 MET P 681     -51.949  11.749  21.090  0.00  0.00      PROA  
ATOM   4599  HE2 MET P 681     -52.946  13.119  21.410  0.00  0.00      PROA  
ATOM   4600  HE3 MET P 681     -51.395  13.519  20.906  0.00  0.00      PROA  
ATOM   4601  C   MET P 681     -54.677  10.550  15.390  0.00  0.00      PROA  
ATOM   4602  O   MET P 681     -53.653  10.404  14.673  0.00  0.00      PROA  
ATOM   4603  N   MET P 682     -55.771   9.876  15.007  0.00  0.00      PROA  
ATOM   4604  HN  MET P 682     -56.640  10.049  15.463  0.00  0.00      PROA  
ATOM   4605  CA  MET P 682     -55.876   8.888  14.012  0.00  0.00      PROA  
ATOM   4606  HA  MET P 682     -55.060   8.203  14.191  0.00  0.00      PROA  
ATOM   4607  CB  MET P 682     -57.208   8.105  14.062  0.00  0.00      PROA  
ATOM   4608  HB1 MET P 682     -57.262   7.357  13.242  0.00  0.00      PROA  
ATOM   4609  HB2 MET P 682     -58.035   8.828  13.894  0.00  0.00      PROA  
ATOM   4610  CG  MET P 682     -57.397   7.417  15.395  0.00  0.00      PROA  
ATOM   4611  HG1 MET P 682     -57.425   8.252  16.128  0.00  0.00      PROA  
ATOM   4612  HG2 MET P 682     -56.598   6.761  15.799  0.00  0.00      PROA  
ATOM   4613  SD  MET P 682     -58.944   6.465  15.303  0.00  0.00      PROA  
ATOM   4614  CE  MET P 682     -58.618   5.695  16.931  0.00  0.00      PROA  
ATOM   4615  HE1 MET P 682     -57.578   5.328  17.063  0.00  0.00      PROA  
ATOM   4616  HE2 MET P 682     -59.116   4.710  17.060  0.00  0.00      PROA  
ATOM   4617  HE3 MET P 682     -58.851   6.372  17.781  0.00  0.00      PROA  
ATOM   4618  C   MET P 682     -55.764   9.549  12.611  0.00  0.00      PROA  
ATOM   4619  O   MET P 682     -54.931   9.130  11.834  0.00  0.00      PROA  
ATOM   4620  N   PHE P 683     -56.521  10.658  12.443  0.00  0.00      PROA  
ATOM   4621  HN  PHE P 683     -57.099  11.009  13.176  0.00  0.00      PROA  
ATOM   4622  CA  PHE P 683     -56.409  11.597  11.354  0.00  0.00      PROA  
ATOM   4623  HA  PHE P 683     -56.634  10.988  10.491  0.00  0.00      PROA  
ATOM   4624  CB  PHE P 683     -57.492  12.694  11.571  0.00  0.00      PROA  
ATOM   4625  HB1 PHE P 683     -57.339  13.590  10.932  0.00  0.00      PROA  
ATOM   4626  HB2 PHE P 683     -57.574  13.100  12.602  0.00  0.00      PROA  
ATOM   4627  CG  PHE P 683     -58.858  12.190  11.238  0.00  0.00      PROA  
ATOM   4628  CD1 PHE P 683     -59.884  12.392  12.210  0.00  0.00      PROA  
ATOM   4629  HD1 PHE P 683     -59.753  12.852  13.178  0.00  0.00      PROA  
ATOM   4630  CE1 PHE P 683     -61.182  11.890  11.992  0.00  0.00      PROA  
ATOM   4631  HE1 PHE P 683     -61.975  11.991  12.718  0.00  0.00      PROA  
ATOM   4632  CZ  PHE P 683     -61.467  11.209  10.765  0.00  0.00      PROA  
ATOM   4633  HZ  PHE P 683     -62.463  10.881  10.507  0.00  0.00      PROA  
ATOM   4634  CD2 PHE P 683     -59.175  11.579  10.001  0.00  0.00      PROA  
ATOM   4635  HD2 PHE P 683     -58.437  11.648   9.215  0.00  0.00      PROA  
ATOM   4636  CE2 PHE P 683     -60.507  11.128   9.774  0.00  0.00      PROA  
ATOM   4637  HE2 PHE P 683     -60.844  10.793   8.804  0.00  0.00      PROA  
ATOM   4638  C   PHE P 683     -55.065  12.318  11.170  0.00  0.00      PROA  
ATOM   4639  O   PHE P 683     -54.355  12.319  10.191  0.00  0.00      PROA  
ATOM   4640  N   ALA P 684     -54.549  12.784  12.298  0.00  0.00      PROA  
ATOM   4641  HN  ALA P 684     -55.137  12.652  13.092  0.00  0.00      PROA  
ATOM   4642  CA  ALA P 684     -53.208  13.323  12.477  0.00  0.00      PROA  
ATOM   4643  HA  ALA P 684     -53.101  14.167  11.812  0.00  0.00      PROA  
ATOM   4644  CB  ALA P 684     -53.091  13.771  14.024  0.00  0.00      PROA  
ATOM   4645  HB1 ALA P 684     -52.201  14.424  14.145  0.00  0.00      PROA  
ATOM   4646  HB2 ALA P 684     -52.791  12.886  14.626  0.00  0.00      PROA  
ATOM   4647  HB3 ALA P 684     -54.054  14.246  14.308  0.00  0.00      PROA  
ATOM   4648  C   ALA P 684     -52.082  12.473  12.126  0.00  0.00      PROA  
ATOM   4649  O   ALA P 684     -51.105  12.885  11.541  0.00  0.00      PROA  
ATOM   4650  N   SER P 685     -52.136  11.109  12.325  0.00  0.00      PROA  
ATOM   4651  HN  SER P 685     -52.933  10.762  12.812  0.00  0.00      PROA  
ATOM   4652  CA  SER P 685     -51.101  10.136  11.917  0.00  0.00      PROA  
ATOM   4653  HA  SER P 685     -50.164  10.449  12.352  0.00  0.00      PROA  
ATOM   4654  CB  SER P 685     -51.288   8.694  12.420  0.00  0.00      PROA  
ATOM   4655  HB1 SER P 685     -50.443   8.110  11.998  0.00  0.00      PROA  
ATOM   4656  HB2 SER P 685     -52.219   8.153  12.147  0.00  0.00      PROA  
ATOM   4657  OG  SER P 685     -51.239   8.583  13.828  0.00  0.00      PROA  
ATOM   4658  HG1 SER P 685     -51.933   9.106  14.235  0.00  0.00      PROA  
ATOM   4659  C   SER P 685     -50.685  10.184  10.410  0.00  0.00      PROA  
ATOM   4660  O   SER P 685     -49.603   9.818  10.045  0.00  0.00      PROA  
ATOM   4661  N   ALA P 686     -51.559  10.713   9.493  0.00  0.00      PROA  
ATOM   4662  HN  ALA P 686     -52.488  10.854   9.827  0.00  0.00      PROA  
ATOM   4663  CA  ALA P 686     -51.216  11.067   8.120  0.00  0.00      PROA  
ATOM   4664  HA  ALA P 686     -50.951  10.180   7.565  0.00  0.00      PROA  
ATOM   4665  CB  ALA P 686     -52.425  11.642   7.426  0.00  0.00      PROA  
ATOM   4666  HB1 ALA P 686     -53.289  10.955   7.306  0.00  0.00      PROA  
ATOM   4667  HB2 ALA P 686     -52.269  11.969   6.376  0.00  0.00      PROA  
ATOM   4668  HB3 ALA P 686     -52.776  12.601   7.863  0.00  0.00      PROA  
ATOM   4669  C   ALA P 686     -49.989  12.024   8.020  0.00  0.00      PROA  
ATOM   4670  O   ALA P 686     -49.131  11.871   7.166  0.00  0.00      PROA  
ATOM   4671  N   LEU P 687     -49.922  13.056   8.875  0.00  0.00      PROA  
ATOM   4672  HN  LEU P 687     -50.413  13.056   9.742  0.00  0.00      PROA  
ATOM   4673  CA  LEU P 687     -48.865  14.065   8.947  0.00  0.00      PROA  
ATOM   4674  HA  LEU P 687     -48.915  14.552   7.985  0.00  0.00      PROA  
ATOM   4675  CB  LEU P 687     -49.171  15.146   9.980  0.00  0.00      PROA  
ATOM   4676  HB1 LEU P 687     -48.320  15.817  10.228  0.00  0.00      PROA  
ATOM   4677  HB2 LEU P 687     -49.381  14.645  10.949  0.00  0.00      PROA  
ATOM   4678  CG  LEU P 687     -50.314  16.175   9.668  0.00  0.00      PROA  
ATOM   4679  HG  LEU P 687     -51.242  15.654   9.350  0.00  0.00      PROA  
ATOM   4680  CD1 LEU P 687     -50.798  16.969  10.876  0.00  0.00      PROA  
ATOM   4681 HD11 LEU P 687     -50.100  17.699  11.339  0.00  0.00      PROA  
ATOM   4682 HD12 LEU P 687     -51.132  16.291  11.690  0.00  0.00      PROA  
ATOM   4683 HD13 LEU P 687     -51.570  17.675  10.500  0.00  0.00      PROA  
ATOM   4684  CD2 LEU P 687     -49.955  17.232   8.625  0.00  0.00      PROA  
ATOM   4685 HD21 LEU P 687     -50.827  17.907   8.488  0.00  0.00      PROA  
ATOM   4686 HD22 LEU P 687     -49.800  16.685   7.670  0.00  0.00      PROA  
ATOM   4687 HD23 LEU P 687     -49.058  17.772   8.996  0.00  0.00      PROA  
ATOM   4688  C   LEU P 687     -47.385  13.647   9.030  0.00  0.00      PROA  
ATOM   4689  O   LEU P 687     -46.588  14.080   8.204  0.00  0.00      PROA  
ATOM   4690  N   PRO P 688     -46.989  12.672   9.880  0.00  0.00      PROA  
ATOM   4691  CD  PRO P 688     -47.652  12.238  11.037  0.00  0.00      PROA  
ATOM   4692  HD1 PRO P 688     -48.738  12.047  10.898  0.00  0.00      PROA  
ATOM   4693  HD2 PRO P 688     -47.653  13.185  11.618  0.00  0.00      PROA  
ATOM   4694  CA  PRO P 688     -45.612  12.220   9.956  0.00  0.00      PROA  
ATOM   4695  HA  PRO P 688     -45.029  13.119   9.824  0.00  0.00      PROA  
ATOM   4696  CB  PRO P 688     -45.495  11.513  11.233  0.00  0.00      PROA  
ATOM   4697  HB1 PRO P 688     -45.094  12.265  11.946  0.00  0.00      PROA  
ATOM   4698  HB2 PRO P 688     -44.803  10.649  11.322  0.00  0.00      PROA  
ATOM   4699  CG  PRO P 688     -46.858  11.090  11.661  0.00  0.00      PROA  
ATOM   4700  HG1 PRO P 688     -47.164  10.159  11.136  0.00  0.00      PROA  
ATOM   4701  HG2 PRO P 688     -46.981  11.017  12.762  0.00  0.00      PROA  
ATOM   4702  C   PRO P 688     -45.343  11.295   8.752  0.00  0.00      PROA  
ATOM   4703  O   PRO P 688     -44.224  11.281   8.206  0.00  0.00      PROA  
ATOM   4704  N   ALA P 689     -46.324  10.538   8.329  0.00  0.00      PROA  
ATOM   4705  HN  ALA P 689     -47.202  10.699   8.774  0.00  0.00      PROA  
ATOM   4706  CA  ALA P 689     -46.221   9.582   7.210  0.00  0.00      PROA  
ATOM   4707  HA  ALA P 689     -45.523   8.787   7.425  0.00  0.00      PROA  
ATOM   4708  CB  ALA P 689     -47.523   8.864   7.067  0.00  0.00      PROA  
ATOM   4709  HB1 ALA P 689     -47.355   8.109   6.269  0.00  0.00      PROA  
ATOM   4710  HB2 ALA P 689     -48.414   9.515   6.937  0.00  0.00      PROA  
ATOM   4711  HB3 ALA P 689     -47.703   8.312   8.014  0.00  0.00      PROA  
ATOM   4712  C   ALA P 689     -45.850  10.224   5.879  0.00  0.00      PROA  
ATOM   4713  O   ALA P 689     -45.017   9.642   5.140  0.00  0.00      PROA  
ATOM   4714  N   LEU P 690     -46.330  11.415   5.523  0.00  0.00      PROA  
ATOM   4715  HN  LEU P 690     -47.001  11.791   6.157  0.00  0.00      PROA  
ATOM   4716  CA  LEU P 690     -45.914  12.096   4.315  0.00  0.00      PROA  
ATOM   4717  HA  LEU P 690     -45.974  11.478   3.431  0.00  0.00      PROA  
ATOM   4718  CB  LEU P 690     -46.727  13.330   4.103  0.00  0.00      PROA  
ATOM   4719  HB1 LEU P 690     -46.633  14.085   4.912  0.00  0.00      PROA  
ATOM   4720  HB2 LEU P 690     -47.781  12.984   4.043  0.00  0.00      PROA  
ATOM   4721  CG  LEU P 690     -46.384  14.133   2.846  0.00  0.00      PROA  
ATOM   4722  HG  LEU P 690     -45.354  14.539   2.945  0.00  0.00      PROA  
ATOM   4723  CD1 LEU P 690     -46.499  13.329   1.518  0.00  0.00      PROA  
ATOM   4724 HD11 LEU P 690     -47.453  12.760   1.516  0.00  0.00      PROA  
ATOM   4725 HD12 LEU P 690     -45.634  12.646   1.375  0.00  0.00      PROA  
ATOM   4726 HD13 LEU P 690     -46.363  13.967   0.618  0.00  0.00      PROA  
ATOM   4727  CD2 LEU P 690     -47.245  15.437   2.831  0.00  0.00      PROA  
ATOM   4728 HD21 LEU P 690     -47.233  15.924   3.829  0.00  0.00      PROA  
ATOM   4729 HD22 LEU P 690     -48.255  15.005   2.668  0.00  0.00      PROA  
ATOM   4730 HD23 LEU P 690     -46.964  16.169   2.043  0.00  0.00      PROA  
ATOM   4731  C   LEU P 690     -44.427  12.524   4.346  0.00  0.00      PROA  
ATOM   4732  O   LEU P 690     -43.679  12.276   3.407  0.00  0.00      PROA  
ATOM   4733  N   LEU P 691     -43.910  13.042   5.472  0.00  0.00      PROA  
ATOM   4734  HN  LEU P 691     -44.489  13.205   6.267  0.00  0.00      PROA  
ATOM   4735  CA  LEU P 691     -42.469  13.299   5.575  0.00  0.00      PROA  
ATOM   4736  HA  LEU P 691     -42.181  13.780   4.652  0.00  0.00      PROA  
ATOM   4737  CB  LEU P 691     -42.291  14.081   6.847  0.00  0.00      PROA  
ATOM   4738  HB1 LEU P 691     -41.240  14.049   7.206  0.00  0.00      PROA  
ATOM   4739  HB2 LEU P 691     -42.897  13.738   7.713  0.00  0.00      PROA  
ATOM   4740  CG  LEU P 691     -42.601  15.565   6.733  0.00  0.00      PROA  
ATOM   4741  HG  LEU P 691     -43.626  15.664   6.315  0.00  0.00      PROA  
ATOM   4742  CD1 LEU P 691     -42.566  16.158   8.156  0.00  0.00      PROA  
ATOM   4743 HD11 LEU P 691     -43.393  15.850   8.830  0.00  0.00      PROA  
ATOM   4744 HD12 LEU P 691     -42.648  17.265   8.101  0.00  0.00      PROA  
ATOM   4745 HD13 LEU P 691     -41.604  15.874   8.634  0.00  0.00      PROA  
ATOM   4746  CD2 LEU P 691     -41.637  16.207   5.672  0.00  0.00      PROA  
ATOM   4747 HD21 LEU P 691     -41.613  17.301   5.866  0.00  0.00      PROA  
ATOM   4748 HD22 LEU P 691     -42.075  16.091   4.658  0.00  0.00      PROA  
ATOM   4749 HD23 LEU P 691     -40.616  15.777   5.757  0.00  0.00      PROA  
ATOM   4750  C   LEU P 691     -41.651  12.017   5.633  0.00  0.00      PROA  
ATOM   4751  O   LEU P 691     -40.597  11.919   4.946  0.00  0.00      PROA  
ATOM   4752  N   VAL P 692     -42.206  10.966   6.278  0.00  0.00      PROA  
ATOM   4753  HN  VAL P 692     -42.937  11.153   6.929  0.00  0.00      PROA  
ATOM   4754  CA  VAL P 692     -41.578   9.633   6.254  0.00  0.00      PROA  
ATOM   4755  HA  VAL P 692     -40.560   9.817   6.565  0.00  0.00      PROA  
ATOM   4756  CB  VAL P 692     -42.166   8.632   7.306  0.00  0.00      PROA  
ATOM   4757  HB  VAL P 692     -43.270   8.679   7.192  0.00  0.00      PROA  
ATOM   4758  CG1 VAL P 692     -41.585   7.194   7.119  0.00  0.00      PROA  
ATOM   4759 HG11 VAL P 692     -40.490   7.381   7.126  0.00  0.00      PROA  
ATOM   4760 HG12 VAL P 692     -41.848   6.697   6.161  0.00  0.00      PROA  
ATOM   4761 HG13 VAL P 692     -41.781   6.586   8.028  0.00  0.00      PROA  
ATOM   4762  CG2 VAL P 692     -41.814   9.111   8.774  0.00  0.00      PROA  
ATOM   4763 HG21 VAL P 692     -40.757   9.138   9.113  0.00  0.00      PROA  
ATOM   4764 HG22 VAL P 692     -42.420   8.423   9.402  0.00  0.00      PROA  
ATOM   4765 HG23 VAL P 692     -42.053  10.181   8.953  0.00  0.00      PROA  
ATOM   4766  C   VAL P 692     -41.336   9.032   4.854  0.00  0.00      PROA  
ATOM   4767  O   VAL P 692     -40.207   8.782   4.410  0.00  0.00      PROA  
ATOM   4768  N   PHE P 693     -42.424   8.889   4.085  0.00  0.00      PROA  
ATOM   4769  HN  PHE P 693     -43.327   9.123   4.436  0.00  0.00      PROA  
ATOM   4770  CA  PHE P 693     -42.554   8.614   2.701  0.00  0.00      PROA  
ATOM   4771  HA  PHE P 693     -42.307   7.584   2.493  0.00  0.00      PROA  
ATOM   4772  CB  PHE P 693     -44.032   8.601   2.304  0.00  0.00      PROA  
ATOM   4773  HB1 PHE P 693     -44.580   9.489   2.686  0.00  0.00      PROA  
ATOM   4774  HB2 PHE P 693     -44.468   7.739   2.852  0.00  0.00      PROA  
ATOM   4775  CG  PHE P 693     -44.373   8.438   0.853  0.00  0.00      PROA  
ATOM   4776  CD1 PHE P 693     -44.188   7.172   0.236  0.00  0.00      PROA  
ATOM   4777  HD1 PHE P 693     -43.736   6.360   0.786  0.00  0.00      PROA  
ATOM   4778  CE1 PHE P 693     -44.527   7.014  -1.116  0.00  0.00      PROA  
ATOM   4779  HE1 PHE P 693     -44.293   6.045  -1.532  0.00  0.00      PROA  
ATOM   4780  CZ  PHE P 693     -45.238   8.068  -1.731  0.00  0.00      PROA  
ATOM   4781  HZ  PHE P 693     -45.613   7.907  -2.731  0.00  0.00      PROA  
ATOM   4782  CD2 PHE P 693     -45.116   9.491   0.312  0.00  0.00      PROA  
ATOM   4783  HD2 PHE P 693     -45.328  10.420   0.821  0.00  0.00      PROA  
ATOM   4784  CE2 PHE P 693     -45.617   9.270  -1.019  0.00  0.00      PROA  
ATOM   4785  HE2 PHE P 693     -46.296   9.926  -1.544  0.00  0.00      PROA  
ATOM   4786  C   PHE P 693     -41.695   9.494   1.719  0.00  0.00      PROA  
ATOM   4787  O   PHE P 693     -41.098   9.031   0.744  0.00  0.00      PROA  
ATOM   4788  N   ILE P 694     -41.682  10.854   1.802  0.00  0.00      PROA  
ATOM   4789  HN  ILE P 694     -42.326  11.345   2.384  0.00  0.00      PROA  
ATOM   4790  CA  ILE P 694     -40.797  11.643   0.927  0.00  0.00      PROA  
ATOM   4791  HA  ILE P 694     -40.935  11.341  -0.100  0.00  0.00      PROA  
ATOM   4792  CB  ILE P 694     -41.005  13.186   0.949  0.00  0.00      PROA  
ATOM   4793  HB  ILE P 694     -40.295  13.599   0.201  0.00  0.00      PROA  
ATOM   4794  CG2 ILE P 694     -42.443  13.514   0.262  0.00  0.00      PROA  
ATOM   4795 HG21 ILE P 694     -43.280  13.001   0.783  0.00  0.00      PROA  
ATOM   4796 HG22 ILE P 694     -42.504  13.233  -0.811  0.00  0.00      PROA  
ATOM   4797 HG23 ILE P 694     -42.665  14.601   0.208  0.00  0.00      PROA  
ATOM   4798  CG1 ILE P 694     -40.913  13.946   2.312  0.00  0.00      PROA  
ATOM   4799 HG11 ILE P 694     -40.278  13.293   2.948  0.00  0.00      PROA  
ATOM   4800 HG12 ILE P 694     -41.963  13.980   2.675  0.00  0.00      PROA  
ATOM   4801  CD  ILE P 694     -40.303  15.274   2.215  0.00  0.00      PROA  
ATOM   4802  HD1 ILE P 694     -40.313  15.830   3.177  0.00  0.00      PROA  
ATOM   4803  HD2 ILE P 694     -40.938  15.917   1.570  0.00  0.00      PROA  
ATOM   4804  HD3 ILE P 694     -39.314  15.159   1.723  0.00  0.00      PROA  
ATOM   4805  C   ILE P 694     -39.290  11.334   1.055  0.00  0.00      PROA  
ATOM   4806  O   ILE P 694     -38.608  11.194   0.045  0.00  0.00      PROA  
ATOM   4807  N   LEU P 695     -38.787  11.171   2.299  0.00  0.00      PROA  
ATOM   4808  HN  LEU P 695     -39.312  11.087   3.142  0.00  0.00      PROA  
ATOM   4809  CA  LEU P 695     -37.453  10.625   2.388  0.00  0.00      PROA  
ATOM   4810  HA  LEU P 695     -36.745  11.321   1.962  0.00  0.00      PROA  
ATOM   4811  CB  LEU P 695     -36.955  10.496   3.843  0.00  0.00      PROA  
ATOM   4812  HB1 LEU P 695     -35.898  10.194   3.682  0.00  0.00      PROA  
ATOM   4813  HB2 LEU P 695     -37.569   9.723   4.353  0.00  0.00      PROA  
ATOM   4814  CG  LEU P 695     -36.959  11.775   4.748  0.00  0.00      PROA  
ATOM   4815  HG  LEU P 695     -38.020  12.090   4.651  0.00  0.00      PROA  
ATOM   4816  CD1 LEU P 695     -36.668  11.446   6.201  0.00  0.00      PROA  
ATOM   4817 HD11 LEU P 695     -37.080  12.288   6.798  0.00  0.00      PROA  
ATOM   4818 HD12 LEU P 695     -35.575  11.415   6.396  0.00  0.00      PROA  
ATOM   4819 HD13 LEU P 695     -37.081  10.530   6.675  0.00  0.00      PROA  
ATOM   4820  CD2 LEU P 695     -36.094  12.976   4.239  0.00  0.00      PROA  
ATOM   4821 HD21 LEU P 695     -36.501  13.932   4.634  0.00  0.00      PROA  
ATOM   4822 HD22 LEU P 695     -36.179  13.024   3.132  0.00  0.00      PROA  
ATOM   4823 HD23 LEU P 695     -35.044  12.867   4.584  0.00  0.00      PROA  
ATOM   4824  C   LEU P 695     -37.166   9.247   1.773  0.00  0.00      PROA  
ATOM   4825  O   LEU P 695     -36.245   9.086   0.960  0.00  0.00      PROA  
ATOM   4826  N   ILE P 696     -38.050   8.258   2.054  0.00  0.00      PROA  
ATOM   4827  HN  ILE P 696     -38.813   8.387   2.682  0.00  0.00      PROA  
ATOM   4828  CA  ILE P 696     -38.136   6.884   1.441  0.00  0.00      PROA  
ATOM   4829  HA  ILE P 696     -37.163   6.468   1.660  0.00  0.00      PROA  
ATOM   4830  CB  ILE P 696     -39.250   5.913   2.029  0.00  0.00      PROA  
ATOM   4831  HB  ILE P 696     -40.248   6.345   1.800  0.00  0.00      PROA  
ATOM   4832  CG2 ILE P 696     -39.155   4.596   1.285  0.00  0.00      PROA  
ATOM   4833 HG21 ILE P 696     -38.113   4.234   1.161  0.00  0.00      PROA  
ATOM   4834 HG22 ILE P 696     -39.609   4.713   0.277  0.00  0.00      PROA  
ATOM   4835 HG23 ILE P 696     -39.765   3.834   1.816  0.00  0.00      PROA  
ATOM   4836  CG1 ILE P 696     -38.922   5.749   3.512  0.00  0.00      PROA  
ATOM   4837 HG11 ILE P 696     -38.863   6.797   3.876  0.00  0.00      PROA  
ATOM   4838 HG12 ILE P 696     -37.947   5.226   3.609  0.00  0.00      PROA  
ATOM   4839  CD  ILE P 696     -40.105   5.054   4.202  0.00  0.00      PROA  
ATOM   4840  HD1 ILE P 696     -41.062   5.615   4.131  0.00  0.00      PROA  
ATOM   4841  HD2 ILE P 696     -39.861   4.881   5.272  0.00  0.00      PROA  
ATOM   4842  HD3 ILE P 696     -40.473   4.058   3.875  0.00  0.00      PROA  
ATOM   4843  C   ILE P 696     -38.184   6.929  -0.078  0.00  0.00      PROA  
ATOM   4844  O   ILE P 696     -37.296   6.260  -0.631  0.00  0.00      PROA  
ATOM   4845  N   PHE P 697     -39.161   7.726  -0.693  0.00  0.00      PROA  
ATOM   4846  HN  PHE P 697     -39.764   8.262  -0.108  0.00  0.00      PROA  
ATOM   4847  CA  PHE P 697     -39.228   7.985  -2.141  0.00  0.00      PROA  
ATOM   4848  HA  PHE P 697     -39.435   7.132  -2.770  0.00  0.00      PROA  
ATOM   4849  CB  PHE P 697     -40.370   9.043  -2.428  0.00  0.00      PROA  
ATOM   4850  HB1 PHE P 697     -40.203  10.075  -2.053  0.00  0.00      PROA  
ATOM   4851  HB2 PHE P 697     -41.215   8.578  -1.876  0.00  0.00      PROA  
ATOM   4852  CG  PHE P 697     -40.678   9.121  -3.888  0.00  0.00      PROA  
ATOM   4853  CD1 PHE P 697     -39.872   9.889  -4.829  0.00  0.00      PROA  
ATOM   4854  HD1 PHE P 697     -38.948  10.367  -4.539  0.00  0.00      PROA  
ATOM   4855  CE1 PHE P 697     -40.369  10.186  -6.091  0.00  0.00      PROA  
ATOM   4856  HE1 PHE P 697     -39.700  10.703  -6.763  0.00  0.00      PROA  
ATOM   4857  CZ  PHE P 697     -41.636   9.701  -6.435  0.00  0.00      PROA  
ATOM   4858  HZ  PHE P 697     -41.929   9.807  -7.469  0.00  0.00      PROA  
ATOM   4859  CD2 PHE P 697     -41.920   8.676  -4.334  0.00  0.00      PROA  
ATOM   4860  HD2 PHE P 697     -42.535   8.224  -3.571  0.00  0.00      PROA  
ATOM   4861  CE2 PHE P 697     -42.374   8.925  -5.553  0.00  0.00      PROA  
ATOM   4862  HE2 PHE P 697     -43.280   8.433  -5.874  0.00  0.00      PROA  
ATOM   4863  C   PHE P 697     -38.002   8.524  -2.643  0.00  0.00      PROA  
ATOM   4864  O   PHE P 697     -37.543   8.103  -3.677  0.00  0.00      PROA  
ATOM   4865  N   LEU P 698     -37.299   9.406  -1.878  0.00  0.00      PROA  
ATOM   4866  HN  LEU P 698     -37.584   9.719  -0.976  0.00  0.00      PROA  
ATOM   4867  CA  LEU P 698     -36.104   9.983  -2.388  0.00  0.00      PROA  
ATOM   4868  HA  LEU P 698     -36.168  10.332  -3.408  0.00  0.00      PROA  
ATOM   4869  CB  LEU P 698     -35.842  11.296  -1.581  0.00  0.00      PROA  
ATOM   4870  HB1 LEU P 698     -35.583  10.977  -0.549  0.00  0.00      PROA  
ATOM   4871  HB2 LEU P 698     -36.741  11.946  -1.625  0.00  0.00      PROA  
ATOM   4872  CG  LEU P 698     -34.619  12.243  -1.855  0.00  0.00      PROA  
ATOM   4873  HG  LEU P 698     -33.692  11.707  -1.559  0.00  0.00      PROA  
ATOM   4874  CD1 LEU P 698     -34.530  12.670  -3.388  0.00  0.00      PROA  
ATOM   4875 HD11 LEU P 698     -33.631  13.284  -3.610  0.00  0.00      PROA  
ATOM   4876 HD12 LEU P 698     -35.399  13.352  -3.508  0.00  0.00      PROA  
ATOM   4877 HD13 LEU P 698     -34.580  11.820  -4.101  0.00  0.00      PROA  
ATOM   4878  CD2 LEU P 698     -34.696  13.481  -0.900  0.00  0.00      PROA  
ATOM   4879 HD21 LEU P 698     -33.645  13.825  -0.789  0.00  0.00      PROA  
ATOM   4880 HD22 LEU P 698     -35.142  13.352   0.109  0.00  0.00      PROA  
ATOM   4881 HD23 LEU P 698     -35.309  14.250  -1.417  0.00  0.00      PROA  
ATOM   4882  C   LEU P 698     -34.923   9.069  -2.412  0.00  0.00      PROA  
ATOM   4883  O   LEU P 698     -34.274   8.878  -3.445  0.00  0.00      PROA  
ATOM   4884  N   GLU P 699     -34.713   8.315  -1.305  0.00  0.00      PROA  
ATOM   4885  HN  GLU P 699     -35.203   8.410  -0.442  0.00  0.00      PROA  
ATOM   4886  CA  GLU P 699     -33.649   7.322  -1.206  0.00  0.00      PROA  
ATOM   4887  HA  GLU P 699     -32.755   7.816  -1.557  0.00  0.00      PROA  
ATOM   4888  CB  GLU P 699     -33.375   6.846   0.191  0.00  0.00      PROA  
ATOM   4889  HB1 GLU P 699     -32.569   6.090   0.083  0.00  0.00      PROA  
ATOM   4890  HB2 GLU P 699     -34.242   6.285   0.600  0.00  0.00      PROA  
ATOM   4891  CG  GLU P 699     -32.840   7.831   1.183  0.00  0.00      PROA  
ATOM   4892  HG1 GLU P 699     -33.574   8.649   1.350  0.00  0.00      PROA  
ATOM   4893  HG2 GLU P 699     -31.935   8.302   0.745  0.00  0.00      PROA  
ATOM   4894  CD  GLU P 699     -32.548   7.171   2.495  0.00  0.00      PROA  
ATOM   4895  OE1 GLU P 699     -31.319   6.902   2.700  0.00  0.00      PROA  
ATOM   4896  OE2 GLU P 699     -33.452   6.854   3.331  0.00  0.00      PROA  
ATOM   4897  C   GLU P 699     -33.871   6.129  -2.243  0.00  0.00      PROA  
ATOM   4898  O   GLU P 699     -32.979   5.632  -2.936  0.00  0.00      PROA  
ATOM   4899  N   SER P 700     -35.157   5.749  -2.381  0.00  0.00      PROA  
ATOM   4900  HN  SER P 700     -35.847   6.034  -1.721  0.00  0.00      PROA  
ATOM   4901  CA  SER P 700     -35.619   4.804  -3.392  0.00  0.00      PROA  
ATOM   4902  HA  SER P 700     -35.020   3.910  -3.299  0.00  0.00      PROA  
ATOM   4903  CB  SER P 700     -37.033   4.333  -3.068  0.00  0.00      PROA  
ATOM   4904  HB1 SER P 700     -37.668   5.243  -3.008  0.00  0.00      PROA  
ATOM   4905  HB2 SER P 700     -36.938   3.834  -2.080  0.00  0.00      PROA  
ATOM   4906  OG  SER P 700     -37.785   3.497  -3.950  0.00  0.00      PROA  
ATOM   4907  HG1 SER P 700     -37.354   2.639  -3.951  0.00  0.00      PROA  
ATOM   4908  C   SER P 700     -35.384   5.202  -4.817  0.00  0.00      PROA  
ATOM   4909  O   SER P 700     -34.846   4.495  -5.615  0.00  0.00      PROA  
ATOM   4910  N   GLN P 701     -35.782   6.440  -5.143  0.00  0.00      PROA  
ATOM   4911  HN  GLN P 701     -36.360   6.884  -4.463  0.00  0.00      PROA  
ATOM   4912  CA  GLN P 701     -35.560   7.086  -6.418  0.00  0.00      PROA  
ATOM   4913  HA  GLN P 701     -36.084   6.393  -7.060  0.00  0.00      PROA  
ATOM   4914  CB  GLN P 701     -36.206   8.450  -6.459  0.00  0.00      PROA  
ATOM   4915  HB1 GLN P 701     -35.916   8.920  -5.495  0.00  0.00      PROA  
ATOM   4916  HB2 GLN P 701     -37.312   8.351  -6.488  0.00  0.00      PROA  
ATOM   4917  CG  GLN P 701     -35.869   9.470  -7.594  0.00  0.00      PROA  
ATOM   4918  HG1 GLN P 701     -34.833   9.871  -7.565  0.00  0.00      PROA  
ATOM   4919  HG2 GLN P 701     -36.539  10.350  -7.493  0.00  0.00      PROA  
ATOM   4920  CD  GLN P 701     -36.130   8.968  -9.019  0.00  0.00      PROA  
ATOM   4921  OE1 GLN P 701     -35.745   9.672  -9.904  0.00  0.00      PROA  
ATOM   4922  NE2 GLN P 701     -36.652   7.748  -9.211  0.00  0.00      PROA  
ATOM   4923 HE21 GLN P 701     -36.742   7.562 -10.189  0.00  0.00      PROA  
ATOM   4924 HE22 GLN P 701     -36.990   7.158  -8.478  0.00  0.00      PROA  
ATOM   4925  C   GLN P 701     -34.085   7.213  -6.832  0.00  0.00      PROA  
ATOM   4926  O   GLN P 701     -33.712   6.728  -7.907  0.00  0.00      PROA  
ATOM   4927  N   ILE P 702     -33.205   7.660  -5.882  0.00  0.00      PROA  
ATOM   4928  HN  ILE P 702     -33.563   8.004  -5.017  0.00  0.00      PROA  
ATOM   4929  CA  ILE P 702     -31.754   7.768  -6.042  0.00  0.00      PROA  
ATOM   4930  HA  ILE P 702     -31.474   8.400  -6.872  0.00  0.00      PROA  
ATOM   4931  CB  ILE P 702     -31.202   8.547  -4.850  0.00  0.00      PROA  
ATOM   4932  HB  ILE P 702     -31.903   8.291  -4.027  0.00  0.00      PROA  
ATOM   4933  CG2 ILE P 702     -29.823   8.074  -4.324  0.00  0.00      PROA  
ATOM   4934 HG21 ILE P 702     -29.523   8.670  -3.436  0.00  0.00      PROA  
ATOM   4935 HG22 ILE P 702     -29.052   8.078  -5.124  0.00  0.00      PROA  
ATOM   4936 HG23 ILE P 702     -29.993   7.055  -3.914  0.00  0.00      PROA  
ATOM   4937  CG1 ILE P 702     -31.189  10.133  -4.949  0.00  0.00      PROA  
ATOM   4938 HG11 ILE P 702     -32.084  10.588  -5.425  0.00  0.00      PROA  
ATOM   4939 HG12 ILE P 702     -30.333  10.402  -5.604  0.00  0.00      PROA  
ATOM   4940  CD  ILE P 702     -30.992  10.818  -3.569  0.00  0.00      PROA  
ATOM   4941  HD1 ILE P 702     -31.772  10.321  -2.953  0.00  0.00      PROA  
ATOM   4942  HD2 ILE P 702     -31.323  11.867  -3.724  0.00  0.00      PROA  
ATOM   4943  HD3 ILE P 702     -29.964  10.766  -3.151  0.00  0.00      PROA  
ATOM   4944  C   ILE P 702     -31.117   6.438  -6.156  0.00  0.00      PROA  
ATOM   4945  O   ILE P 702     -30.302   6.359  -7.060  0.00  0.00      PROA  
ATOM   4946  N   THR P 703     -31.451   5.397  -5.320  0.00  0.00      PROA  
ATOM   4947  HN  THR P 703     -32.100   5.508  -4.572  0.00  0.00      PROA  
ATOM   4948  CA  THR P 703     -30.896   4.113  -5.577  0.00  0.00      PROA  
ATOM   4949  HA  THR P 703     -29.820   4.196  -5.626  0.00  0.00      PROA  
ATOM   4950  CB  THR P 703     -31.168   3.204  -4.409  0.00  0.00      PROA  
ATOM   4951  HB  THR P 703     -30.831   2.157  -4.568  0.00  0.00      PROA  
ATOM   4952  OG1 THR P 703     -32.498   3.007  -4.039  0.00  0.00      PROA  
ATOM   4953  HG1 THR P 703     -32.795   3.801  -3.589  0.00  0.00      PROA  
ATOM   4954  CG2 THR P 703     -30.538   3.640  -3.113  0.00  0.00      PROA  
ATOM   4955 HG21 THR P 703     -29.434   3.687  -3.235  0.00  0.00      PROA  
ATOM   4956 HG22 THR P 703     -30.838   2.867  -2.373  0.00  0.00      PROA  
ATOM   4957 HG23 THR P 703     -30.862   4.625  -2.713  0.00  0.00      PROA  
ATOM   4958  C   THR P 703     -31.398   3.483  -6.862  0.00  0.00      PROA  
ATOM   4959  O   THR P 703     -30.739   2.728  -7.520  0.00  0.00      PROA  
ATOM   4960  N   THR P 704     -32.602   3.821  -7.267  0.00  0.00      PROA  
ATOM   4961  HN  THR P 704     -33.139   4.396  -6.654  0.00  0.00      PROA  
ATOM   4962  CA  THR P 704     -33.182   3.434  -8.476  0.00  0.00      PROA  
ATOM   4963  HA  THR P 704     -33.128   2.360  -8.572  0.00  0.00      PROA  
ATOM   4964  CB  THR P 704     -34.730   3.593  -8.582  0.00  0.00      PROA  
ATOM   4965  HB  THR P 704     -35.031   4.619  -8.280  0.00  0.00      PROA  
ATOM   4966  OG1 THR P 704     -35.290   2.683  -7.673  0.00  0.00      PROA  
ATOM   4967  HG1 THR P 704     -35.148   3.054  -6.799  0.00  0.00      PROA  
ATOM   4968  CG2 THR P 704     -35.271   3.142  -9.997  0.00  0.00      PROA  
ATOM   4969 HG21 THR P 704     -36.366   2.964  -9.931  0.00  0.00      PROA  
ATOM   4970 HG22 THR P 704     -34.807   2.189 -10.330  0.00  0.00      PROA  
ATOM   4971 HG23 THR P 704     -35.100   3.895 -10.796  0.00  0.00      PROA  
ATOM   4972  C   THR P 704     -32.445   4.033  -9.688  0.00  0.00      PROA  
ATOM   4973  O   THR P 704     -32.129   3.284 -10.648  0.00  0.00      PROA  
ATOM   4974  N   LEU P 705     -32.063   5.313  -9.682  0.00  0.00      PROA  
ATOM   4975  HN  LEU P 705     -32.468   5.833  -8.935  0.00  0.00      PROA  
ATOM   4976  CA  LEU P 705     -31.272   5.994 -10.726  0.00  0.00      PROA  
ATOM   4977  HA  LEU P 705     -31.830   5.694 -11.601  0.00  0.00      PROA  
ATOM   4978  CB  LEU P 705     -31.056   7.525 -10.461  0.00  0.00      PROA  
ATOM   4979  HB1 LEU P 705     -30.205   7.854 -11.095  0.00  0.00      PROA  
ATOM   4980  HB2 LEU P 705     -30.581   7.495  -9.457  0.00  0.00      PROA  
ATOM   4981  CG  LEU P 705     -32.212   8.533 -10.570  0.00  0.00      PROA  
ATOM   4982  HG  LEU P 705     -33.063   8.075 -10.023  0.00  0.00      PROA  
ATOM   4983  CD1 LEU P 705     -31.771   9.842  -9.923  0.00  0.00      PROA  
ATOM   4984 HD11 LEU P 705     -31.501   9.616  -8.869  0.00  0.00      PROA  
ATOM   4985 HD12 LEU P 705     -32.629  10.549  -9.907  0.00  0.00      PROA  
ATOM   4986 HD13 LEU P 705     -30.902  10.270 -10.467  0.00  0.00      PROA  
ATOM   4987  CD2 LEU P 705     -32.623   8.715 -12.025  0.00  0.00      PROA  
ATOM   4988 HD21 LEU P 705     -31.794   9.059 -12.679  0.00  0.00      PROA  
ATOM   4989 HD22 LEU P 705     -33.550   9.306 -12.188  0.00  0.00      PROA  
ATOM   4990 HD23 LEU P 705     -32.809   7.728 -12.498  0.00  0.00      PROA  
ATOM   4991  C   LEU P 705     -29.877   5.346 -10.914  0.00  0.00      PROA  
ATOM   4992  O   LEU P 705     -29.457   5.103 -12.001  0.00  0.00      PROA  
ATOM   4993  N   ILE P 706     -29.266   4.867  -9.781  0.00  0.00      PROA  
ATOM   4994  HN  ILE P 706     -29.654   4.947  -8.866  0.00  0.00      PROA  
ATOM   4995  CA  ILE P 706     -27.939   4.291  -9.782  0.00  0.00      PROA  
ATOM   4996  HA  ILE P 706     -27.327   5.021 -10.291  0.00  0.00      PROA  
ATOM   4997  CB  ILE P 706     -27.364   4.240  -8.317  0.00  0.00      PROA  
ATOM   4998  HB  ILE P 706     -28.149   3.912  -7.603  0.00  0.00      PROA  
ATOM   4999  CG2 ILE P 706     -26.102   3.416  -8.094  0.00  0.00      PROA  
ATOM   5000 HG21 ILE P 706     -25.792   3.421  -7.027  0.00  0.00      PROA  
ATOM   5001 HG22 ILE P 706     -25.293   3.823  -8.738  0.00  0.00      PROA  
ATOM   5002 HG23 ILE P 706     -26.194   2.329  -8.304  0.00  0.00      PROA  
ATOM   5003  CG1 ILE P 706     -27.104   5.736  -7.879  0.00  0.00      PROA  
ATOM   5004 HG11 ILE P 706     -28.081   6.245  -8.024  0.00  0.00      PROA  
ATOM   5005 HG12 ILE P 706     -26.254   6.127  -8.479  0.00  0.00      PROA  
ATOM   5006  CD  ILE P 706     -26.810   5.926  -6.355  0.00  0.00      PROA  
ATOM   5007  HD1 ILE P 706     -26.443   6.946  -6.116  0.00  0.00      PROA  
ATOM   5008  HD2 ILE P 706     -26.037   5.206  -6.010  0.00  0.00      PROA  
ATOM   5009  HD3 ILE P 706     -27.823   5.670  -5.975  0.00  0.00      PROA  
ATOM   5010  C   ILE P 706     -28.037   2.999 -10.492  0.00  0.00      PROA  
ATOM   5011  O   ILE P 706     -27.245   2.777 -11.390  0.00  0.00      PROA  
ATOM   5012  N   ILE P 707     -28.984   2.085 -10.164  0.00  0.00      PROA  
ATOM   5013  HN  ILE P 707     -29.624   2.364  -9.452  0.00  0.00      PROA  
ATOM   5014  CA  ILE P 707     -28.934   0.622 -10.710  0.00  0.00      PROA  
ATOM   5015  HA  ILE P 707     -27.966   0.479 -11.168  0.00  0.00      PROA  
ATOM   5016  CB  ILE P 707     -29.053  -0.241  -9.493  0.00  0.00      PROA  
ATOM   5017  HB  ILE P 707     -28.359   0.178  -8.734  0.00  0.00      PROA  
ATOM   5018  CG2 ILE P 707     -30.448  -0.242  -8.857  0.00  0.00      PROA  
ATOM   5019 HG21 ILE P 707     -30.941   0.754  -8.876  0.00  0.00      PROA  
ATOM   5020 HG22 ILE P 707     -30.357  -0.553  -7.794  0.00  0.00      PROA  
ATOM   5021 HG23 ILE P 707     -31.205  -0.911  -9.320  0.00  0.00      PROA  
ATOM   5022  CG1 ILE P 707     -28.525  -1.695  -9.704  0.00  0.00      PROA  
ATOM   5023 HG11 ILE P 707     -28.973  -2.133 -10.621  0.00  0.00      PROA  
ATOM   5024 HG12 ILE P 707     -28.813  -2.371  -8.871  0.00  0.00      PROA  
ATOM   5025  CD  ILE P 707     -27.010  -1.740  -9.844  0.00  0.00      PROA  
ATOM   5026  HD1 ILE P 707     -26.721  -1.173 -10.755  0.00  0.00      PROA  
ATOM   5027  HD2 ILE P 707     -26.562  -2.746  -9.701  0.00  0.00      PROA  
ATOM   5028  HD3 ILE P 707     -26.645  -1.093  -9.018  0.00  0.00      PROA  
ATOM   5029  C   ILE P 707     -29.908   0.168 -11.744  0.00  0.00      PROA  
ATOM   5030  O   ILE P 707     -29.725  -0.846 -12.394  0.00  0.00      PROA  
ATOM   5031  N   SER P 708     -30.780   1.170 -12.007  0.00  0.00      PROA  
ATOM   5032  HN  SER P 708     -30.948   1.955 -11.416  0.00  0.00      PROA  
ATOM   5033  CA  SER P 708     -31.705   0.940 -13.123  0.00  0.00      PROA  
ATOM   5034  HA  SER P 708     -31.679  -0.107 -13.387  0.00  0.00      PROA  
ATOM   5035  CB  SER P 708     -33.153   1.310 -12.753  0.00  0.00      PROA  
ATOM   5036  HB1 SER P 708     -33.252   2.414 -12.671  0.00  0.00      PROA  
ATOM   5037  HB2 SER P 708     -33.367   0.916 -11.737  0.00  0.00      PROA  
ATOM   5038  OG  SER P 708     -34.098   0.919 -13.699  0.00  0.00      PROA  
ATOM   5039  HG1 SER P 708     -34.131   1.531 -14.438  0.00  0.00      PROA  
ATOM   5040  C   SER P 708     -31.145   1.730 -14.285  0.00  0.00      PROA  
ATOM   5041  O   SER P 708     -30.775   2.868 -14.095  0.00  0.00      PROA  
ATOM   5042  N   LYS P 709     -30.990   1.292 -15.537  0.00  0.00      PROA  
ATOM   5043  HN  LYS P 709     -31.032   0.311 -15.710  0.00  0.00      PROA  
ATOM   5044  CA  LYS P 709     -30.314   2.012 -16.567  0.00  0.00      PROA  
ATOM   5045  HA  LYS P 709     -29.513   2.467 -16.004  0.00  0.00      PROA  
ATOM   5046  CB  LYS P 709     -29.618   0.964 -17.459  0.00  0.00      PROA  
ATOM   5047  HB1 LYS P 709     -29.192   1.441 -18.368  0.00  0.00      PROA  
ATOM   5048  HB2 LYS P 709     -30.430   0.266 -17.759  0.00  0.00      PROA  
ATOM   5049  CG  LYS P 709     -28.579   0.197 -16.694  0.00  0.00      PROA  
ATOM   5050  HG1 LYS P 709     -28.955  -0.001 -15.667  0.00  0.00      PROA  
ATOM   5051  HG2 LYS P 709     -27.648   0.780 -16.530  0.00  0.00      PROA  
ATOM   5052  CD  LYS P 709     -28.085  -1.131 -17.318  0.00  0.00      PROA  
ATOM   5053  HD1 LYS P 709     -28.933  -1.819 -17.114  0.00  0.00      PROA  
ATOM   5054  HD2 LYS P 709     -27.329  -1.537 -16.612  0.00  0.00      PROA  
ATOM   5055  CE  LYS P 709     -27.642  -1.022 -18.800  0.00  0.00      PROA  
ATOM   5056  HE1 LYS P 709     -26.907  -0.206 -18.969  0.00  0.00      PROA  
ATOM   5057  HE2 LYS P 709     -28.560  -0.671 -19.318  0.00  0.00      PROA  
ATOM   5058  NZ  LYS P 709     -27.220  -2.303 -19.363  0.00  0.00      PROA  
ATOM   5059  HZ1 LYS P 709     -26.365  -2.573 -18.836  0.00  0.00      PROA  
ATOM   5060  HZ2 LYS P 709     -26.894  -2.212 -20.346  0.00  0.00      PROA  
ATOM   5061  HZ3 LYS P 709     -27.942  -3.024 -19.163  0.00  0.00      PROA  
ATOM   5062  C   LYS P 709     -31.136   3.120 -17.306  0.00  0.00      PROA
[truncated: 25,827,159 more chars]
