# Supplementary material for: CryoEM structures of anion exchanger 1 capture multiple states of inward- and outward-facing conformations
Source: Commun Biol. 2022 Dec 14;5:1372. doi: 10.1038/s42003-022-04306-8 (PMC9751308; doi:10.1038/s42003-022-04306-8)
Supplement: Supplementary file 4 — Supplementary Data 1 [file 42003_2022_4306_MOESM4_ESM.zip › bAE1_MDstructures_inputs_Comm_Bio/bAE1_IF_OF_rep3_init.pdb]

CRYST1  169.958  169.958  109.810  90.00  90.00  90.00 P 1           1
ATOM      1  N   LEU P 400     -45.672  -6.354 -13.566  0.00  0.00      PROA  
ATOM      2  HT1 LEU P 400     -45.361  -5.448 -13.160  0.00  0.00      PROA  
ATOM      3  HT2 LEU P 400     -46.411  -6.140 -14.266  0.00  0.00      PROA  
ATOM      4  HT3 LEU P 400     -44.814  -6.702 -14.038  0.00  0.00      PROA  
ATOM      5  CA  LEU P 400     -46.254  -7.286 -12.588  0.00  0.00      PROA  
ATOM      6  HA  LEU P 400     -45.440  -7.462 -11.901  0.00  0.00      PROA  
ATOM      7  CB  LEU P 400     -47.565  -6.668 -11.990  0.00  0.00      PROA  
ATOM      8  HB1 LEU P 400     -48.172  -7.454 -11.492  0.00  0.00      PROA  
ATOM      9  HB2 LEU P 400     -48.180  -6.269 -12.824  0.00  0.00      PROA  
ATOM     10  CG  LEU P 400     -47.398  -5.583 -10.964  0.00  0.00      PROA  
ATOM     11  HG  LEU P 400     -46.705  -4.815 -11.371  0.00  0.00      PROA  
ATOM     12  CD1 LEU P 400     -48.696  -4.877 -10.551  0.00  0.00      PROA  
ATOM     13 HD11 LEU P 400     -49.373  -4.687 -11.412  0.00  0.00      PROA  
ATOM     14 HD12 LEU P 400     -48.457  -3.845 -10.215  0.00  0.00      PROA  
ATOM     15 HD13 LEU P 400     -49.209  -5.436  -9.740  0.00  0.00      PROA  
ATOM     16  CD2 LEU P 400     -46.777  -6.163  -9.705  0.00  0.00      PROA  
ATOM     17 HD21 LEU P 400     -46.563  -5.393  -8.933  0.00  0.00      PROA  
ATOM     18 HD22 LEU P 400     -45.835  -6.707  -9.930  0.00  0.00      PROA  
ATOM     19 HD23 LEU P 400     -47.436  -6.986  -9.353  0.00  0.00      PROA  
ATOM     20  C   LEU P 400     -46.558  -8.626 -13.187  0.00  0.00      PROA  
ATOM     21  O   LEU P 400     -45.804  -9.563 -12.977  0.00  0.00      PROA  
ATOM     22  N   VAL P 401     -47.580  -8.803 -14.023  0.00  0.00      PROA  
ATOM     23  HN  VAL P 401     -48.261  -8.077 -14.078  0.00  0.00      PROA  
ATOM     24  CA  VAL P 401     -48.033 -10.110 -14.634  0.00  0.00      PROA  
ATOM     25  HA  VAL P 401     -48.324 -10.778 -13.836  0.00  0.00      PROA  
ATOM     26  CB  VAL P 401     -49.356  -9.913 -15.432  0.00  0.00      PROA  
ATOM     27  HB  VAL P 401     -49.286  -8.911 -15.906  0.00  0.00      PROA  
ATOM     28  CG1 VAL P 401     -49.677 -11.019 -16.490  0.00  0.00      PROA  
ATOM     29 HG11 VAL P 401     -49.640 -12.007 -15.984  0.00  0.00      PROA  
ATOM     30 HG12 VAL P 401     -48.928 -11.083 -17.308  0.00  0.00      PROA  
ATOM     31 HG13 VAL P 401     -50.674 -10.858 -16.953  0.00  0.00      PROA  
ATOM     32  CG2 VAL P 401     -50.463  -9.793 -14.390  0.00  0.00      PROA  
ATOM     33 HG21 VAL P 401     -51.431  -9.461 -14.823  0.00  0.00      PROA  
ATOM     34 HG22 VAL P 401     -50.368  -9.135 -13.500  0.00  0.00      PROA  
ATOM     35 HG23 VAL P 401     -50.633 -10.815 -13.990  0.00  0.00      PROA  
ATOM     36  C   VAL P 401     -47.059 -11.010 -15.381  0.00  0.00      PROA  
ATOM     37  O   VAL P 401     -46.866 -12.186 -15.124  0.00  0.00      PROA  
ATOM     38  N   ARG P 402     -46.378 -10.428 -16.437  0.00  0.00      PROA  
ATOM     39  HN  ARG P 402     -46.531  -9.504 -16.780  0.00  0.00      PROA  
ATOM     40  CA  ARG P 402     -45.201 -11.044 -17.073  0.00  0.00      PROA  
ATOM     41  HA  ARG P 402     -45.477 -12.042 -17.379  0.00  0.00      PROA  
ATOM     42  CB  ARG P 402     -44.725 -10.286 -18.378  0.00  0.00      PROA  
ATOM     43  HB1 ARG P 402     -43.782 -10.712 -18.782  0.00  0.00      PROA  
ATOM     44  HB2 ARG P 402     -44.563  -9.229 -18.075  0.00  0.00      PROA  
ATOM     45  CG  ARG P 402     -45.656 -10.294 -19.592  0.00  0.00      PROA  
ATOM     46  HG1 ARG P 402     -46.470  -9.550 -19.458  0.00  0.00      PROA  
ATOM     47  HG2 ARG P 402     -45.994 -11.317 -19.861  0.00  0.00      PROA  
ATOM     48  CD  ARG P 402     -44.925  -9.920 -20.937  0.00  0.00      PROA  
ATOM     49  HD1 ARG P 402     -45.748  -9.825 -21.678  0.00  0.00      PROA  
ATOM     50  HD2 ARG P 402     -44.164 -10.639 -21.309  0.00  0.00      PROA  
ATOM     51  NE  ARG P 402     -44.408  -8.565 -20.763  0.00  0.00      PROA  
ATOM     52  HE  ARG P 402     -44.521  -8.005 -19.942  0.00  0.00      PROA  
ATOM     53  CZ  ARG P 402     -43.751  -7.867 -21.701  0.00  0.00      PROA  
ATOM     54  NH1 ARG P 402     -43.411  -8.266 -22.945  0.00  0.00      PROA  
ATOM     55 HH11 ARG P 402     -43.453  -7.571 -23.664  0.00  0.00      PROA  
ATOM     56 HH12 ARG P 402     -43.617  -9.208 -23.208  0.00  0.00      PROA  
ATOM     57  NH2 ARG P 402     -43.420  -6.602 -21.396  0.00  0.00      PROA  
ATOM     58 HH21 ARG P 402     -43.200  -5.930 -22.103  0.00  0.00      PROA  
ATOM     59 HH22 ARG P 402     -43.470  -6.234 -20.468  0.00  0.00      PROA  
ATOM     60  C   ARG P 402     -44.049 -11.365 -16.078  0.00  0.00      PROA  
ATOM     61  O   ARG P 402     -43.359 -12.381 -16.187  0.00  0.00      PROA  
ATOM     62  N   ASP P 403     -43.665 -10.460 -15.083  0.00  0.00      PROA  
ATOM     63  HN  ASP P 403     -44.232  -9.645 -14.989  0.00  0.00      PROA  
ATOM     64  CA  ASP P 403     -42.585 -10.715 -14.107  0.00  0.00      PROA  
ATOM     65  HA  ASP P 403     -41.656 -10.893 -14.629  0.00  0.00      PROA  
ATOM     66  CB  ASP P 403     -42.482  -9.559 -12.977  0.00  0.00      PROA  
ATOM     67  HB1 ASP P 403     -41.847  -9.877 -12.123  0.00  0.00      PROA  
ATOM     68  HB2 ASP P 403     -43.470  -9.400 -12.495  0.00  0.00      PROA  
ATOM     69  CG  ASP P 403     -41.855  -8.280 -13.516  0.00  0.00      PROA  
ATOM     70  OD1 ASP P 403     -40.747  -8.305 -14.119  0.00  0.00      PROA  
ATOM     71  OD2 ASP P 403     -42.499  -7.196 -13.379  0.00  0.00      PROA  
ATOM     72  C   ASP P 403     -42.736 -12.107 -13.427  0.00  0.00      PROA  
ATOM     73  O   ASP P 403     -41.788 -12.876 -13.250  0.00  0.00      PROA  
ATOM     74  N   ILE P 404     -43.967 -12.442 -12.956  0.00  0.00      PROA  
ATOM     75  HN  ILE P 404     -44.715 -11.809 -13.139  0.00  0.00      PROA  
ATOM     76  CA  ILE P 404     -44.287 -13.768 -12.487  0.00  0.00      PROA  
ATOM     77  HA  ILE P 404     -43.777 -13.919 -11.547  0.00  0.00      PROA  
ATOM     78  CB  ILE P 404     -45.766 -13.846 -12.034  0.00  0.00      PROA  
ATOM     79  HB  ILE P 404     -46.407 -13.749 -12.936  0.00  0.00      PROA  
ATOM     80  CG2 ILE P 404     -46.192 -15.132 -11.297  0.00  0.00      PROA  
ATOM     81 HG21 ILE P 404     -46.235 -16.060 -11.907  0.00  0.00      PROA  
ATOM     82 HG22 ILE P 404     -47.200 -15.030 -10.840  0.00  0.00      PROA  
ATOM     83 HG23 ILE P 404     -45.566 -15.343 -10.403  0.00  0.00      PROA  
ATOM     84  CG1 ILE P 404     -46.288 -12.634 -11.184  0.00  0.00      PROA  
ATOM     85 HG11 ILE P 404     -47.387 -12.722 -11.045  0.00  0.00      PROA  
ATOM     86 HG12 ILE P 404     -46.205 -11.712 -11.797  0.00  0.00      PROA  
ATOM     87  CD  ILE P 404     -45.730 -12.592  -9.738  0.00  0.00      PROA  
ATOM     88  HD1 ILE P 404     -46.310 -11.834  -9.170  0.00  0.00      PROA  
ATOM     89  HD2 ILE P 404     -44.655 -12.335  -9.627  0.00  0.00      PROA  
ATOM     90  HD3 ILE P 404     -45.790 -13.539  -9.160  0.00  0.00      PROA  
ATOM     91  C   ILE P 404     -44.002 -14.971 -13.356  0.00  0.00      PROA  
ATOM     92  O   ILE P 404     -43.482 -15.998 -12.988  0.00  0.00      PROA  
ATOM     93  N   ARG P 405     -44.406 -14.875 -14.589  0.00  0.00      PROA  
ATOM     94  HN  ARG P 405     -44.866 -14.073 -14.962  0.00  0.00      PROA  
ATOM     95  CA  ARG P 405     -44.163 -15.857 -15.574  0.00  0.00      PROA  
ATOM     96  HA  ARG P 405     -44.348 -16.842 -15.170  0.00  0.00      PROA  
ATOM     97  CB  ARG P 405     -45.126 -15.614 -16.766  0.00  0.00      PROA  
ATOM     98  HB1 ARG P 405     -44.956 -16.218 -17.683  0.00  0.00      PROA  
ATOM     99  HB2 ARG P 405     -44.963 -14.567 -17.099  0.00  0.00      PROA  
ATOM    100  CG  ARG P 405     -46.543 -15.948 -16.365  0.00  0.00      PROA  
ATOM    101  HG1 ARG P 405     -47.161 -15.796 -17.276  0.00  0.00      PROA  
ATOM    102  HG2 ARG P 405     -47.071 -15.189 -15.750  0.00  0.00      PROA  
ATOM    103  CD  ARG P 405     -46.733 -17.326 -15.855  0.00  0.00      PROA  
ATOM    104  HD1 ARG P 405     -47.813 -17.580 -15.917  0.00  0.00      PROA  
ATOM    105  HD2 ARG P 405     -46.536 -17.499 -14.776  0.00  0.00      PROA  
ATOM    106  NE  ARG P 405     -46.035 -18.355 -16.677  0.00  0.00      PROA  
ATOM    107  HE  ARG P 405     -45.981 -18.144 -17.653  0.00  0.00      PROA  
ATOM    108  CZ  ARG P 405     -46.095 -19.621 -16.354  0.00  0.00      PROA  
ATOM    109  NH1 ARG P 405     -46.395 -19.996 -15.129  0.00  0.00      PROA  
ATOM    110 HH11 ARG P 405     -46.662 -19.258 -14.509  0.00  0.00      PROA  
ATOM    111 HH12 ARG P 405     -46.307 -20.966 -14.901  0.00  0.00      PROA  
ATOM    112  NH2 ARG P 405     -45.886 -20.555 -17.253  0.00  0.00      PROA  
ATOM    113 HH21 ARG P 405     -45.607 -20.280 -18.173  0.00  0.00      PROA  
ATOM    114 HH22 ARG P 405     -46.067 -21.523 -17.075  0.00  0.00      PROA  
ATOM    115  C   ARG P 405     -42.687 -16.094 -15.952  0.00  0.00      PROA  
ATOM    116  O   ARG P 405     -42.300 -17.169 -16.305  0.00  0.00      PROA  
ATOM    117  N   ARG P 406     -41.871 -14.961 -16.070  0.00  0.00      PROA  
ATOM    118  HN  ARG P 406     -42.282 -14.060 -15.954  0.00  0.00      PROA  
ATOM    119  CA  ARG P 406     -40.454 -14.936 -16.327  0.00  0.00      PROA  
ATOM    120  HA  ARG P 406     -40.295 -15.614 -17.153  0.00  0.00      PROA  
ATOM    121  CB  ARG P 406     -40.197 -13.501 -16.539  0.00  0.00      PROA  
ATOM    122  HB1 ARG P 406     -39.126 -13.374 -16.272  0.00  0.00      PROA  
ATOM    123  HB2 ARG P 406     -40.706 -12.794 -15.849  0.00  0.00      PROA  
ATOM    124  CG  ARG P 406     -40.675 -12.971 -17.877  0.00  0.00      PROA  
ATOM    125  HG1 ARG P 406     -41.745 -13.225 -18.036  0.00  0.00      PROA  
ATOM    126  HG2 ARG P 406     -40.106 -13.371 -18.744  0.00  0.00      PROA  
ATOM    127  CD  ARG P 406     -40.630 -11.443 -17.927  0.00  0.00      PROA  
ATOM    128  HD1 ARG P 406     -39.645 -11.124 -17.524  0.00  0.00      PROA  
ATOM    129  HD2 ARG P 406     -41.424 -11.043 -17.262  0.00  0.00      PROA  
ATOM    130  NE  ARG P 406     -40.783 -11.082 -19.385  0.00  0.00      PROA  
ATOM    131  HE  ARG P 406     -41.094 -11.791 -20.018  0.00  0.00      PROA  
ATOM    132  CZ  ARG P 406     -40.751  -9.883 -19.936  0.00  0.00      PROA  
ATOM    133  NH1 ARG P 406     -40.226  -8.837 -19.340  0.00  0.00      PROA  
ATOM    134 HH11 ARG P 406     -40.288  -8.781 -18.344  0.00  0.00      PROA  
ATOM    135 HH12 ARG P 406     -40.493  -7.976 -19.772  0.00  0.00      PROA  
ATOM    136  NH2 ARG P 406     -41.074  -9.678 -21.223  0.00  0.00      PROA  
ATOM    137 HH21 ARG P 406     -41.289 -10.506 -21.741  0.00  0.00      PROA  
ATOM    138 HH22 ARG P 406     -40.637  -8.928 -21.719  0.00  0.00      PROA  
ATOM    139  C   ARG P 406     -39.643 -15.506 -15.183  0.00  0.00      PROA  
ATOM    140  O   ARG P 406     -38.603 -16.099 -15.405  0.00  0.00      PROA  
ATOM    141  N   ARG P 407     -40.083 -15.242 -13.897  0.00  0.00      PROA  
ATOM    142  HN  ARG P 407     -40.842 -14.605 -13.794  0.00  0.00      PROA  
ATOM    143  CA  ARG P 407     -39.256 -15.496 -12.733  0.00  0.00      PROA  
ATOM    144  HA  ARG P 407     -38.287 -15.773 -13.123  0.00  0.00      PROA  
ATOM    145  CB  ARG P 407     -39.180 -14.203 -11.887  0.00  0.00      PROA  
ATOM    146  HB1 ARG P 407     -40.214 -13.934 -11.581  0.00  0.00      PROA  
ATOM    147  HB2 ARG P 407     -38.685 -13.501 -12.592  0.00  0.00      PROA  
ATOM    148  CG  ARG P 407     -38.397 -14.352 -10.555  0.00  0.00      PROA  
ATOM    149  HG1 ARG P 407     -39.040 -15.023  -9.946  0.00  0.00      PROA  
ATOM    150  HG2 ARG P 407     -38.452 -13.376 -10.028  0.00  0.00      PROA  
ATOM    151  CD  ARG P 407     -36.933 -14.813 -10.609  0.00  0.00      PROA  
ATOM    152  HD1 ARG P 407     -36.766 -15.737 -11.203  0.00  0.00      PROA  
ATOM    153  HD2 ARG P 407     -36.526 -15.089  -9.613  0.00  0.00      PROA  
ATOM    154  NE  ARG P 407     -36.180 -13.603 -11.137  0.00  0.00      PROA  
ATOM    155  HE  ARG P 407     -36.640 -12.791 -11.497  0.00  0.00      PROA  
ATOM    156  CZ  ARG P 407     -34.904 -13.412 -10.902  0.00  0.00      PROA  
ATOM    157  NH1 ARG P 407     -34.087 -14.424 -10.699  0.00  0.00      PROA  
ATOM    158 HH11 ARG P 407     -33.095 -14.322 -10.774  0.00  0.00      PROA  
ATOM    159 HH12 ARG P 407     -34.482 -15.332 -10.559  0.00  0.00      PROA  
ATOM    160  NH2 ARG P 407     -34.312 -12.316 -11.280  0.00  0.00      PROA  
ATOM    161 HH21 ARG P 407     -33.331 -12.285 -11.090  0.00  0.00      PROA  
ATOM    162 HH22 ARG P 407     -34.864 -11.533 -11.566  0.00  0.00      PROA  
ATOM    163  C   ARG P 407     -39.605 -16.750 -11.862  0.00  0.00      PROA  
ATOM    164  O   ARG P 407     -38.731 -17.584 -11.603  0.00  0.00      PROA  
ATOM    165  N   TYR P 408     -40.878 -16.971 -11.498  0.00  0.00      PROA  
ATOM    166  HN  TYR P 408     -41.549 -16.315 -11.836  0.00  0.00      PROA  
ATOM    167  CA  TYR P 408     -41.200 -18.069 -10.587  0.00  0.00      PROA  
ATOM    168  HA  TYR P 408     -40.477 -18.121  -9.787  0.00  0.00      PROA  
ATOM    169  CB  TYR P 408     -42.483 -17.699  -9.812  0.00  0.00      PROA  
ATOM    170  HB1 TYR P 408     -42.827 -18.552  -9.190  0.00  0.00      PROA  
ATOM    171  HB2 TYR P 408     -43.307 -17.385 -10.489  0.00  0.00      PROA  
ATOM    172  CG  TYR P 408     -42.122 -16.616  -8.900  0.00  0.00      PROA  
ATOM    173  CD1 TYR P 408     -41.309 -16.763  -7.752  0.00  0.00      PROA  
ATOM    174  HD1 TYR P 408     -40.930 -17.763  -7.601  0.00  0.00      PROA  
ATOM    175  CE1 TYR P 408     -41.017 -15.756  -6.850  0.00  0.00      PROA  
ATOM    176  HE1 TYR P 408     -40.489 -15.922  -5.922  0.00  0.00      PROA  
ATOM    177  CZ  TYR P 408     -41.495 -14.508  -7.105  0.00  0.00      PROA  
ATOM    178  OH  TYR P 408     -41.164 -13.468  -6.208  0.00  0.00      PROA  
ATOM    179  HH  TYR P 408     -40.695 -13.755  -5.421  0.00  0.00      PROA  
ATOM    180  CD2 TYR P 408     -42.569 -15.256  -9.182  0.00  0.00      PROA  
ATOM    181  HD2 TYR P 408     -43.237 -15.084 -10.013  0.00  0.00      PROA  
ATOM    182  CE2 TYR P 408     -42.231 -14.212  -8.287  0.00  0.00      PROA  
ATOM    183  HE2 TYR P 408     -42.612 -13.202  -8.319  0.00  0.00      PROA  
ATOM    184  C   TYR P 408     -41.227 -19.467 -11.141  0.00  0.00      PROA  
ATOM    185  O   TYR P 408     -40.880 -20.418 -10.388  0.00  0.00      PROA  
ATOM    186  N   PRO P 409     -41.520 -19.894 -12.428  0.00  0.00      PROA  
ATOM    187  CD  PRO P 409     -42.399 -19.226 -13.345  0.00  0.00      PROA  
ATOM    188  HD1 PRO P 409     -42.144 -18.189 -13.649  0.00  0.00      PROA  
ATOM    189  HD2 PRO P 409     -43.453 -19.241 -12.996  0.00  0.00      PROA  
ATOM    190  CA  PRO P 409     -41.278 -21.264 -12.885  0.00  0.00      PROA  
ATOM    191  HA  PRO P 409     -41.561 -22.024 -12.172  0.00  0.00      PROA  
ATOM    192  CB  PRO P 409     -42.080 -21.480 -14.165  0.00  0.00      PROA  
ATOM    193  HB1 PRO P 409     -43.100 -21.836 -13.904  0.00  0.00      PROA  
ATOM    194  HB2 PRO P 409     -41.726 -22.202 -14.932  0.00  0.00      PROA  
ATOM    195  CG  PRO P 409     -42.222 -20.049 -14.679  0.00  0.00      PROA  
ATOM    196  HG1 PRO P 409     -41.314 -19.743 -15.240  0.00  0.00      PROA  
ATOM    197  HG2 PRO P 409     -43.037 -19.962 -15.430  0.00  0.00      PROA  
ATOM    198  C   PRO P 409     -39.701 -21.385 -13.141  0.00  0.00      PROA  
ATOM    199  O   PRO P 409     -39.184 -22.527 -13.346  0.00  0.00      PROA  
ATOM    200  N   ARG P 410     -38.826 -20.335 -13.023  0.00  0.00      PROA  
ATOM    201  HN  ARG P 410     -39.190 -19.456 -12.726  0.00  0.00      PROA  
ATOM    202  CA  ARG P 410     -37.399 -20.423 -13.170  0.00  0.00      PROA  
ATOM    203  HA  ARG P 410     -37.164 -21.351 -13.671  0.00  0.00      PROA  
ATOM    204  CB  ARG P 410     -36.850 -19.226 -14.085  0.00  0.00      PROA  
ATOM    205  HB1 ARG P 410     -35.747 -19.356 -14.111  0.00  0.00      PROA  
ATOM    206  HB2 ARG P 410     -37.242 -18.276 -13.663  0.00  0.00      PROA  
ATOM    207  CG  ARG P 410     -37.307 -19.236 -15.537  0.00  0.00      PROA  
ATOM    208  HG1 ARG P 410     -36.858 -18.315 -15.968  0.00  0.00      PROA  
ATOM    209  HG2 ARG P 410     -38.410 -19.110 -15.522  0.00  0.00      PROA  
ATOM    210  CD  ARG P 410     -36.812 -20.451 -16.248  0.00  0.00      PROA  
ATOM    211  HD1 ARG P 410     -37.247 -21.338 -15.740  0.00  0.00      PROA  
ATOM    212  HD2 ARG P 410     -35.702 -20.446 -16.300  0.00  0.00      PROA  
ATOM    213  NE  ARG P 410     -37.409 -20.398 -17.601  0.00  0.00      PROA  
ATOM    214  HE  ARG P 410     -37.472 -19.480 -17.993  0.00  0.00      PROA  
ATOM    215  CZ  ARG P 410     -37.924 -21.506 -18.210  0.00  0.00      PROA  
ATOM    216  NH1 ARG P 410     -37.812 -22.694 -17.679  0.00  0.00      PROA  
ATOM    217 HH11 ARG P 410     -37.393 -22.786 -16.776  0.00  0.00      PROA  
ATOM    218 HH12 ARG P 410     -38.444 -23.428 -17.931  0.00  0.00      PROA  
ATOM    219  NH2 ARG P 410     -38.400 -21.438 -19.441  0.00  0.00      PROA  
ATOM    220 HH21 ARG P 410     -38.680 -22.252 -19.951  0.00  0.00      PROA  
ATOM    221 HH22 ARG P 410     -38.280 -20.620 -20.003  0.00  0.00      PROA  
ATOM    222  C   ARG P 410     -36.548 -20.454 -11.884  0.00  0.00      PROA  
ATOM    223  O   ARG P 410     -35.418 -19.909 -11.818  0.00  0.00      PROA  
ATOM    224  N   TYR P 411     -37.171 -20.903 -10.774  0.00  0.00      PROA  
ATOM    225  HN  TYR P 411     -38.104 -21.253 -10.815  0.00  0.00      PROA  
ATOM    226  CA  TYR P 411     -36.643 -20.780  -9.453  0.00  0.00      PROA  
ATOM    227  HA  TYR P 411     -36.464 -19.738  -9.233  0.00  0.00      PROA  
ATOM    228  CB  TYR P 411     -37.792 -21.263  -8.462  0.00  0.00      PROA  
ATOM    229  HB1 TYR P 411     -38.047 -22.344  -8.491  0.00  0.00      PROA  
ATOM    230  HB2 TYR P 411     -38.705 -20.771  -8.860  0.00  0.00      PROA  
ATOM    231  CG  TYR P 411     -37.556 -20.808  -7.044  0.00  0.00      PROA  
ATOM    232  CD1 TYR P 411     -36.808 -21.580  -6.195  0.00  0.00      PROA  
ATOM    233  HD1 TYR P 411     -36.275 -22.443  -6.566  0.00  0.00      PROA  
ATOM    234  CE1 TYR P 411     -36.459 -21.092  -4.921  0.00  0.00      PROA  
ATOM    235  HE1 TYR P 411     -35.742 -21.675  -4.361  0.00  0.00      PROA  
ATOM    236  CZ  TYR P 411     -37.080 -19.936  -4.459  0.00  0.00      PROA  
ATOM    237  OH  TYR P 411     -36.898 -19.365  -3.191  0.00  0.00      PROA  
ATOM    238  HH  TYR P 411     -37.536 -18.655  -3.090  0.00  0.00      PROA  
ATOM    239  CD2 TYR P 411     -38.069 -19.589  -6.622  0.00  0.00      PROA  
ATOM    240  HD2 TYR P 411     -38.553 -18.948  -7.345  0.00  0.00      PROA  
ATOM    241  CE2 TYR P 411     -37.913 -19.229  -5.334  0.00  0.00      PROA  
ATOM    242  HE2 TYR P 411     -38.417 -18.336  -4.995  0.00  0.00      PROA  
ATOM    243  C   TYR P 411     -35.340 -21.577  -9.219  0.00  0.00      PROA  
ATOM    244  O   TYR P 411     -34.536 -21.167  -8.380  0.00  0.00      PROA  
ATOM    245  N   LEU P 412     -35.251 -22.772  -9.825  0.00  0.00      PROA  
ATOM    246  HN  LEU P 412     -36.076 -23.039 -10.317  0.00  0.00      PROA  
ATOM    247  CA  LEU P 412     -34.068 -23.665  -9.850  0.00  0.00      PROA  
ATOM    248  HA  LEU P 412     -33.825 -23.916  -8.828  0.00  0.00      PROA  
ATOM    249  CB  LEU P 412     -34.353 -24.928 -10.667  0.00  0.00      PROA  
ATOM    250  HB1 LEU P 412     -34.634 -24.709 -11.719  0.00  0.00      PROA  
ATOM    251  HB2 LEU P 412     -35.248 -25.317 -10.135  0.00  0.00      PROA  
ATOM    252  CG  LEU P 412     -33.254 -26.040 -10.700  0.00  0.00      PROA  
ATOM    253  HG  LEU P 412     -32.297 -25.603 -11.058  0.00  0.00      PROA  
ATOM    254  CD1 LEU P 412     -32.975 -26.476  -9.218  0.00  0.00      PROA  
ATOM    255 HD11 LEU P 412     -33.774 -27.005  -8.657  0.00  0.00      PROA  
ATOM    256 HD12 LEU P 412     -32.572 -25.680  -8.555  0.00  0.00      PROA  
ATOM    257 HD13 LEU P 412     -32.167 -27.232  -9.313  0.00  0.00      PROA  
ATOM    258  CD2 LEU P 412     -33.525 -27.306 -11.522  0.00  0.00      PROA  
ATOM    259 HD21 LEU P 412     -32.644 -27.981 -11.578  0.00  0.00      PROA  
ATOM    260 HD22 LEU P 412     -33.822 -26.972 -12.539  0.00  0.00      PROA  
ATOM    261 HD23 LEU P 412     -34.402 -27.786 -11.037  0.00  0.00      PROA  
ATOM    262  C   LEU P 412     -32.848 -22.988 -10.354  0.00  0.00      PROA  
ATOM    263  O   LEU P 412     -31.797 -23.247  -9.793  0.00  0.00      PROA  
ATOM    264  N   SER P 413     -33.056 -22.019 -11.332  0.00  0.00      PROA  
ATOM    265  HN  SER P 413     -33.947 -22.036 -11.777  0.00  0.00      PROA  
ATOM    266  CA  SER P 413     -31.998 -21.231 -11.927  0.00  0.00      PROA  
ATOM    267  HA  SER P 413     -31.206 -21.877 -12.277  0.00  0.00      PROA  
ATOM    268  CB  SER P 413     -32.462 -20.346 -13.058  0.00  0.00      PROA  
ATOM    269  HB1 SER P 413     -31.614 -19.806 -13.529  0.00  0.00      PROA  
ATOM    270  HB2 SER P 413     -33.206 -19.596 -12.716  0.00  0.00      PROA  
ATOM    271  OG  SER P 413     -33.046 -21.186 -14.087  0.00  0.00      PROA  
ATOM    272  HG1 SER P 413     -33.822 -21.590 -13.693  0.00  0.00      PROA  
ATOM    273  C   SER P 413     -31.330 -20.388 -10.945  0.00  0.00      PROA  
ATOM    274  O   SER P 413     -30.138 -20.140 -10.994  0.00  0.00      PROA  
ATOM    275  N   ASP P 414     -32.111 -19.928  -9.930  0.00  0.00      PROA  
ATOM    276  HN  ASP P 414     -33.028 -20.320  -9.913  0.00  0.00      PROA  
ATOM    277  CA  ASP P 414     -31.777 -18.955  -8.861  0.00  0.00      PROA  
ATOM    278  HA  ASP P 414     -30.967 -18.318  -9.184  0.00  0.00      PROA  
ATOM    279  CB  ASP P 414     -33.080 -18.228  -8.514  0.00  0.00      PROA  
ATOM    280  HB1 ASP P 414     -32.696 -17.507  -7.762  0.00  0.00      PROA  
ATOM    281  HB2 ASP P 414     -33.852 -18.817  -7.974  0.00  0.00      PROA  
ATOM    282  CG  ASP P 414     -33.610 -17.442  -9.623  0.00  0.00      PROA  
ATOM    283  OD1 ASP P 414     -32.869 -17.126 -10.584  0.00  0.00      PROA  
ATOM    284  OD2 ASP P 414     -34.764 -16.890  -9.556  0.00  0.00      PROA  
ATOM    285  C   ASP P 414     -31.204 -19.655  -7.613  0.00  0.00      PROA  
ATOM    286  O   ASP P 414     -30.871 -18.967  -6.647  0.00  0.00      PROA  
ATOM    287  N   ILE P 415     -31.123 -21.025  -7.609  0.00  0.00      PROA  
ATOM    288  HN  ILE P 415     -31.573 -21.575  -8.308  0.00  0.00      PROA  
ATOM    289  CA  ILE P 415     -30.547 -21.704  -6.446  0.00  0.00      PROA  
ATOM    290  HA  ILE P 415     -30.171 -21.022  -5.698  0.00  0.00      PROA  
ATOM    291  CB  ILE P 415     -31.600 -22.459  -5.640  0.00  0.00      PROA  
ATOM    292  HB  ILE P 415     -31.219 -23.228  -4.935  0.00  0.00      PROA  
ATOM    293  CG2 ILE P 415     -32.350 -21.429  -4.755  0.00  0.00      PROA  
ATOM    294 HG21 ILE P 415     -31.687 -20.731  -4.201  0.00  0.00      PROA  
ATOM    295 HG22 ILE P 415     -32.997 -21.948  -4.016  0.00  0.00      PROA  
ATOM    296 HG23 ILE P 415     -33.088 -21.050  -5.495  0.00  0.00      PROA  
ATOM    297  CG1 ILE P 415     -32.495 -23.376  -6.482  0.00  0.00      PROA  
ATOM    298 HG11 ILE P 415     -31.820 -23.947  -7.155  0.00  0.00      PROA  
ATOM    299 HG12 ILE P 415     -33.136 -22.736  -7.126  0.00  0.00      PROA  
ATOM    300  CD  ILE P 415     -33.343 -24.247  -5.623  0.00  0.00      PROA  
ATOM    301  HD1 ILE P 415     -32.681 -24.691  -4.850  0.00  0.00      PROA  
ATOM    302  HD2 ILE P 415     -33.890 -25.046  -6.169  0.00  0.00      PROA  
ATOM    303  HD3 ILE P 415     -34.127 -23.599  -5.177  0.00  0.00      PROA  
ATOM    304  C   ILE P 415     -29.318 -22.639  -6.710  0.00  0.00      PROA  
ATOM    305  O   ILE P 415     -28.732 -23.251  -5.860  0.00  0.00      PROA  
ATOM    306  N   THR P 416     -28.986 -22.814  -7.997  0.00  0.00      PROA  
ATOM    307  HN  THR P 416     -29.441 -22.276  -8.703  0.00  0.00      PROA  
ATOM    308  CA  THR P 416     -28.027 -23.765  -8.417  0.00  0.00      PROA  
ATOM    309  HA  THR P 416     -28.337 -24.703  -7.980  0.00  0.00      PROA  
ATOM    310  CB  THR P 416     -28.116 -24.118  -9.896  0.00  0.00      PROA  
ATOM    311  HB  THR P 416     -28.255 -23.135 -10.394  0.00  0.00      PROA  
ATOM    312  OG1 THR P 416     -29.287 -24.851 -10.110  0.00  0.00      PROA  
ATOM    313  HG1 THR P 416     -29.969 -24.297  -9.723  0.00  0.00      PROA  
ATOM    314  CG2 THR P 416     -26.959 -24.902 -10.441  0.00  0.00      PROA  
ATOM    315 HG21 THR P 416     -27.165 -25.132 -11.508  0.00  0.00      PROA  
ATOM    316 HG22 THR P 416     -26.627 -25.852  -9.970  0.00  0.00      PROA  
ATOM    317 HG23 THR P 416     -26.073 -24.233 -10.457  0.00  0.00      PROA  
ATOM    318  C   THR P 416     -26.575 -23.559  -8.004  0.00  0.00      PROA  
ATOM    319  O   THR P 416     -25.918 -24.449  -7.502  0.00  0.00      PROA  
ATOM    320  N   ASP P 417     -26.096 -22.292  -8.085  0.00  0.00      PROA  
ATOM    321  HN  ASP P 417     -26.648 -21.590  -8.527  0.00  0.00      PROA  
ATOM    322  CA  ASP P 417     -24.770 -21.690  -7.740  0.00  0.00      PROA  
ATOM    323  HA  ASP P 417     -23.971 -22.277  -8.167  0.00  0.00      PROA  
ATOM    324  CB  ASP P 417     -24.529 -20.418  -8.519  0.00  0.00      PROA  
ATOM    325  HB1 ASP P 417     -23.573 -19.880  -8.340  0.00  0.00      PROA  
ATOM    326  HB2 ASP P 417     -25.381 -19.768  -8.225  0.00  0.00      PROA  
ATOM    327  CG  ASP P 417     -24.544 -20.564 -10.004  0.00  0.00      PROA  
ATOM    328  OD1 ASP P 417     -25.510 -20.108 -10.673  0.00  0.00      PROA  
ATOM    329  OD2 ASP P 417     -23.648 -21.187 -10.599  0.00  0.00      PROA  
ATOM    330  C   ASP P 417     -24.323 -21.520  -6.325  0.00  0.00      PROA  
ATOM    331  O   ASP P 417     -23.750 -20.492  -5.931  0.00  0.00      PROA  
ATOM    332  N   ALA P 418     -24.621 -22.525  -5.525  0.00  0.00      PROA  
ATOM    333  HN  ALA P 418     -25.130 -23.264  -5.962  0.00  0.00      PROA  
ATOM    334  CA  ALA P 418     -24.243 -22.592  -4.057  0.00  0.00      PROA  
ATOM    335  HA  ALA P 418     -24.502 -21.637  -3.626  0.00  0.00      PROA  
ATOM    336  CB  ALA P 418     -24.997 -23.891  -3.479  0.00  0.00      PROA  
ATOM    337  HB1 ALA P 418     -26.092 -23.857  -3.662  0.00  0.00      PROA  
ATOM    338  HB2 ALA P 418     -24.707 -23.954  -2.408  0.00  0.00      PROA  
ATOM    339  HB3 ALA P 418     -24.639 -24.832  -3.948  0.00  0.00      PROA  
ATOM    340  C   ALA P 418     -22.743 -22.688  -3.853  0.00  0.00      PROA  
ATOM    341  O   ALA P 418     -22.236 -22.022  -2.919  0.00  0.00      PROA  
ATOM    342  N   LEU P 419     -22.075 -23.526  -4.636  0.00  0.00      PROA  
ATOM    343  HN  LEU P 419     -22.608 -23.934  -5.374  0.00  0.00      PROA  
ATOM    344  CA  LEU P 419     -20.690 -23.798  -4.582  0.00  0.00      PROA  
ATOM    345  HA  LEU P 419     -20.367 -23.497  -3.596  0.00  0.00      PROA  
ATOM    346  CB  LEU P 419     -20.525 -25.366  -4.680  0.00  0.00      PROA  
ATOM    347  HB1 LEU P 419     -19.455 -25.624  -4.530  0.00  0.00      PROA  
ATOM    348  HB2 LEU P 419     -20.707 -25.689  -5.728  0.00  0.00      PROA  
ATOM    349  CG  LEU P 419     -21.458 -26.263  -3.827  0.00  0.00      PROA  
ATOM    350  HG  LEU P 419     -22.489 -26.090  -4.201  0.00  0.00      PROA  
ATOM    351  CD1 LEU P 419     -21.291 -27.764  -3.982  0.00  0.00      PROA  
ATOM    352 HD11 LEU P 419     -22.025 -28.312  -3.355  0.00  0.00      PROA  
ATOM    353 HD12 LEU P 419     -20.369 -28.255  -3.603  0.00  0.00      PROA  
ATOM    354 HD13 LEU P 419     -21.455 -28.052  -5.043  0.00  0.00      PROA  
ATOM    355  CD2 LEU P 419     -21.248 -25.724  -2.377  0.00  0.00      PROA  
ATOM    356 HD21 LEU P 419     -20.197 -25.598  -2.038  0.00  0.00      PROA  
ATOM    357 HD22 LEU P 419     -21.751 -26.378  -1.633  0.00  0.00      PROA  
ATOM    358 HD23 LEU P 419     -21.709 -24.715  -2.320  0.00  0.00      PROA  
ATOM    359  C   LEU P 419     -19.839 -22.963  -5.493  0.00  0.00      PROA  
ATOM    360  O   LEU P 419     -19.027 -23.487  -6.182  0.00  0.00      PROA  
ATOM    361  N   SER P 420     -20.025 -21.606  -5.562  0.00  0.00      PROA  
ATOM    362  HN  SER P 420     -20.815 -21.245  -5.072  0.00  0.00      PROA  
ATOM    363  CA  SER P 420     -19.282 -20.905  -6.611  0.00  0.00      PROA  
ATOM    364  HA  SER P 420     -18.650 -21.533  -7.221  0.00  0.00      PROA  
ATOM    365  CB  SER P 420     -20.208 -20.313  -7.712  0.00  0.00      PROA  
ATOM    366  HB1 SER P 420     -20.784 -19.483  -7.251  0.00  0.00      PROA  
ATOM    367  HB2 SER P 420     -20.897 -21.117  -8.050  0.00  0.00      PROA  
ATOM    368  OG  SER P 420     -19.470 -19.879  -8.838  0.00  0.00      PROA  
ATOM    369  HG1 SER P 420     -19.195 -18.975  -8.667  0.00  0.00      PROA  
ATOM    370  C   SER P 420     -18.375 -19.844  -6.006  0.00  0.00      PROA  
ATOM    371  O   SER P 420     -18.938 -19.068  -5.251  0.00  0.00      PROA  
ATOM    372  N   PRO P 421     -17.035 -19.811  -6.135  0.00  0.00      PROA  
ATOM    373  CD  PRO P 421     -16.325 -20.725  -7.075  0.00  0.00      PROA  
ATOM    374  HD1 PRO P 421     -16.639 -20.442  -8.102  0.00  0.00      PROA  
ATOM    375  HD2 PRO P 421     -16.569 -21.768  -6.779  0.00  0.00      PROA  
ATOM    376  CA  PRO P 421     -16.083 -18.803  -5.602  0.00  0.00      PROA  
ATOM    377  HA  PRO P 421     -15.788 -19.287  -4.682  0.00  0.00      PROA  
ATOM    378  CB  PRO P 421     -14.873 -18.896  -6.595  0.00  0.00      PROA  
ATOM    379  HB1 PRO P 421     -13.918 -18.564  -6.135  0.00  0.00      PROA  
ATOM    380  HB2 PRO P 421     -14.907 -18.426  -7.601  0.00  0.00      PROA  
ATOM    381  CG  PRO P 421     -14.825 -20.439  -6.814  0.00  0.00      PROA  
ATOM    382  HG1 PRO P 421     -14.065 -20.810  -7.535  0.00  0.00      PROA  
ATOM    383  HG2 PRO P 421     -14.694 -21.044  -5.891  0.00  0.00      PROA  
ATOM    384  C   PRO P 421     -16.577 -17.407  -5.151  0.00  0.00      PROA  
ATOM    385  O   PRO P 421     -16.464 -17.092  -4.038  0.00  0.00      PROA  
ATOM    386  N   GLN P 422     -17.093 -16.624  -6.070  0.00  0.00      PROA  
ATOM    387  HN  GLN P 422     -17.322 -17.015  -6.958  0.00  0.00      PROA  
ATOM    388  CA  GLN P 422     -17.672 -15.287  -5.827  0.00  0.00      PROA  
ATOM    389  HA  GLN P 422     -16.939 -14.718  -5.275  0.00  0.00      PROA  
ATOM    390  CB  GLN P 422     -18.003 -14.485  -7.104  0.00  0.00      PROA  
ATOM    391  HB1 GLN P 422     -17.038 -14.346  -7.638  0.00  0.00      PROA  
ATOM    392  HB2 GLN P 422     -18.408 -13.474  -6.885  0.00  0.00      PROA  
ATOM    393  CG  GLN P 422     -18.998 -14.993  -8.168  0.00  0.00      PROA  
ATOM    394  HG1 GLN P 422     -19.003 -14.201  -8.947  0.00  0.00      PROA  
ATOM    395  HG2 GLN P 422     -20.009 -15.137  -7.730  0.00  0.00      PROA  
ATOM    396  CD  GLN P 422     -18.581 -16.378  -8.608  0.00  0.00      PROA  
ATOM    397  OE1 GLN P 422     -19.253 -17.371  -8.253  0.00  0.00      PROA  
ATOM    398  NE2 GLN P 422     -17.465 -16.483  -9.360  0.00  0.00      PROA  
ATOM    399 HE21 GLN P 422     -16.932 -15.654  -9.532  0.00  0.00      PROA  
ATOM    400 HE22 GLN P 422     -17.136 -17.403  -9.570  0.00  0.00      PROA  
ATOM    401  C   GLN P 422     -18.905 -15.304  -4.851  0.00  0.00      PROA  
ATOM    402  O   GLN P 422     -19.039 -14.467  -3.980  0.00  0.00      PROA  
ATOM    403  N   VAL P 423     -19.750 -16.360  -4.894  0.00  0.00      PROA  
ATOM    404  HN  VAL P 423     -19.552 -17.184  -5.419  0.00  0.00      PROA  
ATOM    405  CA  VAL P 423     -20.834 -16.543  -3.983  0.00  0.00      PROA  
ATOM    406  HA  VAL P 423     -21.479 -15.677  -3.955  0.00  0.00      PROA  
ATOM    407  CB  VAL P 423     -21.729 -17.700  -4.398  0.00  0.00      PROA  
ATOM    408  HB  VAL P 423     -21.023 -18.553  -4.485  0.00  0.00      PROA  
ATOM    409  CG1 VAL P 423     -22.844 -17.920  -3.351  0.00  0.00      PROA  
ATOM    410 HG11 VAL P 423     -23.415 -16.982  -3.181  0.00  0.00      PROA  
ATOM    411 HG12 VAL P 423     -22.446 -18.256  -2.370  0.00  0.00      PROA  
ATOM    412 HG13 VAL P 423     -23.562 -18.705  -3.669  0.00  0.00      PROA  
ATOM    413  CG2 VAL P 423     -22.340 -17.321  -5.785  0.00  0.00      PROA  
ATOM    414 HG21 VAL P 423     -22.870 -16.359  -5.623  0.00  0.00      PROA  
ATOM    415 HG22 VAL P 423     -23.131 -18.038  -6.093  0.00  0.00      PROA  
ATOM    416 HG23 VAL P 423     -21.557 -17.395  -6.570  0.00  0.00      PROA  
ATOM    417  C   VAL P 423     -20.375 -16.669  -2.605  0.00  0.00      PROA  
ATOM    418  O   VAL P 423     -20.873 -16.062  -1.649  0.00  0.00      PROA  
ATOM    419  N   LEU P 424     -19.375 -17.556  -2.423  0.00  0.00      PROA  
ATOM    420  HN  LEU P 424     -19.094 -18.056  -3.238  0.00  0.00      PROA  
ATOM    421  CA  LEU P 424     -18.897 -17.856  -1.099  0.00  0.00      PROA  
ATOM    422  HA  LEU P 424     -19.742 -18.167  -0.503  0.00  0.00      PROA  
ATOM    423  CB  LEU P 424     -17.838 -19.018  -1.303  0.00  0.00      PROA  
ATOM    424  HB1 LEU P 424     -17.230 -19.113  -0.378  0.00  0.00      PROA  
ATOM    425  HB2 LEU P 424     -17.231 -18.809  -2.210  0.00  0.00      PROA  
ATOM    426  CG  LEU P 424     -18.576 -20.386  -1.513  0.00  0.00      PROA  
ATOM    427  HG  LEU P 424     -18.998 -20.356  -2.540  0.00  0.00      PROA  
ATOM    428  CD1 LEU P 424     -17.430 -21.439  -1.357  0.00  0.00      PROA  
ATOM    429 HD11 LEU P 424     -17.149 -21.532  -0.286  0.00  0.00      PROA  
ATOM    430 HD12 LEU P 424     -16.504 -21.158  -1.903  0.00  0.00      PROA  
ATOM    431 HD13 LEU P 424     -17.819 -22.419  -1.708  0.00  0.00      PROA  
ATOM    432  CD2 LEU P 424     -19.715 -20.848  -0.494  0.00  0.00      PROA  
ATOM    433 HD21 LEU P 424     -20.599 -20.204  -0.690  0.00  0.00      PROA  
ATOM    434 HD22 LEU P 424     -19.325 -20.708   0.537  0.00  0.00      PROA  
ATOM    435 HD23 LEU P 424     -19.984 -21.908  -0.687  0.00  0.00      PROA  
ATOM    436  C   LEU P 424     -18.121 -16.762  -0.363  0.00  0.00      PROA  
ATOM    437  O   LEU P 424     -18.258 -16.601   0.853  0.00  0.00      PROA  
ATOM    438  N   SER P 425     -17.406 -15.940  -1.120  0.00  0.00      PROA  
ATOM    439  HN  SER P 425     -17.293 -16.299  -2.043  0.00  0.00      PROA  
ATOM    440  CA  SER P 425     -16.650 -14.754  -0.753  0.00  0.00      PROA  
ATOM    441  HA  SER P 425     -16.012 -14.933   0.100  0.00  0.00      PROA  
ATOM    442  CB  SER P 425     -15.832 -14.270  -2.014  0.00  0.00      PROA  
ATOM    443  HB1 SER P 425     -16.526 -14.053  -2.854  0.00  0.00      PROA  
ATOM    444  HB2 SER P 425     -15.202 -15.118  -2.357  0.00  0.00      PROA  
ATOM    445  OG  SER P 425     -14.885 -13.219  -1.689  0.00  0.00      PROA  
ATOM    446  HG1 SER P 425     -14.185 -13.474  -2.295  0.00  0.00      PROA  
ATOM    447  C   SER P 425     -17.584 -13.588  -0.363  0.00  0.00      PROA  
ATOM    448  O   SER P 425     -17.455 -12.951   0.662  0.00  0.00      PROA  
ATOM    449  N   ALA P 426     -18.620 -13.395  -1.196  0.00  0.00      PROA  
ATOM    450  HN  ALA P 426     -18.638 -13.838  -2.090  0.00  0.00      PROA  
ATOM    451  CA  ALA P 426     -19.707 -12.461  -1.005  0.00  0.00      PROA  
ATOM    452  HA  ALA P 426     -19.314 -11.464  -0.868  0.00  0.00      PROA  
ATOM    453  CB  ALA P 426     -20.636 -12.356  -2.198  0.00  0.00      PROA  
ATOM    454  HB1 ALA P 426     -21.606 -11.862  -1.975  0.00  0.00      PROA  
ATOM    455  HB2 ALA P 426     -21.002 -13.338  -2.568  0.00  0.00      PROA  
ATOM    456  HB3 ALA P 426     -20.091 -11.897  -3.050  0.00  0.00      PROA  
ATOM    457  C   ALA P 426     -20.412 -12.677   0.284  0.00  0.00      PROA  
ATOM    458  O   ALA P 426     -20.681 -11.742   1.055  0.00  0.00      PROA  
ATOM    459  N   ILE P 427     -20.757 -13.943   0.576  0.00  0.00      PROA  
ATOM    460  HN  ILE P 427     -20.506 -14.656  -0.074  0.00  0.00      PROA  
ATOM    461  CA  ILE P 427     -21.399 -14.355   1.872  0.00  0.00      PROA  
ATOM    462  HA  ILE P 427     -22.264 -13.726   2.018  0.00  0.00      PROA  
ATOM    463  CB  ILE P 427     -21.771 -15.841   2.080  0.00  0.00      PROA  
ATOM    464  HB  ILE P 427     -20.851 -16.464   2.125  0.00  0.00      PROA  
ATOM    465  CG2 ILE P 427     -22.446 -16.060   3.457  0.00  0.00      PROA  
ATOM    466 HG21 ILE P 427     -22.741 -17.101   3.711  0.00  0.00      PROA  
ATOM    467 HG22 ILE P 427     -23.389 -15.484   3.571  0.00  0.00      PROA  
ATOM    468 HG23 ILE P 427     -21.764 -15.755   4.280  0.00  0.00      PROA  
ATOM    469  CG1 ILE P 427     -22.779 -16.278   0.977  0.00  0.00      PROA  
ATOM    470 HG11 ILE P 427     -22.483 -15.814   0.012  0.00  0.00      PROA  
ATOM    471 HG12 ILE P 427     -23.810 -15.997   1.282  0.00  0.00      PROA  
ATOM    472  CD  ILE P 427     -22.892 -17.782   0.694  0.00  0.00      PROA  
ATOM    473  HD1 ILE P 427     -21.852 -18.093   0.457  0.00  0.00      PROA  
ATOM    474  HD2 ILE P 427     -23.451 -17.957  -0.249  0.00  0.00      PROA  
ATOM    475  HD3 ILE P 427     -23.286 -18.339   1.571  0.00  0.00      PROA  
ATOM    476  C   ILE P 427     -20.651 -13.884   3.095  0.00  0.00      PROA  
ATOM    477  O   ILE P 427     -21.204 -13.199   3.913  0.00  0.00      PROA  
ATOM    478  N   ILE P 428     -19.344 -14.112   3.239  0.00  0.00      PROA  
ATOM    479  HN  ILE P 428     -18.848 -14.491   2.462  0.00  0.00      PROA  
ATOM    480  CA  ILE P 428     -18.454 -13.583   4.377  0.00  0.00      PROA  
ATOM    481  HA  ILE P 428     -18.846 -13.951   5.314  0.00  0.00      PROA  
ATOM    482  CB  ILE P 428     -16.977 -14.099   4.213  0.00  0.00      PROA  
ATOM    483  HB  ILE P 428     -16.560 -13.666   3.279  0.00  0.00      PROA  
ATOM    484  CG2 ILE P 428     -16.132 -13.689   5.403  0.00  0.00      PROA  
ATOM    485 HG21 ILE P 428     -15.119 -14.144   5.455  0.00  0.00      PROA  
ATOM    486 HG22 ILE P 428     -16.684 -13.805   6.360  0.00  0.00      PROA  
ATOM    487 HG23 ILE P 428     -15.960 -12.592   5.366  0.00  0.00      PROA  
ATOM    488  CG1 ILE P 428     -16.999 -15.644   4.137  0.00  0.00      PROA  
ATOM    489 HG11 ILE P 428     -15.934 -15.834   3.882  0.00  0.00      PROA  
ATOM    490 HG12 ILE P 428     -17.399 -16.096   3.204  0.00  0.00      PROA  
ATOM    491  CD  ILE P 428     -17.476 -16.379   5.342  0.00  0.00      PROA  
ATOM    492  HD1 ILE P 428     -16.860 -16.039   6.202  0.00  0.00      PROA  
ATOM    493  HD2 ILE P 428     -17.389 -17.462   5.111  0.00  0.00      PROA  
ATOM    494  HD3 ILE P 428     -18.556 -16.215   5.541  0.00  0.00      PROA  
ATOM    495  C   ILE P 428     -18.456 -12.059   4.366  0.00  0.00      PROA  
ATOM    496  O   ILE P 428     -18.546 -11.390   5.395  0.00  0.00      PROA  
ATOM    497  N   PHE P 429     -18.414 -11.385   3.226  0.00  0.00      PROA  
ATOM    498  HN  PHE P 429     -18.491 -11.974   2.425  0.00  0.00      PROA  
ATOM    499  CA  PHE P 429     -18.313  -9.951   3.066  0.00  0.00      PROA  
ATOM    500  HA  PHE P 429     -17.573  -9.664   3.800  0.00  0.00      PROA  
ATOM    501  CB  PHE P 429     -17.716  -9.879   1.657  0.00  0.00      PROA  
ATOM    502  HB1 PHE P 429     -18.318 -10.415   0.892  0.00  0.00      PROA  
ATOM    503  HB2 PHE P 429     -16.776 -10.470   1.687  0.00  0.00      PROA  
ATOM    504  CG  PHE P 429     -17.321  -8.563   1.106  0.00  0.00      PROA  
ATOM    505  CD1 PHE P 429     -17.334  -8.316  -0.268  0.00  0.00      PROA  
ATOM    506  HD1 PHE P 429     -17.531  -9.090  -0.996  0.00  0.00      PROA  
ATOM    507  CE1 PHE P 429     -16.876  -7.096  -0.811  0.00  0.00      PROA  
ATOM    508  HE1 PHE P 429     -16.847  -7.003  -1.887  0.00  0.00      PROA  
ATOM    509  CZ  PHE P 429     -16.486  -6.085   0.124  0.00  0.00      PROA  
ATOM    510  HZ  PHE P 429     -16.209  -5.151  -0.344  0.00  0.00      PROA  
ATOM    511  CD2 PHE P 429     -16.879  -7.579   1.934  0.00  0.00      PROA  
ATOM    512  HD2 PHE P 429     -16.936  -7.771   2.995  0.00  0.00      PROA  
ATOM    513  CE2 PHE P 429     -16.362  -6.320   1.467  0.00  0.00      PROA  
ATOM    514  HE2 PHE P 429     -15.975  -5.600   2.173  0.00  0.00      PROA  
ATOM    515  C   PHE P 429     -19.568  -9.124   3.322  0.00  0.00      PROA  
ATOM    516  O   PHE P 429     -19.616  -8.213   4.216  0.00  0.00      PROA  
ATOM    517  N   ILE P 430     -20.722  -9.560   2.715  0.00  0.00      PROA  
ATOM    518  HN  ILE P 430     -20.754 -10.350   2.109  0.00  0.00      PROA  
ATOM    519  CA  ILE P 430     -22.062  -8.986   3.102  0.00  0.00      PROA  
ATOM    520  HA  ILE P 430     -21.968  -7.910   3.113  0.00  0.00      PROA  
ATOM    521  CB  ILE P 430     -23.101  -9.389   2.116  0.00  0.00      PROA  
ATOM    522  HB  ILE P 430     -23.115 -10.499   2.146  0.00  0.00      PROA  
ATOM    523  CG2 ILE P 430     -24.453  -8.703   2.515  0.00  0.00      PROA  
ATOM    524 HG21 ILE P 430     -24.837  -8.933   3.532  0.00  0.00      PROA  
ATOM    525 HG22 ILE P 430     -25.265  -9.014   1.824  0.00  0.00      PROA  
ATOM    526 HG23 ILE P 430     -24.379  -7.598   2.423  0.00  0.00      PROA  
ATOM    527  CG1 ILE P 430     -22.676  -8.978   0.678  0.00  0.00      PROA  
ATOM    528 HG11 ILE P 430     -23.458  -9.383  -0.000  0.00  0.00      PROA  
ATOM    529 HG12 ILE P 430     -21.817  -9.559   0.282  0.00  0.00      PROA  
ATOM    530  CD  ILE P 430     -22.215  -7.489   0.497  0.00  0.00      PROA  
ATOM    531  HD1 ILE P 430     -21.340  -7.322   1.161  0.00  0.00      PROA  
ATOM    532  HD2 ILE P 430     -23.095  -6.900   0.832  0.00  0.00      PROA  
ATOM    533  HD3 ILE P 430     -21.904  -7.129  -0.507  0.00  0.00      PROA  
ATOM    534  C   ILE P 430     -22.579  -9.311   4.559  0.00  0.00      PROA  
ATOM    535  O   ILE P 430     -23.197  -8.448   5.214  0.00  0.00      PROA  
ATOM    536  N   TYR P 431     -22.192 -10.488   5.130  0.00  0.00      PROA  
ATOM    537  HN  TYR P 431     -21.688 -11.206   4.655  0.00  0.00      PROA  
ATOM    538  CA  TYR P 431     -22.521 -10.910   6.556  0.00  0.00      PROA  
ATOM    539  HA  TYR P 431     -23.596 -10.887   6.653  0.00  0.00      PROA  
ATOM    540  CB  TYR P 431     -22.041 -12.412   6.797  0.00  0.00      PROA  
ATOM    541  HB1 TYR P 431     -21.121 -12.706   6.249  0.00  0.00      PROA  
ATOM    542  HB2 TYR P 431     -22.728 -13.140   6.315  0.00  0.00      PROA  
ATOM    543  CG  TYR P 431     -21.932 -12.834   8.191  0.00  0.00      PROA  
ATOM    544  CD1 TYR P 431     -23.038 -12.631   9.082  0.00  0.00      PROA  
ATOM    545  HD1 TYR P 431     -23.973 -12.237   8.711  0.00  0.00      PROA  
ATOM    546  CE1 TYR P 431     -22.852 -13.038  10.402  0.00  0.00      PROA  
ATOM    547  HE1 TYR P 431     -23.634 -12.916  11.136  0.00  0.00      PROA  
ATOM    548  CZ  TYR P 431     -21.757 -13.681  10.887  0.00  0.00      PROA  
ATOM    549  OH  TYR P 431     -21.656 -13.967  12.223  0.00  0.00      PROA  
ATOM    550  HH  TYR P 431     -22.511 -13.733  12.593  0.00  0.00      PROA  
ATOM    551  CD2 TYR P 431     -20.735 -13.453   8.669  0.00  0.00      PROA  
ATOM    552  HD2 TYR P 431     -19.950 -13.552   7.934  0.00  0.00      PROA  
ATOM    553  CE2 TYR P 431     -20.708 -13.806  10.047  0.00  0.00      PROA  
ATOM    554  HE2 TYR P 431     -19.856 -14.277  10.513  0.00  0.00      PROA  
ATOM    555  C   TYR P 431     -22.018  -9.937   7.645  0.00  0.00      PROA  
ATOM    556  O   TYR P 431     -22.749  -9.511   8.531  0.00  0.00      PROA  
ATOM    557  N   PHE P 432     -20.740  -9.554   7.682  0.00  0.00      PROA  
ATOM    558  HN  PHE P 432     -20.102  -9.850   6.975  0.00  0.00      PROA  
ATOM    559  CA  PHE P 432     -20.243  -8.725   8.746  0.00  0.00      PROA  
ATOM    560  HA  PHE P 432     -20.750  -8.999   9.660  0.00  0.00      PROA  
ATOM    561  CB  PHE P 432     -18.638  -8.744   8.779  0.00  0.00      PROA  
ATOM    562  HB1 PHE P 432     -18.344  -8.047   9.593  0.00  0.00      PROA  
ATOM    563  HB2 PHE P 432     -18.184  -8.467   7.803  0.00  0.00      PROA  
ATOM    564  CG  PHE P 432     -18.104 -10.076   9.129  0.00  0.00      PROA  
ATOM    565  CD1 PHE P 432     -17.049 -10.654   8.459  0.00  0.00      PROA  
ATOM    566  HD1 PHE P 432     -16.746 -10.129   7.565  0.00  0.00      PROA  
ATOM    567  CE1 PHE P 432     -16.513 -11.909   8.810  0.00  0.00      PROA  
ATOM    568  HE1 PHE P 432     -15.715 -12.309   8.202  0.00  0.00      PROA  
ATOM    569  CZ  PHE P 432     -17.021 -12.516   9.975  0.00  0.00      PROA  
ATOM    570  HZ  PHE P 432     -16.550 -13.457  10.218  0.00  0.00      PROA  
ATOM    571  CD2 PHE P 432     -18.485 -10.617  10.373  0.00  0.00      PROA  
ATOM    572  HD2 PHE P 432     -19.271 -10.146  10.944  0.00  0.00      PROA  
ATOM    573  CE2 PHE P 432     -17.972 -11.912  10.766  0.00  0.00      PROA  
ATOM    574  HE2 PHE P 432     -18.321 -12.437  11.644  0.00  0.00      PROA  
ATOM    575  C   PHE P 432     -20.740  -7.359   8.600  0.00  0.00      PROA  
ATOM    576  O   PHE P 432     -20.907  -6.509   9.517  0.00  0.00      PROA  
ATOM    577  N   ALA P 433     -21.034  -6.983   7.357  0.00  0.00      PROA  
ATOM    578  HN  ALA P 433     -20.867  -7.664   6.648  0.00  0.00      PROA  
ATOM    579  CA  ALA P 433     -21.725  -5.724   7.079  0.00  0.00      PROA  
ATOM    580  HA  ALA P 433     -21.184  -4.921   7.559  0.00  0.00      PROA  
ATOM    581  CB  ALA P 433     -21.620  -5.520   5.559  0.00  0.00      PROA  
ATOM    582  HB1 ALA P 433     -20.549  -5.539   5.266  0.00  0.00      PROA  
ATOM    583  HB2 ALA P 433     -22.094  -4.570   5.231  0.00  0.00      PROA  
ATOM    584  HB3 ALA P 433     -22.123  -6.344   5.009  0.00  0.00      PROA  
ATOM    585  C   ALA P 433     -23.103  -5.692   7.598  0.00  0.00      PROA  
ATOM    586  O   ALA P 433     -23.606  -4.687   8.112  0.00  0.00      PROA  
ATOM    587  N   ALA P 434     -23.792  -6.787   7.688  0.00  0.00      PROA  
ATOM    588  HN  ALA P 434     -23.505  -7.589   7.170  0.00  0.00      PROA  
ATOM    589  CA  ALA P 434     -25.110  -6.847   8.262  0.00  0.00      PROA  
ATOM    590  HA  ALA P 434     -25.675  -5.978   7.958  0.00  0.00      PROA  
ATOM    591  CB  ALA P 434     -25.892  -8.068   7.813  0.00  0.00      PROA  
ATOM    592  HB1 ALA P 434     -25.560  -8.896   8.474  0.00  0.00      PROA  
ATOM    593  HB2 ALA P 434     -25.641  -8.436   6.795  0.00  0.00      PROA  
ATOM    594  HB3 ALA P 434     -26.981  -7.873   7.925  0.00  0.00      PROA  
ATOM    595  C   ALA P 434     -25.035  -6.839   9.819  0.00  0.00      PROA  
ATOM    596  O   ALA P 434     -25.583  -5.950  10.456  0.00  0.00      PROA  
ATOM    597  N   LEU P 435     -24.167  -7.749  10.369  0.00  0.00      PROA  
ATOM    598  HN  LEU P 435     -23.672  -8.302   9.704  0.00  0.00      PROA  
ATOM    599  CA  LEU P 435     -23.941  -7.907  11.760  0.00  0.00      PROA  
ATOM    600  HA  LEU P 435     -24.905  -8.084  12.214  0.00  0.00      PROA  
ATOM    601  CB  LEU P 435     -22.945  -9.090  11.897  0.00  0.00      PROA  
ATOM    602  HB1 LEU P 435     -21.970  -8.666  11.577  0.00  0.00      PROA  
ATOM    603  HB2 LEU P 435     -23.203  -9.890  11.170  0.00  0.00      PROA  
ATOM    604  CG  LEU P 435     -22.746  -9.622  13.309  0.00  0.00      PROA  
ATOM    605  HG  LEU P 435     -22.330  -8.803  13.933  0.00  0.00      PROA  
ATOM    606  CD1 LEU P 435     -24.029 -10.280  13.843  0.00  0.00      PROA  
ATOM    607 HD11 LEU P 435     -24.987  -9.725  13.746  0.00  0.00      PROA  
ATOM    608 HD12 LEU P 435     -23.824 -10.525  14.907  0.00  0.00      PROA  
ATOM    609 HD13 LEU P 435     -24.053 -11.292  13.385  0.00  0.00      PROA  
ATOM    610  CD2 LEU P 435     -21.702 -10.777  13.166  0.00  0.00      PROA  
ATOM    611 HD21 LEU P 435     -20.684 -10.334  13.141  0.00  0.00      PROA  
ATOM    612 HD22 LEU P 435     -21.882 -11.300  12.202  0.00  0.00      PROA  
ATOM    613 HD23 LEU P 435     -21.785 -11.537  13.972  0.00  0.00      PROA  
ATOM    614  C   LEU P 435     -23.327  -6.634  12.405  0.00  0.00      PROA  
ATOM    615  O   LEU P 435     -23.763  -6.283  13.469  0.00  0.00      PROA  
ATOM    616  N   THR P 436     -22.267  -6.037  11.877  0.00  0.00      PROA  
ATOM    617  HN  THR P 436     -22.134  -6.281  10.919  0.00  0.00      PROA  
ATOM    618  CA  THR P 436     -21.429  -5.006  12.609  0.00  0.00      PROA  
ATOM    619  HA  THR P 436     -21.069  -5.415  13.541  0.00  0.00      PROA  
ATOM    620  CB  THR P 436     -20.105  -4.638  11.909  0.00  0.00      PROA  
ATOM    621  HB  THR P 436     -20.366  -4.053  11.001  0.00  0.00      PROA  
ATOM    622  OG1 THR P 436     -19.315  -5.758  11.687  0.00  0.00      PROA  
ATOM    623  HG1 THR P 436     -19.800  -6.327  11.084  0.00  0.00      PROA  
ATOM    624  CG2 THR P 436     -19.279  -3.688  12.778  0.00  0.00      PROA  
ATOM    625 HG21 THR P 436     -18.227  -3.567  12.443  0.00  0.00      PROA  
ATOM    626 HG22 THR P 436     -19.254  -4.078  13.818  0.00  0.00      PROA  
ATOM    627 HG23 THR P 436     -19.806  -2.710  12.754  0.00  0.00      PROA  
ATOM    628  C   THR P 436     -22.206  -3.777  13.084  0.00  0.00      PROA  
ATOM    629  O   THR P 436     -22.040  -3.477  14.287  0.00  0.00      PROA  
ATOM    630  N   PRO P 437     -23.087  -3.005  12.420  0.00  0.00      PROA  
ATOM    631  CD  PRO P 437     -23.066  -2.884  10.956  0.00  0.00      PROA  
ATOM    632  HD1 PRO P 437     -22.999  -3.898  10.505  0.00  0.00      PROA  
ATOM    633  HD2 PRO P 437     -22.229  -2.298  10.520  0.00  0.00      PROA  
ATOM    634  CA  PRO P 437     -23.743  -1.943  13.122  0.00  0.00      PROA  
ATOM    635  HA  PRO P 437     -23.061  -1.493  13.828  0.00  0.00      PROA  
ATOM    636  CB  PRO P 437     -24.223  -1.080  11.946  0.00  0.00      PROA  
ATOM    637  HB1 PRO P 437     -23.498  -0.276  11.698  0.00  0.00      PROA  
ATOM    638  HB2 PRO P 437     -25.216  -0.609  12.105  0.00  0.00      PROA  
ATOM    639  CG  PRO P 437     -24.321  -2.051  10.752  0.00  0.00      PROA  
ATOM    640  HG1 PRO P 437     -25.181  -2.694  11.034  0.00  0.00      PROA  
ATOM    641  HG2 PRO P 437     -24.493  -1.729   9.702  0.00  0.00      PROA  
ATOM    642  C   PRO P 437     -24.887  -2.449  13.980  0.00  0.00      PROA  
ATOM    643  O   PRO P 437     -25.295  -1.674  14.830  0.00  0.00      PROA  
ATOM    644  N   ALA P 438     -25.416  -3.638  13.676  0.00  0.00      PROA  
ATOM    645  HN  ALA P 438     -24.990  -4.225  12.992  0.00  0.00      PROA  
ATOM    646  CA  ALA P 438     -26.705  -4.121  14.088  0.00  0.00      PROA  
ATOM    647  HA  ALA P 438     -27.536  -3.508  13.772  0.00  0.00      PROA  
ATOM    648  CB  ALA P 438     -26.997  -5.525  13.520  0.00  0.00      PROA  
ATOM    649  HB1 ALA P 438     -26.778  -5.611  12.434  0.00  0.00      PROA  
ATOM    650  HB2 ALA P 438     -28.052  -5.817  13.710  0.00  0.00      PROA  
ATOM    651  HB3 ALA P 438     -26.356  -6.288  14.011  0.00  0.00      PROA  
ATOM    652  C   ALA P 438     -26.794  -4.194  15.655  0.00  0.00      PROA  
ATOM    653  O   ALA P 438     -27.799  -3.890  16.316  0.00  0.00      PROA  
ATOM    654  N   ILE P 439     -25.692  -4.622  16.349  0.00  0.00      PROA  
ATOM    655  HN  ILE P 439     -24.890  -4.889  15.820  0.00  0.00      PROA  
ATOM    656  CA  ILE P 439     -25.489  -4.642  17.819  0.00  0.00      PROA  
ATOM    657  HA  ILE P 439     -26.322  -5.199  18.223  0.00  0.00      PROA  
ATOM    658  CB  ILE P 439     -24.125  -5.295  18.236  0.00  0.00      PROA  
ATOM    659  HB  ILE P 439     -23.339  -4.644  17.798  0.00  0.00      PROA  
ATOM    660  CG2 ILE P 439     -23.847  -5.237  19.775  0.00  0.00      PROA  
ATOM    661 HG21 ILE P 439     -23.794  -4.263  20.307  0.00  0.00      PROA  
ATOM    662 HG22 ILE P 439     -22.844  -5.709  19.848  0.00  0.00      PROA  
ATOM    663 HG23 ILE P 439     -24.560  -5.979  20.193  0.00  0.00      PROA  
ATOM    664  CG1 ILE P 439     -23.828  -6.702  17.667  0.00  0.00      PROA  
ATOM    665 HG11 ILE P 439     -24.821  -7.007  17.272  0.00  0.00      PROA  
ATOM    666 HG12 ILE P 439     -23.520  -7.494  18.382  0.00  0.00      PROA  
ATOM    667  CD  ILE P 439     -22.720  -6.526  16.658  0.00  0.00      PROA  
ATOM    668  HD1 ILE P 439     -22.562  -7.449  16.059  0.00  0.00      PROA  
ATOM    669  HD2 ILE P 439     -21.733  -6.269  17.100  0.00  0.00      PROA  
ATOM    670  HD3 ILE P 439     -22.947  -5.642  16.024  0.00  0.00      PROA  
ATOM    671  C   ILE P 439     -25.592  -3.228  18.403  0.00  0.00      PROA  
ATOM    672  O   ILE P 439     -26.343  -2.986  19.380  0.00  0.00      PROA  
ATOM    673  N   THR P 440     -24.985  -2.244  17.808  0.00  0.00      PROA  
ATOM    674  HN  THR P 440     -24.450  -2.319  16.970  0.00  0.00      PROA  
ATOM    675  CA  THR P 440     -25.091  -0.850  18.212  0.00  0.00      PROA  
ATOM    676  HA  THR P 440     -25.283  -0.907  19.274  0.00  0.00      PROA  
ATOM    677  CB  THR P 440     -23.857   0.024  17.908  0.00  0.00      PROA  
ATOM    678  HB  THR P 440     -24.102   1.088  17.700  0.00  0.00      PROA  
ATOM    679  OG1 THR P 440     -23.065  -0.553  16.901  0.00  0.00      PROA  
ATOM    680  HG1 THR P 440     -23.341  -0.095  16.103  0.00  0.00      PROA  
ATOM    681  CG2 THR P 440     -23.015  -0.077  19.161  0.00  0.00      PROA  
ATOM    682 HG21 THR P 440     -22.304   0.775  19.214  0.00  0.00      PROA  
ATOM    683 HG22 THR P 440     -22.474  -1.027  19.364  0.00  0.00      PROA  
ATOM    684 HG23 THR P 440     -23.691   0.035  20.035  0.00  0.00      PROA  
ATOM    685  C   THR P 440     -26.399  -0.269  17.710  0.00  0.00      PROA  
ATOM    686  O   THR P 440     -26.866   0.633  18.384  0.00  0.00      PROA  
ATOM    687  N   PHE P 441     -26.974  -0.660  16.559  0.00  0.00      PROA  
ATOM    688  HN  PHE P 441     -26.492  -1.314  15.982  0.00  0.00      PROA  
ATOM    689  CA  PHE P 441     -28.180  -0.046  16.098  0.00  0.00      PROA  
ATOM    690  HA  PHE P 441     -28.069   1.024  16.190  0.00  0.00      PROA  
ATOM    691  CB  PHE P 441     -28.543  -0.401  14.614  0.00  0.00      PROA  
ATOM    692  HB1 PHE P 441     -28.548  -1.503  14.472  0.00  0.00      PROA  
ATOM    693  HB2 PHE P 441     -27.591  -0.163  14.092  0.00  0.00      PROA  
ATOM    694  CG  PHE P 441     -29.794   0.260  14.099  0.00  0.00      PROA  
ATOM    695  CD1 PHE P 441     -31.086  -0.233  14.369  0.00  0.00      PROA  
ATOM    696  HD1 PHE P 441     -31.085  -1.123  14.981  0.00  0.00      PROA  
ATOM    697  CE1 PHE P 441     -32.266   0.440  13.886  0.00  0.00      PROA  
ATOM    698  HE1 PHE P 441     -33.219   0.053  14.216  0.00  0.00      PROA  
ATOM    699  CZ  PHE P 441     -32.145   1.514  13.017  0.00  0.00      PROA  
ATOM    700  HZ  PHE P 441     -33.018   2.015  12.625  0.00  0.00      PROA  
ATOM    701  CD2 PHE P 441     -29.718   1.432  13.371  0.00  0.00      PROA  
ATOM    702  HD2 PHE P 441     -28.740   1.865  13.216  0.00  0.00      PROA  
ATOM    703  CE2 PHE P 441     -30.877   2.099  12.781  0.00  0.00      PROA  
ATOM    704  HE2 PHE P 441     -30.820   2.962  12.134  0.00  0.00      PROA  
ATOM    705  C   PHE P 441     -29.404  -0.513  16.981  0.00  0.00      PROA  
ATOM    706  O   PHE P 441     -30.179   0.322  17.428  0.00  0.00      PROA  
ATOM    707  N   GLY P 442     -29.402  -1.829  17.231  0.00  0.00      PROA  
ATOM    708  HN  GLY P 442     -28.706  -2.425  16.838  0.00  0.00      PROA  
ATOM    709  CA  GLY P 442     -30.373  -2.520  18.100  0.00  0.00      PROA  
ATOM    710  HA1 GLY P 442     -30.022  -3.541  18.134  0.00  0.00      PROA  
ATOM    711  HA2 GLY P 442     -31.359  -2.287  17.725  0.00  0.00      PROA  
ATOM    712  C   GLY P 442     -30.385  -2.042  19.524  0.00  0.00      PROA  
ATOM    713  O   GLY P 442     -31.421  -1.803  20.118  0.00  0.00      PROA  
ATOM    714  N   GLY P 443     -29.139  -1.829  20.052  0.00  0.00      PROA  
ATOM    715  HN  GLY P 443     -28.272  -2.088  19.633  0.00  0.00      PROA  
ATOM    716  CA  GLY P 443     -29.082  -1.015  21.314  0.00  0.00      PROA  
ATOM    717  HA1 GLY P 443     -28.029  -0.875  21.507  0.00  0.00      PROA  
ATOM    718  HA2 GLY P 443     -29.541  -1.575  22.115  0.00  0.00      PROA  
ATOM    719  C   GLY P 443     -29.656   0.448  21.329  0.00  0.00      PROA  
ATOM    720  O   GLY P 443     -30.257   0.835  22.280  0.00  0.00      PROA  
ATOM    721  N   LEU P 444     -29.252   1.201  20.294  0.00  0.00      PROA  
ATOM    722  HN  LEU P 444     -28.589   0.817  19.657  0.00  0.00      PROA  
ATOM    723  CA  LEU P 444     -29.886   2.558  20.171  0.00  0.00      PROA  
ATOM    724  HA  LEU P 444     -29.709   3.094  21.092  0.00  0.00      PROA  
ATOM    725  CB  LEU P 444     -29.217   3.556  19.124  0.00  0.00      PROA  
ATOM    726  HB1 LEU P 444     -29.653   4.578  19.100  0.00  0.00      PROA  
ATOM    727  HB2 LEU P 444     -29.370   3.080  18.132  0.00  0.00      PROA  
ATOM    728  CG  LEU P 444     -27.663   3.700  19.204  0.00  0.00      PROA  
ATOM    729  HG  LEU P 444     -27.196   2.714  19.409  0.00  0.00      PROA  
ATOM    730  CD1 LEU P 444     -27.117   4.087  17.843  0.00  0.00      PROA  
ATOM    731 HD11 LEU P 444     -26.041   4.340  17.954  0.00  0.00      PROA  
ATOM    732 HD12 LEU P 444     -27.558   5.020  17.432  0.00  0.00      PROA  
ATOM    733 HD13 LEU P 444     -27.289   3.343  17.036  0.00  0.00      PROA  
ATOM    734  CD2 LEU P 444     -27.220   4.664  20.310  0.00  0.00      PROA  
ATOM    735 HD21 LEU P 444     -27.648   5.668  20.100  0.00  0.00      PROA  
ATOM    736 HD22 LEU P 444     -26.111   4.706  20.251  0.00  0.00      PROA  
ATOM    737 HD23 LEU P 444     -27.417   4.170  21.285  0.00  0.00      PROA  
ATOM    738  C   LEU P 444     -31.438   2.529  20.046  0.00  0.00      PROA  
ATOM    739  O   LEU P 444     -32.105   3.335  20.689  0.00  0.00      PROA  
ATOM    740  N   LEU P 445     -31.942   1.561  19.281  0.00  0.00      PROA  
ATOM    741  HN  LEU P 445     -31.377   1.095  18.604  0.00  0.00      PROA  
ATOM    742  CA  LEU P 445     -33.363   1.397  19.045  0.00  0.00      PROA  
ATOM    743  HA  LEU P 445     -33.783   2.357  18.783  0.00  0.00      PROA  
ATOM    744  CB  LEU P 445     -33.554   0.361  17.936  0.00  0.00      PROA  
ATOM    745  HB1 LEU P 445     -33.220  -0.578  18.428  0.00  0.00      PROA  
ATOM    746  HB2 LEU P 445     -32.936   0.622  17.051  0.00  0.00      PROA  
ATOM    747  CG  LEU P 445     -34.991   0.056  17.399  0.00  0.00      PROA  
ATOM    748  HG  LEU P 445     -35.708  -0.045  18.242  0.00  0.00      PROA  
ATOM    749  CD1 LEU P 445     -35.357   1.243  16.498  0.00  0.00      PROA  
ATOM    750 HD11 LEU P 445     -34.711   1.186  15.595  0.00  0.00      PROA  
ATOM    751 HD12 LEU P 445     -35.275   2.208  17.042  0.00  0.00      PROA  
ATOM    752 HD13 LEU P 445     -36.438   1.146  16.262  0.00  0.00      PROA  
ATOM    753  CD2 LEU P 445     -35.072  -1.179  16.530  0.00  0.00      PROA  
ATOM    754 HD21 LEU P 445     -36.061  -1.200  16.024  0.00  0.00      PROA  
ATOM    755 HD22 LEU P 445     -35.019  -2.128  17.106  0.00  0.00      PROA  
ATOM    756 HD23 LEU P 445     -34.283  -1.249  15.751  0.00  0.00      PROA  
ATOM    757  C   LEU P 445     -34.263   1.030  20.264  0.00  0.00      PROA  
ATOM    758  O   LEU P 445     -35.313   1.723  20.540  0.00  0.00      PROA  
ATOM    759  N   GLY P 446     -33.779   0.019  21.090  0.00  0.00      PROA  
ATOM    760  HN  GLY P 446     -32.974  -0.552  20.950  0.00  0.00      PROA  
ATOM    761  CA  GLY P 446     -34.289  -0.205  22.453  0.00  0.00      PROA  
ATOM    762  HA1 GLY P 446     -33.598  -0.893  22.917  0.00  0.00      PROA  
ATOM    763  HA2 GLY P 446     -35.245  -0.704  22.383  0.00  0.00      PROA  
ATOM    764  C   GLY P 446     -34.323   0.971  23.327  0.00  0.00      PROA  
ATOM    765  O   GLY P 446     -35.411   1.335  23.835  0.00  0.00      PROA  
ATOM    766  N   ASP P 447     -33.170   1.615  23.563  0.00  0.00      PROA  
ATOM    767  HN  ASP P 447     -32.304   1.274  23.205  0.00  0.00      PROA  
ATOM    768  CA  ASP P 447     -33.023   2.753  24.586  0.00  0.00      PROA  
ATOM    769  HA  ASP P 447     -33.540   2.401  25.466  0.00  0.00      PROA  
ATOM    770  CB  ASP P 447     -31.506   3.022  24.732  0.00  0.00      PROA  
ATOM    771  HB1 ASP P 447     -31.346   3.972  25.285  0.00  0.00      PROA  
ATOM    772  HB2 ASP P 447     -30.956   3.153  23.776  0.00  0.00      PROA  
ATOM    773  CG  ASP P 447     -30.807   1.840  25.462  0.00  0.00      PROA  
ATOM    774  OD1 ASP P 447     -31.513   1.022  26.078  0.00  0.00      PROA  
ATOM    775  OD2 ASP P 447     -29.592   1.709  25.346  0.00  0.00      PROA  
ATOM    776  C   ASP P 447     -33.775   4.055  24.164  0.00  0.00      PROA  
ATOM    777  O   ASP P 447     -34.361   4.677  25.069  0.00  0.00      PROA  
ATOM    778  N   LYS P 448     -33.918   4.422  22.892  0.00  0.00      PROA  
ATOM    779  HN  LYS P 448     -33.314   3.942  22.261  0.00  0.00      PROA  
ATOM    780  CA  LYS P 448     -34.799   5.439  22.371  0.00  0.00      PROA  
ATOM    781  HA  LYS P 448     -34.631   6.376  22.882  0.00  0.00      PROA  
ATOM    782  CB  LYS P 448     -34.471   5.842  20.860  0.00  0.00      PROA  
ATOM    783  HB1 LYS P 448     -35.246   6.507  20.423  0.00  0.00      PROA  
ATOM    784  HB2 LYS P 448     -34.432   5.007  20.129  0.00  0.00      PROA  
ATOM    785  CG  LYS P 448     -33.158   6.687  20.755  0.00  0.00      PROA  
ATOM    786  HG1 LYS P 448     -32.420   6.105  21.348  0.00  0.00      PROA  
ATOM    787  HG2 LYS P 448     -33.422   7.627  21.284  0.00  0.00      PROA  
ATOM    788  CD  LYS P 448     -32.745   6.869  19.330  0.00  0.00      PROA  
ATOM    789  HD1 LYS P 448     -33.472   7.238  18.575  0.00  0.00      PROA  
ATOM    790  HD2 LYS P 448     -32.555   5.802  19.084  0.00  0.00      PROA  
ATOM    791  CE  LYS P 448     -31.353   7.612  19.154  0.00  0.00      PROA  
ATOM    792  HE1 LYS P 448     -31.235   7.930  18.096  0.00  0.00      PROA  
ATOM    793  HE2 LYS P 448     -30.520   6.903  19.346  0.00  0.00      PROA  
ATOM    794  NZ  LYS P 448     -31.295   8.828  20.005  0.00  0.00      PROA  
ATOM    795  HZ1 LYS P 448     -30.473   9.387  19.700  0.00  0.00      PROA  
ATOM    796  HZ2 LYS P 448     -31.121   8.546  20.991  0.00  0.00      PROA  
ATOM    797  HZ3 LYS P 448     -32.211   9.318  20.053  0.00  0.00      PROA  
ATOM    798  C   LYS P 448     -36.305   5.234  22.663  0.00  0.00      PROA  
ATOM    799  O   LYS P 448     -37.107   6.178  22.831  0.00  0.00      PROA  
ATOM    800  N   THR P 449     -36.699   3.912  22.576  0.00  0.00      PROA  
ATOM    801  HN  THR P 449     -36.064   3.147  22.505  0.00  0.00      PROA  
ATOM    802  CA  THR P 449     -38.168   3.614  22.511  0.00  0.00      PROA  
ATOM    803  HA  THR P 449     -38.720   4.497  22.225  0.00  0.00      PROA  
ATOM    804  CB  THR P 449     -38.493   2.609  21.310  0.00  0.00      PROA  
ATOM    805  HB  THR P 449     -39.554   2.279  21.339  0.00  0.00      PROA  
ATOM    806  OG1 THR P 449     -37.604   1.441  21.383  0.00  0.00      PROA  
ATOM    807  HG1 THR P 449     -36.681   1.692  21.301  0.00  0.00      PROA  
ATOM    808  CG2 THR P 449     -38.301   3.239  19.891  0.00  0.00      PROA  
ATOM    809 HG21 THR P 449     -37.353   3.817  19.859  0.00  0.00      PROA  
ATOM    810 HG22 THR P 449     -39.219   3.848  19.749  0.00  0.00      PROA  
ATOM    811 HG23 THR P 449     -38.268   2.505  19.057  0.00  0.00      PROA  
ATOM    812  C   THR P 449     -38.707   3.017  23.796  0.00  0.00      PROA  
ATOM    813  O   THR P 449     -39.751   2.312  23.874  0.00  0.00      PROA  
ATOM    814  N   GLU P 450     -37.878   3.089  24.821  0.00  0.00      PROA  
ATOM    815  HN  GLU P 450     -36.990   3.542  24.812  0.00  0.00      PROA  
ATOM    816  CA  GLU P 450     -38.134   2.544  26.156  0.00  0.00      PROA  
ATOM    817  HA  GLU P 450     -37.351   2.813  26.850  0.00  0.00      PROA  
ATOM    818  CB  GLU P 450     -39.294   3.275  26.903  0.00  0.00      PROA  
ATOM    819  HB1 GLU P 450     -39.476   2.607  27.772  0.00  0.00      PROA  
ATOM    820  HB2 GLU P 450     -40.177   3.242  26.230  0.00  0.00      PROA  
ATOM    821  CG  GLU P 450     -38.829   4.714  27.356  0.00  0.00      PROA  
ATOM    822  HG1 GLU P 450     -38.556   5.245  26.419  0.00  0.00      PROA  
ATOM    823  HG2 GLU P 450     -38.001   4.619  28.090  0.00  0.00      PROA  
ATOM    824  CD  GLU P 450     -40.085   5.396  27.998  0.00  0.00      PROA  
ATOM    825  OE1 GLU P 450     -40.710   6.349  27.527  0.00  0.00      PROA  
ATOM    826  OE2 GLU P 450     -40.452   4.862  29.056  0.00  0.00      PROA  
ATOM    827  C   GLU P 450     -38.293   1.043  26.107  0.00  0.00      PROA  
ATOM    828  O   GLU P 450     -39.072   0.405  26.847  0.00  0.00      PROA  
ATOM    829  N   ASN P 451     -37.378   0.272  25.426  0.00  0.00      PROA  
ATOM    830  HN  ASN P 451     -36.902   0.684  24.653  0.00  0.00      PROA  
ATOM    831  CA  ASN P 451     -37.047  -1.110  25.782  0.00  0.00      PROA  
ATOM    832  HA  ASN P 451     -36.346  -1.322  24.988  0.00  0.00      PROA  
ATOM    833  CB  ASN P 451     -36.310  -1.305  27.054  0.00  0.00      PROA  
ATOM    834  HB1 ASN P 451     -35.967  -2.331  27.306  0.00  0.00      PROA  
ATOM    835  HB2 ASN P 451     -36.820  -0.944  27.973  0.00  0.00      PROA  
ATOM    836  CG  ASN P 451     -34.998  -0.394  26.968  0.00  0.00      PROA  
ATOM    837  OD1 ASN P 451     -34.883   0.563  27.765  0.00  0.00      PROA  
ATOM    838  ND2 ASN P 451     -34.047  -0.720  26.091  0.00  0.00      PROA  
ATOM    839 HD21 ASN P 451     -33.144  -0.292  26.068  0.00  0.00      PROA  
ATOM    840 HD22 ASN P 451     -34.190  -1.484  25.462  0.00  0.00      PROA  
ATOM    841  C   ASN P 451     -38.134  -2.206  25.611  0.00  0.00      PROA  
ATOM    842  O   ASN P 451     -38.481  -2.913  26.566  0.00  0.00      PROA  
ATOM    843  N   MET P 452     -38.620  -2.393  24.395  0.00  0.00      PROA  
ATOM    844  HN  MET P 452     -38.280  -1.967  23.560  0.00  0.00      PROA  
ATOM    845  CA  MET P 452     -39.666  -3.396  24.039  0.00  0.00      PROA  
ATOM    846  HA  MET P 452     -40.157  -3.711  24.948  0.00  0.00      PROA  
ATOM    847  CB  MET P 452     -40.724  -2.670  23.150  0.00  0.00      PROA  
ATOM    848  HB1 MET P 452     -41.444  -3.435  22.788  0.00  0.00      PROA  
ATOM    849  HB2 MET P 452     -40.291  -2.447  22.151  0.00  0.00      PROA  
ATOM    850  CG  MET P 452     -41.349  -1.359  23.596  0.00  0.00      PROA  
ATOM    851  HG1 MET P 452     -41.877  -0.902  22.732  0.00  0.00      PROA  
ATOM    852  HG2 MET P 452     -40.526  -0.643  23.804  0.00  0.00      PROA  
ATOM    853  SD  MET P 452     -42.347  -1.400  25.174  0.00  0.00      PROA  
ATOM    854  CE  MET P 452     -43.127   0.255  24.941  0.00  0.00      PROA  
ATOM    855  HE1 MET P 452     -43.713   0.533  25.843  0.00  0.00      PROA  
ATOM    856  HE2 MET P 452     -43.707   0.102  24.006  0.00  0.00      PROA  
ATOM    857  HE3 MET P 452     -42.285   0.968  24.813  0.00  0.00      PROA  
ATOM    858  C   MET P 452     -39.056  -4.589  23.308  0.00  0.00      PROA  
ATOM    859  O   MET P 452     -39.598  -5.658  23.141  0.00  0.00      PROA  
ATOM    860  N   ILE P 453     -37.854  -4.375  22.786  0.00  0.00      PROA  
ATOM    861  HN  ILE P 453     -37.423  -3.476  22.817  0.00  0.00      PROA  
ATOM    862  CA  ILE P 453     -36.984  -5.380  22.217  0.00  0.00      PROA  
ATOM    863  HA  ILE P 453     -37.199  -6.304  22.732  0.00  0.00      PROA  
ATOM    864  CB  ILE P 453     -37.075  -5.405  20.699  0.00  0.00      PROA  
ATOM    865  HB  ILE P 453     -38.139  -5.189  20.461  0.00  0.00      PROA  
ATOM    866  CG2 ILE P 453     -36.328  -4.246  20.114  0.00  0.00      PROA  
ATOM    867 HG21 ILE P 453     -36.584  -3.937  19.078  0.00  0.00      PROA  
ATOM    868 HG22 ILE P 453     -35.262  -4.551  20.049  0.00  0.00      PROA  
ATOM    869 HG23 ILE P 453     -36.418  -3.318  20.718  0.00  0.00      PROA  
ATOM    870  CG1 ILE P 453     -36.723  -6.813  20.072  0.00  0.00      PROA  
ATOM    871 HG11 ILE P 453     -37.264  -7.548  20.707  0.00  0.00      PROA  
ATOM    872 HG12 ILE P 453     -35.649  -6.935  20.326  0.00  0.00      PROA  
ATOM    873  CD  ILE P 453     -37.097  -7.041  18.690  0.00  0.00      PROA  
ATOM    874  HD1 ILE P 453     -36.554  -6.338  18.023  0.00  0.00      PROA  
ATOM    875  HD2 ILE P 453     -38.199  -6.901  18.652  0.00  0.00      PROA  
ATOM    876  HD3 ILE P 453     -36.994  -8.114  18.422  0.00  0.00      PROA  
ATOM    877  C   ILE P 453     -35.500  -5.196  22.600  0.00  0.00      PROA  
ATOM    878  O   ILE P 453     -35.023  -4.162  23.051  0.00  0.00      PROA  
ATOM    879  N   GLY P 454     -34.812  -6.372  22.597  0.00  0.00      PROA  
ATOM    880  HN  GLY P 454     -35.234  -7.218  22.279  0.00  0.00      PROA  
ATOM    881  CA  GLY P 454     -33.363  -6.395  22.809  0.00  0.00      PROA  
ATOM    882  HA1 GLY P 454     -33.257  -7.164  23.559  0.00  0.00      PROA  
ATOM    883  HA2 GLY P 454     -33.044  -5.421  23.151  0.00  0.00      PROA  
ATOM    884  C   GLY P 454     -32.580  -6.751  21.575  0.00  0.00      PROA  
ATOM    885  O   GLY P 454     -33.098  -7.117  20.592  0.00  0.00      PROA  
ATOM    886  N   VAL P 455     -31.270  -6.823  21.714  0.00  0.00      PROA  
ATOM    887  HN  VAL P 455     -30.722  -6.489  22.477  0.00  0.00      PROA  
ATOM    888  CA  VAL P 455     -30.494  -7.027  20.489  0.00  0.00      PROA  
ATOM    889  HA  VAL P 455     -30.876  -6.459  19.653  0.00  0.00      PROA  
ATOM    890  CB  VAL P 455     -29.048  -6.489  20.812  0.00  0.00      PROA  
ATOM    891  HB  VAL P 455     -28.700  -7.059  21.700  0.00  0.00      PROA  
ATOM    892  CG1 VAL P 455     -28.046  -6.774  19.635  0.00  0.00      PROA  
ATOM    893 HG11 VAL P 455     -27.212  -6.066  19.829  0.00  0.00      PROA  
ATOM    894 HG12 VAL P 455     -28.493  -6.392  18.693  0.00  0.00      PROA  
ATOM    895 HG13 VAL P 455     -27.717  -7.835  19.594  0.00  0.00      PROA  
ATOM    896  CG2 VAL P 455     -29.086  -5.004  20.950  0.00  0.00      PROA  
ATOM    897 HG21 VAL P 455     -29.728  -4.632  20.123  0.00  0.00      PROA  
ATOM    898 HG22 VAL P 455     -28.094  -4.507  20.906  0.00  0.00      PROA  
ATOM    899 HG23 VAL P 455     -29.603  -4.833  21.918  0.00  0.00      PROA  
ATOM    900  C   VAL P 455     -30.459  -8.421  19.974  0.00  0.00      PROA  
ATOM    901  O   VAL P 455     -30.615  -8.674  18.749  0.00  0.00      PROA  
ATOM    902  N   SER P 456     -30.414  -9.431  20.794  0.00  0.00      PROA  
ATOM    903  HN  SER P 456     -30.254  -9.231  21.757  0.00  0.00      PROA  
ATOM    904  CA  SER P 456     -30.453 -10.816  20.284  0.00  0.00      PROA  
ATOM    905  HA  SER P 456     -29.612 -11.010  19.634  0.00  0.00      PROA  
ATOM    906  CB  SER P 456     -30.205 -11.854  21.374  0.00  0.00      PROA  
ATOM    907  HB1 SER P 456     -29.190 -11.758  21.815  0.00  0.00      PROA  
ATOM    908  HB2 SER P 456     -30.314 -12.876  20.952  0.00  0.00      PROA  
ATOM    909  OG  SER P 456     -31.221 -11.908  22.401  0.00  0.00      PROA  
ATOM    910  HG1 SER P 456     -31.265 -11.025  22.776  0.00  0.00      PROA  
ATOM    911  C   SER P 456     -31.717 -11.136  19.536  0.00  0.00      PROA  
ATOM    912  O   SER P 456     -31.757 -11.818  18.517  0.00  0.00      PROA  
ATOM    913  N   GLU P 457     -32.879 -10.639  20.013  0.00  0.00      PROA  
ATOM    914  HN  GLU P 457     -32.800 -10.087  20.839  0.00  0.00      PROA  
ATOM    915  CA  GLU P 457     -34.214 -10.765  19.503  0.00  0.00      PROA  
ATOM    916  HA  GLU P 457     -34.565 -11.778  19.373  0.00  0.00      PROA  
ATOM    917  CB  GLU P 457     -35.171 -10.049  20.511  0.00  0.00      PROA  
ATOM    918  HB1 GLU P 457     -36.236 -10.032  20.195  0.00  0.00      PROA  
ATOM    919  HB2 GLU P 457     -34.834  -8.994  20.599  0.00  0.00      PROA  
ATOM    920  CG  GLU P 457     -35.081 -10.717  21.829  0.00  0.00      PROA  
ATOM    921  HG1 GLU P 457     -34.150 -10.536  22.408  0.00  0.00      PROA  
ATOM    922  HG2 GLU P 457     -35.178 -11.819  21.727  0.00  0.00      PROA  
ATOM    923  CD  GLU P 457     -36.197 -10.320  22.775  0.00  0.00      PROA  
ATOM    924  OE1 GLU P 457     -37.041 -11.027  23.208  0.00  0.00      PROA  
ATOM    925  OE2 GLU P 457     -36.238  -8.922  22.979  0.00  0.00      PROA  
ATOM    926  HE2 GLU P 457     -37.096  -8.811  23.396  0.00  0.00      PROA  
ATOM    927  C   GLU P 457     -34.330 -10.018  18.168  0.00  0.00      PROA  
ATOM    928  O   GLU P 457     -34.853 -10.516  17.191  0.00  0.00      PROA  
ATOM    929  N   LEU P 458     -33.746  -8.831  18.148  0.00  0.00      PROA  
ATOM    930  HN  LEU P 458     -33.359  -8.449  18.984  0.00  0.00      PROA  
ATOM    931  CA  LEU P 458     -33.641  -7.991  16.967  0.00  0.00      PROA  
ATOM    932  HA  LEU P 458     -34.617  -7.874  16.521  0.00  0.00      PROA  
ATOM    933  CB  LEU P 458     -32.910  -6.704  17.407  0.00  0.00      PROA  
ATOM    934  HB1 LEU P 458     -31.968  -6.855  17.976  0.00  0.00      PROA  
ATOM    935  HB2 LEU P 458     -33.586  -6.170  18.108  0.00  0.00      PROA  
ATOM    936  CG  LEU P 458     -32.511  -5.733  16.262  0.00  0.00      PROA  
ATOM    937  HG  LEU P 458     -32.871  -5.983  15.241  0.00  0.00      PROA  
ATOM    938  CD1 LEU P 458     -33.079  -4.369  16.580  0.00  0.00      PROA  
ATOM    939 HD11 LEU P 458     -34.181  -4.446  16.701  0.00  0.00      PROA  
ATOM    940 HD12 LEU P 458     -32.807  -3.607  15.819  0.00  0.00      PROA  
ATOM    941 HD13 LEU P 458     -32.530  -4.082  17.502  0.00  0.00      PROA  
ATOM    942  CD2 LEU P 458     -30.949  -5.655  16.299  0.00  0.00      PROA  
ATOM    943 HD21 LEU P 458     -30.540  -6.662  16.069  0.00  0.00      PROA  
ATOM    944 HD22 LEU P 458     -30.444  -5.271  17.211  0.00  0.00      PROA  
ATOM    945 HD23 LEU P 458     -30.576  -5.029  15.460  0.00  0.00      PROA  
ATOM    946  C   LEU P 458     -32.818  -8.537  15.829  0.00  0.00      PROA  
ATOM    947  O   LEU P 458     -33.209  -8.457  14.649  0.00  0.00      PROA  
ATOM    948  N   LEU P 459     -31.724  -9.124  16.169  0.00  0.00      PROA  
ATOM    949  HN  LEU P 459     -31.339  -9.148  17.088  0.00  0.00      PROA  
ATOM    950  CA  LEU P 459     -30.924  -9.873  15.206  0.00  0.00      PROA  
ATOM    951  HA  LEU P 459     -30.633  -9.183  14.428  0.00  0.00      PROA  
ATOM    952  CB  LEU P 459     -29.644 -10.411  15.888  0.00  0.00      PROA  
ATOM    953  HB1 LEU P 459     -29.142 -11.160  15.239  0.00  0.00      PROA  
ATOM    954  HB2 LEU P 459     -29.898 -10.807  16.895  0.00  0.00      PROA  
ATOM    955  CG  LEU P 459     -28.721  -9.190  16.142  0.00  0.00      PROA  
ATOM    956  HG  LEU P 459     -29.315  -8.364  16.588  0.00  0.00      PROA  
ATOM    957  CD1 LEU P 459     -27.484  -9.563  17.022  0.00  0.00      PROA  
ATOM    958 HD11 LEU P 459     -26.827 -10.294  16.504  0.00  0.00      PROA  
ATOM    959 HD12 LEU P 459     -27.762  -9.974  18.016  0.00  0.00      PROA  
ATOM    960 HD13 LEU P 459     -26.832  -8.670  17.138  0.00  0.00      PROA  
ATOM    961  CD2 LEU P 459     -28.156  -8.612  14.808  0.00  0.00      PROA  
ATOM    962 HD21 LEU P 459     -27.510  -9.392  14.350  0.00  0.00      PROA  
ATOM    963 HD22 LEU P 459     -27.586  -7.690  15.050  0.00  0.00      PROA  
ATOM    964 HD23 LEU P 459     -28.976  -8.348  14.107  0.00  0.00      PROA  
ATOM    965  C   LEU P 459     -31.715 -11.028  14.623  0.00  0.00      PROA  
ATOM    966  O   LEU P 459     -31.785 -11.257  13.429  0.00  0.00      PROA  
ATOM    967  N   LEU P 460     -32.502 -11.761  15.453  0.00  0.00      PROA  
ATOM    968  HN  LEU P 460     -32.485 -11.518  16.420  0.00  0.00      PROA  
ATOM    969  CA  LEU P 460     -33.440 -12.795  14.971  0.00  0.00      PROA  
ATOM    970  HA  LEU P 460     -32.905 -13.425  14.275  0.00  0.00      PROA  
ATOM    971  CB  LEU P 460     -33.906 -13.647  16.237  0.00  0.00      PROA  
ATOM    972  HB1 LEU P 460     -34.708 -14.342  15.909  0.00  0.00      PROA  
ATOM    973  HB2 LEU P 460     -34.334 -12.968  17.006  0.00  0.00      PROA  
ATOM    974  CG  LEU P 460     -32.772 -14.392  16.935  0.00  0.00      PROA  
ATOM    975  HG  LEU P 460     -31.838 -13.790  16.944  0.00  0.00      PROA  
ATOM    976  CD1 LEU P 460     -33.076 -14.764  18.402  0.00  0.00      PROA  
ATOM    977 HD11 LEU P 460     -32.913 -13.917  19.102  0.00  0.00      PROA  
ATOM    978 HD12 LEU P 460     -32.300 -15.491  18.728  0.00  0.00      PROA  
ATOM    979 HD13 LEU P 460     -34.097 -15.196  18.472  0.00  0.00      PROA  
ATOM    980  CD2 LEU P 460     -32.402 -15.614  16.003  0.00  0.00      PROA  
ATOM    981 HD21 LEU P 460     -31.533 -16.051  16.540  0.00  0.00      PROA  
ATOM    982 HD22 LEU P 460     -32.102 -15.320  14.974  0.00  0.00      PROA  
ATOM    983 HD23 LEU P 460     -33.301 -16.266  16.025  0.00  0.00      PROA  
ATOM    984  C   LEU P 460     -34.574 -12.294  14.158  0.00  0.00      PROA  
ATOM    985  O   LEU P 460     -34.944 -12.917  13.153  0.00  0.00      PROA  
ATOM    986  N   SER P 461     -35.045 -11.086  14.472  0.00  0.00      PROA  
ATOM    987  HN  SER P 461     -34.865 -10.658  15.355  0.00  0.00      PROA  
ATOM    988  CA  SER P 461     -36.126 -10.380  13.725  0.00  0.00      PROA  
ATOM    989  HA  SER P 461     -36.969 -11.045  13.608  0.00  0.00      PROA  
ATOM    990  CB  SER P 461     -36.540  -9.056  14.410  0.00  0.00      PROA  
ATOM    991  HB1 SER P 461     -37.298  -8.531  13.790  0.00  0.00      PROA  
ATOM    992  HB2 SER P 461     -35.662  -8.390  14.553  0.00  0.00      PROA  
ATOM    993  OG  SER P 461     -37.167  -9.318  15.648  0.00  0.00      PROA  
ATOM    994  HG1 SER P 461     -36.511  -9.641  16.269  0.00  0.00      PROA  
ATOM    995  C   SER P 461     -35.789 -10.040  12.265  0.00  0.00      PROA  
ATOM    996  O   SER P 461     -36.688 -10.119  11.402  0.00  0.00      PROA  
ATOM    997  N   THR P 462     -34.567  -9.694  11.965  0.00  0.00      PROA  
ATOM    998  HN  THR P 462     -33.827  -9.720  12.632  0.00  0.00      PROA  
ATOM    999  CA  THR P 462     -34.066  -9.237  10.646  0.00  0.00      PROA  
ATOM   1000  HA  THR P 462     -34.898  -8.775  10.134  0.00  0.00      PROA  
ATOM   1001  CB  THR P 462     -32.828  -8.275  10.713  0.00  0.00      PROA  
ATOM   1002  HB  THR P 462     -33.181  -7.349  11.217  0.00  0.00      PROA  
ATOM   1003  OG1 THR P 462     -32.245  -7.941   9.451  0.00  0.00      PROA  
ATOM   1004  HG1 THR P 462     -31.658  -7.185   9.527  0.00  0.00      PROA  
ATOM   1005  CG2 THR P 462     -31.666  -8.725  11.540  0.00  0.00      PROA  
ATOM   1006 HG21 THR P 462     -31.411  -9.782  11.309  0.00  0.00      PROA  
ATOM   1007 HG22 THR P 462     -31.927  -8.483  12.592  0.00  0.00      PROA  
ATOM   1008 HG23 THR P 462     -30.784  -8.100  11.284  0.00  0.00      PROA  
ATOM   1009  C   THR P 462     -33.778 -10.443   9.765  0.00  0.00      PROA  
ATOM   1010  O   THR P 462     -34.178 -10.497   8.547  0.00  0.00      PROA  
ATOM   1011  N   ALA P 463     -33.225 -11.484  10.432  0.00  0.00      PROA  
ATOM   1012  HN  ALA P 463     -33.144 -11.439  11.425  0.00  0.00      PROA  
ATOM   1013  CA  ALA P 463     -32.928 -12.735   9.812  0.00  0.00      PROA  
ATOM   1014  HA  ALA P 463     -32.400 -12.498   8.901  0.00  0.00      PROA  
ATOM   1015  CB  ALA P 463     -31.901 -13.367  10.792  0.00  0.00      PROA  
ATOM   1016  HB1 ALA P 463     -32.328 -13.485  11.811  0.00  0.00      PROA  
ATOM   1017  HB2 ALA P 463     -31.161 -12.540  10.846  0.00  0.00      PROA  
ATOM   1018  HB3 ALA P 463     -31.587 -14.324  10.324  0.00  0.00      PROA  
ATOM   1019  C   ALA P 463     -34.074 -13.590   9.610  0.00  0.00      PROA  
ATOM   1020  O   ALA P 463     -34.074 -14.458   8.760  0.00  0.00      PROA  
ATOM   1021  N   LEU P 464     -35.160 -13.480  10.350  0.00  0.00      PROA  
ATOM   1022  HN  LEU P 464     -35.182 -13.057  11.253  0.00  0.00      PROA  
ATOM   1023  CA  LEU P 464     -36.457 -14.089  10.042  0.00  0.00      PROA  
ATOM   1024  HA  LEU P 464     -36.147 -15.112   9.890  0.00  0.00      PROA  
ATOM   1025  CB  LEU P 464     -37.404 -14.030  11.291  0.00  0.00      PROA  
ATOM   1026  HB1 LEU P 464     -37.475 -12.955  11.563  0.00  0.00      PROA  
ATOM   1027  HB2 LEU P 464     -36.846 -14.434  12.162  0.00  0.00      PROA  
ATOM   1028  CG  LEU P 464     -38.814 -14.578  11.118  0.00  0.00      PROA  
ATOM   1029  HG  LEU P 464     -39.314 -14.018  10.299  0.00  0.00      PROA  
ATOM   1030  CD1 LEU P 464     -38.721 -16.057  10.718  0.00  0.00      PROA  
ATOM   1031 HD11 LEU P 464     -37.911 -16.283   9.992  0.00  0.00      PROA  
ATOM   1032 HD12 LEU P 464     -39.628 -16.522  10.277  0.00  0.00      PROA  
ATOM   1033 HD13 LEU P 464     -38.529 -16.661  11.630  0.00  0.00      PROA  
ATOM   1034  CD2 LEU P 464     -39.814 -14.385  12.303  0.00  0.00      PROA  
ATOM   1035 HD21 LEU P 464     -39.581 -15.139  13.085  0.00  0.00      PROA  
ATOM   1036 HD22 LEU P 464     -40.788 -14.780  11.942  0.00  0.00      PROA  
ATOM   1037 HD23 LEU P 464     -39.880 -13.350  12.702  0.00  0.00      PROA  
ATOM   1038  C   LEU P 464     -37.035 -13.533   8.771  0.00  0.00      PROA  
ATOM   1039  O   LEU P 464     -37.397 -14.290   7.843  0.00  0.00      PROA  
ATOM   1040  N   GLN P 465     -37.064 -12.215   8.622  0.00  0.00      PROA  
ATOM   1041  HN  GLN P 465     -36.685 -11.593   9.303  0.00  0.00      PROA  
ATOM   1042  CA  GLN P 465     -37.501 -11.585   7.348  0.00  0.00      PROA  
ATOM   1043  HA  GLN P 465     -38.475 -11.921   7.024  0.00  0.00      PROA  
ATOM   1044  CB  GLN P 465     -37.505 -10.097   7.597  0.00  0.00      PROA  
ATOM   1045  HB1 GLN P 465     -37.785  -9.623   6.632  0.00  0.00      PROA  
ATOM   1046  HB2 GLN P 465     -36.452  -9.784   7.769  0.00  0.00      PROA  
ATOM   1047  CG  GLN P 465     -38.408  -9.638   8.752  0.00  0.00      PROA  
ATOM   1048  HG1 GLN P 465     -38.184 -10.198   9.685  0.00  0.00      PROA  
ATOM   1049  HG2 GLN P 465     -39.473  -9.812   8.490  0.00  0.00      PROA  
ATOM   1050  CD  GLN P 465     -38.181  -8.084   9.058  0.00  0.00      PROA  
ATOM   1051  OE1 GLN P 465     -38.592  -7.281   8.191  0.00  0.00      PROA  
ATOM   1052  NE2 GLN P 465     -37.608  -7.714  10.181  0.00  0.00      PROA  
ATOM   1053 HE21 GLN P 465     -37.549  -6.770  10.507  0.00  0.00      PROA  
ATOM   1054 HE22 GLN P 465     -37.172  -8.411  10.751  0.00  0.00      PROA  
ATOM   1055  C   GLN P 465     -36.458 -11.935   6.186  0.00  0.00      PROA  
ATOM   1056  O   GLN P 465     -36.855 -12.073   5.056  0.00  0.00      PROA  
ATOM   1057  N   GLY P 466     -35.115 -11.993   6.490  0.00  0.00      PROA  
ATOM   1058  HN  GLY P 466     -34.907 -11.769   7.439  0.00  0.00      PROA  
ATOM   1059  CA  GLY P 466     -34.060 -12.133   5.514  0.00  0.00      PROA  
ATOM   1060  HA1 GLY P 466     -33.146 -12.172   6.088  0.00  0.00      PROA  
ATOM   1061  HA2 GLY P 466     -34.132 -11.362   4.762  0.00  0.00      PROA  
ATOM   1062  C   GLY P 466     -34.113 -13.509   4.724  0.00  0.00      PROA  
ATOM   1063  O   GLY P 466     -34.158 -13.582   3.511  0.00  0.00      PROA  
ATOM   1064  N   ILE P 467     -34.329 -14.606   5.437  0.00  0.00      PROA  
ATOM   1065  HN  ILE P 467     -34.364 -14.556   6.432  0.00  0.00      PROA  
ATOM   1066  CA  ILE P 467     -34.718 -15.838   4.804  0.00  0.00      PROA  
ATOM   1067  HA  ILE P 467     -33.957 -16.218   4.138  0.00  0.00      PROA  
ATOM   1068  CB  ILE P 467     -34.740 -16.921   5.867  0.00  0.00      PROA  
ATOM   1069  HB  ILE P 467     -35.443 -16.541   6.639  0.00  0.00      PROA  
ATOM   1070  CG2 ILE P 467     -35.094 -18.216   5.244  0.00  0.00      PROA  
ATOM   1071 HG21 ILE P 467     -36.116 -18.201   4.808  0.00  0.00      PROA  
ATOM   1072 HG22 ILE P 467     -34.953 -19.063   5.948  0.00  0.00      PROA  
ATOM   1073 HG23 ILE P 467     -34.390 -18.510   4.437  0.00  0.00      PROA  
ATOM   1074  CG1 ILE P 467     -33.396 -17.096   6.673  0.00  0.00      PROA  
ATOM   1075 HG11 ILE P 467     -32.952 -16.084   6.792  0.00  0.00      PROA  
ATOM   1076 HG12 ILE P 467     -32.681 -17.573   5.969  0.00  0.00      PROA  
ATOM   1077  CD  ILE P 467     -33.595 -17.780   7.986  0.00  0.00      PROA  
ATOM   1078  HD1 ILE P 467     -34.407 -17.286   8.562  0.00  0.00      PROA  
ATOM   1079  HD2 ILE P 467     -32.706 -17.596   8.625  0.00  0.00      PROA  
ATOM   1080  HD3 ILE P 467     -33.779 -18.876   7.972  0.00  0.00      PROA  
ATOM   1081  C   ILE P 467     -36.039 -15.739   4.024  0.00  0.00      PROA  
ATOM   1082  O   ILE P 467     -36.083 -16.053   2.847  0.00  0.00      PROA  
ATOM   1083  N   ILE P 468     -37.137 -15.146   4.612  0.00  0.00      PROA  
ATOM   1084  HN  ILE P 468     -37.150 -14.825   5.556  0.00  0.00      PROA  
ATOM   1085  CA  ILE P 468     -38.361 -15.019   3.864  0.00  0.00      PROA  
ATOM   1086  HA  ILE P 468     -38.594 -16.036   3.583  0.00  0.00      PROA  
ATOM   1087  CB  ILE P 468     -39.578 -14.693   4.727  0.00  0.00      PROA  
ATOM   1088  HB  ILE P 468     -39.400 -13.709   5.211  0.00  0.00      PROA  
ATOM   1089  CG2 ILE P 468     -40.802 -14.508   3.787  0.00  0.00      PROA  
ATOM   1090 HG21 ILE P 468     -41.814 -14.379   4.228  0.00  0.00      PROA  
ATOM   1091 HG22 ILE P 468     -40.869 -15.459   3.216  0.00  0.00      PROA  
ATOM   1092 HG23 ILE P 468     -40.538 -13.699   3.074  0.00  0.00      PROA  
ATOM   1093  CG1 ILE P 468     -39.913 -15.744   5.833  0.00  0.00      PROA  
ATOM   1094 HG11 ILE P 468     -38.963 -15.773   6.407  0.00  0.00      PROA  
ATOM   1095 HG12 ILE P 468     -40.117 -16.656   5.231  0.00  0.00      PROA  
ATOM   1096  CD  ILE P 468     -41.106 -15.304   6.734  0.00  0.00      PROA  
ATOM   1097  HD1 ILE P 468     -42.091 -15.462   6.245  0.00  0.00      PROA  
ATOM   1098  HD2 ILE P 468     -40.982 -14.255   7.076  0.00  0.00      PROA  
ATOM   1099  HD3 ILE P 468     -41.210 -15.959   7.625  0.00  0.00      PROA  
ATOM   1100  C   ILE P 468     -38.165 -14.253   2.560  0.00  0.00      PROA  
ATOM   1101  O   ILE P 468     -38.613 -14.639   1.506  0.00  0.00      PROA  
ATOM   1102  N   PHE P 469     -37.451 -13.072   2.579  0.00  0.00      PROA  
ATOM   1103  HN  PHE P 469     -37.099 -12.815   3.476  0.00  0.00      PROA  
ATOM   1104  CA  PHE P 469     -37.049 -12.206   1.522  0.00  0.00      PROA  
ATOM   1105  HA  PHE P 469     -37.872 -11.693   1.048  0.00  0.00      PROA  
ATOM   1106  CB  PHE P 469     -36.216 -11.139   2.171  0.00  0.00      PROA  
ATOM   1107  HB1 PHE P 469     -35.322 -11.590   2.652  0.00  0.00      PROA  
ATOM   1108  HB2 PHE P 469     -36.843 -10.593   2.908  0.00  0.00      PROA  
ATOM   1109  CG  PHE P 469     -35.716 -10.031   1.316  0.00  0.00      PROA  
ATOM   1110  CD1 PHE P 469     -36.492  -9.239   0.422  0.00  0.00      PROA  
ATOM   1111  HD1 PHE P 469     -37.567  -9.327   0.479  0.00  0.00      PROA  
ATOM   1112  CE1 PHE P 469     -35.892  -8.274  -0.390  0.00  0.00      PROA  
ATOM   1113  HE1 PHE P 469     -36.521  -7.655  -1.012  0.00  0.00      PROA  
ATOM   1114  CZ  PHE P 469     -34.534  -8.097  -0.409  0.00  0.00      PROA  
ATOM   1115  HZ  PHE P 469     -34.149  -7.345  -1.083  0.00  0.00      PROA  
ATOM   1116  CD2 PHE P 469     -34.373  -9.807   1.248  0.00  0.00      PROA  
ATOM   1117  HD2 PHE P 469     -33.643 -10.295   1.877  0.00  0.00      PROA  
ATOM   1118  CE2 PHE P 469     -33.747  -8.870   0.450  0.00  0.00      PROA  
ATOM   1119  HE2 PHE P 469     -32.684  -8.712   0.349  0.00  0.00      PROA  
ATOM   1120  C   PHE P 469     -36.189 -12.863   0.385  0.00  0.00      PROA  
ATOM   1121  O   PHE P 469     -36.425 -12.728  -0.832  0.00  0.00      PROA  
ATOM   1122  N   SER P 470     -35.196 -13.647   0.803  0.00  0.00      PROA  
ATOM   1123  HN  SER P 470     -35.068 -13.744   1.788  0.00  0.00      PROA  
ATOM   1124  CA  SER P 470     -34.285 -14.367  -0.115  0.00  0.00      PROA  
ATOM   1125  HA  SER P 470     -33.911 -13.697  -0.876  0.00  0.00      PROA  
ATOM   1126  CB  SER P 470     -33.014 -14.960   0.407  0.00  0.00      PROA  
ATOM   1127  HB1 SER P 470     -32.365 -15.433  -0.361  0.00  0.00      PROA  
ATOM   1128  HB2 SER P 470     -33.181 -15.810   1.103  0.00  0.00      PROA  
ATOM   1129  OG  SER P 470     -32.310 -13.924   1.097  0.00  0.00      PROA  
ATOM   1130  HG1 SER P 470     -32.687 -13.671   1.943  0.00  0.00      PROA  
ATOM   1131  C   SER P 470     -35.002 -15.401  -0.804  0.00  0.00      PROA  
ATOM   1132  O   SER P 470     -34.667 -15.636  -1.938  0.00  0.00      PROA  
ATOM   1133  N   LEU P 471     -35.903 -16.125  -0.130  0.00  0.00      PROA  
ATOM   1134  HN  LEU P 471     -36.008 -16.038   0.858  0.00  0.00      PROA  
ATOM   1135  CA  LEU P 471     -36.736 -17.112  -0.723  0.00  0.00      PROA  
ATOM   1136  HA  LEU P 471     -36.093 -17.820  -1.225  0.00  0.00      PROA  
ATOM   1137  CB  LEU P 471     -37.334 -17.988   0.374  0.00  0.00      PROA  
ATOM   1138  HB1 LEU P 471     -38.139 -18.659   0.005  0.00  0.00      PROA  
ATOM   1139  HB2 LEU P 471     -37.886 -17.304   1.053  0.00  0.00      PROA  
ATOM   1140  CG  LEU P 471     -36.356 -18.868   1.197  0.00  0.00      PROA  
ATOM   1141  HG  LEU P 471     -35.541 -18.251   1.633  0.00  0.00      PROA  
ATOM   1142  CD1 LEU P 471     -37.088 -19.423   2.477  0.00  0.00      PROA  
ATOM   1143 HD11 LEU P 471     -37.973 -20.024   2.174  0.00  0.00      PROA  
ATOM   1144 HD12 LEU P 471     -37.424 -18.602   3.146  0.00  0.00      PROA  
ATOM   1145 HD13 LEU P 471     -36.333 -20.128   2.887  0.00  0.00      PROA  
ATOM   1146  CD2 LEU P 471     -35.649 -19.995   0.489  0.00  0.00      PROA  
ATOM   1147 HD21 LEU P 471     -35.071 -19.613  -0.380  0.00  0.00      PROA  
ATOM   1148 HD22 LEU P 471     -36.489 -20.588   0.067  0.00  0.00      PROA  
ATOM   1149 HD23 LEU P 471     -34.953 -20.630   1.076  0.00  0.00      PROA  
ATOM   1150  C   LEU P 471     -37.724 -16.530  -1.696  0.00  0.00      PROA  
ATOM   1151  O   LEU P 471     -37.832 -16.895  -2.867  0.00  0.00      PROA  
ATOM   1152  N   LEU P 472     -38.461 -15.579  -1.221  0.00  0.00      PROA  
ATOM   1153  HN  LEU P 472     -38.315 -15.355  -0.260  0.00  0.00      PROA  
ATOM   1154  CA  LEU P 472     -39.643 -15.137  -1.918  0.00  0.00      PROA  
ATOM   1155  HA  LEU P 472     -40.087 -16.022  -2.351  0.00  0.00      PROA  
ATOM   1156  CB  LEU P 472     -40.563 -14.494  -0.806  0.00  0.00      PROA  
ATOM   1157  HB1 LEU P 472     -39.919 -13.746  -0.295  0.00  0.00      PROA  
ATOM   1158  HB2 LEU P 472     -40.933 -15.184  -0.018  0.00  0.00      PROA  
ATOM   1159  CG  LEU P 472     -41.915 -13.882  -1.271  0.00  0.00      PROA  
ATOM   1160  HG  LEU P 472     -41.639 -13.036  -1.938  0.00  0.00      PROA  
ATOM   1161  CD1 LEU P 472     -42.781 -14.922  -2.031  0.00  0.00      PROA  
ATOM   1162 HD11 LEU P 472     -43.711 -14.438  -2.399  0.00  0.00      PROA  
ATOM   1163 HD12 LEU P 472     -42.974 -15.814  -1.397  0.00  0.00      PROA  
ATOM   1164 HD13 LEU P 472     -42.262 -15.336  -2.921  0.00  0.00      PROA  
ATOM   1165  CD2 LEU P 472     -42.767 -13.300  -0.108  0.00  0.00      PROA  
ATOM   1166 HD21 LEU P 472     -42.238 -12.611   0.584  0.00  0.00      PROA  
ATOM   1167 HD22 LEU P 472     -43.173 -14.151   0.481  0.00  0.00      PROA  
ATOM   1168 HD23 LEU P 472     -43.633 -12.771  -0.560  0.00  0.00      PROA  
ATOM   1169  C   LEU P 472     -39.316 -14.193  -3.005  0.00  0.00      PROA  
ATOM   1170  O   LEU P 472     -39.977 -14.277  -4.029  0.00  0.00      PROA  
ATOM   1171  N   GLY P 473     -38.262 -13.295  -2.913  0.00  0.00      PROA  
ATOM   1172  HN  GLY P 473     -37.651 -13.504  -2.154  0.00  0.00      PROA  
ATOM   1173  CA  GLY P 473     -37.899 -12.201  -3.898  0.00  0.00      PROA  
ATOM   1174  HA1 GLY P 473     -36.922 -11.821  -3.636  0.00  0.00      PROA  
ATOM   1175  HA2 GLY P 473     -38.651 -11.467  -3.651  0.00  0.00      PROA  
ATOM   1176  C   GLY P 473     -38.070 -12.448  -5.307  0.00  0.00      PROA  
ATOM   1177  O   GLY P 473     -38.049 -13.545  -5.789  0.00  0.00      PROA  
ATOM   1178  N   ALA P 474     -38.277 -11.383  -6.069  0.00  0.00      PROA  
ATOM   1179  HN  ALA P 474     -37.946 -10.484  -5.793  0.00  0.00      PROA  
ATOM   1180  CA  ALA P 474     -38.366 -11.340  -7.529  0.00  0.00      PROA  
ATOM   1181  HA  ALA P 474     -38.538 -12.361  -7.836  0.00  0.00      PROA  
ATOM   1182  CB  ALA P 474     -39.644 -10.485  -8.042  0.00  0.00      PROA  
ATOM   1183  HB1 ALA P 474     -39.353  -9.417  -7.942  0.00  0.00      PROA  
ATOM   1184  HB2 ALA P 474     -40.586 -10.841  -7.574  0.00  0.00      PROA  
ATOM   1185  HB3 ALA P 474     -39.752 -10.637  -9.137  0.00  0.00      PROA  
ATOM   1186  C   ALA P 474     -37.144 -10.779  -8.249  0.00  0.00      PROA  
ATOM   1187  O   ALA P 474     -36.937 -10.992  -9.444  0.00  0.00      PROA  
ATOM   1188  N   GLN P 475     -36.321 -10.054  -7.508  0.00  0.00      PROA  
ATOM   1189  HN  GLN P 475     -36.525  -9.848  -6.555  0.00  0.00      PROA  
ATOM   1190  CA  GLN P 475     -34.958  -9.686  -7.781  0.00  0.00      PROA  
ATOM   1191  HA  GLN P 475     -34.689 -10.273  -8.647  0.00  0.00      PROA  
ATOM   1192  CB  GLN P 475     -34.935  -8.199  -8.180  0.00  0.00      PROA  
ATOM   1193  HB1 GLN P 475     -35.300  -7.658  -7.282  0.00  0.00      PROA  
ATOM   1194  HB2 GLN P 475     -35.529  -8.091  -9.113  0.00  0.00      PROA  
ATOM   1195  CG  GLN P 475     -33.564  -7.426  -8.344  0.00  0.00      PROA  
ATOM   1196  HG1 GLN P 475     -33.328  -7.068  -7.319  0.00  0.00      PROA  
ATOM   1197  HG2 GLN P 475     -33.671  -6.452  -8.868  0.00  0.00      PROA  
ATOM   1198  CD  GLN P 475     -32.396  -8.245  -8.775  0.00  0.00      PROA  
ATOM   1199  OE1 GLN P 475     -31.471  -8.462  -7.988  0.00  0.00      PROA  
ATOM   1200  NE2 GLN P 475     -32.228  -8.634 -10.074  0.00  0.00      PROA  
ATOM   1201 HE21 GLN P 475     -31.492  -9.293 -10.229  0.00  0.00      PROA  
ATOM   1202 HE22 GLN P 475     -32.695  -8.209 -10.849  0.00  0.00      PROA  
ATOM   1203  C   GLN P 475     -34.033  -9.990  -6.640  0.00  0.00      PROA  
ATOM   1204  O   GLN P 475     -33.921  -9.209  -5.674  0.00  0.00      PROA  
ATOM   1205  N   PRO P 476     -33.330 -11.155  -6.639  0.00  0.00      PROA  
ATOM   1206  CD  PRO P 476     -33.093 -11.969  -7.812  0.00  0.00      PROA  
ATOM   1207  HD1 PRO P 476     -32.611 -11.335  -8.586  0.00  0.00      PROA  
ATOM   1208  HD2 PRO P 476     -34.094 -12.379  -8.066  0.00  0.00      PROA  
ATOM   1209  CA  PRO P 476     -32.714 -11.711  -5.422  0.00  0.00      PROA  
ATOM   1210  HA  PRO P 476     -33.387 -11.586  -4.587  0.00  0.00      PROA  
ATOM   1211  CB  PRO P 476     -32.558 -13.205  -5.880  0.00  0.00      PROA  
ATOM   1212  HB1 PRO P 476     -33.558 -13.688  -5.859  0.00  0.00      PROA  
ATOM   1213  HB2 PRO P 476     -31.896 -13.826  -5.240  0.00  0.00      PROA  
ATOM   1214  CG  PRO P 476     -32.098 -13.005  -7.323  0.00  0.00      PROA  
ATOM   1215  HG1 PRO P 476     -31.061 -12.628  -7.457  0.00  0.00      PROA  
ATOM   1216  HG2 PRO P 476     -32.085 -13.986  -7.845  0.00  0.00      PROA  
ATOM   1217  C   PRO P 476     -31.390 -11.156  -4.889  0.00  0.00      PROA  
ATOM   1218  O   PRO P 476     -30.844 -11.641  -3.914  0.00  0.00      PROA  
ATOM   1219  N   LEU P 477     -30.730 -10.169  -5.570  0.00  0.00      PROA  
ATOM   1220  HN  LEU P 477     -31.125  -9.731  -6.374  0.00  0.00      PROA  
ATOM   1221  CA  LEU P 477     -29.515  -9.594  -5.110  0.00  0.00      PROA  
ATOM   1222  HA  LEU P 477     -29.094 -10.229  -4.344  0.00  0.00      PROA  
ATOM   1223  CB  LEU P 477     -28.456  -9.445  -6.262  0.00  0.00      PROA  
ATOM   1224  HB1 LEU P 477     -27.529  -8.973  -5.873  0.00  0.00      PROA  
ATOM   1225  HB2 LEU P 477     -28.785  -8.654  -6.969  0.00  0.00      PROA  
ATOM   1226  CG  LEU P 477     -28.132 -10.717  -7.038  0.00  0.00      PROA  
ATOM   1227  HG  LEU P 477     -29.112 -11.005  -7.474  0.00  0.00      PROA  
ATOM   1228  CD1 LEU P 477     -27.204 -10.257  -8.166  0.00  0.00      PROA  
ATOM   1229 HD11 LEU P 477     -26.956 -11.086  -8.863  0.00  0.00      PROA  
ATOM   1230 HD12 LEU P 477     -26.238  -9.877  -7.770  0.00  0.00      PROA  
ATOM   1231 HD13 LEU P 477     -27.663  -9.535  -8.876  0.00  0.00      PROA  
ATOM   1232  CD2 LEU P 477     -27.694 -11.860  -6.164  0.00  0.00      PROA  
ATOM   1233 HD21 LEU P 477     -28.550 -12.182  -5.534  0.00  0.00      PROA  
ATOM   1234 HD22 LEU P 477     -26.818 -11.657  -5.511  0.00  0.00      PROA  
ATOM   1235 HD23 LEU P 477     -27.450 -12.743  -6.792  0.00  0.00      PROA  
ATOM   1236  C   LEU P 477     -29.681  -8.353  -4.291  0.00  0.00      PROA  
ATOM   1237  O   LEU P 477     -28.643  -7.872  -3.811  0.00  0.00      PROA  
ATOM   1238  N   LEU P 478     -30.848  -7.776  -4.114  0.00  0.00      PROA  
ATOM   1239  HN  LEU P 478     -31.745  -8.104  -4.402  0.00  0.00      PROA  
ATOM   1240  CA  LEU P 478     -30.940  -6.518  -3.244  0.00  0.00      PROA  
ATOM   1241  HA  LEU P 478     -30.222  -5.850  -3.696  0.00  0.00      PROA  
ATOM   1242  CB  LEU P 478     -32.345  -5.899  -3.100  0.00  0.00      PROA  
ATOM   1243  HB1 LEU P 478     -32.348  -4.972  -2.487  0.00  0.00      PROA  
ATOM   1244  HB2 LEU P 478     -32.896  -6.636  -2.478  0.00  0.00      PROA  
ATOM   1245  CG  LEU P 478     -33.184  -5.697  -4.433  0.00  0.00      PROA  
ATOM   1246  HG  LEU P 478     -33.018  -6.665  -4.951  0.00  0.00      PROA  
ATOM   1247  CD1 LEU P 478     -34.646  -5.576  -4.154  0.00  0.00      PROA  
ATOM   1248 HD11 LEU P 478     -35.229  -5.224  -5.031  0.00  0.00      PROA  
ATOM   1249 HD12 LEU P 478     -34.738  -4.786  -3.378  0.00  0.00      PROA  
ATOM   1250 HD13 LEU P 478     -35.085  -6.524  -3.778  0.00  0.00      PROA  
ATOM   1251  CD2 LEU P 478     -32.645  -4.544  -5.323  0.00  0.00      PROA  
ATOM   1252 HD21 LEU P 478     -31.560  -4.722  -5.481  0.00  0.00      PROA  
ATOM   1253 HD22 LEU P 478     -32.695  -3.495  -4.960  0.00  0.00      PROA  
ATOM   1254 HD23 LEU P 478     -33.166  -4.642  -6.299  0.00  0.00      PROA  
ATOM   1255  C   LEU P 478     -30.463  -6.903  -1.817  0.00  0.00      PROA  
ATOM   1256  O   LEU P 478     -30.773  -8.017  -1.335  0.00  0.00      PROA  
ATOM   1257  N   VAL P 479     -29.705  -6.024  -1.158  0.00  0.00      PROA  
ATOM   1258  HN  VAL P 479     -29.317  -5.227  -1.613  0.00  0.00      PROA  
ATOM   1259  CA  VAL P 479     -29.281  -6.169   0.228  0.00  0.00      PROA  
ATOM   1260  HA  VAL P 479     -29.598  -7.155   0.535  0.00  0.00      PROA  
ATOM   1261  CB  VAL P 479     -27.789  -5.895   0.412  0.00  0.00      PROA  
ATOM   1262  HB  VAL P 479     -27.468  -4.855   0.189  0.00  0.00      PROA  
ATOM   1263  CG1 VAL P 479     -27.388  -6.053   1.849  0.00  0.00      PROA  
ATOM   1264 HG11 VAL P 479     -27.737  -5.304   2.592  0.00  0.00      PROA  
ATOM   1265 HG12 VAL P 479     -26.279  -5.999   1.896  0.00  0.00      PROA  
ATOM   1266 HG13 VAL P 479     -27.664  -7.077   2.180  0.00  0.00      PROA  
ATOM   1267  CG2 VAL P 479     -27.034  -6.818  -0.472  0.00  0.00      PROA  
ATOM   1268 HG21 VAL P 479     -26.012  -7.021  -0.086  0.00  0.00      PROA  
ATOM   1269 HG22 VAL P 479     -27.048  -6.486  -1.532  0.00  0.00      PROA  
ATOM   1270 HG23 VAL P 479     -27.481  -7.836  -0.456  0.00  0.00      PROA  
ATOM   1271  C   VAL P 479     -30.129  -5.211   0.994  0.00  0.00      PROA  
ATOM   1272  O   VAL P 479     -30.156  -4.025   0.585  0.00  0.00      PROA  
ATOM   1273  N   LEU P 480     -30.779  -5.593   2.157  0.00  0.00      PROA  
ATOM   1274  HN  LEU P 480     -30.658  -6.476   2.605  0.00  0.00      PROA  
ATOM   1275  CA  LEU P 480     -31.574  -4.660   2.939  0.00  0.00      PROA  
ATOM   1276  HA  LEU P 480     -31.725  -3.808   2.293  0.00  0.00      PROA  
ATOM   1277  CB  LEU P 480     -32.988  -5.255   3.360  0.00  0.00      PROA  
ATOM   1278  HB1 LEU P 480     -33.618  -4.433   3.762  0.00  0.00      PROA  
ATOM   1279  HB2 LEU P 480     -32.750  -5.998   4.151  0.00  0.00      PROA  
ATOM   1280  CG  LEU P 480     -33.829  -5.959   2.188  0.00  0.00      PROA  
ATOM   1281  HG  LEU P 480     -33.265  -6.809   1.748  0.00  0.00      PROA  
ATOM   1282  CD1 LEU P 480     -35.137  -6.529   2.760  0.00  0.00      PROA  
ATOM   1283 HD11 LEU P 480     -35.754  -5.746   3.251  0.00  0.00      PROA  
ATOM   1284 HD12 LEU P 480     -34.868  -7.267   3.545  0.00  0.00      PROA  
ATOM   1285 HD13 LEU P 480     -35.714  -7.143   2.036  0.00  0.00      PROA  
ATOM   1286  CD2 LEU P 480     -34.115  -5.059   0.998  0.00  0.00      PROA  
ATOM   1287 HD21 LEU P 480     -34.490  -4.092   1.395  0.00  0.00      PROA  
ATOM   1288 HD22 LEU P 480     -34.929  -5.451   0.351  0.00  0.00      PROA  
ATOM   1289 HD23 LEU P 480     -33.108  -4.985   0.533  0.00  0.00      PROA  
ATOM   1290  C   LEU P 480     -30.599  -4.301   4.089  0.00  0.00      PROA  
ATOM   1291  O   LEU P 480     -29.672  -5.035   4.474  0.00  0.00      PROA  
ATOM   1292  N   GLY P 481     -30.900  -3.226   4.721  0.00  0.00      PROA  
ATOM   1293  HN  GLY P 481     -31.661  -2.649   4.434  0.00  0.00      PROA  
ATOM   1294  CA  GLY P 481     -30.293  -2.823   6.023  0.00  0.00      PROA  
ATOM   1295  HA1 GLY P 481     -29.445  -2.163   5.912  0.00  0.00      PROA  
ATOM   1296  HA2 GLY P 481     -30.109  -3.643   6.701  0.00  0.00      PROA  
ATOM   1297  C   GLY P 481     -31.202  -1.951   6.804  0.00  0.00      PROA  
ATOM   1298  O   GLY P 481     -32.206  -1.486   6.238  0.00  0.00      PROA  
ATOM   1299  N   PHE P 482     -30.932  -1.722   8.069  0.00  0.00      PROA  
ATOM   1300  HN  PHE P 482     -30.091  -2.071   8.477  0.00  0.00      PROA  
ATOM   1301  CA  PHE P 482     -31.623  -0.772   8.939  0.00  0.00      PROA  
ATOM   1302  HA  PHE P 482     -32.678  -1.001   8.950  0.00  0.00      PROA  
ATOM   1303  CB  PHE P 482     -31.118  -0.860  10.399  0.00  0.00      PROA  
ATOM   1304  HB1 PHE P 482     -31.773  -0.198  11.004  0.00  0.00      PROA  
ATOM   1305  HB2 PHE P 482     -30.077  -0.515  10.575  0.00  0.00      PROA  
ATOM   1306  CG  PHE P 482     -31.245  -2.283  10.994  0.00  0.00      PROA  
ATOM   1307  CD1 PHE P 482     -30.213  -2.837  11.781  0.00  0.00      PROA  
ATOM   1308  HD1 PHE P 482     -29.329  -2.223  11.867  0.00  0.00      PROA  
ATOM   1309  CE1 PHE P 482     -30.452  -4.094  12.399  0.00  0.00      PROA  
ATOM   1310  HE1 PHE P 482     -29.661  -4.548  12.977  0.00  0.00      PROA  
ATOM   1311  CZ  PHE P 482     -31.553  -4.844  12.054  0.00  0.00      PROA  
ATOM   1312  HZ  PHE P 482     -31.779  -5.678  12.702  0.00  0.00      PROA  
ATOM   1313  CD2 PHE P 482     -32.392  -3.053  10.670  0.00  0.00      PROA  
ATOM   1314  HD2 PHE P 482     -33.164  -2.639  10.038  0.00  0.00      PROA  
ATOM   1315  CE2 PHE P 482     -32.563  -4.336  11.283  0.00  0.00      PROA  
ATOM   1316  HE2 PHE P 482     -33.464  -4.903  11.105  0.00  0.00      PROA  
ATOM   1317  C   PHE P 482     -31.564   0.664   8.554  0.00  0.00      PROA  
ATOM   1318  O   PHE P 482     -30.631   1.110   7.900  0.00  0.00      PROA  
ATOM   1319  N   SER P 483     -32.671   1.396   8.888  0.00  0.00      PROA  
ATOM   1320  HN  SER P 483     -33.401   1.084   9.491  0.00  0.00      PROA  
ATOM   1321  CA  SER P 483     -32.770   2.788   8.426  0.00  0.00      PROA  
ATOM   1322  HA  SER P 483     -32.051   3.084   7.676  0.00  0.00      PROA  
ATOM   1323  CB  SER P 483     -34.039   2.793   7.615  0.00  0.00      PROA  
ATOM   1324  HB1 SER P 483     -34.867   2.514   8.301  0.00  0.00      PROA  
ATOM   1325  HB2 SER P 483     -33.994   2.045   6.794  0.00  0.00      PROA  
ATOM   1326  OG  SER P 483     -34.292   4.124   7.111  0.00  0.00      PROA  
ATOM   1327  HG1 SER P 483     -34.315   4.106   6.152  0.00  0.00      PROA  
ATOM   1328  C   SER P 483     -32.625   3.827   9.526  0.00  0.00      PROA  
ATOM   1329  O   SER P 483     -33.358   3.806  10.516  0.00  0.00      PROA  
ATOM   1330  N   GLY P 484     -31.641   4.749   9.346  0.00  0.00      PROA  
ATOM   1331  HN  GLY P 484     -31.129   4.765   8.491  0.00  0.00      PROA  
ATOM   1332  CA  GLY P 484     -31.251   5.793  10.317  0.00  0.00      PROA  
ATOM   1333  HA1 GLY P 484     -30.289   6.144   9.974  0.00  0.00      PROA  
ATOM   1334  HA2 GLY P 484     -31.317   5.389  11.317  0.00  0.00      PROA  
ATOM   1335  C   GLY P 484     -32.133   6.935  10.193  0.00  0.00      PROA  
ATOM   1336  O   GLY P 484     -32.581   7.386  11.250  0.00  0.00      PROA  
ATOM   1337  N   PRO P 485     -32.576   7.395   9.009  0.00  0.00      PROA  
ATOM   1338  CD  PRO P 485     -31.771   7.320   7.763  0.00  0.00      PROA  
ATOM   1339  HD1 PRO P 485     -31.687   6.268   7.414  0.00  0.00      PROA  
ATOM   1340  HD2 PRO P 485     -30.733   7.696   7.882  0.00  0.00      PROA  
ATOM   1341  CA  PRO P 485     -33.836   8.174   8.848  0.00  0.00      PROA  
ATOM   1342  HA  PRO P 485     -33.590   9.141   9.262  0.00  0.00      PROA  
ATOM   1343  CB  PRO P 485     -34.024   8.145   7.344  0.00  0.00      PROA  
ATOM   1344  HB1 PRO P 485     -34.450   9.114   7.004  0.00  0.00      PROA  
ATOM   1345  HB2 PRO P 485     -34.689   7.295   7.081  0.00  0.00      PROA  
ATOM   1346  CG  PRO P 485     -32.596   8.061   6.698  0.00  0.00      PROA  
ATOM   1347  HG1 PRO P 485     -32.436   7.586   5.707  0.00  0.00      PROA  
ATOM   1348  HG2 PRO P 485     -32.179   9.070   6.493  0.00  0.00      PROA  
ATOM   1349  C   PRO P 485     -34.991   7.608   9.601  0.00  0.00      PROA  
ATOM   1350  O   PRO P 485     -35.851   8.357  10.092  0.00  0.00      PROA  
ATOM   1351  N   LEU P 486     -35.213   6.266   9.731  0.00  0.00      PROA  
ATOM   1352  HN  LEU P 486     -34.662   5.559   9.296  0.00  0.00      PROA  
ATOM   1353  CA  LEU P 486     -36.306   5.783  10.591  0.00  0.00      PROA  
ATOM   1354  HA  LEU P 486     -37.135   6.475  10.589  0.00  0.00      PROA  
ATOM   1355  CB  LEU P 486     -36.797   4.355  10.118  0.00  0.00      PROA  
ATOM   1356  HB1 LEU P 486     -37.596   3.931  10.762  0.00  0.00      PROA  
ATOM   1357  HB2 LEU P 486     -35.884   3.724  10.100  0.00  0.00      PROA  
ATOM   1358  CG  LEU P 486     -37.444   4.360   8.715  0.00  0.00      PROA  
ATOM   1359  HG  LEU P 486     -36.648   4.812   8.086  0.00  0.00      PROA  
ATOM   1360  CD1 LEU P 486     -38.004   3.054   8.244  0.00  0.00      PROA  
ATOM   1361 HD11 LEU P 486     -38.760   3.040   7.430  0.00  0.00      PROA  
ATOM   1362 HD12 LEU P 486     -38.591   2.721   9.126  0.00  0.00      PROA  
ATOM   1363 HD13 LEU P 486     -37.193   2.311   8.088  0.00  0.00      PROA  
ATOM   1364  CD2 LEU P 486     -38.640   5.402   8.682  0.00  0.00      PROA  
ATOM   1365 HD21 LEU P 486     -39.480   5.099   9.344  0.00  0.00      PROA  
ATOM   1366 HD22 LEU P 486     -38.930   5.667   7.643  0.00  0.00      PROA  
ATOM   1367 HD23 LEU P 486     -38.260   6.343   9.134  0.00  0.00      PROA  
ATOM   1368  C   LEU P 486     -36.021   5.721  12.057  0.00  0.00      PROA  
ATOM   1369  O   LEU P 486     -36.936   5.853  12.890  0.00  0.00      PROA  
ATOM   1370  N   LEU P 487     -34.782   5.549  12.510  0.00  0.00      PROA  
ATOM   1371  HN  LEU P 487     -34.089   5.370  11.817  0.00  0.00      PROA  
ATOM   1372  CA  LEU P 487     -34.478   5.544  13.958  0.00  0.00      PROA  
ATOM   1373  HA  LEU P 487     -35.225   4.928  14.437  0.00  0.00      PROA  
ATOM   1374  CB  LEU P 487     -33.026   5.074  14.163  0.00  0.00      PROA  
ATOM   1375  HB1 LEU P 487     -32.486   5.721  13.438  0.00  0.00      PROA  
ATOM   1376  HB2 LEU P 487     -32.972   3.994  13.905  0.00  0.00      PROA  
ATOM   1377  CG  LEU P 487     -32.315   5.287  15.529  0.00  0.00      PROA  
ATOM   1378  HG  LEU P 487     -32.345   6.321  15.933  0.00  0.00      PROA  
ATOM   1379  CD1 LEU P 487     -33.023   4.319  16.490  0.00  0.00      PROA  
ATOM   1380 HD11 LEU P 487     -32.880   3.240  16.268  0.00  0.00      PROA  
ATOM   1381 HD12 LEU P 487     -34.107   4.558  16.451  0.00  0.00      PROA  
ATOM   1382 HD13 LEU P 487     -32.577   4.537  17.484  0.00  0.00      PROA  
ATOM   1383  CD2 LEU P 487     -30.843   4.873  15.424  0.00  0.00      PROA  
ATOM   1384 HD21 LEU P 487     -30.390   5.207  16.382  0.00  0.00      PROA  
ATOM   1385 HD22 LEU P 487     -30.319   5.296  14.541  0.00  0.00      PROA  
ATOM   1386 HD23 LEU P 487     -30.734   3.774  15.299  0.00  0.00      PROA  
ATOM   1387  C   LEU P 487     -34.772   6.951  14.535  0.00  0.00      PROA  
ATOM   1388  O   LEU P 487     -35.528   7.099  15.423  0.00  0.00      PROA  
ATOM   1389  N   VAL P 488     -34.205   7.973  13.843  0.00  0.00      PROA  
ATOM   1390  HN  VAL P 488     -33.578   7.772  13.094  0.00  0.00      PROA  
ATOM   1391  CA  VAL P 488     -34.501   9.409  14.091  0.00  0.00      PROA  
ATOM   1392  HA  VAL P 488     -34.288   9.526  15.143  0.00  0.00      PROA  
ATOM   1393  CB  VAL P 488     -33.649  10.393  13.328  0.00  0.00      PROA  
ATOM   1394  HB  VAL P 488     -33.721  11.389  13.814  0.00  0.00      PROA  
ATOM   1395  CG1 VAL P 488     -32.159  10.065  13.411  0.00  0.00      PROA  
ATOM   1396 HG11 VAL P 488     -31.840  10.013  14.473  0.00  0.00      PROA  
ATOM   1397 HG12 VAL P 488     -31.678  10.928  12.903  0.00  0.00      PROA  
ATOM   1398 HG13 VAL P 488     -31.938   9.116  12.876  0.00  0.00      PROA  
ATOM   1399  CG2 VAL P 488     -33.983  10.493  11.865  0.00  0.00      PROA  
ATOM   1400 HG21 VAL P 488     -34.940  11.043  11.740  0.00  0.00      PROA  
ATOM   1401 HG22 VAL P 488     -34.141   9.507  11.377  0.00  0.00      PROA  
ATOM   1402 HG23 VAL P 488     -33.240  11.008  11.219  0.00  0.00      PROA  
ATOM   1403  C   VAL P 488     -35.945   9.646  13.959  0.00  0.00      PROA  
ATOM   1404  O   VAL P 488     -36.550  10.428  14.766  0.00  0.00      PROA  
ATOM   1405  N   PHE P 489     -36.707   9.078  13.019  0.00  0.00      PROA  
ATOM   1406  HN  PHE P 489     -36.362   8.513  12.273  0.00  0.00      PROA  
ATOM   1407  CA  PHE P 489     -38.187   9.269  12.952  0.00  0.00      PROA  
ATOM   1408  HA  PHE P 489     -38.418  10.320  13.043  0.00  0.00      PROA  
ATOM   1409  CB  PHE P 489     -38.676   8.868  11.517  0.00  0.00      PROA  
ATOM   1410  HB1 PHE P 489     -38.021   8.003  11.282  0.00  0.00      PROA  
ATOM   1411  HB2 PHE P 489     -38.520   9.688  10.784  0.00  0.00      PROA  
ATOM   1412  CG  PHE P 489     -40.051   8.420  11.473  0.00  0.00      PROA  
ATOM   1413  CD1 PHE P 489     -40.286   7.058  11.540  0.00  0.00      PROA  
ATOM   1414  HD1 PHE P 489     -39.449   6.377  11.586  0.00  0.00      PROA  
ATOM   1415  CE1 PHE P 489     -41.617   6.568  11.882  0.00  0.00      PROA  
ATOM   1416  HE1 PHE P 489     -41.825   5.564  12.221  0.00  0.00      PROA  
ATOM   1417  CZ  PHE P 489     -42.683   7.484  11.830  0.00  0.00      PROA  
ATOM   1418  HZ  PHE P 489     -43.705   7.169  11.984  0.00  0.00      PROA  
ATOM   1419  CD2 PHE P 489     -41.145   9.315  11.589  0.00  0.00      PROA  
ATOM   1420  HD2 PHE P 489     -41.002  10.384  11.548  0.00  0.00      PROA  
ATOM   1421  CE2 PHE P 489     -42.459   8.849  11.662  0.00  0.00      PROA  
ATOM   1422  HE2 PHE P 489     -43.322   9.494  11.595  0.00  0.00      PROA  
ATOM   1423  C   PHE P 489     -38.984   8.643  14.150  0.00  0.00      PROA  
ATOM   1424  O   PHE P 489     -39.866   9.268  14.756  0.00  0.00      PROA  
ATOM   1425  N   GLU P 490     -38.618   7.497  14.624  0.00  0.00      PROA  
ATOM   1426  HN  GLU P 490     -38.040   6.906  14.066  0.00  0.00      PROA  
ATOM   1427  CA  GLU P 490     -39.202   6.869  15.807  0.00  0.00      PROA  
ATOM   1428  HA  GLU P 490     -40.275   6.945  15.713  0.00  0.00      PROA  
ATOM   1429  CB  GLU P 490     -39.126   5.266  15.888  0.00  0.00      PROA  
ATOM   1430  HB1 GLU P 490     -39.355   5.058  16.955  0.00  0.00      PROA  
ATOM   1431  HB2 GLU P 490     -38.076   4.987  15.658  0.00  0.00      PROA  
ATOM   1432  CG  GLU P 490     -40.235   4.584  14.945  0.00  0.00      PROA  
ATOM   1433  HG1 GLU P 490     -39.892   4.697  13.894  0.00  0.00      PROA  
ATOM   1434  HG2 GLU P 490     -41.220   5.092  15.020  0.00  0.00      PROA  
ATOM   1435  CD  GLU P 490     -40.351   3.104  15.302  0.00  0.00      PROA  
ATOM   1436  OE1 GLU P 490     -41.193   2.838  16.192  0.00  0.00      PROA  
ATOM   1437  OE2 GLU P 490     -39.763   2.233  14.659  0.00  0.00      PROA  
ATOM   1438  C   GLU P 490     -38.793   7.415  17.105  0.00  0.00      PROA  
ATOM   1439  O   GLU P 490     -39.612   7.342  18.011  0.00  0.00      PROA  
ATOM   1440  N   GLU P 491     -37.686   8.056  17.290  0.00  0.00      PROA  
ATOM   1441  HN  GLU P 491     -37.043   8.119  16.530  0.00  0.00      PROA  
ATOM   1442  CA  GLU P 491     -37.409   8.888  18.467  0.00  0.00      PROA  
ATOM   1443  HA  GLU P 491     -37.469   8.268  19.349  0.00  0.00      PROA  
ATOM   1444  CB  GLU P 491     -35.982   9.455  18.331  0.00  0.00      PROA  
ATOM   1445  HB1 GLU P 491     -35.741   9.579  17.254  0.00  0.00      PROA  
ATOM   1446  HB2 GLU P 491     -35.356   8.614  18.699  0.00  0.00      PROA  
ATOM   1447  CG  GLU P 491     -35.602  10.635  19.254  0.00  0.00      PROA  
ATOM   1448  HG1 GLU P 491     -36.213  10.615  20.182  0.00  0.00      PROA  
ATOM   1449  HG2 GLU P 491     -35.821  11.559  18.677  0.00  0.00      PROA  
ATOM   1450  CD  GLU P 491     -34.107  10.630  19.569  0.00  0.00      PROA  
ATOM   1451  OE1 GLU P 491     -33.689   9.719  20.336  0.00  0.00      PROA  
ATOM   1452  OE2 GLU P 491     -33.365  11.466  19.070  0.00  0.00      PROA  
ATOM   1453  C   GLU P 491     -38.502  10.059  18.611  0.00  0.00      PROA  
ATOM   1454  O   GLU P 491     -39.163  10.153  19.676  0.00  0.00      PROA  
ATOM   1455  N   ALA P 492     -38.669  10.913  17.524  0.00  0.00      PROA  
ATOM   1456  HN  ALA P 492     -38.060  10.742  16.753  0.00  0.00      PROA  
ATOM   1457  CA  ALA P 492     -39.580  12.028  17.249  0.00  0.00      PROA  
ATOM   1458  HA  ALA P 492     -39.379  12.704  18.067  0.00  0.00      PROA  
ATOM   1459  CB  ALA P 492     -39.126  12.639  15.895  0.00  0.00      PROA  
ATOM   1460  HB1 ALA P 492     -39.756  13.512  15.620  0.00  0.00      PROA  
ATOM   1461  HB2 ALA P 492     -39.094  11.754  15.224  0.00  0.00      PROA  
ATOM   1462  HB3 ALA P 492     -38.124  13.078  16.084  0.00  0.00      PROA  
ATOM   1463  C   ALA P 492     -40.999  11.615  17.385  0.00  0.00      PROA  
ATOM   1464  O   ALA P 492     -41.767  12.214  18.099  0.00  0.00      PROA  
ATOM   1465  N   PHE P 493     -41.416  10.507  16.748  0.00  0.00      PROA  
ATOM   1466  HN  PHE P 493     -40.872  10.040  16.056  0.00  0.00      PROA  
ATOM   1467  CA  PHE P 493     -42.842   9.958  16.772  0.00  0.00      PROA  
ATOM   1468  HA  PHE P 493     -43.500  10.771  16.503  0.00  0.00      PROA  
ATOM   1469  CB  PHE P 493     -43.159   8.887  15.707  0.00  0.00      PROA  
ATOM   1470  HB1 PHE P 493     -42.520   8.018  15.971  0.00  0.00      PROA  
ATOM   1471  HB2 PHE P 493     -42.945   9.230  14.672  0.00  0.00      PROA  
ATOM   1472  CG  PHE P 493     -44.634   8.384  15.693  0.00  0.00      PROA  
ATOM   1473  CD1 PHE P 493     -44.920   7.050  15.829  0.00  0.00      PROA  
ATOM   1474  HD1 PHE P 493     -44.036   6.512  16.139  0.00  0.00      PROA  
ATOM   1475  CE1 PHE P 493     -46.239   6.523  15.805  0.00  0.00      PROA  
ATOM   1476  HE1 PHE P 493     -46.502   5.482  15.922  0.00  0.00      PROA  
ATOM   1477  CZ  PHE P 493     -47.336   7.356  15.582  0.00  0.00      PROA  
ATOM   1478  HZ  PHE P 493     -48.385   7.097  15.614  0.00  0.00      PROA  
ATOM   1479  CD2 PHE P 493     -45.806   9.256  15.394  0.00  0.00      PROA  
ATOM   1480  HD2 PHE P 493     -45.638  10.310  15.231  0.00  0.00      PROA  
ATOM   1481  CE2 PHE P 493     -47.107   8.734  15.407  0.00  0.00      PROA  
ATOM   1482  HE2 PHE P 493     -47.923   9.411  15.202  0.00  0.00      PROA  
ATOM   1483  C   PHE P 493     -43.222   9.547  18.123  0.00  0.00      PROA  
ATOM   1484  O   PHE P 493     -44.289   9.848  18.705  0.00  0.00      PROA  
ATOM   1485  N   TYR P 494     -42.329   8.772  18.823  0.00  0.00      PROA  
ATOM   1486  HN  TYR P 494     -41.421   8.657  18.426  0.00  0.00      PROA  
ATOM   1487  CA  TYR P 494     -42.615   8.240  20.138  0.00  0.00      PROA  
ATOM   1488  HA  TYR P 494     -43.579   7.753  20.137  0.00  0.00      PROA  
ATOM   1489  CB  TYR P 494     -41.630   7.158  20.531  0.00  0.00      PROA  
ATOM   1490  HB1 TYR P 494     -40.623   7.612  20.651  0.00  0.00      PROA  
ATOM   1491  HB2 TYR P 494     -41.530   6.400  19.724  0.00  0.00      PROA  
ATOM   1492  CG  TYR P 494     -41.881   6.523  21.886  0.00  0.00      PROA  
ATOM   1493  CD1 TYR P 494     -40.901   6.355  22.847  0.00  0.00      PROA  
ATOM   1494  HD1 TYR P 494     -39.874   6.611  22.633  0.00  0.00      PROA  
ATOM   1495  CE1 TYR P 494     -41.149   5.784  24.078  0.00  0.00      PROA  
ATOM   1496  HE1 TYR P 494     -40.347   5.619  24.782  0.00  0.00      PROA  
ATOM   1497  CZ  TYR P 494     -42.469   5.530  24.399  0.00  0.00      PROA  
ATOM   1498  OH  TYR P 494     -42.798   5.160  25.689  0.00  0.00      PROA  
ATOM   1499  HH  TYR P 494     -41.988   5.310  26.182  0.00  0.00      PROA  
ATOM   1500  CD2 TYR P 494     -43.197   6.250  22.266  0.00  0.00      PROA  
ATOM   1501  HD2 TYR P 494     -44.094   6.431  21.693  0.00  0.00      PROA  
ATOM   1502  CE2 TYR P 494     -43.483   5.717  23.515  0.00  0.00      PROA  
ATOM   1503  HE2 TYR P 494     -44.508   5.422  23.682  0.00  0.00      PROA  
ATOM   1504  C   TYR P 494     -42.751   9.402  21.162  0.00  0.00      PROA  
ATOM   1505  O   TYR P 494     -43.544   9.302  22.107  0.00  0.00      PROA  
ATOM   1506  N   SER P 495     -41.867  10.379  21.042  0.00  0.00      PROA  
ATOM   1507  HN  SER P 495     -41.181  10.260  20.329  0.00  0.00      PROA  
ATOM   1508  CA  SER P 495     -41.921  11.550  21.872  0.00  0.00      PROA  
ATOM   1509  HA  SER P 495     -41.903  11.318  22.926  0.00  0.00      PROA  
ATOM   1510  CB  SER P 495     -40.706  12.519  21.509  0.00  0.00      PROA  
ATOM   1511  HB1 SER P 495     -40.604  13.405  22.172  0.00  0.00      PROA  
ATOM   1512  HB2 SER P 495     -40.709  12.775  20.428  0.00  0.00      PROA  
ATOM   1513  OG  SER P 495     -39.424  11.911  21.770  0.00  0.00      PROA  
ATOM   1514  HG1 SER P 495     -39.177  11.385  21.006  0.00  0.00      PROA  
ATOM   1515  C   SER P 495     -43.176  12.403  21.638  0.00  0.00      PROA  
ATOM   1516  O   SER P 495     -43.715  13.074  22.503  0.00  0.00      PROA  
ATOM   1517  N   PHE P 496     -43.618  12.464  20.382  0.00  0.00      PROA  
ATOM   1518  HN  PHE P 496     -43.069  12.059  19.655  0.00  0.00      PROA  
ATOM   1519  CA  PHE P 496     -44.862  13.071  20.023  0.00  0.00      PROA  
ATOM   1520  HA  PHE P 496     -44.783  14.114  20.290  0.00  0.00      PROA  
ATOM   1521  CB  PHE P 496     -44.960  13.185  18.441  0.00  0.00      PROA  
ATOM   1522  HB1 PHE P 496     -44.473  12.275  18.030  0.00  0.00      PROA  
ATOM   1523  HB2 PHE P 496     -44.328  14.078  18.245  0.00  0.00      PROA  
ATOM   1524  CG  PHE P 496     -46.402  13.379  17.911  0.00  0.00      PROA  
ATOM   1525  CD1 PHE P 496     -47.062  14.581  17.876  0.00  0.00      PROA  
ATOM   1526  HD1 PHE P 496     -46.456  15.438  18.128  0.00  0.00      PROA  
ATOM   1527  CE1 PHE P 496     -48.435  14.686  17.581  0.00  0.00      PROA  
ATOM   1528  HE1 PHE P 496     -48.968  15.619  17.473  0.00  0.00      PROA  
ATOM   1529  CZ  PHE P 496     -49.088  13.546  17.042  0.00  0.00      PROA  
ATOM   1530  HZ  PHE P 496     -50.142  13.534  16.806  0.00  0.00      PROA  
ATOM   1531  CD2 PHE P 496     -47.078  12.221  17.469  0.00  0.00      PROA  
ATOM   1532  HD2 PHE P 496     -46.610  11.259  17.617  0.00  0.00      PROA  
ATOM   1533  CE2 PHE P 496     -48.344  12.343  16.903  0.00  0.00      PROA  
ATOM   1534  HE2 PHE P 496     -48.915  11.480  16.592  0.00  0.00      PROA  
ATOM   1535  C   PHE P 496     -46.112  12.417  20.696  0.00  0.00      PROA  
ATOM   1536  O   PHE P 496     -47.084  13.078  21.130  0.00  0.00      PROA  
ATOM   1537  N   CYS P 497     -46.103  11.069  20.724  0.00  0.00      PROA  
ATOM   1538  HN  CYS P 497     -45.321  10.613  20.306  0.00  0.00      PROA  
ATOM   1539  CA  CYS P 497     -47.053  10.189  21.296  0.00  0.00      PROA  
ATOM   1540  HA  CYS P 497     -48.054  10.442  20.978  0.00  0.00      PROA  
ATOM   1541  CB  CYS P 497     -46.809   8.678  20.927  0.00  0.00      PROA  
ATOM   1542  HB1 CYS P 497     -47.597   8.124  21.480  0.00  0.00      PROA  
ATOM   1543  HB2 CYS P 497     -45.852   8.222  21.259  0.00  0.00      PROA  
ATOM   1544  SG  CYS P 497     -47.010   8.186  19.227  0.00  0.00      PROA  
ATOM   1545  HG1 CYS P 497     -45.910   8.854  18.912  0.00  0.00      PROA  
ATOM   1546  C   CYS P 497     -47.214  10.366  22.777  0.00  0.00      PROA  
ATOM   1547  O   CYS P 497     -48.267  10.595  23.325  0.00  0.00      PROA  
ATOM   1548  N   GLN P 498     -46.005  10.347  23.412  0.00  0.00      PROA  
ATOM   1549  HN  GLN P 498     -45.211  10.000  22.920  0.00  0.00      PROA  
ATOM   1550  CA  GLN P 498     -45.825  10.457  24.832  0.00  0.00      PROA  
ATOM   1551  HA  GLN P 498     -46.609   9.875  25.294  0.00  0.00      PROA  
ATOM   1552  CB  GLN P 498     -44.429  10.034  25.207  0.00  0.00      PROA  
ATOM   1553  HB1 GLN P 498     -44.312  10.329  26.272  0.00  0.00      PROA  
ATOM   1554  HB2 GLN P 498     -43.665  10.654  24.691  0.00  0.00      PROA  
ATOM   1555  CG  GLN P 498     -44.147   8.497  25.160  0.00  0.00      PROA  
ATOM   1556  HG1 GLN P 498     -43.121   8.241  25.499  0.00  0.00      PROA  
ATOM   1557  HG2 GLN P 498     -44.413   8.076  24.167  0.00  0.00      PROA  
ATOM   1558  CD  GLN P 498     -45.075   7.740  26.088  0.00  0.00      PROA  
ATOM   1559  OE1 GLN P 498     -46.119   7.229  25.687  0.00  0.00      PROA  
ATOM   1560  NE2 GLN P 498     -44.767   7.761  27.377  0.00  0.00      PROA  
ATOM   1561 HE21 GLN P 498     -45.574   7.703  27.966  0.00  0.00      PROA  
ATOM   1562 HE22 GLN P 498     -43.981   8.303  27.675  0.00  0.00      PROA  
ATOM   1563  C   GLN P 498     -46.270  11.821  25.436  0.00  0.00      PROA  
ATOM   1564  O   GLN P 498     -47.001  11.869  26.427  0.00  0.00      PROA  
ATOM   1565  N   THR P 499     -45.914  12.983  24.861  0.00  0.00      PROA  
ATOM   1566  HN  THR P 499     -45.307  12.936  24.072  0.00  0.00      PROA  
ATOM   1567  CA  THR P 499     -46.416  14.243  25.406  0.00  0.00      PROA  
ATOM   1568  HA  THR P 499     -46.019  14.152  26.406  0.00  0.00      PROA  
ATOM   1569  CB  THR P 499     -45.756  15.421  24.640  0.00  0.00      PROA  
ATOM   1570  HB  THR P 499     -44.700  15.081  24.698  0.00  0.00      PROA  
ATOM   1571  OG1 THR P 499     -45.838  16.702  25.295  0.00  0.00      PROA  
ATOM   1572  HG1 THR P 499     -45.405  16.547  26.138  0.00  0.00      PROA  
ATOM   1573  CG2 THR P 499     -46.028  15.571  23.106  0.00  0.00      PROA  
ATOM   1574 HG21 THR P 499     -45.686  14.633  22.618  0.00  0.00      PROA  
ATOM   1575 HG22 THR P 499     -45.374  16.378  22.713  0.00  0.00      PROA  
ATOM   1576 HG23 THR P 499     -47.089  15.842  22.920  0.00  0.00      PROA  
ATOM   1577  C   THR P 499     -47.953  14.412  25.349  0.00  0.00      PROA  
ATOM   1578  O   THR P 499     -48.554  14.990  26.231  0.00  0.00      PROA  
ATOM   1579  N   ASN P 500     -48.656  13.987  24.256  0.00  0.00      PROA  
ATOM   1580  HN  ASN P 500     -48.242  13.515  23.481  0.00  0.00      PROA  
ATOM   1581  CA  ASN P 500     -50.081  14.241  24.055  0.00  0.00      PROA  
ATOM   1582  HA  ASN P 500     -50.415  15.114  24.596  0.00  0.00      PROA  
ATOM   1583  CB  ASN P 500     -50.393  14.390  22.510  0.00  0.00      PROA  
ATOM   1584  HB1 ASN P 500     -51.454  14.695  22.388  0.00  0.00      PROA  
ATOM   1585  HB2 ASN P 500     -50.183  13.428  21.996  0.00  0.00      PROA  
ATOM   1586  CG  ASN P 500     -49.627  15.628  21.962  0.00  0.00      PROA  
ATOM   1587  OD1 ASN P 500     -49.984  16.836  22.227  0.00  0.00      PROA  
ATOM   1588  ND2 ASN P 500     -48.594  15.422  21.173  0.00  0.00      PROA  
ATOM   1589 HD21 ASN P 500     -48.273  16.235  20.687  0.00  0.00      PROA  
ATOM   1590 HD22 ASN P 500     -48.170  14.550  20.925  0.00  0.00      PROA  
ATOM   1591  C   ASN P 500     -51.015  13.085  24.501  0.00  0.00      PROA  
ATOM   1592  O   ASN P 500     -52.192  12.973  24.234  0.00  0.00      PROA  
ATOM   1593  N   ASN P 501     -50.375  12.046  25.193  0.00  0.00      PROA  
ATOM   1594  HN  ASN P 501     -49.380  12.040  25.257  0.00  0.00      PROA  
ATOM   1595  CA  ASN P 501     -50.904  10.790  25.686  0.00  0.00      PROA  
ATOM   1596  HA  ASN P 501     -50.055  10.245  26.073  0.00  0.00      PROA  
ATOM   1597  CB  ASN P 501     -51.851  10.995  26.894  0.00  0.00      PROA  
ATOM   1598  HB1 ASN P 501     -51.877  10.049  27.477  0.00  0.00      PROA  
ATOM   1599  HB2 ASN P 501     -52.913  11.080  26.582  0.00  0.00      PROA  
ATOM   1600  CG  ASN P 501     -51.395  12.167  27.748  0.00  0.00      PROA  
ATOM   1601  OD1 ASN P 501     -51.835  13.350  27.572  0.00  0.00      PROA  
ATOM   1602  ND2 ASN P 501     -50.439  11.914  28.645  0.00  0.00      PROA  
ATOM   1603 HD21 ASN P 501     -50.020  11.010  28.562  0.00  0.00      PROA  
ATOM   1604 HD22 ASN P 501     -50.160  12.623  29.292  0.00  0.00      PROA  
ATOM   1605  C   ASN P 501     -51.496   9.890  24.588  0.00  0.00      PROA  
ATOM   1606  O   ASN P 501     -52.669   9.490  24.723  0.00  0.00      PROA  
ATOM   1607  N   LEU P 502     -50.848   9.655  23.485  0.00  0.00      PROA  
ATOM   1608  HN  LEU P 502     -49.888   9.924  23.505  0.00  0.00      PROA  
ATOM   1609  CA  LEU P 502     -51.361   8.822  22.468  0.00  0.00      PROA  
ATOM   1610  HA  LEU P 502     -52.430   8.763  22.608  0.00  0.00      PROA  
ATOM   1611  CB  LEU P 502     -50.920   9.193  21.064  0.00  0.00      PROA  
ATOM   1612  HB1 LEU P 502     -51.338   8.503  20.300  0.00  0.00      PROA  
ATOM   1613  HB2 LEU P 502     -49.820   9.082  20.953  0.00  0.00      PROA  
ATOM   1614  CG  LEU P 502     -51.055  10.754  20.851  0.00  0.00      PROA  
ATOM   1615  HG  LEU P 502     -50.306  11.259  21.496  0.00  0.00      PROA  
ATOM   1616  CD1 LEU P 502     -50.705  11.087  19.341  0.00  0.00      PROA  
ATOM   1617 HD11 LEU P 502     -50.896  10.185  18.721  0.00  0.00      PROA  
ATOM   1618 HD12 LEU P 502     -49.632  11.358  19.250  0.00  0.00      PROA  
ATOM   1619 HD13 LEU P 502     -51.366  11.884  18.938  0.00  0.00      PROA  
ATOM   1620  CD2 LEU P 502     -52.458  11.309  21.071  0.00  0.00      PROA  
ATOM   1621 HD21 LEU P 502     -53.162  10.856  20.341  0.00  0.00      PROA  
ATOM   1622 HD22 LEU P 502     -52.388  12.416  21.004  0.00  0.00      PROA  
ATOM   1623 HD23 LEU P 502     -52.807  11.121  22.109  0.00  0.00      PROA  
ATOM   1624  C   LEU P 502     -50.729   7.462  22.678  0.00  0.00      PROA  
ATOM   1625  O   LEU P 502     -49.553   7.322  22.967  0.00  0.00      PROA  
ATOM   1626  N   GLU P 503     -51.534   6.381  22.503  0.00  0.00      PROA  
ATOM   1627  HN  GLU P 503     -52.520   6.526  22.487  0.00  0.00      PROA  
ATOM   1628  CA  GLU P 503     -51.096   4.985  22.542  0.00  0.00      PROA  
ATOM   1629  HA  GLU P 503     -50.456   4.947  23.411  0.00  0.00      PROA  
ATOM   1630  CB  GLU P 503     -52.377   4.231  22.837  0.00  0.00      PROA  
ATOM   1631  HB1 GLU P 503     -52.265   3.151  22.599  0.00  0.00      PROA  
ATOM   1632  HB2 GLU P 503     -53.261   4.529  22.232  0.00  0.00      PROA  
ATOM   1633  CG  GLU P 503     -52.873   4.222  24.284  0.00  0.00      PROA  
ATOM   1634  HG1 GLU P 503     -53.850   3.693  24.329  0.00  0.00      PROA  
ATOM   1635  HG2 GLU P 503     -53.173   5.226  24.653  0.00  0.00      PROA  
ATOM   1636  CD  GLU P 503     -51.850   3.651  25.289  0.00  0.00      PROA  
ATOM   1637  OE1 GLU P 503     -51.435   2.504  25.016  0.00  0.00      PROA  
ATOM   1638  OE2 GLU P 503     -51.429   4.346  26.241  0.00  0.00      PROA  
ATOM   1639  C   GLU P 503     -50.342   4.570  21.282  0.00  0.00      PROA  
ATOM   1640  O   GLU P 503     -50.897   4.451  20.161  0.00  0.00      PROA  
ATOM   1641  N   TYR P 504     -49.046   4.273  21.587  0.00  0.00      PROA  
ATOM   1642  HN  TYR P 504     -48.799   4.257  22.553  0.00  0.00      PROA  
ATOM   1643  CA  TYR P 504     -47.952   4.060  20.696  0.00  0.00      PROA  
ATOM   1644  HA  TYR P 504     -47.868   4.878  19.996  0.00  0.00      PROA  
ATOM   1645  CB  TYR P 504     -46.650   4.127  21.555  0.00  0.00      PROA  
ATOM   1646  HB1 TYR P 504     -46.697   3.215  22.188  0.00  0.00      PROA  
ATOM   1647  HB2 TYR P 504     -46.616   5.053  22.167  0.00  0.00      PROA  
ATOM   1648  CG  TYR P 504     -45.298   3.986  20.807  0.00  0.00      PROA  
ATOM   1649  CD1 TYR P 504     -45.077   4.557  19.533  0.00  0.00      PROA  
ATOM   1650  HD1 TYR P 504     -45.798   5.143  18.982  0.00  0.00      PROA  
ATOM   1651  CE1 TYR P 504     -43.879   4.214  18.803  0.00  0.00      PROA  
ATOM   1652  HE1 TYR P 504     -43.757   4.515  17.773  0.00  0.00      PROA  
ATOM   1653  CZ  TYR P 504     -42.870   3.435  19.474  0.00  0.00      PROA  
ATOM   1654  OH  TYR P 504     -41.602   3.322  18.940  0.00  0.00      PROA  
ATOM   1655  HH  TYR P 504     -41.654   3.195  17.990  0.00  0.00      PROA  
ATOM   1656  CD2 TYR P 504     -44.358   3.142  21.348  0.00  0.00      PROA  
ATOM   1657  HD2 TYR P 504     -44.605   2.699  22.301  0.00  0.00      PROA  
ATOM   1658  CE2 TYR P 504     -43.087   2.876  20.714  0.00  0.00      PROA  
ATOM   1659  HE2 TYR P 504     -42.449   2.190  21.252  0.00  0.00      PROA  
ATOM   1660  C   TYR P 504     -48.135   2.813  19.794  0.00  0.00      PROA  
ATOM   1661  O   TYR P 504     -48.018   3.022  18.628  0.00  0.00      PROA  
ATOM   1662  N   ILE P 505     -48.484   1.636  20.324  0.00  0.00      PROA  
ATOM   1663  HN  ILE P 505     -48.668   1.566  21.302  0.00  0.00      PROA  
ATOM   1664  CA  ILE P 505     -48.667   0.447  19.547  0.00  0.00      PROA  
ATOM   1665  HA  ILE P 505     -47.803   0.303  18.915  0.00  0.00      PROA  
ATOM   1666  CB  ILE P 505     -49.016  -0.771  20.480  0.00  0.00      PROA  
ATOM   1667  HB  ILE P 505     -50.058  -0.645  20.845  0.00  0.00      PROA  
ATOM   1668  CG2 ILE P 505     -48.854  -2.122  19.700  0.00  0.00      PROA  
ATOM   1669 HG21 ILE P 505     -47.824  -2.258  19.305  0.00  0.00      PROA  
ATOM   1670 HG22 ILE P 505     -49.517  -2.042  18.812  0.00  0.00      PROA  
ATOM   1671 HG23 ILE P 505     -49.131  -2.936  20.403  0.00  0.00      PROA  
ATOM   1672  CG1 ILE P 505     -48.162  -0.912  21.827  0.00  0.00      PROA  
ATOM   1673 HG11 ILE P 505     -48.591  -1.727  22.449  0.00  0.00      PROA  
ATOM   1674 HG12 ILE P 505     -48.369  -0.117  22.575  0.00  0.00      PROA  
ATOM   1675  CD  ILE P 505     -46.626  -1.024  21.686  0.00  0.00      PROA  
ATOM   1676  HD1 ILE P 505     -46.246  -1.346  22.679  0.00  0.00      PROA  
ATOM   1677  HD2 ILE P 505     -46.208  -0.013  21.491  0.00  0.00      PROA  
ATOM   1678  HD3 ILE P 505     -46.337  -1.650  20.815  0.00  0.00      PROA  
ATOM   1679  C   ILE P 505     -49.769   0.616  18.557  0.00  0.00      PROA  
ATOM   1680  O   ILE P 505     -49.764   0.110  17.444  0.00  0.00      PROA  
ATOM   1681  N   VAL P 506     -50.873   1.279  18.956  0.00  0.00      PROA  
ATOM   1682  HN  VAL P 506     -50.963   1.619  19.889  0.00  0.00      PROA  
ATOM   1683  CA  VAL P 506     -52.010   1.481  18.167  0.00  0.00      PROA  
ATOM   1684  HA  VAL P 506     -52.370   0.554  17.746  0.00  0.00      PROA  
ATOM   1685  CB  VAL P 506     -53.188   2.092  19.022  0.00  0.00      PROA  
ATOM   1686  HB  VAL P 506     -52.837   3.033  19.498  0.00  0.00      PROA  
ATOM   1687  CG1 VAL P 506     -54.534   2.408  18.191  0.00  0.00      PROA  
ATOM   1688 HG11 VAL P 506     -55.424   2.799  18.729  0.00  0.00      PROA  
ATOM   1689 HG12 VAL P 506     -54.946   1.437  17.841  0.00  0.00      PROA  
ATOM   1690 HG13 VAL P 506     -54.324   2.993  17.270  0.00  0.00      PROA  
ATOM   1691  CG2 VAL P 506     -53.572   1.147  20.140  0.00  0.00      PROA  
ATOM   1692 HG21 VAL P 506     -54.264   0.426  19.655  0.00  0.00      PROA  
ATOM   1693 HG22 VAL P 506     -54.150   1.753  20.870  0.00  0.00      PROA  
ATOM   1694 HG23 VAL P 506     -52.800   0.506  20.617  0.00  0.00      PROA  
ATOM   1695  C   VAL P 506     -51.637   2.385  16.996  0.00  0.00      PROA  
ATOM   1696  O   VAL P 506     -52.081   2.127  15.847  0.00  0.00      PROA  
ATOM   1697  N   GLY P 507     -50.915   3.446  17.290  0.00  0.00      PROA  
ATOM   1698  HN  GLY P 507     -50.630   3.571  18.237  0.00  0.00      PROA  
ATOM   1699  CA  GLY P 507     -50.295   4.353  16.298  0.00  0.00      PROA  
ATOM   1700  HA1 GLY P 507     -49.695   5.107  16.785  0.00  0.00      PROA  
ATOM   1701  HA2 GLY P 507     -51.117   4.925  15.893  0.00  0.00      PROA  
ATOM   1702  C   GLY P 507     -49.446   3.644  15.339  0.00  0.00      PROA  
ATOM   1703  O   GLY P 507     -49.676   3.869  14.154  0.00  0.00      PROA  
ATOM   1704  N   ARG P 508     -48.507   2.687  15.778  0.00  0.00      PROA  
ATOM   1705  HN  ARG P 508     -48.352   2.360  16.708  0.00  0.00      PROA  
ATOM   1706  CA  ARG P 508     -47.685   1.964  14.862  0.00  0.00      PROA  
ATOM   1707  HA  ARG P 508     -47.149   2.670  14.246  0.00  0.00      PROA  
ATOM   1708  CB  ARG P 508     -46.663   1.081  15.637  0.00  0.00      PROA  
ATOM   1709  HB1 ARG P 508     -46.176   0.533  14.802  0.00  0.00      PROA  
ATOM   1710  HB2 ARG P 508     -47.301   0.413  16.254  0.00  0.00      PROA  
ATOM   1711  CG  ARG P 508     -45.632   1.855  16.483  0.00  0.00      PROA  
ATOM   1712  HG1 ARG P 508     -46.184   2.177  17.392  0.00  0.00      PROA  
ATOM   1713  HG2 ARG P 508     -45.223   2.718  15.914  0.00  0.00      PROA  
ATOM   1714  CD  ARG P 508     -44.402   1.023  16.977  0.00  0.00      PROA  
ATOM   1715  HD1 ARG P 508     -44.578  -0.055  17.180  0.00  0.00      PROA  
ATOM   1716  HD2 ARG P 508     -44.121   1.436  17.969  0.00  0.00      PROA  
ATOM   1717  NE  ARG P 508     -43.229   1.115  16.061  0.00  0.00      PROA  
ATOM   1718  HE  ARG P 508     -42.676   1.948  16.019  0.00  0.00      PROA  
ATOM   1719  CZ  ARG P 508     -42.840   0.196  15.208  0.00  0.00      PROA  
ATOM   1720  NH1 ARG P 508     -43.431  -0.989  15.071  0.00  0.00      PROA  
ATOM   1721 HH11 ARG P 508     -43.103  -1.642  14.388  0.00  0.00      PROA  
ATOM   1722 HH12 ARG P 508     -44.270  -1.167  15.585  0.00  0.00      PROA  
ATOM   1723  NH2 ARG P 508     -41.794   0.440  14.487  0.00  0.00      PROA  
ATOM   1724 HH21 ARG P 508     -41.486  -0.218  13.800  0.00  0.00      PROA  
ATOM   1725 HH22 ARG P 508     -41.277   1.277  14.667  0.00  0.00      PROA  
ATOM   1726  C   ARG P 508     -48.529   1.087  13.955  0.00  0.00      PROA  
ATOM   1727  O   ARG P 508     -48.324   1.009  12.775  0.00  0.00      PROA  
ATOM   1728  N   VAL P 509     -49.603   0.445  14.533  0.00  0.00      PROA  
ATOM   1729  HN  VAL P 509     -49.885   0.527  15.486  0.00  0.00      PROA  
ATOM   1730  CA  VAL P 509     -50.508  -0.363  13.782  0.00  0.00      PROA  
ATOM   1731  HA  VAL P 509     -49.864  -0.993  13.185  0.00  0.00      PROA  
ATOM   1732  CB  VAL P 509     -51.401  -1.277  14.669  0.00  0.00      PROA  
ATOM   1733  HB  VAL P 509     -51.531  -0.684  15.600  0.00  0.00      PROA  
ATOM   1734  CG1 VAL P 509     -52.677  -1.826  14.066  0.00  0.00      PROA  
ATOM   1735 HG11 VAL P 509     -53.319  -2.157  14.910  0.00  0.00      PROA  
ATOM   1736 HG12 VAL P 509     -52.548  -2.705  13.399  0.00  0.00      PROA  
ATOM   1737 HG13 VAL P 509     -53.292  -1.022  13.607  0.00  0.00      PROA  
ATOM   1738  CG2 VAL P 509     -50.559  -2.453  15.168  0.00  0.00      PROA  
ATOM   1739 HG21 VAL P 509     -51.079  -2.923  16.030  0.00  0.00      PROA  
ATOM   1740 HG22 VAL P 509     -49.575  -2.210  15.623  0.00  0.00      PROA  
ATOM   1741 HG23 VAL P 509     -50.475  -3.220  14.368  0.00  0.00      PROA  
ATOM   1742  C   VAL P 509     -51.337   0.386  12.752  0.00  0.00      PROA  
ATOM   1743  O   VAL P 509     -51.435   0.085  11.514  0.00  0.00      PROA  
ATOM   1744  N   TRP P 510     -51.926   1.578  13.157  0.00  0.00      PROA  
ATOM   1745  HN  TRP P 510     -52.081   1.813  14.113  0.00  0.00      PROA  
ATOM   1746  CA  TRP P 510     -52.429   2.515  12.174  0.00  0.00      PROA  
ATOM   1747  HA  TRP P 510     -53.195   1.942  11.673  0.00  0.00      PROA  
ATOM   1748  CB  TRP P 510     -53.147   3.731  12.781  0.00  0.00      PROA  
ATOM   1749  HB1 TRP P 510     -53.292   4.545  12.039  0.00  0.00      PROA  
ATOM   1750  HB2 TRP P 510     -52.484   4.230  13.520  0.00  0.00      PROA  
ATOM   1751  CG  TRP P 510     -54.499   3.472  13.311  0.00  0.00      PROA  
ATOM   1752  CD1 TRP P 510     -54.792   3.412  14.636  0.00  0.00      PROA  
ATOM   1753  HD1 TRP P 510     -54.034   3.656  15.366  0.00  0.00      PROA  
ATOM   1754  NE1 TRP P 510     -56.019   2.888  14.803  0.00  0.00      PROA  
ATOM   1755  HE1 TRP P 510     -56.367   2.599  15.668  0.00  0.00      PROA  
ATOM   1756  CE2 TRP P 510     -56.556   2.720  13.613  0.00  0.00      PROA  
ATOM   1757  CD2 TRP P 510     -55.662   3.201  12.622  0.00  0.00      PROA  
ATOM   1758  CE3 TRP P 510     -55.963   3.219  11.233  0.00  0.00      PROA  
ATOM   1759  HE3 TRP P 510     -55.337   3.636  10.459  0.00  0.00      PROA  
ATOM   1760  CZ3 TRP P 510     -57.308   2.819  10.945  0.00  0.00      PROA  
ATOM   1761  HZ3 TRP P 510     -57.700   2.867   9.939  0.00  0.00      PROA  
ATOM   1762  CZ2 TRP P 510     -57.767   2.260  13.302  0.00  0.00      PROA  
ATOM   1763  HZ2 TRP P 510     -58.478   1.960  14.058  0.00  0.00      PROA  
ATOM   1764  CH2 TRP P 510     -58.212   2.361  11.984  0.00  0.00      PROA  
ATOM   1765  HH2 TRP P 510     -59.231   2.066  11.779  0.00  0.00      PROA  
ATOM   1766  C   TRP P 510     -51.484   2.868  11.054  0.00  0.00      PROA  
ATOM   1767  O   TRP P 510     -51.834   2.845   9.843  0.00  0.00      PROA  
ATOM   1768  N   ILE P 511     -50.220   3.058  11.369  0.00  0.00      PROA  
ATOM   1769  HN  ILE P 511     -49.877   3.167  12.299  0.00  0.00      PROA  
ATOM   1770  CA  ILE P 511     -49.206   3.349  10.328  0.00  0.00      PROA  
ATOM   1771  HA  ILE P 511     -49.607   4.109   9.674  0.00  0.00      PROA  
ATOM   1772  CB  ILE P 511     -47.906   3.994  10.870  0.00  0.00      PROA  
ATOM   1773  HB  ILE P 511     -47.554   3.249  11.615  0.00  0.00      PROA  
ATOM   1774  CG2 ILE P 511     -46.879   4.052   9.828  0.00  0.00      PROA  
ATOM   1775 HG21 ILE P 511     -47.102   4.882   9.124  0.00  0.00      PROA  
ATOM   1776 HG22 ILE P 511     -46.808   3.134   9.206  0.00  0.00      PROA  
ATOM   1777 HG23 ILE P 511     -45.898   4.268  10.302  0.00  0.00      PROA  
ATOM   1778  CG1 ILE P 511     -48.399   5.346  11.493  0.00  0.00      PROA  
ATOM   1779 HG11 ILE P 511     -49.395   5.248  11.976  0.00  0.00      PROA  
ATOM   1780 HG12 ILE P 511     -48.486   6.157  10.738  0.00  0.00      PROA  
ATOM   1781  CD  ILE P 511     -47.496   5.848  12.633  0.00  0.00      PROA  
ATOM   1782  HD1 ILE P 511     -47.538   5.135  13.484  0.00  0.00      PROA  
ATOM   1783  HD2 ILE P 511     -47.825   6.877  12.889  0.00  0.00      PROA  
ATOM   1784  HD3 ILE P 511     -46.442   5.995  12.315  0.00  0.00      PROA  
ATOM   1785  C   ILE P 511     -49.025   2.155   9.380  0.00  0.00      PROA  
ATOM   1786  O   ILE P 511     -48.976   2.313   8.131  0.00  0.00      PROA  
ATOM   1787  N   GLY P 512     -49.048   0.941   9.959  0.00  0.00      PROA  
ATOM   1788  HN  GLY P 512     -49.068   0.878  10.954  0.00  0.00      PROA  
ATOM   1789  CA  GLY P 512     -49.075  -0.270   9.178  0.00  0.00      PROA  
ATOM   1790  HA1 GLY P 512     -49.160  -1.082   9.885  0.00  0.00      PROA  
ATOM   1791  HA2 GLY P 512     -48.283  -0.244   8.445  0.00  0.00      PROA  
ATOM   1792  C   GLY P 512     -50.264  -0.480   8.241  0.00  0.00      PROA  
ATOM   1793  O   GLY P 512     -50.049  -0.724   7.053  0.00  0.00      PROA  
ATOM   1794  N   PHE P 513     -51.534  -0.250   8.656  0.00  0.00      PROA  
ATOM   1795  HN  PHE P 513     -51.656  -0.231   9.645  0.00  0.00      PROA  
ATOM   1796  CA  PHE P 513     -52.758  -0.160   7.865  0.00  0.00      PROA  
ATOM   1797  HA  PHE P 513     -52.871  -1.156   7.463  0.00  0.00      PROA  
ATOM   1798  CB  PHE P 513     -53.960   0.106   8.825  0.00  0.00      PROA  
ATOM   1799  HB1 PHE P 513     -53.760   1.083   9.313  0.00  0.00      PROA  
ATOM   1800  HB2 PHE P 513     -54.079  -0.718   9.561  0.00  0.00      PROA  
ATOM   1801  CG  PHE P 513     -55.281   0.226   8.106  0.00  0.00      PROA  
ATOM   1802  CD1 PHE P 513     -55.932  -0.887   7.544  0.00  0.00      PROA  
ATOM   1803  HD1 PHE P 513     -55.441  -1.831   7.728  0.00  0.00      PROA  
ATOM   1804  CE1 PHE P 513     -57.076  -0.718   6.745  0.00  0.00      PROA  
ATOM   1805  HE1 PHE P 513     -57.573  -1.559   6.284  0.00  0.00      PROA  
ATOM   1806  CZ  PHE P 513     -57.630   0.524   6.513  0.00  0.00      PROA  
ATOM   1807  HZ  PHE P 513     -58.545   0.665   5.956  0.00  0.00      PROA  
ATOM   1808  CD2 PHE P 513     -55.828   1.530   7.830  0.00  0.00      PROA  
ATOM   1809  HD2 PHE P 513     -55.273   2.372   8.218  0.00  0.00      PROA  
ATOM   1810  CE2 PHE P 513     -56.992   1.677   7.074  0.00  0.00      PROA  
ATOM   1811  HE2 PHE P 513     -57.480   2.588   6.760  0.00  0.00      PROA  
ATOM   1812  C   PHE P 513     -52.685   0.835   6.662  0.00  0.00      PROA  
ATOM   1813  O   PHE P 513     -52.867   0.381   5.528  0.00  0.00      PROA  
ATOM   1814  N   TRP P 514     -52.321   2.098   6.868  0.00  0.00      PROA  
ATOM   1815  HN  TRP P 514     -52.131   2.395   7.800  0.00  0.00      PROA  
ATOM   1816  CA  TRP P 514     -52.146   3.075   5.765  0.00  0.00      PROA  
ATOM   1817  HA  TRP P 514     -53.052   3.203   5.192  0.00  0.00      PROA  
ATOM   1818  CB  TRP P 514     -52.123   4.554   6.299  0.00  0.00      PROA  
ATOM   1819  HB1 TRP P 514     -51.957   5.225   5.430  0.00  0.00      PROA  
ATOM   1820  HB2 TRP P 514     -51.248   4.607   6.981  0.00  0.00      PROA  
ATOM   1821  CG  TRP P 514     -53.396   5.009   6.962  0.00  0.00      PROA  
ATOM   1822  CD1 TRP P 514     -53.653   5.196   8.324  0.00  0.00      PROA  
ATOM   1823  HD1 TRP P 514     -52.893   5.202   9.091  0.00  0.00      PROA  
ATOM   1824  NE1 TRP P 514     -55.014   5.515   8.460  0.00  0.00      PROA  
ATOM   1825  HE1 TRP P 514     -55.499   5.823   9.248  0.00  0.00      PROA  
ATOM   1826  CE2 TRP P 514     -55.611   5.347   7.264  0.00  0.00      PROA  
ATOM   1827  CD2 TRP P 514     -54.650   5.088   6.271  0.00  0.00      PROA  
ATOM   1828  CE3 TRP P 514     -55.060   4.895   4.945  0.00  0.00      PROA  
ATOM   1829  HE3 TRP P 514     -54.351   4.764   4.141  0.00  0.00      PROA  
ATOM   1830  CZ3 TRP P 514     -56.457   5.106   4.621  0.00  0.00      PROA  
ATOM   1831  HZ3 TRP P 514     -56.741   4.921   3.596  0.00  0.00      PROA  
ATOM   1832  CZ2 TRP P 514     -56.925   5.528   6.982  0.00  0.00      PROA  
ATOM   1833  HZ2 TRP P 514     -57.632   5.673   7.786  0.00  0.00      PROA  
ATOM   1834  CH2 TRP P 514     -57.398   5.439   5.615  0.00  0.00      PROA  
ATOM   1835  HH2 TRP P 514     -58.460   5.402   5.422  0.00  0.00      PROA  
ATOM   1836  C   TRP P 514     -51.082   2.761   4.815  0.00  0.00      PROA  
ATOM   1837  O   TRP P 514     -51.287   2.874   3.599  0.00  0.00      PROA  
ATOM   1838  N   LEU P 515     -49.882   2.423   5.312  0.00  0.00      PROA  
ATOM   1839  HN  LEU P 515     -49.702   2.437   6.293  0.00  0.00      PROA  
ATOM   1840  CA  LEU P 515     -48.665   2.001   4.558  0.00  0.00      PROA  
ATOM   1841  HA  LEU P 515     -48.330   2.806   3.922  0.00  0.00      PROA  
ATOM   1842  CB  LEU P 515     -47.565   1.506   5.575  0.00  0.00      PROA  
ATOM   1843  HB1 LEU P 515     -48.042   0.588   5.982  0.00  0.00      PROA  
ATOM   1844  HB2 LEU P 515     -47.456   2.360   6.278  0.00  0.00      PROA  
ATOM   1845  CG  LEU P 515     -46.242   1.001   5.071  0.00  0.00      PROA  
ATOM   1846  HG  LEU P 515     -46.440   0.108   4.440  0.00  0.00      PROA  
ATOM   1847  CD1 LEU P 515     -45.592   2.138   4.221  0.00  0.00      PROA  
ATOM   1848 HD11 LEU P 515     -44.712   1.780   3.645  0.00  0.00      PROA  
ATOM   1849 HD12 LEU P 515     -45.144   2.939   4.846  0.00  0.00      PROA  
ATOM   1850 HD13 LEU P 515     -46.330   2.585   3.520  0.00  0.00      PROA  
ATOM   1851  CD2 LEU P 515     -45.225   0.501   6.151  0.00  0.00      PROA  
ATOM   1852 HD21 LEU P 515     -44.338   0.029   5.679  0.00  0.00      PROA  
ATOM   1853 HD22 LEU P 515     -45.788  -0.271   6.718  0.00  0.00      PROA  
ATOM   1854 HD23 LEU P 515     -44.832   1.313   6.799  0.00  0.00      PROA  
ATOM   1855  C   LEU P 515     -48.960   0.868   3.582  0.00  0.00      PROA  
ATOM   1856  O   LEU P 515     -48.512   0.922   2.395  0.00  0.00      PROA  
ATOM   1857  N   ILE P 516     -49.593  -0.174   4.058  0.00  0.00      PROA  
ATOM   1858  HN  ILE P 516     -49.899  -0.150   5.007  0.00  0.00      PROA  
ATOM   1859  CA  ILE P 516     -50.017  -1.252   3.219  0.00  0.00      PROA  
ATOM   1860  HA  ILE P 516     -49.145  -1.627   2.704  0.00  0.00      PROA  
ATOM   1861  CB  ILE P 516     -50.591  -2.329   4.077  0.00  0.00      PROA  
ATOM   1862  HB  ILE P 516     -51.234  -1.785   4.802  0.00  0.00      PROA  
ATOM   1863  CG2 ILE P 516     -51.573  -3.214   3.203  0.00  0.00      PROA  
ATOM   1864 HG21 ILE P 516     -52.095  -4.017   3.766  0.00  0.00      PROA  
ATOM   1865 HG22 ILE P 516     -50.983  -3.747   2.427  0.00  0.00      PROA  
ATOM   1866 HG23 ILE P 516     -52.395  -2.591   2.790  0.00  0.00      PROA  
ATOM   1867  CG1 ILE P 516     -49.475  -3.164   4.722  0.00  0.00      PROA  
ATOM   1868 HG11 ILE P 516     -48.673  -2.556   5.193  0.00  0.00      PROA  
ATOM   1869 HG12 ILE P 516     -49.052  -3.704   3.847  0.00  0.00      PROA  
ATOM   1870  CD  ILE P 516     -49.964  -4.269   5.790  0.00  0.00      PROA  
ATOM   1871  HD1 ILE P 516     -49.012  -4.667   6.203  0.00  0.00      PROA  
ATOM   1872  HD2 ILE P 516     -50.668  -5.044   5.417  0.00  0.00      PROA  
ATOM   1873  HD3 ILE P 516     -50.495  -3.741   6.610  0.00  0.00      PROA  
ATOM   1874  C   ILE P 516     -50.961  -0.790   2.053  0.00  0.00      PROA  
ATOM   1875  O   ILE P 516     -50.753  -1.067   0.886  0.00  0.00      PROA  
ATOM   1876  N   LEU P 517     -52.019   0.020   2.389  0.00  0.00      PROA  
ATOM   1877  HN  LEU P 517     -52.176   0.340   3.320  0.00  0.00      PROA  
ATOM   1878  CA  LEU P 517     -52.917   0.668   1.374  0.00  0.00      PROA  
ATOM   1879  HA  LEU P 517     -53.291  -0.169   0.803  0.00  0.00      PROA  
ATOM   1880  CB  LEU P 517     -54.148   1.348   2.029  0.00  0.00      PROA  
ATOM   1881  HB1 LEU P 517     -54.664   1.768   1.140  0.00  0.00      PROA  
ATOM   1882  HB2 LEU P 517     -53.785   2.089   2.773  0.00  0.00      PROA  
ATOM   1883  CG  LEU P 517     -55.225   0.529   2.736  0.00  0.00      PROA  
ATOM   1884  HG  LEU P 517     -54.791   0.206   3.707  0.00  0.00      PROA  
ATOM   1885  CD1 LEU P 517     -56.456   1.317   3.007  0.00  0.00      PROA  
ATOM   1886 HD11 LEU P 517     -57.245   0.620   3.361  0.00  0.00      PROA  
ATOM   1887 HD12 LEU P 517     -56.722   1.926   2.117  0.00  0.00      PROA  
ATOM   1888 HD13 LEU P 517     -56.201   1.992   3.852  0.00  0.00      PROA  
ATOM   1889  CD2 LEU P 517     -55.518  -0.793   2.049  0.00  0.00      PROA  
ATOM   1890 HD21 LEU P 517     -54.628  -1.449   1.939  0.00  0.00      PROA  
ATOM   1891 HD22 LEU P 517     -55.815  -0.666   0.986  0.00  0.00      PROA  
ATOM   1892 HD23 LEU P 517     -56.311  -1.367   2.576  0.00  0.00      PROA  
ATOM   1893  C   LEU P 517     -52.235   1.527   0.404  0.00  0.00      PROA  
ATOM   1894  O   LEU P 517     -52.607   1.590  -0.725  0.00  0.00      PROA  
ATOM   1895  N   LEU P 518     -51.225   2.329   0.899  0.00  0.00      PROA  
ATOM   1896  HN  LEU P 518     -51.208   2.333   1.896  0.00  0.00      PROA  
ATOM   1897  CA  LEU P 518     -50.500   3.293   0.176  0.00  0.00      PROA  
ATOM   1898  HA  LEU P 518     -51.164   4.035  -0.242  0.00  0.00      PROA  
ATOM   1899  CB  LEU P 518     -49.463   3.986   1.078  0.00  0.00      PROA  
ATOM   1900  HB1 LEU P 518     -48.670   3.261   1.360  0.00  0.00      PROA  
ATOM   1901  HB2 LEU P 518     -49.895   4.334   2.040  0.00  0.00      PROA  
ATOM   1902  CG  LEU P 518     -48.774   5.174   0.449  0.00  0.00      PROA  
ATOM   1903  HG  LEU P 518     -48.033   4.752  -0.263  0.00  0.00      PROA  
ATOM   1904  CD1 LEU P 518     -49.669   6.285  -0.133  0.00  0.00      PROA  
ATOM   1905 HD11 LEU P 518     -50.247   6.852   0.627  0.00  0.00      PROA  
ATOM   1906 HD12 LEU P 518     -50.388   5.843  -0.855  0.00  0.00      PROA  
ATOM   1907 HD13 LEU P 518     -49.061   7.030  -0.691  0.00  0.00      PROA  
ATOM   1908  CD2 LEU P 518     -47.931   5.764   1.635  0.00  0.00      PROA  
ATOM   1909 HD21 LEU P 518     -47.137   5.028   1.883  0.00  0.00      PROA  
ATOM   1910 HD22 LEU P 518     -48.572   5.729   2.542  0.00  0.00      PROA  
ATOM   1911 HD23 LEU P 518     -47.530   6.784   1.452  0.00  0.00      PROA  
ATOM   1912  C   LEU P 518     -49.726   2.745  -0.928  0.00  0.00      PROA  
ATOM   1913  O   LEU P 518     -49.723   3.297  -2.002  0.00  0.00      PROA  
ATOM   1914  N   VAL P 519     -48.992   1.646  -0.713  0.00  0.00      PROA  
ATOM   1915  HN  VAL P 519     -48.983   1.188   0.172  0.00  0.00      PROA  
ATOM   1916  CA  VAL P 519     -48.233   1.115  -1.851  0.00  0.00      PROA  
ATOM   1917  HA  VAL P 519     -47.623   1.916  -2.244  0.00  0.00      PROA  
ATOM   1918  CB  VAL P 519     -47.146   0.084  -1.505  0.00  0.00      PROA  
ATOM   1919  HB  VAL P 519     -46.510   0.594  -0.751  0.00  0.00      PROA  
ATOM   1920  CG1 VAL P 519     -47.738  -1.088  -0.713  0.00  0.00      PROA  
ATOM   1921 HG11 VAL P 519     -48.579  -1.656  -1.165  0.00  0.00      PROA  
ATOM   1922 HG12 VAL P 519     -48.164  -0.769   0.262  0.00  0.00      PROA  
ATOM   1923 HG13 VAL P 519     -47.018  -1.909  -0.510  0.00  0.00      PROA  
ATOM   1924  CG2 VAL P 519     -46.208  -0.413  -2.624  0.00  0.00      PROA  
ATOM   1925 HG21 VAL P 519     -45.660   0.502  -2.934  0.00  0.00      PROA  
ATOM   1926 HG22 VAL P 519     -46.779  -0.698  -3.533  0.00  0.00      PROA  
ATOM   1927 HG23 VAL P 519     -45.584  -1.235  -2.211  0.00  0.00      PROA  
ATOM   1928  C   VAL P 519     -49.086   0.537  -2.959  0.00  0.00      PROA  
ATOM   1929  O   VAL P 519     -48.875   0.695  -4.166  0.00  0.00      PROA  
ATOM   1930  N   VAL P 520     -50.222  -0.081  -2.565  0.00  0.00      PROA  
ATOM   1931  HN  VAL P 520     -50.506  -0.259  -1.626  0.00  0.00      PROA  
ATOM   1932  CA  VAL P 520     -51.281  -0.619  -3.417  0.00  0.00      PROA  
ATOM   1933  HA  VAL P 520     -50.742  -1.215  -4.138  0.00  0.00      PROA  
ATOM   1934  CB  VAL P 520     -52.299  -1.428  -2.650  0.00  0.00      PROA  
ATOM   1935  HB  VAL P 520     -52.757  -0.756  -1.893  0.00  0.00      PROA  
ATOM   1936  CG1 VAL P 520     -53.425  -1.898  -3.597  0.00  0.00      PROA  
ATOM   1937 HG11 VAL P 520     -54.033  -2.696  -3.118  0.00  0.00      PROA  
ATOM   1938 HG12 VAL P 520     -53.031  -2.303  -4.554  0.00  0.00      PROA  
ATOM   1939 HG13 VAL P 520     -54.058  -1.027  -3.872  0.00  0.00      PROA  
ATOM   1940  CG2 VAL P 520     -51.693  -2.633  -2.002  0.00  0.00      PROA  
ATOM   1941 HG21 VAL P 520     -52.370  -3.197  -1.325  0.00  0.00      PROA  
ATOM   1942 HG22 VAL P 520     -50.868  -2.296  -1.338  0.00  0.00      PROA  
ATOM   1943 HG23 VAL P 520     -51.243  -3.369  -2.702  0.00  0.00      PROA  
ATOM   1944  C   VAL P 520     -51.892   0.462  -4.247  0.00  0.00      PROA  
ATOM   1945  O   VAL P 520     -52.094   0.267  -5.434  0.00  0.00      PROA  
ATOM   1946  N   LEU P 521     -52.171   1.666  -3.660  0.00  0.00      PROA  
ATOM   1947  HN  LEU P 521     -51.858   1.816  -2.725  0.00  0.00      PROA  
ATOM   1948  CA  LEU P 521     -52.689   2.768  -4.342  0.00  0.00      PROA  
ATOM   1949  HA  LEU P 521     -53.619   2.594  -4.862  0.00  0.00      PROA  
ATOM   1950  CB  LEU P 521     -52.825   3.848  -3.180  0.00  0.00      PROA  
ATOM   1951  HB1 LEU P 521     -51.890   3.949  -2.589  0.00  0.00      PROA  
ATOM   1952  HB2 LEU P 521     -53.603   3.452  -2.492  0.00  0.00      PROA  
ATOM   1953  CG  LEU P 521     -53.256   5.308  -3.561  0.00  0.00      PROA  
ATOM   1954  HG  LEU P 521     -52.598   5.755  -4.336  0.00  0.00      PROA  
ATOM   1955  CD1 LEU P 521     -54.755   5.299  -3.946  0.00  0.00      PROA  
ATOM   1956 HD11 LEU P 521     -55.150   6.338  -3.968  0.00  0.00      PROA  
ATOM   1957 HD12 LEU P 521     -55.235   4.680  -3.159  0.00  0.00      PROA  
ATOM   1958 HD13 LEU P 521     -54.781   4.766  -4.921  0.00  0.00      PROA  
ATOM   1959  CD2 LEU P 521     -53.134   6.163  -2.294  0.00  0.00      PROA  
ATOM   1960 HD21 LEU P 521     -53.479   7.197  -2.508  0.00  0.00      PROA  
ATOM   1961 HD22 LEU P 521     -52.068   6.223  -1.987  0.00  0.00      PROA  
ATOM   1962 HD23 LEU P 521     -53.771   5.828  -1.448  0.00  0.00      PROA  
ATOM   1963  C   LEU P 521     -51.717   3.339  -5.420  0.00  0.00      PROA  
ATOM   1964  O   LEU P 521     -52.029   3.630  -6.548  0.00  0.00      PROA  
ATOM   1965  N   VAL P 522     -50.435   3.408  -5.074  0.00  0.00      PROA  
ATOM   1966  HN  VAL P 522     -50.019   3.203  -4.191  0.00  0.00      PROA  
ATOM   1967  CA  VAL P 522     -49.413   3.849  -5.979  0.00  0.00      PROA  
ATOM   1968  HA  VAL P 522     -49.802   4.751  -6.428  0.00  0.00      PROA  
ATOM   1969  CB  VAL P 522     -48.131   4.141  -5.236  0.00  0.00      PROA  
ATOM   1970  HB  VAL P 522     -47.783   3.309  -4.587  0.00  0.00      PROA  
ATOM   1971  CG1 VAL P 522     -47.023   4.414  -6.154  0.00  0.00      PROA  
ATOM   1972 HG11 VAL P 522     -46.171   4.841  -5.583  0.00  0.00      PROA  
ATOM   1973 HG12 VAL P 522     -47.418   5.278  -6.730  0.00  0.00      PROA  
ATOM   1974 HG13 VAL P 522     -46.649   3.650  -6.869  0.00  0.00      PROA  
ATOM   1975  CG2 VAL P 522     -48.263   5.356  -4.243  0.00  0.00      PROA  
ATOM   1976 HG21 VAL P 522     -48.730   4.977  -3.309  0.00  0.00      PROA  
ATOM   1977 HG22 VAL P 522     -48.732   6.278  -4.647  0.00  0.00      PROA  
ATOM   1978 HG23 VAL P 522     -47.189   5.531  -4.016  0.00  0.00      PROA  
ATOM   1979  C   VAL P 522     -49.098   2.982  -7.118  0.00  0.00      PROA  
ATOM   1980  O   VAL P 522     -48.830   3.517  -8.204  0.00  0.00      PROA  
ATOM   1981  N   VAL P 523     -49.190   1.684  -6.882  0.00  0.00      PROA  
ATOM   1982  HN  VAL P 523     -49.261   1.296  -5.966  0.00  0.00      PROA  
ATOM   1983  CA  VAL P 523     -49.155   0.712  -7.986  0.00  0.00      PROA  
ATOM   1984  HA  VAL P 523     -48.357   1.039  -8.636  0.00  0.00      PROA  
ATOM   1985  CB  VAL P 523     -49.070  -0.750  -7.343  0.00  0.00      PROA  
ATOM   1986  HB  VAL P 523     -49.734  -0.897  -6.465  0.00  0.00      PROA  
ATOM   1987  CG1 VAL P 523     -49.534  -1.680  -8.398  0.00  0.00      PROA  
ATOM   1988 HG11 VAL P 523     -49.251  -2.730  -8.168  0.00  0.00      PROA  
ATOM   1989 HG12 VAL P 523     -49.234  -1.359  -9.418  0.00  0.00      PROA  
ATOM   1990 HG13 VAL P 523     -50.643  -1.644  -8.343  0.00  0.00      PROA  
ATOM   1991  CG2 VAL P 523     -47.643  -0.921  -6.866  0.00  0.00      PROA  
ATOM   1992 HG21 VAL P 523     -46.898  -0.754  -7.673  0.00  0.00      PROA  
ATOM   1993 HG22 VAL P 523     -47.534  -1.989  -6.582  0.00  0.00      PROA  
ATOM   1994 HG23 VAL P 523     -47.343  -0.355  -5.958  0.00  0.00      PROA  
ATOM   1995  C   VAL P 523     -50.417   0.896  -8.787  0.00  0.00      PROA  
ATOM   1996  O   VAL P 523     -50.367   0.785 -10.009  0.00  0.00      PROA  
ATOM   1997  N   ALA P 524     -51.562   1.312  -8.232  0.00  0.00      PROA  
ATOM   1998  HN  ALA P 524     -51.588   1.268  -7.236  0.00  0.00      PROA  
ATOM   1999  CA  ALA P 524     -52.774   1.523  -9.062  0.00  0.00      PROA  
ATOM   2000  HA  ALA P 524     -52.992   0.656  -9.668  0.00  0.00      PROA  
ATOM   2001  CB  ALA P 524     -53.955   1.422  -8.148  0.00  0.00      PROA  
ATOM   2002  HB1 ALA P 524     -53.848   0.615  -7.391  0.00  0.00      PROA  
ATOM   2003  HB2 ALA P 524     -54.847   1.293  -8.798  0.00  0.00      PROA  
ATOM   2004  HB3 ALA P 524     -54.114   2.379  -7.607  0.00  0.00      PROA  
ATOM   2005  C   ALA P 524     -52.699   2.756  -9.918  0.00  0.00      PROA  
ATOM   2006  O   ALA P 524     -53.200   2.839 -11.039  0.00  0.00      PROA  
ATOM   2007  N   PHE P 525     -52.012   3.765  -9.358  0.00  0.00      PROA  
ATOM   2008  HN  PHE P 525     -51.614   3.632  -8.454  0.00  0.00      PROA  
ATOM   2009  CA  PHE P 525     -51.722   4.944 -10.213  0.00  0.00      PROA  
ATOM   2010  HA  PHE P 525     -52.537   5.140 -10.893  0.00  0.00      PROA  
ATOM   2011  CB  PHE P 525     -51.781   6.170  -9.290  0.00  0.00      PROA  
ATOM   2012  HB1 PHE P 525     -51.394   7.116  -9.725  0.00  0.00      PROA  
ATOM   2013  HB2 PHE P 525     -51.156   6.057  -8.378  0.00  0.00      PROA  
ATOM   2014  CG  PHE P 525     -53.226   6.502  -9.045  0.00  0.00      PROA  
ATOM   2015  CD1 PHE P 525     -54.080   6.928 -10.045  0.00  0.00      PROA  
ATOM   2016  HD1 PHE P 525     -53.778   6.903 -11.082  0.00  0.00      PROA  
ATOM   2017  CE1 PHE P 525     -55.417   7.243  -9.859  0.00  0.00      PROA  
ATOM   2018  HE1 PHE P 525     -56.024   7.662 -10.648  0.00  0.00      PROA  
ATOM   2019  CZ  PHE P 525     -55.987   7.246  -8.567  0.00  0.00      PROA  
ATOM   2020  HZ  PHE P 525     -57.022   7.423  -8.312  0.00  0.00      PROA  
ATOM   2021  CD2 PHE P 525     -53.771   6.433  -7.740  0.00  0.00      PROA  
ATOM   2022  HD2 PHE P 525     -53.111   6.097  -6.953  0.00  0.00      PROA  
ATOM   2023  CE2 PHE P 525     -55.123   6.813  -7.481  0.00  0.00      PROA  
ATOM   2024  HE2 PHE P 525     -55.513   6.641  -6.489  0.00  0.00      PROA  
ATOM   2025  C   PHE P 525     -50.404   4.864 -10.930  0.00  0.00      PROA  
ATOM   2026  O   PHE P 525     -49.858   5.922 -11.327  0.00  0.00      PROA  
ATOM   2027  N   GLU P 526     -49.911   3.655 -11.144  0.00  0.00      PROA  
ATOM   2028  HN  GLU P 526     -50.302   2.805 -10.800  0.00  0.00      PROA  
ATOM   2029  CA  GLU P 526     -48.832   3.374 -11.998  0.00  0.00      PROA  
ATOM   2030  HA  GLU P 526     -48.624   2.365 -11.672  0.00  0.00      PROA  
ATOM   2031  CB  GLU P 526     -49.236   3.304 -13.524  0.00  0.00      PROA  
ATOM   2032  HB1 GLU P 526     -48.341   3.307 -14.183  0.00  0.00      PROA  
ATOM   2033  HB2 GLU P 526     -49.816   4.189 -13.862  0.00  0.00      PROA  
ATOM   2034  CG  GLU P 526     -50.015   2.039 -13.942  0.00  0.00      PROA  
ATOM   2035  HG1 GLU P 526     -51.006   2.056 -13.440  0.00  0.00      PROA  
ATOM   2036  HG2 GLU P 526     -49.476   1.103 -13.686  0.00  0.00      PROA  
ATOM   2037  CD  GLU P 526     -50.379   2.004 -15.425  0.00  0.00      PROA  
ATOM   2038  OE1 GLU P 526     -51.501   2.412 -15.817  0.00  0.00      PROA  
ATOM   2039  OE2 GLU P 526     -49.577   1.467 -16.214  0.00  0.00      PROA  
ATOM   2040  C   GLU P 526     -47.545   4.273 -11.784  0.00  0.00      PROA  
ATOM   2041  O   GLU P 526     -47.111   5.079 -12.571  0.00  0.00      PROA  
ATOM   2042  N   GLY P 527     -47.001   4.135 -10.570  0.00  0.00      PROA  
ATOM   2043  HN  GLY P 527     -47.384   3.538  -9.868  0.00  0.00      PROA  
ATOM   2044  CA  GLY P 527     -45.826   4.841 -10.013  0.00  0.00      PROA  
ATOM   2045  HA1 GLY P 527     -45.122   4.794 -10.830  0.00  0.00      PROA  
ATOM   2046  HA2 GLY P 527     -45.371   4.247  -9.234  0.00  0.00      PROA  
ATOM   2047  C   GLY P 527     -46.028   6.355  -9.615  0.00  0.00      PROA  
ATOM   2048  O   GLY P 527     -45.265   6.977  -8.857  0.00  0.00      PROA  
ATOM   2049  N   SER P 528     -47.170   6.994 -10.183  0.00  0.00      PROA  
ATOM   2050  HN  SER P 528     -47.459   6.392 -10.923  0.00  0.00      PROA  
ATOM   2051  CA  SER P 528     -47.664   8.353 -10.133  0.00  0.00      PROA  
ATOM   2052  HA  SER P 528     -48.423   8.608 -10.858  0.00  0.00      PROA  
ATOM   2053  CB  SER P 528     -48.376   8.580  -8.684  0.00  0.00      PROA  
ATOM   2054  HB1 SER P 528     -47.619   8.379  -7.896  0.00  0.00      PROA  
ATOM   2055  HB2 SER P 528     -49.220   7.860  -8.615  0.00  0.00      PROA  
ATOM   2056  OG  SER P 528     -49.000   9.880  -8.459  0.00  0.00      PROA  
ATOM   2057  HG1 SER P 528     -49.876   9.845  -8.852  0.00  0.00      PROA  
ATOM   2058  C   SER P 528     -46.469   9.284 -10.429  0.00  0.00      PROA  
ATOM   2059  O   SER P 528     -45.439   9.027 -11.115  0.00  0.00      PROA  
ATOM   2060  N   PHE P 529     -46.818  10.599 -10.085  0.00  0.00      PROA  
ATOM   2061  HN  PHE P 529     -47.725  10.798  -9.721  0.00  0.00      PROA  
ATOM   2062  CA  PHE P 529     -45.911  11.767 -10.160  0.00  0.00      PROA  
ATOM   2063  HA  PHE P 529     -45.533  11.704 -11.170  0.00  0.00      PROA  
ATOM   2064  CB  PHE P 529     -46.802  13.100 -10.256  0.00  0.00      PROA  
ATOM   2065  HB1 PHE P 529     -47.691  12.922  -9.615  0.00  0.00      PROA  
ATOM   2066  HB2 PHE P 529     -47.224  13.183 -11.281  0.00  0.00      PROA  
ATOM   2067  CG  PHE P 529     -46.047  14.383  -9.867  0.00  0.00      PROA  
ATOM   2068  CD1 PHE P 529     -46.194  15.083  -8.607  0.00  0.00      PROA  
ATOM   2069  HD1 PHE P 529     -46.881  14.745  -7.846  0.00  0.00      PROA  
ATOM   2070  CE1 PHE P 529     -45.425  16.194  -8.303  0.00  0.00      PROA  
ATOM   2071  HE1 PHE P 529     -45.504  16.673  -7.338  0.00  0.00      PROA  
ATOM   2072  CZ  PHE P 529     -44.509  16.641  -9.199  0.00  0.00      PROA  
ATOM   2073  HZ  PHE P 529     -43.827  17.419  -8.890  0.00  0.00      PROA  
ATOM   2074  CD2 PHE P 529     -45.111  14.919 -10.774  0.00  0.00      PROA  
ATOM   2075  HD2 PHE P 529     -44.988  14.387 -11.706  0.00  0.00      PROA  
ATOM   2076  CE2 PHE P 529     -44.368  16.032 -10.487  0.00  0.00      PROA  
ATOM   2077  HE2 PHE P 529     -43.643  16.381 -11.207  0.00  0.00      PROA  
ATOM   2078  C   PHE P 529     -44.633  11.578  -9.331  0.00  0.00      PROA  
ATOM   2079  O   PHE P 529     -43.541  12.010  -9.811  0.00  0.00      PROA  
ATOM   2080  N   LEU P 530     -44.669  10.846  -8.230  0.00  0.00      PROA  
ATOM   2081  HN  LEU P 530     -45.551  10.408  -8.073  0.00  0.00      PROA  
ATOM   2082  CA  LEU P 530     -43.546  10.449  -7.377  0.00  0.00      PROA  
ATOM   2083  HA  LEU P 530     -43.152  11.335  -6.903  0.00  0.00      PROA  
ATOM   2084  CB  LEU P 530     -44.048   9.423  -6.295  0.00  0.00      PROA  
ATOM   2085  HB1 LEU P 530     -43.230   9.030  -5.654  0.00  0.00      PROA  
ATOM   2086  HB2 LEU P 530     -44.627   8.566  -6.701  0.00  0.00      PROA  
ATOM   2087  CG  LEU P 530     -45.106  10.072  -5.268  0.00  0.00      PROA  
ATOM   2088  HG  LEU P 530     -45.818  10.745  -5.792  0.00  0.00      PROA  
ATOM   2089  CD1 LEU P 530     -45.965   9.078  -4.476  0.00  0.00      PROA  
ATOM   2090 HD11 LEU P 530     -46.349   8.399  -5.267  0.00  0.00      PROA  
ATOM   2091 HD12 LEU P 530     -46.790   9.698  -4.064  0.00  0.00      PROA  
ATOM   2092 HD13 LEU P 530     -45.361   8.727  -3.612  0.00  0.00      PROA  
ATOM   2093  CD2 LEU P 530     -44.375  10.975  -4.320  0.00  0.00      PROA  
ATOM   2094 HD21 LEU P 530     -45.150  11.454  -3.684  0.00  0.00      PROA  
ATOM   2095 HD22 LEU P 530     -43.874  11.806  -4.862  0.00  0.00      PROA  
ATOM   2096 HD23 LEU P 530     -43.650  10.487  -3.635  0.00  0.00      PROA  
ATOM   2097  C   LEU P 530     -42.303   9.789  -8.038  0.00  0.00      PROA  
ATOM   2098  O   LEU P 530     -41.206  10.242  -7.661  0.00  0.00      PROA  
ATOM   2099  N   VAL P 531     -42.365   8.854  -9.043  0.00  0.00      PROA  
ATOM   2100  HN  VAL P 531     -43.248   8.523  -9.364  0.00  0.00      PROA  
ATOM   2101  CA  VAL P 531     -41.103   8.238  -9.698  0.00  0.00      PROA  
ATOM   2102  HA  VAL P 531     -40.337   8.182  -8.938  0.00  0.00      PROA  
ATOM   2103  CB  VAL P 531     -41.413   6.938 -10.365  0.00  0.00      PROA  
ATOM   2104  HB  VAL P 531     -40.555   6.631 -11.000  0.00  0.00      PROA  
ATOM   2105  CG1 VAL P 531     -41.712   5.895  -9.286  0.00  0.00      PROA  
ATOM   2106 HG11 VAL P 531     -42.665   6.111  -8.757  0.00  0.00      PROA  
ATOM   2107 HG12 VAL P 531     -40.914   5.828  -8.516  0.00  0.00      PROA  
ATOM   2108 HG13 VAL P 531     -41.819   4.910  -9.789  0.00  0.00      PROA  
ATOM   2109  CG2 VAL P 531     -42.653   7.096 -11.275  0.00  0.00      PROA  
ATOM   2110 HG21 VAL P 531     -43.524   7.332 -10.627  0.00  0.00      PROA  
ATOM   2111 HG22 VAL P 531     -42.912   6.122 -11.743  0.00  0.00      PROA  
ATOM   2112 HG23 VAL P 531     -42.485   7.934 -11.985  0.00  0.00      PROA  
ATOM   2113  C   VAL P 531     -40.474   9.222 -10.733  0.00  0.00      PROA  
ATOM   2114  O   VAL P 531     -39.324   8.983 -11.092  0.00  0.00      PROA  
ATOM   2115  N   ARG P 532     -41.190  10.320 -11.064  0.00  0.00      PROA  
ATOM   2116  HN  ARG P 532     -42.074  10.608 -10.703  0.00  0.00      PROA  
ATOM   2117  CA  ARG P 532     -40.577  11.378 -11.910  0.00  0.00      PROA  
ATOM   2118  HA  ARG P 532     -40.154  10.934 -12.799  0.00  0.00      PROA  
ATOM   2119  CB  ARG P 532     -41.466  12.549 -12.216  0.00  0.00      PROA  
ATOM   2120  HB1 ARG P 532     -40.878  13.248 -12.848  0.00  0.00      PROA  
ATOM   2121  HB2 ARG P 532     -41.728  13.150 -11.319  0.00  0.00      PROA  
ATOM   2122  CG  ARG P 532     -42.687  12.246 -13.155  0.00  0.00      PROA  
ATOM   2123  HG1 ARG P 532     -43.321  13.145 -12.995  0.00  0.00      PROA  
ATOM   2124  HG2 ARG P 532     -43.106  11.293 -12.767  0.00  0.00      PROA  
ATOM   2125  CD  ARG P 532     -42.359  12.092 -14.600  0.00  0.00      PROA  
ATOM   2126  HD1 ARG P 532     -41.889  11.127 -14.890  0.00  0.00      PROA  
ATOM   2127  HD2 ARG P 532     -41.676  12.915 -14.899  0.00  0.00      PROA  
ATOM   2128  NE  ARG P 532     -43.648  12.185 -15.390  0.00  0.00      PROA  
ATOM   2129  HE  ARG P 532     -44.500  12.414 -14.920  0.00  0.00      PROA  
ATOM   2130  CZ  ARG P 532     -43.706  12.110 -16.715  0.00  0.00      PROA  
ATOM   2131  NH1 ARG P 532     -42.694  11.809 -17.526  0.00  0.00      PROA  
ATOM   2132 HH11 ARG P 532     -42.751  12.081 -18.487  0.00  0.00      PROA  
ATOM   2133 HH12 ARG P 532     -41.753  11.818 -17.189  0.00  0.00      PROA  
ATOM   2134  NH2 ARG P 532     -44.823  12.228 -17.415  0.00  0.00      PROA  
ATOM   2135 HH21 ARG P 532     -45.491  12.770 -16.906  0.00  0.00      PROA  
ATOM   2136 HH22 ARG P 532     -44.805  12.348 -18.408  0.00  0.00      PROA  
ATOM   2137  C   ARG P 532     -39.385  11.931 -11.199  0.00  0.00      PROA  
ATOM   2138  O   ARG P 532     -38.379  12.266 -11.851  0.00  0.00      PROA  
ATOM   2139  N   PHE P 533     -39.476  12.100  -9.828  0.00  0.00      PROA  
ATOM   2140  HN  PHE P 533     -40.220  11.662  -9.328  0.00  0.00      PROA  
ATOM   2141  CA  PHE P 533     -38.396  12.622  -8.984  0.00  0.00      PROA  
ATOM   2142  HA  PHE P 533     -38.125  13.507  -9.540  0.00  0.00      PROA  
ATOM   2143  CB  PHE P 533     -38.939  12.943  -7.476  0.00  0.00      PROA  
ATOM   2144  HB1 PHE P 533     -38.169  13.182  -6.712  0.00  0.00      PROA  
ATOM   2145  HB2 PHE P 533     -39.245  11.959  -7.059  0.00  0.00      PROA  
ATOM   2146  CG  PHE P 533     -40.029  13.918  -7.313  0.00  0.00      PROA  
ATOM   2147  CD1 PHE P 533     -41.402  13.600  -7.582  0.00  0.00      PROA  
ATOM   2148  HD1 PHE P 533     -41.605  12.630  -8.011  0.00  0.00      PROA  
ATOM   2149  CE1 PHE P 533     -42.490  14.452  -7.363  0.00  0.00      PROA  
ATOM   2150  HE1 PHE P 533     -43.534  14.190  -7.271  0.00  0.00      PROA  
ATOM   2151  CZ  PHE P 533     -42.160  15.756  -6.954  0.00  0.00      PROA  
ATOM   2152  HZ  PHE P 533     -42.851  16.543  -6.691  0.00  0.00      PROA  
ATOM   2153  CD2 PHE P 533     -39.812  15.228  -6.982  0.00  0.00      PROA  
ATOM   2154  HD2 PHE P 533     -38.806  15.600  -6.853  0.00  0.00      PROA  
ATOM   2155  CE2 PHE P 533     -40.822  16.207  -6.794  0.00  0.00      PROA  
ATOM   2156  HE2 PHE P 533     -40.606  17.179  -6.377  0.00  0.00      PROA  
ATOM   2157  C   PHE P 533     -37.122  11.812  -8.784  0.00  0.00      PROA  
ATOM   2158  O   PHE P 533     -36.074  12.299  -8.369  0.00  0.00      PROA  
ATOM   2159  N   ILE P 534     -37.097  10.529  -9.068  0.00  0.00      PROA  
ATOM   2160  HN  ILE P 534     -37.876  10.137  -9.551  0.00  0.00      PROA  
ATOM   2161  CA  ILE P 534     -35.928   9.646  -8.992  0.00  0.00      PROA  
ATOM   2162  HA  ILE P 534     -35.078  10.174  -8.583  0.00  0.00      PROA  
ATOM   2163  CB  ILE P 534     -36.191   8.278  -8.279  0.00  0.00      PROA  
ATOM   2164  HB  ILE P 534     -36.931   7.714  -8.887  0.00  0.00      PROA  
ATOM   2165  CG2 ILE P 534     -34.873   7.531  -8.209  0.00  0.00      PROA  
ATOM   2166 HG21 ILE P 534     -34.877   6.767  -7.402  0.00  0.00      PROA  
ATOM   2167 HG22 ILE P 534     -34.033   8.216  -7.965  0.00  0.00      PROA  
ATOM   2168 HG23 ILE P 534     -34.639   7.002  -9.157  0.00  0.00      PROA  
ATOM   2169  CG1 ILE P 534     -36.814   8.460  -6.858  0.00  0.00      PROA  
ATOM   2170 HG11 ILE P 534     -36.990   7.446  -6.439  0.00  0.00      PROA  
ATOM   2171 HG12 ILE P 534     -37.785   8.988  -6.969  0.00  0.00      PROA  
ATOM   2172  CD  ILE P 534     -35.977   9.389  -6.011  0.00  0.00      PROA  
ATOM   2173  HD1 ILE P 534     -36.536   9.466  -5.055  0.00  0.00      PROA  
ATOM   2174  HD2 ILE P 534     -35.925  10.472  -6.253  0.00  0.00      PROA  
ATOM   2175  HD3 ILE P 534     -34.947   9.021  -5.815  0.00  0.00      PROA  
ATOM   2176  C   ILE P 534     -35.655   9.325 -10.491  0.00  0.00      PROA  
ATOM   2177  O   ILE P 534     -36.503   9.162 -11.274  0.00  0.00      PROA  
ATOM   2178  N   SER P 535     -34.363   9.389 -10.827  0.00  0.00      PROA  
ATOM   2179  HN  SER P 535     -33.618   9.630 -10.211  0.00  0.00      PROA  
ATOM   2180  CA  SER P 535     -33.938   9.093 -12.222  0.00  0.00      PROA  
ATOM   2181  HA  SER P 535     -34.267   8.106 -12.512  0.00  0.00      PROA  
ATOM   2182  CB  SER P 535     -34.394  10.124 -13.269  0.00  0.00      PROA  
ATOM   2183  HB1 SER P 535     -34.159  11.154 -12.925  0.00  0.00      PROA  
ATOM   2184  HB2 SER P 535     -35.499  10.235 -13.306  0.00  0.00      PROA  
ATOM   2185  OG  SER P 535     -33.836   9.940 -14.594  0.00  0.00      PROA  
ATOM   2186  HG1 SER P 535     -34.228   9.158 -14.990  0.00  0.00      PROA  
ATOM   2187  C   SER P 535     -32.425   8.986 -12.142  0.00  0.00      PROA  
ATOM   2188  O   SER P 535     -31.925   8.994 -10.992  0.00  0.00      PROA  
ATOM   2189  N   ARG P 536     -31.713   8.744 -13.226  0.00  0.00      PROA  
ATOM   2190  HN  ARG P 536     -32.169   8.506 -14.081  0.00  0.00      PROA  
ATOM   2191  CA  ARG P 536     -30.263   8.437 -13.150  0.00  0.00      PROA  
ATOM   2192  HA  ARG P 536     -30.280   7.456 -12.698  0.00  0.00      PROA  
ATOM   2193  CB  ARG P 536     -29.665   8.262 -14.608  0.00  0.00      PROA  
ATOM   2194  HB1 ARG P 536     -28.580   8.492 -14.655  0.00  0.00      PROA  
ATOM   2195  HB2 ARG P 536     -30.124   9.116 -15.150  0.00  0.00      PROA  
ATOM   2196  CG  ARG P 536     -29.808   6.787 -15.113  0.00  0.00      PROA  
ATOM   2197  HG1 ARG P 536     -30.870   6.482 -15.232  0.00  0.00      PROA  
ATOM   2198  HG2 ARG P 536     -29.334   6.157 -14.330  0.00  0.00      PROA  
ATOM   2199  CD  ARG P 536     -28.974   6.307 -16.322  0.00  0.00      PROA  
ATOM   2200  HD1 ARG P 536     -29.146   5.214 -16.418  0.00  0.00      PROA  
ATOM   2201  HD2 ARG P 536     -27.896   6.469 -16.105  0.00  0.00      PROA  
ATOM   2202  NE  ARG P 536     -29.382   7.015 -17.563  0.00  0.00      PROA  
ATOM   2203  HE  ARG P 536     -29.212   8.000 -17.554  0.00  0.00      PROA  
ATOM   2204  CZ  ARG P 536     -29.996   6.426 -18.571  0.00  0.00      PROA  
ATOM   2205  NH1 ARG P 536     -30.406   5.168 -18.641  0.00  0.00      PROA  
ATOM   2206 HH11 ARG P 536     -30.713   4.873 -17.736  0.00  0.00      PROA  
ATOM   2207 HH12 ARG P 536     -31.078   4.953 -19.349  0.00  0.00      PROA  
ATOM   2208  NH2 ARG P 536     -30.420   7.206 -19.513  0.00  0.00      PROA  
ATOM   2209 HH21 ARG P 536     -30.323   8.201 -19.533  0.00  0.00      PROA  
ATOM   2210 HH22 ARG P 536     -30.974   6.810 -20.246  0.00  0.00      PROA  
ATOM   2211  C   ARG P 536     -29.328   9.307 -12.327  0.00  0.00      PROA  
ATOM   2212  O   ARG P 536     -28.488   8.791 -11.580  0.00  0.00      PROA  
ATOM   2213  N   TYR P 537     -29.392  10.712 -12.602  0.00  0.00      PROA  
ATOM   2214  HN  TYR P 537     -29.948  11.102 -13.331  0.00  0.00      PROA  
ATOM   2215  CA  TYR P 537     -28.557  11.649 -11.842  0.00  0.00      PROA  
ATOM   2216  HA  TYR P 537     -27.516  11.404 -11.997  0.00  0.00      PROA  
ATOM   2217  CB  TYR P 537     -28.636  13.073 -12.560  0.00  0.00      PROA  
ATOM   2218  HB1 TYR P 537     -29.709  13.348 -12.641  0.00  0.00      PROA  
ATOM   2219  HB2 TYR P 537     -28.278  12.839 -13.586  0.00  0.00      PROA  
ATOM   2220  CG  TYR P 537     -27.886  14.230 -11.955  0.00  0.00      PROA  
ATOM   2221  CD1 TYR P 537     -28.341  15.438 -12.539  0.00  0.00      PROA  
ATOM   2222  HD1 TYR P 537     -29.115  15.374 -13.290  0.00  0.00      PROA  
ATOM   2223  CE1 TYR P 537     -27.858  16.677 -12.082  0.00  0.00      PROA  
ATOM   2224  HE1 TYR P 537     -28.226  17.616 -12.468  0.00  0.00      PROA  
ATOM   2225  CZ  TYR P 537     -26.972  16.662 -10.985  0.00  0.00      PROA  
ATOM   2226  OH  TYR P 537     -26.518  17.918 -10.501  0.00  0.00      PROA  
ATOM   2227  HH  TYR P 537     -26.613  18.525 -11.239  0.00  0.00      PROA  
ATOM   2228  CD2 TYR P 537     -26.826  14.243 -10.988  0.00  0.00      PROA  
ATOM   2229  HD2 TYR P 537     -26.353  13.363 -10.578  0.00  0.00      PROA  
ATOM   2230  CE2 TYR P 537     -26.445  15.517 -10.413  0.00  0.00      PROA  
ATOM   2231  HE2 TYR P 537     -25.796  15.554  -9.550  0.00  0.00      PROA  
ATOM   2232  C   TYR P 537     -28.721  11.635 -10.329  0.00  0.00      PROA  
ATOM   2233  O   TYR P 537     -27.829  11.502  -9.564  0.00  0.00      PROA  
ATOM   2234  N   THR P 538     -30.018  11.597  -9.794  0.00  0.00      PROA  
ATOM   2235  HN  THR P 538     -30.753  11.463 -10.455  0.00  0.00      PROA  
ATOM   2236  CA  THR P 538     -30.295  11.397  -8.414  0.00  0.00      PROA  
ATOM   2237  HA  THR P 538     -29.941  12.266  -7.880  0.00  0.00      PROA  
ATOM   2238  CB  THR P 538     -31.869  11.473  -7.968  0.00  0.00      PROA  
ATOM   2239  HB  THR P 538     -32.021  10.932  -7.010  0.00  0.00      PROA  
ATOM   2240  OG1 THR P 538     -32.715  10.951  -8.970  0.00  0.00      PROA  
ATOM   2241  HG1 THR P 538     -32.565  11.462  -9.768  0.00  0.00      PROA  
ATOM   2242  CG2 THR P 538     -32.356  12.868  -7.770  0.00  0.00      PROA  
ATOM   2243 HG21 THR P 538     -33.430  12.788  -7.498  0.00  0.00      PROA  
ATOM   2244 HG22 THR P 538     -32.166  13.445  -8.701  0.00  0.00      PROA  
ATOM   2245 HG23 THR P 538     -31.858  13.489  -6.995  0.00  0.00      PROA  
ATOM   2246  C   THR P 538     -29.657  10.179  -7.795  0.00  0.00      PROA  
ATOM   2247  O   THR P 538     -28.888  10.256  -6.780  0.00  0.00      PROA  
ATOM   2248  N   GLN P 539     -29.844   9.058  -8.472  0.00  0.00      PROA  
ATOM   2249  HN  GLN P 539     -30.534   9.091  -9.191  0.00  0.00      PROA  
ATOM   2250  CA  GLN P 539     -29.243   7.808  -8.104  0.00  0.00      PROA  
ATOM   2251  HA  GLN P 539     -29.572   7.502  -7.122  0.00  0.00      PROA  
ATOM   2252  CB  GLN P 539     -29.653   6.733  -9.138  0.00  0.00      PROA  
ATOM   2253  HB1 GLN P 539     -29.005   5.836  -9.237  0.00  0.00      PROA  
ATOM   2254  HB2 GLN P 539     -29.544   7.256 -10.112  0.00  0.00      PROA  
ATOM   2255  CG  GLN P 539     -31.175   6.218  -9.062  0.00  0.00      PROA  
ATOM   2256  HG1 GLN P 539     -31.825   6.997  -8.609  0.00  0.00      PROA  
ATOM   2257  HG2 GLN P 539     -31.227   5.314  -8.417  0.00  0.00      PROA  
ATOM   2258  CD  GLN P 539     -31.710   5.734 -10.426  0.00  0.00      PROA  
ATOM   2259  OE1 GLN P 539     -32.887   5.869 -10.829  0.00  0.00      PROA  
ATOM   2260  NE2 GLN P 539     -30.818   5.216 -11.289  0.00  0.00      PROA  
ATOM   2261 HE21 GLN P 539     -31.030   4.997 -12.241  0.00  0.00      PROA  
ATOM   2262 HE22 GLN P 539     -29.890   5.109 -10.931  0.00  0.00      PROA  
ATOM   2263  C   GLN P 539     -27.719   7.775  -8.008  0.00  0.00      PROA  
ATOM   2264  O   GLN P 539     -27.151   7.270  -7.021  0.00  0.00      PROA  
ATOM   2265  N   GLU P 540     -27.033   8.255  -9.042  0.00  0.00      PROA  
ATOM   2266  HN  GLU P 540     -27.554   8.426  -9.875  0.00  0.00      PROA  
ATOM   2267  CA  GLU P 540     -25.605   8.441  -9.156  0.00  0.00      PROA  
ATOM   2268  HA  GLU P 540     -25.134   7.475  -9.041  0.00  0.00      PROA  
ATOM   2269  CB  GLU P 540     -25.243   9.081 -10.600  0.00  0.00      PROA  
ATOM   2270  HB1 GLU P 540     -25.966   9.902 -10.791  0.00  0.00      PROA  
ATOM   2271  HB2 GLU P 540     -25.501   8.302 -11.348  0.00  0.00      PROA  
ATOM   2272  CG  GLU P 540     -23.814   9.657 -10.782  0.00  0.00      PROA  
ATOM   2273  HG1 GLU P 540     -23.078   9.126 -10.141  0.00  0.00      PROA  
ATOM   2274  HG2 GLU P 540     -23.781  10.725 -10.478  0.00  0.00      PROA  
ATOM   2275  CD  GLU P 540     -23.392   9.543 -12.174  0.00  0.00      PROA  
ATOM   2276  OE1 GLU P 540     -23.667  10.441 -13.021  0.00  0.00      PROA  
ATOM   2277  OE2 GLU P 540     -22.828   8.446 -12.536  0.00  0.00      PROA  
ATOM   2278  C   GLU P 540     -24.978   9.220  -8.025  0.00  0.00      PROA  
ATOM   2279  O   GLU P 540     -24.049   8.772  -7.348  0.00  0.00      PROA  
ATOM   2280  N   ILE P 541     -25.461  10.446  -7.772  0.00  0.00      PROA  
ATOM   2281  HN  ILE P 541     -26.236  10.876  -8.228  0.00  0.00      PROA  
ATOM   2282  CA  ILE P 541     -24.851  11.335  -6.864  0.00  0.00      PROA  
ATOM   2283  HA  ILE P 541     -23.787  11.383  -7.047  0.00  0.00      PROA  
ATOM   2284  CB  ILE P 541     -25.501  12.742  -7.172  0.00  0.00      PROA  
ATOM   2285  HB  ILE P 541     -25.506  12.787  -8.282  0.00  0.00      PROA  
ATOM   2286  CG2 ILE P 541     -26.938  12.948  -6.630  0.00  0.00      PROA  
ATOM   2287 HG21 ILE P 541     -27.534  12.104  -7.037  0.00  0.00      PROA  
ATOM   2288 HG22 ILE P 541     -27.482  13.845  -6.996  0.00  0.00      PROA  
ATOM   2289 HG23 ILE P 541     -27.060  12.873  -5.528  0.00  0.00      PROA  
ATOM   2290  CG1 ILE P 541     -24.543  13.914  -6.666  0.00  0.00      PROA  
ATOM   2291 HG11 ILE P 541     -24.418  13.931  -5.562  0.00  0.00      PROA  
ATOM   2292 HG12 ILE P 541     -25.123  14.832  -6.903  0.00  0.00      PROA  
ATOM   2293  CD  ILE P 541     -23.155  13.789  -7.325  0.00  0.00      PROA  
ATOM   2294  HD1 ILE P 541     -23.228  13.387  -8.358  0.00  0.00      PROA  
ATOM   2295  HD2 ILE P 541     -22.534  13.125  -6.686  0.00  0.00      PROA  
ATOM   2296  HD3 ILE P 541     -22.566  14.730  -7.285  0.00  0.00      PROA  
ATOM   2297  C   ILE P 541     -25.034  10.878  -5.357  0.00  0.00      PROA  
ATOM   2298  O   ILE P 541     -24.175  10.982  -4.492  0.00  0.00      PROA  
ATOM   2299  N   PHE P 542     -26.162  10.207  -5.052  0.00  0.00      PROA  
ATOM   2300  HN  PHE P 542     -26.905  10.137  -5.713  0.00  0.00      PROA  
ATOM   2301  CA  PHE P 542     -26.454   9.697  -3.773  0.00  0.00      PROA  
ATOM   2302  HA  PHE P 542     -26.077  10.428  -3.072  0.00  0.00      PROA  
ATOM   2303  CB  PHE P 542     -28.024   9.537  -3.733  0.00  0.00      PROA  
ATOM   2304  HB1 PHE P 542     -28.296   8.630  -4.314  0.00  0.00      PROA  
ATOM   2305  HB2 PHE P 542     -28.488  10.435  -4.192  0.00  0.00      PROA  
ATOM   2306  CG  PHE P 542     -28.468   9.411  -2.247  0.00  0.00      PROA  
ATOM   2307  CD1 PHE P 542     -27.958  10.363  -1.382  0.00  0.00      PROA  
ATOM   2308  HD1 PHE P 542     -27.385  11.221  -1.702  0.00  0.00      PROA  
ATOM   2309  CE1 PHE P 542     -28.322  10.290  -0.023  0.00  0.00      PROA  
ATOM   2310  HE1 PHE P 542     -27.796  10.985   0.615  0.00  0.00      PROA  
ATOM   2311  CZ  PHE P 542     -29.180   9.301   0.497  0.00  0.00      PROA  
ATOM   2312  HZ  PHE P 542     -29.444   9.342   1.543  0.00  0.00      PROA  
ATOM   2313  CD2 PHE P 542     -29.447   8.443  -1.746  0.00  0.00      PROA  
ATOM   2314  HD2 PHE P 542     -29.945   7.795  -2.452  0.00  0.00      PROA  
ATOM   2315  CE2 PHE P 542     -29.822   8.416  -0.367  0.00  0.00      PROA  
ATOM   2316  HE2 PHE P 542     -30.536   7.707   0.026  0.00  0.00      PROA  
ATOM   2317  C   PHE P 542     -25.797   8.391  -3.485  0.00  0.00      PROA  
ATOM   2318  O   PHE P 542     -25.506   8.154  -2.312  0.00  0.00      PROA  
ATOM   2319  N   SER P 543     -25.591   7.532  -4.478  0.00  0.00      PROA  
ATOM   2320  HN  SER P 543     -26.020   7.738  -5.355  0.00  0.00      PROA  
ATOM   2321  CA  SER P 543     -24.833   6.284  -4.255  0.00  0.00      PROA  
ATOM   2322  HA  SER P 543     -25.136   5.694  -3.403  0.00  0.00      PROA  
ATOM   2323  CB  SER P 543     -24.650   5.443  -5.552  0.00  0.00      PROA  
ATOM   2324  HB1 SER P 543     -23.988   5.901  -6.318  0.00  0.00      PROA  
ATOM   2325  HB2 SER P 543     -25.624   5.472  -6.086  0.00  0.00      PROA  
ATOM   2326  OG  SER P 543     -24.429   4.094  -5.232  0.00  0.00      PROA  
ATOM   2327  HG1 SER P 543     -24.470   3.671  -6.093  0.00  0.00      PROA  
ATOM   2328  C   SER P 543     -23.400   6.707  -3.823  0.00  0.00      PROA  
ATOM   2329  O   SER P 543     -22.847   6.051  -2.994  0.00  0.00      PROA  
ATOM   2330  N   PHE P 544     -22.940   7.773  -4.477  0.00  0.00      PROA  
ATOM   2331  HN  PHE P 544     -23.453   8.085  -5.272  0.00  0.00      PROA  
ATOM   2332  CA  PHE P 544     -21.757   8.455  -4.114  0.00  0.00      PROA  
ATOM   2333  HA  PHE P 544     -21.032   7.657  -4.046  0.00  0.00      PROA  
ATOM   2334  CB  PHE P 544     -21.423   9.511  -5.342  0.00  0.00      PROA  
ATOM   2335  HB1 PHE P 544     -21.933  10.480  -5.151  0.00  0.00      PROA  
ATOM   2336  HB2 PHE P 544     -21.869   9.028  -6.238  0.00  0.00      PROA  
ATOM   2337  CG  PHE P 544     -19.991   9.651  -5.567  0.00  0.00      PROA  
ATOM   2338  CD1 PHE P 544     -19.429   9.167  -6.728  0.00  0.00      PROA  
ATOM   2339  HD1 PHE P 544     -19.997   8.674  -7.503  0.00  0.00      PROA  
ATOM   2340  CE1 PHE P 544     -18.086   9.383  -7.040  0.00  0.00      PROA  
ATOM   2341  HE1 PHE P 544     -17.686   8.850  -7.890  0.00  0.00      PROA  
ATOM   2342  CZ  PHE P 544     -17.298  10.106  -6.086  0.00  0.00      PROA  
ATOM   2343  HZ  PHE P 544     -16.222  10.117  -6.181  0.00  0.00      PROA  
ATOM   2344  CD2 PHE P 544     -19.268  10.442  -4.754  0.00  0.00      PROA  
ATOM   2345  HD2 PHE P 544     -19.651  10.875  -3.842  0.00  0.00      PROA  
ATOM   2346  CE2 PHE P 544     -17.881  10.676  -4.961  0.00  0.00      PROA  
ATOM   2347  HE2 PHE P 544     -17.306  11.206  -4.217  0.00  0.00      PROA  
ATOM   2348  C   PHE P 544     -21.735   9.102  -2.726  0.00  0.00      PROA  
ATOM   2349  O   PHE P 544     -20.867   8.768  -1.917  0.00  0.00      PROA  
ATOM   2350  N   LEU P 545     -22.830   9.852  -2.406  0.00  0.00      PROA  
ATOM   2351  HN  LEU P 545     -23.575  10.120  -3.012  0.00  0.00      PROA  
ATOM   2352  CA  LEU P 545     -22.979  10.445  -1.057  0.00  0.00      PROA  
ATOM   2353  HA  LEU P 545     -22.104  11.076  -1.004  0.00  0.00      PROA  
ATOM   2354  CB  LEU P 545     -24.224  11.327  -1.179  0.00  0.00      PROA  
ATOM   2355  HB1 LEU P 545     -25.022  10.558  -1.260  0.00  0.00      PROA  
ATOM   2356  HB2 LEU P 545     -24.402  12.012  -2.035  0.00  0.00      PROA  
ATOM   2357  CG  LEU P 545     -24.389  12.329  -0.042  0.00  0.00      PROA  
ATOM   2358  HG  LEU P 545     -24.237  11.897   0.970  0.00  0.00      PROA  
ATOM   2359  CD1 LEU P 545     -23.283  13.439  -0.146  0.00  0.00      PROA  
ATOM   2360 HD11 LEU P 545     -22.312  12.947   0.079  0.00  0.00      PROA  
ATOM   2361 HD12 LEU P 545     -23.509  14.188   0.643  0.00  0.00      PROA  
ATOM   2362 HD13 LEU P 545     -23.440  13.871  -1.157  0.00  0.00      PROA  
ATOM   2363  CD2 LEU P 545     -25.696  13.095  -0.029  0.00  0.00      PROA  
ATOM   2364 HD21 LEU P 545     -25.716  13.854   0.782  0.00  0.00      PROA  
ATOM   2365 HD22 LEU P 545     -26.572  12.417   0.058  0.00  0.00      PROA  
ATOM   2366 HD23 LEU P 545     -25.800  13.749  -0.921  0.00  0.00      PROA  
ATOM   2367  C   LEU P 545     -22.943   9.465   0.094  0.00  0.00      PROA  
ATOM   2368  O   LEU P 545     -22.140   9.621   0.953  0.00  0.00      PROA  
ATOM   2369  N   ILE P 546     -23.693   8.375  -0.028  0.00  0.00      PROA  
ATOM   2370  HN  ILE P 546     -24.269   8.193  -0.821  0.00  0.00      PROA  
ATOM   2371  CA  ILE P 546     -23.732   7.403   1.032  0.00  0.00      PROA  
ATOM   2372  HA  ILE P 546     -23.657   7.858   2.009  0.00  0.00      PROA  
ATOM   2373  CB  ILE P 546     -25.047   6.616   1.152  0.00  0.00      PROA  
ATOM   2374  HB  ILE P 546     -25.132   6.010   0.225  0.00  0.00      PROA  
ATOM   2375  CG2 ILE P 546     -25.155   5.739   2.465  0.00  0.00      PROA  
ATOM   2376 HG21 ILE P 546     -24.396   4.929   2.454  0.00  0.00      PROA  
ATOM   2377 HG22 ILE P 546     -26.086   5.145   2.589  0.00  0.00      PROA  
ATOM   2378 HG23 ILE P 546     -25.143   6.410   3.351  0.00  0.00      PROA  
ATOM   2379  CG1 ILE P 546     -26.205   7.613   1.095  0.00  0.00      PROA  
ATOM   2380 HG11 ILE P 546     -27.105   7.006   1.332  0.00  0.00      PROA  
ATOM   2381 HG12 ILE P 546     -26.326   8.110   0.109  0.00  0.00      PROA  
ATOM   2382  CD  ILE P 546     -26.176   8.696   2.182  0.00  0.00      PROA  
ATOM   2383  HD1 ILE P 546     -25.305   9.362   2.006  0.00  0.00      PROA  
ATOM   2384  HD2 ILE P 546     -26.000   8.218   3.169  0.00  0.00      PROA  
ATOM   2385  HD3 ILE P 546     -27.120   9.276   2.259  0.00  0.00      PROA  
ATOM   2386  C   ILE P 546     -22.574   6.491   1.013  0.00  0.00      PROA  
ATOM   2387  O   ILE P 546     -22.214   5.944   2.055  0.00  0.00      PROA  
ATOM   2388  N   SER P 547     -21.882   6.264  -0.193  0.00  0.00      PROA  
ATOM   2389  HN  SER P 547     -22.042   6.615  -1.112  0.00  0.00      PROA  
ATOM   2390  CA  SER P 547     -20.517   5.741  -0.075  0.00  0.00      PROA  
ATOM   2391  HA  SER P 547     -20.515   4.769   0.395  0.00  0.00      PROA  
ATOM   2392  CB  SER P 547     -19.954   5.596  -1.522  0.00  0.00      PROA  
ATOM   2393  HB1 SER P 547     -18.872   5.347  -1.476  0.00  0.00      PROA  
ATOM   2394  HB2 SER P 547     -19.998   6.566  -2.062  0.00  0.00      PROA  
ATOM   2395  OG  SER P 547     -20.625   4.613  -2.226  0.00  0.00      PROA  
ATOM   2396  HG1 SER P 547     -21.455   4.970  -2.551  0.00  0.00      PROA  
ATOM   2397  C   SER P 547     -19.411   6.570   0.640  0.00  0.00      PROA  
ATOM   2398  O   SER P 547     -18.573   6.018   1.371  0.00  0.00      PROA  
ATOM   2399  N   LEU P 548     -19.324   7.932   0.381  0.00  0.00      PROA  
ATOM   2400  HN  LEU P 548     -19.949   8.274  -0.317  0.00  0.00      PROA  
ATOM   2401  CA  LEU P 548     -18.556   8.825   1.215  0.00  0.00      PROA  
ATOM   2402  HA  LEU P 548     -17.521   8.516   1.225  0.00  0.00      PROA  
ATOM   2403  CB  LEU P 548     -18.690  10.288   0.556  0.00  0.00      PROA  
ATOM   2404  HB1 LEU P 548     -18.231  11.052   1.219  0.00  0.00      PROA  
ATOM   2405  HB2 LEU P 548     -19.755  10.575   0.689  0.00  0.00      PROA  
ATOM   2406  CG  LEU P 548     -18.128  10.471  -0.861  0.00  0.00      PROA  
ATOM   2407  HG  LEU P 548     -18.806   9.914  -1.543  0.00  0.00      PROA  
ATOM   2408  CD1 LEU P 548     -18.482  11.884  -1.251  0.00  0.00      PROA  
ATOM   2409 HD11 LEU P 548     -17.819  12.118  -2.112  0.00  0.00      PROA  
ATOM   2410 HD12 LEU P 548     -18.131  12.468  -0.374  0.00  0.00      PROA  
ATOM   2411 HD13 LEU P 548     -19.577  12.045  -1.337  0.00  0.00      PROA  
ATOM   2412  CD2 LEU P 548     -16.671  10.208  -0.957  0.00  0.00      PROA  
ATOM   2413 HD21 LEU P 548     -16.515   9.159  -0.624  0.00  0.00      PROA  
ATOM   2414 HD22 LEU P 548     -16.026  10.894  -0.367  0.00  0.00      PROA  
ATOM   2415 HD23 LEU P 548     -16.359  10.177  -2.022  0.00  0.00      PROA  
ATOM   2416  C   LEU P 548     -19.014   8.802   2.643  0.00  0.00      PROA  
ATOM   2417  O   LEU P 548     -18.156   8.778   3.565  0.00  0.00      PROA  
ATOM   2418  N   ILE P 549     -20.363   8.770   2.998  0.00  0.00      PROA  
ATOM   2419  HN  ILE P 549     -21.098   8.865   2.332  0.00  0.00      PROA  
ATOM   2420  CA  ILE P 549     -20.848   8.709   4.474  0.00  0.00      PROA  
ATOM   2421  HA  ILE P 549     -20.351   9.569   4.900  0.00  0.00      PROA  
ATOM   2422  CB  ILE P 549     -22.393   8.815   4.668  0.00  0.00      PROA  
ATOM   2423  HB  ILE P 549     -22.787   8.169   3.855  0.00  0.00      PROA  
ATOM   2424  CG2 ILE P 549     -22.881   8.303   6.060  0.00  0.00      PROA  
ATOM   2425 HG21 ILE P 549     -23.948   8.613   6.060  0.00  0.00      PROA  
ATOM   2426 HG22 ILE P 549     -22.368   8.879   6.860  0.00  0.00      PROA  
ATOM   2427 HG23 ILE P 549     -22.820   7.207   6.230  0.00  0.00      PROA  
ATOM   2428  CG1 ILE P 549     -22.935  10.265   4.479  0.00  0.00      PROA  
ATOM   2429 HG11 ILE P 549     -24.044  10.290   4.547  0.00  0.00      PROA  
ATOM   2430 HG12 ILE P 549     -22.738  10.532   3.419  0.00  0.00      PROA  
ATOM   2431  CD  ILE P 549     -22.299  11.387   5.343  0.00  0.00      PROA  
ATOM   2432  HD1 ILE P 549     -22.340  11.025   6.392  0.00  0.00      PROA  
ATOM   2433  HD2 ILE P 549     -22.875  12.335   5.278  0.00  0.00      PROA  
ATOM   2434  HD3 ILE P 549     -21.246  11.555   5.031  0.00  0.00      PROA  
ATOM   2435  C   ILE P 549     -20.363   7.398   5.072  0.00  0.00      PROA  
ATOM   2436  O   ILE P 549     -19.771   7.348   6.177  0.00  0.00      PROA  
ATOM   2437  N   PHE P 550     -20.467   6.206   4.375  0.00  0.00      PROA  
ATOM   2438  HN  PHE P 550     -20.927   6.096   3.498  0.00  0.00      PROA  
ATOM   2439  CA  PHE P 550     -20.075   4.887   4.875  0.00  0.00      PROA  
ATOM   2440  HA  PHE P 550     -20.699   4.780   5.750  0.00  0.00      PROA  
ATOM   2441  CB  PHE P 550     -20.554   3.756   3.922  0.00  0.00      PROA  
ATOM   2442  HB1 PHE P 550     -19.974   4.073   3.029  0.00  0.00      PROA  
ATOM   2443  HB2 PHE P 550     -21.621   3.841   3.626  0.00  0.00      PROA  
ATOM   2444  CG  PHE P 550     -20.311   2.335   4.439  0.00  0.00      PROA  
ATOM   2445  CD1 PHE P 550     -21.064   1.823   5.506  0.00  0.00      PROA  
ATOM   2446  HD1 PHE P 550     -21.697   2.531   6.020  0.00  0.00      PROA  
ATOM   2447  CE1 PHE P 550     -20.784   0.492   5.937  0.00  0.00      PROA  
ATOM   2448  HE1 PHE P 550     -21.331   0.185   6.816  0.00  0.00      PROA  
ATOM   2449  CZ  PHE P 550     -19.963  -0.365   5.208  0.00  0.00      PROA  
ATOM   2450  HZ  PHE P 550     -19.838  -1.407   5.461  0.00  0.00      PROA  
ATOM   2451  CD2 PHE P 550     -19.448   1.519   3.711  0.00  0.00      PROA  
ATOM   2452  HD2 PHE P 550     -18.834   2.027   2.983  0.00  0.00      PROA  
ATOM   2453  CE2 PHE P 550     -19.256   0.192   4.133  0.00  0.00      PROA  
ATOM   2454  HE2 PHE P 550     -18.730  -0.551   3.552  0.00  0.00      PROA  
ATOM   2455  C   PHE P 550     -18.593   4.839   5.271  0.00  0.00      PROA  
ATOM   2456  O   PHE P 550     -18.196   4.336   6.356  0.00  0.00      PROA  
ATOM   2457  N   ILE P 551     -17.679   5.494   4.458  0.00  0.00      PROA  
ATOM   2458  HN  ILE P 551     -17.958   5.930   3.606  0.00  0.00      PROA  
ATOM   2459  CA  ILE P 551     -16.314   5.687   4.841  0.00  0.00      PROA  
ATOM   2460  HA  ILE P 551     -15.794   4.766   5.058  0.00  0.00      PROA  
ATOM   2461  CB  ILE P 551     -15.436   6.053   3.591  0.00  0.00      PROA  
ATOM   2462  HB  ILE P 551     -15.911   6.918   3.081  0.00  0.00      PROA  
ATOM   2463  CG2 ILE P 551     -13.978   6.443   3.995  0.00  0.00      PROA  
ATOM   2464 HG21 ILE P 551     -13.202   6.305   3.212  0.00  0.00      PROA  
ATOM   2465 HG22 ILE P 551     -13.703   5.774   4.839  0.00  0.00      PROA  
ATOM   2466 HG23 ILE P 551     -14.012   7.503   4.326  0.00  0.00      PROA  
ATOM   2467  CG1 ILE P 551     -15.450   4.940   2.546  0.00  0.00      PROA  
ATOM   2468 HG11 ILE P 551     -16.491   4.638   2.304  0.00  0.00      PROA  
ATOM   2469 HG12 ILE P 551     -14.976   4.045   3.003  0.00  0.00      PROA  
ATOM   2470  CD  ILE P 551     -14.838   5.290   1.172  0.00  0.00      PROA  
ATOM   2471  HD1 ILE P 551     -14.872   4.511   0.381  0.00  0.00      PROA  
ATOM   2472  HD2 ILE P 551     -13.817   5.697   1.335  0.00  0.00      PROA  
ATOM   2473  HD3 ILE P 551     -15.506   6.072   0.751  0.00  0.00      PROA  
ATOM   2474  C   ILE P 551     -16.106   6.686   6.020  0.00  0.00      PROA  
ATOM   2475  O   ILE P 551     -15.319   6.432   6.921  0.00  0.00      PROA  
ATOM   2476  N   TYR P 552     -16.805   7.810   6.066  0.00  0.00      PROA  
ATOM   2477  HN  TYR P 552     -17.420   8.074   5.328  0.00  0.00      PROA  
ATOM   2478  CA  TYR P 552     -16.657   8.772   7.152  0.00  0.00      PROA  
ATOM   2479  HA  TYR P 552     -15.638   9.120   7.074  0.00  0.00      PROA  
ATOM   2480  CB  TYR P 552     -17.632   9.933   6.750  0.00  0.00      PROA  
ATOM   2481  HB1 TYR P 552     -18.642   9.470   6.770  0.00  0.00      PROA  
ATOM   2482  HB2 TYR P 552     -17.474  10.302   5.714  0.00  0.00      PROA  
ATOM   2483  CG  TYR P 552     -17.555  11.148   7.697  0.00  0.00      PROA  
ATOM   2484  CD1 TYR P 552     -18.582  11.424   8.634  0.00  0.00      PROA  
ATOM   2485  HD1 TYR P 552     -19.371  10.700   8.777  0.00  0.00      PROA  
ATOM   2486  CE1 TYR P 552     -18.501  12.566   9.418  0.00  0.00      PROA  
ATOM   2487  HE1 TYR P 552     -19.153  12.772  10.255  0.00  0.00      PROA  
ATOM   2488  CZ  TYR P 552     -17.497  13.551   9.142  0.00  0.00      PROA  
ATOM   2489  OH  TYR P 552     -17.371  14.773   9.827  0.00  0.00      PROA  
ATOM   2490  HH  TYR P 552     -16.683  15.301   9.416  0.00  0.00      PROA  
ATOM   2491  CD2 TYR P 552     -16.600  12.057   7.446  0.00  0.00      PROA  
ATOM   2492  HD2 TYR P 552     -15.918  11.921   6.619  0.00  0.00      PROA  
ATOM   2493  CE2 TYR P 552     -16.590  13.285   8.118  0.00  0.00      PROA  
ATOM   2494  HE2 TYR P 552     -15.863  14.054   7.905  0.00  0.00      PROA  
ATOM   2495  C   TYR P 552     -17.036   8.163   8.455  0.00  0.00      PROA  
ATOM   2496  O   TYR P 552     -16.364   8.311   9.466  0.00  0.00      PROA  
ATOM   2497  N   GLU P 553     -18.161   7.417   8.557  0.00  0.00      PROA  
ATOM   2498  HN  GLU P 553     -18.711   7.500   7.730  0.00  0.00      PROA  
ATOM   2499  CA  GLU P 553     -18.541   6.643   9.691  0.00  0.00      PROA  
ATOM   2500  HA  GLU P 553     -18.453   7.366  10.488  0.00  0.00      PROA  
ATOM   2501  CB  GLU P 553     -20.019   6.132   9.638  0.00  0.00      PROA  
ATOM   2502  HB1 GLU P 553     -20.189   5.595  10.595  0.00  0.00      PROA  
ATOM   2503  HB2 GLU P 553     -20.075   5.478   8.742  0.00  0.00      PROA  
ATOM   2504  CG  GLU P 553     -21.006   7.263   9.640  0.00  0.00      PROA  
ATOM   2505  HG1 GLU P 553     -20.871   7.973   8.796  0.00  0.00      PROA  
ATOM   2506  HG2 GLU P 553     -20.955   7.889  10.557  0.00  0.00      PROA  
ATOM   2507  CD  GLU P 553     -22.449   6.749   9.762  0.00  0.00      PROA  
ATOM   2508  OE1 GLU P 553     -23.375   7.520   9.291  0.00  0.00      PROA  
ATOM   2509  OE2 GLU P 553     -22.738   5.651  10.336  0.00  0.00      PROA  
ATOM   2510  C   GLU P 553     -17.537   5.625  10.046  0.00  0.00      PROA  
ATOM   2511  O   GLU P 553     -17.123   5.558  11.225  0.00  0.00      PROA  
ATOM   2512  N   THR P 554     -17.016   4.832   9.055  0.00  0.00      PROA  
ATOM   2513  HN  THR P 554     -17.381   4.821   8.127  0.00  0.00      PROA  
ATOM   2514  CA  THR P 554     -15.963   3.829   9.198  0.00  0.00      PROA  
ATOM   2515  HA  THR P 554     -16.303   3.086   9.903  0.00  0.00      PROA  
ATOM   2516  CB  THR P 554     -15.656   2.997   7.976  0.00  0.00      PROA  
ATOM   2517  HB  THR P 554     -15.467   3.671   7.113  0.00  0.00      PROA  
ATOM   2518  OG1 THR P 554     -16.735   2.160   7.736  0.00  0.00      PROA  
ATOM   2519  HG1 THR P 554     -17.322   2.687   7.188  0.00  0.00      PROA  
ATOM   2520  CG2 THR P 554     -14.573   2.001   8.285  0.00  0.00      PROA  
ATOM   2521 HG21 THR P 554     -14.410   1.297   7.442  0.00  0.00      PROA  
ATOM   2522 HG22 THR P 554     -14.899   1.301   9.084  0.00  0.00      PROA  
ATOM   2523 HG23 THR P 554     -13.622   2.488   8.589  0.00  0.00      PROA  
ATOM   2524  C   THR P 554     -14.733   4.457   9.795  0.00  0.00      PROA  
ATOM   2525  O   THR P 554     -14.116   3.834  10.674  0.00  0.00      PROA  
ATOM   2526  N   PHE P 555     -14.294   5.683   9.403  0.00  0.00      PROA  
ATOM   2527  HN  PHE P 555     -14.708   6.039   8.569  0.00  0.00      PROA  
ATOM   2528  CA  PHE P 555     -13.188   6.387  10.037  0.00  0.00      PROA  
ATOM   2529  HA  PHE P 555     -12.421   5.647  10.216  0.00  0.00      PROA  
ATOM   2530  CB  PHE P 555     -12.515   7.413   9.081  0.00  0.00      PROA  
ATOM   2531  HB1 PHE P 555     -11.886   8.181   9.581  0.00  0.00      PROA  
ATOM   2532  HB2 PHE P 555     -13.312   8.003   8.580  0.00  0.00      PROA  
ATOM   2533  CG  PHE P 555     -11.542   6.752   8.216  0.00  0.00      PROA  
ATOM   2534  CD1 PHE P 555     -11.706   6.729   6.845  0.00  0.00      PROA  
ATOM   2535  HD1 PHE P 555     -12.544   7.261   6.420  0.00  0.00      PROA  
ATOM   2536  CE1 PHE P 555     -10.864   5.990   6.076  0.00  0.00      PROA  
ATOM   2537  HE1 PHE P 555     -10.985   6.001   5.003  0.00  0.00      PROA  
ATOM   2538  CZ  PHE P 555      -9.704   5.362   6.685  0.00  0.00      PROA  
ATOM   2539  HZ  PHE P 555      -8.982   4.814   6.097  0.00  0.00      PROA  
ATOM   2540  CD2 PHE P 555     -10.408   6.181   8.787  0.00  0.00      PROA  
ATOM   2541  HD2 PHE P 555     -10.255   6.357   9.841  0.00  0.00      PROA  
ATOM   2542  CE2 PHE P 555      -9.439   5.571   8.045  0.00  0.00      PROA  
ATOM   2543  HE2 PHE P 555      -8.567   5.120   8.494  0.00  0.00      PROA  
ATOM   2544  C   PHE P 555     -13.511   7.160  11.348  0.00  0.00      PROA  
ATOM   2545  O   PHE P 555     -12.661   7.430  12.162  0.00  0.00      PROA  
ATOM   2546  N   TYR P 556     -14.741   7.598  11.572  0.00  0.00      PROA  
ATOM   2547  HN  TYR P 556     -15.400   7.715  10.834  0.00  0.00      PROA  
ATOM   2548  CA  TYR P 556     -15.085   8.176  12.870  0.00  0.00      PROA  
ATOM   2549  HA  TYR P 556     -14.298   8.873  13.120  0.00  0.00      PROA  
ATOM   2550  CB  TYR P 556     -16.414   9.044  12.839  0.00  0.00      PROA  
ATOM   2551  HB1 TYR P 556     -17.292   8.469  12.474  0.00  0.00      PROA  
ATOM   2552  HB2 TYR P 556     -16.282   9.823  12.058  0.00  0.00      PROA  
ATOM   2553  CG  TYR P 556     -16.780   9.787  14.167  0.00  0.00      PROA  
ATOM   2554  CD1 TYR P 556     -15.816  10.628  14.817  0.00  0.00      PROA  
ATOM   2555  HD1 TYR P 556     -14.756  10.587  14.616  0.00  0.00      PROA  
ATOM   2556  CE1 TYR P 556     -16.174  11.386  15.947  0.00  0.00      PROA  
ATOM   2557  HE1 TYR P 556     -15.510  12.114  16.388  0.00  0.00      PROA  
ATOM   2558  CZ  TYR P 556     -17.504  11.487  16.341  0.00  0.00      PROA  
ATOM   2559  OH  TYR P 556     -17.881  12.552  17.217  0.00  0.00      PROA  
ATOM   2560  HH  TYR P 556     -17.132  13.124  17.401  0.00  0.00      PROA  
ATOM   2561  CD2 TYR P 556     -18.029   9.697  14.789  0.00  0.00      PROA  
ATOM   2562  HD2 TYR P 556     -18.827   9.128  14.333  0.00  0.00      PROA  
ATOM   2563  CE2 TYR P 556     -18.399  10.548  15.853  0.00  0.00      PROA  
ATOM   2564  HE2 TYR P 556     -19.414  10.569  16.221  0.00  0.00      PROA  
ATOM   2565  C   TYR P 556     -15.252   7.159  14.058  0.00  0.00      PROA  
ATOM   2566  O   TYR P 556     -15.021   7.484  15.237  0.00  0.00      PROA  
ATOM   2567  N   LYS P 557     -15.621   5.882  13.808  0.00  0.00      PROA  
ATOM   2568  HN  LYS P 557     -16.094   5.682  12.954  0.00  0.00      PROA  
ATOM   2569  CA  LYS P 557     -15.526   4.696  14.617  0.00  0.00      PROA  
ATOM   2570  HA  LYS P 557     -15.984   4.862  15.581  0.00  0.00      PROA  
ATOM   2571  CB  LYS P 557     -16.100   3.358  14.105  0.00  0.00      PROA  
ATOM   2572  HB1 LYS P 557     -15.866   2.530  14.808  0.00  0.00      PROA  
ATOM   2573  HB2 LYS P 557     -15.752   2.940  13.137  0.00  0.00      PROA  
ATOM   2574  CG  LYS P 557     -17.564   3.404  13.995  0.00  0.00      PROA  
ATOM   2575  HG1 LYS P 557     -17.843   4.052  13.137  0.00  0.00      PROA  
ATOM   2576  HG2 LYS P 557     -18.064   3.868  14.872  0.00  0.00      PROA  
ATOM   2577  CD  LYS P 557     -18.153   1.989  13.670  0.00  0.00      PROA  
ATOM   2578  HD1 LYS P 557     -17.607   1.725  12.740  0.00  0.00      PROA  
ATOM   2579  HD2 LYS P 557     -19.186   2.075  13.271  0.00  0.00      PROA  
ATOM   2580  CE  LYS P 557     -18.030   0.908  14.730  0.00  0.00      PROA  
ATOM   2581  HE1 LYS P 557     -17.048   0.790  15.236  0.00  0.00      PROA  
ATOM   2582  HE2 LYS P 557     -18.311  -0.133  14.464  0.00  0.00      PROA  
ATOM   2583  NZ  LYS P 557     -18.935   1.194  15.927  0.00  0.00      PROA  
ATOM   2584  HZ1 LYS P 557     -18.553   1.949  16.533  0.00  0.00      PROA  
ATOM   2585  HZ2 LYS P 557     -18.986   0.361  16.547  0.00  0.00      PROA  
ATOM   2586  HZ3 LYS P 557     -19.879   1.422  15.553  0.00  0.00      PROA  
ATOM   2587  C   LYS P 557     -14.085   4.399  15.006  0.00  0.00      PROA  
ATOM   2588  O   LYS P 557     -13.705   4.121  16.131  0.00  0.00      PROA  
ATOM   2589  N   LEU P 558     -13.190   4.510  13.961  0.00  0.00      PROA  
ATOM   2590  HN  LEU P 558     -13.521   4.641  13.029  0.00  0.00      PROA  
ATOM   2591  CA  LEU P 558     -11.718   4.301  14.174  0.00  0.00      PROA  
ATOM   2592  HA  LEU P 558     -11.601   3.356  14.683  0.00  0.00      PROA  
ATOM   2593  CB  LEU P 558     -10.946   4.142  12.884  0.00  0.00      PROA  
ATOM   2594  HB1 LEU P 558     -10.758   5.102  12.356  0.00  0.00      PROA  
ATOM   2595  HB2 LEU P 558     -11.724   3.661  12.254  0.00  0.00      PROA  
ATOM   2596  CG  LEU P 558      -9.679   3.285  12.725  0.00  0.00      PROA  
ATOM   2597  HG  LEU P 558      -9.791   2.243  13.094  0.00  0.00      PROA  
ATOM   2598  CD1 LEU P 558      -9.299   3.341  11.256  0.00  0.00      PROA  
ATOM   2599 HD11 LEU P 558      -9.207   4.316  10.731  0.00  0.00      PROA  
ATOM   2600 HD12 LEU P 558     -10.097   2.756  10.752  0.00  0.00      PROA  
ATOM   2601 HD13 LEU P 558      -8.339   2.789  11.166  0.00  0.00      PROA  
ATOM   2602  CD2 LEU P 558      -8.471   3.897  13.544  0.00  0.00      PROA  
ATOM   2603 HD21 LEU P 558      -7.660   3.148  13.419  0.00  0.00      PROA  
ATOM   2604 HD22 LEU P 558      -8.646   3.918  14.640  0.00  0.00      PROA  
ATOM   2605 HD23 LEU P 558      -8.096   4.850  13.111  0.00  0.00      PROA  
ATOM   2606  C   LEU P 558     -11.220   5.385  15.094  0.00  0.00      PROA  
ATOM   2607  O   LEU P 558     -10.607   5.070  16.131  0.00  0.00      PROA  
ATOM   2608  N   VAL P 559     -11.510   6.629  14.714  0.00  0.00      PROA  
ATOM   2609  HN  VAL P 559     -12.041   6.786  13.884  0.00  0.00      PROA  
ATOM   2610  CA  VAL P 559     -11.325   7.859  15.577  0.00  0.00      PROA  
ATOM   2611  HA  VAL P 559     -10.276   7.885  15.831  0.00  0.00      PROA  
ATOM   2612  CB  VAL P 559     -11.694   9.226  14.946  0.00  0.00      PROA  
ATOM   2613  HB  VAL P 559     -12.624   9.075  14.358  0.00  0.00      PROA  
ATOM   2614  CG1 VAL P 559     -11.941  10.382  16.039  0.00  0.00      PROA  
ATOM   2615 HG11 VAL P 559     -11.030  10.567  16.648  0.00  0.00      PROA  
ATOM   2616 HG12 VAL P 559     -12.884  10.213  16.601  0.00  0.00      PROA  
ATOM   2617 HG13 VAL P 559     -12.015  11.341  15.482  0.00  0.00      PROA  
ATOM   2618  CG2 VAL P 559     -10.574   9.707  13.997  0.00  0.00      PROA  
ATOM   2619 HG21 VAL P 559     -10.720  10.738  13.610  0.00  0.00      PROA  
ATOM   2620 HG22 VAL P 559     -10.447   8.978  13.168  0.00  0.00      PROA  
ATOM   2621 HG23 VAL P 559      -9.604   9.715  14.537  0.00  0.00      PROA  
ATOM   2622  C   VAL P 559     -11.934   7.750  16.965  0.00  0.00      PROA  
ATOM   2623  O   VAL P 559     -11.408   8.219  17.925  0.00  0.00      PROA  
ATOM   2624  N   THR P 560     -13.160   7.095  17.042  0.00  0.00      PROA  
ATOM   2625  HN  THR P 560     -13.689   6.867  16.228  0.00  0.00      PROA  
ATOM   2626  CA  THR P 560     -13.824   6.870  18.368  0.00  0.00      PROA  
ATOM   2627  HA  THR P 560     -13.843   7.836  18.850  0.00  0.00      PROA  
ATOM   2628  CB  THR P 560     -15.324   6.468  18.216  0.00  0.00      PROA  
ATOM   2629  HB  THR P 560     -15.473   5.742  17.388  0.00  0.00      PROA  
ATOM   2630  OG1 THR P 560     -16.052   7.672  17.905  0.00  0.00      PROA  
ATOM   2631  HG1 THR P 560     -15.867   7.864  16.983  0.00  0.00      PROA  
ATOM   2632  CG2 THR P 560     -15.957   5.998  19.528  0.00  0.00      PROA  
ATOM   2633 HG21 THR P 560     -15.508   5.025  19.824  0.00  0.00      PROA  
ATOM   2634 HG22 THR P 560     -17.064   6.012  19.433  0.00  0.00      PROA  
ATOM   2635 HG23 THR P 560     -15.658   6.684  20.348  0.00  0.00      PROA  
ATOM   2636  C   THR P 560     -13.066   6.059  19.345  0.00  0.00      PROA  
ATOM   2637  O   THR P 560     -13.136   6.366  20.526  0.00  0.00      PROA  
ATOM   2638  N   ILE P 561     -12.228   5.105  18.876  0.00  0.00      PROA  
ATOM   2639  HN  ILE P 561     -12.233   5.027  17.882  0.00  0.00      PROA  
ATOM   2640  CA  ILE P 561     -11.255   4.244  19.612  0.00  0.00      PROA  
ATOM   2641  HA  ILE P 561     -11.843   3.762  20.379  0.00  0.00      PROA  
ATOM   2642  CB  ILE P 561     -10.500   3.194  18.833  0.00  0.00      PROA  
ATOM   2643  HB  ILE P 561     -10.024   3.697  17.964  0.00  0.00      PROA  
ATOM   2644  CG2 ILE P 561      -9.560   2.477  19.758  0.00  0.00      PROA  
ATOM   2645 HG21 ILE P 561      -9.012   1.810  19.059  0.00  0.00      PROA  
ATOM   2646 HG22 ILE P 561     -10.116   1.866  20.500  0.00  0.00      PROA  
ATOM   2647 HG23 ILE P 561      -8.850   3.089  20.354  0.00  0.00      PROA  
ATOM   2648  CG1 ILE P 561     -11.419   2.190  18.083  0.00  0.00      PROA  
ATOM   2649 HG11 ILE P 561     -12.379   2.659  17.777  0.00  0.00      PROA  
ATOM   2650 HG12 ILE P 561     -11.584   1.306  18.734  0.00  0.00      PROA  
ATOM   2651  CD  ILE P 561     -10.700   1.652  16.844  0.00  0.00      PROA  
ATOM   2652  HD1 ILE P 561     -11.340   0.992  16.221  0.00  0.00      PROA  
ATOM   2653  HD2 ILE P 561      -9.709   1.225  17.108  0.00  0.00      PROA  
ATOM   2654  HD3 ILE P 561     -10.469   2.526  16.198  0.00  0.00      PROA  
ATOM   2655  C   ILE P 561     -10.262   5.170  20.337  0.00  0.00      PROA  
ATOM   2656  O   ILE P 561     -10.084   5.064  21.514  0.00  0.00      PROA  
ATOM   2657  N   PHE P 562      -9.733   6.246  19.633  0.00  0.00      PROA  
ATOM   2658  HN  PHE P 562     -10.012   6.404  18.689  0.00  0.00      PROA  
ATOM   2659  CA  PHE P 562      -9.000   7.460  20.129  0.00  0.00      PROA  
ATOM   2660  HA  PHE P 562      -8.206   7.119  20.777  0.00  0.00      PROA  
ATOM   2661  CB  PHE P 562      -8.371   8.338  19.021  0.00  0.00      PROA  
ATOM   2662  HB1 PHE P 562      -7.809   9.176  19.486  0.00  0.00      PROA  
ATOM   2663  HB2 PHE P 562      -9.247   8.823  18.540  0.00  0.00      PROA  
ATOM   2664  CG  PHE P 562      -7.448   7.710  18.077  0.00  0.00      PROA  
ATOM   2665  CD1 PHE P 562      -7.964   6.973  17.052  0.00  0.00      PROA  
ATOM   2666  HD1 PHE P 562      -9.043   6.947  17.073  0.00  0.00      PROA  
ATOM   2667  CE1 PHE P 562      -7.188   6.575  15.943  0.00  0.00      PROA  
ATOM   2668  HE1 PHE P 562      -7.729   6.031  15.183  0.00  0.00      PROA  
ATOM   2669  CZ  PHE P 562      -5.857   6.812  15.963  0.00  0.00      PROA  
ATOM   2670  HZ  PHE P 562      -5.236   6.461  15.152  0.00  0.00      PROA  
ATOM   2671  CD2 PHE P 562      -6.090   8.081  18.026  0.00  0.00      PROA  
ATOM   2672  HD2 PHE P 562      -5.691   8.640  18.859  0.00  0.00      PROA  
ATOM   2673  CE2 PHE P 562      -5.348   7.628  16.976  0.00  0.00      PROA  
ATOM   2674  HE2 PHE P 562      -4.289   7.840  16.995  0.00  0.00      PROA  
ATOM   2675  C   PHE P 562      -9.866   8.382  21.066  0.00  0.00      PROA  
ATOM   2676  O   PHE P 562      -9.396   8.779  22.125  0.00  0.00      PROA  
ATOM   2677  N   GLN P 563     -11.108   8.766  20.807  0.00  0.00      PROA  
ATOM   2678  HN  GLN P 563     -11.537   8.516  19.943  0.00  0.00      PROA  
ATOM   2679  CA  GLN P 563     -11.810   9.547  21.790  0.00  0.00      PROA  
ATOM   2680  HA  GLN P 563     -11.158  10.359  22.075  0.00  0.00      PROA  
ATOM   2681  CB  GLN P 563     -12.976  10.211  21.154  0.00  0.00      PROA  
ATOM   2682  HB1 GLN P 563     -13.422  10.909  21.894  0.00  0.00      PROA  
ATOM   2683  HB2 GLN P 563     -13.686   9.427  20.812  0.00  0.00      PROA  
ATOM   2684  CG  GLN P 563     -12.760  11.251  20.000  0.00  0.00      PROA  
ATOM   2685  HG1 GLN P 563     -12.008  10.830  19.299  0.00  0.00      PROA  
ATOM   2686  HG2 GLN P 563     -12.217  12.154  20.352  0.00  0.00      PROA  
ATOM   2687  CD  GLN P 563     -14.054  11.506  19.297  0.00  0.00      PROA  
ATOM   2688  OE1 GLN P 563     -14.745  10.612  18.857  0.00  0.00      PROA  
ATOM   2689  NE2 GLN P 563     -14.515  12.745  19.450  0.00  0.00      PROA  
ATOM   2690 HE21 GLN P 563     -15.277  13.133  18.933  0.00  0.00      PROA  
ATOM   2691 HE22 GLN P 563     -14.152  13.173  20.277  0.00  0.00      PROA  
ATOM   2692  C   GLN P 563     -12.171   8.842  23.093  0.00  0.00      PROA  
ATOM   2693  O   GLN P 563     -12.125   9.460  24.141  0.00  0.00      PROA  
ATOM   2694  N   ASP P 564     -12.601   7.592  23.105  0.00  0.00      PROA  
ATOM   2695  HN  ASP P 564     -12.674   7.172  22.204  0.00  0.00      PROA  
ATOM   2696  CA  ASP P 564     -12.892   6.804  24.259  0.00  0.00      PROA  
ATOM   2697  HA  ASP P 564     -13.529   7.304  24.974  0.00  0.00      PROA  
ATOM   2698  CB  ASP P 564     -13.617   5.513  23.607  0.00  0.00      PROA  
ATOM   2699  HB1 ASP P 564     -12.874   4.871  23.086  0.00  0.00      PROA  
ATOM   2700  HB2 ASP P 564     -14.356   5.939  22.895  0.00  0.00      PROA  
ATOM   2701  CG  ASP P 564     -14.420   4.660  24.540  0.00  0.00      PROA  
ATOM   2702  OD1 ASP P 564     -15.203   5.120  25.402  0.00  0.00      PROA  
ATOM   2703  OD2 ASP P 564     -14.277   3.399  24.458  0.00  0.00      PROA  
ATOM   2704  C   ASP P 564     -11.659   6.258  25.038  0.00  0.00      PROA  
ATOM   2705  O   ASP P 564     -11.775   6.005  26.247  0.00  0.00      PROA  
ATOM   2706  N   HSD P 565     -10.429   6.312  24.486  0.00  0.00      PROA  
ATOM   2707  HN  HSD P 565     -10.377   6.654  23.551  0.00  0.00      PROA  
ATOM   2708  CA  HSD P 565      -9.172   6.059  25.130  0.00  0.00      PROA  
ATOM   2709  HA  HSD P 565      -8.891   5.016  25.149  0.00  0.00      PROA  
ATOM   2710  CB  HSD P 565      -8.046   6.469  24.137  0.00  0.00      PROA  
ATOM   2711  HB1 HSD P 565      -8.074   7.579  24.104  0.00  0.00      PROA  
ATOM   2712  HB2 HSD P 565      -8.388   6.156  23.127  0.00  0.00      PROA  
ATOM   2713  ND1 HSD P 565      -6.344   4.617  24.367  0.00  0.00      PROA  
ATOM   2714  HD1 HSD P 565      -6.995   3.861  24.288  0.00  0.00      PROA  
ATOM   2715  CG  HSD P 565      -6.664   5.940  24.495  0.00  0.00      PROA  
ATOM   2716  CE1 HSD P 565      -5.140   4.435  24.866  0.00  0.00      PROA  
ATOM   2717  HE1 HSD P 565      -4.574   3.506  24.931  0.00  0.00      PROA  
ATOM   2718  NE2 HSD P 565      -4.611   5.565  25.346  0.00  0.00      PROA  
ATOM   2719  CD2 HSD P 565      -5.583   6.547  25.046  0.00  0.00      PROA  
ATOM   2720  HD2 HSD P 565      -5.346   7.541  25.406  0.00  0.00      PROA  
ATOM   2721  C   HSD P 565      -8.873   6.876  26.475  0.00  0.00      PROA  
ATOM   2722  O   HSD P 565      -9.324   8.010  26.601  0.00  0.00      PROA  
ATOM   2723  N   PRO P 566      -8.345   6.225  27.547  0.00  0.00      PROA  
ATOM   2724  CD  PRO P 566      -8.018   4.839  27.617  0.00  0.00      PROA  
ATOM   2725  HD1 PRO P 566      -7.293   4.570  26.820  0.00  0.00      PROA  
ATOM   2726  HD2 PRO P 566      -8.927   4.204  27.543  0.00  0.00      PROA  
ATOM   2727  CA  PRO P 566      -7.954   6.949  28.702  0.00  0.00      PROA  
ATOM   2728  HA  PRO P 566      -8.856   7.114  29.271  0.00  0.00      PROA  
ATOM   2729  CB  PRO P 566      -6.939   5.953  29.407  0.00  0.00      PROA  
ATOM   2730  HB1 PRO P 566      -6.922   6.169  30.497  0.00  0.00      PROA  
ATOM   2731  HB2 PRO P 566      -5.903   6.145  29.055  0.00  0.00      PROA  
ATOM   2732  CG  PRO P 566      -7.386   4.553  28.961  0.00  0.00      PROA  
ATOM   2733  HG1 PRO P 566      -6.591   3.778  28.918  0.00  0.00      PROA  
ATOM   2734  HG2 PRO P 566      -8.255   4.166  29.535  0.00  0.00      PROA  
ATOM   2735  C   PRO P 566      -7.320   8.320  28.559  0.00  0.00      PROA  
ATOM   2736  O   PRO P 566      -6.231   8.446  27.920  0.00  0.00      PROA  
ATOM   2737  N   LEU P 567      -7.919   9.348  29.147  0.00  0.00      PROA  
ATOM   2738  HN  LEU P 567      -8.791   9.209  29.609  0.00  0.00      PROA  
ATOM   2739  CA  LEU P 567      -7.444  10.719  29.098  0.00  0.00      PROA  
ATOM   2740  HA  LEU P 567      -6.737  10.871  28.296  0.00  0.00      PROA  
ATOM   2741  CB  LEU P 567      -8.594  11.629  28.769  0.00  0.00      PROA  
ATOM   2742  HB1 LEU P 567      -8.368  12.713  28.672  0.00  0.00      PROA  
ATOM   2743  HB2 LEU P 567      -9.335  11.593  29.597  0.00  0.00      PROA  
ATOM   2744  CG  LEU P 567      -9.439  11.198  27.504  0.00  0.00      PROA  
ATOM   2745  HG  LEU P 567      -9.917  10.237  27.791  0.00  0.00      PROA  
ATOM   2746  CD1 LEU P 567     -10.597  12.284  27.318  0.00  0.00      PROA  
ATOM   2747 HD11 LEU P 567     -11.169  12.341  28.269  0.00  0.00      PROA  
ATOM   2748 HD12 LEU P 567     -11.373  11.937  26.602  0.00  0.00      PROA  
ATOM   2749 HD13 LEU P 567     -10.246  13.276  26.963  0.00  0.00      PROA  
ATOM   2750  CD2 LEU P 567      -8.677  10.887  26.154  0.00  0.00      PROA  
ATOM   2751 HD21 LEU P 567      -9.410  10.414  25.468  0.00  0.00      PROA  
ATOM   2752 HD22 LEU P 567      -7.848  10.158  26.279  0.00  0.00      PROA  
ATOM   2753 HD23 LEU P 567      -8.421  11.837  25.638  0.00  0.00      PROA  
ATOM   2754  C   LEU P 567      -6.658  11.159  30.267  0.00  0.00      PROA  
ATOM   2755  O   LEU P 567      -6.011  12.181  30.370  0.00  0.00      PROA  
ATOM   2756  N   GLN P 568      -6.872  10.380  31.336  0.00  0.00      PROA  
ATOM   2757  HN  GLN P 568      -7.364   9.514  31.356  0.00  0.00      PROA  
ATOM   2758  CA  GLN P 568      -6.159  10.596  32.602  0.00  0.00      PROA  
ATOM   2759  HA  GLN P 568      -6.353  11.604  32.939  0.00  0.00      PROA  
ATOM   2760  CB  GLN P 568      -6.574   9.427  33.581  0.00  0.00      PROA  
ATOM   2761  HB1 GLN P 568      -6.072   9.541  34.565  0.00  0.00      PROA  
ATOM   2762  HB2 GLN P 568      -6.204   8.473  33.149  0.00  0.00      PROA  
ATOM   2763  CG  GLN P 568      -8.052   9.166  33.948  0.00  0.00      PROA  
ATOM   2764  HG1 GLN P 568      -8.136   8.385  34.734  0.00  0.00      PROA  
ATOM   2765  HG2 GLN P 568      -8.592   8.801  33.048  0.00  0.00      PROA  
ATOM   2766  CD  GLN P 568      -8.864  10.393  34.357  0.00  0.00      PROA  
ATOM   2767  OE1 GLN P 568      -8.611  11.573  34.221  0.00  0.00      PROA  
ATOM   2768  NE2 GLN P 568      -9.908  10.022  35.185  0.00  0.00      PROA  
ATOM   2769 HE21 GLN P 568     -10.455  10.764  35.573  0.00  0.00      PROA  
ATOM   2770 HE22 GLN P 568     -10.153   9.053  35.205  0.00  0.00      PROA  
ATOM   2771  C   GLN P 568      -4.675  10.390  32.561  0.00  0.00      PROA  
ATOM   2772  O   GLN P 568      -4.162   9.566  31.857  0.00  0.00      PROA  
ATOM   2773  N   LYS P 569      -3.903  11.205  33.385  0.00  0.00      PROA  
ATOM   2774  HN  LYS P 569      -4.345  11.929  33.909  0.00  0.00      PROA  
ATOM   2775  CA  LYS P 569      -2.485  11.065  33.648  0.00  0.00      PROA  
ATOM   2776  HA  LYS P 569      -1.944  11.207  32.724  0.00  0.00      PROA  
ATOM   2777  CB  LYS P 569      -1.994  12.135  34.674  0.00  0.00      PROA  
ATOM   2778  HB1 LYS P 569      -2.346  11.805  35.675  0.00  0.00      PROA  
ATOM   2779  HB2 LYS P 569      -2.592  13.038  34.424  0.00  0.00      PROA  
ATOM   2780  CG  LYS P 569      -0.442  12.350  34.641  0.00  0.00      PROA  
ATOM   2781  HG1 LYS P 569      -0.057  12.603  33.631  0.00  0.00      PROA  
ATOM   2782  HG2 LYS P 569       0.023  11.361  34.844  0.00  0.00      PROA  
ATOM   2783  CD  LYS P 569       0.023  13.355  35.671  0.00  0.00      PROA  
ATOM   2784  HD1 LYS P 569       1.048  13.117  36.028  0.00  0.00      PROA  
ATOM   2785  HD2 LYS P 569      -0.593  13.085  36.556  0.00  0.00      PROA  
ATOM   2786  CE  LYS P 569       0.005  14.836  35.270  0.00  0.00      PROA  
ATOM   2787  HE1 LYS P 569      -0.642  15.072  34.398  0.00  0.00      PROA  
ATOM   2788  HE2 LYS P 569       1.050  15.151  35.062  0.00  0.00      PROA  
ATOM   2789  NZ  LYS P 569      -0.568  15.563  36.422  0.00  0.00      PROA  
ATOM   2790  HZ1 LYS P 569      -1.407  15.071  36.791  0.00  0.00      PROA  
ATOM   2791  HZ2 LYS P 569      -0.762  16.555  36.176  0.00  0.00      PROA  
ATOM   2792  HZ3 LYS P 569       0.191  15.594  37.133  0.00  0.00      PROA  
ATOM   2793  C   LYS P 569      -2.160   9.748  34.390  0.00  0.00      PROA  
ATOM   2794  O   LYS P 569      -1.216   9.061  34.107  0.00  0.00      PROA  
ATOM   2795  N   ASN P 570      -3.003   9.281  35.322  0.00  0.00      PROA  
ATOM   2796  HN  ASN P 570      -3.903   9.705  35.395  0.00  0.00      PROA  
ATOM   2797  CA  ASN P 570      -2.775   8.153  36.180  0.00  0.00      PROA  
ATOM   2798  HA  ASN P 570      -1.907   7.594  35.865  0.00  0.00      PROA  
ATOM   2799  CB  ASN P 570      -2.595   8.604  37.604  0.00  0.00      PROA  
ATOM   2800  HB1 ASN P 570      -2.372   7.704  38.215  0.00  0.00      PROA  
ATOM   2801  HB2 ASN P 570      -3.527   9.040  38.023  0.00  0.00      PROA  
ATOM   2802  CG  ASN P 570      -1.388   9.415  37.777  0.00  0.00      PROA  
ATOM   2803  OD1 ASN P 570      -0.436   9.257  37.005  0.00  0.00      PROA  
ATOM   2804  ND2 ASN P 570      -1.536  10.447  38.688  0.00  0.00      PROA  
ATOM   2805 HD21 ASN P 570      -0.731  11.039  38.733  0.00  0.00      PROA  
ATOM   2806 HD22 ASN P 570      -2.383  10.593  39.198  0.00  0.00      PROA  
ATOM   2807  C   ASN P 570      -4.086   7.310  36.082  0.00  0.00      PROA  
ATOM   2808  O   ASN P 570      -5.101   7.889  36.029  0.00  0.00      PROA  
ATOM   2809  N   TYR P 571      -3.984   5.976  35.890  0.00  0.00      PROA  
ATOM   2810  HN  TYR P 571      -3.126   5.478  35.784  0.00  0.00      PROA  
ATOM   2811  CA  TYR P 571      -5.055   5.222  35.192  0.00  0.00      PROA  
ATOM   2812  HA  TYR P 571      -5.566   5.796  34.433  0.00  0.00      PROA  
ATOM   2813  CB  TYR P 571      -4.404   3.849  34.648  0.00  0.00      PROA  
ATOM   2814  HB1 TYR P 571      -4.012   3.382  35.577  0.00  0.00      PROA  
ATOM   2815  HB2 TYR P 571      -3.513   4.065  34.021  0.00  0.00      PROA  
ATOM   2816  CG  TYR P 571      -5.455   2.859  34.011  0.00  0.00      PROA  
ATOM   2817  CD1 TYR P 571      -6.234   3.272  32.974  0.00  0.00      PROA  
ATOM   2818  HD1 TYR P 571      -6.120   4.255  32.540  0.00  0.00      PROA  
ATOM   2819  CE1 TYR P 571      -7.099   2.391  32.345  0.00  0.00      PROA  
ATOM   2820  HE1 TYR P 571      -7.734   2.680  31.521  0.00  0.00      PROA  
ATOM   2821  CZ  TYR P 571      -7.160   1.014  32.732  0.00  0.00      PROA  
ATOM   2822  OH  TYR P 571      -7.921   0.068  32.087  0.00  0.00      PROA  
ATOM   2823  HH  TYR P 571      -7.768  -0.764  32.541  0.00  0.00      PROA  
ATOM   2824  CD2 TYR P 571      -5.464   1.490  34.430  0.00  0.00      PROA  
ATOM   2825  HD2 TYR P 571      -4.784   1.235  35.230  0.00  0.00      PROA  
ATOM   2826  CE2 TYR P 571      -6.256   0.591  33.736  0.00  0.00      PROA  
ATOM   2827  HE2 TYR P 571      -6.343  -0.397  34.162  0.00  0.00      PROA  
ATOM   2828  C   TYR P 571      -6.121   4.859  36.169  0.00  0.00      PROA  
ATOM   2829  O   TYR P 571      -5.878   4.531  37.330  0.00  0.00      PROA  
ATOM   2830  N   ASP P 572      -7.364   4.966  35.724  0.00  0.00      PROA  
ATOM   2831  HN  ASP P 572      -7.464   5.096  34.741  0.00  0.00      PROA  
ATOM   2832  CA  ASP P 572      -8.558   4.707  36.478  0.00  0.00      PROA  
ATOM   2833  HA  ASP P 572      -8.526   5.302  37.379  0.00  0.00      PROA  
ATOM   2834  CB  ASP P 572      -9.824   5.009  35.616  0.00  0.00      PROA  
ATOM   2835  HB1 ASP P 572     -10.720   4.535  36.071  0.00  0.00      PROA  
ATOM   2836  HB2 ASP P 572      -9.765   4.629  34.573  0.00  0.00      PROA  
ATOM   2837  CG  ASP P 572     -10.152   6.490  35.576  0.00  0.00      PROA  
ATOM   2838  OD1 ASP P 572     -10.821   6.916  34.588  0.00  0.00      PROA  
ATOM   2839  OD2 ASP P 572      -9.749   7.257  36.503  0.00  0.00      PROA  
ATOM   2840  C   ASP P 572      -8.750   3.219  37.092  0.00  0.00      PROA  
ATOM   2841  O   ASP P 572      -8.359   2.228  36.400  0.00  0.00      PROA  
ATOM   2842  N   HSD P 573      -9.447   3.047  38.285  0.00  0.00      PROA  
ATOM   2843  HN  HSD P 573      -9.869   3.786  38.805  0.00  0.00      PROA  
ATOM   2844  CA  HSD P 573      -9.575   1.764  38.986  0.00  0.00      PROA  
ATOM   2845  HA  HSD P 573      -8.553   1.417  39.022  0.00  0.00      PROA  
ATOM   2846  CB  HSD P 573     -10.048   1.824  40.491  0.00  0.00      PROA  
ATOM   2847  HB1 HSD P 573      -9.364   2.545  40.986  0.00  0.00      PROA  
ATOM   2848  HB2 HSD P 573      -9.943   0.821  40.957  0.00  0.00      PROA  
ATOM   2849  ND1 HSD P 573     -12.078   3.342  40.526  0.00  0.00      PROA  
ATOM   2850  HD1 HSD P 573     -11.751   4.071  39.925  0.00  0.00      PROA  
ATOM   2851  CG  HSD P 573     -11.537   2.095  40.700  0.00  0.00      PROA  
ATOM   2852  CE1 HSD P 573     -13.320   3.320  41.151  0.00  0.00      PROA  
ATOM   2853  HE1 HSD P 573     -14.000   4.172  41.140  0.00  0.00      PROA  
ATOM   2854  NE2 HSD P 573     -13.606   2.119  41.658  0.00  0.00      PROA  
ATOM   2855  CD2 HSD P 573     -12.443   1.304  41.397  0.00  0.00      PROA  
ATOM   2856  HD2 HSD P 573     -12.369   0.289  41.767  0.00  0.00      PROA  
ATOM   2857  C   HSD P 573     -10.404   0.608  38.284  0.00  0.00      PROA  
ATOM   2858  O   HSD P 573     -11.107   0.822  37.299  0.00  0.00      PROA  
ATOM   2859  N   ASP P 574     -10.226  -0.630  38.787  0.00  0.00      PROA  
ATOM   2860  HN  ASP P 574      -9.714  -0.839  39.616  0.00  0.00      PROA  
ATOM   2861  CA  ASP P 574     -10.840  -1.812  38.143  0.00  0.00      PROA  
ATOM   2862  HA  ASP P 574     -10.505  -1.883  37.118  0.00  0.00      PROA  
ATOM   2863  CB  ASP P 574     -10.335  -2.984  39.060  0.00  0.00      PROA  
ATOM   2864  HB1 ASP P 574      -9.232  -3.069  39.158  0.00  0.00      PROA  
ATOM   2865  HB2 ASP P 574     -10.748  -3.875  38.540  0.00  0.00      PROA  
ATOM   2866  CG  ASP P 574     -10.915  -3.171  40.478  0.00  0.00      PROA  
ATOM   2867  OD1 ASP P 574     -11.069  -4.269  41.036  0.00  0.00      PROA  
ATOM   2868  OD2 ASP P 574     -11.233  -2.109  41.042  0.00  0.00      PROA  
ATOM   2869  C   ASP P 574     -12.321  -1.853  37.980  0.00  0.00      PROA  
ATOM   2870  O   ASP P 574     -12.771  -2.334  36.934  0.00  0.00      PROA  
ATOM   2871  N   VAL P 575     -13.106  -1.396  38.965  0.00  0.00      PROA  
ATOM   2872  HN  VAL P 575     -12.667  -1.383  39.860  0.00  0.00      PROA  
ATOM   2873  CA  VAL P 575     -14.605  -1.344  38.904  0.00  0.00      PROA  
ATOM   2874  HA  VAL P 575     -15.087  -2.287  38.696  0.00  0.00      PROA  
ATOM   2875  CB  VAL P 575     -15.223  -0.856  40.222  0.00  0.00      PROA  
ATOM   2876  HB  VAL P 575     -14.969   0.191  40.493  0.00  0.00      PROA  
ATOM   2877  CG1 VAL P 575     -16.760  -0.857  40.101  0.00  0.00      PROA  
ATOM   2878 HG11 VAL P 575     -17.299  -0.536  41.018  0.00  0.00      PROA  
ATOM   2879 HG12 VAL P 575     -17.087  -1.911  39.974  0.00  0.00      PROA  
ATOM   2880 HG13 VAL P 575     -17.224  -0.229  39.311  0.00  0.00      PROA  
ATOM   2881  CG2 VAL P 575     -14.799  -1.793  41.393  0.00  0.00      PROA  
ATOM   2882 HG21 VAL P 575     -15.607  -1.756  42.154  0.00  0.00      PROA  
ATOM   2883 HG22 VAL P 575     -13.823  -1.584  41.881  0.00  0.00      PROA  
ATOM   2884 HG23 VAL P 575     -14.818  -2.869  41.115  0.00  0.00      PROA  
ATOM   2885  C   VAL P 575     -15.035  -0.396  37.838  0.00  0.00      PROA  
ATOM   2886  O   VAL P 575     -15.864  -0.559  36.939  0.00  0.00      PROA  
ATOM   2887  N   LEU P 576     -14.389   0.802  37.790  0.00  0.00      PROA  
ATOM   2888  HN  LEU P 576     -13.557   0.945  38.320  0.00  0.00      PROA  
ATOM   2889  CA  LEU P 576     -14.644   1.874  36.829  0.00  0.00      PROA  
ATOM   2890  HA  LEU P 576     -15.700   2.093  36.888  0.00  0.00      PROA  
ATOM   2891  CB  LEU P 576     -13.851   3.141  37.270  0.00  0.00      PROA  
ATOM   2892  HB1 LEU P 576     -12.789   2.879  37.075  0.00  0.00      PROA  
ATOM   2893  HB2 LEU P 576     -13.940   3.092  38.376  0.00  0.00      PROA  
ATOM   2894  CG  LEU P 576     -14.091   4.387  36.494  0.00  0.00      PROA  
ATOM   2895  HG  LEU P 576     -13.813   4.192  35.436  0.00  0.00      PROA  
ATOM   2896  CD1 LEU P 576     -15.601   4.635  36.517  0.00  0.00      PROA  
ATOM   2897 HD11 LEU P 576     -15.918   5.546  35.967  0.00  0.00      PROA  
ATOM   2898 HD12 LEU P 576     -15.958   4.848  37.548  0.00  0.00      PROA  
ATOM   2899 HD13 LEU P 576     -16.144   3.766  36.088  0.00  0.00      PROA  
ATOM   2900  CD2 LEU P 576     -13.368   5.636  36.968  0.00  0.00      PROA  
ATOM   2901 HD21 LEU P 576     -13.238   6.449  36.222  0.00  0.00      PROA  
ATOM   2902 HD22 LEU P 576     -12.364   5.360  37.357  0.00  0.00      PROA  
ATOM   2903 HD23 LEU P 576     -13.936   6.104  37.800  0.00  0.00      PROA  
ATOM   2904  C   LEU P 576     -14.307   1.520  35.388  0.00  0.00      PROA  
ATOM   2905  O   LEU P 576     -15.052   1.824  34.393  0.00  0.00      PROA  
ATOM   2906  N   THR P 577     -13.149   0.832  35.198  0.00  0.00      PROA  
ATOM   2907  HN  THR P 577     -12.585   0.614  35.990  0.00  0.00      PROA  
ATOM   2908  CA  THR P 577     -12.777   0.439  33.841  0.00  0.00      PROA  
ATOM   2909  HA  THR P 577     -12.987   1.211  33.115  0.00  0.00      PROA  
ATOM   2910  CB  THR P 577     -11.255   0.339  33.739  0.00  0.00      PROA  
ATOM   2911  HB  THR P 577     -10.991  -0.161  32.782  0.00  0.00      PROA  
ATOM   2912  OG1 THR P 577     -10.699  -0.465  34.834  0.00  0.00      PROA  
ATOM   2913  HG1 THR P 577     -10.819   0.029  35.648  0.00  0.00      PROA  
ATOM   2914  CG2 THR P 577     -10.474   1.680  33.875  0.00  0.00      PROA  
ATOM   2915 HG21 THR P 577     -10.847   2.342  34.686  0.00  0.00      PROA  
ATOM   2916 HG22 THR P 577     -10.526   2.395  33.027  0.00  0.00      PROA  
ATOM   2917 HG23 THR P 577      -9.422   1.387  34.077  0.00  0.00      PROA  
ATOM   2918  C   THR P 577     -13.369  -0.823  33.277  0.00  0.00      PROA  
ATOM   2919  O   THR P 577     -13.222  -1.159  32.103  0.00  0.00      PROA  
ATOM   2920  N   THR P 578     -14.141  -1.529  34.126  0.00  0.00      PROA  
ATOM   2921  HN  THR P 578     -14.299  -1.134  35.027  0.00  0.00      PROA  
ATOM   2922  CA  THR P 578     -14.810  -2.747  33.810  0.00  0.00      PROA  
ATOM   2923  HA  THR P 578     -14.078  -3.322  33.262  0.00  0.00      PROA  
ATOM   2924  CB  THR P 578     -15.261  -3.669  34.970  0.00  0.00      PROA  
ATOM   2925  HB  THR P 578     -15.743  -2.986  35.701  0.00  0.00      PROA  
ATOM   2926  OG1 THR P 578     -14.171  -4.358  35.583  0.00  0.00      PROA  
ATOM   2927  HG1 THR P 578     -13.703  -3.643  36.020  0.00  0.00      PROA  
ATOM   2928  CG2 THR P 578     -16.314  -4.794  34.498  0.00  0.00      PROA  
ATOM   2929 HG21 THR P 578     -17.168  -4.177  34.146  0.00  0.00      PROA  
ATOM   2930 HG22 THR P 578     -16.568  -5.479  35.335  0.00  0.00      PROA  
ATOM   2931 HG23 THR P 578     -15.971  -5.420  33.647  0.00  0.00      PROA  
ATOM   2932  C   THR P 578     -15.782  -2.654  32.641  0.00  0.00      PROA  
ATOM   2933  O   THR P 578     -15.645  -3.466  31.681  0.00  0.00      PROA  
ATOM   2934  N   PRO P 579     -16.665  -1.727  32.558  0.00  0.00      PROA  
ATOM   2935  CD  PRO P 579     -17.113  -1.012  33.803  0.00  0.00      PROA  
ATOM   2936  HD1 PRO P 579     -16.552  -0.069  33.975  0.00  0.00      PROA  
ATOM   2937  HD2 PRO P 579     -17.077  -1.586  34.754  0.00  0.00      PROA  
ATOM   2938  CA  PRO P 579     -17.614  -1.584  31.452  0.00  0.00      PROA  
ATOM   2939  HA  PRO P 579     -18.135  -2.529  31.414  0.00  0.00      PROA  
ATOM   2940  CB  PRO P 579     -18.491  -0.515  31.946  0.00  0.00      PROA  
ATOM   2941  HB1 PRO P 579     -19.465  -0.469  31.413  0.00  0.00      PROA  
ATOM   2942  HB2 PRO P 579     -18.037   0.495  31.859  0.00  0.00      PROA  
ATOM   2943  CG  PRO P 579     -18.600  -0.818  33.459  0.00  0.00      PROA  
ATOM   2944  HG1 PRO P 579     -18.958   0.110  33.953  0.00  0.00      PROA  
ATOM   2945  HG2 PRO P 579     -19.258  -1.667  33.743  0.00  0.00      PROA  
ATOM   2946  C   PRO P 579     -17.204  -1.393  30.007  0.00  0.00      PROA  
ATOM   2947  O   PRO P 579     -18.029  -1.532  29.126  0.00  0.00      PROA  
ATOM   2948  N   LYS P 580     -15.866  -1.096  29.732  0.00  0.00      PROA  
ATOM   2949  HN  LYS P 580     -15.347  -0.899  30.560  0.00  0.00      PROA  
ATOM   2950  CA  LYS P 580     -15.318  -0.735  28.473  0.00  0.00      PROA  
ATOM   2951  HA  LYS P 580     -16.133  -0.436  27.831  0.00  0.00      PROA  
ATOM   2952  CB  LYS P 580     -14.298   0.460  28.645  0.00  0.00      PROA  
ATOM   2953  HB1 LYS P 580     -13.770   0.622  27.681  0.00  0.00      PROA  
ATOM   2954  HB2 LYS P 580     -13.497   0.239  29.383  0.00  0.00      PROA  
ATOM   2955  CG  LYS P 580     -14.979   1.799  29.141  0.00  0.00      PROA  
ATOM   2956  HG1 LYS P 580     -14.119   2.457  29.390  0.00  0.00      PROA  
ATOM   2957  HG2 LYS P 580     -15.568   1.658  30.072  0.00  0.00      PROA  
ATOM   2958  CD  LYS P 580     -15.816   2.480  28.048  0.00  0.00      PROA  
ATOM   2959  HD1 LYS P 580     -16.699   1.910  27.688  0.00  0.00      PROA  
ATOM   2960  HD2 LYS P 580     -15.102   2.575  27.203  0.00  0.00      PROA  
ATOM   2961  CE  LYS P 580     -16.464   3.826  28.374  0.00  0.00      PROA  
ATOM   2962  HE1 LYS P 580     -15.742   4.596  28.721  0.00  0.00      PROA  
ATOM   2963  HE2 LYS P 580     -17.200   3.721  29.200  0.00  0.00      PROA  
ATOM   2964  NZ  LYS P 580     -17.084   4.409  27.235  0.00  0.00      PROA  
ATOM   2965  HZ1 LYS P 580     -17.576   5.320  27.338  0.00  0.00      PROA  
ATOM   2966  HZ2 LYS P 580     -17.697   3.715  26.762  0.00  0.00      PROA  
ATOM   2967  HZ3 LYS P 580     -16.335   4.595  26.538  0.00  0.00      PROA  
ATOM   2968  C   LYS P 580     -14.644  -1.935  27.815  0.00  0.00      PROA  
ATOM   2969  O   LYS P 580     -14.349  -2.931  28.476  0.00  0.00      PROA  
ATOM   2970  N   PRO P 581     -14.378  -1.975  26.472  0.00  0.00      PROA  
ATOM   2971  CD  PRO P 581     -15.034  -1.035  25.522  0.00  0.00      PROA  
ATOM   2972  HD1 PRO P 581     -14.529  -0.052  25.638  0.00  0.00      PROA  
ATOM   2973  HD2 PRO P 581     -16.103  -0.935  25.811  0.00  0.00      PROA  
ATOM   2974  CA  PRO P 581     -13.700  -3.112  25.718  0.00  0.00      PROA  
ATOM   2975  HA  PRO P 581     -14.438  -3.899  25.670  0.00  0.00      PROA  
ATOM   2976  CB  PRO P 581     -13.523  -2.471  24.344  0.00  0.00      PROA  
ATOM   2977  HB1 PRO P 581     -13.365  -3.247  23.565  0.00  0.00      PROA  
ATOM   2978  HB2 PRO P 581     -12.615  -1.840  24.446  0.00  0.00      PROA  
ATOM   2979  CG  PRO P 581     -14.764  -1.717  24.111  0.00  0.00      PROA  
ATOM   2980  HG1 PRO P 581     -14.738  -1.023  23.244  0.00  0.00      PROA  
ATOM   2981  HG2 PRO P 581     -15.560  -2.480  23.975  0.00  0.00      PROA  
ATOM   2982  C   PRO P 581     -12.428  -3.502  26.365  0.00  0.00      PROA  
ATOM   2983  O   PRO P 581     -11.618  -2.653  26.664  0.00  0.00      PROA  
ATOM   2984  N   GLN P 582     -12.113  -4.815  26.394  0.00  0.00      PROA  
ATOM   2985  HN  GLN P 582     -12.844  -5.460  26.189  0.00  0.00      PROA  
ATOM   2986  CA  GLN P 582     -10.739  -5.257  26.709  0.00  0.00      PROA  
ATOM   2987  HA  GLN P 582     -10.316  -4.749  27.563  0.00  0.00      PROA  
ATOM   2988  CB  GLN P 582     -10.761  -6.753  26.966  0.00  0.00      PROA  
ATOM   2989  HB1 GLN P 582     -11.061  -7.238  26.013  0.00  0.00      PROA  
ATOM   2990  HB2 GLN P 582     -11.529  -7.021  27.723  0.00  0.00      PROA  
ATOM   2991  CG  GLN P 582      -9.414  -7.277  27.541  0.00  0.00      PROA  
ATOM   2992  HG1 GLN P 582      -8.593  -7.166  26.800  0.00  0.00      PROA  
ATOM   2993  HG2 GLN P 582      -9.520  -8.361  27.763  0.00  0.00      PROA  
ATOM   2994  CD  GLN P 582      -8.890  -6.459  28.769  0.00  0.00      PROA  
ATOM   2995  OE1 GLN P 582      -7.990  -5.518  28.681  0.00  0.00      PROA  
ATOM   2996  NE2 GLN P 582      -9.435  -6.834  29.930  0.00  0.00      PROA  
ATOM   2997 HE21 GLN P 582     -10.348  -7.240  29.887  0.00  0.00      PROA  
ATOM   2998 HE22 GLN P 582      -9.096  -6.535  30.822  0.00  0.00      PROA  
ATOM   2999  C   GLN P 582      -9.713  -4.799  25.636  0.00  0.00      PROA  
ATOM   3000  O   GLN P 582      -9.929  -5.106  24.450  0.00  0.00      PROA  
ATOM   3001  N   ALA P 583      -8.626  -4.042  25.911  0.00  0.00      PROA  
ATOM   3002  HN  ALA P 583      -8.367  -3.944  26.868  0.00  0.00      PROA  
ATOM   3003  CA  ALA P 583      -7.675  -3.605  24.813  0.00  0.00      PROA  
ATOM   3004  HA  ALA P 583      -7.656  -4.465  24.161  0.00  0.00      PROA  
ATOM   3005  CB  ALA P 583      -8.046  -2.322  24.147  0.00  0.00      PROA  
ATOM   3006  HB1 ALA P 583      -7.255  -1.981  23.445  0.00  0.00      PROA  
ATOM   3007  HB2 ALA P 583      -8.111  -1.516  24.909  0.00  0.00      PROA  
ATOM   3008  HB3 ALA P 583      -9.035  -2.262  23.646  0.00  0.00      PROA  
ATOM   3009  C   ALA P 583      -6.300  -3.504  25.475  0.00  0.00      PROA  
ATOM   3010  O   ALA P 583      -6.259  -3.055  26.619  0.00  0.00      PROA  
ATOM   3011  N   ALA P 584      -5.180  -3.934  24.786  0.00  0.00      PROA  
ATOM   3012  HN  ALA P 584      -5.238  -4.058  23.798  0.00  0.00      PROA  
ATOM   3013  CA  ALA P 584      -3.843  -3.800  25.414  0.00  0.00      PROA  
ATOM   3014  HA  ALA P 584      -3.951  -3.882  26.485  0.00  0.00      PROA  
ATOM   3015  CB  ALA P 584      -2.821  -4.847  24.790  0.00  0.00      PROA  
ATOM   3016  HB1 ALA P 584      -2.891  -4.631  23.703  0.00  0.00      PROA  
ATOM   3017  HB2 ALA P 584      -3.142  -5.861  25.113  0.00  0.00      PROA  
ATOM   3018  HB3 ALA P 584      -1.780  -4.558  25.049  0.00  0.00      PROA  
ATOM   3019  C   ALA P 584      -3.385  -2.360  25.155  0.00  0.00      PROA  
ATOM   3020  O   ALA P 584      -2.913  -1.998  24.099  0.00  0.00      PROA  
ATOM   3021  N   LEU P 585      -3.545  -1.478  26.143  0.00  0.00      PROA  
ATOM   3022  HN  LEU P 585      -4.100  -1.874  26.870  0.00  0.00      PROA  
ATOM   3023  CA  LEU P 585      -3.558   0.030  26.055  0.00  0.00      PROA  
ATOM   3024  HA  LEU P 585      -4.419   0.133  25.411  0.00  0.00      PROA  
ATOM   3025  CB  LEU P 585      -3.827   0.578  27.397  0.00  0.00      PROA  
ATOM   3026  HB1 LEU P 585      -3.929   1.672  27.238  0.00  0.00      PROA  
ATOM   3027  HB2 LEU P 585      -2.987   0.398  28.102  0.00  0.00      PROA  
ATOM   3028  CG  LEU P 585      -5.195   0.213  28.094  0.00  0.00      PROA  
ATOM   3029  HG  LEU P 585      -5.264  -0.894  28.166  0.00  0.00      PROA  
ATOM   3030  CD1 LEU P 585      -5.391   0.818  29.444  0.00  0.00      PROA  
ATOM   3031 HD11 LEU P 585      -5.635   1.893  29.304  0.00  0.00      PROA  
ATOM   3032 HD12 LEU P 585      -4.533   0.654  30.130  0.00  0.00      PROA  
ATOM   3033 HD13 LEU P 585      -6.309   0.403  29.912  0.00  0.00      PROA  
ATOM   3034  CD2 LEU P 585      -6.387   0.727  27.269  0.00  0.00      PROA  
ATOM   3035 HD21 LEU P 585      -6.382   1.835  27.350  0.00  0.00      PROA  
ATOM   3036 HD22 LEU P 585      -7.318   0.285  27.686  0.00  0.00      PROA  
ATOM   3037 HD23 LEU P 585      -6.251   0.580  26.176  0.00  0.00      PROA  
ATOM   3038  C   LEU P 585      -2.429   0.770  25.324  0.00  0.00      PROA  
ATOM   3039  O   LEU P 585      -2.925   1.609  24.547  0.00  0.00      PROA  
ATOM   3040  N   PRO P 586      -1.153   0.689  25.506  0.00  0.00      PROA  
ATOM   3041  CD  PRO P 586      -0.525  -0.332  26.259  0.00  0.00      PROA  
ATOM   3042  HD1 PRO P 586      -0.286  -1.144  25.540  0.00  0.00      PROA  
ATOM   3043  HD2 PRO P 586      -1.203  -0.695  27.062  0.00  0.00      PROA  
ATOM   3044  CA  PRO P 586      -0.148   1.637  24.967  0.00  0.00      PROA  
ATOM   3045  HA  PRO P 586      -0.314   2.664  25.257  0.00  0.00      PROA  
ATOM   3046  CB  PRO P 586       1.115   1.195  25.662  0.00  0.00      PROA  
ATOM   3047  HB1 PRO P 586       1.809   1.985  26.020  0.00  0.00      PROA  
ATOM   3048  HB2 PRO P 586       1.657   0.550  24.938  0.00  0.00      PROA  
ATOM   3049  CG  PRO P 586       0.717   0.264  26.803  0.00  0.00      PROA  
ATOM   3050  HG1 PRO P 586       1.516  -0.459  27.074  0.00  0.00      PROA  
ATOM   3051  HG2 PRO P 586       0.521   0.695  27.808  0.00  0.00      PROA  
ATOM   3052  C   PRO P 586      -0.246   1.613  23.414  0.00  0.00      PROA  
ATOM   3053  O   PRO P 586       0.096   0.615  22.807  0.00  0.00      PROA  
ATOM   3054  N   ASN P 587      -0.747   2.699  22.838  0.00  0.00      PROA  
ATOM   3055  HN  ASN P 587      -1.089   3.448  23.401  0.00  0.00      PROA  
ATOM   3056  CA  ASN P 587      -0.798   2.948  21.422  0.00  0.00      PROA  
ATOM   3057  HA  ASN P 587      -1.205   3.945  21.329  0.00  0.00      PROA  
ATOM   3058  CB  ASN P 587       0.490   2.956  20.681  0.00  0.00      PROA  
ATOM   3059  HB1 ASN P 587       0.326   3.168  19.603  0.00  0.00      PROA  
ATOM   3060  HB2 ASN P 587       0.895   1.923  20.739  0.00  0.00      PROA  
ATOM   3061  CG  ASN P 587       1.440   4.033  21.155  0.00  0.00      PROA  
ATOM   3062  OD1 ASN P 587       1.134   4.709  22.118  0.00  0.00      PROA  
ATOM   3063  ND2 ASN P 587       2.626   4.237  20.551  0.00  0.00      PROA  
ATOM   3064 HD21 ASN P 587       3.242   4.922  20.940  0.00  0.00      PROA  
ATOM   3065 HD22 ASN P 587       2.885   3.594  19.830  0.00  0.00      PROA  
ATOM   3066  C   ASN P 587      -1.822   1.983  20.797  0.00  0.00      PROA  
ATOM   3067  O   ASN P 587      -1.825   1.789  19.569  0.00  0.00      PROA  
ATOM   3068  N   THR P 588      -2.844   1.578  21.527  0.00  0.00      PROA  
ATOM   3069  HN  THR P 588      -2.796   1.934  22.457  0.00  0.00      PROA  
ATOM   3070  CA  THR P 588      -4.008   0.732  20.997  0.00  0.00      PROA  
ATOM   3071  HA  THR P 588      -3.400  -0.022  20.519  0.00  0.00      PROA  
ATOM   3072  CB  THR P 588      -4.889   0.169  22.144  0.00  0.00      PROA  
ATOM   3073  HB  THR P 588      -4.232  -0.339  22.882  0.00  0.00      PROA  
ATOM   3074  OG1 THR P 588      -5.742  -0.790  21.627  0.00  0.00      PROA  
ATOM   3075  HG1 THR P 588      -5.108  -1.442  21.319  0.00  0.00      PROA  
ATOM   3076  CG2 THR P 588      -5.622   1.255  22.904  0.00  0.00      PROA  
ATOM   3077 HG21 THR P 588      -4.861   1.977  23.269  0.00  0.00      PROA  
ATOM   3078 HG22 THR P 588      -6.171   0.899  23.802  0.00  0.00      PROA  
ATOM   3079 HG23 THR P 588      -6.307   1.743  22.178  0.00  0.00      PROA  
ATOM   3080  C   THR P 588      -4.827   1.293  19.904  0.00  0.00      PROA  
ATOM   3081  O   THR P 588      -5.203   0.588  18.967  0.00  0.00      PROA  
ATOM   3082  N   ALA P 589      -5.103   2.632  19.885  0.00  0.00      PROA  
ATOM   3083  HN  ALA P 589      -4.918   3.282  20.618  0.00  0.00      PROA  
ATOM   3084  CA  ALA P 589      -5.739   3.220  18.755  0.00  0.00      PROA  
ATOM   3085  HA  ALA P 589      -6.648   2.714  18.466  0.00  0.00      PROA  
ATOM   3086  CB  ALA P 589      -6.299   4.577  19.262  0.00  0.00      PROA  
ATOM   3087  HB1 ALA P 589      -7.188   4.705  18.608  0.00  0.00      PROA  
ATOM   3088  HB2 ALA P 589      -5.695   5.507  19.199  0.00  0.00      PROA  
ATOM   3089  HB3 ALA P 589      -6.790   4.502  20.256  0.00  0.00      PROA  
ATOM   3090  C   ALA P 589      -4.771   3.354  17.545  0.00  0.00      PROA  
ATOM   3091  O   ALA P 589      -5.150   3.120  16.374  0.00  0.00      PROA  
ATOM   3092  N   LEU P 590      -3.474   3.785  17.680  0.00  0.00      PROA  
ATOM   3093  HN  LEU P 590      -3.045   3.919  18.570  0.00  0.00      PROA  
ATOM   3094  CA  LEU P 590      -2.530   3.829  16.579  0.00  0.00      PROA  
ATOM   3095  HA  LEU P 590      -3.031   4.443  15.845  0.00  0.00      PROA  
ATOM   3096  CB  LEU P 590      -1.296   4.621  17.010  0.00  0.00      PROA  
ATOM   3097  HB1 LEU P 590      -0.443   4.610  16.298  0.00  0.00      PROA  
ATOM   3098  HB2 LEU P 590      -0.998   4.382  18.054  0.00  0.00      PROA  
ATOM   3099  CG  LEU P 590      -1.589   6.167  17.120  0.00  0.00      PROA  
ATOM   3100  HG  LEU P 590      -2.526   6.266  17.708  0.00  0.00      PROA  
ATOM   3101  CD1 LEU P 590      -0.397   6.892  17.831  0.00  0.00      PROA  
ATOM   3102 HD11 LEU P 590       0.552   6.769  17.267  0.00  0.00      PROA  
ATOM   3103 HD12 LEU P 590      -0.250   6.438  18.834  0.00  0.00      PROA  
ATOM   3104 HD13 LEU P 590      -0.713   7.949  17.959  0.00  0.00      PROA  
ATOM   3105  CD2 LEU P 590      -1.767   6.695  15.675  0.00  0.00      PROA  
ATOM   3106 HD21 LEU P 590      -1.193   6.085  14.946  0.00  0.00      PROA  
ATOM   3107 HD22 LEU P 590      -1.342   7.718  15.584  0.00  0.00      PROA  
ATOM   3108 HD23 LEU P 590      -2.835   6.801  15.386  0.00  0.00      PROA  
ATOM   3109  C   LEU P 590      -2.269   2.451  15.995  0.00  0.00      PROA  
ATOM   3110  O   LEU P 590      -2.264   2.342  14.793  0.00  0.00      PROA  
ATOM   3111  N   LEU P 591      -2.068   1.353  16.760  0.00  0.00      PROA  
ATOM   3112  HN  LEU P 591      -1.882   1.440  17.736  0.00  0.00      PROA  
ATOM   3113  CA  LEU P 591      -1.975  -0.056  16.368  0.00  0.00      PROA  
ATOM   3114  HA  LEU P 591      -1.222  -0.170  15.602  0.00  0.00      PROA  
ATOM   3115  CB  LEU P 591      -1.615  -0.902  17.564  0.00  0.00      PROA  
ATOM   3116  HB1 LEU P 591      -1.569  -1.950  17.199  0.00  0.00      PROA  
ATOM   3117  HB2 LEU P 591      -2.344  -0.813  18.397  0.00  0.00      PROA  
ATOM   3118  CG  LEU P 591      -0.240  -0.705  18.267  0.00  0.00      PROA  
ATOM   3119  HG  LEU P 591      -0.172   0.403  18.321  0.00  0.00      PROA  
ATOM   3120  CD1 LEU P 591      -0.244  -1.237  19.749  0.00  0.00      PROA  
ATOM   3121 HD11 LEU P 591      -0.108  -2.334  19.643  0.00  0.00      PROA  
ATOM   3122 HD12 LEU P 591      -1.251  -1.022  20.166  0.00  0.00      PROA  
ATOM   3123 HD13 LEU P 591       0.527  -0.773  20.401  0.00  0.00      PROA  
ATOM   3124  CD2 LEU P 591       0.958  -1.180  17.455  0.00  0.00      PROA  
ATOM   3125 HD21 LEU P 591       1.048  -2.286  17.395  0.00  0.00      PROA  
ATOM   3126 HD22 LEU P 591       1.844  -0.608  17.803  0.00  0.00      PROA  
ATOM   3127 HD23 LEU P 591       0.748  -0.794  16.435  0.00  0.00      PROA  
ATOM   3128  C   LEU P 591      -3.255  -0.576  15.624  0.00  0.00      PROA  
ATOM   3129  O   LEU P 591      -3.252  -1.336  14.637  0.00  0.00      PROA  
ATOM   3130  N   SER P 592      -4.431  -0.261  16.212  0.00  0.00      PROA  
ATOM   3131  HN  SER P 592      -4.481   0.191  17.099  0.00  0.00      PROA  
ATOM   3132  CA  SER P 592      -5.724  -0.434  15.557  0.00  0.00      PROA  
ATOM   3133  HA  SER P 592      -5.792  -1.477  15.285  0.00  0.00      PROA  
ATOM   3134  CB  SER P 592      -6.948   0.065  16.431  0.00  0.00      PROA  
ATOM   3135  HB1 SER P 592      -7.816   0.156  15.743  0.00  0.00      PROA  
ATOM   3136  HB2 SER P 592      -6.726   1.127  16.668  0.00  0.00      PROA  
ATOM   3137  OG  SER P 592      -7.121  -0.796  17.572  0.00  0.00      PROA  
ATOM   3138  HG1 SER P 592      -6.529  -0.472  18.254  0.00  0.00      PROA  
ATOM   3139  C   SER P 592      -5.734   0.222  14.128  0.00  0.00      PROA  
ATOM   3140  O   SER P 592      -6.122  -0.350  13.126  0.00  0.00      PROA  
ATOM   3141  N   LEU P 593      -5.275   1.494  13.937  0.00  0.00      PROA  
ATOM   3142  HN  LEU P 593      -5.033   2.092  14.697  0.00  0.00      PROA  
ATOM   3143  CA  LEU P 593      -5.098   2.233  12.654  0.00  0.00      PROA  
ATOM   3144  HA  LEU P 593      -6.028   2.152  12.111  0.00  0.00      PROA  
ATOM   3145  CB  LEU P 593      -4.756   3.781  12.885  0.00  0.00      PROA  
ATOM   3146  HB1 LEU P 593      -3.839   3.807  13.512  0.00  0.00      PROA  
ATOM   3147  HB2 LEU P 593      -5.632   4.135  13.470  0.00  0.00      PROA  
ATOM   3148  CG  LEU P 593      -4.550   4.629  11.639  0.00  0.00      PROA  
ATOM   3149  HG  LEU P 593      -3.747   4.177  11.018  0.00  0.00      PROA  
ATOM   3150  CD1 LEU P 593      -5.794   4.655  10.740  0.00  0.00      PROA  
ATOM   3151 HD11 LEU P 593      -6.003   3.600  10.460  0.00  0.00      PROA  
ATOM   3152 HD12 LEU P 593      -5.571   5.250   9.829  0.00  0.00      PROA  
ATOM   3153 HD13 LEU P 593      -6.573   5.202  11.313  0.00  0.00      PROA  
ATOM   3154  CD2 LEU P 593      -4.038   5.977  11.956  0.00  0.00      PROA  
ATOM   3155 HD21 LEU P 593      -2.982   5.970  12.302  0.00  0.00      PROA  
ATOM   3156 HD22 LEU P 593      -4.707   6.351  12.760  0.00  0.00      PROA  
ATOM   3157 HD23 LEU P 593      -4.007   6.714  11.125  0.00  0.00      PROA  
ATOM   3158  C   LEU P 593      -4.160   1.371  11.707  0.00  0.00      PROA  
ATOM   3159  O   LEU P 593      -4.540   1.114  10.571  0.00  0.00      PROA  
ATOM   3160  N   VAL P 594      -3.027   0.812  12.233  0.00  0.00      PROA  
ATOM   3161  HN  VAL P 594      -2.926   1.066  13.192  0.00  0.00      PROA  
ATOM   3162  CA  VAL P 594      -2.039   0.011  11.473  0.00  0.00      PROA  
ATOM   3163  HA  VAL P 594      -1.763   0.567  10.590  0.00  0.00      PROA  
ATOM   3164  CB  VAL P 594      -0.813  -0.202  12.279  0.00  0.00      PROA  
ATOM   3165  HB  VAL P 594      -1.025  -0.454  13.340  0.00  0.00      PROA  
ATOM   3166  CG1 VAL P 594       0.162  -1.258  11.612  0.00  0.00      PROA  
ATOM   3167 HG11 VAL P 594      -0.128  -2.327  11.692  0.00  0.00      PROA  
ATOM   3168 HG12 VAL P 594       1.183  -1.348  12.041  0.00  0.00      PROA  
ATOM   3169 HG13 VAL P 594       0.137  -1.185  10.504  0.00  0.00      PROA  
ATOM   3170  CG2 VAL P 594       0.103   0.991  12.395  0.00  0.00      PROA  
ATOM   3171 HG21 VAL P 594       1.020   0.752  12.975  0.00  0.00      PROA  
ATOM   3172 HG22 VAL P 594      -0.395   1.807  12.960  0.00  0.00      PROA  
ATOM   3173 HG23 VAL P 594       0.451   1.346  11.401  0.00  0.00      PROA  
ATOM   3174  C   VAL P 594      -2.587  -1.322  10.894  0.00  0.00      PROA  
ATOM   3175  O   VAL P 594      -2.475  -1.634   9.693  0.00  0.00      PROA  
ATOM   3176  N   LEU P 595      -3.321  -2.089  11.750  0.00  0.00      PROA  
ATOM   3177  HN  LEU P 595      -3.325  -1.736  12.682  0.00  0.00      PROA  
ATOM   3178  CA  LEU P 595      -3.952  -3.346  11.349  0.00  0.00      PROA  
ATOM   3179  HA  LEU P 595      -3.146  -3.984  11.019  0.00  0.00      PROA  
ATOM   3180  CB  LEU P 595      -4.465  -3.997  12.658  0.00  0.00      PROA  
ATOM   3181  HB1 LEU P 595      -5.057  -3.179  13.122  0.00  0.00      PROA  
ATOM   3182  HB2 LEU P 595      -3.615  -4.284  13.314  0.00  0.00      PROA  
ATOM   3183  CG  LEU P 595      -5.333  -5.301  12.533  0.00  0.00      PROA  
ATOM   3184  HG  LEU P 595      -6.260  -5.032  11.984  0.00  0.00      PROA  
ATOM   3185  CD1 LEU P 595      -4.561  -6.319  11.712  0.00  0.00      PROA  
ATOM   3186 HD11 LEU P 595      -4.141  -5.968  10.745  0.00  0.00      PROA  
ATOM   3187 HD12 LEU P 595      -5.226  -7.186  11.512  0.00  0.00      PROA  
ATOM   3188 HD13 LEU P 595      -3.719  -6.653  12.356  0.00  0.00      PROA  
ATOM   3189  CD2 LEU P 595      -5.862  -5.873  13.870  0.00  0.00      PROA  
ATOM   3190 HD21 LEU P 595      -6.449  -6.807  13.744  0.00  0.00      PROA  
ATOM   3191 HD22 LEU P 595      -6.566  -5.143  14.325  0.00  0.00      PROA  
ATOM   3192 HD23 LEU P 595      -5.022  -6.132  14.549  0.00  0.00      PROA  
ATOM   3193  C   LEU P 595      -4.981  -3.016  10.312  0.00  0.00      PROA  
ATOM   3194  O   LEU P 595      -5.216  -3.762   9.387  0.00  0.00      PROA  
ATOM   3195  N   MET P 596      -5.798  -1.961  10.490  0.00  0.00      PROA  
ATOM   3196  HN  MET P 596      -5.689  -1.320  11.246  0.00  0.00      PROA  
ATOM   3197  CA  MET P 596      -6.848  -1.579   9.630  0.00  0.00      PROA  
ATOM   3198  HA  MET P 596      -7.418  -2.481   9.467  0.00  0.00      PROA  
ATOM   3199  CB  MET P 596      -7.805  -0.554  10.238  0.00  0.00      PROA  
ATOM   3200  HB1 MET P 596      -7.055   0.248  10.406  0.00  0.00      PROA  
ATOM   3201  HB2 MET P 596      -8.289  -0.957  11.153  0.00  0.00      PROA  
ATOM   3202  CG  MET P 596      -8.902   0.051   9.320  0.00  0.00      PROA  
ATOM   3203  HG1 MET P 596      -9.691   0.414  10.012  0.00  0.00      PROA  
ATOM   3204  HG2 MET P 596      -9.481  -0.705   8.748  0.00  0.00      PROA  
ATOM   3205  SD  MET P 596      -8.483   1.487   8.274  0.00  0.00      PROA  
ATOM   3206  CE  MET P 596     -10.233   1.690   7.709  0.00  0.00      PROA  
ATOM   3207  HE1 MET P 596     -10.363   2.722   7.316  0.00  0.00      PROA  
ATOM   3208  HE2 MET P 596     -10.963   1.540   8.533  0.00  0.00      PROA  
ATOM   3209  HE3 MET P 596     -10.450   0.980   6.882  0.00  0.00      PROA  
ATOM   3210  C   MET P 596      -6.439  -1.272   8.212  0.00  0.00      PROA  
ATOM   3211  O   MET P 596      -7.045  -1.914   7.349  0.00  0.00      PROA  
ATOM   3212  N   ALA P 597      -5.467  -0.304   8.041  0.00  0.00      PROA  
ATOM   3213  HN  ALA P 597      -5.060   0.092   8.861  0.00  0.00      PROA  
ATOM   3214  CA  ALA P 597      -4.933   0.145   6.749  0.00  0.00      PROA  
ATOM   3215  HA  ALA P 597      -5.639   0.559   6.044  0.00  0.00      PROA  
ATOM   3216  CB  ALA P 597      -4.045   1.268   6.965  0.00  0.00      PROA  
ATOM   3217  HB1 ALA P 597      -3.704   1.595   5.960  0.00  0.00      PROA  
ATOM   3218  HB2 ALA P 597      -3.215   0.954   7.634  0.00  0.00      PROA  
ATOM   3219  HB3 ALA P 597      -4.590   2.085   7.484  0.00  0.00      PROA  
ATOM   3220  C   ALA P 597      -4.206  -0.940   6.072  0.00  0.00      PROA  
ATOM   3221  O   ALA P 597      -4.266  -1.189   4.882  0.00  0.00      PROA  
ATOM   3222  N   GLY P 598      -3.449  -1.720   6.952  0.00  0.00      PROA  
ATOM   3223  HN  GLY P 598      -3.663  -1.458   7.890  0.00  0.00      PROA  
ATOM   3224  CA  GLY P 598      -2.863  -2.995   6.624  0.00  0.00      PROA  
ATOM   3225  HA1 GLY P 598      -2.351  -3.293   7.528  0.00  0.00      PROA  
ATOM   3226  HA2 GLY P 598      -2.104  -2.784   5.885  0.00  0.00      PROA  
ATOM   3227  C   GLY P 598      -3.850  -4.004   6.021  0.00  0.00      PROA  
ATOM   3228  O   GLY P 598      -3.525  -4.701   5.062  0.00  0.00      PROA  
ATOM   3229  N   THR P 599      -5.061  -4.155   6.534  0.00  0.00      PROA  
ATOM   3230  HN  THR P 599      -5.274  -3.694   7.392  0.00  0.00      PROA  
ATOM   3231  CA  THR P 599      -6.045  -5.080   6.019  0.00  0.00      PROA  
ATOM   3232  HA  THR P 599      -5.586  -6.039   5.831  0.00  0.00      PROA  
ATOM   3233  CB  THR P 599      -7.231  -5.233   6.964  0.00  0.00      PROA  
ATOM   3234  HB  THR P 599      -7.718  -4.274   7.240  0.00  0.00      PROA  
ATOM   3235  OG1 THR P 599      -6.823  -5.863   8.160  0.00  0.00      PROA  
ATOM   3236  HG1 THR P 599      -6.384  -5.221   8.722  0.00  0.00      PROA  
ATOM   3237  CG2 THR P 599      -8.231  -6.230   6.332  0.00  0.00      PROA  
ATOM   3238 HG21 THR P 599      -8.739  -5.881   5.408  0.00  0.00      PROA  
ATOM   3239 HG22 THR P 599      -9.062  -6.387   7.053  0.00  0.00      PROA  
ATOM   3240 HG23 THR P 599      -7.809  -7.237   6.129  0.00  0.00      PROA  
ATOM   3241  C   THR P 599      -6.568  -4.595   4.668  0.00  0.00      PROA  
ATOM   3242  O   THR P 599      -6.785  -5.353   3.784  0.00  0.00      PROA  
ATOM   3243  N   PHE P 600      -6.686  -3.288   4.468  0.00  0.00      PROA  
ATOM   3244  HN  PHE P 600      -6.555  -2.619   5.195  0.00  0.00      PROA  
ATOM   3245  CA  PHE P 600      -7.245  -2.591   3.276  0.00  0.00      PROA  
ATOM   3246  HA  PHE P 600      -8.154  -3.068   2.941  0.00  0.00      PROA  
ATOM   3247  CB  PHE P 600      -7.606  -1.103   3.573  0.00  0.00      PROA  
ATOM   3248  HB1 PHE P 600      -6.712  -0.623   4.026  0.00  0.00      PROA  
ATOM   3249  HB2 PHE P 600      -8.444  -1.123   4.302  0.00  0.00      PROA  
ATOM   3250  CG  PHE P 600      -7.988  -0.198   2.435  0.00  0.00      PROA  
ATOM   3251  CD1 PHE P 600      -9.187  -0.482   1.735  0.00  0.00      PROA  
ATOM   3252  HD1 PHE P 600      -9.769  -1.343   2.030  0.00  0.00      PROA  
ATOM   3253  CE1 PHE P 600      -9.488   0.165   0.581  0.00  0.00      PROA  
ATOM   3254  HE1 PHE P 600     -10.387  -0.044   0.019  0.00  0.00      PROA  
ATOM   3255  CZ  PHE P 600      -8.671   1.149   0.102  0.00  0.00      PROA  
ATOM   3256  HZ  PHE P 600      -8.861   1.548  -0.884  0.00  0.00      PROA  
ATOM   3257  CD2 PHE P 600      -7.052   0.685   1.799  0.00  0.00      PROA  
ATOM   3258  HD2 PHE P 600      -6.033   0.692   2.157  0.00  0.00      PROA  
ATOM   3259  CE2 PHE P 600      -7.426   1.453   0.714  0.00  0.00      PROA  
ATOM   3260  HE2 PHE P 600      -6.697   2.067   0.206  0.00  0.00      PROA  
ATOM   3261  C   PHE P 600      -6.278  -2.728   2.118  0.00  0.00      PROA  
ATOM   3262  O   PHE P 600      -6.716  -3.234   1.111  0.00  0.00      PROA  
ATOM   3263  N   PHE P 601      -4.974  -2.495   2.364  0.00  0.00      PROA  
ATOM   3264  HN  PHE P 601      -4.680  -2.156   3.254  0.00  0.00      PROA  
ATOM   3265  CA  PHE P 601      -3.882  -2.794   1.417  0.00  0.00      PROA  
ATOM   3266  HA  PHE P 601      -4.146  -2.415   0.441  0.00  0.00      PROA  
ATOM   3267  CB  PHE P 601      -2.532  -2.142   1.748  0.00  0.00      PROA  
ATOM   3268  HB1 PHE P 601      -1.822  -2.385   0.928  0.00  0.00      PROA  
ATOM   3269  HB2 PHE P 601      -2.117  -2.596   2.673  0.00  0.00      PROA  
ATOM   3270  CG  PHE P 601      -2.586  -0.662   1.775  0.00  0.00      PROA  
ATOM   3271  CD1 PHE P 601      -2.742   0.128   0.600  0.00  0.00      PROA  
ATOM   3272  HD1 PHE P 601      -2.833  -0.380  -0.349  0.00  0.00      PROA  
ATOM   3273  CE1 PHE P 601      -2.607   1.558   0.731  0.00  0.00      PROA  
ATOM   3274  HE1 PHE P 601      -2.916   2.092  -0.156  0.00  0.00      PROA  
ATOM   3275  CZ  PHE P 601      -2.399   2.132   2.020  0.00  0.00      PROA  
ATOM   3276  HZ  PHE P 601      -2.468   3.190   2.230  0.00  0.00      PROA  
ATOM   3277  CD2 PHE P 601      -2.354  -0.083   3.002  0.00  0.00      PROA  
ATOM   3278  HD2 PHE P 601      -2.066  -0.701   3.840  0.00  0.00      PROA  
ATOM   3279  CE2 PHE P 601      -2.246   1.285   3.149  0.00  0.00      PROA  
ATOM   3280  HE2 PHE P 601      -2.127   1.660   4.155  0.00  0.00      PROA  
ATOM   3281  C   PHE P 601      -3.698  -4.226   1.176  0.00  0.00      PROA  
ATOM   3282  O   PHE P 601      -3.446  -4.594   0.043  0.00  0.00      PROA  
ATOM   3283  N   LEU P 602      -3.874  -5.085   2.193  0.00  0.00      PROA  
ATOM   3284  HN  LEU P 602      -4.068  -4.729   3.104  0.00  0.00      PROA  
ATOM   3285  CA  LEU P 602      -3.973  -6.488   1.932  0.00  0.00      PROA  
ATOM   3286  HA  LEU P 602      -3.139  -6.847   1.348  0.00  0.00      PROA  
ATOM   3287  CB  LEU P 602      -3.792  -7.339   3.285  0.00  0.00      PROA  
ATOM   3288  HB1 LEU P 602      -4.564  -7.120   4.054  0.00  0.00      PROA  
ATOM   3289  HB2 LEU P 602      -2.834  -6.984   3.721  0.00  0.00      PROA  
ATOM   3290  CG  LEU P 602      -3.679  -8.871   3.157  0.00  0.00      PROA  
ATOM   3291  HG  LEU P 602      -4.530  -9.232   2.540  0.00  0.00      PROA  
ATOM   3292  CD1 LEU P 602      -2.384  -9.254   2.452  0.00  0.00      PROA  
ATOM   3293 HD11 LEU P 602      -2.277  -9.043   1.367  0.00  0.00      PROA  
ATOM   3294 HD12 LEU P 602      -2.244 -10.349   2.575  0.00  0.00      PROA  
ATOM   3295 HD13 LEU P 602      -1.516  -8.845   3.012  0.00  0.00      PROA  
ATOM   3296  CD2 LEU P 602      -3.752  -9.450   4.559  0.00  0.00      PROA  
ATOM   3297 HD21 LEU P 602      -4.580  -8.999   5.147  0.00  0.00      PROA  
ATOM   3298 HD22 LEU P 602      -2.769  -9.280   5.049  0.00  0.00      PROA  
ATOM   3299 HD23 LEU P 602      -3.992 -10.531   4.466  0.00  0.00      PROA  
ATOM   3300  C   LEU P 602      -5.215  -6.986   1.101  0.00  0.00      PROA  
ATOM   3301  O   LEU P 602      -5.103  -7.788   0.176  0.00  0.00      PROA  
ATOM   3302  N   ALA P 603      -6.402  -6.496   1.380  0.00  0.00      PROA  
ATOM   3303  HN  ALA P 603      -6.473  -5.944   2.207  0.00  0.00      PROA  
ATOM   3304  CA  ALA P 603      -7.574  -6.706   0.602  0.00  0.00      PROA  
ATOM   3305  HA  ALA P 603      -7.607  -7.785   0.617  0.00  0.00      PROA  
ATOM   3306  CB  ALA P 603      -8.808  -6.041   1.265  0.00  0.00      PROA  
ATOM   3307  HB1 ALA P 603      -9.209  -6.445   2.220  0.00  0.00      PROA  
ATOM   3308  HB2 ALA P 603      -9.643  -6.071   0.532  0.00  0.00      PROA  
ATOM   3309  HB3 ALA P 603      -8.597  -4.963   1.430  0.00  0.00      PROA  
ATOM   3310  C   ALA P 603      -7.451  -6.312  -0.905  0.00  0.00      PROA  
ATOM   3311  O   ALA P 603      -7.761  -7.105  -1.824  0.00  0.00      PROA  
ATOM   3312  N   MET P 604      -6.881  -5.167  -1.216  0.00  0.00      PROA  
ATOM   3313  HN  MET P 604      -6.630  -4.602  -0.433  0.00  0.00      PROA  
ATOM   3314  CA  MET P 604      -6.596  -4.777  -2.598  0.00  0.00      PROA  
ATOM   3315  HA  MET P 604      -7.408  -5.059  -3.251  0.00  0.00      PROA  
ATOM   3316  CB  MET P 604      -6.326  -3.235  -2.571  0.00  0.00      PROA  
ATOM   3317  HB1 MET P 604      -6.123  -2.873  -3.602  0.00  0.00      PROA  
ATOM   3318  HB2 MET P 604      -5.464  -2.976  -1.919  0.00  0.00      PROA  
ATOM   3319  CG  MET P 604      -7.480  -2.390  -2.046  0.00  0.00      PROA  
ATOM   3320  HG1 MET P 604      -7.020  -1.411  -1.795  0.00  0.00      PROA  
ATOM   3321  HG2 MET P 604      -7.952  -2.711  -1.092  0.00  0.00      PROA  
ATOM   3322  SD  MET P 604      -8.729  -2.142  -3.381  0.00  0.00      PROA  
ATOM   3323  CE  MET P 604      -8.945  -0.325  -3.157  0.00  0.00      PROA  
ATOM   3324  HE1 MET P 604      -7.970   0.207  -3.126  0.00  0.00      PROA  
ATOM   3325  HE2 MET P 604      -9.573  -0.204  -2.248  0.00  0.00      PROA  
ATOM   3326  HE3 MET P 604      -9.539   0.137  -3.974  0.00  0.00      PROA  
ATOM   3327  C   MET P 604      -5.366  -5.504  -3.155  0.00  0.00      PROA  
ATOM   3328  O   MET P 604      -5.286  -5.849  -4.334  0.00  0.00      PROA  
ATOM   3329  N   MET P 605      -4.326  -5.861  -2.407  0.00  0.00      PROA  
ATOM   3330  HN  MET P 605      -4.378  -5.816  -1.413  0.00  0.00      PROA  
ATOM   3331  CA  MET P 605      -3.222  -6.711  -2.861  0.00  0.00      PROA  
ATOM   3332  HA  MET P 605      -2.806  -6.159  -3.691  0.00  0.00      PROA  
ATOM   3333  CB  MET P 605      -2.055  -6.894  -1.822  0.00  0.00      PROA  
ATOM   3334  HB1 MET P 605      -2.454  -7.034  -0.794  0.00  0.00      PROA  
ATOM   3335  HB2 MET P 605      -1.614  -5.875  -1.798  0.00  0.00      PROA  
ATOM   3336  CG  MET P 605      -0.889  -7.799  -2.138  0.00  0.00      PROA  
ATOM   3337  HG1 MET P 605       0.088  -7.486  -1.710  0.00  0.00      PROA  
ATOM   3338  HG2 MET P 605      -0.617  -7.651  -3.205  0.00  0.00      PROA  
ATOM   3339  SD  MET P 605      -1.046  -9.576  -1.764  0.00  0.00      PROA  
ATOM   3340  CE  MET P 605       0.395 -10.093  -2.745  0.00  0.00      PROA  
ATOM   3341  HE1 MET P 605       0.463 -11.156  -3.059  0.00  0.00      PROA  
ATOM   3342  HE2 MET P 605       1.361  -9.908  -2.227  0.00  0.00      PROA  
ATOM   3343  HE3 MET P 605       0.531  -9.498  -3.673  0.00  0.00      PROA  
ATOM   3344  C   MET P 605      -3.700  -8.068  -3.390  0.00  0.00      PROA  
ATOM   3345  O   MET P 605      -3.262  -8.429  -4.487  0.00  0.00      PROA  
ATOM   3346  N   LEU P 606      -4.539  -8.764  -2.609  0.00  0.00      PROA  
ATOM   3347  HN  LEU P 606      -4.717  -8.422  -1.689  0.00  0.00      PROA  
ATOM   3348  CA  LEU P 606      -5.211  -9.934  -3.069  0.00  0.00      PROA  
ATOM   3349  HA  LEU P 606      -4.471 -10.611  -3.470  0.00  0.00      PROA  
ATOM   3350  CB  LEU P 606      -5.816 -10.798  -1.873  0.00  0.00      PROA  
ATOM   3351  HB1 LEU P 606      -6.466 -11.670  -2.099  0.00  0.00      PROA  
ATOM   3352  HB2 LEU P 606      -6.382 -10.026  -1.311  0.00  0.00      PROA  
ATOM   3353  CG  LEU P 606      -4.879 -11.260  -0.725  0.00  0.00      PROA  
ATOM   3354  HG  LEU P 606      -4.255 -10.445  -0.299  0.00  0.00      PROA  
ATOM   3355  CD1 LEU P 606      -5.746 -11.972   0.383  0.00  0.00      PROA  
ATOM   3356 HD11 LEU P 606      -5.135 -12.098   1.302  0.00  0.00      PROA  
ATOM   3357 HD12 LEU P 606      -6.116 -12.964   0.046  0.00  0.00      PROA  
ATOM   3358 HD13 LEU P 606      -6.555 -11.239   0.591  0.00  0.00      PROA  
ATOM   3359  CD2 LEU P 606      -3.975 -12.385  -1.401  0.00  0.00      PROA  
ATOM   3360 HD21 LEU P 606      -3.571 -12.085  -2.391  0.00  0.00      PROA  
ATOM   3361 HD22 LEU P 606      -4.635 -13.235  -1.677  0.00  0.00      PROA  
ATOM   3362 HD23 LEU P 606      -3.230 -12.649  -0.620  0.00  0.00      PROA  
ATOM   3363  C   LEU P 606      -6.254  -9.800  -4.182  0.00  0.00      PROA  
ATOM   3364  O   LEU P 606      -6.321 -10.644  -5.049  0.00  0.00      PROA  
ATOM   3365  N   ARG P 607      -6.942  -8.653  -4.282  0.00  0.00      PROA  
ATOM   3366  HN  ARG P 607      -6.832  -7.901  -3.637  0.00  0.00      PROA  
ATOM   3367  CA  ARG P 607      -7.730  -8.293  -5.482  0.00  0.00      PROA  
ATOM   3368  HA  ARG P 607      -8.542  -9.001  -5.558  0.00  0.00      PROA  
ATOM   3369  CB  ARG P 607      -8.476  -6.950  -5.272  0.00  0.00      PROA  
ATOM   3370  HB1 ARG P 607      -7.750  -6.134  -5.070  0.00  0.00      PROA  
ATOM   3371  HB2 ARG P 607      -9.118  -7.053  -4.371  0.00  0.00      PROA  
ATOM   3372  CG  ARG P 607      -9.383  -6.448  -6.400  0.00  0.00      PROA  
ATOM   3373  HG1 ARG P 607      -8.695  -6.330  -7.265  0.00  0.00      PROA  
ATOM   3374  HG2 ARG P 607      -9.659  -5.382  -6.253  0.00  0.00      PROA  
ATOM   3375  CD  ARG P 607     -10.457  -7.503  -6.764  0.00  0.00      PROA  
ATOM   3376  HD1 ARG P 607     -11.096  -7.743  -5.887  0.00  0.00      PROA  
ATOM   3377  HD2 ARG P 607     -10.014  -8.420  -7.208  0.00  0.00      PROA  
ATOM   3378  NE  ARG P 607     -11.185  -6.911  -7.946  0.00  0.00      PROA  
ATOM   3379  HE  ARG P 607     -11.103  -5.954  -8.227  0.00  0.00      PROA  
ATOM   3380  CZ  ARG P 607     -12.135  -7.492  -8.591  0.00  0.00      PROA  
ATOM   3381  NH1 ARG P 607     -12.496  -8.683  -8.440  0.00  0.00      PROA  
ATOM   3382 HH11 ARG P 607     -11.912  -9.265  -7.874  0.00  0.00      PROA  
ATOM   3383 HH12 ARG P 607     -12.801  -9.189  -9.247  0.00  0.00      PROA  
ATOM   3384  NH2 ARG P 607     -12.716  -6.817  -9.567  0.00  0.00      PROA  
ATOM   3385 HH21 ARG P 607     -12.534  -5.992 -10.101  0.00  0.00      PROA  
ATOM   3386 HH22 ARG P 607     -13.312  -7.448 -10.064  0.00  0.00      PROA  
ATOM   3387  C   ARG P 607      -6.918  -8.283  -6.733  0.00  0.00      PROA  
ATOM   3388  O   ARG P 607      -7.459  -8.706  -7.773  0.00  0.00      PROA  
ATOM   3389  N   LYS P 608      -5.669  -7.852  -6.637  0.00  0.00      PROA  
ATOM   3390  HN  LYS P 608      -5.390  -7.482  -5.754  0.00  0.00      PROA  
ATOM   3391  CA  LYS P 608      -4.768  -7.803  -7.785  0.00  0.00      PROA  
ATOM   3392  HA  LYS P 608      -5.347  -7.711  -8.692  0.00  0.00      PROA  
ATOM   3393  CB  LYS P 608      -3.847  -6.557  -7.709  0.00  0.00      PROA  
ATOM   3394  HB1 LYS P 608      -3.192  -6.641  -8.602  0.00  0.00      PROA  
ATOM   3395  HB2 LYS P 608      -3.263  -6.557  -6.764  0.00  0.00      PROA  
ATOM   3396  CG  LYS P 608      -4.674  -5.209  -7.820  0.00  0.00      PROA  
ATOM   3397  HG1 LYS P 608      -3.891  -4.491  -8.144  0.00  0.00      PROA  
ATOM   3398  HG2 LYS P 608      -5.136  -4.976  -6.836  0.00  0.00      PROA  
ATOM   3399  CD  LYS P 608      -5.926  -5.051  -8.827  0.00  0.00      PROA  
ATOM   3400  HD1 LYS P 608      -6.654  -5.818  -8.486  0.00  0.00      PROA  
ATOM   3401  HD2 LYS P 608      -5.625  -5.369  -9.848  0.00  0.00      PROA  
ATOM   3402  CE  LYS P 608      -6.568  -3.687  -8.757  0.00  0.00      PROA  
ATOM   3403  HE1 LYS P 608      -7.003  -3.491  -7.754  0.00  0.00      PROA  
ATOM   3404  HE2 LYS P 608      -7.411  -3.670  -9.481  0.00  0.00      PROA  
ATOM   3405  NZ  LYS P 608      -5.593  -2.691  -9.157  0.00  0.00      PROA  
ATOM   3406  HZ1 LYS P 608      -6.097  -1.785  -9.068  0.00  0.00      PROA  
ATOM   3407  HZ2 LYS P 608      -5.327  -2.752 -10.160  0.00  0.00      PROA  
ATOM   3408  HZ3 LYS P 608      -4.758  -2.585  -8.546  0.00  0.00      PROA  
ATOM   3409  C   LYS P 608      -3.921  -8.998  -8.001  0.00  0.00      PROA  
ATOM   3410  O   LYS P 608      -3.248  -9.206  -8.995  0.00  0.00      PROA  
ATOM   3411  N   PHE P 609      -4.117  -9.969  -7.060  0.00  0.00      PROA  
ATOM   3412  HN  PHE P 609      -4.803  -9.863  -6.344  0.00  0.00      PROA  
ATOM   3413  CA  PHE P 609      -3.379 -11.231  -7.179  0.00  0.00      PROA  
ATOM   3414  HA  PHE P 609      -2.347 -10.978  -7.367  0.00  0.00      PROA  
ATOM   3415  CB  PHE P 609      -3.380 -12.047  -5.890  0.00  0.00      PROA  
ATOM   3416  HB1 PHE P 609      -4.360 -12.231  -5.401  0.00  0.00      PROA  
ATOM   3417  HB2 PHE P 609      -2.942 -11.348  -5.145  0.00  0.00      PROA  
ATOM   3418  CG  PHE P 609      -2.491 -13.181  -5.941  0.00  0.00      PROA  
ATOM   3419  CD1 PHE P 609      -3.007 -14.436  -6.205  0.00  0.00      PROA  
ATOM   3420  HD1 PHE P 609      -4.085 -14.506  -6.225  0.00  0.00      PROA  
ATOM   3421  CE1 PHE P 609      -2.119 -15.525  -6.247  0.00  0.00      PROA  
ATOM   3422  HE1 PHE P 609      -2.479 -16.496  -6.553  0.00  0.00      PROA  
ATOM   3423  CZ  PHE P 609      -0.809 -15.379  -5.914  0.00  0.00      PROA  
ATOM   3424  HZ  PHE P 609      -0.233 -16.291  -5.958  0.00  0.00      PROA  
ATOM   3425  CD2 PHE P 609      -1.102 -13.032  -5.597  0.00  0.00      PROA  
ATOM   3426  HD2 PHE P 609      -0.828 -12.008  -5.390  0.00  0.00      PROA  
ATOM   3427  CE2 PHE P 609      -0.262 -14.102  -5.499  0.00  0.00      PROA  
ATOM   3428  HE2 PHE P 609       0.778 -14.019  -5.222  0.00  0.00      PROA  
ATOM   3429  C   PHE P 609      -3.890 -12.117  -8.371  0.00  0.00      PROA  
ATOM   3430  O   PHE P 609      -3.164 -12.673  -9.149  0.00  0.00      PROA  
ATOM   3431  N   LYS P 610      -5.196 -12.048  -8.560  0.00  0.00      PROA  
ATOM   3432  HN  LYS P 610      -5.656 -11.563  -7.820  0.00  0.00      PROA  
ATOM   3433  CA  LYS P 610      -6.077 -12.355  -9.745  0.00  0.00      PROA  
ATOM   3434  HA  LYS P 610      -6.083 -13.430  -9.848  0.00  0.00      PROA  
ATOM   3435  CB  LYS P 610      -7.478 -11.825  -9.488  0.00  0.00      PROA  
ATOM   3436  HB1 LYS P 610      -7.530 -10.770  -9.142  0.00  0.00      PROA  
ATOM   3437  HB2 LYS P 610      -7.779 -12.383  -8.576  0.00  0.00      PROA  
ATOM   3438  CG  LYS P 610      -8.495 -12.020 -10.616  0.00  0.00      PROA  
ATOM   3439  HG1 LYS P 610      -8.191 -12.901 -11.222  0.00  0.00      PROA  
ATOM   3440  HG2 LYS P 610      -8.493 -11.122 -11.271  0.00  0.00      PROA  
ATOM   3441  CD  LYS P 610      -9.886 -12.118 -10.110  0.00  0.00      PROA  
ATOM   3442  HD1 LYS P 610     -10.150 -11.153  -9.626  0.00  0.00      PROA  
ATOM   3443  HD2 LYS P 610      -9.908 -12.887  -9.309  0.00  0.00      PROA  
ATOM   3444  CE  LYS P 610     -10.879 -12.454 -11.210  0.00  0.00      PROA  
ATOM   3445  HE1 LYS P 610     -10.733 -13.531 -11.438  0.00  0.00      PROA  
ATOM   3446  HE2 LYS P 610     -10.818 -11.792 -12.101  0.00  0.00      PROA  
ATOM   3447  NZ  LYS P 610     -12.329 -12.415 -10.765  0.00  0.00      PROA  
ATOM   3448  HZ1 LYS P 610     -12.420 -12.800  -9.803  0.00  0.00      PROA  
ATOM   3449  HZ2 LYS P 610     -12.943 -12.903 -11.448  0.00  0.00      PROA  
ATOM   3450  HZ3 LYS P 610     -12.669 -11.433 -10.793  0.00  0.00      PROA  
ATOM   3451  C   LYS P 610      -5.596 -11.853 -11.075  0.00  0.00      PROA  
ATOM   3452  O   LYS P 610      -5.846 -12.400 -12.125  0.00  0.00      PROA  
ATOM   3453  N   ASN P 611      -4.767 -10.778 -11.077  0.00  0.00      PROA  
ATOM   3454  HN  ASN P 611      -4.555 -10.325 -10.215  0.00  0.00      PROA  
ATOM   3455  CA  ASN P 611      -4.180 -10.203 -12.327  0.00  0.00      PROA  
ATOM   3456  HA  ASN P 611      -4.766 -10.637 -13.123  0.00  0.00      PROA  
ATOM   3457  CB  ASN P 611      -4.219  -8.640 -12.215  0.00  0.00      PROA  
ATOM   3458  HB1 ASN P 611      -3.799  -8.280 -13.179  0.00  0.00      PROA  
ATOM   3459  HB2 ASN P 611      -3.651  -8.292 -11.326  0.00  0.00      PROA  
ATOM   3460  CG  ASN P 611      -5.618  -8.170 -12.162  0.00  0.00      PROA  
ATOM   3461  OD1 ASN P 611      -6.648  -8.782 -12.604  0.00  0.00      PROA  
ATOM   3462  ND2 ASN P 611      -5.742  -6.910 -11.686  0.00  0.00      PROA  
ATOM   3463 HD21 ASN P 611      -6.608  -6.468 -11.917  0.00  0.00      PROA  
ATOM   3464 HD22 ASN P 611      -5.000  -6.425 -11.222  0.00  0.00      PROA  
ATOM   3465  C   ASN P 611      -2.718 -10.695 -12.542  0.00  0.00      PROA  
ATOM   3466  O   ASN P 611      -2.044 -10.252 -13.447  0.00  0.00      PROA  
ATOM   3467  N   SER P 612      -2.117 -11.406 -11.536  0.00  0.00      PROA  
ATOM   3468  HN  SER P 612      -2.602 -11.875 -10.801  0.00  0.00      PROA  
ATOM   3469  CA  SER P 612      -0.722 -11.770 -11.429  0.00  0.00      PROA  
ATOM   3470  HA  SER P 612      -0.141 -10.904 -11.145  0.00  0.00      PROA  
ATOM   3471  CB  SER P 612      -0.509 -12.681 -10.188  0.00  0.00      PROA  
ATOM   3472  HB1 SER P 612      -1.208 -13.544 -10.179  0.00  0.00      PROA  
ATOM   3473  HB2 SER P 612      -0.645 -12.107  -9.247  0.00  0.00      PROA  
ATOM   3474  OG  SER P 612       0.809 -13.189 -10.136  0.00  0.00      PROA  
ATOM   3475  HG1 SER P 612       0.723 -14.084 -10.471  0.00  0.00      PROA  
ATOM   3476  C   SER P 612      -0.116 -12.390 -12.680  0.00  0.00      PROA  
ATOM   3477  O   SER P 612      -0.871 -13.124 -13.346  0.00  0.00      PROA  
ATOM   3478  N   SER P 613       1.158 -12.202 -13.102  0.00  0.00      PROA  
ATOM   3479  HN  SER P 613       1.678 -11.497 -12.626  0.00  0.00      PROA  
ATOM   3480  CA  SER P 613       1.829 -12.837 -14.234  0.00  0.00      PROA  
ATOM   3481  HA  SER P 613       1.045 -13.086 -14.935  0.00  0.00      PROA  
ATOM   3482  CB  SER P 613       2.922 -11.898 -15.031  0.00  0.00      PROA  
ATOM   3483  HB1 SER P 613       2.386 -11.259 -15.765  0.00  0.00      PROA  
ATOM   3484  HB2 SER P 613       3.638 -12.544 -15.582  0.00  0.00      PROA  
ATOM   3485  OG  SER P 613       3.711 -11.028 -14.212  0.00  0.00      PROA  
ATOM   3486  HG1 SER P 613       3.527 -10.107 -14.408  0.00  0.00      PROA  
ATOM   3487  C   SER P 613       2.614 -14.089 -13.836  0.00  0.00      PROA  
ATOM   3488  O   SER P 613       3.094 -14.863 -14.609  0.00  0.00      PROA  
ATOM   3489  N   TYR P 614       2.676 -14.287 -12.545  0.00  0.00      PROA  
ATOM   3490  HN  TYR P 614       2.472 -13.490 -11.981  0.00  0.00      PROA  
ATOM   3491  CA  TYR P 614       3.067 -15.485 -11.874  0.00  0.00      PROA  
ATOM   3492  HA  TYR P 614       3.686 -16.085 -12.525  0.00  0.00      PROA  
ATOM   3493  CB  TYR P 614       3.732 -15.152 -10.545  0.00  0.00      PROA  
ATOM   3494  HB1 TYR P 614       4.209 -16.065 -10.128  0.00  0.00      PROA  
ATOM   3495  HB2 TYR P 614       3.205 -14.841  -9.617  0.00  0.00      PROA  
ATOM   3496  CG  TYR P 614       4.810 -14.147 -10.692  0.00  0.00      PROA  
ATOM   3497  CD1 TYR P 614       6.128 -14.719 -11.003  0.00  0.00      PROA  
ATOM   3498  HD1 TYR P 614       6.210 -15.784 -11.167  0.00  0.00      PROA  
ATOM   3499  CE1 TYR P 614       7.185 -13.879 -11.114  0.00  0.00      PROA  
ATOM   3500  HE1 TYR P 614       8.124 -14.358 -11.352  0.00  0.00      PROA  
ATOM   3501  CZ  TYR P 614       7.046 -12.458 -10.969  0.00  0.00      PROA  
ATOM   3502  OH  TYR P 614       8.182 -11.606 -11.046  0.00  0.00      PROA  
ATOM   3503  HH  TYR P 614       8.000 -10.680 -10.871  0.00  0.00      PROA  
ATOM   3504  CD2 TYR P 614       4.672 -12.759 -10.513  0.00  0.00      PROA  
ATOM   3505  HD2 TYR P 614       3.717 -12.379 -10.182  0.00  0.00      PROA  
ATOM   3506  CE2 TYR P 614       5.743 -11.932 -10.773  0.00  0.00      PROA  
ATOM   3507  HE2 TYR P 614       5.683 -10.874 -10.568  0.00  0.00      PROA  
ATOM   3508  C   TYR P 614       1.818 -16.349 -11.506  0.00  0.00      PROA  
ATOM   3509  O   TYR P 614       0.678 -15.794 -11.395  0.00  0.00      PROA  
ATOM   3510  N   PHE P 615       2.106 -17.652 -11.298  0.00  0.00      PROA  
ATOM   3511  HN  PHE P 615       3.083 -17.850 -11.312  0.00  0.00      PROA  
ATOM   3512  CA  PHE P 615       1.175 -18.694 -10.893  0.00  0.00      PROA  
ATOM   3513  HA  PHE P 615       1.904 -19.478 -10.744  0.00  0.00      PROA  
ATOM   3514  CB  PHE P 615       0.417 -18.361  -9.579  0.00  0.00      PROA  
ATOM   3515  HB1 PHE P 615      -0.151 -19.207  -9.136  0.00  0.00      PROA  
ATOM   3516  HB2 PHE P 615      -0.396 -17.608  -9.655  0.00  0.00      PROA  
ATOM   3517  CG  PHE P 615       1.430 -17.875  -8.581  0.00  0.00      PROA  
ATOM   3518  CD1 PHE P 615       1.467 -16.569  -8.180  0.00  0.00      PROA  
ATOM   3519  HD1 PHE P 615       0.788 -15.815  -8.548  0.00  0.00      PROA  
ATOM   3520  CE1 PHE P 615       2.425 -16.039  -7.305  0.00  0.00      PROA  
ATOM   3521  HE1 PHE P 615       2.394 -14.991  -7.046  0.00  0.00      PROA  
ATOM   3522  CZ  PHE P 615       3.410 -16.933  -6.877  0.00  0.00      PROA  
ATOM   3523  HZ  PHE P 615       4.297 -16.548  -6.396  0.00  0.00      PROA  
ATOM   3524  CD2 PHE P 615       2.499 -18.712  -8.195  0.00  0.00      PROA  
ATOM   3525  HD2 PHE P 615       2.457 -19.736  -8.539  0.00  0.00      PROA  
ATOM   3526  CE2 PHE P 615       3.501 -18.236  -7.312  0.00  0.00      PROA  
ATOM   3527  HE2 PHE P 615       4.316 -18.903  -7.071  0.00  0.00      PROA  
ATOM   3528  C   PHE P 615       0.216 -19.216 -11.914  0.00  0.00      PROA  
ATOM   3529  O   PHE P 615      -0.072 -18.489 -12.860  0.00  0.00      PROA  
ATOM   3530  N   PRO P 616      -0.353 -20.408 -11.893  0.00  0.00      PROA  
ATOM   3531  CD  PRO P 616       0.240 -21.515 -11.146  0.00  0.00      PROA  
ATOM   3532  HD1 PRO P 616      -0.019 -21.405 -10.072  0.00  0.00      PROA  
ATOM   3533  HD2 PRO P 616       1.351 -21.484 -11.157  0.00  0.00      PROA  
ATOM   3534  CA  PRO P 616      -1.430 -20.762 -12.790  0.00  0.00      PROA  
ATOM   3535  HA  PRO P 616      -1.021 -20.659 -13.784  0.00  0.00      PROA  
ATOM   3536  CB  PRO P 616      -1.722 -22.278 -12.360  0.00  0.00      PROA  
ATOM   3537  HB1 PRO P 616      -2.117 -22.939 -13.161  0.00  0.00      PROA  
ATOM   3538  HB2 PRO P 616      -2.422 -22.391 -11.506  0.00  0.00      PROA  
ATOM   3539  CG  PRO P 616      -0.289 -22.667 -11.891  0.00  0.00      PROA  
ATOM   3540  HG1 PRO P 616      -0.312 -23.530 -11.191  0.00  0.00      PROA  
ATOM   3541  HG2 PRO P 616       0.303 -22.902 -12.801  0.00  0.00      PROA  
ATOM   3542  C   PRO P 616      -2.749 -19.931 -12.791  0.00  0.00      PROA  
ATOM   3543  O   PRO P 616      -3.309 -19.687 -11.730  0.00  0.00      PROA  
ATOM   3544  N   GLY P 617      -3.221 -19.580 -13.971  0.00  0.00      PROA  
ATOM   3545  HN  GLY P 617      -2.610 -19.784 -14.731  0.00  0.00      PROA  
ATOM   3546  CA  GLY P 617      -4.518 -19.007 -14.266  0.00  0.00      PROA  
ATOM   3547  HA1 GLY P 617      -4.832 -19.406 -15.220  0.00  0.00      PROA  
ATOM   3548  HA2 GLY P 617      -4.331 -17.943 -14.246  0.00  0.00      PROA  
ATOM   3549  C   GLY P 617      -5.727 -19.213 -13.279  0.00  0.00      PROA  
ATOM   3550  O   GLY P 617      -6.216 -18.305 -12.628  0.00  0.00      PROA  
ATOM   3551  N   LYS P 618      -6.145 -20.500 -13.210  0.00  0.00      PROA  
ATOM   3552  HN  LYS P 618      -5.773 -21.275 -13.715  0.00  0.00      PROA  
ATOM   3553  CA  LYS P 618      -7.267 -20.739 -12.318  0.00  0.00      PROA  
ATOM   3554  HA  LYS P 618      -8.022 -20.007 -12.565  0.00  0.00      PROA  
ATOM   3555  CB  LYS P 618      -7.972 -22.150 -12.561  0.00  0.00      PROA  
ATOM   3556  HB1 LYS P 618      -7.271 -22.972 -12.305  0.00  0.00      PROA  
ATOM   3557  HB2 LYS P 618      -8.208 -22.154 -13.647  0.00  0.00      PROA  
ATOM   3558  CG  LYS P 618      -9.312 -22.357 -11.856  0.00  0.00      PROA  
ATOM   3559  HG1 LYS P 618      -9.937 -21.504 -12.198  0.00  0.00      PROA  
ATOM   3560  HG2 LYS P 618      -9.202 -22.315 -10.752  0.00  0.00      PROA  
ATOM   3561  CD  LYS P 618     -10.023 -23.662 -12.151  0.00  0.00      PROA  
ATOM   3562  HD1 LYS P 618     -11.039 -23.564 -11.713  0.00  0.00      PROA  
ATOM   3563  HD2 LYS P 618      -9.504 -24.469 -11.591  0.00  0.00      PROA  
ATOM   3564  CE  LYS P 618     -10.122 -24.016 -13.693  0.00  0.00      PROA  
ATOM   3565  HE1 LYS P 618      -9.112 -23.944 -14.152  0.00  0.00      PROA  
ATOM   3566  HE2 LYS P 618     -10.775 -23.213 -14.097  0.00  0.00      PROA  
ATOM   3567  NZ  LYS P 618     -10.658 -25.334 -13.997  0.00  0.00      PROA  
ATOM   3568  HZ1 LYS P 618     -11.395 -25.395 -14.728  0.00  0.00      PROA  
ATOM   3569  HZ2 LYS P 618     -11.063 -25.781 -13.150  0.00  0.00      PROA  
ATOM   3570  HZ3 LYS P 618      -9.864 -25.959 -14.245  0.00  0.00      PROA  
ATOM   3571  C   LYS P 618      -6.899 -20.552 -10.840  0.00  0.00      PROA  
ATOM   3572  O   LYS P 618      -7.704 -20.071 -10.039  0.00  0.00      PROA  
ATOM   3573  N   LEU P 619      -5.739 -21.046 -10.387  0.00  0.00      PROA  
ATOM   3574  HN  LEU P 619      -5.224 -21.690 -10.948  0.00  0.00      PROA  
ATOM   3575  CA  LEU P 619      -5.214 -20.972  -9.002  0.00  0.00      PROA  
ATOM   3576  HA  LEU P 619      -5.997 -21.340  -8.356  0.00  0.00      PROA  
ATOM   3577  CB  LEU P 619      -3.784 -21.655  -8.854  0.00  0.00      PROA  
ATOM   3578  HB1 LEU P 619      -3.037 -21.087  -9.449  0.00  0.00      PROA  
ATOM   3579  HB2 LEU P 619      -3.786 -22.686  -9.268  0.00  0.00      PROA  
ATOM   3580  CG  LEU P 619      -3.274 -21.801  -7.445  0.00  0.00      PROA  
ATOM   3581  HG  LEU P 619      -3.270 -20.837  -6.892  0.00  0.00      PROA  
ATOM   3582  CD1 LEU P 619      -4.127 -22.746  -6.640  0.00  0.00      PROA  
ATOM   3583 HD11 LEU P 619      -5.133 -22.337  -6.404  0.00  0.00      PROA  
ATOM   3584 HD12 LEU P 619      -3.573 -22.856  -5.684  0.00  0.00      PROA  
ATOM   3585 HD13 LEU P 619      -4.209 -23.741  -7.127  0.00  0.00      PROA  
ATOM   3586  CD2 LEU P 619      -1.855 -22.211  -7.427  0.00  0.00      PROA  
ATOM   3587 HD21 LEU P 619      -1.170 -21.638  -8.088  0.00  0.00      PROA  
ATOM   3588 HD22 LEU P 619      -1.745 -23.284  -7.694  0.00  0.00      PROA  
ATOM   3589 HD23 LEU P 619      -1.418 -22.046  -6.419  0.00  0.00      PROA  
ATOM   3590  C   LEU P 619      -5.104 -19.559  -8.470  0.00  0.00      PROA  
ATOM   3591  O   LEU P 619      -5.536 -19.237  -7.350  0.00  0.00      PROA  
ATOM   3592  N   ARG P 620      -4.604 -18.628  -9.296  0.00  0.00      PROA  
ATOM   3593  HN  ARG P 620      -4.270 -18.956 -10.175  0.00  0.00      PROA  
ATOM   3594  CA  ARG P 620      -4.495 -17.226  -8.917  0.00  0.00      PROA  
ATOM   3595  HA  ARG P 620      -4.092 -17.176  -7.916  0.00  0.00      PROA  
ATOM   3596  CB  ARG P 620      -3.307 -16.462  -9.679  0.00  0.00      PROA  
ATOM   3597  HB1 ARG P 620      -2.408 -17.107  -9.577  0.00  0.00      PROA  
ATOM   3598  HB2 ARG P 620      -3.146 -15.476  -9.194  0.00  0.00      PROA  
ATOM   3599  CG  ARG P 620      -3.562 -16.409 -11.226  0.00  0.00      PROA  
ATOM   3600  HG1 ARG P 620      -4.468 -15.772 -11.317  0.00  0.00      PROA  
ATOM   3601  HG2 ARG P 620      -3.913 -17.406 -11.567  0.00  0.00      PROA  
ATOM   3602  CD  ARG P 620      -2.378 -16.046 -12.143  0.00  0.00      PROA  
ATOM   3603  HD1 ARG P 620      -1.706 -16.929 -12.193  0.00  0.00      PROA  
ATOM   3604  HD2 ARG P 620      -1.850 -15.127 -11.809  0.00  0.00      PROA  
ATOM   3605  NE  ARG P 620      -2.887 -15.819 -13.495  0.00  0.00      PROA  
ATOM   3606  HE  ARG P 620      -3.722 -15.310 -13.703  0.00  0.00      PROA  
ATOM   3607  CZ  ARG P 620      -2.245 -16.276 -14.578  0.00  0.00      PROA  
ATOM   3608  NH1 ARG P 620      -1.211 -17.017 -14.653  0.00  0.00      PROA  
ATOM   3609 HH11 ARG P 620      -0.947 -17.607 -13.889  0.00  0.00      PROA  
ATOM   3610 HH12 ARG P 620      -0.873 -17.183 -15.579  0.00  0.00      PROA  
ATOM   3611  NH2 ARG P 620      -2.574 -15.737 -15.719  0.00  0.00      PROA  
ATOM   3612 HH21 ARG P 620      -3.449 -15.259 -15.798  0.00  0.00      PROA  
ATOM   3613 HH22 ARG P 620      -1.881 -15.749 -16.439  0.00  0.00      PROA  
ATOM   3614  C   ARG P 620      -5.741 -16.379  -8.983  0.00  0.00      PROA  
ATOM   3615  O   ARG P 620      -5.973 -15.561  -8.099  0.00  0.00      PROA  
ATOM   3616  N   ARG P 621      -6.613 -16.600  -9.979  0.00  0.00      PROA  
ATOM   3617  HN  ARG P 621      -6.497 -17.313 -10.667  0.00  0.00      PROA  
ATOM   3618  CA  ARG P 621      -7.809 -15.841 -10.186  0.00  0.00      PROA  
ATOM   3619  HA  ARG P 621      -7.511 -14.805 -10.125  0.00  0.00      PROA  
ATOM   3620  CB  ARG P 621      -8.656 -16.159 -11.501  0.00  0.00      PROA  
ATOM   3621  HB1 ARG P 621      -9.567 -15.525 -11.533  0.00  0.00      PROA  
ATOM   3622  HB2 ARG P 621      -8.893 -17.235 -11.647  0.00  0.00      PROA  
ATOM   3623  CG  ARG P 621      -7.832 -15.720 -12.709  0.00  0.00      PROA  
ATOM   3624  HG1 ARG P 621      -6.793 -16.106 -12.637  0.00  0.00      PROA  
ATOM   3625  HG2 ARG P 621      -7.756 -14.612 -12.690  0.00  0.00      PROA  
ATOM   3626  CD  ARG P 621      -8.395 -16.353 -14.060  0.00  0.00      PROA  
ATOM   3627  HD1 ARG P 621      -9.357 -15.872 -14.339  0.00  0.00      PROA  
ATOM   3628  HD2 ARG P 621      -8.499 -17.447 -13.896  0.00  0.00      PROA  
ATOM   3629  NE  ARG P 621      -7.326 -15.998 -15.021  0.00  0.00      PROA  
ATOM   3630  HE  ARG P 621      -6.516 -15.517 -14.683  0.00  0.00      PROA  
ATOM   3631  CZ  ARG P 621      -7.131 -16.592 -16.196  0.00  0.00      PROA  
ATOM   3632  NH1 ARG P 621      -8.084 -17.279 -16.758  0.00  0.00      PROA  
ATOM   3633 HH11 ARG P 621      -8.828 -17.518 -16.134  0.00  0.00      PROA  
ATOM   3634 HH12 ARG P 621      -7.939 -17.735 -17.636  0.00  0.00      PROA  
ATOM   3635  NH2 ARG P 621      -6.050 -16.368 -16.887  0.00  0.00      PROA  
ATOM   3636 HH21 ARG P 621      -5.713 -15.491 -16.544  0.00  0.00      PROA  
ATOM   3637 HH22 ARG P 621      -6.095 -16.490 -17.878  0.00  0.00      PROA  
ATOM   3638  C   ARG P 621      -8.782 -16.020  -8.997  0.00  0.00      PROA  
ATOM   3639  O   ARG P 621      -9.238 -15.065  -8.331  0.00  0.00      PROA  
ATOM   3640  N   ILE P 622      -8.927 -17.252  -8.681  0.00  0.00      PROA  
ATOM   3641  HN  ILE P 622      -8.451 -17.961  -9.195  0.00  0.00      PROA  
ATOM   3642  CA  ILE P 622      -9.646 -17.681  -7.509  0.00  0.00      PROA  
ATOM   3643  HA  ILE P 622     -10.595 -17.187  -7.656  0.00  0.00      PROA  
ATOM   3644  CB  ILE P 622      -9.742 -19.248  -7.480  0.00  0.00      PROA  
ATOM   3645  HB  ILE P 622      -8.697 -19.587  -7.650  0.00  0.00      PROA  
ATOM   3646  CG2 ILE P 622     -10.301 -19.835  -6.124  0.00  0.00      PROA  
ATOM   3647 HG21 ILE P 622      -9.609 -19.613  -5.284  0.00  0.00      PROA  
ATOM   3648 HG22 ILE P 622     -10.470 -20.933  -6.125  0.00  0.00      PROA  
ATOM   3649 HG23 ILE P 622     -11.290 -19.370  -5.922  0.00  0.00      PROA  
ATOM   3650  CG1 ILE P 622     -10.645 -19.634  -8.686  0.00  0.00      PROA  
ATOM   3651 HG11 ILE P 622     -10.281 -19.156  -9.621  0.00  0.00      PROA  
ATOM   3652 HG12 ILE P 622     -11.691 -19.281  -8.564  0.00  0.00      PROA  
ATOM   3653  CD  ILE P 622     -10.837 -21.135  -8.922  0.00  0.00      PROA  
ATOM   3654  HD1 ILE P 622      -9.901 -21.607  -9.288  0.00  0.00      PROA  
ATOM   3655  HD2 ILE P 622     -11.583 -21.324  -9.723  0.00  0.00      PROA  
ATOM   3656  HD3 ILE P 622     -11.196 -21.610  -7.985  0.00  0.00      PROA  
ATOM   3657  C   ILE P 622      -9.181 -17.186  -6.141  0.00  0.00      PROA  
ATOM   3658  O   ILE P 622     -10.041 -16.862  -5.326  0.00  0.00      PROA  
ATOM   3659  N   ILE P 623      -7.880 -17.128  -5.813  0.00  0.00      PROA  
ATOM   3660  HN  ILE P 623      -7.248 -17.372  -6.544  0.00  0.00      PROA  
ATOM   3661  CA  ILE P 623      -7.386 -16.639  -4.564  0.00  0.00      PROA  
ATOM   3662  HA  ILE P 623      -7.912 -17.241  -3.838  0.00  0.00      PROA  
ATOM   3663  CB  ILE P 623      -5.940 -16.816  -4.561  0.00  0.00      PROA  
ATOM   3664  HB  ILE P 623      -5.513 -16.415  -5.505  0.00  0.00      PROA  
ATOM   3665  CG2 ILE P 623      -5.276 -15.981  -3.408  0.00  0.00      PROA  
ATOM   3666 HG21 ILE P 623      -4.247 -16.331  -3.176  0.00  0.00      PROA  
ATOM   3667 HG22 ILE P 623      -5.886 -15.999  -2.479  0.00  0.00      PROA  
ATOM   3668 HG23 ILE P 623      -5.197 -14.923  -3.737  0.00  0.00      PROA  
ATOM   3669  CG1 ILE P 623      -5.482 -18.266  -4.456  0.00  0.00      PROA  
ATOM   3670 HG11 ILE P 623      -4.398 -18.139  -4.663  0.00  0.00      PROA  
ATOM   3671 HG12 ILE P 623      -5.919 -18.963  -5.203  0.00  0.00      PROA  
ATOM   3672  CD  ILE P 623      -5.882 -18.968  -3.126  0.00  0.00      PROA  
ATOM   3673  HD1 ILE P 623      -5.387 -19.956  -3.008  0.00  0.00      PROA  
ATOM   3674  HD2 ILE P 623      -6.991 -18.989  -3.058  0.00  0.00      PROA  
ATOM   3675  HD3 ILE P 623      -5.447 -18.361  -2.304  0.00  0.00      PROA  
ATOM   3676  C   ILE P 623      -7.717 -15.179  -4.370  0.00  0.00      PROA  
ATOM   3677  O   ILE P 623      -7.998 -14.632  -3.322  0.00  0.00      PROA  
ATOM   3678  N   GLY P 624      -7.634 -14.338  -5.474  0.00  0.00      PROA  
ATOM   3679  HN  GLY P 624      -7.384 -14.832  -6.303  0.00  0.00      PROA  
ATOM   3680  CA  GLY P 624      -8.238 -12.971  -5.423  0.00  0.00      PROA  
ATOM   3681  HA1 GLY P 624      -8.060 -12.592  -6.419  0.00  0.00      PROA  
ATOM   3682  HA2 GLY P 624      -7.905 -12.383  -4.580  0.00  0.00      PROA  
ATOM   3683  C   GLY P 624      -9.763 -12.924  -5.410  0.00  0.00      PROA  
ATOM   3684  O   GLY P 624     -10.283 -12.020  -4.798  0.00  0.00      PROA  
ATOM   3685  N   ASP P 625     -10.458 -13.867  -5.973  0.00  0.00      PROA  
ATOM   3686  HN  ASP P 625     -10.098 -14.548  -6.607  0.00  0.00      PROA  
ATOM   3687  CA  ASP P 625     -11.847 -13.926  -5.655  0.00  0.00      PROA  
ATOM   3688  HA  ASP P 625     -12.302 -12.957  -5.798  0.00  0.00      PROA  
ATOM   3689  CB  ASP P 625     -12.652 -14.811  -6.693  0.00  0.00      PROA  
ATOM   3690  HB1 ASP P 625     -13.743 -14.763  -6.491  0.00  0.00      PROA  
ATOM   3691  HB2 ASP P 625     -12.181 -15.817  -6.686  0.00  0.00      PROA  
ATOM   3692  CG  ASP P 625     -12.561 -14.212  -8.056  0.00  0.00      PROA  
ATOM   3693  OD1 ASP P 625     -12.477 -12.978  -8.226  0.00  0.00      PROA  
ATOM   3694  OD2 ASP P 625     -12.906 -14.942  -9.013  0.00  0.00      PROA  
ATOM   3695  C   ASP P 625     -12.226 -14.369  -4.237  0.00  0.00      PROA  
ATOM   3696  O   ASP P 625     -13.208 -13.881  -3.649  0.00  0.00      PROA  
ATOM   3697  N   PHE P 626     -11.279 -15.120  -3.577  0.00  0.00      PROA  
ATOM   3698  HN  PHE P 626     -10.675 -15.653  -4.165  0.00  0.00      PROA  
ATOM   3699  CA  PHE P 626     -11.455 -15.369  -2.184  0.00  0.00      PROA  
ATOM   3700  HA  PHE P 626     -12.459 -15.239  -1.807  0.00  0.00      PROA  
ATOM   3701  CB  PHE P 626     -11.007 -16.792  -1.675  0.00  0.00      PROA  
ATOM   3702  HB1 PHE P 626     -11.045 -16.892  -0.570  0.00  0.00      PROA  
ATOM   3703  HB2 PHE P 626     -10.055 -17.128  -2.140  0.00  0.00      PROA  
ATOM   3704  CG  PHE P 626     -11.992 -17.880  -2.115  0.00  0.00      PROA  
ATOM   3705  CD1 PHE P 626     -11.568 -18.956  -2.796  0.00  0.00      PROA  
ATOM   3706  HD1 PHE P 626     -10.539 -18.988  -3.122  0.00  0.00      PROA  
ATOM   3707  CE1 PHE P 626     -12.416 -19.991  -3.242  0.00  0.00      PROA  
ATOM   3708  HE1 PHE P 626     -12.020 -20.802  -3.835  0.00  0.00      PROA  
ATOM   3709  CZ  PHE P 626     -13.737 -19.824  -2.963  0.00  0.00      PROA  
ATOM   3710  HZ  PHE P 626     -14.384 -20.652  -3.215  0.00  0.00      PROA  
ATOM   3711  CD2 PHE P 626     -13.414 -17.773  -1.889  0.00  0.00      PROA  
ATOM   3712  HD2 PHE P 626     -13.789 -16.977  -1.263  0.00  0.00      PROA  
ATOM   3713  CE2 PHE P 626     -14.229 -18.788  -2.189  0.00  0.00      PROA  
ATOM   3714  HE2 PHE P 626     -15.271 -18.789  -1.904  0.00  0.00      PROA  
ATOM   3715  C   PHE P 626     -10.709 -14.232  -1.341  0.00  0.00      PROA  
ATOM   3716  O   PHE P 626     -10.446 -14.448  -0.170  0.00  0.00      PROA  
ATOM   3717  N   GLY P 627     -10.483 -13.013  -1.893  0.00  0.00      PROA  
ATOM   3718  HN  GLY P 627     -10.868 -12.700  -2.758  0.00  0.00      PROA  
ATOM   3719  CA  GLY P 627      -9.630 -12.123  -1.225  0.00  0.00      PROA  
ATOM   3720  HA1 GLY P 627      -9.283 -11.409  -1.958  0.00  0.00      PROA  
ATOM   3721  HA2 GLY P 627      -8.723 -12.650  -0.969  0.00  0.00      PROA  
ATOM   3722  C   GLY P 627     -10.085 -11.456   0.049  0.00  0.00      PROA  
ATOM   3723  O   GLY P 627      -9.331 -11.095   0.953  0.00  0.00      PROA  
ATOM   3724  N   VAL P 628     -11.448 -11.217   0.148  0.00  0.00      PROA  
ATOM   3725  HN  VAL P 628     -11.972 -11.338  -0.692  0.00  0.00      PROA  
ATOM   3726  CA  VAL P 628     -12.032 -10.900   1.470  0.00  0.00      PROA  
ATOM   3727  HA  VAL P 628     -11.579 -10.003   1.866  0.00  0.00      PROA  
ATOM   3728  CB  VAL P 628     -13.393 -10.405   1.300  0.00  0.00      PROA  
ATOM   3729  HB  VAL P 628     -13.963 -11.128   0.678  0.00  0.00      PROA  
ATOM   3730  CG1 VAL P 628     -14.201 -10.272   2.623  0.00  0.00      PROA  
ATOM   3731 HG11 VAL P 628     -14.508 -11.226   3.100  0.00  0.00      PROA  
ATOM   3732 HG12 VAL P 628     -15.111  -9.643   2.516  0.00  0.00      PROA  
ATOM   3733 HG13 VAL P 628     -13.623  -9.738   3.407  0.00  0.00      PROA  
ATOM   3734  CG2 VAL P 628     -13.394  -9.073   0.648  0.00  0.00      PROA  
ATOM   3735 HG21 VAL P 628     -12.913  -9.091  -0.353  0.00  0.00      PROA  
ATOM   3736 HG22 VAL P 628     -12.958  -8.231   1.227  0.00  0.00      PROA  
ATOM   3737 HG23 VAL P 628     -14.424  -8.791   0.342  0.00  0.00      PROA  
ATOM   3738  C   VAL P 628     -11.893 -11.962   2.541  0.00  0.00      PROA  
ATOM   3739  O   VAL P 628     -11.396 -11.672   3.649  0.00  0.00      PROA  
ATOM   3740  N   PRO P 629     -12.308 -13.222   2.337  0.00  0.00      PROA  
ATOM   3741  CD  PRO P 629     -13.249 -13.615   1.239  0.00  0.00      PROA  
ATOM   3742  HD1 PRO P 629     -12.962 -13.249   0.230  0.00  0.00      PROA  
ATOM   3743  HD2 PRO P 629     -14.289 -13.320   1.495  0.00  0.00      PROA  
ATOM   3744  CA  PRO P 629     -12.072 -14.222   3.408  0.00  0.00      PROA  
ATOM   3745  HA  PRO P 629     -12.349 -13.824   4.373  0.00  0.00      PROA  
ATOM   3746  CB  PRO P 629     -12.802 -15.449   2.924  0.00  0.00      PROA  
ATOM   3747  HB1 PRO P 629     -13.784 -15.534   3.438  0.00  0.00      PROA  
ATOM   3748  HB2 PRO P 629     -12.227 -16.388   3.076  0.00  0.00      PROA  
ATOM   3749  CG  PRO P 629     -13.095 -15.164   1.380  0.00  0.00      PROA  
ATOM   3750  HG1 PRO P 629     -12.244 -15.478   0.738  0.00  0.00      PROA  
ATOM   3751  HG2 PRO P 629     -13.966 -15.769   1.049  0.00  0.00      PROA  
ATOM   3752  C   PRO P 629     -10.555 -14.556   3.612  0.00  0.00      PROA  
ATOM   3753  O   PRO P 629     -10.229 -14.835   4.781  0.00  0.00      PROA  
ATOM   3754  N   ILE P 630      -9.681 -14.579   2.618  0.00  0.00      PROA  
ATOM   3755  HN  ILE P 630      -9.909 -14.392   1.665  0.00  0.00      PROA  
ATOM   3756  CA  ILE P 630      -8.254 -14.808   2.865  0.00  0.00      PROA  
ATOM   3757  HA  ILE P 630      -8.251 -15.674   3.511  0.00  0.00      PROA  
ATOM   3758  CB  ILE P 630      -7.485 -15.203   1.573  0.00  0.00      PROA  
ATOM   3759  HB  ILE P 630      -7.706 -14.545   0.705  0.00  0.00      PROA  
ATOM   3760  CG2 ILE P 630      -5.891 -15.138   1.826  0.00  0.00      PROA  
ATOM   3761 HG21 ILE P 630      -5.658 -14.085   2.091  0.00  0.00      PROA  
ATOM   3762 HG22 ILE P 630      -5.277 -15.444   0.952  0.00  0.00      PROA  
ATOM   3763 HG23 ILE P 630      -5.680 -15.838   2.662  0.00  0.00      PROA  
ATOM   3764  CG1 ILE P 630      -7.856 -16.718   1.252  0.00  0.00      PROA  
ATOM   3765 HG11 ILE P 630      -8.954 -16.891   1.265  0.00  0.00      PROA  
ATOM   3766 HG12 ILE P 630      -7.430 -17.442   1.979  0.00  0.00      PROA  
ATOM   3767  CD  ILE P 630      -7.395 -17.210  -0.161  0.00  0.00      PROA  
ATOM   3768  HD1 ILE P 630      -8.100 -17.968  -0.565  0.00  0.00      PROA  
ATOM   3769  HD2 ILE P 630      -6.361 -17.612  -0.100  0.00  0.00      PROA  
ATOM   3770  HD3 ILE P 630      -7.478 -16.331  -0.835  0.00  0.00      PROA  
ATOM   3771  C   ILE P 630      -7.647 -13.629   3.647  0.00  0.00      PROA  
ATOM   3772  O   ILE P 630      -6.961 -13.872   4.629  0.00  0.00      PROA  
ATOM   3773  N   SER P 631      -7.919 -12.288   3.299  0.00  0.00      PROA  
ATOM   3774  HN  SER P 631      -8.429 -12.019   2.485  0.00  0.00      PROA  
ATOM   3775  CA  SER P 631      -7.518 -11.091   4.098  0.00  0.00      PROA  
ATOM   3776  HA  SER P 631      -6.445 -11.174   4.192  0.00  0.00      PROA  
ATOM   3777  CB  SER P 631      -7.733  -9.677   3.485  0.00  0.00      PROA  
ATOM   3778  HB1 SER P 631      -7.121  -9.586   2.561  0.00  0.00      PROA  
ATOM   3779  HB2 SER P 631      -7.525  -8.868   4.217  0.00  0.00      PROA  
ATOM   3780  OG  SER P 631      -9.032  -9.549   3.024  0.00  0.00      PROA  
ATOM   3781  HG1 SER P 631      -9.092  -9.931   2.145  0.00  0.00      PROA  
ATOM   3782  C   SER P 631      -8.124 -11.153   5.514  0.00  0.00      PROA  
ATOM   3783  O   SER P 631      -7.381 -10.864   6.455  0.00  0.00      PROA  
ATOM   3784  N   ILE P 632      -9.353 -11.670   5.683  0.00  0.00      PROA  
ATOM   3785  HN  ILE P 632      -9.936 -11.760   4.879  0.00  0.00      PROA  
ATOM   3786  CA  ILE P 632      -9.863 -11.953   7.024  0.00  0.00      PROA  
ATOM   3787  HA  ILE P 632      -9.636 -11.035   7.546  0.00  0.00      PROA  
ATOM   3788  CB  ILE P 632     -11.356 -12.019   7.024  0.00  0.00      PROA  
ATOM   3789  HB  ILE P 632     -11.797 -12.712   6.276  0.00  0.00      PROA  
ATOM   3790  CG2 ILE P 632     -11.977 -12.530   8.374  0.00  0.00      PROA  
ATOM   3791 HG21 ILE P 632     -11.687 -13.602   8.363  0.00  0.00      PROA  
ATOM   3792 HG22 ILE P 632     -13.078 -12.655   8.302  0.00  0.00      PROA  
ATOM   3793 HG23 ILE P 632     -11.638 -12.049   9.316  0.00  0.00      PROA  
ATOM   3794  CG1 ILE P 632     -12.039 -10.652   6.642  0.00  0.00      PROA  
ATOM   3795 HG11 ILE P 632     -11.591 -10.220   5.722  0.00  0.00      PROA  
ATOM   3796 HG12 ILE P 632     -11.776  -9.872   7.389  0.00  0.00      PROA  
ATOM   3797  CD  ILE P 632     -13.484 -10.663   6.362  0.00  0.00      PROA  
ATOM   3798  HD1 ILE P 632     -13.857  -9.654   6.085  0.00  0.00      PROA  
ATOM   3799  HD2 ILE P 632     -13.945 -10.964   7.327  0.00  0.00      PROA  
ATOM   3800  HD3 ILE P 632     -13.708 -11.363   5.529  0.00  0.00      PROA  
ATOM   3801  C   ILE P 632      -9.179 -12.962   7.818  0.00  0.00      PROA  
ATOM   3802  O   ILE P 632      -8.894 -12.731   9.007  0.00  0.00      PROA  
ATOM   3803  N   LEU P 633      -8.878 -14.118   7.179  0.00  0.00      PROA  
ATOM   3804  HN  LEU P 633      -9.209 -14.299   6.257  0.00  0.00      PROA  
ATOM   3805  CA  LEU P 633      -8.178 -15.220   7.789  0.00  0.00      PROA  
ATOM   3806  HA  LEU P 633      -8.735 -15.529   8.661  0.00  0.00      PROA  
ATOM   3807  CB  LEU P 633      -8.294 -16.305   6.649  0.00  0.00      PROA  
ATOM   3808  HB1 LEU P 633      -8.176 -15.808   5.662  0.00  0.00      PROA  
ATOM   3809  HB2 LEU P 633      -9.383 -16.525   6.665  0.00  0.00      PROA  
ATOM   3810  CG  LEU P 633      -7.551 -17.673   6.796  0.00  0.00      PROA  
ATOM   3811  HG  LEU P 633      -6.477 -17.490   6.577  0.00  0.00      PROA  
ATOM   3812  CD1 LEU P 633      -7.630 -18.353   8.183  0.00  0.00      PROA  
ATOM   3813 HD11 LEU P 633      -8.587 -18.026   8.642  0.00  0.00      PROA  
ATOM   3814 HD12 LEU P 633      -6.764 -18.006   8.786  0.00  0.00      PROA  
ATOM   3815 HD13 LEU P 633      -7.521 -19.456   8.102  0.00  0.00      PROA  
ATOM   3816  CD2 LEU P 633      -8.019 -18.541   5.607  0.00  0.00      PROA  
ATOM   3817 HD21 LEU P 633      -7.914 -17.946   4.675  0.00  0.00      PROA  
ATOM   3818 HD22 LEU P 633      -9.093 -18.828   5.596  0.00  0.00      PROA  
ATOM   3819 HD23 LEU P 633      -7.322 -19.386   5.419  0.00  0.00      PROA  
ATOM   3820  C   LEU P 633      -6.685 -15.028   8.219  0.00  0.00      PROA  
ATOM   3821  O   LEU P 633      -6.284 -15.402   9.320  0.00  0.00      PROA  
ATOM   3822  N   ILE P 634      -5.854 -14.325   7.475  0.00  0.00      PROA  
ATOM   3823  HN  ILE P 634      -6.159 -13.975   6.593  0.00  0.00      PROA  
ATOM   3824  CA  ILE P 634      -4.483 -14.003   7.812  0.00  0.00      PROA  
ATOM   3825  HA  ILE P 634      -3.945 -14.929   7.948  0.00  0.00      PROA  
ATOM   3826  CB  ILE P 634      -3.691 -13.264   6.716  0.00  0.00      PROA  
ATOM   3827  HB  ILE P 634      -4.287 -12.377   6.413  0.00  0.00      PROA  
ATOM   3828  CG2 ILE P 634      -2.302 -12.689   7.181  0.00  0.00      PROA  
ATOM   3829 HG21 ILE P 634      -1.762 -12.251   6.315  0.00  0.00      PROA  
ATOM   3830 HG22 ILE P 634      -1.724 -13.563   7.553  0.00  0.00      PROA  
ATOM   3831 HG23 ILE P 634      -2.496 -11.910   7.949  0.00  0.00      PROA  
ATOM   3832  CG1 ILE P 634      -3.575 -14.158   5.428  0.00  0.00      PROA  
ATOM   3833 HG11 ILE P 634      -4.454 -14.832   5.334  0.00  0.00      PROA  
ATOM   3834 HG12 ILE P 634      -2.742 -14.885   5.533  0.00  0.00      PROA  
ATOM   3835  CD  ILE P 634      -3.348 -13.368   4.137  0.00  0.00      PROA  
ATOM   3836  HD1 ILE P 634      -3.441 -13.999   3.227  0.00  0.00      PROA  
ATOM   3837  HD2 ILE P 634      -2.354 -12.900   3.974  0.00  0.00      PROA  
ATOM   3838  HD3 ILE P 634      -4.179 -12.630   4.117  0.00  0.00      PROA  
ATOM   3839  C   ILE P 634      -4.427 -13.234   9.177  0.00  0.00      PROA  
ATOM   3840  O   ILE P 634      -3.661 -13.520  10.109  0.00  0.00      PROA  
ATOM   3841  N   MET P 635      -5.356 -12.263   9.243  0.00  0.00      PROA  
ATOM   3842  HN  MET P 635      -5.992 -12.049   8.506  0.00  0.00      PROA  
ATOM   3843  CA  MET P 635      -5.463 -11.392  10.262  0.00  0.00      PROA  
ATOM   3844  HA  MET P 635      -4.460 -11.071  10.502  0.00  0.00      PROA  
ATOM   3845  CB  MET P 635      -6.138 -10.120   9.707  0.00  0.00      PROA  
ATOM   3846  HB1 MET P 635      -6.280  -9.438  10.573  0.00  0.00      PROA  
ATOM   3847  HB2 MET P 635      -7.120 -10.361   9.246  0.00  0.00      PROA  
ATOM   3848  CG  MET P 635      -5.369  -9.286   8.581  0.00  0.00      PROA  
ATOM   3849  HG1 MET P 635      -5.914  -8.319   8.530  0.00  0.00      PROA  
ATOM   3850  HG2 MET P 635      -5.436  -9.764   7.581  0.00  0.00      PROA  
ATOM   3851  SD  MET P 635      -3.680  -8.973   8.854  0.00  0.00      PROA  
ATOM   3852  CE  MET P 635      -3.749  -7.407   7.907  0.00  0.00      PROA  
ATOM   3853  HE1 MET P 635      -4.257  -6.601   8.478  0.00  0.00      PROA  
ATOM   3854  HE2 MET P 635      -4.348  -7.537   6.980  0.00  0.00      PROA  
ATOM   3855  HE3 MET P 635      -2.768  -7.003   7.579  0.00  0.00      PROA  
ATOM   3856  C   MET P 635      -6.018 -11.931  11.557  0.00  0.00      PROA  
ATOM   3857  O   MET P 635      -5.479 -11.666  12.641  0.00  0.00      PROA  
ATOM   3858  N   VAL P 636      -7.082 -12.765  11.534  0.00  0.00      PROA  
ATOM   3859  HN  VAL P 636      -7.586 -12.909  10.687  0.00  0.00      PROA  
ATOM   3860  CA  VAL P 636      -7.498 -13.659  12.592  0.00  0.00      PROA  
ATOM   3861  HA  VAL P 636      -7.753 -13.085  13.470  0.00  0.00      PROA  
ATOM   3862  CB  VAL P 636      -8.772 -14.393  12.122  0.00  0.00      PROA  
ATOM   3863  HB  VAL P 636      -8.679 -14.796  11.091  0.00  0.00      PROA  
ATOM   3864  CG1 VAL P 636      -9.198 -15.462  13.165  0.00  0.00      PROA  
ATOM   3865 HG11 VAL P 636     -10.261 -15.783  13.193  0.00  0.00      PROA  
ATOM   3866 HG12 VAL P 636      -8.962 -14.962  14.129  0.00  0.00      PROA  
ATOM   3867 HG13 VAL P 636      -8.669 -16.434  13.070  0.00  0.00      PROA  
ATOM   3868  CG2 VAL P 636      -9.913 -13.417  12.068  0.00  0.00      PROA  
ATOM   3869 HG21 VAL P 636     -10.109 -12.917  13.040  0.00  0.00      PROA  
ATOM   3870 HG22 VAL P 636     -10.859 -13.913  11.764  0.00  0.00      PROA  
ATOM   3871 HG23 VAL P 636      -9.631 -12.603  11.365  0.00  0.00      PROA  
ATOM   3872  C   VAL P 636      -6.404 -14.638  13.059  0.00  0.00      PROA  
ATOM   3873  O   VAL P 636      -6.194 -14.655  14.298  0.00  0.00      PROA  
ATOM   3874  N   MET P 637      -5.697 -15.342  12.124  0.00  0.00      PROA  
ATOM   3875  HN  MET P 637      -5.980 -15.433  11.172  0.00  0.00      PROA  
ATOM   3876  CA  MET P 637      -4.485 -16.043  12.544  0.00  0.00      PROA  
ATOM   3877  HA  MET P 637      -4.683 -16.849  13.234  0.00  0.00      PROA  
ATOM   3878  CB  MET P 637      -3.936 -16.836  11.326  0.00  0.00      PROA  
ATOM   3879  HB1 MET P 637      -2.902 -17.230  11.435  0.00  0.00      PROA  
ATOM   3880  HB2 MET P 637      -3.885 -16.158  10.447  0.00  0.00      PROA  
ATOM   3881  CG  MET P 637      -4.730 -18.035  10.880  0.00  0.00      PROA  
ATOM   3882  HG1 MET P 637      -4.249 -18.431   9.960  0.00  0.00      PROA  
ATOM   3883  HG2 MET P 637      -5.784 -17.772  10.649  0.00  0.00      PROA  
ATOM   3884  SD  MET P 637      -4.663 -19.391  12.075  0.00  0.00      PROA  
ATOM   3885  CE  MET P 637      -5.468 -20.661  11.071  0.00  0.00      PROA  
ATOM   3886  HE1 MET P 637      -6.028 -21.331  11.758  0.00  0.00      PROA  
ATOM   3887  HE2 MET P 637      -4.786 -21.389  10.581  0.00  0.00      PROA  
ATOM   3888  HE3 MET P 637      -6.223 -20.229  10.379  0.00  0.00      PROA  
ATOM   3889  C   MET P 637      -3.379 -15.220  13.173  0.00  0.00      PROA  
ATOM   3890  O   MET P 637      -2.857 -15.726  14.189  0.00  0.00      PROA  
ATOM   3891  N   VAL P 638      -3.036 -14.031  12.710  0.00  0.00      PROA  
ATOM   3892  HN  VAL P 638      -3.371 -13.834  11.792  0.00  0.00      PROA  
ATOM   3893  CA  VAL P 638      -2.068 -13.179  13.269  0.00  0.00      PROA  
ATOM   3894  HA  VAL P 638      -1.176 -13.718  13.553  0.00  0.00      PROA  
ATOM   3895  CB  VAL P 638      -1.610 -12.044  12.264  0.00  0.00      PROA  
ATOM   3896  HB  VAL P 638      -2.518 -11.757  11.691  0.00  0.00      PROA  
ATOM   3897  CG1 VAL P 638      -1.008 -10.801  12.931  0.00  0.00      PROA  
ATOM   3898 HG11 VAL P 638      -0.069 -10.929  13.511  0.00  0.00      PROA  
ATOM   3899 HG12 VAL P 638      -1.776 -10.439  13.648  0.00  0.00      PROA  
ATOM   3900 HG13 VAL P 638      -0.780 -10.035  12.159  0.00  0.00      PROA  
ATOM   3901  CG2 VAL P 638      -0.559 -12.671  11.257  0.00  0.00      PROA  
ATOM   3902 HG21 VAL P 638      -1.009 -13.546  10.743  0.00  0.00      PROA  
ATOM   3903 HG22 VAL P 638       0.350 -12.998  11.807  0.00  0.00      PROA  
ATOM   3904 HG23 VAL P 638      -0.079 -12.015  10.500  0.00  0.00      PROA  
ATOM   3905  C   VAL P 638      -2.470 -12.712  14.736  0.00  0.00      PROA  
ATOM   3906  O   VAL P 638      -1.724 -12.736  15.746  0.00  0.00      PROA  
ATOM   3907  N   ASP P 639      -3.789 -12.348  14.933  0.00  0.00      PROA  
ATOM   3908  HN  ASP P 639      -4.349 -12.134  14.137  0.00  0.00      PROA  
ATOM   3909  CA  ASP P 639      -4.375 -12.162  16.232  0.00  0.00      PROA  
ATOM   3910  HA  ASP P 639      -3.857 -11.362  16.739  0.00  0.00      PROA  
ATOM   3911  CB  ASP P 639      -5.824 -11.662  16.052  0.00  0.00      PROA  
ATOM   3912  HB1 ASP P 639      -6.321 -12.517  15.545  0.00  0.00      PROA  
ATOM   3913  HB2 ASP P 639      -5.781 -10.826  15.322  0.00  0.00      PROA  
ATOM   3914  CG  ASP P 639      -6.594 -11.322  17.351  0.00  0.00      PROA  
ATOM   3915  OD1 ASP P 639      -6.009 -10.506  18.141  0.00  0.00      PROA  
ATOM   3916  OD2 ASP P 639      -7.758 -11.791  17.543  0.00  0.00      PROA  
ATOM   3917  C   ASP P 639      -4.299 -13.330  17.183  0.00  0.00      PROA  
ATOM   3918  O   ASP P 639      -4.113 -13.226  18.391  0.00  0.00      PROA  
ATOM   3919  N   ALA P 640      -4.459 -14.561  16.607  0.00  0.00      PROA  
ATOM   3920  HN  ALA P 640      -4.441 -14.666  15.616  0.00  0.00      PROA  
ATOM   3921  CA  ALA P 640      -4.215 -15.709  17.506  0.00  0.00      PROA  
ATOM   3922  HA  ALA P 640      -4.745 -15.455  18.412  0.00  0.00      PROA  
ATOM   3923  CB  ALA P 640      -4.785 -16.985  16.790  0.00  0.00      PROA  
ATOM   3924  HB1 ALA P 640      -4.802 -17.844  17.493  0.00  0.00      PROA  
ATOM   3925  HB2 ALA P 640      -4.265 -17.392  15.896  0.00  0.00      PROA  
ATOM   3926  HB3 ALA P 640      -5.819 -16.720  16.481  0.00  0.00      PROA  
ATOM   3927  C   ALA P 640      -2.790 -15.924  18.024  0.00  0.00      PROA  
ATOM   3928  O   ALA P 640      -2.628 -16.064  19.211  0.00  0.00      PROA  
ATOM   3929  N   LEU P 641      -1.795 -15.901  17.152  0.00  0.00      PROA  
ATOM   3930  HN  LEU P 641      -1.974 -15.756  16.182  0.00  0.00      PROA  
ATOM   3931  CA  LEU P 641      -0.354 -16.025  17.544  0.00  0.00      PROA  
ATOM   3932  HA  LEU P 641      -0.238 -16.984  18.029  0.00  0.00      PROA  
ATOM   3933  CB  LEU P 641       0.470 -16.017  16.298  0.00  0.00      PROA  
ATOM   3934  HB1 LEU P 641       0.158 -15.132  15.704  0.00  0.00      PROA  
ATOM   3935  HB2 LEU P 641       0.033 -16.717  15.554  0.00  0.00      PROA  
ATOM   3936  CG  LEU P 641       2.006 -16.269  16.285  0.00  0.00      PROA  
ATOM   3937  HG  LEU P 641       2.555 -15.436  16.774  0.00  0.00      PROA  
ATOM   3938  CD1 LEU P 641       2.309 -17.488  17.072  0.00  0.00      PROA  
ATOM   3939 HD11 LEU P 641       3.368 -17.797  16.941  0.00  0.00      PROA  
ATOM   3940 HD12 LEU P 641       1.823 -18.405  16.676  0.00  0.00      PROA  
ATOM   3941 HD13 LEU P 641       2.039 -17.268  18.127  0.00  0.00      PROA  
ATOM   3942  CD2 LEU P 641       2.544 -16.352  14.849  0.00  0.00      PROA  
ATOM   3943 HD21 LEU P 641       3.654 -16.371  14.806  0.00  0.00      PROA  
ATOM   3944 HD22 LEU P 641       2.156 -15.488  14.268  0.00  0.00      PROA  
ATOM   3945 HD23 LEU P 641       2.244 -17.307  14.368  0.00  0.00      PROA  
ATOM   3946  C   LEU P 641       0.143 -14.822  18.468  0.00  0.00      PROA  
ATOM   3947  O   LEU P 641       0.964 -15.023  19.358  0.00  0.00      PROA  
ATOM   3948  N   ILE P 642      -0.190 -13.513  18.270  0.00  0.00      PROA  
ATOM   3949  HN  ILE P 642      -0.825 -13.207  17.564  0.00  0.00      PROA  
ATOM   3950  CA  ILE P 642       0.392 -12.437  19.042  0.00  0.00      PROA  
ATOM   3951  HA  ILE P 642       1.432 -12.601  19.282  0.00  0.00      PROA  
ATOM   3952  CB  ILE P 642       0.447 -11.132  18.288  0.00  0.00      PROA  
ATOM   3953  HB  ILE P 642      -0.556 -10.714  18.055  0.00  0.00      PROA  
ATOM   3954  CG2 ILE P 642       1.247 -10.076  19.197  0.00  0.00      PROA  
ATOM   3955 HG21 ILE P 642       1.407  -9.127  18.641  0.00  0.00      PROA  
ATOM   3956 HG22 ILE P 642       2.338 -10.273  19.274  0.00  0.00      PROA  
ATOM   3957 HG23 ILE P 642       0.875  -9.898  20.228  0.00  0.00      PROA  
ATOM   3958  CG1 ILE P 642       1.148 -11.390  16.926  0.00  0.00      PROA  
ATOM   3959 HG11 ILE P 642       0.655 -12.148  16.280  0.00  0.00      PROA  
ATOM   3960 HG12 ILE P 642       2.150 -11.798  17.176  0.00  0.00      PROA  
ATOM   3961  CD  ILE P 642       1.148 -10.098  16.041  0.00  0.00      PROA  
ATOM   3962  HD1 ILE P 642       1.675  -9.349  16.671  0.00  0.00      PROA  
ATOM   3963  HD2 ILE P 642       0.108  -9.750  15.865  0.00  0.00      PROA  
ATOM   3964  HD3 ILE P 642       1.637 -10.182  15.047  0.00  0.00      PROA  
ATOM   3965  C   ILE P 642      -0.315 -12.286  20.408  0.00  0.00      PROA  
ATOM   3966  O   ILE P 642      -1.558 -12.186  20.561  0.00  0.00      PROA  
ATOM   3967  N   GLN P 643       0.478 -12.232  21.504  0.00  0.00      PROA  
ATOM   3968  HN  GLN P 643       1.452 -12.424  21.411  0.00  0.00      PROA  
ATOM   3969  CA  GLN P 643      -0.025 -12.036  22.840  0.00  0.00      PROA  
ATOM   3970  HA  GLN P 643      -1.082 -12.243  22.915  0.00  0.00      PROA  
ATOM   3971  CB  GLN P 643       0.700 -13.108  23.821  0.00  0.00      PROA  
ATOM   3972  HB1 GLN P 643       0.234 -13.095  24.829  0.00  0.00      PROA  
ATOM   3973  HB2 GLN P 643       1.762 -12.817  23.968  0.00  0.00      PROA  
ATOM   3974  CG  GLN P 643       0.649 -14.617  23.390  0.00  0.00      PROA  
ATOM   3975  HG1 GLN P 643       0.843 -15.351  24.200  0.00  0.00      PROA  
ATOM   3976  HG2 GLN P 643       1.427 -14.771  22.612  0.00  0.00      PROA  
ATOM   3977  CD  GLN P 643      -0.706 -14.889  22.717  0.00  0.00      PROA  
ATOM   3978  OE1 GLN P 643      -1.640 -14.462  23.360  0.00  0.00      PROA  
ATOM   3979  NE2 GLN P 643      -0.835 -15.584  21.606  0.00  0.00      PROA  
ATOM   3980 HE21 GLN P 643      -1.667 -15.550  21.052  0.00  0.00      PROA  
ATOM   3981 HE22 GLN P 643       0.019 -15.726  21.105  0.00  0.00      PROA  
ATOM   3982  C   GLN P 643       0.295 -10.627  23.259  0.00  0.00      PROA  
ATOM   3983  O   GLN P 643       1.247  -9.984  22.864  0.00  0.00      PROA  
ATOM   3984  N   ASP P 644      -0.510 -10.076  24.213  0.00  0.00      PROA  
ATOM   3985  HN  ASP P 644      -1.312 -10.579  24.523  0.00  0.00      PROA  
ATOM   3986  CA  ASP P 644      -0.470  -8.793  24.891  0.00  0.00      PROA  
ATOM   3987  HA  ASP P 644      -1.402  -8.780  25.436  0.00  0.00      PROA  
ATOM   3988  CB  ASP P 644       0.580  -8.940  25.987  0.00  0.00      PROA  
ATOM   3989  HB1 ASP P 644       0.611  -7.904  26.387  0.00  0.00      PROA  
ATOM   3990  HB2 ASP P 644       1.585  -9.108  25.544  0.00  0.00      PROA  
ATOM   3991  CG  ASP P 644       0.407  -9.963  27.093  0.00  0.00      PROA  
ATOM   3992  OD1 ASP P 644      -0.702 -10.506  27.302  0.00  0.00      PROA  
ATOM   3993  OD2 ASP P 644       1.373 -10.208  27.861  0.00  0.00      PROA  
ATOM   3994  C   ASP P 644      -0.415  -7.537  23.994  0.00  0.00      PROA  
ATOM   3995  O   ASP P 644       0.124  -6.475  24.357  0.00  0.00      PROA  
ATOM   3996  N   THR P 645      -1.093  -7.654  22.814  0.00  0.00      PROA  
ATOM   3997  HN  THR P 645      -1.603  -8.462  22.531  0.00  0.00      PROA  
ATOM   3998  CA  THR P 645      -1.162  -6.462  21.942  0.00  0.00      PROA  
ATOM   3999  HA  THR P 645      -0.855  -5.532  22.398  0.00  0.00      PROA  
ATOM   4000  CB  THR P 645      -0.430  -6.575  20.616  0.00  0.00      PROA  
ATOM   4001  HB  THR P 645      -0.561  -5.672  19.981  0.00  0.00      PROA  
ATOM   4002  OG1 THR P 645      -0.820  -7.771  19.887  0.00  0.00      PROA  
ATOM   4003  HG1 THR P 645      -0.391  -8.514  20.317  0.00  0.00      PROA  
ATOM   4004  CG2 THR P 645       1.111  -6.754  20.727  0.00  0.00      PROA  
ATOM   4005 HG21 THR P 645       1.604  -7.128  19.804  0.00  0.00      PROA  
ATOM   4006 HG22 THR P 645       1.348  -7.531  21.484  0.00  0.00      PROA  
ATOM   4007 HG23 THR P 645       1.526  -5.763  21.012  0.00  0.00      PROA  
ATOM   4008  C   THR P 645      -2.570  -6.181  21.564  0.00  0.00      PROA  
ATOM   4009  O   THR P 645      -2.882  -5.205  20.956  0.00  0.00      PROA  
ATOM   4010  N   TYR P 646      -3.485  -7.103  22.053  0.00  0.00      PROA  
ATOM   4011  HN  TYR P 646      -3.168  -7.870  22.605  0.00  0.00      PROA  
ATOM   4012  CA  TYR P 646      -4.862  -7.218  21.523  0.00  0.00      PROA  
ATOM   4013  HA  TYR P 646      -4.747  -7.529  20.495  0.00  0.00      PROA  
ATOM   4014  CB  TYR P 646      -5.657  -8.404  22.275  0.00  0.00      PROA  
ATOM   4015  HB1 TYR P 646      -5.157  -9.334  21.928  0.00  0.00      PROA  
ATOM   4016  HB2 TYR P 646      -6.716  -8.474  21.946  0.00  0.00      PROA  
ATOM   4017  CG  TYR P 646      -5.527  -8.337  23.762  0.00  0.00      PROA  
ATOM   4018  CD1 TYR P 646      -6.130  -7.284  24.442  0.00  0.00      PROA  
ATOM   4019  HD1 TYR P 646      -6.851  -6.689  23.901  0.00  0.00      PROA  
ATOM   4020  CE1 TYR P 646      -5.802  -7.069  25.849  0.00  0.00      PROA  
ATOM   4021  HE1 TYR P 646      -6.221  -6.305  26.487  0.00  0.00      PROA  
ATOM   4022  CZ  TYR P 646      -5.006  -7.934  26.537  0.00  0.00      PROA  
ATOM   4023  OH  TYR P 646      -4.850  -7.763  27.913  0.00  0.00      PROA  
ATOM   4024  HH  TYR P 646      -5.091  -6.885  28.217  0.00  0.00      PROA  
ATOM   4025  CD2 TYR P 646      -4.677  -9.217  24.531  0.00  0.00      PROA  
ATOM   4026  HD2 TYR P 646      -4.201  -9.989  23.944  0.00  0.00      PROA  
ATOM   4027  CE2 TYR P 646      -4.335  -8.975  25.836  0.00  0.00      PROA  
ATOM   4028  HE2 TYR P 646      -3.699  -9.619  26.425  0.00  0.00      PROA  
ATOM   4029  C   TYR P 646      -5.720  -5.912  21.461  0.00  0.00      PROA  
ATOM   4030  O   TYR P 646      -5.864  -5.061  22.345  0.00  0.00      PROA  
ATOM   4031  N   THR P 647      -6.366  -5.753  20.286  0.00  0.00      PROA  
ATOM   4032  HN  THR P 647      -6.158  -6.473  19.629  0.00  0.00      PROA  
ATOM   4033  CA  THR P 647      -7.232  -4.665  19.818  0.00  0.00      PROA  
ATOM   4034  HA  THR P 647      -6.967  -3.860  20.487  0.00  0.00      PROA  
ATOM   4035  CB  THR P 647      -7.032  -4.308  18.325  0.00  0.00      PROA  
ATOM   4036  HB  THR P 647      -7.508  -3.377  17.949  0.00  0.00      PROA  
ATOM   4037  OG1 THR P 647      -7.536  -5.288  17.385  0.00  0.00      PROA  
ATOM   4038  HG1 THR P 647      -7.113  -6.130  17.569  0.00  0.00      PROA  
ATOM   4039  CG2 THR P 647      -5.543  -3.971  18.040  0.00  0.00      PROA  
ATOM   4040 HG21 THR P 647      -5.447  -3.535  17.023  0.00  0.00      PROA  
ATOM   4041 HG22 THR P 647      -4.858  -4.845  18.071  0.00  0.00      PROA  
ATOM   4042 HG23 THR P 647      -5.178  -3.321  18.864  0.00  0.00      PROA  
ATOM   4043  C   THR P 647      -8.608  -5.065  20.104  0.00  0.00      PROA  
ATOM   4044  O   THR P 647      -8.863  -6.207  20.211  0.00  0.00      PROA  
ATOM   4045  N   GLN P 648      -9.626  -4.159  20.120  0.00  0.00      PROA  
ATOM   4046  HN  GLN P 648      -9.332  -3.207  20.084  0.00  0.00      PROA  
ATOM   4047  CA  GLN P 648     -10.958  -4.498  20.421  0.00  0.00      PROA  
ATOM   4048  HA  GLN P 648     -11.015  -5.008  21.371  0.00  0.00      PROA  
ATOM   4049  CB  GLN P 648     -11.856  -3.203  20.531  0.00  0.00      PROA  
ATOM   4050  HB1 GLN P 648     -11.519  -2.850  21.529  0.00  0.00      PROA  
ATOM   4051  HB2 GLN P 648     -12.897  -3.469  20.814  0.00  0.00      PROA  
ATOM   4052  CG  GLN P 648     -11.819  -2.129  19.446  0.00  0.00      PROA  
ATOM   4053  HG1 GLN P 648     -12.239  -2.424  18.461  0.00  0.00      PROA  
ATOM   4054  HG2 GLN P 648     -10.790  -1.726  19.333  0.00  0.00      PROA  
ATOM   4055  CD  GLN P 648     -12.713  -0.977  19.832  0.00  0.00      PROA  
ATOM   4056  OE1 GLN P 648     -13.592  -0.701  19.025  0.00  0.00      PROA  
ATOM   4057  NE2 GLN P 648     -12.383  -0.224  20.889  0.00  0.00      PROA  
ATOM   4058 HE21 GLN P 648     -11.611  -0.374  21.506  0.00  0.00      PROA  
ATOM   4059 HE22 GLN P 648     -12.969   0.562  21.086  0.00  0.00      PROA  
ATOM   4060  C   GLN P 648     -11.565  -5.520  19.380  0.00  0.00      PROA  
ATOM   4061  O   GLN P 648     -11.253  -5.407  18.189  0.00  0.00      PROA  
ATOM   4062  N   LYS P 649     -12.325  -6.541  19.919  0.00  0.00      PROA  
ATOM   4063  HN  LYS P 649     -12.546  -6.768  20.865  0.00  0.00      PROA  
ATOM   4064  CA  LYS P 649     -12.794  -7.605  19.162  0.00  0.00      PROA  
ATOM   4065  HA  LYS P 649     -12.313  -7.694  18.200  0.00  0.00      PROA  
ATOM   4066  CB  LYS P 649     -12.620  -8.840  20.112  0.00  0.00      PROA  
ATOM   4067  HB1 LYS P 649     -12.876  -9.703  19.460  0.00  0.00      PROA  
ATOM   4068  HB2 LYS P 649     -13.297  -8.779  20.991  0.00  0.00      PROA  
ATOM   4069  CG  LYS P 649     -11.209  -9.204  20.566  0.00  0.00      PROA  
ATOM   4070  HG1 LYS P 649     -11.206 -10.266  20.891  0.00  0.00      PROA  
ATOM   4071  HG2 LYS P 649     -10.917  -8.566  21.428  0.00  0.00      PROA  
ATOM   4072  CD  LYS P 649     -10.020  -9.093  19.523  0.00  0.00      PROA  
ATOM   4073  HD1 LYS P 649      -9.959  -8.047  19.154  0.00  0.00      PROA  
ATOM   4074  HD2 LYS P 649     -10.385  -9.797  18.745  0.00  0.00      PROA  
ATOM   4075  CE  LYS P 649      -8.701  -9.517  20.173  0.00  0.00      PROA  
ATOM   4076  HE1 LYS P 649      -8.534  -9.119  21.196  0.00  0.00      PROA  
ATOM   4077  HE2 LYS P 649      -7.957  -8.954  19.570  0.00  0.00      PROA  
ATOM   4078  NZ  LYS P 649      -8.329 -10.944  20.106  0.00  0.00      PROA  
ATOM   4079  HZ1 LYS P 649      -8.234 -11.249  19.116  0.00  0.00      PROA  
ATOM   4080  HZ2 LYS P 649      -8.984 -11.587  20.595  0.00  0.00      PROA  
ATOM   4081  HZ3 LYS P 649      -7.441 -11.150  20.608  0.00  0.00      PROA  
ATOM   4082  C   LYS P 649     -14.269  -7.331  18.887  0.00  0.00      PROA  
ATOM   4083  O   LYS P 649     -14.894  -6.362  19.477  0.00  0.00      PROA  
ATOM   4084  N   LEU P 650     -14.804  -8.025  17.869  0.00  0.00      PROA  
ATOM   4085  HN  LEU P 650     -14.323  -8.697  17.311  0.00  0.00      PROA  
ATOM   4086  CA  LEU P 650     -16.199  -7.832  17.552  0.00  0.00      PROA  
ATOM   4087  HA  LEU P 650     -16.353  -6.789  17.320  0.00  0.00      PROA  
ATOM   4088  CB  LEU P 650     -16.615  -8.680  16.330  0.00  0.00      PROA  
ATOM   4089  HB1 LEU P 650     -16.114  -9.632  16.609  0.00  0.00      PROA  
ATOM   4090  HB2 LEU P 650     -16.021  -8.419  15.428  0.00  0.00      PROA  
ATOM   4091  CG  LEU P 650     -18.050  -9.054  15.903  0.00  0.00      PROA  
ATOM   4092  HG  LEU P 650     -18.623  -9.328  16.815  0.00  0.00      PROA  
ATOM   4093  CD1 LEU P 650     -18.719  -7.811  15.262  0.00  0.00      PROA  
ATOM   4094 HD11 LEU P 650     -18.129  -7.507  14.371  0.00  0.00      PROA  
ATOM   4095 HD12 LEU P 650     -18.679  -7.033  16.055  0.00  0.00      PROA  
ATOM   4096 HD13 LEU P 650     -19.767  -8.105  15.042  0.00  0.00      PROA  
ATOM   4097  CD2 LEU P 650     -18.031 -10.280  15.005  0.00  0.00      PROA  
ATOM   4098 HD21 LEU P 650     -17.795 -11.176  15.619  0.00  0.00      PROA  
ATOM   4099 HD22 LEU P 650     -17.237 -10.140  14.241  0.00  0.00      PROA  
ATOM   4100 HD23 LEU P 650     -19.003 -10.492  14.511  0.00  0.00      PROA  
ATOM   4101  C   LEU P 650     -17.175  -8.118  18.723  0.00  0.00      PROA  
ATOM   4102  O   LEU P 650     -16.912  -8.942  19.536  0.00  0.00      PROA  
ATOM   4103  N   SER P 651     -18.379  -7.439  18.882  0.00  0.00      PROA  
ATOM   4104  HN  SER P 651     -18.580  -6.710  18.233  0.00  0.00      PROA  
ATOM   4105  CA  SER P 651     -19.312  -7.765  19.914  0.00  0.00      PROA  
ATOM   4106  HA  SER P 651     -18.836  -8.387  20.657  0.00  0.00      PROA  
ATOM   4107  CB  SER P 651     -19.682  -6.554  20.764  0.00  0.00      PROA  
ATOM   4108  HB1 SER P 651     -20.502  -6.934  21.411  0.00  0.00      PROA  
ATOM   4109  HB2 SER P 651     -20.073  -5.758  20.095  0.00  0.00      PROA  
ATOM   4110  OG  SER P 651     -18.526  -6.250  21.553  0.00  0.00      PROA  
ATOM   4111  HG1 SER P 651     -17.895  -5.714  21.068  0.00  0.00      PROA  
ATOM   4112  C   SER P 651     -20.432  -8.575  19.334  0.00  0.00      PROA  
ATOM   4113  O   SER P 651     -21.018  -8.218  18.337  0.00  0.00      PROA  
ATOM   4114  N   VAL P 652     -20.712  -9.734  19.984  0.00  0.00      PROA  
ATOM   4115  HN  VAL P 652     -20.162 -10.117  20.722  0.00  0.00      PROA  
ATOM   4116  CA  VAL P 652     -21.948 -10.376  19.645  0.00  0.00      PROA  
ATOM   4117  HA  VAL P 652     -22.655  -9.679  19.218  0.00  0.00      PROA  
ATOM   4118  CB  VAL P 652     -21.875 -11.631  18.684  0.00  0.00      PROA  
ATOM   4119  HB  VAL P 652     -21.204 -12.338  19.217  0.00  0.00      PROA  
ATOM   4120  CG1 VAL P 652     -23.238 -12.396  18.430  0.00  0.00      PROA  
ATOM   4121 HG11 VAL P 652     -24.078 -11.701  18.218  0.00  0.00      PROA  
ATOM   4122 HG12 VAL P 652     -23.555 -13.135  19.197  0.00  0.00      PROA  
ATOM   4123 HG13 VAL P 652     -23.052 -13.009  17.523  0.00  0.00      PROA  
ATOM   4124  CG2 VAL P 652     -21.385 -11.229  17.299  0.00  0.00      PROA  
ATOM   4125 HG21 VAL P 652     -22.016 -10.411  16.890  0.00  0.00      PROA  
ATOM   4126 HG22 VAL P 652     -21.254 -12.092  16.611  0.00  0.00      PROA  
ATOM   4127 HG23 VAL P 652     -20.474 -10.604  17.414  0.00  0.00      PROA  
ATOM   4128  C   VAL P 652     -22.595 -10.932  20.913  0.00  0.00      PROA  
ATOM   4129  O   VAL P 652     -21.992 -11.777  21.602  0.00  0.00      PROA  
ATOM   4130  N   PRO P 653     -23.818 -10.524  21.332  0.00  0.00      PROA  
ATOM   4131  CD  PRO P 653     -24.548  -9.395  20.734  0.00  0.00      PROA  
ATOM   4132  HD1 PRO P 653     -25.009  -9.588  19.742  0.00  0.00      PROA  
ATOM   4133  HD2 PRO P 653     -23.852  -8.537  20.622  0.00  0.00      PROA  
ATOM   4134  CA  PRO P 653     -24.608 -11.168  22.399  0.00  0.00      PROA  
ATOM   4135  HA  PRO P 653     -24.291 -10.740  23.339  0.00  0.00      PROA  
ATOM   4136  CB  PRO P 653     -26.018 -10.659  22.100  0.00  0.00      PROA  
ATOM   4137  HB1 PRO P 653     -26.750 -10.806  22.922  0.00  0.00      PROA  
ATOM   4138  HB2 PRO P 653     -26.441 -11.245  21.257  0.00  0.00      PROA  
ATOM   4139  CG  PRO P 653     -25.717  -9.228  21.708  0.00  0.00      PROA  
ATOM   4140  HG1 PRO P 653     -26.531  -8.635  21.237  0.00  0.00      PROA  
ATOM   4141  HG2 PRO P 653     -25.300  -8.612  22.534  0.00  0.00      PROA  
ATOM   4142  C   PRO P 653     -24.652 -12.620  22.581  0.00  0.00      PROA  
ATOM   4143  O   PRO P 653     -24.616 -13.363  21.567  0.00  0.00      PROA  
ATOM   4144  N   GLU P 654     -24.681 -13.142  23.808  0.00  0.00      PROA  
ATOM   4145  HN  GLU P 654     -24.840 -12.625  24.646  0.00  0.00      PROA  
ATOM   4146  CA  GLU P 654     -24.606 -14.533  24.004  0.00  0.00      PROA  
ATOM   4147  HA  GLU P 654     -24.186 -14.994  23.122  0.00  0.00      PROA  
ATOM   4148  CB  GLU P 654     -23.655 -14.779  25.236  0.00  0.00      PROA  
ATOM   4149  HB1 GLU P 654     -24.142 -14.098  25.966  0.00  0.00      PROA  
ATOM   4150  HB2 GLU P 654     -22.727 -14.276  24.889  0.00  0.00      PROA  
ATOM   4151  CG  GLU P 654     -23.481 -16.191  25.840  0.00  0.00      PROA  
ATOM   4152  HG1 GLU P 654     -23.088 -16.870  25.052  0.00  0.00      PROA  
ATOM   4153  HG2 GLU P 654     -24.545 -16.443  26.034  0.00  0.00      PROA  
ATOM   4154  CD  GLU P 654     -22.600 -16.203  27.095  0.00  0.00      PROA  
ATOM   4155  OE1 GLU P 654     -21.478 -15.616  27.094  0.00  0.00      PROA  
ATOM   4156  OE2 GLU P 654     -23.117 -16.689  28.127  0.00  0.00      PROA  
ATOM   4157  C   GLU P 654     -26.017 -15.040  24.133  0.00  0.00      PROA  
ATOM   4158  O   GLU P 654     -26.763 -14.599  25.039  0.00  0.00      PROA  
ATOM   4159  N   GLY P 655     -26.412 -15.963  23.309  0.00  0.00      PROA  
ATOM   4160  HN  GLY P 655     -25.804 -16.184  22.550  0.00  0.00      PROA  
ATOM   4161  CA  GLY P 655     -27.764 -16.536  23.298  0.00  0.00      PROA  
ATOM   4162  HA1 GLY P 655     -27.820 -17.034  24.255  0.00  0.00      PROA  
ATOM   4163  HA2 GLY P 655     -27.818 -17.160  22.418  0.00  0.00      PROA  
ATOM   4164  C   GLY P 655     -28.990 -15.583  23.274  0.00  0.00      PROA  
ATOM   4165  O   GLY P 655     -28.920 -14.399  22.885  0.00  0.00      PROA  
ATOM   4166  N   LEU P 656     -30.126 -16.152  23.611  0.00  0.00      PROA  
ATOM   4167  HN  LEU P 656     -30.171 -17.146  23.554  0.00  0.00      PROA  
ATOM   4168  CA  LEU P 656     -31.356 -15.389  23.723  0.00  0.00      PROA  
ATOM   4169  HA  LEU P 656     -31.280 -14.449  23.198  0.00  0.00      PROA  
ATOM   4170  CB  LEU P 656     -32.449 -16.229  22.951  0.00  0.00      PROA  
ATOM   4171  HB1 LEU P 656     -32.487 -17.231  23.428  0.00  0.00      PROA  
ATOM   4172  HB2 LEU P 656     -32.114 -16.483  21.922  0.00  0.00      PROA  
ATOM   4173  CG  LEU P 656     -33.842 -15.510  23.007  0.00  0.00      PROA  
ATOM   4174  HG  LEU P 656     -33.998 -15.230  24.071  0.00  0.00      PROA  
ATOM   4175  CD1 LEU P 656     -34.022 -14.263  22.176  0.00  0.00      PROA  
ATOM   4176 HD11 LEU P 656     -33.099 -13.656  22.297  0.00  0.00      PROA  
ATOM   4177 HD12 LEU P 656     -34.928 -13.753  22.566  0.00  0.00      PROA  
ATOM   4178 HD13 LEU P 656     -34.118 -14.521  21.100  0.00  0.00      PROA  
ATOM   4179  CD2 LEU P 656     -35.043 -16.478  22.777  0.00  0.00      PROA  
ATOM   4180 HD21 LEU P 656     -35.031 -17.324  23.497  0.00  0.00      PROA  
ATOM   4181 HD22 LEU P 656     -34.881 -17.001  21.811  0.00  0.00      PROA  
ATOM   4182 HD23 LEU P 656     -36.077 -16.081  22.858  0.00  0.00      PROA  
ATOM   4183  C   LEU P 656     -31.655 -14.942  25.166  0.00  0.00      PROA  
ATOM   4184  O   LEU P 656     -31.674 -15.723  26.072  0.00  0.00      PROA  
ATOM   4185  N   SER P 657     -31.901 -13.640  25.342  0.00  0.00      PROA  
ATOM   4186  HN  SER P 657     -32.047 -13.032  24.565  0.00  0.00      PROA  
ATOM   4187  CA  SER P 657     -32.276 -13.068  26.607  0.00  0.00      PROA  
ATOM   4188  HA  SER P 657     -32.546 -13.878  27.268  0.00  0.00      PROA  
ATOM   4189  CB  SER P 657     -31.130 -12.128  27.113  0.00  0.00      PROA  
ATOM   4190  HB1 SER P 657     -30.265 -12.762  27.402  0.00  0.00      PROA  
ATOM   4191  HB2 SER P 657     -31.413 -11.717  28.106  0.00  0.00      PROA  
ATOM   4192  OG  SER P 657     -30.723 -11.100  26.227  0.00  0.00      PROA  
ATOM   4193  HG1 SER P 657     -29.997 -11.479  25.727  0.00  0.00      PROA  
ATOM   4194  C   SER P 657     -33.439 -12.120  26.353  0.00  0.00      PROA  
ATOM   4195  O   SER P 657     -33.670 -11.720  25.191  0.00  0.00      PROA  
ATOM   4196  N   VAL P 658     -34.100 -11.651  27.402  0.00  0.00      PROA  
ATOM   4197  HN  VAL P 658     -33.732 -11.785  28.319  0.00  0.00      PROA  
ATOM   4198  CA  VAL P 658     -35.289 -10.857  27.329  0.00  0.00      PROA  
ATOM   4199  HA  VAL P 658     -35.911 -11.023  26.462  0.00  0.00      PROA  
ATOM   4200  CB  VAL P 658     -36.298 -11.084  28.472  0.00  0.00      PROA  
ATOM   4201  HB  VAL P 658     -37.102 -10.320  28.413  0.00  0.00      PROA  
ATOM   4202  CG1 VAL P 658     -36.986 -12.477  28.394  0.00  0.00      PROA  
ATOM   4203 HG11 VAL P 658     -37.501 -12.596  29.371  0.00  0.00      PROA  
ATOM   4204 HG12 VAL P 658     -36.262 -13.306  28.242  0.00  0.00      PROA  
ATOM   4205 HG13 VAL P 658     -37.700 -12.420  27.544  0.00  0.00      PROA  
ATOM   4206  CG2 VAL P 658     -35.530 -10.969  29.735  0.00  0.00      PROA  
ATOM   4207 HG21 VAL P 658     -34.862 -10.084  29.674  0.00  0.00      PROA  
ATOM   4208 HG22 VAL P 658     -35.003 -11.914  29.988  0.00  0.00      PROA  
ATOM   4209 HG23 VAL P 658     -36.206 -10.848  30.609  0.00  0.00      PROA  
ATOM   4210  C   VAL P 658     -34.865  -9.338  27.167  0.00  0.00      PROA  
ATOM   4211  O   VAL P 658     -33.676  -8.950  27.169  0.00  0.00      PROA  
ATOM   4212  N   SER P 659     -35.819  -8.443  26.895  0.00  0.00      PROA  
ATOM   4213  HN  SER P 659     -36.729  -8.848  26.850  0.00  0.00      PROA  
ATOM   4214  CA  SER P 659     -35.583  -6.979  26.807  0.00  0.00      PROA  
ATOM   4215  HA  SER P 659     -34.710  -6.850  26.184  0.00  0.00      PROA  
ATOM   4216  CB  SER P 659     -36.899  -6.216  26.263  0.00  0.00      PROA  
ATOM   4217  HB1 SER P 659     -36.887  -6.448  25.177  0.00  0.00      PROA  
ATOM   4218  HB2 SER P 659     -36.679  -5.128  26.204  0.00  0.00      PROA  
ATOM   4219  OG  SER P 659     -38.137  -6.702  26.890  0.00  0.00      PROA  
ATOM   4220  HG1 SER P 659     -38.322  -7.564  26.509  0.00  0.00      PROA  
ATOM   4221  C   SER P 659     -35.144  -6.373  28.102  0.00  0.00      PROA  
ATOM   4222  O   SER P 659     -35.449  -6.934  29.167  0.00  0.00      PROA  
ATOM   4223  N   ASN P 660     -34.490  -5.224  27.986  0.00  0.00      PROA  
ATOM   4224  HN  ASN P 660     -34.360  -4.757  27.115  0.00  0.00      PROA  
ATOM   4225  CA  ASN P 660     -34.171  -4.477  29.199  0.00  0.00      PROA  
ATOM   4226  HA  ASN P 660     -33.594  -5.163  29.801  0.00  0.00      PROA  
ATOM   4227  CB  ASN P 660     -33.380  -3.193  28.841  0.00  0.00      PROA  
ATOM   4228  HB1 ASN P 660     -33.443  -2.383  29.599  0.00  0.00      PROA  
ATOM   4229  HB2 ASN P 660     -33.740  -2.785  27.872  0.00  0.00      PROA  
ATOM   4230  CG  ASN P 660     -31.875  -3.385  28.596  0.00  0.00      PROA  
ATOM   4231  OD1 ASN P 660     -31.539  -4.576  28.483  0.00  0.00      PROA  
ATOM   4232  ND2 ASN P 660     -31.069  -2.318  28.508  0.00  0.00      PROA  
ATOM   4233 HD21 ASN P 660     -30.083  -2.477  28.565  0.00  0.00      PROA  
ATOM   4234 HD22 ASN P 660     -31.476  -1.408  28.428  0.00  0.00      PROA  
ATOM   4235  C   ASN P 660     -35.422  -4.026  30.024  0.00  0.00      PROA  
ATOM   4236  O   ASN P 660     -36.495  -3.807  29.385  0.00  0.00      PROA  
ATOM   4237  N   PRO P 661     -35.308  -3.819  31.359  0.00  0.00      PROA  
ATOM   4238  CD  PRO P 661     -34.042  -3.827  32.095  0.00  0.00      PROA  
ATOM   4239  HD1 PRO P 661     -33.401  -2.986  31.753  0.00  0.00      PROA  
ATOM   4240  HD2 PRO P 661     -33.458  -4.760  31.940  0.00  0.00      PROA  
ATOM   4241  CA  PRO P 661     -36.388  -3.254  32.208  0.00  0.00      PROA  
ATOM   4242  HA  PRO P 661     -37.242  -3.906  32.321  0.00  0.00      PROA  
ATOM   4243  CB  PRO P 661     -35.683  -2.920  33.563  0.00  0.00      PROA  
ATOM   4244  HB1 PRO P 661     -36.447  -3.301  34.274  0.00  0.00      PROA  
ATOM   4245  HB2 PRO P 661     -35.493  -1.838  33.725  0.00  0.00      PROA  
ATOM   4246  CG  PRO P 661     -34.408  -3.856  33.512  0.00  0.00      PROA  
ATOM   4247  HG1 PRO P 661     -33.640  -3.358  34.142  0.00  0.00      PROA  
ATOM   4248  HG2 PRO P 661     -34.760  -4.896  33.681  0.00  0.00      PROA  
ATOM   4249  C   PRO P 661     -36.954  -1.933  31.707  0.00  0.00      PROA  
ATOM   4250  O   PRO P 661     -36.299  -1.018  31.197  0.00  0.00      PROA  
ATOM   4251  N   THR P 662     -38.323  -1.833  31.836  0.00  0.00      PROA  
ATOM   4252  HN  THR P 662     -38.858  -2.665  31.963  0.00  0.00      PROA  
ATOM   4253  CA  THR P 662     -39.112  -0.668  31.379  0.00  0.00      PROA  
ATOM   4254  HA  THR P 662     -38.560   0.234  31.595  0.00  0.00      PROA  
ATOM   4255  CB  THR P 662     -39.433  -0.835  29.812  0.00  0.00      PROA  
ATOM   4256  HB  THR P 662     -38.495  -0.882  29.219  0.00  0.00      PROA  
ATOM   4257  OG1 THR P 662     -40.051   0.366  29.270  0.00  0.00      PROA  
ATOM   4258  HG1 THR P 662     -39.814   0.248  28.347  0.00  0.00      PROA  
ATOM   4259  CG2 THR P 662     -40.444  -2.025  29.563  0.00  0.00      PROA  
ATOM   4260 HG21 THR P 662     -41.525  -1.777  29.627  0.00  0.00      PROA  
ATOM   4261 HG22 THR P 662     -40.205  -2.965  30.105  0.00  0.00      PROA  
ATOM   4262 HG23 THR P 662     -40.399  -2.163  28.462  0.00  0.00      PROA  
ATOM   4263  C   THR P 662     -40.382  -0.487  32.215  0.00  0.00      PROA  
ATOM   4264  O   THR P 662     -40.985  -1.432  32.601  0.00  0.00      PROA  
ATOM   4265  N   GLU P 663     -40.783   0.783  32.539  0.00  0.00      PROA  
ATOM   4266  HN  GLU P 663     -40.366   1.582  32.112  0.00  0.00      PROA  
ATOM   4267  CA  GLU P 663     -42.071   1.047  33.134  0.00  0.00      PROA  
ATOM   4268  HA  GLU P 663     -42.232   0.413  33.994  0.00  0.00      PROA  
ATOM   4269  CB  GLU P 663     -42.042   2.491  33.662  0.00  0.00      PROA  
ATOM   4270  HB1 GLU P 663     -43.069   2.828  33.918  0.00  0.00      PROA  
ATOM   4271  HB2 GLU P 663     -41.710   3.177  32.853  0.00  0.00      PROA  
ATOM   4272  CG  GLU P 663     -41.194   2.620  34.987  0.00  0.00      PROA  
ATOM   4273  HG1 GLU P 663     -41.134   1.667  35.554  0.00  0.00      PROA  
ATOM   4274  HG2 GLU P 663     -41.689   3.521  35.408  0.00  0.00      PROA  
ATOM   4275  CD  GLU P 663     -39.766   3.037  34.757  0.00  0.00      PROA  
ATOM   4276  OE1 GLU P 663     -38.802   2.274  35.099  0.00  0.00      PROA  
ATOM   4277  OE2 GLU P 663     -39.577   4.183  34.329  0.00  0.00      PROA  
ATOM   4278  C   GLU P 663     -43.304   0.867  32.226  0.00  0.00      PROA  
ATOM   4279  O   GLU P 663     -44.431   0.726  32.765  0.00  0.00      PROA  
ATOM   4280  N   ARG P 664     -43.054   0.660  30.896  0.00  0.00      PROA  
ATOM   4281  HN  ARG P 664     -42.121   0.668  30.544  0.00  0.00      PROA  
ATOM   4282  CA  ARG P 664     -44.112   0.348  29.957  0.00  0.00      PROA  
ATOM   4283  HA  ARG P 664     -44.982   0.987  29.996  0.00  0.00      PROA  
ATOM   4284  CB  ARG P 664     -43.689   0.618  28.492  0.00  0.00      PROA  
ATOM   4285  HB1 ARG P 664     -44.632   0.533  27.911  0.00  0.00      PROA  
ATOM   4286  HB2 ARG P 664     -42.893  -0.087  28.168  0.00  0.00      PROA  
ATOM   4287  CG  ARG P 664     -43.166   2.105  28.330  0.00  0.00      PROA  
ATOM   4288  HG1 ARG P 664     -43.003   2.255  27.242  0.00  0.00      PROA  
ATOM   4289  HG2 ARG P 664     -42.211   2.134  28.897  0.00  0.00      PROA  
ATOM   4290  CD  ARG P 664     -44.117   3.202  28.743  0.00  0.00      PROA  
ATOM   4291  HD1 ARG P 664     -44.604   3.070  29.732  0.00  0.00      PROA  
ATOM   4292  HD2 ARG P 664     -44.919   3.506  28.037  0.00  0.00      PROA  
ATOM   4293  NE  ARG P 664     -43.157   4.317  29.056  0.00  0.00      PROA  
ATOM   4294  HE  ARG P 664     -42.167   4.376  28.928  0.00  0.00      PROA  
ATOM   4295  CZ  ARG P 664     -43.615   5.393  29.670  0.00  0.00      PROA  
ATOM   4296  NH1 ARG P 664     -44.913   5.639  29.920  0.00  0.00      PROA  
ATOM   4297 HH11 ARG P 664     -45.711   5.086  29.683  0.00  0.00      PROA  
ATOM   4298 HH12 ARG P 664     -45.180   6.447  30.446  0.00  0.00      PROA  
ATOM   4299  NH2 ARG P 664     -42.746   6.336  29.897  0.00  0.00      PROA  
ATOM   4300 HH21 ARG P 664     -41.789   6.154  29.671  0.00  0.00      PROA  
ATOM   4301 HH22 ARG P 664     -42.958   7.146  30.443  0.00  0.00      PROA  
ATOM   4302  C   ARG P 664     -44.600  -1.047  30.199  0.00  0.00      PROA  
ATOM   4303  O   ARG P 664     -43.875  -1.883  30.681  0.00  0.00      PROA  
ATOM   4304  N   ASP P 665     -45.935  -1.343  29.958  0.00  0.00      PROA  
ATOM   4305  HN  ASP P 665     -46.518  -0.655  29.531  0.00  0.00      PROA  
ATOM   4306  CA  ASP P 665     -46.608  -2.602  30.344  0.00  0.00      PROA  
ATOM   4307  HA  ASP P 665     -46.725  -2.667  31.415  0.00  0.00      PROA  
ATOM   4308  CB  ASP P 665     -48.011  -2.638  29.793  0.00  0.00      PROA  
ATOM   4309  HB1 ASP P 665     -48.531  -3.620  29.806  0.00  0.00      PROA  
ATOM   4310  HB2 ASP P 665     -48.077  -2.250  28.754  0.00  0.00      PROA  
ATOM   4311  CG  ASP P 665     -48.969  -1.722  30.521  0.00  0.00      PROA  
ATOM   4312  OD1 ASP P 665     -50.074  -1.515  29.975  0.00  0.00      PROA  
ATOM   4313  OD2 ASP P 665     -48.681  -1.160  31.619  0.00  0.00      PROA  
ATOM   4314  C   ASP P 665     -45.906  -3.824  29.800  0.00  0.00      PROA  
ATOM   4315  O   ASP P 665     -45.377  -3.870  28.666  0.00  0.00      PROA  
ATOM   4316  N   TRP P 666     -45.885  -4.931  30.552  0.00  0.00      PROA  
ATOM   4317  HN  TRP P 666     -46.241  -4.875  31.481  0.00  0.00      PROA  
ATOM   4318  CA  TRP P 666     -45.400  -6.235  30.087  0.00  0.00      PROA  
ATOM   4319  HA  TRP P 666     -44.402  -6.079  29.704  0.00  0.00      PROA  
ATOM   4320  CB  TRP P 666     -45.321  -7.240  31.217  0.00  0.00      PROA  
ATOM   4321  HB1 TRP P 666     -46.338  -7.202  31.662  0.00  0.00      PROA  
ATOM   4322  HB2 TRP P 666     -44.629  -6.868  32.002  0.00  0.00      PROA  
ATOM   4323  CG  TRP P 666     -45.002  -8.653  31.032  0.00  0.00      PROA  
ATOM   4324  CD1 TRP P 666     -43.751  -9.211  30.822  0.00  0.00      PROA  
ATOM   4325  HD1 TRP P 666     -42.898  -8.557  30.718  0.00  0.00      PROA  
ATOM   4326  NE1 TRP P 666     -43.905 -10.584  30.977  0.00  0.00      PROA  
ATOM   4327  HE1 TRP P 666     -43.265 -11.315  30.875  0.00  0.00      PROA  
ATOM   4328  CE2 TRP P 666     -45.115 -10.916  31.037  0.00  0.00      PROA  
ATOM   4329  CD2 TRP P 666     -45.924  -9.700  31.018  0.00  0.00      PROA  
ATOM   4330  CE3 TRP P 666     -47.291  -9.782  31.098  0.00  0.00      PROA  
ATOM   4331  HE3 TRP P 666     -47.899  -8.894  31.017  0.00  0.00      PROA  
ATOM   4332  CZ3 TRP P 666     -47.823 -11.032  31.212  0.00  0.00      PROA  
ATOM   4333  HZ3 TRP P 666     -48.887 -11.175  31.336  0.00  0.00      PROA  
ATOM   4334  CZ2 TRP P 666     -45.690 -12.120  31.112  0.00  0.00      PROA  
ATOM   4335  HZ2 TRP P 666     -45.155 -13.058  31.116  0.00  0.00      PROA  
ATOM   4336  CH2 TRP P 666     -47.056 -12.159  31.165  0.00  0.00      PROA  
ATOM   4337  HH2 TRP P 666     -47.510 -13.138  31.186  0.00  0.00      PROA  
ATOM   4338  C   TRP P 666     -46.293  -6.804  28.968  0.00  0.00      PROA  
ATOM   4339  O   TRP P 666     -45.771  -7.223  27.960  0.00  0.00      PROA  
ATOM   4340  N   LEU P 667     -47.655  -6.742  29.129  0.00  0.00      PROA  
ATOM   4341  HN  LEU P 667     -48.015  -6.377  29.984  0.00  0.00      PROA  
ATOM   4342  CA  LEU P 667     -48.591  -6.984  28.007  0.00  0.00      PROA  
ATOM   4343  HA  LEU P 667     -48.335  -7.896  27.488  0.00  0.00      PROA  
ATOM   4344  CB  LEU P 667     -50.021  -7.192  28.509  0.00  0.00      PROA  
ATOM   4345  HB1 LEU P 667     -50.725  -7.357  27.666  0.00  0.00      PROA  
ATOM   4346  HB2 LEU P 667     -50.364  -6.222  28.928  0.00  0.00      PROA  
ATOM   4347  CG  LEU P 667     -50.447  -8.265  29.574  0.00  0.00      PROA  
ATOM   4348  HG  LEU P 667     -49.814  -8.160  30.482  0.00  0.00      PROA  
ATOM   4349  CD1 LEU P 667     -51.916  -8.048  29.945  0.00  0.00      PROA  
ATOM   4350 HD11 LEU P 667     -52.282  -8.859  30.610  0.00  0.00      PROA  
ATOM   4351 HD12 LEU P 667     -52.503  -8.111  29.004  0.00  0.00      PROA  
ATOM   4352 HD13 LEU P 667     -52.113  -7.041  30.372  0.00  0.00      PROA  
ATOM   4353  CD2 LEU P 667     -50.217  -9.603  28.920  0.00  0.00      PROA  
ATOM   4354 HD21 LEU P 667     -49.125  -9.777  28.814  0.00  0.00      PROA  
ATOM   4355 HD22 LEU P 667     -50.645  -9.622  27.895  0.00  0.00      PROA  
ATOM   4356 HD23 LEU P 667     -50.712 -10.460  29.423  0.00  0.00      PROA  
ATOM   4357  C   LEU P 667     -48.645  -5.901  26.866  0.00  0.00      PROA  
ATOM   4358  O   LEU P 667     -49.113  -4.814  27.017  0.00  0.00      PROA  
ATOM   4359  N   ILE P 668     -48.260  -6.355  25.635  0.00  0.00      PROA  
ATOM   4360  HN  ILE P 668     -47.946  -7.298  25.563  0.00  0.00      PROA  
ATOM   4361  CA  ILE P 668     -48.158  -5.503  24.462  0.00  0.00      PROA  
ATOM   4362  HA  ILE P 668     -48.519  -4.526  24.745  0.00  0.00      PROA  
ATOM   4363  CB  ILE P 668     -46.775  -5.499  23.784  0.00  0.00      PROA  
ATOM   4364  HB  ILE P 668     -46.382  -6.504  23.518  0.00  0.00      PROA  
ATOM   4365  CG2 ILE P 668     -46.782  -4.714  22.426  0.00  0.00      PROA  
ATOM   4366 HG21 ILE P 668     -47.312  -5.206  21.583  0.00  0.00      PROA  
ATOM   4367 HG22 ILE P 668     -45.710  -4.536  22.191  0.00  0.00      PROA  
ATOM   4368 HG23 ILE P 668     -47.347  -3.783  22.646  0.00  0.00      PROA  
ATOM   4369  CG1 ILE P 668     -45.662  -5.075  24.899  0.00  0.00      PROA  
ATOM   4370 HG11 ILE P 668     -45.818  -5.900  25.627  0.00  0.00      PROA  
ATOM   4371 HG12 ILE P 668     -45.993  -4.081  25.270  0.00  0.00      PROA  
ATOM   4372  CD  ILE P 668     -44.259  -5.120  24.334  0.00  0.00      PROA  
ATOM   4373  HD1 ILE P 668     -43.503  -5.178  25.145  0.00  0.00      PROA  
ATOM   4374  HD2 ILE P 668     -43.927  -4.467  23.499  0.00  0.00      PROA  
ATOM   4375  HD3 ILE P 668     -44.021  -6.140  23.965  0.00  0.00      PROA  
ATOM   4376  C   ILE P 668     -49.267  -5.910  23.418  0.00  0.00      PROA  
ATOM   4377  O   ILE P 668     -49.132  -6.989  22.788  0.00  0.00      PROA  
ATOM   4378  N   HSD P 669     -50.320  -5.032  23.199  0.00  0.00      PROA  
ATOM   4379  HN  HSD P 669     -50.268  -4.104  23.561  0.00  0.00      PROA  
ATOM   4380  CA  HSD P 669     -51.456  -5.264  22.392  0.00  0.00      PROA  
ATOM   4381  HA  HSD P 669     -51.530  -6.329  22.230  0.00  0.00      PROA  
ATOM   4382  CB  HSD P 669     -52.833  -4.927  23.171  0.00  0.00      PROA  
ATOM   4383  HB1 HSD P 669     -53.600  -5.070  22.380  0.00  0.00      PROA  
ATOM   4384  HB2 HSD P 669     -52.818  -3.918  23.636  0.00  0.00      PROA  
ATOM   4385  ND1 HSD P 669     -52.241  -5.788  25.461  0.00  0.00      PROA  
ATOM   4386  HD1 HSD P 669     -51.891  -4.927  25.830  0.00  0.00      PROA  
ATOM   4387  CG  HSD P 669     -52.948  -5.986  24.269  0.00  0.00      PROA  
ATOM   4388  CE1 HSD P 669     -52.733  -6.722  26.365  0.00  0.00      PROA  
ATOM   4389  HE1 HSD P 669     -52.565  -6.604  27.436  0.00  0.00      PROA  
ATOM   4390  NE2 HSD P 669     -53.705  -7.469  25.817  0.00  0.00      PROA  
ATOM   4391  CD2 HSD P 669     -53.869  -6.946  24.601  0.00  0.00      PROA  
ATOM   4392  HD2 HSD P 669     -54.710  -7.304  24.020  0.00  0.00      PROA  
ATOM   4393  C   HSD P 669     -51.451  -4.588  21.081  0.00  0.00      PROA  
ATOM   4394  O   HSD P 669     -51.621  -3.394  21.014  0.00  0.00      PROA  
ATOM   4395  N   PRO P 670     -51.193  -5.164  19.920  0.00  0.00      PROA  
ATOM   4396  CD  PRO P 670     -50.441  -6.427  19.726  0.00  0.00      PROA  
ATOM   4397  HD1 PRO P 670     -50.880  -7.259  20.317  0.00  0.00      PROA  
ATOM   4398  HD2 PRO P 670     -49.360  -6.256  19.916  0.00  0.00      PROA  
ATOM   4399  CA  PRO P 670     -51.424  -4.474  18.637  0.00  0.00      PROA  
ATOM   4400  HA  PRO P 670     -51.034  -3.467  18.671  0.00  0.00      PROA  
ATOM   4401  CB  PRO P 670     -50.532  -5.241  17.634  0.00  0.00      PROA  
ATOM   4402  HB1 PRO P 670     -49.499  -4.856  17.774  0.00  0.00      PROA  
ATOM   4403  HB2 PRO P 670     -50.842  -5.117  16.574  0.00  0.00      PROA  
ATOM   4404  CG  PRO P 670     -50.565  -6.674  18.171  0.00  0.00      PROA  
ATOM   4405  HG1 PRO P 670     -51.509  -7.181  17.875  0.00  0.00      PROA  
ATOM   4406  HG2 PRO P 670     -49.651  -7.162  17.773  0.00  0.00      PROA  
ATOM   4407  C   PRO P 670     -52.867  -4.268  18.228  0.00  0.00      PROA  
ATOM   4408  O   PRO P 670     -53.104  -3.478  17.330  0.00  0.00      PROA  
ATOM   4409  N   LEU P 671     -53.830  -4.898  18.901  0.00  0.00      PROA  
ATOM   4410  HN  LEU P 671     -53.714  -5.572  19.626  0.00  0.00      PROA  
ATOM   4411  CA  LEU P 671     -55.242  -4.625  18.542  0.00  0.00      PROA  
ATOM   4412  HA  LEU P 671     -55.301  -4.035  17.639  0.00  0.00      PROA  
ATOM   4413  CB  LEU P 671     -56.019  -5.971  18.436  0.00  0.00      PROA  
ATOM   4414  HB1 LEU P 671     -57.100  -5.802  18.244  0.00  0.00      PROA  
ATOM   4415  HB2 LEU P 671     -55.928  -6.686  19.281  0.00  0.00      PROA  
ATOM   4416  CG  LEU P 671     -55.474  -6.813  17.238  0.00  0.00      PROA  
ATOM   4417  HG  LEU P 671     -54.370  -6.913  17.314  0.00  0.00      PROA  
ATOM   4418  CD1 LEU P 671     -56.061  -8.249  17.285  0.00  0.00      PROA  
ATOM   4419 HD11 LEU P 671     -55.903  -8.763  18.257  0.00  0.00      PROA  
ATOM   4420 HD12 LEU P 671     -55.564  -8.806  16.462  0.00  0.00      PROA  
ATOM   4421 HD13 LEU P 671     -57.129  -8.220  16.981  0.00  0.00      PROA  
ATOM   4422  CD2 LEU P 671     -55.839  -6.174  15.909  0.00  0.00      PROA  
ATOM   4423 HD21 LEU P 671     -56.906  -5.879  16.004  0.00  0.00      PROA  
ATOM   4424 HD22 LEU P 671     -55.747  -6.846  15.029  0.00  0.00      PROA  
ATOM   4425 HD23 LEU P 671     -55.270  -5.224  15.815  0.00  0.00      PROA  
ATOM   4426  C   LEU P 671     -55.821  -3.760  19.675  0.00  0.00      PROA  
ATOM   4427  O   LEU P 671     -57.057  -3.604  19.751  0.00  0.00      PROA  
ATOM   4428  N   GLY P 672     -54.939  -3.178  20.591  0.00  0.00      PROA  
ATOM   4429  HN  GLY P 672     -54.000  -3.502  20.502  0.00  0.00      PROA  
ATOM   4430  CA  GLY P 672     -55.248  -2.216  21.627  0.00  0.00      PROA  
ATOM   4431  HA1 GLY P 672     -55.709  -1.316  21.247  0.00  0.00      PROA  
ATOM   4432  HA2 GLY P 672     -54.304  -1.911  22.054  0.00  0.00      PROA  
ATOM   4433  C   GLY P 672     -56.061  -2.838  22.773  0.00  0.00      PROA  
ATOM   4434  O   GLY P 672     -56.738  -3.826  22.661  0.00  0.00      PROA  
ATOM   4435  N   ILE P 673     -55.997  -2.216  23.928  0.00  0.00      PROA  
ATOM   4436  HN  ILE P 673     -55.525  -1.338  23.942  0.00  0.00      PROA  
ATOM   4437  CA  ILE P 673     -56.346  -2.694  25.273  0.00  0.00      PROA  
ATOM   4438  HA  ILE P 673     -57.289  -3.214  25.342  0.00  0.00      PROA  
ATOM   4439  CB  ILE P 673     -55.248  -3.670  25.773  0.00  0.00      PROA  
ATOM   4440  HB  ILE P 673     -55.022  -4.370  24.940  0.00  0.00      PROA  
ATOM   4441  CG2 ILE P 673     -53.876  -2.888  26.067  0.00  0.00      PROA  
ATOM   4442 HG21 ILE P 673     -53.334  -3.665  26.647  0.00  0.00      PROA  
ATOM   4443 HG22 ILE P 673     -53.975  -2.034  26.771  0.00  0.00      PROA  
ATOM   4444 HG23 ILE P 673     -53.342  -2.562  25.149  0.00  0.00      PROA  
ATOM   4445  CG1 ILE P 673     -55.655  -4.646  26.956  0.00  0.00      PROA  
ATOM   4446 HG11 ILE P 673     -56.080  -4.043  27.787  0.00  0.00      PROA  
ATOM   4447 HG12 ILE P 673     -54.771  -5.191  27.350  0.00  0.00      PROA  
ATOM   4448  CD  ILE P 673     -56.793  -5.648  26.480  0.00  0.00      PROA  
ATOM   4449  HD1 ILE P 673     -57.673  -5.069  26.127  0.00  0.00      PROA  
ATOM   4450  HD2 ILE P 673     -57.233  -6.279  27.281  0.00  0.00      PROA  
ATOM   4451  HD3 ILE P 673     -56.441  -6.242  25.609  0.00  0.00      PROA  
ATOM   4452  C   ILE P 673     -56.636  -1.593  26.326  0.00  0.00      PROA  
ATOM   4453  O   ILE P 673     -57.285  -1.817  27.328  0.00  0.00      PROA  
ATOM   4454  N   ARG P 674     -56.232  -0.347  25.999  0.00  0.00      PROA  
ATOM   4455  HN  ARG P 674     -55.957  -0.029  25.096  0.00  0.00      PROA  
ATOM   4456  CA  ARG P 674     -56.359   0.686  27.055  0.00  0.00      PROA  
ATOM   4457  HA  ARG P 674     -57.189   0.410  27.690  0.00  0.00      PROA  
ATOM   4458  CB  ARG P 674     -55.065   0.749  27.975  0.00  0.00      PROA  
ATOM   4459  HB1 ARG P 674     -55.111  -0.271  28.415  0.00  0.00      PROA  
ATOM   4460  HB2 ARG P 674     -55.141   1.453  28.831  0.00  0.00      PROA  
ATOM   4461  CG  ARG P 674     -53.725   0.880  27.230  0.00  0.00      PROA  
ATOM   4462  HG1 ARG P 674     -53.695   1.848  26.684  0.00  0.00      PROA  
ATOM   4463  HG2 ARG P 674     -53.760   0.114  26.426  0.00  0.00      PROA  
ATOM   4464  CD  ARG P 674     -52.546   0.749  28.104  0.00  0.00      PROA  
ATOM   4465  HD1 ARG P 674     -52.508  -0.297  28.476  0.00  0.00      PROA  
ATOM   4466  HD2 ARG P 674     -52.541   1.604  28.814  0.00  0.00      PROA  
ATOM   4467  NE  ARG P 674     -51.389   0.941  27.148  0.00  0.00      PROA  
ATOM   4468  HE  ARG P 674     -51.658   1.489  26.356  0.00  0.00      PROA  
ATOM   4469  CZ  ARG P 674     -50.098   0.878  27.231  0.00  0.00      PROA  
ATOM   4470  NH1 ARG P 674     -49.456   0.356  28.191  0.00  0.00      PROA  
ATOM   4471 HH11 ARG P 674     -49.885  -0.208  28.897  0.00  0.00      PROA  
ATOM   4472 HH12 ARG P 674     -48.462   0.452  28.246  0.00  0.00      PROA  
ATOM   4473  NH2 ARG P 674     -49.436   1.253  26.182  0.00  0.00      PROA  
ATOM   4474 HH21 ARG P 674     -50.023   1.693  25.503  0.00  0.00      PROA  
ATOM   4475 HH22 ARG P 674     -48.451   1.082  26.165  0.00  0.00      PROA  
ATOM   4476  C   ARG P 674     -56.777   2.044  26.527  0.00  0.00      PROA  
ATOM   4477  O   ARG P 674     -56.453   2.386  25.392  0.00  0.00      PROA  
ATOM   4478  N   VAL P 675     -57.466   2.905  27.348  0.00  0.00      PROA  
ATOM   4479  HN  VAL P 675     -57.594   2.594  28.286  0.00  0.00      PROA  
ATOM   4480  CA  VAL P 675     -57.771   4.295  27.188  0.00  0.00      PROA  
ATOM   4481  HA  VAL P 675     -58.294   4.425  26.252  0.00  0.00      PROA  
ATOM   4482  CB  VAL P 675     -58.412   4.947  28.423  0.00  0.00      PROA  
ATOM   4483  HB  VAL P 675     -57.723   4.801  29.283  0.00  0.00      PROA  
ATOM   4484  CG1 VAL P 675     -58.597   6.538  28.449  0.00  0.00      PROA  
ATOM   4485 HG11 VAL P 675     -59.395   6.837  27.737  0.00  0.00      PROA  
ATOM   4486 HG12 VAL P 675     -57.631   7.037  28.217  0.00  0.00      PROA  
ATOM   4487 HG13 VAL P 675     -58.739   6.936  29.477  0.00  0.00      PROA  
ATOM   4488  CG2 VAL P 675     -59.689   4.257  28.695  0.00  0.00      PROA  
ATOM   4489 HG21 VAL P 675     -60.405   4.191  27.848  0.00  0.00      PROA  
ATOM   4490 HG22 VAL P 675     -60.189   4.747  29.557  0.00  0.00      PROA  
ATOM   4491 HG23 VAL P 675     -59.434   3.260  29.114  0.00  0.00      PROA  
ATOM   4492  C   VAL P 675     -56.480   5.068  26.940  0.00  0.00      PROA  
ATOM   4493  O   VAL P 675     -55.526   4.988  27.722  0.00  0.00      PROA  
ATOM   4494  N   GLU P 676     -56.314   5.872  25.879  0.00  0.00      PROA  
ATOM   4495  HN  GLU P 676     -55.401   6.212  25.667  0.00  0.00      PROA  
ATOM   4496  CA  GLU P 676     -57.170   6.182  24.750  0.00  0.00      PROA  
ATOM   4497  HA  GLU P 676     -57.874   5.413  24.469  0.00  0.00      PROA  
ATOM   4498  CB  GLU P 676     -58.121   7.388  25.053  0.00  0.00      PROA  
ATOM   4499  HB1 GLU P 676     -57.457   8.256  25.250  0.00  0.00      PROA  
ATOM   4500  HB2 GLU P 676     -58.612   7.127  26.014  0.00  0.00      PROA  
ATOM   4501  CG  GLU P 676     -59.095   7.786  23.933  0.00  0.00      PROA  
ATOM   4502  HG1 GLU P 676     -59.532   6.958  23.335  0.00  0.00      PROA  
ATOM   4503  HG2 GLU P 676     -58.529   8.479  23.274  0.00  0.00      PROA  
ATOM   4504  CD  GLU P 676     -60.290   8.634  24.348  0.00  0.00      PROA  
ATOM   4505  OE1 GLU P 676     -61.514   8.200  24.382  0.00  0.00      PROA  
ATOM   4506  OE2 GLU P 676     -59.995   9.803  24.648  0.00  0.00      PROA  
ATOM   4507  C   GLU P 676     -56.396   6.540  23.480  0.00  0.00      PROA  
ATOM   4508  O   GLU P 676     -55.542   7.429  23.404  0.00  0.00      PROA  
ATOM   4509  N   PHE P 677     -56.765   5.821  22.351  0.00  0.00      PROA  
ATOM   4510  HN  PHE P 677     -57.458   5.104  22.344  0.00  0.00      PROA  
ATOM   4511  CA  PHE P 677     -56.290   6.335  21.057  0.00  0.00      PROA  
ATOM   4512  HA  PHE P 677     -55.448   6.993  21.208  0.00  0.00      PROA  
ATOM   4513  CB  PHE P 677     -55.630   5.191  20.263  0.00  0.00      PROA  
ATOM   4514  HB1 PHE P 677     -56.364   4.454  19.871  0.00  0.00      PROA  
ATOM   4515  HB2 PHE P 677     -54.898   4.619  20.873  0.00  0.00      PROA  
ATOM   4516  CG  PHE P 677     -54.957   5.716  19.023  0.00  0.00      PROA  
ATOM   4517  CD1 PHE P 677     -53.525   5.927  19.085  0.00  0.00      PROA  
ATOM   4518  HD1 PHE P 677     -53.042   5.874  20.049  0.00  0.00      PROA  
ATOM   4519  CE1 PHE P 677     -52.771   6.317  17.980  0.00  0.00      PROA  
ATOM   4520  HE1 PHE P 677     -51.694   6.392  18.019  0.00  0.00      PROA  
ATOM   4521  CZ  PHE P 677     -53.475   6.290  16.778  0.00  0.00      PROA  
ATOM   4522  HZ  PHE P 677     -52.990   6.479  15.831  0.00  0.00      PROA  
ATOM   4523  CD2 PHE P 677     -55.663   5.748  17.757  0.00  0.00      PROA  
ATOM   4524  HD2 PHE P 677     -56.735   5.617  17.744  0.00  0.00      PROA  
ATOM   4525  CE2 PHE P 677     -54.899   6.017  16.601  0.00  0.00      PROA  
ATOM   4526  HE2 PHE P 677     -55.401   5.951  15.647  0.00  0.00      PROA  
ATOM   4527  C   PHE P 677     -57.365   7.046  20.345  0.00  0.00      PROA  
ATOM   4528  O   PHE P 677     -58.382   6.446  19.961  0.00  0.00      PROA  
ATOM   4529  N   PRO P 678     -57.271   8.352  20.071  0.00  0.00      PROA  
ATOM   4530  CD  PRO P 678     -56.023   9.169  20.184  0.00  0.00      PROA  
ATOM   4531  HD1 PRO P 678     -55.194   8.640  19.667  0.00  0.00      PROA  
ATOM   4532  HD2 PRO P 678     -55.754   9.202  21.261  0.00  0.00      PROA  
ATOM   4533  CA  PRO P 678     -58.448   9.227  19.908  0.00  0.00      PROA  
ATOM   4534  HA  PRO P 678     -59.227   8.834  20.544  0.00  0.00      PROA  
ATOM   4535  CB  PRO P 678     -57.902  10.644  20.134  0.00  0.00      PROA  
ATOM   4536  HB1 PRO P 678     -57.938  10.657  21.245  0.00  0.00      PROA  
ATOM   4537  HB2 PRO P 678     -58.510  11.441  19.657  0.00  0.00      PROA  
ATOM   4538  CG  PRO P 678     -56.471  10.509  19.670  0.00  0.00      PROA  
ATOM   4539  HG1 PRO P 678     -56.440  10.504  18.559  0.00  0.00      PROA  
ATOM   4540  HG2 PRO P 678     -55.800  11.332  19.996  0.00  0.00      PROA  
ATOM   4541  C   PRO P 678     -58.975   9.088  18.491  0.00  0.00      PROA  
ATOM   4542  O   PRO P 678     -58.197   8.683  17.653  0.00  0.00      PROA  
ATOM   4543  N   ILE P 679     -60.238   9.386  18.151  0.00  0.00      PROA  
ATOM   4544  HN  ILE P 679     -60.912   9.820  18.744  0.00  0.00      PROA  
ATOM   4545  CA  ILE P 679     -60.701   8.985  16.834  0.00  0.00      PROA  
ATOM   4546  HA  ILE P 679     -60.621   7.910  16.769  0.00  0.00      PROA  
ATOM   4547  CB  ILE P 679     -62.201   9.064  16.763  0.00  0.00      PROA  
ATOM   4548  HB  ILE P 679     -62.512  10.030  17.216  0.00  0.00      PROA  
ATOM   4549  CG2 ILE P 679     -62.790   9.116  15.323  0.00  0.00      PROA  
ATOM   4550 HG21 ILE P 679     -62.695  10.053  14.734  0.00  0.00      PROA  
ATOM   4551 HG22 ILE P 679     -63.890   9.082  15.474  0.00  0.00      PROA  
ATOM   4552 HG23 ILE P 679     -62.546   8.225  14.705  0.00  0.00      PROA  
ATOM   4553  CG1 ILE P 679     -62.967   8.076  17.690  0.00  0.00      PROA  
ATOM   4554 HG11 ILE P 679     -63.995   8.450  17.882  0.00  0.00      PROA  
ATOM   4555 HG12 ILE P 679     -62.489   8.054  18.693  0.00  0.00      PROA  
ATOM   4556  CD  ILE P 679     -63.039   6.578  17.190  0.00  0.00      PROA  
ATOM   4557  HD1 ILE P 679     -63.526   6.520  16.193  0.00  0.00      PROA  
ATOM   4558  HD2 ILE P 679     -63.776   5.994  17.781  0.00  0.00      PROA  
ATOM   4559  HD3 ILE P 679     -62.051   6.087  17.056  0.00  0.00      PROA  
ATOM   4560  C   ILE P 679     -59.994   9.633  15.599  0.00  0.00      PROA  
ATOM   4561  O   ILE P 679     -59.645   9.019  14.571  0.00  0.00      PROA  
ATOM   4562  N   TRP P 680     -59.631  10.910  15.724  0.00  0.00      PROA  
ATOM   4563  HN  TRP P 680     -60.081  11.398  16.468  0.00  0.00      PROA  
ATOM   4564  CA  TRP P 680     -58.900  11.667  14.682  0.00  0.00      PROA  
ATOM   4565  HA  TRP P 680     -59.532  11.605  13.808  0.00  0.00      PROA  
ATOM   4566  CB  TRP P 680     -58.735  13.166  15.138  0.00  0.00      PROA  
ATOM   4567  HB1 TRP P 680     -59.770  13.550  15.259  0.00  0.00      PROA  
ATOM   4568  HB2 TRP P 680     -58.219  13.781  14.370  0.00  0.00      PROA  
ATOM   4569  CG  TRP P 680     -57.889  13.460  16.353  0.00  0.00      PROA  
ATOM   4570  CD1 TRP P 680     -58.318  13.665  17.658  0.00  0.00      PROA  
ATOM   4571  HD1 TRP P 680     -59.317  13.443  18.002  0.00  0.00      PROA  
ATOM   4572  NE1 TRP P 680     -57.227  14.070  18.468  0.00  0.00      PROA  
ATOM   4573  HE1 TRP P 680     -57.154  14.188  19.434  0.00  0.00      PROA  
ATOM   4574  CE2 TRP P 680     -56.072  13.916  17.758  0.00  0.00      PROA  
ATOM   4575  CD2 TRP P 680     -56.458  13.704  16.380  0.00  0.00      PROA  
ATOM   4576  CE3 TRP P 680     -55.421  13.756  15.465  0.00  0.00      PROA  
ATOM   4577  HE3 TRP P 680     -55.659  13.586  14.425  0.00  0.00      PROA  
ATOM   4578  CZ3 TRP P 680     -54.078  13.864  15.891  0.00  0.00      PROA  
ATOM   4579  HZ3 TRP P 680     -53.224  13.741  15.242  0.00  0.00      PROA  
ATOM   4580  CZ2 TRP P 680     -54.806  14.200  18.142  0.00  0.00      PROA  
ATOM   4581  HZ2 TRP P 680     -54.718  14.452  19.188  0.00  0.00      PROA  
ATOM   4582  CH2 TRP P 680     -53.775  14.253  17.211  0.00  0.00      PROA  
ATOM   4583  HH2 TRP P 680     -52.798  14.452  17.626  0.00  0.00      PROA  
ATOM   4584  C   TRP P 680     -57.523  11.156  14.319  0.00  0.00      PROA  
ATOM   4585  O   TRP P 680     -57.024  11.247  13.207  0.00  0.00      PROA  
ATOM   4586  N   MET P 681     -56.803  10.504  15.278  0.00  0.00      PROA  
ATOM   4587  HN  MET P 681     -57.268  10.332  16.143  0.00  0.00      PROA  
ATOM   4588  CA  MET P 681     -55.480  10.066  15.080  0.00  0.00      PROA  
ATOM   4589  HA  MET P 681     -54.923  10.842  14.576  0.00  0.00      PROA  
ATOM   4590  CB  MET P 681     -54.628  10.013  16.398  0.00  0.00      PROA  
ATOM   4591  HB1 MET P 681     -55.091   9.282  17.095  0.00  0.00      PROA  
ATOM   4592  HB2 MET P 681     -54.701  11.053  16.782  0.00  0.00      PROA  
ATOM   4593  CG  MET P 681     -53.186   9.673  16.171  0.00  0.00      PROA  
ATOM   4594  HG1 MET P 681     -53.106   8.765  15.537  0.00  0.00      PROA  
ATOM   4595  HG2 MET P 681     -52.760   9.414  17.164  0.00  0.00      PROA  
ATOM   4596  SD  MET P 681     -52.233  11.029  15.414  0.00  0.00      PROA  
ATOM   4597  CE  MET P 681     -50.771   9.995  15.192  0.00  0.00      PROA  
ATOM   4598  HE1 MET P 681     -50.214  10.595  14.441  0.00  0.00      PROA  
ATOM   4599  HE2 MET P 681     -51.097   9.090  14.636  0.00  0.00      PROA  
ATOM   4600  HE3 MET P 681     -50.165   9.726  16.083  0.00  0.00      PROA  
ATOM   4601  C   MET P 681     -55.323   8.905  14.152  0.00  0.00      PROA  
ATOM   4602  O   MET P 681     -54.314   8.798  13.460  0.00  0.00      PROA  
ATOM   4603  N   MET P 682     -56.380   8.007  14.022  0.00  0.00      PROA  
ATOM   4604  HN  MET P 682     -57.245   8.056  14.515  0.00  0.00      PROA  
ATOM   4605  CA  MET P 682     -56.315   6.913  13.042  0.00  0.00      PROA  
ATOM   4606  HA  MET P 682     -55.388   6.376  13.183  0.00  0.00      PROA  
ATOM   4607  CB  MET P 682     -57.636   6.016  13.246  0.00  0.00      PROA  
ATOM   4608  HB1 MET P 682     -57.622   4.978  12.848  0.00  0.00      PROA  
ATOM   4609  HB2 MET P 682     -58.385   6.587  12.656  0.00  0.00      PROA  
ATOM   4610  CG  MET P 682     -58.292   5.949  14.673  0.00  0.00      PROA  
ATOM   4611  HG1 MET P 682     -58.676   6.969  14.891  0.00  0.00      PROA  
ATOM   4612  HG2 MET P 682     -57.504   5.807  15.444  0.00  0.00      PROA  
ATOM   4613  SD  MET P 682     -59.610   4.624  14.945  0.00  0.00      PROA  
ATOM   4614  CE  MET P 682     -59.545   4.996  16.758  0.00  0.00      PROA  
ATOM   4615  HE1 MET P 682     -59.178   6.002  17.052  0.00  0.00      PROA  
ATOM   4616  HE2 MET P 682     -58.837   4.345  17.315  0.00  0.00      PROA  
ATOM   4617  HE3 MET P 682     -60.553   4.859  17.204  0.00  0.00      PROA  
ATOM   4618  C   MET P 682     -56.272   7.362  11.555  0.00  0.00      PROA  
ATOM   4619  O   MET P 682     -55.516   6.852  10.744  0.00  0.00      PROA  
ATOM   4620  N   PHE P 683     -57.045   8.435  11.204  0.00  0.00      PROA  
ATOM   4621  HN  PHE P 683     -57.665   8.810  11.888  0.00  0.00      PROA  
ATOM   4622  CA  PHE P 683     -56.956   9.070   9.955  0.00  0.00      PROA  
ATOM   4623  HA  PHE P 683     -56.906   8.271   9.231  0.00  0.00      PROA  
ATOM   4624  CB  PHE P 683     -58.173   9.953   9.701  0.00  0.00      PROA  
ATOM   4625  HB1 PHE P 683     -58.387  10.342   8.683  0.00  0.00      PROA  
ATOM   4626  HB2 PHE P 683     -58.140  10.825  10.388  0.00  0.00      PROA  
ATOM   4627  CG  PHE P 683     -59.451   9.184  10.192  0.00  0.00      PROA  
ATOM   4628  CD1 PHE P 683     -60.222   8.506   9.219  0.00  0.00      PROA  
ATOM   4629  HD1 PHE P 683     -59.872   8.356   8.209  0.00  0.00      PROA  
ATOM   4630  CE1 PHE P 683     -61.423   7.916   9.601  0.00  0.00      PROA  
ATOM   4631  HE1 PHE P 683     -62.055   7.365   8.920  0.00  0.00      PROA  
ATOM   4632  CZ  PHE P 683     -62.016   8.272  10.850  0.00  0.00      PROA  
ATOM   4633  HZ  PHE P 683     -63.000   7.910  11.110  0.00  0.00      PROA  
ATOM   4634  CD2 PHE P 683     -60.070   9.533  11.408  0.00  0.00      PROA  
ATOM   4635  HD2 PHE P 683     -59.628  10.148  12.178  0.00  0.00      PROA  
ATOM   4636  CE2 PHE P 683     -61.331   9.049  11.736  0.00  0.00      PROA  
ATOM   4637  HE2 PHE P 683     -61.864   9.365  12.621  0.00  0.00      PROA  
ATOM   4638  C   PHE P 683     -55.654   9.859   9.792  0.00  0.00      PROA  
ATOM   4639  O   PHE P 683     -55.030   9.855   8.693  0.00  0.00      PROA  
ATOM   4640  N   ALA P 684     -55.210  10.606  10.869  0.00  0.00      PROA  
ATOM   4641  HN  ALA P 684     -55.826  10.649  11.652  0.00  0.00      PROA  
ATOM   4642  CA  ALA P 684     -54.055  11.475  10.914  0.00  0.00      PROA  
ATOM   4643  HA  ALA P 684     -54.026  12.150  10.071  0.00  0.00      PROA  
ATOM   4644  CB  ALA P 684     -54.139  12.436  12.110  0.00  0.00      PROA  
ATOM   4645  HB1 ALA P 684     -53.770  11.929  13.027  0.00  0.00      PROA  
ATOM   4646  HB2 ALA P 684     -55.030  13.061  12.334  0.00  0.00      PROA  
ATOM   4647  HB3 ALA P 684     -53.339  13.157  11.837  0.00  0.00      PROA  
ATOM   4648  C   ALA P 684     -52.757  10.762  10.821  0.00  0.00      PROA  
ATOM   4649  O   ALA P 684     -51.728  11.373  10.455  0.00  0.00      PROA  
ATOM   4650  N   SER P 685     -52.783   9.463  11.223  0.00  0.00      PROA  
ATOM   4651  HN  SER P 685     -53.547   9.178  11.797  0.00  0.00      PROA  
ATOM   4652  CA  SER P 685     -51.752   8.488  11.194  0.00  0.00      PROA  
ATOM   4653  HA  SER P 685     -50.905   8.864  11.748  0.00  0.00      PROA  
ATOM   4654  CB  SER P 685     -52.200   7.124  11.765  0.00  0.00      PROA  
ATOM   4655  HB1 SER P 685     -51.446   6.375  11.444  0.00  0.00      PROA  
ATOM   4656  HB2 SER P 685     -53.208   6.871  11.372  0.00  0.00      PROA  
ATOM   4657  OG  SER P 685     -52.189   7.174  13.191  0.00  0.00      PROA  
ATOM   4658  HG1 SER P 685     -52.786   7.853  13.515  0.00  0.00      PROA  
ATOM   4659  C   SER P 685     -51.265   8.266   9.722  0.00  0.00      PROA  
ATOM   4660  O   SER P 685     -50.124   7.709   9.435  0.00  0.00      PROA  
ATOM   4661  N   ALA P 686     -52.059   8.756   8.705  0.00  0.00      PROA  
ATOM   4662  HN  ALA P 686     -52.988   9.103   8.812  0.00  0.00      PROA  
ATOM   4663  CA  ALA P 686     -51.631   8.596   7.315  0.00  0.00      PROA  
ATOM   4664  HA  ALA P 686     -51.417   7.591   6.985  0.00  0.00      PROA  
ATOM   4665  CB  ALA P 686     -52.874   8.893   6.425  0.00  0.00      PROA  
ATOM   4666  HB1 ALA P 686     -52.716   8.527   5.388  0.00  0.00      PROA  
ATOM   4667  HB2 ALA P 686     -53.141   9.971   6.416  0.00  0.00      PROA  
ATOM   4668  HB3 ALA P 686     -53.680   8.252   6.843  0.00  0.00      PROA  
ATOM   4669  C   ALA P 686     -50.462   9.553   7.075  0.00  0.00      PROA  
ATOM   4670  O   ALA P 686     -49.503   9.249   6.319  0.00  0.00      PROA  
ATOM   4671  N   LEU P 687     -50.349  10.784   7.690  0.00  0.00      PROA  
ATOM   4672  HN  LEU P 687     -51.079  11.109   8.286  0.00  0.00      PROA  
ATOM   4673  CA  LEU P 687     -49.196  11.655   7.598  0.00  0.00      PROA  
ATOM   4674  HA  LEU P 687     -49.244  11.932   6.555  0.00  0.00      PROA  
ATOM   4675  CB  LEU P 687     -49.381  12.979   8.338  0.00  0.00      PROA  
ATOM   4676  HB1 LEU P 687     -49.947  12.783   9.273  0.00  0.00      PROA  
ATOM   4677  HB2 LEU P 687     -50.164  13.579   7.827  0.00  0.00      PROA  
ATOM   4678  CG  LEU P 687     -48.270  14.019   8.540  0.00  0.00      PROA  
ATOM   4679  HG  LEU P 687     -47.556  13.572   9.264  0.00  0.00      PROA  
ATOM   4680  CD1 LEU P 687     -47.610  14.386   7.220  0.00  0.00      PROA  
ATOM   4681 HD11 LEU P 687     -48.456  14.690   6.567  0.00  0.00      PROA  
ATOM   4682 HD12 LEU P 687     -47.149  13.480   6.773  0.00  0.00      PROA  
ATOM   4683 HD13 LEU P 687     -46.863  15.186   7.410  0.00  0.00      PROA  
ATOM   4684  CD2 LEU P 687     -48.867  15.259   9.023  0.00  0.00      PROA  
ATOM   4685 HD21 LEU P 687     -49.478  15.057   9.929  0.00  0.00      PROA  
ATOM   4686 HD22 LEU P 687     -49.591  15.688   8.298  0.00  0.00      PROA  
ATOM   4687 HD23 LEU P 687     -48.107  16.036   9.253  0.00  0.00      PROA  
ATOM   4688  C   LEU P 687     -47.829  11.004   7.928  0.00  0.00      PROA  
ATOM   4689  O   LEU P 687     -47.024  11.130   7.036  0.00  0.00      PROA  
ATOM   4690  N   PRO P 688     -47.473  10.336   9.126  0.00  0.00      PROA  
ATOM   4691  CD  PRO P 688     -48.267  10.276  10.366  0.00  0.00      PROA  
ATOM   4692  HD1 PRO P 688     -49.321   9.950  10.233  0.00  0.00      PROA  
ATOM   4693  HD2 PRO P 688     -48.372  11.294  10.800  0.00  0.00      PROA  
ATOM   4694  CA  PRO P 688     -46.297   9.609   9.242  0.00  0.00      PROA  
ATOM   4695  HA  PRO P 688     -45.515  10.295   8.953  0.00  0.00      PROA  
ATOM   4696  CB  PRO P 688     -46.172   9.172  10.739  0.00  0.00      PROA  
ATOM   4697  HB1 PRO P 688     -45.640   9.901  11.388  0.00  0.00      PROA  
ATOM   4698  HB2 PRO P 688     -45.683   8.200  10.963  0.00  0.00      PROA  
ATOM   4699  CG  PRO P 688     -47.576   9.263  11.288  0.00  0.00      PROA  
ATOM   4700  HG1 PRO P 688     -48.025   8.263  11.108  0.00  0.00      PROA  
ATOM   4701  HG2 PRO P 688     -47.581   9.496  12.374  0.00  0.00      PROA  
ATOM   4702  C   PRO P 688     -46.360   8.360   8.449  0.00  0.00      PROA  
ATOM   4703  O   PRO P 688     -45.250   7.950   8.155  0.00  0.00      PROA  
ATOM   4704  N   ALA P 689     -47.504   7.735   8.024  0.00  0.00      PROA  
ATOM   4705  HN  ALA P 689     -48.398   8.113   8.250  0.00  0.00      PROA  
ATOM   4706  CA  ALA P 689     -47.402   6.659   7.043  0.00  0.00      PROA  
ATOM   4707  HA  ALA P 689     -46.676   5.906   7.315  0.00  0.00      PROA  
ATOM   4708  CB  ALA P 689     -48.853   6.020   6.853  0.00  0.00      PROA  
ATOM   4709  HB1 ALA P 689     -49.541   6.779   6.422  0.00  0.00      PROA  
ATOM   4710  HB2 ALA P 689     -49.195   5.639   7.839  0.00  0.00      PROA  
ATOM   4711  HB3 ALA P 689     -48.888   5.164   6.145  0.00  0.00      PROA  
ATOM   4712  C   ALA P 689     -46.821   7.033   5.749  0.00  0.00      PROA  
ATOM   4713  O   ALA P 689     -45.925   6.333   5.241  0.00  0.00      PROA  
ATOM   4714  N   LEU P 690     -47.216   8.199   5.189  0.00  0.00      PROA  
ATOM   4715  HN  LEU P 690     -47.976   8.657   5.644  0.00  0.00      PROA  
ATOM   4716  CA  LEU P 690     -46.604   8.844   4.065  0.00  0.00      PROA  
ATOM   4717  HA  LEU P 690     -46.559   8.146   3.242  0.00  0.00      PROA  
ATOM   4718  CB  LEU P 690     -47.326  10.132   3.818  0.00  0.00      PROA  
ATOM   4719  HB1 LEU P 690     -47.341  10.889   4.631  0.00  0.00      PROA  
ATOM   4720  HB2 LEU P 690     -48.396   9.837   3.767  0.00  0.00      PROA  
ATOM   4721  CG  LEU P 690     -47.137  10.844   2.423  0.00  0.00      PROA  
ATOM   4722  HG  LEU P 690     -46.042  10.852   2.233  0.00  0.00      PROA  
ATOM   4723  CD1 LEU P 690     -47.717  10.014   1.259  0.00  0.00      PROA  
ATOM   4724 HD11 LEU P 690     -47.475  10.522   0.302  0.00  0.00      PROA  
ATOM   4725 HD12 LEU P 690     -48.825   9.970   1.323  0.00  0.00      PROA  
ATOM   4726 HD13 LEU P 690     -47.180   9.041   1.295  0.00  0.00      PROA  
ATOM   4727  CD2 LEU P 690     -47.621  12.344   2.298  0.00  0.00      PROA  
ATOM   4728 HD21 LEU P 690     -47.479  12.698   1.255  0.00  0.00      PROA  
ATOM   4729 HD22 LEU P 690     -47.136  13.036   3.020  0.00  0.00      PROA  
ATOM   4730 HD23 LEU P 690     -48.722  12.251   2.417  0.00  0.00      PROA  
ATOM   4731  C   LEU P 690     -45.063   9.143   4.209  0.00  0.00      PROA  
ATOM   4732  O   LEU P 690     -44.376   8.961   3.251  0.00  0.00      PROA  
ATOM   4733  N   LEU P 691     -44.599   9.707   5.276  0.00  0.00      PROA  
ATOM   4734  HN  LEU P 691     -45.162   9.965   6.057  0.00  0.00      PROA  
ATOM   4735  CA  LEU P 691     -43.150   9.906   5.450  0.00  0.00      PROA  
ATOM   4736  HA  LEU P 691     -42.846  10.505   4.604  0.00  0.00      PROA  
ATOM   4737  CB  LEU P 691     -42.917  10.801   6.665  0.00  0.00      PROA  
ATOM   4738  HB1 LEU P 691     -43.377  10.507   7.632  0.00  0.00      PROA  
ATOM   4739  HB2 LEU P 691     -43.249  11.808   6.333  0.00  0.00      PROA  
ATOM   4740  CG  LEU P 691     -41.435  11.125   7.012  0.00  0.00      PROA  
ATOM   4741  HG  LEU P 691     -40.924  10.150   7.166  0.00  0.00      PROA  
ATOM   4742  CD1 LEU P 691     -40.677  11.856   5.883  0.00  0.00      PROA  
ATOM   4743 HD11 LEU P 691     -40.991  12.921   5.857  0.00  0.00      PROA  
ATOM   4744 HD12 LEU P 691     -40.990  11.385   4.927  0.00  0.00      PROA  
ATOM   4745 HD13 LEU P 691     -39.577  11.809   6.036  0.00  0.00      PROA  
ATOM   4746  CD2 LEU P 691     -41.253  11.830   8.393  0.00  0.00      PROA  
ATOM   4747 HD21 LEU P 691     -41.368  12.911   8.164  0.00  0.00      PROA  
ATOM   4748 HD22 LEU P 691     -40.254  11.843   8.879  0.00  0.00      PROA  
ATOM   4749 HD23 LEU P 691     -42.009  11.677   9.192  0.00  0.00      PROA  
ATOM   4750  C   LEU P 691     -42.452   8.535   5.474  0.00  0.00      PROA  
ATOM   4751  O   LEU P 691     -41.384   8.427   4.797  0.00  0.00      PROA  
ATOM   4752  N   VAL P 692     -43.017   7.566   6.187  0.00  0.00      PROA  
ATOM   4753  HN  VAL P 692     -43.914   7.719   6.595  0.00  0.00      PROA  
ATOM   4754  CA  VAL P 692     -42.370   6.205   6.355  0.00  0.00      PROA  
ATOM   4755  HA  VAL P 692     -41.378   6.459   6.699  0.00  0.00      PROA  
ATOM   4756  CB  VAL P 692     -43.192   5.291   7.283  0.00  0.00      PROA  
ATOM   4757  HB  VAL P 692     -44.254   5.532   7.066  0.00  0.00      PROA  
ATOM   4758  CG1 VAL P 692     -42.971   3.816   6.959  0.00  0.00      PROA  
ATOM   4759 HG11 VAL P 692     -43.331   3.473   5.965  0.00  0.00      PROA  
ATOM   4760 HG12 VAL P 692     -43.502   3.256   7.759  0.00  0.00      PROA  
ATOM   4761 HG13 VAL P 692     -41.920   3.469   7.055  0.00  0.00      PROA  
ATOM   4762  CG2 VAL P 692     -42.739   5.578   8.798  0.00  0.00      PROA  
ATOM   4763 HG21 VAL P 692     -43.256   4.786   9.380  0.00  0.00      PROA  
ATOM   4764 HG22 VAL P 692     -43.177   6.571   9.035  0.00  0.00      PROA  
ATOM   4765 HG23 VAL P 692     -41.657   5.545   9.052  0.00  0.00      PROA  
ATOM   4766  C   VAL P 692     -42.186   5.577   4.941  0.00  0.00      PROA  
ATOM   4767  O   VAL P 692     -41.063   5.046   4.612  0.00  0.00      PROA  
ATOM   4768  N   PHE P 693     -43.228   5.658   4.089  0.00  0.00      PROA  
ATOM   4769  HN  PHE P 693     -44.166   5.913   4.312  0.00  0.00      PROA  
ATOM   4770  CA  PHE P 693     -43.236   5.310   2.703  0.00  0.00      PROA  
ATOM   4771  HA  PHE P 693     -42.889   4.311   2.486  0.00  0.00      PROA  
ATOM   4772  CB  PHE P 693     -44.644   5.282   2.201  0.00  0.00      PROA  
ATOM   4773  HB1 PHE P 693     -45.156   6.222   2.499  0.00  0.00      PROA  
ATOM   4774  HB2 PHE P 693     -45.210   4.482   2.725  0.00  0.00      PROA  
ATOM   4775  CG  PHE P 693     -44.759   5.086   0.705  0.00  0.00      PROA  
ATOM   4776  CD1 PHE P 693     -44.757   3.833   0.117  0.00  0.00      PROA  
ATOM   4777  HD1 PHE P 693     -44.745   2.949   0.736  0.00  0.00      PROA  
ATOM   4778  CE1 PHE P 693     -44.806   3.688  -1.275  0.00  0.00      PROA  
ATOM   4779  HE1 PHE P 693     -44.882   2.729  -1.765  0.00  0.00      PROA  
ATOM   4780  CZ  PHE P 693     -44.983   4.756  -2.101  0.00  0.00      PROA  
ATOM   4781  HZ  PHE P 693     -44.893   4.574  -3.162  0.00  0.00      PROA  
ATOM   4782  CD2 PHE P 693     -44.804   6.208  -0.138  0.00  0.00      PROA  
ATOM   4783  HD2 PHE P 693     -44.653   7.183   0.302  0.00  0.00      PROA  
ATOM   4784  CE2 PHE P 693     -44.912   6.053  -1.565  0.00  0.00      PROA  
ATOM   4785  HE2 PHE P 693     -44.896   6.953  -2.162  0.00  0.00      PROA  
ATOM   4786  C   PHE P 693     -42.272   6.069   1.919  0.00  0.00      PROA  
ATOM   4787  O   PHE P 693     -41.522   5.486   1.180  0.00  0.00      PROA  
ATOM   4788  N   ILE P 694     -42.133   7.366   2.023  0.00  0.00      PROA  
ATOM   4789  HN  ILE P 694     -42.826   7.837   2.563  0.00  0.00      PROA  
ATOM   4790  CA  ILE P 694     -41.191   8.194   1.275  0.00  0.00      PROA  
ATOM   4791  HA  ILE P 694     -41.309   7.871   0.251  0.00  0.00      PROA  
ATOM   4792  CB  ILE P 694     -41.596   9.700   1.467  0.00  0.00      PROA  
ATOM   4793  HB  ILE P 694     -41.870   9.793   2.539  0.00  0.00      PROA  
ATOM   4794  CG2 ILE P 694     -40.466  10.660   1.100  0.00  0.00      PROA  
ATOM   4795 HG21 ILE P 694     -40.817  11.700   0.929  0.00  0.00      PROA  
ATOM   4796 HG22 ILE P 694     -40.000  10.226   0.189  0.00  0.00      PROA  
ATOM   4797 HG23 ILE P 694     -39.712  10.711   1.914  0.00  0.00      PROA  
ATOM   4798  CG1 ILE P 694     -42.976  10.118   0.761  0.00  0.00      PROA  
ATOM   4799 HG11 ILE P 694     -43.235  11.155   1.066  0.00  0.00      PROA  
ATOM   4800 HG12 ILE P 694     -43.755   9.359   0.989  0.00  0.00      PROA  
ATOM   4801  CD  ILE P 694     -42.845  10.033  -0.809  0.00  0.00      PROA  
ATOM   4802  HD1 ILE P 694     -43.650   9.440  -1.293  0.00  0.00      PROA  
ATOM   4803  HD2 ILE P 694     -41.890   9.513  -1.042  0.00  0.00      PROA  
ATOM   4804  HD3 ILE P 694     -42.891  11.027  -1.303  0.00  0.00      PROA  
ATOM   4805  C   ILE P 694     -39.737   7.815   1.447  0.00  0.00      PROA  
ATOM   4806  O   ILE P 694     -39.012   7.569   0.487  0.00  0.00      PROA  
ATOM   4807  N   LEU P 695     -39.300   7.613   2.687  0.00  0.00      PROA  
ATOM   4808  HN  LEU P 695     -39.947   7.753   3.433  0.00  0.00      PROA  
ATOM   4809  CA  LEU P 695     -37.893   7.300   3.057  0.00  0.00      PROA  
ATOM   4810  HA  LEU P 695     -37.298   7.959   2.442  0.00  0.00      PROA  
ATOM   4811  CB  LEU P 695     -37.660   7.475   4.606  0.00  0.00      PROA  
ATOM   4812  HB1 LEU P 695     -36.604   7.239   4.857  0.00  0.00      PROA  
ATOM   4813  HB2 LEU P 695     -38.212   6.684   5.157  0.00  0.00      PROA  
ATOM   4814  CG  LEU P 695     -37.907   8.901   5.228  0.00  0.00      PROA  
ATOM   4815  HG  LEU P 695     -38.815   9.311   4.736  0.00  0.00      PROA  
ATOM   4816  CD1 LEU P 695     -38.258   8.850   6.753  0.00  0.00      PROA  
ATOM   4817 HD11 LEU P 695     -37.329   8.452   7.214  0.00  0.00      PROA  
ATOM   4818 HD12 LEU P 695     -39.085   8.122   6.903  0.00  0.00      PROA  
ATOM   4819 HD13 LEU P 695     -38.497   9.857   7.157  0.00  0.00      PROA  
ATOM   4820  CD2 LEU P 695     -36.738   9.830   4.833  0.00  0.00      PROA  
ATOM   4821 HD21 LEU P 695     -36.917  10.814   5.316  0.00  0.00      PROA  
ATOM   4822 HD22 LEU P 695     -36.639  10.027   3.744  0.00  0.00      PROA  
ATOM   4823 HD23 LEU P 695     -35.773   9.456   5.238  0.00  0.00      PROA  
ATOM   4824  C   LEU P 695     -37.516   5.964   2.543  0.00  0.00      PROA  
ATOM   4825  O   LEU P 695     -36.438   5.788   2.012  0.00  0.00      PROA  
ATOM   4826  N   ILE P 696     -38.431   4.991   2.490  0.00  0.00      PROA  
ATOM   4827  HN  ILE P 696     -39.368   5.098   2.812  0.00  0.00      PROA  
ATOM   4828  CA  ILE P 696     -38.267   3.664   1.999  0.00  0.00      PROA  
ATOM   4829  HA  ILE P 696     -37.241   3.430   2.240  0.00  0.00      PROA  
ATOM   4830  CB  ILE P 696     -39.205   2.715   2.648  0.00  0.00      PROA  
ATOM   4831  HB  ILE P 696     -40.246   3.102   2.645  0.00  0.00      PROA  
ATOM   4832  CG2 ILE P 696     -39.279   1.260   1.979  0.00  0.00      PROA  
ATOM   4833 HG21 ILE P 696     -38.288   0.762   1.918  0.00  0.00      PROA  
ATOM   4834 HG22 ILE P 696     -39.666   1.361   0.942  0.00  0.00      PROA  
ATOM   4835 HG23 ILE P 696     -39.905   0.566   2.580  0.00  0.00      PROA  
ATOM   4836  CG1 ILE P 696     -38.839   2.565   4.197  0.00  0.00      PROA  
ATOM   4837 HG11 ILE P 696     -39.680   2.021   4.677  0.00  0.00      PROA  
ATOM   4838 HG12 ILE P 696     -38.790   3.556   4.698  0.00  0.00      PROA  
ATOM   4839  CD  ILE P 696     -37.514   1.772   4.464  0.00  0.00      PROA  
ATOM   4840  HD1 ILE P 696     -37.508   0.779   3.968  0.00  0.00      PROA  
ATOM   4841  HD2 ILE P 696     -37.445   1.607   5.561  0.00  0.00      PROA  
ATOM   4842  HD3 ILE P 696     -36.609   2.341   4.160  0.00  0.00      PROA  
ATOM   4843  C   ILE P 696     -38.444   3.544   0.464  0.00  0.00      PROA  
ATOM   4844  O   ILE P 696     -37.607   3.002  -0.217  0.00  0.00      PROA  
ATOM   4845  N   PHE P 697     -39.510   4.114  -0.137  0.00  0.00      PROA  
ATOM   4846  HN  PHE P 697     -40.273   4.499   0.376  0.00  0.00      PROA  
ATOM   4847  CA  PHE P 697     -39.685   4.314  -1.560  0.00  0.00      PROA  
ATOM   4848  HA  PHE P 697     -39.746   3.349  -2.040  0.00  0.00      PROA  
ATOM   4849  CB  PHE P 697     -41.036   5.150  -1.750  0.00  0.00      PROA  
ATOM   4850  HB1 PHE P 697     -40.901   6.046  -1.107  0.00  0.00      PROA  
ATOM   4851  HB2 PHE P 697     -41.919   4.573  -1.400  0.00  0.00      PROA  
ATOM   4852  CG  PHE P 697     -41.218   5.644  -3.138  0.00  0.00      PROA  
ATOM   4853  CD1 PHE P 697     -41.197   6.986  -3.417  0.00  0.00      PROA  
ATOM   4854  HD1 PHE P 697     -40.918   7.741  -2.696  0.00  0.00      PROA  
ATOM   4855  CE1 PHE P 697     -41.412   7.370  -4.777  0.00  0.00      PROA  
ATOM   4856  HE1 PHE P 697     -41.363   8.422  -5.016  0.00  0.00      PROA  
ATOM   4857  CZ  PHE P 697     -41.928   6.466  -5.672  0.00  0.00      PROA  
ATOM   4858  HZ  PHE P 697     -42.072   6.796  -6.690  0.00  0.00      PROA  
ATOM   4859  CD2 PHE P 697     -41.623   4.752  -4.077  0.00  0.00      PROA  
ATOM   4860  HD2 PHE P 697     -41.485   3.724  -3.778  0.00  0.00      PROA  
ATOM   4861  CE2 PHE P 697     -42.044   5.096  -5.321  0.00  0.00      PROA  
ATOM   4862  HE2 PHE P 697     -42.294   4.317  -6.027  0.00  0.00      PROA  
ATOM   4863  C   PHE P 697     -38.493   4.938  -2.166  0.00  0.00      PROA  
ATOM   4864  O   PHE P 697     -38.021   4.488  -3.220  0.00  0.00      PROA  
ATOM   4865  N   LEU P 698     -37.882   5.951  -1.514  0.00  0.00      PROA  
ATOM   4866  HN  LEU P 698     -38.186   6.241  -0.610  0.00  0.00      PROA  
ATOM   4867  CA  LEU P 698     -36.695   6.728  -2.060  0.00  0.00      PROA  
ATOM   4868  HA  LEU P 698     -36.893   7.166  -3.028  0.00  0.00      PROA  
ATOM   4869  CB  LEU P 698     -36.466   7.918  -1.068  0.00  0.00      PROA  
ATOM   4870  HB1 LEU P 698     -36.454   7.585  -0.008  0.00  0.00      PROA  
ATOM   4871  HB2 LEU P 698     -37.398   8.493  -1.253  0.00  0.00      PROA  
ATOM   4872  CG  LEU P 698     -35.300   8.918  -1.402  0.00  0.00      PROA  
ATOM   4873  HG  LEU P 698     -35.111   8.868  -2.496  0.00  0.00      PROA  
ATOM   4874  CD1 LEU P 698     -35.729  10.352  -1.067  0.00  0.00      PROA  
ATOM   4875 HD11 LEU P 698     -35.573  10.453   0.029  0.00  0.00      PROA  
ATOM   4876 HD12 LEU P 698     -36.815  10.446  -1.279  0.00  0.00      PROA  
ATOM   4877 HD13 LEU P 698     -35.208  11.187  -1.583  0.00  0.00      PROA  
ATOM   4878  CD2 LEU P 698     -34.122   8.510  -0.511  0.00  0.00      PROA  
ATOM   4879 HD21 LEU P 698     -33.663   7.507  -0.639  0.00  0.00      PROA  
ATOM   4880 HD22 LEU P 698     -34.418   8.675   0.547  0.00  0.00      PROA  
ATOM   4881 HD23 LEU P 698     -33.274   9.215  -0.646  0.00  0.00      PROA  
ATOM   4882  C   LEU P 698     -35.519   5.825  -2.169  0.00  0.00      PROA  
ATOM   4883  O   LEU P 698     -34.942   5.751  -3.229  0.00  0.00      PROA  
ATOM   4884  N   GLU P 699     -35.234   4.966  -1.144  0.00  0.00      PROA  
ATOM   4885  HN  GLU P 699     -35.898   4.874  -0.406  0.00  0.00      PROA  
ATOM   4886  CA  GLU P 699     -34.105   4.030  -1.193  0.00  0.00      PROA  
ATOM   4887  HA  GLU P 699     -33.159   4.429  -1.528  0.00  0.00      PROA  
ATOM   4888  CB  GLU P 699     -33.684   3.592   0.204  0.00  0.00      PROA  
ATOM   4889  HB1 GLU P 699     -33.082   2.664   0.093  0.00  0.00      PROA  
ATOM   4890  HB2 GLU P 699     -34.625   3.382   0.755  0.00  0.00      PROA  
ATOM   4891  CG  GLU P 699     -32.897   4.697   0.987  0.00  0.00      PROA  
ATOM   4892  HG1 GLU P 699     -33.603   5.463   1.373  0.00  0.00      PROA  
ATOM   4893  HG2 GLU P 699     -32.274   5.157   0.190  0.00  0.00      PROA  
ATOM   4894  CD  GLU P 699     -32.012   4.022   2.007  0.00  0.00      PROA  
ATOM   4895  OE1 GLU P 699     -30.787   4.122   1.853  0.00  0.00      PROA  
ATOM   4896  OE2 GLU P 699     -32.560   3.402   2.908  0.00  0.00      PROA  
ATOM   4897  C   GLU P 699     -34.390   2.811  -2.056  0.00  0.00      PROA  
ATOM   4898  O   GLU P 699     -33.485   2.295  -2.680  0.00  0.00      PROA  
ATOM   4899  N   SER P 700     -35.685   2.384  -2.123  0.00  0.00      PROA  
ATOM   4900  HN  SER P 700     -36.299   2.804  -1.459  0.00  0.00      PROA  
ATOM   4901  CA  SER P 700     -36.201   1.353  -2.995  0.00  0.00      PROA  
ATOM   4902  HA  SER P 700     -35.513   0.531  -2.860  0.00  0.00      PROA  
ATOM   4903  CB  SER P 700     -37.715   0.963  -2.618  0.00  0.00      PROA  
ATOM   4904  HB1 SER P 700     -38.475   1.717  -2.915  0.00  0.00      PROA  
ATOM   4905  HB2 SER P 700     -37.682   0.708  -1.537  0.00  0.00      PROA  
ATOM   4906  OG  SER P 700     -38.103  -0.174  -3.373  0.00  0.00      PROA  
ATOM   4907  HG1 SER P 700     -38.426   0.053  -4.248  0.00  0.00      PROA  
ATOM   4908  C   SER P 700     -35.996   1.730  -4.435  0.00  0.00      PROA  
ATOM   4909  O   SER P 700     -35.319   0.990  -5.183  0.00  0.00      PROA  
ATOM   4910  N   GLN P 701     -36.492   2.871  -4.850  0.00  0.00      PROA  
ATOM   4911  HN  GLN P 701     -37.038   3.479  -4.279  0.00  0.00      PROA  
ATOM   4912  CA  GLN P 701     -36.301   3.359  -6.243  0.00  0.00      PROA  
ATOM   4913  HA  GLN P 701     -36.643   2.508  -6.815  0.00  0.00      PROA  
ATOM   4914  CB  GLN P 701     -37.077   4.653  -6.492  0.00  0.00      PROA  
ATOM   4915  HB1 GLN P 701     -36.792   5.185  -7.424  0.00  0.00      PROA  
ATOM   4916  HB2 GLN P 701     -36.776   5.395  -5.722  0.00  0.00      PROA  
ATOM   4917  CG  GLN P 701     -38.659   4.482  -6.554  0.00  0.00      PROA  
ATOM   4918  HG1 GLN P 701     -39.083   5.472  -6.825  0.00  0.00      PROA  
ATOM   4919  HG2 GLN P 701     -38.965   4.187  -5.528  0.00  0.00      PROA  
ATOM   4920  CD  GLN P 701     -39.111   3.408  -7.409  0.00  0.00      PROA  
ATOM   4921  OE1 GLN P 701     -39.835   2.452  -7.095  0.00  0.00      PROA  
ATOM   4922  NE2 GLN P 701     -38.768   3.538  -8.695  0.00  0.00      PROA  
ATOM   4923 HE21 GLN P 701     -39.043   2.932  -9.441  0.00  0.00      PROA  
ATOM   4924 HE22 GLN P 701     -37.898   3.985  -8.904  0.00  0.00      PROA  
ATOM   4925  C   GLN P 701     -34.898   3.558  -6.690  0.00  0.00      PROA  
ATOM   4926  O   GLN P 701     -34.474   3.134  -7.732  0.00  0.00      PROA  
ATOM   4927  N   ILE P 702     -34.094   4.303  -5.833  0.00  0.00      PROA  
ATOM   4928  HN  ILE P 702     -34.337   4.567  -4.903  0.00  0.00      PROA  
ATOM   4929  CA  ILE P 702     -32.668   4.464  -6.025  0.00  0.00      PROA  
ATOM   4930  HA  ILE P 702     -32.537   5.073  -6.908  0.00  0.00      PROA  
ATOM   4931  CB  ILE P 702     -32.059   5.441  -4.949  0.00  0.00      PROA  
ATOM   4932  HB  ILE P 702     -32.456   5.197  -3.941  0.00  0.00      PROA  
ATOM   4933  CG2 ILE P 702     -30.539   5.283  -4.735  0.00  0.00      PROA  
ATOM   4934 HG21 ILE P 702     -30.145   5.029  -5.742  0.00  0.00      PROA  
ATOM   4935 HG22 ILE P 702     -30.252   4.353  -4.198  0.00  0.00      PROA  
ATOM   4936 HG23 ILE P 702     -30.103   6.202  -4.288  0.00  0.00      PROA  
ATOM   4937  CG1 ILE P 702     -32.572   6.832  -5.278  0.00  0.00      PROA  
ATOM   4938 HG11 ILE P 702     -33.660   6.757  -5.491  0.00  0.00      PROA  
ATOM   4939 HG12 ILE P 702     -32.048   7.380  -6.090  0.00  0.00      PROA  
ATOM   4940  CD  ILE P 702     -32.472   7.838  -4.079  0.00  0.00      PROA  
ATOM   4941  HD1 ILE P 702     -33.031   7.380  -3.235  0.00  0.00      PROA  
ATOM   4942  HD2 ILE P 702     -32.898   8.807  -4.417  0.00  0.00      PROA  
ATOM   4943  HD3 ILE P 702     -31.385   7.814  -3.852  0.00  0.00      PROA  
ATOM   4944  C   ILE P 702     -31.850   3.172  -6.196  0.00  0.00      PROA  
ATOM   4945  O   ILE P 702     -31.091   3.033  -7.155  0.00  0.00      PROA  
ATOM   4946  N   THR P 703     -32.024   2.202  -5.307  0.00  0.00      PROA  
ATOM   4947  HN  THR P 703     -32.468   2.396  -4.436  0.00  0.00      PROA  
ATOM   4948  CA  THR P 703     -31.416   0.898  -5.493  0.00  0.00      PROA  
ATOM   4949  HA  THR P 703     -30.375   1.114  -5.685  0.00  0.00      PROA  
ATOM   4950  CB  THR P 703     -31.543   0.093  -4.184  0.00  0.00      PROA  
ATOM   4951  HB  THR P 703     -32.566  -0.321  -4.052  0.00  0.00      PROA  
ATOM   4952  OG1 THR P 703     -31.174   1.032  -3.133  0.00  0.00      PROA  
ATOM   4953  HG1 THR P 703     -32.009   1.270  -2.725  0.00  0.00      PROA  
ATOM   4954  CG2 THR P 703     -30.533  -1.052  -4.059  0.00  0.00      PROA  
ATOM   4955 HG21 THR P 703     -30.597  -1.754  -4.917  0.00  0.00      PROA  
ATOM   4956 HG22 THR P 703     -30.625  -1.534  -3.062  0.00  0.00      PROA  
ATOM   4957 HG23 THR P 703     -29.449  -0.847  -4.189  0.00  0.00      PROA  
ATOM   4958  C   THR P 703     -31.922   0.061  -6.772  0.00  0.00      PROA  
ATOM   4959  O   THR P 703     -31.163  -0.369  -7.670  0.00  0.00      PROA  
ATOM   4960  N   THR P 704     -33.220  -0.161  -6.839  0.00  0.00      PROA  
ATOM   4961  HN  THR P 704     -33.888   0.106  -6.149  0.00  0.00      PROA  
ATOM   4962  CA  THR P 704     -33.859  -0.985  -7.887  0.00  0.00      PROA  
ATOM   4963  HA  THR P 704     -33.473  -1.990  -7.974  0.00  0.00      PROA  
ATOM   4964  CB  THR P 704     -35.408  -1.145  -7.692  0.00  0.00      PROA  
ATOM   4965  HB  THR P 704     -35.819  -1.621  -8.608  0.00  0.00      PROA  
ATOM   4966  OG1 THR P 704     -36.150   0.103  -7.514  0.00  0.00      PROA  
ATOM   4967  HG1 THR P 704     -36.010   0.477  -6.641  0.00  0.00      PROA  
ATOM   4968  CG2 THR P 704     -35.723  -2.097  -6.508  0.00  0.00      PROA  
ATOM   4969 HG21 THR P 704     -35.610  -1.656  -5.495  0.00  0.00      PROA  
ATOM   4970 HG22 THR P 704     -35.272  -3.105  -6.630  0.00  0.00      PROA  
ATOM   4971 HG23 THR P 704     -36.812  -2.314  -6.531  0.00  0.00      PROA  
ATOM   4972  C   THR P 704     -33.648  -0.499  -9.306  0.00  0.00      PROA  
ATOM   4973  O   THR P 704     -33.420  -1.282 -10.207  0.00  0.00      PROA  
ATOM   4974  N   LEU P 705     -33.637   0.830  -9.572  0.00  0.00      PROA  
ATOM   4975  HN  LEU P 705     -33.837   1.515  -8.875  0.00  0.00      PROA  
ATOM   4976  CA  LEU P 705     -33.134   1.455 -10.768  0.00  0.00      PROA  
ATOM   4977  HA  LEU P 705     -33.630   0.959 -11.590  0.00  0.00      PROA  
ATOM   4978  CB  LEU P 705     -33.671   2.865 -10.903  0.00  0.00      PROA  
ATOM   4979  HB1 LEU P 705     -33.274   3.383 -11.803  0.00  0.00      PROA  
ATOM   4980  HB2 LEU P 705     -33.346   3.492 -10.046  0.00  0.00      PROA  
ATOM   4981  CG  LEU P 705     -35.204   3.017 -10.950  0.00  0.00      PROA  
ATOM   4982  HG  LEU P 705     -35.637   2.479 -10.080  0.00  0.00      PROA  
ATOM   4983  CD1 LEU P 705     -35.691   4.394 -10.985  0.00  0.00      PROA  
ATOM   4984 HD11 LEU P 705     -36.736   4.590 -11.307  0.00  0.00      PROA  
ATOM   4985 HD12 LEU P 705     -35.133   5.114 -11.620  0.00  0.00      PROA  
ATOM   4986 HD13 LEU P 705     -35.559   4.782  -9.952  0.00  0.00      PROA  
ATOM   4987  CD2 LEU P 705     -35.663   2.410 -12.275  0.00  0.00      PROA  
ATOM   4988 HD21 LEU P 705     -35.065   2.720 -13.158  0.00  0.00      PROA  
ATOM   4989 HD22 LEU P 705     -36.737   2.588 -12.499  0.00  0.00      PROA  
ATOM   4990 HD23 LEU P 705     -35.508   1.323 -12.109  0.00  0.00      PROA  
ATOM   4991  C   LEU P 705     -31.626   1.250 -10.988  0.00  0.00      PROA  
ATOM   4992  O   LEU P 705     -31.249   1.048 -12.123  0.00  0.00      PROA  
ATOM   4993  N   ILE P 706     -30.696   1.200 -10.046  0.00  0.00      PROA  
ATOM   4994  HN  ILE P 706     -31.037   1.392  -9.129  0.00  0.00      PROA  
ATOM   4995  CA  ILE P 706     -29.267   0.907 -10.253  0.00  0.00      PROA  
ATOM   4996  HA  ILE P 706     -28.874   1.551 -11.025  0.00  0.00      PROA  
ATOM   4997  CB  ILE P 706     -28.420   1.073  -8.960  0.00  0.00      PROA  
ATOM   4998  HB  ILE P 706     -28.991   0.682  -8.091  0.00  0.00      PROA  
ATOM   4999  CG2 ILE P 706     -27.022   0.296  -9.051  0.00  0.00      PROA  
ATOM   5000 HG21 ILE P 706     -27.133  -0.795  -9.233  0.00  0.00      PROA  
ATOM   5001 HG22 ILE P 706     -26.521   0.517  -8.084  0.00  0.00      PROA  
ATOM   5002 HG23 ILE P 706     -26.378   0.718  -9.852  0.00  0.00      PROA  
ATOM   5003  CG1 ILE P 706     -28.113   2.557  -8.748  0.00  0.00      PROA  
ATOM   5004 HG11 ILE P 706     -28.962   3.101  -9.214  0.00  0.00      PROA  
ATOM   5005 HG12 ILE P 706     -27.230   2.819  -9.369  0.00  0.00      PROA  
ATOM   5006  CD  ILE P 706     -27.946   2.963  -7.312  0.00  0.00      PROA  
ATOM   5007  HD1 ILE P 706     -27.745   4.055  -7.276  0.00  0.00      PROA  
ATOM   5008  HD2 ILE P 706     -27.098   2.469  -6.790  0.00  0.00      PROA  
ATOM   5009  HD3 ILE P 706     -28.777   2.627  -6.656  0.00  0.00      PROA  
ATOM   5010  C   ILE P 706     -29.147  -0.449 -10.768  0.00  0.00      PROA  
ATOM   5011  O   ILE P 706     -28.525  -0.633 -11.841  0.00  0.00      PROA  
ATOM   5012  N   ILE P 707     -29.793  -1.386 -10.149  0.00  0.00      PROA  
ATOM   5013  HN  ILE P 707     -30.459  -1.157  -9.443  0.00  0.00      PROA  
ATOM   5014  CA  ILE P 707     -29.593  -2.821 -10.435  0.00  0.00      PROA  
ATOM   5015  HA  ILE P 707     -28.538  -2.971 -10.610  0.00  0.00      PROA  
ATOM   5016  CB  ILE P 707     -30.114  -3.665  -9.286  0.00  0.00      PROA  
ATOM   5017  HB  ILE P 707     -29.974  -2.987  -8.417  0.00  0.00      PROA  
ATOM   5018  CG2 ILE P 707     -31.596  -4.205  -9.322  0.00  0.00      PROA  
ATOM   5019 HG21 ILE P 707     -32.234  -3.659 -10.051  0.00  0.00      PROA  
ATOM   5020 HG22 ILE P 707     -31.954  -4.044  -8.283  0.00  0.00      PROA  
ATOM   5021 HG23 ILE P 707     -31.546  -5.309  -9.428  0.00  0.00      PROA  
ATOM   5022  CG1 ILE P 707     -29.076  -4.787  -9.011  0.00  0.00      PROA  
ATOM   5023 HG11 ILE P 707     -28.015  -4.475  -9.112  0.00  0.00      PROA  
ATOM   5024 HG12 ILE P 707     -29.204  -5.608  -9.749  0.00  0.00      PROA  
ATOM   5025  CD  ILE P 707     -29.220  -5.352  -7.597  0.00  0.00      PROA  
ATOM   5026  HD1 ILE P 707     -29.464  -4.520  -6.903  0.00  0.00      PROA  
ATOM   5027  HD2 ILE P 707     -28.296  -5.873  -7.265  0.00  0.00      PROA  
ATOM   5028  HD3 ILE P 707     -30.096  -6.034  -7.648  0.00  0.00      PROA  
ATOM   5029  C   ILE P 707     -30.260  -3.271 -11.695  0.00  0.00      PROA  
ATOM   5030  O   ILE P 707     -29.847  -4.285 -12.271  0.00  0.00      PROA  
ATOM   5031  N   SER P 708     -31.253  -2.512 -12.268  0.00  0.00      PROA  
ATOM   5032  HN  SER P 708     -31.427  -1.627 -11.843  0.00  0.00      PROA  
ATOM   5033  CA  SER P 708     -31.976  -2.926 -13.522  0.00  0.00      PROA  
ATOM   5034  HA  SER P 708     -31.744  -3.939 -13.815  0.00  0.00      PROA  
ATOM   5035  CB  SER P 708     -33.519  -2.671 -13.333  0.00  0.00      PROA  
ATOM   5036  HB1 SER P 708     -34.040  -3.163 -14.182  0.00  0.00      PROA  
ATOM   5037  HB2 SER P 708     -33.640  -1.573 -13.450  0.00  0.00      PROA  
ATOM   5038  OG  SER P 708     -33.958  -3.161 -12.067  0.00  0.00      PROA  
ATOM   5039  HG1 SER P 708     -33.653  -2.556 -11.387  0.00  0.00      PROA  
ATOM   5040  C   SER P 708     -31.511  -2.064 -14.622  0.00  0.00      PROA  
ATOM   5041  O   SER P 708     -31.545  -0.852 -14.456  0.00  0.00      PROA  
ATOM   5042  N   LYS P 709     -31.126  -2.644 -15.782  0.00  0.00      PROA  
ATOM   5043  HN  LYS P 709     -31.228  -3.629 -15.897  0.00  0.00      PROA  
ATOM   5044  CA  LYS P 709     -30.243  -2.070 -16.706  0.00  0.00      PROA  
ATOM   5045  HA  LYS P 709     -29.821  -1.192 -16.240  0.00  0.00      PROA  
ATOM   5046  CB  LYS P 709     -29.044  -2.992 -16.768  0.00  0.00      PROA  
ATOM   5047  HB1 LYS P 709     -28.251  -2.486 -17.359  0.00  0.00      PROA  
ATOM   5048  HB2 LYS P 709     -29.301  -3.863 -17.407  0.00  0.00      PROA  
ATOM   5049  CG  LYS P 709     -28.338  -3.486 -15.473  0.00  0.00      PROA  
ATOM   5050  HG1 LYS P 709     -27.485  -4.086 -15.856  0.00  0.00      PROA  
ATOM   5051  HG2 LYS P 709     -28.987  -4.184 -14.902  0.00  0.00      PROA  
ATOM   5052  CD  LYS P 709     -27.813  -2.414 -14.547  0.00  0.00      PROA  
ATOM   5053  HD1 LYS P 709     -27.346  -2.902 -13.665  0.00  0.00      PROA  
ATOM   5054  HD2 LYS P 709     -28.659  -1.808 -14.156  0.00  0.00      PROA  
ATOM   5055  CE  LYS P 709     -26.760  -1.407 -15.070  0.00  0.00      PROA  
ATOM   5056  HE1 LYS P 709     -27.151  -0.837 -15.940  0.00  0.00      PROA  
ATOM   5057  HE2 LYS P 709     -25.766  -1.836 -15.317  0.00  0.00      PROA  
ATOM   5058  NZ  LYS P 709     -26.456  -0.403 -14.025  0.00  0.00      PROA  
ATOM   5059  HZ1 LYS P 709     -25.898   0.364 -14.451  0.00  0.00      PROA  
ATOM   5060  HZ2 LYS P 709     -25.817  -0.959 -13.421  0.00  0.00      PROA  
ATOM   5061  HZ3 LYS P 709     -27.304  -0.044 -13.541  0.00  0.00      PROA  
ATOM   5062  C   LYS P 709     -30.880  -1.834 -18.112  0.00  0.00      PROA
[truncated: 25,827,159 more chars]
