# Supplementary material for: CryoEM structures of anion exchanger 1 capture multiple states of inward- and outward-facing conformations
Source: Commun Biol. 2022 Dec 14;5:1372. doi: 10.1038/s42003-022-04306-8 (PMC9751308; doi:10.1038/s42003-022-04306-8)
Supplement: Supplementary file 4 — Supplementary Data 1 [file 42003_2022_4306_MOESM4_ESM.zip › bAE1_MDstructures_inputs_Comm_Bio/MD_input.ark]

# Please do not edit this file. Use `anton2 update` instead!
anton {
    chem {
        angle {
            permitFloppyAngles = "true"
        }
        average_dispersion_type = "auto"
        optional {
            exclusions {
                ConstrainedExclusionMaxForce = "300"
            }
        }
    }
    tune {
        checkpoint {
            interval = "480"
        }
        last_time = "1000000"
        machine_size = ["4" "4" "8"]
        trajectory {
            first = "0"
            interval = "240"
            periodicfix = "true"
        }
    }
}
boot {
    file = "/path/to/file"
}
integrator {
    Multigrator {
        barostat {
            MTK {
                T_ref = "303.15"
                tau = "0.0416667"
                thermostat {
                    NoseHoover {
                        chain {
                            mts = "1"
                            tau = ["0.0416667" "0.0416667" "0.0416667"]
                        }
                    }
                    type = "NoseHoover"
                }
            }
            interval = "240"
            type = "MTK"
        }
        thermostat {
            NoseHoover {
                chains = [{
                    mts = "1"
                    tau = ["0.0416667" "0.0416667" "0.0416667"]
                }]
                use_molecular_ke = "true"
            }
            interval = "24"
            type = "NoseHoover"
        }
    }
    dt = "0.0020"
    pressure {
        isotropy = "semi_isotropic"
        p_ref = "1"
        tension_ref = ["0" "0" "0" "0" "0" "0" "0" "0" "0"]
    }
    remove_com_motion = "true"
    respa {
        bonded_interval = "1"
        nonbonded_far_interval = "3"
        nonbonded_near_interval = "1"
    }
    temperature = [{
        T_ref = "303.15"
    }]
    type = "Multigrator"
}
jobengine {
}
