# Supplementary material for: CryoEM structures of anion exchanger 1 capture multiple states of inward- and outward-facing conformations
Source: Commun Biol. 2022 Dec 14;5:1372. doi: 10.1038/s42003-022-04306-8 (PMC9751308; doi:10.1038/s42003-022-04306-8)
Supplement: Supplementary file 4 — Supplementary Data 1 [file 42003_2022_4306_MOESM4_ESM.zip › bAE1_MDstructures_inputs_Comm_Bio/MD_ANTON_system_preparation.sh]

#!/bin/bash -l

basename=Name_Of_System

pdcapres=0.5

garden load viparr/4.6.9-02-psc-c7/bin
garden load viparr-ff/1.9.1-02-psc-c7/data
garden load viparr-ff/1.8.18/bin
garden load msys/1.7.230c7/bin

#Add force field with viparr, constraints on hydrogen atoms are automatically added, to modify them look up add_constraint

viparr -f charmm36_aminoacids -f charmm36_lipids -f charmm36_ions_nbfix -f tip3p_charmm -f cgenff_base_v4.1 ${basename}.dms ${basename}-ff.dms


##Add positional restraint to limit draft of protein, f harmonic force constant in kcal/mol/A2 seems to be same on anton2
dms-posre ${basename}-ff.dms ${basename}-res1.dms -s "protein and resid 483 and name CA" -f $pdcapres
