# Supplementary material for: CryoEM structures of anion exchanger 1 capture multiple states of inward- and outward-facing conformations
Source: Commun Biol. 2022 Dec 14;5:1372. doi: 10.1038/s42003-022-04306-8 (PMC9751308; doi:10.1038/s42003-022-04306-8)
Supplement: Supplementary file 5 — Supplementary Data 2 [file 42003_2022_4306_MOESM5_ESM.xlsx]

## Sheet: Fig 5c-1
Fig 5c	data 1	data 2	data 3	data 4	data 5	data 6	data 7	data 8
Wildtype	86.1809	119.18	102.134	80.0279	106.74	66.6926	113.679	105.772
T739C	118.594	139.018	133.398	106.732	130.857
M741C	37.3835	55.7799	37.1961	59.7362
G742C	41.5887	67.9456	33.9956	69.1116	126.945	126.719	83.0364
K743C	117.438	128.431	80.4575	98.1723	90.3331	131.833	121.844
A744C	19.9515	20.5177	42.9372	63.5423	51.0489	45.3241	80.8803
P747C	106.553	37.2106	57.0812	74.5414	56.3792	35.3622	43.4654	33.9448
G748C	91.3101	83.6578	129.871	81.7508	58.2175	81.2226
A749C	90.1911	76.2136	83.7279	120.651	46.9573	96.1005	87.5057	66.1009
A750C	40.8643	67.7195	38.1381	48.1923	68.0569	33.4838	51.4998	30.3848
A751C	63.9178	62.1382	78.9794	122.516	17.4285	20.3517	26.7203	94.2336
Q752C	138.976	114.515	134.404	119.226	93.6579	94.0024
I753C	137.402	94.2125	69.4029	112.799	107.173	74.214	81.8791
Q754C	11.5298	47.3582	18.5962	6.82654	35.6053	69.4971	48.1645
E755C	98.3296	119.658	86.7673	104.545	111.775	69.7848	117.306	134.799
K757C	122.788	57.7191	126.671	81.7775	110.1	82.4847
E758C	79.4868	83.2932	124.338	100.453	71.2606	71.6015	99.6667	60.4097
Q759C	91.7587	85.181	101.6	119.424	50.5521	65.7149	49.3054
R760C	2.66208	1.20005	10.3789	9.94494	0.881016	6.12258
I761C	136.956	71.8654	77.7733	126.895	86.9372	83.734	79.5853	125.325
S762C	3.5923	8.78442	0.723898	7.32821
G763C	105.275	87.3656	131.889	109.733
L765C	87.4931	64.12	28.4718	78.8983	79.733	68.2915	50.6508	42.8755
L769C	135.958	133.431	100.756	139.329	97.0886	89.525

## Sheet: Fig 5c-2
Fig 5c continued
data 9	data 10	data 11	data 12	data 13	data 14	data 15	Mean	SEM
103.652	115.942						100	5.38001
							125.72	5.80307
							47.5239	5.96374
							78.4773	14.0026
							109.787	7.57681
							46.3146	8.29067
51.8188	42.065						53.8422	7.06188
							87.6716	9.58179
							83.431	7.666
							47.2924	5.12105
49.3234	105.159	56.8198	31.0101				60.7165	9.9048
							115.797	7.87835
							96.726	9.13146
							33.9397	8.62202
							105.371	7.21647
							96.9235	11.1091
							86.3137	7.31177
							80.5052	9.99707
							5.19825	1.74433
							98.6339	9.30926
							5.10721	1.8249
							108.566	9.15436
34.2503	46.1816	41.0284	36.9214	26.524	34.9203	22.6303	49.5327	5.43884
							116.015	9.19666

## Sheet: Supplementary Fig 1b
	Supplementary Fig 1b

## Sheet: Supplementary Fig 8a-1
Supplementary Fig 8a (Sulfo-NHS-SS-Biotin)
AE12-M ab

## Sheet: Supplementary Fig 8a-2
Supplementary Fig 8a(lysate)
AE12-M ab

## Sheet: Supplementary Fig 8b-1
Supplementary
Fig 8b	data 1	data 2	data 3	data 4	data 5	data 6	data 7
AE1	100.484	98.3089	101.207	82.0459	103.392	96.5444	118.018
T739C	99.6801	73.8521	100.532	128.975	79.5913	100.165	110.076
M741C	94.3998	80.9608	103.096	80.0592	117.088	108.803	123.597
G742C	104.537	86.6303	110.088	99.0128	67.6065	99.5659	102.147
K743C	105.117	79.2061	102.978	93.4814	76.8256	103.054	101.686
A744C	108.289	78.9172	92.5139	85.977	113.199	101.321	121.864
P747C	107.834	75.8006	113.351	96.7558	93.0783	125.753	121.484
G748C	95.8804	89.3149	100.649	111.52	76.088	98.4904	115.146
A749C	89.5592	89.6773	71.5978	145.969	75.4734	75.3505	103.745
A750C	101.456	82.5837	74.9732	97.5166	88.5132	103.815	121.991
A751C	93.0316	89.3441	78.036	92.402	99.926	132.093	124.358
Q752C	95.668	84.0432	95.2003	145.907	91.7605	71.9548	92.8667
I753C	91.6856	84.1915	88.427	109.768	100.365	83.7399	61.3375
Q754C	104.776	89.4252	84.9622	147.229	92.3751	109.692	82.4492
E755C	85.8324	77.7947	99.0938	145.446	126.363	87.996	98.5826
K757C	91.1583	86.4821	66.3803	142.803	122.675	91.5914	98.9821
E758C	93.5799	84.004	67.6412	119.602	124.457	77.2865	100.181
Q759C	82.1921	88.8411	79.6092	122.46	103.499	90.5927	138.563
R760C	93.591	78.0836	74.8049	90.9922	111.305	101.271	115.023
I761C	90.8323	94.3066	80.1061	74.2135	118.619	103.991	110.875
S762C	97.6105	98.8828	93.7756	64.5642	127.776	116.637	99.5352
G763C	80.2719	82.7826	115.648	68.2826	125.625	113.948	120.678
L765C	73.7605	85.765	82.1907	79.6787	96.2485	121.695	122.329
L769C	78.1763	82.4292	92.4227	67.4221	146.768	71.2327	121.569

## Sheet: Supplementary Fig 8b-2
Supplementary
Fig 8b continued
Mean	SEM
100	4.00886
98.9815	6.95981
101.143	6.3961
95.6554	5.39859
94.6211	4.51618
100.297	5.81308
104.865	6.62381
98.1555	4.98551
93.0532	9.78425
95.8355	5.8689
101.313	7.4218
96.7715	8.77799
88.5021	5.73688
101.558	8.49987
103.015	9.17737
100.01	9.52343
95.2502	7.99494
100.822	8.37366
95.0102	5.81084
96.1347	6.08165
99.8259	7.47965
101.034	8.73931
94.5239	7.55093
94.2885	11.0791

## Sheet: Supplementary Fig 8c-1
Supplementary
Fig 8c	data 1	data 2	data 3	data 4	data 5	data 6	data 7	data 8
AE1	86.1809	119.18	102.134	80.0279	106.74	66.6926	113.679	105.772
T739C	119.814	140.449	134.771	107.83	132.203
M741C	36.9609	55.1494	36.7756	59.061
G742C	43.4777	71.0317	35.5397	72.2507	132.71	132.474	86.8079
K743C	124.114	135.732	85.0312	103.753	95.4683	139.327	128.771
A744C	19.8924	20.4568	42.8099	63.354	50.8975	45.1897	80.6405
P747C	101.61	35.4842	54.4329	71.083	53.7635	33.7216	41.4489	32.3699
G748C	93.026	85.2298	132.311	83.287	59.3115	82.7489
A749C	96.9243	81.9032	89.9785	129.658	50.4629	103.275	94.0384	71.0357
A750C	42.64	70.6623	39.7953	50.2865	71.0143	34.9388	53.7377	31.7052
A751C	63.0894	61.3329	77.9558	120.928	17.2026	20.0879	26.374	93.0124
Q752C	143.613	118.336	138.888	123.204	96.7825	97.1385
I753C	155.253	106.452	78.4195	127.453	121.096	83.8556	92.5166
Q754C	11.3529	46.6316	18.3109	6.7218	35.059	68.4307	47.4254
E755C	95.4513	116.156	84.2274	101.485	108.503	67.742	113.872	130.853
K757C	122.775	57.7131	126.658	81.769	110.089	82.4761
E758C	83.4505	87.4468	130.538	105.462	74.8141	75.172	104.637	63.4221
Q759C	91.0102	84.4862	100.771	118.45	50.1398	65.1789	48.9032
R760C	2.80189	1.26307	10.9239	10.4672	0.927286	6.44413
I761C	142.463	74.7549	80.9003	131.997	90.4327	87.1007	82.7852	130.364
S762C	3.59857	8.79974	0.725161	7.341
G763C	104.198	86.4718	130.54	108.61
L765C	92.5618	67.8347	30.1213	83.4691	84.3522	72.2478	53.5852	45.3594
L769C	144.194	141.514	106.86	147.769	102.97	94.9479

## Sheet: Supplementary Fig 8c-2
Supplementary
Fig 8c continued
data 9	data 10	data 11	data 12	data 13	data 14	data 15	Mean	SEM
103.652	115.942						100	5.38001
							127.013	5.86278
							46.9867	5.89633
							82.0417	14.6386
							116.028	8.00753
							46.1773	8.26609
49.4147	40.1134						51.3442	6.73425
							89.3191	9.76184
							89.6595	8.23831
							49.3475	5.34359
48.6842	103.796	56.0834	30.6082				59.9296	9.77643
							119.66	8.14118
							109.292	10.3178
							33.4189	8.48973
							102.286	7.00523
							96.9134	11.108
							90.6178	7.67638
							79.8485	9.91552
							5.47126	1.83594
							102.6	9.68356
							5.11612	1.82808
							107.455	9.0607
36.2345	48.857	43.4053	39.0604	28.0606	36.9434	23.9414	52.4023	5.75393
							123.042	9.75374
